# Supplementary material for: Integrative analysis reveals generalizable human neurodegenerative disease-associated glial states
Source: bioRxiv. 2025 Sep 25:2025.09.25.678630. Preprint. [Version 1] doi: 10.1101/2025.09.25.678630 (PMC12485690; doi:10.1101/2025.09.25.678630)
Supplement: Supplement 1 [file media-1.xlsx]

## Sheet: Table S1
dataset	region	region_full	disease_group	disease_full	n_cells	n_unique_donors	celltype
NM_2024	DMV	Dorsal motor nucleus of Vagus (Xth nerve; alias DMNX)	HC	Healthy Control	4617	15	Microglia
NM_2024	DMV	Dorsal motor nucleus of Vagus (Xth nerve; alias DMNX)	PD	Parkinson's Disease	30318	64	Microglia
NM_2024	PFC	Prefrontal cortex (dorsolateral)	HC	Healthy Control	3317	18	Microglia
NM_2024	PFC	Prefrontal cortex (dorsolateral)	PD	Parkinson's Disease	16871	67	Microglia
NM_2024	GPi	Globus Pallidus interna	HC	Healthy Control	4536	17	Microglia
NM_2024	GPi	Globus Pallidus interna	PD	Parkinson's Disease	23430	65	Microglia
NM_2024	M1	Primary Motor cortex (alias PMC)	HC	Healthy Control	4256	18	Microglia
NM_2024	M1	Primary Motor cortex (alias PMC)	PD	Parkinson's Disease	17125	67	Microglia
NM_2024	V1	Primary Visual cortex (alias PVC)	HC	Healthy Control	4802	14	Microglia
NM_2024	V1	Primary Visual cortex (alias PVC)	PD	Parkinson's Disease	11282	59	Microglia
Gerrits_2022	FC	Frontal cortex	FTD-GRN	Frontotemporal dementia (GRN)	24011	13	Microglia
Gerrits_2022	FC	Frontal cortex	HC	Healthy Control	13671	4	Microglia
Gerrits_2022	OC	Occipital cortex	FTD-GRN	Frontotemporal dementia (GRN)	18008	6	Microglia
Gerrits_2022	OC	Occipital cortex	HC	Healthy Control	9297	4	Microglia
Gerrits_2022	TC	Temporal cortex	FTD-GRN	Frontotemporal dementia (GRN)	35606	8	Microglia
Gerrits_2022	TC	Temporal cortex	HC	Healthy Control	13581	4	Microglia
Mathys_2024	AnG	Angular Gyrus (alias AG)	AD	Alzheimer's Disease	2526	15	Microglia
Mathys_2024	AnG	Angular Gyrus (alias AG)	CR	Cognitively Resilient	1583	11	Microglia
Mathys_2024	AnG	Angular Gyrus (alias AG)	HC	Healthy Control	2355	18	Microglia
Mathys_2024	EC	Entorhinal cortex	AD	Alzheimer's Disease	5592	15	Microglia
Mathys_2024	EC	Entorhinal cortex	CR	Cognitively Resilient	4199	10	Microglia
Mathys_2024	EC	Entorhinal cortex	HC	Healthy Control	8165	21	Microglia
Mathys_2024	PFC	Prefrontal cortex (BA10)	AD	Alzheimer's Disease	2310	13	Microglia
Mathys_2024	PFC	Prefrontal cortex (BA10)	CR	Cognitively Resilient	1307	9	Microglia
Mathys_2024	PFC	Prefrontal cortex (BA10)	HC	Healthy Control	3596	19	Microglia
Mathys_2024	HIP	Hippocampus (alias HC)	AD	Alzheimer's Disease	3264	13	Microglia
Mathys_2024	HIP	Hippocampus (alias HC)	CR	Cognitively Resilient	4003	11	Microglia
Mathys_2024	HIP	Hippocampus (alias HC)	HC	Healthy Control	6430	19	Microglia
Mathys_2024	MTG	Midtermporal cortex (alias MT)	AD	Alzheimer's Disease	2883	16	Microglia
Mathys_2024	MTG	Midtermporal cortex (alias MT)	CR	Cognitively Resilient	2517	11	Microglia
Mathys_2024	MTG	Midtermporal cortex (alias MT)	HC	Healthy Control	3770	21	Microglia
Mathys_2024	TH	Anterior thalamus	AD	Alzheimer's Disease	5818	13	Microglia
Mathys_2024	TH	Anterior thalamus	CR	Cognitively Resilient	4556	10	Microglia
Mathys_2024	TH	Anterior thalamus	HC	Healthy Control	8533	19	Microglia
Pineda_2024	PFC	Prefrontal cortex (BA9-10)	ALS	Amyotrophic lateral sclerosis (Sporadic)	3483	14	Microglia
Pineda_2024	PFC	Prefrontal cortex (BA9-10)	C9ALS	Amyotrophic lateral sclerosis (C9orf72)	4054	15	Microglia
Pineda_2024	PFC	Prefrontal cortex (BA9-10)	C9FTLD	Frontotemporal lobe dementia (C9orf72)	2238	10	Microglia
Pineda_2024	PFC	Prefrontal cortex (BA9-10)	FTLD	Frontotemporal lobe dementia (Sporadic)	3000	12	Microglia
Pineda_2024	PFC	Prefrontal cortex (BA9-10)	HC	Healthy Control	2635	11	Microglia
Pineda_2024	M1	Motor cortex (alias MCX)	ALS	Amyotrophic lateral sclerosis (Sporadic)	2449	13	Microglia
Pineda_2024	M1	Motor cortex (alias MCX)	C9ALS	Amyotrophic lateral sclerosis (C9orf72)	4919	15	Microglia
Pineda_2024	M1	Motor cortex (alias MCX)	C9FTLD	Frontotemporal lobe dementia (C9orf72)	1829	9	Microglia
Pineda_2024	M1	Motor cortex (alias MCX)	FTLD	Frontotemporal lobe dementia (Sporadic)	2494	12	Microglia
Pineda_2024	M1	Motor cortex (alias MCX)	HC	Healthy Control	2665	14	Microglia
NM_2024	DMV	Dorsal motor nucleus of Vagus (Xth nerve; alias DMNX)	HC	Healthy Control	5828	18	Astrocytes
NM_2024	DMV	Dorsal motor nucleus of Vagus (Xth nerve; alias DMNX)	PD	Parkinson's Disease	38896	72	Astrocytes
NM_2024	PFC	Prefrontal cortex (dorsolateral)	HC	Healthy Control	12729	22	Astrocytes
NM_2024	PFC	Prefrontal cortex (dorsolateral)	PD	Parkinson's Disease	51241	71	Astrocytes
NM_2024	GPi	Globus Pallidus interna	HC	Healthy Control	3218	17	Astrocytes
NM_2024	GPi	Globus Pallidus interna	PD	Parkinson's Disease	19104	69	Astrocytes
NM_2024	M1	Primary Motor cortex (alias PMC)	HC	Healthy Control	13041	23	Astrocytes
NM_2024	M1	Primary Motor cortex (alias PMC)	PD	Parkinson's Disease	44557	69	Astrocytes
NM_2024	V1	Primary Visual cortex (alias PVC)	HC	Healthy Control	9378	23	Astrocytes
NM_2024	V1	Primary Visual cortex (alias PVC)	PD	Parkinson's Disease	37384	69	Astrocytes
Gerrits_2022	FC	Frontal cortex	FTD-GRN	Frontotemporal dementia (GRN)	48916	13	Astrocytes
Gerrits_2022	FC	Frontal cortex	HC	Healthy Control	27894	4	Astrocytes
Gerrits_2022	OC	Occipital cortex	FTD-GRN	Frontotemporal dementia (GRN)	20735	6	Astrocytes
Gerrits_2022	OC	Occipital cortex	HC	Healthy Control	19891	4	Astrocytes
Gerrits_2022	TC	Temporal cortex	FTD-GRN	Frontotemporal dementia (GRN)	29362	8	Astrocytes
Gerrits_2022	TC	Temporal cortex	HC	Healthy Control	19769	4	Astrocytes
Mathys_2024	AnG	Angular Gyrus (alias AG)	AD	Alzheimer's Disease	5569	16	Astrocytes
Mathys_2024	AnG	Angular Gyrus (alias AG)	CR	Cognitively Resilient	3537	11	Astrocytes
Mathys_2024	AnG	Angular Gyrus (alias AG)	HC	Healthy Control	5322	18	Astrocytes
Mathys_2024	EC	Entorhinal cortex	AD	Alzheimer's Disease	7470	15	Astrocytes
Mathys_2024	EC	Entorhinal cortex	CR	Cognitively Resilient	4841	10	Astrocytes
Mathys_2024	EC	Entorhinal cortex	HC	Healthy Control	8645	21	Astrocytes
Mathys_2024	PFC	Prefrontal cortex (BA10)	AD	Alzheimer's Disease	4298	14	Astrocytes
Mathys_2024	PFC	Prefrontal cortex (BA10)	CR	Cognitively Resilient	2730	11	Astrocytes
Mathys_2024	PFC	Prefrontal cortex (BA10)	HC	Healthy Control	8156	20	Astrocytes
Mathys_2024	HIP	Hippocampus (alias HC)	AD	Alzheimer's Disease	4947	16	Astrocytes
Mathys_2024	HIP	Hippocampus (alias HC)	CR	Cognitively Resilient	4452	11	Astrocytes
Mathys_2024	HIP	Hippocampus (alias HC)	HC	Healthy Control	6753	20	Astrocytes
Mathys_2024	MTG	Midtermporal cortex (alias MT)	AD	Alzheimer's Disease	3997	16	Astrocytes
Mathys_2024	MTG	Midtermporal cortex (alias MT)	CR	Cognitively Resilient	3201	11	Astrocytes
Mathys_2024	MTG	Midtermporal cortex (alias MT)	HC	Healthy Control	6248	20	Astrocytes
Mathys_2024	TH	Anterior thalamus	AD	Alzheimer's Disease	9990	13	Astrocytes
Mathys_2024	TH	Anterior thalamus	CR	Cognitively Resilient	7336	11	Astrocytes
Mathys_2024	TH	Anterior thalamus	HC	Healthy Control	11377	19	Astrocytes
Pineda_2024	PFC	Prefrontal cortex (BA9-10)	ALS	Amyotrophic lateral sclerosis (Sporadic)	17646	17	Astrocytes
Pineda_2024	PFC	Prefrontal cortex (BA9-10)	C9ALS	Amyotrophic lateral sclerosis (C9orf72)	12563	15	Astrocytes
Pineda_2024	PFC	Prefrontal cortex (BA9-10)	C9FTLD	Frontotemporal lobe dementia (C9orf72)	9162	10	Astrocytes
Pineda_2024	PFC	Prefrontal cortex (BA9-10)	FTLD	Frontotemporal lobe dementia (Sporadic)	6447	13	Astrocytes
Pineda_2024	PFC	Prefrontal cortex (BA9-10)	HC	Healthy Control	8356	16	Astrocytes
Pineda_2024	M1	Motor cortex (alias MCX)	ALS	Amyotrophic lateral sclerosis (Sporadic)	10771	17	Astrocytes
Pineda_2024	M1	Motor cortex (alias MCX)	C9ALS	Amyotrophic lateral sclerosis (C9orf72)	10867	16	Astrocytes
Pineda_2024	M1	Motor cortex (alias MCX)	C9FTLD	Frontotemporal lobe dementia (C9orf72)	4081	10	Astrocytes
Pineda_2024	M1	Motor cortex (alias MCX)	FTLD	Frontotemporal lobe dementia (Sporadic)	6964	13	Astrocytes
Pineda_2024	M1	Motor cortex (alias MCX)	HC	Healthy Control	6956	14	Astrocytes
NM_2024	DMV	Dorsal motor nucleus of Vagus (Xth nerve; alias DMNX)	HC	Healthy Control	43236	21	Oligodendrocytes
NM_2024	DMV	Dorsal motor nucleus of Vagus (Xth nerve; alias DMNX)	PD	Parkinson's Disease	141072	73	Oligodendrocytes
NM_2024	GPi	Prefrontal cortex (dorsolateral)	HC	Healthy Control	61267	23	Oligodendrocytes
NM_2024	GPi	Prefrontal cortex (dorsolateral)	PD	Parkinson's Disease	259609	73	Oligodendrocytes
NM_2024	M1	Globus Pallidus interna	HC	Healthy Control	55659	21	Oligodendrocytes
NM_2024	M1	Globus Pallidus interna	PD	Parkinson's Disease	188063	70	Oligodendrocytes
NM_2024	PFC	Primary Motor cortex (alias PMC)	HC	Healthy Control	46240	20	Oligodendrocytes
NM_2024	PFC	Primary Motor cortex (alias PMC)	PD	Parkinson's Disease	198728	71	Oligodendrocytes
NM_2024	V1	Primary Visual cortex (alias PVC)	HC	Healthy Control	37470	22	Oligodendrocytes
NM_2024	V1	Primary Visual cortex (alias PVC)	PD	Parkinson's Disease	129685	68	Oligodendrocytes
Mathys_2024	AnG	Angular Gyrus (alias AG)	AD	Alzheimer's Disease	15853	16	Oligodendrocytes
Mathys_2024	AnG	Angular Gyrus (alias AG)	CR	Cognitively Resilient	11308	11	Oligodendrocytes
Mathys_2024	AnG	Angular Gyrus (alias AG)	HC	Healthy Control	18164	19	Oligodendrocytes
Mathys_2024	EC	Entorhinal cortex	AD	Alzheimer's Disease	16114	15	Oligodendrocytes
Mathys_2024	EC	Entorhinal cortex	CR	Cognitively Resilient	12641	10	Oligodendrocytes
Mathys_2024	EC	Entorhinal cortex	HC	Healthy Control	21680	21	Oligodendrocytes
Mathys_2024	HC	Prefrontal cortex (BA10)	AD	Alzheimer's Disease	18649	16	Oligodendrocytes
Mathys_2024	HC	Prefrontal cortex (BA10)	CR	Cognitively Resilient	12408	11	Oligodendrocytes
Mathys_2024	HC	Prefrontal cortex (BA10)	HC	Healthy Control	26156	21	Oligodendrocytes
Mathys_2024	MTG	Hippocampus (alias HC)	AD	Alzheimer's Disease	13241	16	Oligodendrocytes
Mathys_2024	MTG	Hippocampus (alias HC)	CR	Cognitively Resilient	8668	11	Oligodendrocytes
Mathys_2024	MTG	Hippocampus (alias HC)	HC	Healthy Control	14546	21	Oligodendrocytes
Mathys_2024	PFC	Midtermporal cortex (alias MT)	AD	Alzheimer's Disease	20071	15	Oligodendrocytes
Mathys_2024	PFC	Midtermporal cortex (alias MT)	CR	Cognitively Resilient	12178	11	Oligodendrocytes
Mathys_2024	PFC	Midtermporal cortex (alias MT)	HC	Healthy Control	16540	21	Oligodendrocytes
Mathys_2024	TH	Anterior thalamus	AD	Alzheimer's Disease	24292	14	Oligodendrocytes
Mathys_2024	TH	Anterior thalamus	CR	Cognitively Resilient	21626	11	Oligodendrocytes
Mathys_2024	TH	Anterior thalamus	HC	Healthy Control	32137	20	Oligodendrocytes
Pineda_2024	M1	Prefrontal cortex (BA9-10)	ALS	Amyotrophic lateral sclerosis (Sporadic)	62700	17	Oligodendrocytes
Pineda_2024	M1	Prefrontal cortex (BA9-10)	C9ALS	Amyotrophic lateral sclerosis (C9orf72)	61563	16	Oligodendrocytes
Pineda_2024	M1	Prefrontal cortex (BA9-10)	C9FTLD	Frontotemporal lobe dementia (C9orf72)	38582	10	Oligodendrocytes
Pineda_2024	M1	Prefrontal cortex (BA9-10)	FTLD	Frontotemporal lobe dementia (Sporadic)	33183	13	Oligodendrocytes
Pineda_2024	M1	Prefrontal cortex (BA9-10)	HC	Healthy Control	40124	16	Oligodendrocytes
Pineda_2024	PFC	Motor cortex (alias MCX)	ALS	Amyotrophic lateral sclerosis (Sporadic)	51790	17	Oligodendrocytes
Pineda_2024	PFC	Motor cortex (alias MCX)	C9ALS	Amyotrophic lateral sclerosis (C9orf72)	45067	16	Oligodendrocytes
Pineda_2024	PFC	Motor cortex (alias MCX)	C9FTLD	Frontotemporal lobe dementia (C9orf72)	23968	10	Oligodendrocytes
Pineda_2024	PFC	Motor cortex (alias MCX)	FTLD	Frontotemporal lobe dementia (Sporadic)	36324	13	Oligodendrocytes
Pineda_2024	PFC	Motor cortex (alias MCX)	HC	Healthy Control	28145	16	Oligodendrocytes

## Sheet: Table S2
p_val	avg_log2FC	pct.1	pct.2	p_val_adj	cluster	gene
0	-6.93691	0.014	0.564	0	Oligo_OPALIN	RBFOX1
0	-3.06885	0.116	0.641	0	Oligo_OPALIN	RASGRF1
0	-2.24373	0.236	0.76	0	Oligo_OPALIN	DTNA
0	2.16094	0.847	0.329	0	Oligo_OPALIN	PLXDC2
0	2.0755	0.85	0.352	0	Oligo_OPALIN	LINC01608
0	-2.36993	0.136	0.616	0	Oligo_OPALIN	ACTN2
0	-2.1303	0.153	0.623	0	Oligo_OPALIN	SORL1
0	-2.84609	0.083	0.541	0	Oligo_OPALIN	PLEKHG1
0	-2.84947	0.109	0.557	0	Oligo_OPALIN	MACROD2
0	-3.07814	0.063	0.497	0	Oligo_OPALIN	COL18A1
0	-3.57837	0.06	0.485	0	Oligo_OPALIN	MSRA
0	-2.74494	0.114	0.533	0	Oligo_OPALIN	INPP5F
0	-1.55996	0.316	0.73	0	Oligo_OPALIN	NEGR1
0	-5.93861	0.01	0.424	0	Oligo_OPALIN	AFF3
0	-1.67909	0.249	0.658	0	Oligo_OPALIN	PHACTR1
0	-1.73717	0.205	0.606	0	Oligo_OPALIN	HIVEP3
0	1.55606	0.707	0.309	0	Oligo_OPALIN	FCHSD2
0	-1.4425	0.398	0.795	0	Oligo_OPALIN	KCTD8
0	1.18346	0.865	0.468	0	Oligo_OPALIN	CTNND2
0	-1.37567	0.369	0.76	0	Oligo_OPALIN	PDE4D
0	-2.64968	0.09	0.481	0	Oligo_OPALIN	SAMD4A
0	-1.45607	0.365	0.753	0	Oligo_OPALIN	MAPK10
0	-1.84742	0.154	0.537	0	Oligo_OPALIN	TLK1
0	-1.4944	0.206	0.586	0	Oligo_OPALIN	SEMA5A
0	-1.36701	0.322	0.7	0	Oligo_OPALIN	RPS6KA2
0	-1.48009	0.418	0.794	0	Oligo_OPALIN	MAP1B
0	-1.52768	0.226	0.599	0	Oligo_OPALIN	TLN2
0	-1.75374	0.143	0.515	0	Oligo_OPALIN	ENPP6
0	1.70571	0.594	0.226	0	Oligo_OPALIN	OPALIN
0	-1.39079	0.338	0.698	0	Oligo_OPALIN	ANKRD18A
0	-1.87975	0.146	0.503	0	Oligo_OPALIN	SNX24
0	-1.15011	0.262	0.617	0	Oligo_OPALIN	ITGAV
0	-4.42215	0.018	0.373	0	Oligo_OPALIN	SETBP1
0	2.14029	0.541	0.187	0	Oligo_OPALIN	DYSF
0	2.19182	0.53	0.176	0	Oligo_OPALIN	LAMA2
0	-4.34373	0.015	0.369	0	Oligo_OPALIN	MBOAT1
0	-2.64842	0.084	0.437	0	Oligo_OPALIN	RASAL2
0	-4.654	0.011	0.363	0	Oligo_OPALIN	KANK4
0	-1.31776	0.264	0.615	0	Oligo_OPALIN	STAT2
0	-1.47122	0.192	0.54	0	Oligo_OPALIN	SYNE1
0	-3.95913	0.024	0.372	0	Oligo_OPALIN	C2CD2
0	-1.51021	0.163	0.51	0	Oligo_OPALIN	EFR3B
0	-1.44815	0.222	0.569	0	Oligo_OPALIN	SLC25A29
0	-6.19843	0.007	0.352	0	Oligo_OPALIN	PCLO
0	-2.0688	0.11	0.454	0	Oligo_OPALIN	SCCPDH
0	-1.2857	0.368	0.711	0	Oligo_OPALIN	ASAP1
0	-1.34135	0.322	0.663	0	Oligo_OPALIN	FBXO32
0	-2.97748	0.05	0.391	0	Oligo_OPALIN	ARHGAP39
0	-1.19977	0.422	0.762	0	Oligo_OPALIN	ZDHHC14
0	-1.34915	0.236	0.576	0	Oligo_OPALIN	FNTB
0	-1.40097	0.192	0.53	0	Oligo_OPALIN	EVL
0	-1.17533	0.403	0.74	0	Oligo_OPALIN	NAV2
0	-1.50425	0.182	0.518	0	Oligo_OPALIN	PPP2R2C
0	-1.04852	0.458	0.794	0	Oligo_OPALIN	RASGRF2
0	-1.44829	0.193	0.529	0	Oligo_OPALIN	FGD4
0	1.22903	0.87	0.535	0	Oligo_OPALIN	ANO4
0	-2.05148	0.134	0.469	0	Oligo_OPALIN	MDGA2
0	-2.72964	0.05	0.384	0	Oligo_OPALIN	RANBP17
0	-1.08005	0.446	0.779	0	Oligo_OPALIN	PRKCA
0	-2.87991	0.053	0.386	0	Oligo_OPALIN	BACE2
0	-2.09275	0.101	0.434	0	Oligo_OPALIN	TRAK1
0	-3.63844	0.031	0.363	0	Oligo_OPALIN	PLEKHA6
0	-1.08109	0.335	0.666	0	Oligo_OPALIN	KIF21A
0	-1.44382	0.224	0.551	0	Oligo_OPALIN	DHCR24
0	-1.29852	0.218	0.544	0	Oligo_OPALIN	PDE4DIP
0	-1.37339	0.157	0.482	0	Oligo_OPALIN	EPHB2
0	-0.911532	0.455	0.779	0	Oligo_OPALIN	MSI2
0	-0.878677	0.348	0.667	0	Oligo_OPALIN	ENSG00000258342
0	-1.04169	0.239	0.557	0	Oligo_OPALIN	PTPRE
0	-1.20385	0.223	0.538	0	Oligo_OPALIN	ABCA5
0	-2.15895	0.092	0.407	0	Oligo_OPALIN	GRIA3
0	-1.38102	0.142	0.456	0	Oligo_OPALIN	LINC01445
0	-1.47687	0.16	0.474	0	Oligo_OPALIN	GNAS
0	1.05497	0.918	0.607	0	Oligo_OPALIN	NLGN1
0	-0.915063	0.342	0.653	0	Oligo_OPALIN	SFMBT2
0	-0.940066	0.419	0.73	0	Oligo_OPALIN	HECTD4
0	1.34104	0.937	0.627	0	Oligo_OPALIN	PALM2AKAP2
0	-1.10413	0.517	0.826	0	Oligo_OPALIN	TANC2
0	-1.78231	0.11	0.418	0	Oligo_OPALIN	INTU
0	-0.732121	0.365	0.672	0	Oligo_OPALIN	PREX2
0	-0.91309	0.309	0.616	0	Oligo_OPALIN	SRGAP3
0	-2.01804	0.093	0.399	0	Oligo_OPALIN	GOLGA8A
0	-1.22635	0.182	0.488	0	Oligo_OPALIN	MCF2L2
0	-2.86254	0.045	0.351	0	Oligo_OPALIN	ACSBG1
0	-0.964946	0.211	0.514	0	Oligo_OPALIN	EPS8
0	-1.27691	0.156	0.458	0	Oligo_OPALIN	FLNB
0	-0.911244	0.361	0.663	0	Oligo_OPALIN	TTLL5
0	-0.97484	0.237	0.538	0	Oligo_OPALIN	TNS1
0	-0.909648	0.312	0.612	0	Oligo_OPALIN	KIF1A
0	-1.17658	0.187	0.487	0	Oligo_OPALIN	LGR4
0	-1.91987	0.082	0.38	0	Oligo_OPALIN	TOX3
0	-0.837254	0.305	0.602	0	Oligo_OPALIN	SSBP3
0	-5.48525	0.008	0.305	0	Oligo_OPALIN	FSTL5
0	-0.721613	0.395	0.692	0	Oligo_OPALIN	ARHGAP22
0	-1.14825	0.226	0.522	0	Oligo_OPALIN	TRIO
0	-1.71706	0.13	0.426	0	Oligo_OPALIN	GAS2
0	-3.46763	0.03	0.325	0	Oligo_OPALIN	MTHFD1L
0	-1.347	0.19	0.485	0	Oligo_OPALIN	ARHGAP12
0	-0.841192	0.367	0.661	0	Oligo_OPALIN	SGCD
0	-2.69415	0.053	0.347	0	Oligo_OPALIN	SGSM1
0	-0.866069	0.399	0.693	0	Oligo_OPALIN	LRRC63
0	-2.76595	0.049	0.342	0	Oligo_OPALIN	SLC35F3
0	-3.30951	0.039	0.332	0	Oligo_OPALIN	SNAP91
0	-1.22118	0.152	0.445	0	Oligo_OPALIN	GTF2IRD1
0	-1.12587	0.165	0.458	0	Oligo_OPALIN	RORA
0	-0.585652	0.454	0.747	0	Oligo_OPALIN	GRIA2
0	-1.07922	0.236	0.528	0	Oligo_OPALIN	EPB41L3
0	-0.687675	0.522	0.814	0	Oligo_OPALIN	TANC1
0	-1.17394	0.399	0.691	0	Oligo_OPALIN	ERC1
0	1.04359	0.644	0.353	0	Oligo_OPALIN	LRRC7
0	-0.535176	0.377	0.668	0	Oligo_OPALIN	LDLRAD3
0	-0.92399	0.189	0.48	0	Oligo_OPALIN	ENSG00000258844
0	-0.782114	0.356	0.646	0	Oligo_OPALIN	CRYBG3
0	-1.31479	0.144	0.432	0	Oligo_OPALIN	MAP3K13
0	-0.927948	0.256	0.543	0	Oligo_OPALIN	ENSG00000241345
0	-1.71931	0.165	0.452	0	Oligo_OPALIN	PTCSC3
0	-0.868257	0.442	0.729	0	Oligo_OPALIN	DPYSL5
0	-4.29668	0.017	0.304	0	Oligo_OPALIN	TNFRSF21
0	-0.729176	0.444	0.731	0	Oligo_OPALIN	JAKMIP3
0	-2.54688	0.052	0.338	0	Oligo_OPALIN	CTDSPL
0	-0.793009	0.271	0.557	0	Oligo_OPALIN	ELOVL7
0	-3.12129	0.047	0.333	0	Oligo_OPALIN	LUCAT1
0	-0.811238	0.347	0.632	0	Oligo_OPALIN	MTCH1
0	-1.83633	0.107	0.391	0	Oligo_OPALIN	DPY19L1
0	-0.934283	0.34	0.624	0	Oligo_OPALIN	STMN1
0	-4.61779	0.016	0.3	0	Oligo_OPALIN	NRXN1
0	-0.797261	0.36	0.643	0	Oligo_OPALIN	SPIRE1
0	-1.2126	0.384	0.667	0	Oligo_OPALIN	S100B
0	-0.651983	0.412	0.695	0	Oligo_OPALIN	CCDC91
0	-1.40482	0.143	0.425	0	Oligo_OPALIN	WASF1
0	-0.924916	0.282	0.564	0	Oligo_OPALIN	GLS
0	-1.22339	0.165	0.446	0	Oligo_OPALIN	NOS1AP
0	-1.39529	0.164	0.444	0	Oligo_OPALIN	PEA15
0	-1.19022	0.179	0.459	0	Oligo_OPALIN	MGST3
0	-3.23461	0.036	0.316	0	Oligo_OPALIN	UCHL1
0	-0.948942	0.263	0.543	0	Oligo_OPALIN	SACS
0	-0.879816	0.293	0.573	0	Oligo_OPALIN	PAPSS1
0	-1.2857	0.183	0.462	0	Oligo_OPALIN	ABCA6
0	-0.975051	0.198	0.477	0	Oligo_OPALIN	GALNT15
0	-1.44925	0.152	0.43	0	Oligo_OPALIN	MAST4
0	-1.21744	0.173	0.451	0	Oligo_OPALIN	NRIP1
0	-1.33485	0.143	0.42	0	Oligo_OPALIN	MYLK
0	-0.685659	0.327	0.604	0	Oligo_OPALIN	VPS41
0	-3.65577	0.021	0.298	0	Oligo_OPALIN	CDK14
0	-0.747867	0.422	0.699	0	Oligo_OPALIN	SH3KBP1
0	-0.736504	0.361	0.637	0	Oligo_OPALIN	FBXL17
0	-2.92798	0.04	0.315	0	Oligo_OPALIN	MIR4300HG
0	-0.80506	0.255	0.53	0	Oligo_OPALIN	KIAA0586
0	-0.846794	0.499	0.773	0	Oligo_OPALIN	FAM171A1
0	-1.06604	0.192	0.466	0	Oligo_OPALIN	LINC01278
0	-0.744347	0.299	0.573	0	Oligo_OPALIN	MYSM1
0	-0.71476	0.247	0.52	0	Oligo_OPALIN	PARD3B
0	-0.921722	0.359	0.632	0	Oligo_OPALIN	SERPINI1
0	-0.994818	0.217	0.49	0	Oligo_OPALIN	RIPK2-DT
0	-0.736804	0.351	0.624	0	Oligo_OPALIN	ATP6V0A1
0	-0.655438	0.418	0.691	0	Oligo_OPALIN	AAK1
0	-1.02325	0.203	0.476	0	Oligo_OPALIN	RASSF8
0	-0.8072	0.236	0.508	0	Oligo_OPALIN	CD164
0	-3.78724	0.02	0.292	0	Oligo_OPALIN	RNF180
0	-2.02661	0.077	0.348	0	Oligo_OPALIN	MARK1
0	-1.06018	0.159	0.429	0	Oligo_OPALIN	RAI14
0	-0.758199	0.292	0.561	0	Oligo_OPALIN	ZDHHC21
0	-0.911548	0.235	0.504	0	Oligo_OPALIN	SMYD3
0	-0.548774	0.416	0.684	0	Oligo_OPALIN	SH3PXD2A
0	-0.544414	0.356	0.624	0	Oligo_OPALIN	MTX2
0	-3.68717	0.016	0.284	0	Oligo_OPALIN	CPXM2
0	-0.592114	0.337	0.604	0	Oligo_OPALIN	CPD
0	-0.563264	0.465	0.731	0	Oligo_OPALIN	CORO2B
0	-0.790833	0.565	0.83	0	Oligo_OPALIN	KIF5C
0	-1.10346	0.147	0.412	0	Oligo_OPALIN	WWC2
0	-0.702566	0.356	0.621	0	Oligo_OPALIN	ADK
0	-1.18767	0.164	0.429	0	Oligo_OPALIN	CMIP
0	-0.880734	0.255	0.519	0	Oligo_OPALIN	ENSG00000287277
0	-1.72471	0.075	0.339	0	Oligo_OPALIN	JPT2
0	-2.67609	0.05	0.313	0	Oligo_OPALIN	TMEM178B
0	-0.77311	0.332	0.595	0	Oligo_OPALIN	TFDP2
0	-1.14186	0.171	0.432	0	Oligo_OPALIN	ROCK2
0	-0.788725	0.266	0.527	0	Oligo_OPALIN	AKAP11
0	-0.757578	0.39	0.651	0	Oligo_OPALIN	PLA2G4C
0	-1.41364	0.133	0.393	0	Oligo_OPALIN	ENSG00000231533
0	-0.553047	0.271	0.531	0	Oligo_OPALIN	ABTB2
0	-0.838137	0.336	0.596	0	Oligo_OPALIN	ENSG00000271860
0	-1.61043	0.116	0.375	0	Oligo_OPALIN	ERC2
0	-0.587643	0.354	0.613	0	Oligo_OPALIN	SPIDR
0	-3.85069	0.017	0.276	0	Oligo_OPALIN	ABCC1
0	-0.779186	0.22	0.479	0	Oligo_OPALIN	ZNF521
0	-0.593865	0.493	0.752	0	Oligo_OPALIN	ATP9B
0	-0.551592	0.308	0.567	0	Oligo_OPALIN	COL16A1
0	-1.45681	0.161	0.419	0	Oligo_OPALIN	CALN1
0	-1.20083	0.15	0.407	0	Oligo_OPALIN	IFNGR1
0	-1.07091	0.215	0.472	0	Oligo_OPALIN	ENSG00000258526
0	-0.674742	0.43	0.686	0	Oligo_OPALIN	DYNC1I1
0	-0.613493	0.327	0.583	0	Oligo_OPALIN	PBX3
0	-0.623407	0.298	0.553	0	Oligo_OPALIN	AMPD3
0	-0.901496	0.187	0.442	0	Oligo_OPALIN	ELOVL6
0	-0.530967	0.398	0.653	0	Oligo_OPALIN	LINC03009
0	-1.50038	0.12	0.375	0	Oligo_OPALIN	CCDC171
0	-4.13581	0.021	0.275	0	Oligo_OPALIN	GPR158
0	-0.507244	0.387	0.641	0	Oligo_OPALIN	CPEB1
0	-0.600545	0.267	0.521	0	Oligo_OPALIN	CCDC144BP
0	-0.929607	0.559	0.812	0	Oligo_OPALIN	MGAT5
0	-3.4549	0.023	0.276	0	Oligo_OPALIN	VOPP1
0	-0.707392	0.27	0.523	0	Oligo_OPALIN	ZMIZ1
0	-0.604101	0.353	0.606	0	Oligo_OPALIN	SVIP
0	-0.557442	0.333	0.586	0	Oligo_OPALIN	TMEM117
0	-7.07476	0.003	0.255	0	Oligo_OPALIN	TMEM178A
0	-1.09882	0.152	0.404	0	Oligo_OPALIN	ANO10
0	-0.860962	0.257	0.509	0	Oligo_OPALIN	MAX
0	-0.589682	0.361	0.612	0	Oligo_OPALIN	ATP2C1
0	-1.91658	0.074	0.325	0	Oligo_OPALIN	PRELID2
0	-0.567147	0.371	0.622	0	Oligo_OPALIN	STXBP5
0	-1.36438	0.12	0.371	0	Oligo_OPALIN	SCRN1
0	-0.47539	0.388	0.639	0	Oligo_OPALIN	ARFGEF1
0	-0.758311	0.523	0.774	0	Oligo_OPALIN	KCNQ1OT1
0	-0.396829	0.367	0.618	0	Oligo_OPALIN	TBL1X
0	-1.06535	0.207	0.458	0	Oligo_OPALIN	TMSB4X
0	-0.6089	0.27	0.52	0	Oligo_OPALIN	AGPS
0	-0.517076	0.395	0.645	0	Oligo_OPALIN	GSK3B
0	-0.676039	0.266	0.516	0	Oligo_OPALIN	TSC22D2
0	-0.960502	0.198	0.448	0	Oligo_OPALIN	DDX24
0	-0.769846	0.278	0.528	0	Oligo_OPALIN	DANT2
0	-0.394027	0.415	0.664	0	Oligo_OPALIN	MEIS1
0	-0.629113	0.235	0.484	0	Oligo_OPALIN	CKMT2-AS1
0	-2.84871	0.039	0.288	0	Oligo_OPALIN	SNRPN
0	-0.870212	0.21	0.458	0	Oligo_OPALIN	ZNF680
0	-1.02582	0.157	0.405	0	Oligo_OPALIN	PMP2
0	-0.680871	0.19	0.438	0	Oligo_OPALIN	SEPTIN10
0	-0.442605	0.475	0.723	0	Oligo_OPALIN	TRIM44
0	-0.5441	0.386	0.634	0	Oligo_OPALIN	RTN1
0	-1.04521	0.188	0.436	0	Oligo_OPALIN	PRKCB
0	-1.01729	0.303	0.55	0	Oligo_OPALIN	LINC01505
0	-1.51692	0.11	0.357	0	Oligo_OPALIN	SLC25A12
0	-1.21238	0.138	0.385	0	Oligo_OPALIN	BMPR2
0	-0.975925	0.178	0.425	0	Oligo_OPALIN	FAM169A
0	-2.0238	0.073	0.32	0	Oligo_OPALIN	ME1
0	-0.501961	0.365	0.612	0	Oligo_OPALIN	EEPD1
0	-1.11963	0.127	0.374	0	Oligo_OPALIN	SEMA4B
0	-0.495407	0.46	0.707	0	Oligo_OPALIN	NEK1
0	-0.466583	0.478	0.724	0	Oligo_OPALIN	GNB1
0	-0.614803	0.538	0.784	0	Oligo_OPALIN	HERC4
0	-1.82198	0.075	0.321	0	Oligo_OPALIN	SYNM
0	-1.65748	0.067	0.313	0	Oligo_OPALIN	RNF152
0	-0.48995	0.317	0.563	0	Oligo_OPALIN	ABHD12
0	-0.502993	0.306	0.551	0	Oligo_OPALIN	MPC1
0	-3.14683	0.027	0.272	0	Oligo_OPALIN	FBXL2
0	-0.648657	0.222	0.467	0	Oligo_OPALIN	ZFAND6
0	-1.87965	0.058	0.303	0	Oligo_OPALIN	RASGEF1C
0	-0.531468	0.363	0.608	0	Oligo_OPALIN	AIG1
0	-0.512002	0.368	0.613	0	Oligo_OPALIN	NT5C2
0	-0.508002	0.492	0.737	0	Oligo_OPALIN	MAP2K4
0	-2.70243	0.042	0.287	0	Oligo_OPALIN	INPP4A
0	-0.82816	0.229	0.474	0	Oligo_OPALIN	IDS
0	-0.576656	0.323	0.568	0	Oligo_OPALIN	CSPP1
0	-0.714853	0.235	0.479	0	Oligo_OPALIN	SYTL2
0	-0.479919	0.336	0.58	0	Oligo_OPALIN	MAP3K7
0	-0.457119	0.452	0.696	0	Oligo_OPALIN	SPIN1
0	-0.449206	0.468	0.712	0	Oligo_OPALIN	PRMT2
0	-0.75383	0.209	0.452	0	Oligo_OPALIN	GALNT1
0	-0.530596	0.375	0.618	0	Oligo_OPALIN	HHATL
0	-0.415914	0.366	0.609	0	Oligo_OPALIN	DCUN1D4
0	-0.89094	0.169	0.412	0	Oligo_OPALIN	ENSG00000270207
0	-0.402117	0.333	0.576	0	Oligo_OPALIN	CYB5R4
0	-0.743056	0.218	0.46	0	Oligo_OPALIN	XYLT1
0	-1.79837	0.079	0.321	0	Oligo_OPALIN	DOCK7
0	-0.770316	0.266	0.508	0	Oligo_OPALIN	UBA6-DT
0	-0.776982	0.467	0.709	0	Oligo_OPALIN	PLCG2
0	-0.60724	0.289	0.53	0	Oligo_OPALIN	RBFOX2
0	-0.910669	0.22	0.461	0	Oligo_OPALIN	ATP1A1
0	-0.914532	0.143	0.384	0	Oligo_OPALIN	HEG1
0	-0.450091	0.464	0.705	0	Oligo_OPALIN	RAB30
0	-0.569033	0.337	0.578	0	Oligo_OPALIN	SLC23A2
0	-0.433856	0.429	0.669	0	Oligo_OPALIN	MYO9A
0	-0.411001	0.424	0.664	0	Oligo_OPALIN	RASSF2
0	-0.843697	0.205	0.445	0	Oligo_OPALIN	HACD3
0	-0.574731	0.51	0.75	0	Oligo_OPALIN	SOBP
0	-0.589959	0.473	0.713	0	Oligo_OPALIN	DPP6
0	-2.49324	0.043	0.283	0	Oligo_OPALIN	XKR6
0	-1.34564	0.104	0.343	0	Oligo_OPALIN	CDKL2
0	-0.496108	0.322	0.561	0	Oligo_OPALIN	SESN1
0	-1.09976	0.149	0.388	0	Oligo_OPALIN	ARHGEF3
0	-0.504131	0.348	0.587	0	Oligo_OPALIN	TTC14
0	-0.725522	0.254	0.493	0	Oligo_OPALIN	ACTG1
0	-0.559147	0.285	0.523	0	Oligo_OPALIN	BABAM2
0	-0.476105	0.434	0.672	0	Oligo_OPALIN	JAZF1
0	-1.42569	0.098	0.336	0	Oligo_OPALIN	FMO5
0	-1.0573	0.162	0.4	0	Oligo_OPALIN	ATP1B3
0	-1.63137	0.097	0.335	0	Oligo_OPALIN	TUBA1B
0	-0.449704	0.381	0.619	0	Oligo_OPALIN	KLF7
0	-0.427062	0.469	0.707	0	Oligo_OPALIN	UGGT2
0	-0.517246	0.325	0.563	0	Oligo_OPALIN	NCKAP1
0	-1.38083	0.098	0.335	0	Oligo_OPALIN	GATB
0	-0.820234	0.166	0.403	0	Oligo_OPALIN	MAP2K6
0	-0.69017	0.268	0.505	0	Oligo_OPALIN	MIR29B2CHG
0	-0.990344	0.174	0.411	0	Oligo_OPALIN	TARBP1
0	-0.679875	0.593	0.83	0	Oligo_OPALIN	CEP170
0	-1.17436	0.14	0.377	0	Oligo_OPALIN	GK5
0	-0.399502	0.367	0.604	0	Oligo_OPALIN	SMAD2
0	-0.37754	0.418	0.654	0	Oligo_OPALIN	ZNF518A
0	-0.62254	0.279	0.515	0	Oligo_OPALIN	KIF3A
0	-0.491982	0.427	0.662	0	Oligo_OPALIN	ELOVL5
0	-0.91534	0.215	0.45	0	Oligo_OPALIN	ENSG00000225885
0	1.2135	0.498	0.263	0	Oligo_OPALIN	FIGN
0	-0.331416	0.399	0.634	0	Oligo_OPALIN	ARHGAP17
0	-0.379021	0.418	0.652	0	Oligo_OPALIN	TMEM59
0	-0.439274	0.309	0.543	0	Oligo_OPALIN	PRIMA1
0	-2.79663	0.039	0.273	0	Oligo_OPALIN	CHN1
0	-0.454988	0.357	0.591	0	Oligo_OPALIN	PER3
0	-0.417513	0.376	0.61	0	Oligo_OPALIN	AGFG1
0	-0.40058	0.37	0.604	0	Oligo_OPALIN	ASCC3
0	-0.39025	0.38	0.614	0	Oligo_OPALIN	ALOX12-AS1
0	-0.401331	0.34	0.574	0	Oligo_OPALIN	KCTD3
0	-0.593785	0.301	0.534	0	Oligo_OPALIN	VGLL4
0	-0.371382	0.418	0.651	0	Oligo_OPALIN	VPS8
0	-0.422913	0.413	0.646	0	Oligo_OPALIN	FAM168A
0	-0.492151	0.316	0.549	0	Oligo_OPALIN	AP2B1
0	-0.428616	0.36	0.593	0	Oligo_OPALIN	CAPZB
0	-0.365764	0.349	0.582	0	Oligo_OPALIN	NBEAL1
0	-0.399333	0.396	0.629	0	Oligo_OPALIN	IBTK
0	-0.472494	0.382	0.615	0	Oligo_OPALIN	REV3L
0	-0.364882	0.472	0.705	0	Oligo_OPALIN	COG5
0	-0.514024	0.333	0.566	0	Oligo_OPALIN	CCDC7
0	-2.63985	0.037	0.269	0	Oligo_OPALIN	MTCL1
0	-0.383141	0.368	0.6	0	Oligo_OPALIN	RAB3GAP1
0	-0.426812	0.469	0.701	0	Oligo_OPALIN	VAPA
0	-0.598471	0.277	0.509	0	Oligo_OPALIN	MAPK1
0	-0.476101	0.323	0.554	0	Oligo_OPALIN	ULK2
0	-3.78216	0.014	0.245	0	Oligo_OPALIN	ABLIM3
0	-0.684261	0.2	0.431	0	Oligo_OPALIN	SYPL1
0	-0.913767	0.176	0.407	0	Oligo_OPALIN	SLC16A7
0	-0.406236	0.465	0.696	0	Oligo_OPALIN	NFAT5
0	-0.435997	0.575	0.805	0	Oligo_OPALIN	AFDN
0	-0.561464	0.297	0.527	0	Oligo_OPALIN	RANBP2
0	-0.545171	0.25	0.48	0	Oligo_OPALIN	TANK
0	-0.507894	0.346	0.576	0	Oligo_OPALIN	SMARCA2
0	-1.31417	0.083	0.313	0	Oligo_OPALIN	FMN1
0	-0.492173	0.283	0.512	0	Oligo_OPALIN	DHX36
0	-0.435704	0.434	0.663	0	Oligo_OPALIN	SUPT3H
0	-0.507393	0.297	0.526	0	Oligo_OPALIN	SNX14
0	-0.553027	0.289	0.518	0	Oligo_OPALIN	STX7
0	-1.26914	0.121	0.35	0	Oligo_OPALIN	CSRNP3
0	-0.417147	0.543	0.772	0	Oligo_OPALIN	CYRIB
0	-3.89776	0.016	0.245	0	Oligo_OPALIN	PARD3
0	-0.803791	0.273	0.502	0	Oligo_OPALIN	UBC
0	-0.612944	0.591	0.82	0	Oligo_OPALIN	SLC5A11
0	-0.383297	0.434	0.662	0	Oligo_OPALIN	CAMSAP2
0	-0.511898	0.318	0.546	0	Oligo_OPALIN	PTPN4
0	-1.15786	0.174	0.402	0	Oligo_OPALIN	CLU
0	-1.0071	0.151	0.379	0	Oligo_OPALIN	MAST2
0	-1.14267	0.12	0.348	0	Oligo_OPALIN	NBPF1
0	-0.294053	0.392	0.62	0	Oligo_OPALIN	KLHL2
0	-2.7675	0.056	0.284	0	Oligo_OPALIN	ENSG00000228566
0	-0.659273	0.654	0.882	0	Oligo_OPALIN	SNHG14
0	-0.683232	0.415	0.642	0	Oligo_OPALIN	HSP90AB1
0	-1.37483	0.109	0.336	0	Oligo_OPALIN	TRAF3
0	-0.431274	0.331	0.558	0	Oligo_OPALIN	MRTFA
0	-5.82055	0.004	0.231	0	Oligo_OPALIN	MAP2
0	-0.639923	0.227	0.454	0	Oligo_OPALIN	GALNT7
0	-0.334521	0.381	0.608	0	Oligo_OPALIN	ACSL1
0	-0.443114	0.506	0.733	0	Oligo_OPALIN	RALGPS1
0	-0.390092	0.375	0.602	0	Oligo_OPALIN	RFX7
0	-1.71075	0.084	0.311	0	Oligo_OPALIN	NLGN4X
0	-0.345525	0.468	0.695	0	Oligo_OPALIN	LPP
0	-0.367927	0.382	0.608	0	Oligo_OPALIN	ANKRD10
0	-0.676475	0.254	0.48	0	Oligo_OPALIN	MAP1A
0	-0.412886	0.377	0.603	0	Oligo_OPALIN	CLTC
0	-0.379089	0.391	0.617	0	Oligo_OPALIN	PI4KA
0	-0.459537	0.338	0.564	0	Oligo_OPALIN	TRMT11
0	-1.08887	0.118	0.343	0	Oligo_OPALIN	ABHD5
0	-0.391812	0.449	0.674	0	Oligo_OPALIN	CD47
0	-0.939129	0.167	0.392	0	Oligo_OPALIN	TKT
0	-4.96398	0.006	0.231	0	Oligo_OPALIN	TUBB2B
0	-0.683668	0.228	0.453	0	Oligo_OPALIN	ANKRD26
0	-4.00844	0.019	0.244	0	Oligo_OPALIN	LINC00511
0	-0.383384	0.378	0.603	0	Oligo_OPALIN	R3HDM1
0	-0.410905	0.39	0.615	0	Oligo_OPALIN	PPP1R12A
0	-0.352352	0.399	0.624	0	Oligo_OPALIN	TTBK2
0	-0.432335	0.341	0.566	0	Oligo_OPALIN	TOP1
0	-0.633672	0.232	0.456	0	Oligo_OPALIN	AHCYL2
0	-1.45473	0.096	0.32	0	Oligo_OPALIN	ZC2HC1A
0	-7.30523	0.002	0.226	0	Oligo_OPALIN	TENM4
0	-0.870726	0.157	0.381	0	Oligo_OPALIN	GPT2
0	-0.636797	0.605	0.829	0	Oligo_OPALIN	SNX29
0	-0.704609	0.178	0.401	0	Oligo_OPALIN	NBPF12
0	-0.733358	0.236	0.459	0	Oligo_OPALIN	C1QTNF7-AS1
0	-0.372255	0.456	0.679	0	Oligo_OPALIN	GRB10
0	-0.489471	0.283	0.506	0	Oligo_OPALIN	GLCE
0	-0.585072	0.23	0.453	0	Oligo_OPALIN	NRBP2
0	-1.3877	0.092	0.315	0	Oligo_OPALIN	RIC3
0	-0.611213	0.168	0.391	0	Oligo_OPALIN	PRKX
0	-0.384342	0.326	0.548	0	Oligo_OPALIN	PIK3CB
0	-0.292642	0.415	0.637	0	Oligo_OPALIN	CERT1
0	-0.379286	0.442	0.664	0	Oligo_OPALIN	FDFT1
0	-1.19438	0.104	0.326	0	Oligo_OPALIN	FAM234A
0	-0.2793	0.396	0.618	0	Oligo_OPALIN	PADI2
0	-1.13059	0.135	0.357	0	Oligo_OPALIN	TRAK2
0	-1.167	0.128	0.35	0	Oligo_OPALIN	ENSG00000288891
0	-0.308967	0.438	0.659	0	Oligo_OPALIN	CCDC18-AS1
0	-0.378362	0.417	0.638	0	Oligo_OPALIN	BTBD9
0	-0.355142	0.422	0.643	0	Oligo_OPALIN	USP31
0	-0.297876	0.534	0.755	0	Oligo_OPALIN	HOOK3
0	1.56482	0.416	0.195	0	Oligo_OPALIN	LRP4
0	-0.363887	0.365	0.586	0	Oligo_OPALIN	MNAT1
0	-0.350178	0.416	0.636	0	Oligo_OPALIN	TBCK
0	-0.818407	0.169	0.389	0	Oligo_OPALIN	ENSG00000291242
0	-4.71084	0.008	0.228	0	Oligo_OPALIN	THRB
0	-0.860503	0.163	0.383	0	Oligo_OPALIN	ADGRB3-DT
0	-0.934541	0.171	0.391	0	Oligo_OPALIN	POT1-AS1
0	-0.300283	0.37	0.59	0	Oligo_OPALIN	UBA6
0	-0.376744	0.551	0.771	0	Oligo_OPALIN	ANKH
0	1.86143	0.415	0.195	0	Oligo_OPALIN	SVEP1
0	-0.295375	0.406	0.626	0	Oligo_OPALIN	CTTN
0	-3.74077	0.017	0.237	0	Oligo_OPALIN	SESN3
0	-0.323455	0.365	0.585	0	Oligo_OPALIN	FGFR1OP2
0	-0.833317	0.186	0.405	0	Oligo_OPALIN	SCMH1
0	-0.700694	0.185	0.404	0	Oligo_OPALIN	CCDC14
0	-0.320935	0.331	0.55	0	Oligo_OPALIN	MFSD14CP
0	-0.415857	0.302	0.521	0	Oligo_OPALIN	KIF5B
0	-0.431253	0.331	0.55	0	Oligo_OPALIN	APBA2
0	-0.303985	0.523	0.742	0	Oligo_OPALIN	LINC01473
0	-0.66107	0.199	0.418	0	Oligo_OPALIN	LINC01877
0	-0.323526	0.367	0.586	0	Oligo_OPALIN	CLCN3
0	-0.331796	0.553	0.772	0	Oligo_OPALIN	CDKAL1
0	-0.452565	0.275	0.494	0	Oligo_OPALIN	PTPN12
0	-0.270768	0.495	0.714	0	Oligo_OPALIN	TRPS1
0	-0.536909	0.62	0.839	0	Oligo_OPALIN	PACS2
0	-0.37386	0.345	0.564	0	Oligo_OPALIN	KATNBL1
0	-0.373954	0.265	0.484	0	Oligo_OPALIN	SLX4IP
0	-0.875521	0.184	0.402	0	Oligo_OPALIN	STAT1
0	-0.239063	0.466	0.684	0	Oligo_OPALIN	SMURF1
0	-1.90884	0.185	0.403	0	Oligo_OPALIN	HSPH1
0	-0.305092	0.447	0.665	0	Oligo_OPALIN	KLC1
0	-0.482742	0.296	0.514	0	Oligo_OPALIN	PLD3
0	-0.375735	0.547	0.765	0	Oligo_OPALIN	DMXL1
0	-0.359817	0.559	0.777	0	Oligo_OPALIN	AHI1
0	-0.384447	0.352	0.57	0	Oligo_OPALIN	MICU3
0	-0.29165	0.371	0.589	0	Oligo_OPALIN	MINDY2
0	-1.67344	0.079	0.297	0	Oligo_OPALIN	ENSG00000233635
0	-0.41428	0.258	0.476	0	Oligo_OPALIN	GARRE1
0	-0.416661	0.336	0.553	0	Oligo_OPALIN	GOLGB1
0	-0.323932	0.451	0.668	0	Oligo_OPALIN	DYNC1H1
0	-0.351013	0.335	0.552	0	Oligo_OPALIN	SPECC1L
0	-0.771144	0.2	0.417	0	Oligo_OPALIN	PPP3R1
0	-0.653138	0.35	0.567	0	Oligo_OPALIN	ANKUB1
0	-0.395177	0.31	0.526	0	Oligo_OPALIN	YTHDC2
0	-0.447203	0.332	0.548	0	Oligo_OPALIN	HDAC9
0	-0.447068	0.316	0.532	0	Oligo_OPALIN	AEBP2
0	-0.240735	0.428	0.644	0	Oligo_OPALIN	PTPN11
0	-0.633125	0.208	0.424	0	Oligo_OPALIN	PPP3CC
0	-2.97667	0.025	0.241	0	Oligo_OPALIN	LIMK2
0	-0.758225	0.197	0.413	0	Oligo_OPALIN	CLSTN1
0	-0.445826	0.358	0.574	0	Oligo_OPALIN	SNCA
0	-0.364959	0.545	0.761	0	Oligo_OPALIN	CPEB4
0	-0.313823	0.545	0.761	0	Oligo_OPALIN	NAP1L4
0	-0.389429	0.558	0.774	0	Oligo_OPALIN	MYCBP2
0	-1.08953	0.135	0.351	0	Oligo_OPALIN	ALOX12P2
0	-0.324549	0.569	0.784	0	Oligo_OPALIN	TRIP12
0	-0.462893	0.299	0.514	0	Oligo_OPALIN	CCDC144A
0	-1.04328	0.245	0.46	0	Oligo_OPALIN	DNAJB1
0	1.81594	0.372	0.157	0	Oligo_OPALIN	LINC01792
0	-0.909421	0.145	0.36	0	Oligo_OPALIN	PSMG4
0	-0.170721	0.413	0.627	0	Oligo_OPALIN	TESK2
0	-1.95761	0.051	0.265	0	Oligo_OPALIN	C2CD6
0	-0.265948	0.455	0.669	0	Oligo_OPALIN	PLPP1
0	-0.531454	0.244	0.458	0	Oligo_OPALIN	CCDC92
0	-1.48487	0.067	0.281	0	Oligo_OPALIN	SMAD9
0	-0.230849	0.425	0.639	0	Oligo_OPALIN	ELF1
0	-0.6815	0.237	0.451	0	Oligo_OPALIN	CDH8
0	-0.263828	0.426	0.64	0	Oligo_OPALIN	TCF25
0	-0.609487	0.225	0.439	0	Oligo_OPALIN	SVIL-AS1
0	-0.473668	0.64	0.854	0	Oligo_OPALIN	SGIP1
0	-0.23141	0.53	0.744	0	Oligo_OPALIN	COPA
0	-0.532634	0.682	0.896	0	Oligo_OPALIN	LRP1B
0	-0.281058	0.405	0.619	0	Oligo_OPALIN	BDP1
0	-0.341841	0.538	0.752	0	Oligo_OPALIN	ZCCHC7
0	-0.245269	0.496	0.71	0	Oligo_OPALIN	RUFY2
0	-0.27433	0.374	0.588	0	Oligo_OPALIN	CTBP2
0	-0.32111	0.563	0.776	0	Oligo_OPALIN	LSS
0	-0.216698	0.459	0.672	0	Oligo_OPALIN	MTMR10
0	-0.321303	0.292	0.505	0	Oligo_OPALIN	ZNF83
0	-0.757823	0.214	0.427	0	Oligo_OPALIN	CYP51A1
0	-0.580477	0.223	0.436	0	Oligo_OPALIN	VLDLR-AS1
0	-0.395143	0.364	0.577	0	Oligo_OPALIN	LINC00342
0	-0.342721	0.38	0.593	0	Oligo_OPALIN	NDFIP1
0	-0.372725	0.353	0.566	0	Oligo_OPALIN	STAU2
0	-0.335424	0.386	0.599	0	Oligo_OPALIN	TAF1D
0	-0.283651	0.398	0.611	0	Oligo_OPALIN	TDRD3
0	-3.15579	0.02	0.232	0	Oligo_OPALIN	RELL1
0	-0.338377	0.316	0.528	0	Oligo_OPALIN	TPCN1
0	-0.295555	0.416	0.628	0	Oligo_OPALIN	SLC13A3
0	-0.294113	0.562	0.774	0	Oligo_OPALIN	UBE2D3
0	-0.541664	0.608	0.82	0	Oligo_OPALIN	EPB41L2
0	-0.326313	0.378	0.59	0	Oligo_OPALIN	LGR5
0	-0.726356	0.19	0.401	0	Oligo_OPALIN	SAMD8
0	-0.449253	0.253	0.464	0	Oligo_OPALIN	CSAD
0	-1.07987	0.124	0.335	0	Oligo_OPALIN	MYEF2
0	-0.292551	0.312	0.523	0	Oligo_OPALIN	RNF213
0	-0.541727	0.221	0.432	0	Oligo_OPALIN	SANBR
0	-1.44381	0.089	0.3	0	Oligo_OPALIN	NRXN2
0	-0.272457	0.396	0.607	0	Oligo_OPALIN	UBE2K
0	-0.224563	0.376	0.587	0	Oligo_OPALIN	ERMP1
0	-0.262922	0.351	0.561	0	Oligo_OPALIN	CDC73
0	-0.344416	0.34	0.55	0	Oligo_OPALIN	PSMD1
0	-0.368428	0.466	0.676	0	Oligo_OPALIN	RAPGEF2
0	-0.418988	0.31	0.52	0	Oligo_OPALIN	CAST
0	-1.80135	0.067	0.277	0	Oligo_OPALIN	GALNT11
0	-0.220184	0.449	0.659	0	Oligo_OPALIN	TMEM135
0	-0.221293	0.438	0.648	0	Oligo_OPALIN	STRN3
0	-0.412646	0.283	0.493	0	Oligo_OPALIN	PDXDC1
0	-0.283331	0.321	0.531	0	Oligo_OPALIN	PIGN
0	-0.787546	0.152	0.362	0	Oligo_OPALIN	ENSG00000237188
0	-0.235413	0.481	0.691	0	Oligo_OPALIN	MAP4K3
0	-0.443104	0.361	0.571	0	Oligo_OPALIN	TNPO1
0	-0.326192	0.395	0.605	0	Oligo_OPALIN	OGA
0	-0.241902	0.47	0.679	0	Oligo_OPALIN	NBAS
0	-0.403092	0.305	0.514	0	Oligo_OPALIN	ABCC5
0	-3.2056	0.025	0.234	0	Oligo_OPALIN	RIMS1
0	-3.13006	0.025	0.234	0	Oligo_OPALIN	PPM1E
0	-0.290388	0.405	0.614	0	Oligo_OPALIN	PHC2
0	-0.360842	0.392	0.601	0	Oligo_OPALIN	GRIA4
0	-0.272855	0.559	0.768	0	Oligo_OPALIN	RPS6KA5
0	-0.271827	0.5	0.709	0	Oligo_OPALIN	PTPRA
0	-0.323982	0.347	0.555	0	Oligo_OPALIN	RRAGC-DT
0	-0.347312	0.598	0.806	0	Oligo_OPALIN	AKAP9
0	-0.3573	0.35	0.558	0	Oligo_OPALIN	MORF4L1
0	-0.32026	0.354	0.562	0	Oligo_OPALIN	TBCD
0	-0.882314	0.176	0.384	0	Oligo_OPALIN	SLC6A6
0	-0.868988	0.13	0.338	0	Oligo_OPALIN	PLXND1
0	-2.06399	0.056	0.264	0	Oligo_OPALIN	ENSG00000251600
0	-0.849048	0.174	0.382	0	Oligo_OPALIN	GLCCI1
0	-0.491283	0.246	0.454	0	Oligo_OPALIN	LINC02821
0	-2.68521	0.034	0.242	0	Oligo_OPALIN	RGS7
0	-0.742042	0.147	0.355	0	Oligo_OPALIN	PI16
0	-0.559008	0.234	0.442	0	Oligo_OPALIN	PLOD3
0	1.53383	0.428	0.22	0	Oligo_OPALIN	SEMA6D
0	-0.233114	0.505	0.713	0	Oligo_OPALIN	PDS5A
0	-0.234121	0.49	0.698	0	Oligo_OPALIN	RABGAP1
0	-0.267273	0.365	0.573	0	Oligo_OPALIN	MAPK8
0	-0.69089	0.4	0.608	0	Oligo_OPALIN	PTGES3
0	-0.220806	0.492	0.7	0	Oligo_OPALIN	UBL3
0	-0.244156	0.402	0.61	0	Oligo_OPALIN	PHKB
0	-0.214105	0.35	0.557	0	Oligo_OPALIN	ARHGEF37
0	-0.272771	0.474	0.681	0	Oligo_OPALIN	FNDC3A
0	-0.372594	0.291	0.498	0	Oligo_OPALIN	WRN
0	-0.235403	0.448	0.655	0	Oligo_OPALIN	BTRC
0	-2.81414	0.034	0.241	0	Oligo_OPALIN	KALRN
0	-0.315175	0.398	0.605	0	Oligo_OPALIN	SOS1
0	-0.705234	0.202	0.409	0	Oligo_OPALIN	GSTK1
0	-0.420113	0.392	0.599	0	Oligo_OPALIN	GDAP1
0	-0.258908	0.396	0.603	0	Oligo_OPALIN	RAB6A
0	-0.343154	0.279	0.486	0	Oligo_OPALIN	ENSG00000268205
0	-0.365153	0.569	0.775	0	Oligo_OPALIN	ENSG00000228793
0	-0.273284	0.351	0.557	0	Oligo_OPALIN	PHTF2
0	-0.238957	0.454	0.66	0	Oligo_OPALIN	COP1
0	-0.243586	0.326	0.532	0	Oligo_OPALIN	DGKD
0	-0.332709	0.249	0.455	0	Oligo_OPALIN	NDST1
0	-0.858476	0.236	0.442	0	Oligo_OPALIN	LINC01470
0	-0.310527	0.416	0.622	0	Oligo_OPALIN	NBEA
0	-0.20085	0.465	0.671	0	Oligo_OPALIN	RABEP1
0	-0.567623	0.198	0.404	0	Oligo_OPALIN	DNAH17
0	-0.969081	0.165	0.371	0	Oligo_OPALIN	TPST1
0	-0.844662	0.158	0.364	0	Oligo_OPALIN	AGPAT5
0	-0.256118	0.404	0.61	0	Oligo_OPALIN	CEP85L
0	1.05105	0.685	0.48	0	Oligo_OPALIN	L3MBTL4
0	-0.371591	0.31	0.515	0	Oligo_OPALIN	ZMYM4
0	-0.272589	0.429	0.634	0	Oligo_OPALIN	TRPC1
0	-0.781562	0.175	0.38	0	Oligo_OPALIN	G3BP2
0	-0.727317	0.185	0.39	0	Oligo_OPALIN	BMP2K
0	-0.493392	0.241	0.446	0	Oligo_OPALIN	TAB2
0	-0.965691	0.138	0.343	0	Oligo_OPALIN	BCAP29
0	-0.209923	0.412	0.617	0	Oligo_OPALIN	SETX
0	-0.486391	0.312	0.517	0	Oligo_OPALIN	TSC22D1
0	-0.26228	0.428	0.633	0	Oligo_OPALIN	NUFIP2
0	-1.00597	0.138	0.343	0	Oligo_OPALIN	SH3BGRL
0	-0.567979	0.23	0.435	0	Oligo_OPALIN	MCF2L
0	-0.0824462	0.517	0.722	0	Oligo_OPALIN	WIPF1
0	-0.149978	0.512	0.717	0	Oligo_OPALIN	POLK
0	-0.25489	0.394	0.599	0	Oligo_OPALIN	ZMYND11
0	-0.275516	0.541	0.746	0	Oligo_OPALIN	SBF2
0	-0.383208	0.627	0.832	0	Oligo_OPALIN	FAR1
0	-0.129182	0.553	0.758	0	Oligo_OPALIN	MYO9B
0	-0.407618	0.273	0.478	0	Oligo_OPALIN	EWSR1
0	-0.504193	0.591	0.795	0	Oligo_OPALIN	LMCD1-AS1
0	-0.198974	0.48	0.684	0	Oligo_OPALIN	UBR1
0	-0.210496	0.345	0.549	0	Oligo_OPALIN	SS18
0	-0.173784	0.479	0.683	0	Oligo_OPALIN	DIP2A
0	-0.309022	0.291	0.495	0	Oligo_OPALIN	MIER1
0	-0.208867	0.427	0.631	0	Oligo_OPALIN	SENP7
0	-0.27031	0.433	0.637	0	Oligo_OPALIN	ZBTB38
0	-2.18722	0.048	0.252	0	Oligo_OPALIN	STXBP1
0	-0.350123	0.314	0.518	0	Oligo_OPALIN	ARID4A
0	-0.441722	0.288	0.492	0	Oligo_OPALIN	RAB11A
0	-0.253955	0.442	0.646	0	Oligo_OPALIN	ANKRD11
0	-0.399083	0.251	0.455	0	Oligo_OPALIN	CHIC1
0	-0.494588	0.234	0.438	0	Oligo_OPALIN	NSD2
0	-0.573425	0.215	0.419	0	Oligo_OPALIN	ENSG00000285692
0	-0.434425	0.62	0.824	0	Oligo_OPALIN	SSBP2
0	-0.19539	0.392	0.596	0	Oligo_OPALIN	BACE1
0	-0.371719	0.27	0.474	0	Oligo_OPALIN	EXOC5
0	-0.617826	0.187	0.39	0	Oligo_OPALIN	NECTIN3
0	-0.564898	0.202	0.405	0	Oligo_OPALIN	MANBA
0	-0.311255	0.316	0.519	0	Oligo_OPALIN	LNPEP
0	-0.244309	0.465	0.668	0	Oligo_OPALIN	AFF4
0	-1.02921	0.324	0.527	0	Oligo_OPALIN	HSPA1A
0	-0.173563	0.407	0.61	0	Oligo_OPALIN	C1GALT1
0	-0.858083	0.195	0.398	0	Oligo_OPALIN	YWHAG
0	-0.355802	0.242	0.445	0	Oligo_OPALIN	ZNF189
0	-2.94071	0.026	0.229	0	Oligo_OPALIN	GOLGA8B
0	-0.925628	0.137	0.34	0	Oligo_OPALIN	AMZ2
0	-0.112488	0.457	0.66	0	Oligo_OPALIN	DNM2
0	-0.445265	0.229	0.432	0	Oligo_OPALIN	STX18-AS1
0	-0.533973	0.207	0.41	0	Oligo_OPALIN	PIR
0	-0.239145	0.517	0.72	0	Oligo_OPALIN	DYNC1I2
0	-0.127188	0.488	0.691	0	Oligo_OPALIN	DNAJB2
0	-0.165194	0.489	0.692	0	Oligo_OPALIN	CYP2U1-AS1
0	-0.24266	0.493	0.696	0	Oligo_OPALIN	DENND1A
0	-0.220494	0.429	0.631	0	Oligo_OPALIN	OCIAD1
0	-0.781799	0.137	0.339	0	Oligo_OPALIN	EYA4
0	-0.475941	0.295	0.497	0	Oligo_OPALIN	NUAK1
0	-0.238672	0.409	0.611	0	Oligo_OPALIN	RALGAPA2
0	-0.662245	0.22	0.422	0	Oligo_OPALIN	DPYD-AS1
0	-0.624767	0.233	0.435	0	Oligo_OPALIN	SQLE
0	-6.41355	0.002	0.204	0	Oligo_OPALIN	KLF12
0	-0.144891	0.531	0.733	0	Oligo_OPALIN	NASP
0	-0.169353	0.486	0.688	0	Oligo_OPALIN	TMEFF1
0	-0.869368	0.653	0.855	0	Oligo_OPALIN	LINC00609
0	-0.268921	0.387	0.589	0	Oligo_OPALIN	HUWE1
0	-0.194373	0.57	0.771	0	Oligo_OPALIN	AGO3
0	-0.192095	0.565	0.766	0	Oligo_OPALIN	SNX9
0	-0.750417	0.177	0.378	0	Oligo_OPALIN	KIFAP3
0	-0.285679	0.308	0.509	0	Oligo_OPALIN	SH3YL1
0	-0.11201	0.464	0.665	0	Oligo_OPALIN	IWS1
0	-0.174277	0.429	0.63	0	Oligo_OPALIN	ARMC8
0	-0.248284	0.328	0.529	0	Oligo_OPALIN	UMAD1
0	-0.297506	0.322	0.523	0	Oligo_OPALIN	MTERF1
0	-0.393521	0.284	0.485	0	Oligo_OPALIN	UBQLN1
0	-0.194366	0.461	0.662	0	Oligo_OPALIN	RELCH
0	-0.521879	0.232	0.433	0	Oligo_OPALIN	SCLT1
0	-0.239295	0.392	0.593	0	Oligo_OPALIN	PRDM2
0	-0.613423	0.652	0.853	0	Oligo_OPALIN	AGPAT4
0	-0.585456	0.656	0.857	0	Oligo_OPALIN	TBC1D12
0	-0.116325	0.497	0.698	0	Oligo_OPALIN	NDE1
0	-0.251064	0.345	0.545	0	Oligo_OPALIN	RNF111
0	-0.480884	0.26	0.46	0	Oligo_OPALIN	AHCTF1
0	-0.703078	0.184	0.384	0	Oligo_OPALIN	LPIN1
0	-0.465634	0.257	0.457	0	Oligo_OPALIN	GCC2
0	-0.75956	0.235	0.435	0	Oligo_OPALIN	LANCL1-AS1
0	-0.0902	0.424	0.624	0	Oligo_OPALIN	USP40
0	-6.07285	0.002	0.202	0	Oligo_OPALIN	ARHGAP26
0	-0.549927	0.253	0.453	0	Oligo_OPALIN	ZFAND5
0	-0.322271	0.237	0.437	0	Oligo_OPALIN	TRPM6
0	-0.114034	0.464	0.664	0	Oligo_OPALIN	URI1
0	-0.580011	0.22	0.42	0	Oligo_OPALIN	CCPG1
0	-0.225391	0.495	0.695	0	Oligo_OPALIN	MLLT10
0	-0.232025	0.371	0.571	0	Oligo_OPALIN	SMG1
0	-0.135567	0.346	0.545	0	Oligo_OPALIN	C1orf198
0	-0.301826	0.358	0.557	0	Oligo_OPALIN	SERINC1
0	-0.163766	0.484	0.683	0	Oligo_OPALIN	FAM120B
0	-0.177124	0.421	0.62	0	Oligo_OPALIN	NDUFA10
0	-0.262285	0.305	0.504	0	Oligo_OPALIN	SMARCAD1
0	-0.339796	0.336	0.535	0	Oligo_OPALIN	PJA2
0	-1.59873	0.077	0.276	0	Oligo_OPALIN	TMEM232
0	-0.300299	0.328	0.527	0	Oligo_OPALIN	SNX13
0	-0.323883	0.33	0.529	0	Oligo_OPALIN	SND1
0	-0.365955	0.289	0.488	0	Oligo_OPALIN	FBXO21
0	-0.166698	0.457	0.656	0	Oligo_OPALIN	TBC1D22A
0	-0.355458	0.239	0.438	0	Oligo_OPALIN	AP1S2
0	-1.38995	0.093	0.292	0	Oligo_OPALIN	PCNX2
0	-4.28892	0.01	0.209	0	Oligo_OPALIN	DCLK2
0	-0.617908	0.208	0.407	0	Oligo_OPALIN	ARL15
0	-1.3836	0.096	0.295	0	Oligo_OPALIN	FOCAD
0	-1.44794	0.089	0.288	0	Oligo_OPALIN	PLEKHA5
0	-0.859749	0.147	0.346	0	Oligo_OPALIN	HPRT1
0	-0.192011	0.529	0.728	0	Oligo_OPALIN	KIAA0232
0	-0.176699	0.368	0.567	0	Oligo_OPALIN	RNF169
0	-0.174602	0.488	0.686	0	Oligo_OPALIN	UBR2
0	-0.302714	0.347	0.545	0	Oligo_OPALIN	METTL15
0	-0.148234	0.476	0.674	0	Oligo_OPALIN	SMCHD1
0	-1.22857	0.081	0.279	0	Oligo_OPALIN	PLCH2
0	-0.26622	0.318	0.516	0	Oligo_OPALIN	USO1
0	-0.249649	0.289	0.487	0	Oligo_OPALIN	MARCHF8
0	-1.04793	0.099	0.297	0	Oligo_OPALIN	DTX4
0	-0.451967	0.21	0.408	0	Oligo_OPALIN	SGPP1
0	-0.240128	0.393	0.591	0	Oligo_OPALIN	VWA8
0	-0.122752	0.391	0.589	0	Oligo_OPALIN	FERMT2
0	-0.434453	0.62	0.818	0	Oligo_OPALIN	GNG7
0	-0.212067	0.364	0.561	0	Oligo_OPALIN	HMGN3
0	-0.245916	0.611	0.808	0	Oligo_OPALIN	ZNF708
0	-0.749111	0.145	0.342	0	Oligo_OPALIN	CCDC90B
0	-0.229644	0.265	0.462	0	Oligo_OPALIN	LDLRAP1
0	-0.326671	0.301	0.498	0	Oligo_OPALIN	ITPRID2
0	-0.373758	0.32	0.517	0	Oligo_OPALIN	RPL37A
0	-0.245635	0.337	0.534	0	Oligo_OPALIN	CENPC
0	-0.294292	0.339	0.536	0	Oligo_OPALIN	CPLANE1
0	-0.329012	0.268	0.465	0	Oligo_OPALIN	FBXW4
0	-0.184102	0.46	0.657	0	Oligo_OPALIN	RSF1
0	-0.254804	0.307	0.504	0	Oligo_OPALIN	CUL4A
0	-0.348526	0.248	0.445	0	Oligo_OPALIN	DGLUCY
0	-0.0603916	0.427	0.624	0	Oligo_OPALIN	INF2
0	-1.77082	0.05	0.247	0	Oligo_OPALIN	NEDD4
0	-0.35303	0.293	0.49	0	Oligo_OPALIN	HELZ
0	-0.492386	0.228	0.425	0	Oligo_OPALIN	PCMT1
0	-0.364829	0.273	0.47	0	Oligo_OPALIN	RAB3GAP2
0	-0.130768	0.4	0.597	0	Oligo_OPALIN	MTREX
0	-0.206895	0.51	0.707	0	Oligo_OPALIN	TRAPPC9
0	-0.105651	0.366	0.563	0	Oligo_OPALIN	RILPL1
0	-0.368863	0.275	0.472	0	Oligo_OPALIN	PIAS2
0	-0.251657	0.603	0.799	0	Oligo_OPALIN	CSNK1A1
0	-0.213157	0.355	0.551	0	Oligo_OPALIN	APPL2
0	-0.85342	0.147	0.343	0	Oligo_OPALIN	AP2A2
0	-0.416242	0.238	0.434	0	Oligo_OPALIN	ACTR3
0	-0.349129	0.282	0.478	0	Oligo_OPALIN	TCERG1
0	-0.23251	0.332	0.528	0	Oligo_OPALIN	AVL9
0	-0.600019	0.235	0.431	0	Oligo_OPALIN	DGKI
0	-0.0868776	0.434	0.63	0	Oligo_OPALIN	MED27
0	-0.988059	0.124	0.32	0	Oligo_OPALIN	OPTN
0	-0.482181	0.272	0.468	0	Oligo_OPALIN	GAPDH
0	-0.223183	0.436	0.632	0	Oligo_OPALIN	BICD1
0	-0.186047	0.445	0.641	0	Oligo_OPALIN	PSPC1
0	-0.615193	0.241	0.437	0	Oligo_OPALIN	IRS2
0	-0.114179	0.438	0.634	0	Oligo_OPALIN	MGA
0	-0.902419	0.11	0.306	0	Oligo_OPALIN	LPCAT2
0	-0.158507	0.372	0.568	0	Oligo_OPALIN	CCDC82
0	-0.152888	0.533	0.729	0	Oligo_OPALIN	SNX1
0	-0.296702	0.277	0.473	0	Oligo_OPALIN	ANP32A
0	-0.254152	0.549	0.745	0	Oligo_OPALIN	CHD2
0	-0.188625	0.364	0.559	0	Oligo_OPALIN	PUM3
0	-0.529596	0.181	0.376	0	Oligo_OPALIN	SNRNP40
0	-0.282464	0.311	0.506	0	Oligo_OPALIN	OLA1
0	-1.05263	0.139	0.334	0	Oligo_OPALIN	SPAG16
0	-0.259125	0.297	0.492	0	Oligo_OPALIN	EXOC2
0	-0.257093	0.34	0.535	0	Oligo_OPALIN	RB1
0	-0.318229	0.237	0.432	0	Oligo_OPALIN	ENSG00000285664
0	-0.130977	0.461	0.656	0	Oligo_OPALIN	ROCK1
0	-0.480356	0.245	0.44	0	Oligo_OPALIN	CDKL5
0	-0.449149	0.227	0.422	0	Oligo_OPALIN	HLTF
0	-0.606726	0.165	0.36	0	Oligo_OPALIN	SETD7
0	-0.397578	0.232	0.427	0	Oligo_OPALIN	CSGALNACT2
0	-0.134469	0.375	0.57	0	Oligo_OPALIN	EXOC1
0	-0.200202	0.368	0.563	0	Oligo_OPALIN	TRPM7
0	-0.225924	0.558	0.753	0	Oligo_OPALIN	DNAAF9
0	-0.301569	0.478	0.672	0	Oligo_OPALIN	XPO1
0	-0.214858	0.361	0.555	0	Oligo_OPALIN	SLC35F5
0	-0.420395	0.359	0.553	0	Oligo_OPALIN	DNAJB6
0	-0.148148	0.364	0.558	0	Oligo_OPALIN	RAB11FIP4
0	-1.67977	0.052	0.246	0	Oligo_OPALIN	FAT1
0	-0.547814	0.197	0.391	0	Oligo_OPALIN	TUBE1
0	-0.453787	0.245	0.439	0	Oligo_OPALIN	PPP2CB
0	-0.240259	0.455	0.649	0	Oligo_OPALIN	ITM2B
0	-0.184755	0.33	0.524	0	Oligo_OPALIN	ENSG00000291015
0	-0.204924	0.552	0.746	0	Oligo_OPALIN	MATR3
0	-0.207673	0.506	0.7	0	Oligo_OPALIN	PHF14
0	-0.205922	0.401	0.595	0	Oligo_OPALIN	CYLD
0	-0.37908	0.572	0.765	0	Oligo_OPALIN	HAPLN2
0	-0.252306	0.585	0.778	0	Oligo_OPALIN	VPS13B
0	-0.214885	0.607	0.8	0	Oligo_OPALIN	ATXN2
0	-0.27485	0.346	0.539	0	Oligo_OPALIN	YWHAE
0	-0.784594	0.213	0.406	0	Oligo_OPALIN	DNAJA1
0	-0.43298	0.211	0.404	0	Oligo_OPALIN	EML1
0	-0.372965	0.243	0.436	0	Oligo_OPALIN	ASXL2
0	-0.277091	0.301	0.494	0	Oligo_OPALIN	CCNT2
0	-0.518623	0.249	0.442	0	Oligo_OPALIN	ENSG00000250604
0	-0.240024	0.283	0.476	0	Oligo_OPALIN	DDR1
0	-0.198953	0.411	0.604	0	Oligo_OPALIN	LMBRD1
0	-3.303	0.021	0.214	0	Oligo_OPALIN	VPS13A
0	-0.300983	0.275	0.468	0	Oligo_OPALIN	ITGB1
0	-0.30716	0.337	0.53	0	Oligo_OPALIN	NAP1L1
0	-0.393404	0.297	0.49	0	Oligo_OPALIN	OSBPL8
0	-2.57502	0.036	0.229	0	Oligo_OPALIN	DIAPH2
0	-0.494189	0.275	0.468	0	Oligo_OPALIN	MORF4L2
0	-0.381007	0.229	0.422	0	Oligo_OPALIN	ZNF138
0	-0.359017	0.224	0.417	0	Oligo_OPALIN	NACC2
0	-0.348512	0.399	0.592	0	Oligo_OPALIN	SPATS2L
0	-0.216363	0.37	0.563	0	Oligo_OPALIN	DOP1A
0	-0.430487	0.657	0.85	0	Oligo_OPALIN	TNRC6A
0	-0.182552	0.348	0.54	0	Oligo_OPALIN	ATF6
0	-0.154352	0.477	0.669	0	Oligo_OPALIN	RAB10
0	-0.203163	0.481	0.673	0	Oligo_OPALIN	CLK1
0	-0.104163	0.484	0.676	0	Oligo_OPALIN	STX16
0	-1.81898	0.06	0.252	0	Oligo_OPALIN	MAN1C1
0	-0.640748	0.187	0.379	0	Oligo_OPALIN	FAM171B
0	-0.127261	0.467	0.659	0	Oligo_OPALIN	XRN1
0	-0.436441	0.193	0.385	0	Oligo_OPALIN	LIN54
0	-0.220314	0.338	0.53	0	Oligo_OPALIN	MDN1
0	-0.446922	0.195	0.387	0	Oligo_OPALIN	ECHDC1
0	-0.141948	0.427	0.619	0	Oligo_OPALIN	HMBOX1
0	-2.11977	0.043	0.235	0	Oligo_OPALIN	GOLM1
0	-0.157644	0.308	0.5	0	Oligo_OPALIN	CHST3
0	-0.615385	0.196	0.388	0	Oligo_OPALIN	PPP3CB
0	-0.340993	0.261	0.453	0	Oligo_OPALIN	ZNF780B
0	-0.481039	0.227	0.419	0	Oligo_OPALIN	PPIP5K2
0	-0.0850629	0.388	0.58	0	Oligo_OPALIN	CYP27A1
0	-0.181398	0.402	0.594	0	Oligo_OPALIN	DNAJC1
0	-0.153793	0.501	0.693	0	Oligo_OPALIN	RBM25
0	-0.157442	0.382	0.574	0	Oligo_OPALIN	PIK3C3
0	-0.303969	0.646	0.838	0	Oligo_OPALIN	TTC3
0	-0.198604	0.601	0.792	0	Oligo_OPALIN	PRRC2C
0	-0.272408	0.347	0.538	0	Oligo_OPALIN	ACAP2
0	-0.129439	0.477	0.668	0	Oligo_OPALIN	LONP2
0	-0.554549	0.21	0.401	0	Oligo_OPALIN	SMAP1
0	-0.100525	0.416	0.607	0	Oligo_OPALIN	TTC7A
0	-0.109081	0.435	0.626	0	Oligo_OPALIN	PAK2
0	-0.262759	0.3	0.491	0	Oligo_OPALIN	TBC1D32
0	-1.121	0.069	0.26	0	Oligo_OPALIN	MTUS1-DT
0	-0.409872	0.297	0.488	0	Oligo_OPALIN	HSPA12A
0	-0.841224	0.114	0.305	0	Oligo_OPALIN	PLEKHA7
0	-0.618398	0.328	0.519	0	Oligo_OPALIN	CHORDC1
0	-0.199607	0.26	0.451	0	Oligo_OPALIN	ST3GAL4
0	-0.178757	0.432	0.623	0	Oligo_OPALIN	PPFIBP1
0	-0.236412	0.298	0.489	0	Oligo_OPALIN	CFDP1
0	-0.577376	0.273	0.464	0	Oligo_OPALIN	ST13
0	-1.18681	0.098	0.289	0	Oligo_OPALIN	LRRTM4
0	-0.21288	0.378	0.569	0	Oligo_OPALIN	BTBD8
0	-0.109764	0.556	0.747	0	Oligo_OPALIN	RASA1
0	-0.261378	0.386	0.577	0	Oligo_OPALIN	ZNF483
0	-0.280041	0.377	0.568	0	Oligo_OPALIN	DENND5B
0	-0.224923	0.519	0.71	0	Oligo_OPALIN	PDS5B
0	-0.248593	0.529	0.72	0	Oligo_OPALIN	CALM1
0	-0.145712	0.36	0.55	0	Oligo_OPALIN	GPBP1L1
0	-0.223286	0.616	0.806	0	Oligo_OPALIN	GOLGA4
0	-0.209358	0.477	0.667	0	Oligo_OPALIN	FER
0	-0.172057	0.367	0.557	0	Oligo_OPALIN	GARS1-DT
0	-0.283682	0.357	0.547	0	Oligo_OPALIN	SUGT1
0	-0.216249	0.365	0.555	0	Oligo_OPALIN	PPP6R2
0	-0.356654	0.192	0.382	0	Oligo_OPALIN	SLC45A3
0	-0.528312	0.199	0.389	0	Oligo_OPALIN	PSMD14
0	-0.106817	0.444	0.634	0	Oligo_OPALIN	YTHDC1
0	-0.289693	0.277	0.467	0	Oligo_OPALIN	SEC24B
0	-0.935456	0.124	0.314	0	Oligo_OPALIN	NLN
0	-0.246645	0.282	0.472	0	Oligo_OPALIN	PMS2P4
0	-0.181526	0.324	0.514	0	Oligo_OPALIN	AK3
0	-0.2752	0.254	0.444	0	Oligo_OPALIN	TMBIM4
0	-0.183507	0.45	0.64	0	Oligo_OPALIN	ARIH1
0	-1.13177	0.229	0.419	0	Oligo_OPALIN	HSPD1
0	-0.710939	0.167	0.357	0	Oligo_OPALIN	ATP6V1A
0	-0.13258	0.522	0.712	0	Oligo_OPALIN	TMCC1
0	-0.181568	0.535	0.725	0	Oligo_OPALIN	LDB3
0	-0.104933	0.494	0.683	0	Oligo_OPALIN	SPART
0	-0.512562	0.206	0.395	0	Oligo_OPALIN	NME7
0	-0.373145	0.243	0.432	0	Oligo_OPALIN	MSH2
0	-0.335828	0.272	0.461	0	Oligo_OPALIN	DNAJB14
0	-0.294797	0.33	0.519	0	Oligo_OPALIN	LARP1
0	-0.277059	0.291	0.48	0	Oligo_OPALIN	LARP4B
0	-0.497351	0.29	0.479	0	Oligo_OPALIN	ARHGAP32
0	-0.312737	0.249	0.438	0	Oligo_OPALIN	BRF1
0	-0.237749	0.454	0.643	0	Oligo_OPALIN	FBN1
0	-0.254501	0.257	0.446	0	Oligo_OPALIN	KLK6
0	-0.959736	0.127	0.316	0	Oligo_OPALIN	DSTN
0	-1.3158	0.156	0.345	0	Oligo_OPALIN	HSPA1B
0	-0.24956	0.629	0.818	0	Oligo_OPALIN	CAMTA1
0	-0.244742	0.534	0.723	0	Oligo_OPALIN	FXR1
0	-0.262127	0.647	0.836	0	Oligo_OPALIN	ANKRD17
0	-0.0894086	0.5	0.689	0	Oligo_OPALIN	SIRT2
0	-0.259128	0.479	0.667	0	Oligo_OPALIN	PEBP1
0	-0.173824	0.368	0.556	0	Oligo_OPALIN	CLEC16A
0	-0.107018	0.458	0.646	0	Oligo_OPALIN	LRRC8B
0	-1.93473	0.053	0.241	0	Oligo_OPALIN	LONRF2
0	-1.19455	0.102	0.29	0	Oligo_OPALIN	ICA1L
0	-1.82636	0.057	0.245	0	Oligo_OPALIN	WDR17
0	-0.112685	0.409	0.597	0	Oligo_OPALIN	ADNP
0	-0.303132	0.267	0.455	0	Oligo_OPALIN	CXADR
0	-0.209159	0.31	0.498	0	Oligo_OPALIN	TCF20
0	-0.570117	0.224	0.412	0	Oligo_OPALIN	SH3BP5
0	-0.143972	0.386	0.574	0	Oligo_OPALIN	USP24
0	-0.104621	0.396	0.584	0	Oligo_OPALIN	PPP4R3B
0	-0.323464	0.646	0.834	0	Oligo_OPALIN	PCGF5
0	-0.20911	0.352	0.539	0	Oligo_OPALIN	SEC62
0	-0.0884372	0.474	0.661	0	Oligo_OPALIN	BOD1L1
0	-0.112755	0.364	0.551	0	Oligo_OPALIN	WASHC4
0	-1.87911	0.044	0.231	0	Oligo_OPALIN	LINC02609
0	-2.32456	0.039	0.226	0	Oligo_OPALIN	KCNK12
0	-0.103655	0.435	0.622	0	Oligo_OPALIN	MTURN
0	-0.540276	0.194	0.381	0	Oligo_OPALIN	RAB18
0	-0.268477	0.265	0.452	0	Oligo_OPALIN	PAFAH1B2
0	-1.29267	0.084	0.271	0	Oligo_OPALIN	MIPOL1
0	-0.116145	0.457	0.644	0	Oligo_OPALIN	HERC2
0	-0.278185	0.23	0.417	0	Oligo_OPALIN	STAMBP
0	-0.153224	0.531	0.718	0	Oligo_OPALIN	ZRANB2
0	-0.132262	0.513	0.7	0	Oligo_OPALIN	FBXO11
0	-0.0755129	0.396	0.583	0	Oligo_OPALIN	CPOX
0	-0.15168	0.541	0.728	0	Oligo_OPALIN	MARCHF6
0	-0.121014	0.391	0.578	0	Oligo_OPALIN	SGCE
0	-0.168879	0.391	0.578	0	Oligo_OPALIN	SEM1
0	-0.200158	0.372	0.558	0	Oligo_OPALIN	TTC28
0	-0.137891	0.484	0.67	0	Oligo_OPALIN	REPS2
0	-0.501609	0.217	0.403	0	Oligo_OPALIN	MTA3
0	-0.809074	0.148	0.334	0	Oligo_OPALIN	SCG5
0	-0.264828	0.279	0.465	0	Oligo_OPALIN	PRKCZ
0	-0.245126	0.34	0.526	0	Oligo_OPALIN	ABI2
0	-0.0974411	0.417	0.603	0	Oligo_OPALIN	PDCD6IP
0	-0.441301	0.188	0.374	0	Oligo_OPALIN	TMEM168
0	-0.201307	0.264	0.45	0	Oligo_OPALIN	SH3GLB2
0	-1.51779	0.078	0.264	0	Oligo_OPALIN	DAAM1
0	-0.438445	0.255	0.441	0	Oligo_OPALIN	MT3
0	-1.37225	0.073	0.259	0	Oligo_OPALIN	HYDIN
0	-0.160156	0.338	0.524	0	Oligo_OPALIN	KIF16B
0	1.1609	0.616	0.43	0	Oligo_OPALIN	KIAA0930
0	-0.344727	0.249	0.435	0	Oligo_OPALIN	MIR325HG
0	-1.47852	0.097	0.283	0	Oligo_OPALIN	ENSG00000286271
0	-0.394458	0.226	0.412	0	Oligo_OPALIN	STAU1
0	-0.116833	0.381	0.567	0	Oligo_OPALIN	CAPN7
0	-0.0842917	0.516	0.702	0	Oligo_OPALIN	CUX1
0	-0.0543744	0.518	0.704	0	Oligo_OPALIN	ACTN4
0	-0.4286	0.582	0.767	0	Oligo_OPALIN	DTNB
0	-0.234673	0.371	0.556	0	Oligo_OPALIN	PREPL
0	-0.165896	0.356	0.541	0	Oligo_OPALIN	MARCHF7
0	-0.233203	0.283	0.468	0	Oligo_OPALIN	NAA35
0	-0.270118	0.35	0.535	0	Oligo_OPALIN	ARNT2
0	-0.162805	0.356	0.541	0	Oligo_OPALIN	EOLA2-DT
0	-0.711278	0.122	0.307	0	Oligo_OPALIN	PIGM
0	-0.45328	0.203	0.388	0	Oligo_OPALIN	ITGB1BP1
0	-0.0558392	0.464	0.649	0	Oligo_OPALIN	CAMKMT
0	-0.244707	0.303	0.488	0	Oligo_OPALIN	ATF2
0	-0.124431	0.462	0.647	0	Oligo_OPALIN	HNRNPA3
0	-0.106271	0.417	0.602	0	Oligo_OPALIN	HERC3
0	-3.78455	0.021	0.206	0	Oligo_OPALIN	CSMD1
0	-1.11083	0.109	0.294	0	Oligo_OPALIN	STRBP
0	-2.15834	0.037	0.222	0	Oligo_OPALIN	USP6NL
0	1.70725	0.423	0.238	0	Oligo_OPALIN	ENSG00000273507
0	-1.94541	0.041	0.226	0	Oligo_OPALIN	RGS11
0	-0.18383	0.288	0.473	0	Oligo_OPALIN	UBE2Z
0	-0.162211	0.515	0.7	0	Oligo_OPALIN	SEPTIN8
0	-0.0965389	0.532	0.717	0	Oligo_OPALIN	DMTF1
0	-0.205842	0.38	0.565	0	Oligo_OPALIN	CPEB3
0	-0.0695842	0.533	0.718	0	Oligo_OPALIN	CBFA2T2
0	-0.181106	0.618	0.802	0	Oligo_OPALIN	MBOAT2
0	-0.253296	0.284	0.468	0	Oligo_OPALIN	ZNF827
0	-0.112285	0.581	0.765	0	Oligo_OPALIN	WAC
0	-0.179612	0.592	0.776	0	Oligo_OPALIN	RTN3
0	-0.0595757	0.498	0.682	0	Oligo_OPALIN	MTMR2
0	-0.185626	0.365	0.549	0	Oligo_OPALIN	NPEPPS
0	-0.210078	0.376	0.56	0	Oligo_OPALIN	ZNF91
0	-0.135361	0.498	0.682	0	Oligo_OPALIN	RIN2
0	-0.150225	0.474	0.658	0	Oligo_OPALIN	ZHX3
0	-0.795067	0.217	0.401	0	Oligo_OPALIN	NAV3
0	-0.71199	0.143	0.327	0	Oligo_OPALIN	SHANK3
0	-0.125719	0.414	0.598	0	Oligo_OPALIN	CD46
0	-0.0776267	0.459	0.643	0	Oligo_OPALIN	MAP3K2
0	-0.971941	0.105	0.289	0	Oligo_OPALIN	CHMP2B
0	-1.04706	0.118	0.302	0	Oligo_OPALIN	GFOD1
0	-3.00659	0.027	0.211	0	Oligo_OPALIN	GNA14
0	-0.732543	0.122	0.306	0	Oligo_OPALIN	TMEM273
0	-0.346116	0.334	0.518	0	Oligo_OPALIN	ENSG00000254420
0	-0.445399	0.202	0.386	0	Oligo_OPALIN	PUS7L
0	-0.167069	0.293	0.477	0	Oligo_OPALIN	STX8
0	-1.01598	0.114	0.298	0	Oligo_OPALIN	ARHGEF9
0	-1.05549	0.081	0.265	0	Oligo_OPALIN	FIRRE
0	-0.385826	0.223	0.407	0	Oligo_OPALIN	SNX2
0	-0.38511	0.231	0.415	0	Oligo_OPALIN	ERP44
0	-0.120297	0.405	0.589	0	Oligo_OPALIN	PRKDC
0	-0.143329	0.55	0.734	0	Oligo_OPALIN	UBR5
0	-0.0546949	0.514	0.698	0	Oligo_OPALIN	EHMT1
0	-0.0382972	0.536	0.72	0	Oligo_OPALIN	ATF7
0	-0.103618	0.549	0.733	0	Oligo_OPALIN	KTN1
0	-0.290322	0.5	0.683	0	Oligo_OPALIN	RSRP1
0	-0.0562452	0.364	0.547	0	Oligo_OPALIN	TMCC2
0	-0.12923	0.362	0.545	0	Oligo_OPALIN	COMMD1
0	-0.210944	0.572	0.755	0	Oligo_OPALIN	ANKRD36C
0	-0.0598963	0.366	0.549	0	Oligo_OPALIN	IRF2
0	-0.0696316	0.482	0.665	0	Oligo_OPALIN	TIMP2
0	-0.109029	0.352	0.535	0	Oligo_OPALIN	USP14
0	-0.124947	0.569	0.752	0	Oligo_OPALIN	BRWD1
0	-0.633825	0.22	0.403	0	Oligo_OPALIN	KCNK1
0	-3.27557	0.02	0.203	0	Oligo_OPALIN	USP53
0	-0.45389	0.222	0.405	0	Oligo_OPALIN	REPS1
0	-0.284907	0.242	0.425	0	Oligo_OPALIN	AKIRIN1
0	-0.905269	0.126	0.309	0	Oligo_OPALIN	SFXN5
0	-0.372241	0.254	0.437	0	Oligo_OPALIN	DZIP3
0	-0.576832	0.187	0.37	0	Oligo_OPALIN	PDE5A
0	-0.360081	0.277	0.46	0	Oligo_OPALIN	IL6ST
0	-0.288418	0.252	0.435	0	Oligo_OPALIN	NSUN6
0	-0.140956	0.424	0.607	0	Oligo_OPALIN	ETNK1
0	-0.807844	0.111	0.294	0	Oligo_OPALIN	INTS13
0	-1.2463	0.114	0.297	0	Oligo_OPALIN	TXNRD1
0	-0.168823	0.327	0.51	0	Oligo_OPALIN	ZBTB1
0	-0.308422	0.259	0.442	0	Oligo_OPALIN	CHM
0	-0.141634	0.404	0.587	0	Oligo_OPALIN	ZNF721
0	-0.125364	0.402	0.585	0	Oligo_OPALIN	JARID2
0	-0.0156062	0.533	0.716	0	Oligo_OPALIN	AGO2
0	-0.143856	0.381	0.564	0	Oligo_OPALIN	UBE3A
0	0.0150556	0.471	0.653	0	Oligo_OPALIN	GPSM2
0	-0.27222	0.589	0.771	0	Oligo_OPALIN	GLUL
0	-0.0896241	0.502	0.684	0	Oligo_OPALIN	RASGRP3
0	-0.0767558	0.503	0.685	0	Oligo_OPALIN	SKIC3
0	-0.699542	0.592	0.774	0	Oligo_OPALIN	TALAM1
0	-0.533836	0.206	0.388	0	Oligo_OPALIN	DCAF6
0	-0.292847	0.27	0.452	0	Oligo_OPALIN	WDR26
0	-0.176892	0.343	0.525	0	Oligo_OPALIN	OPA1
0	-0.051728	0.441	0.623	0	Oligo_OPALIN	COMMD10
0	-0.199453	0.326	0.508	0	Oligo_OPALIN	PAQR8
0	-0.391477	0.203	0.385	0	Oligo_OPALIN	FAM91A1
0	-0.881615	0.125	0.307	0	Oligo_OPALIN	BTBD10
0	-0.90032	0.162	0.344	0	Oligo_OPALIN	P4HA1
0	-0.573919	0.163	0.345	0	Oligo_OPALIN	PFKL
0	-0.0784789	0.561	0.743	0	Oligo_OPALIN	CEP350
0	-0.0784812	0.552	0.734	0	Oligo_OPALIN	MAP4
0	-0.0977005	0.635	0.817	0	Oligo_OPALIN	SPATA13
0	-0.139912	0.539	0.721	0	Oligo_OPALIN	DENND4A
0	-0.31341	0.669	0.851	0	Oligo_OPALIN	DDX5
0	-0.131346	0.52	0.702	0	Oligo_OPALIN	DYRK1A
0	-0.0355237	0.471	0.652	0	Oligo_OPALIN	PBRM1
0	-0.129918	0.36	0.541	0	Oligo_OPALIN	TASOR
0	-0.0533288	0.378	0.559	0	Oligo_OPALIN	EZH1
0	-0.160534	0.351	0.532	0	Oligo_OPALIN	RPRD1A
0	-0.510173	0.191	0.372	0	Oligo_OPALIN	ODF2L
0	-0.195877	0.432	0.613	0	Oligo_OPALIN	ACSL3
0	-0.0487373	0.42	0.601	0	Oligo_OPALIN	ATP11B
0	1.61844	0.355	0.174	0	Oligo_OPALIN	INSYN2B
0	-1.39574	0.062	0.243	0	Oligo_OPALIN	R3HCC1
0	-0.218292	0.259	0.44	0	Oligo_OPALIN	FNTA
0	-0.0784954	0.44	0.621	0	Oligo_OPALIN	SLC31A2
0	-0.346495	0.256	0.437	0	Oligo_OPALIN	LUC7L
0	-0.291894	0.32	0.501	0	Oligo_OPALIN	STAT3
0	-0.480531	0.194	0.375	0	Oligo_OPALIN	SEC14L1
0	-0.404425	0.192	0.373	0	Oligo_OPALIN	HCN2
0	-0.20475	0.339	0.52	0	Oligo_OPALIN	ENSG00000232855
0	-0.250722	0.279	0.46	0	Oligo_OPALIN	UBE2G2
0	-0.04194	0.442	0.623	0	Oligo_OPALIN	THOC2
0	-0.931986	0.168	0.349	0	Oligo_OPALIN	MSMO1
0	-0.0474119	0.528	0.709	0	Oligo_OPALIN	STXBP3
0	0.00640474	0.387	0.568	0	Oligo_OPALIN	ANXA4
0	-0.0736083	0.513	0.694	0	Oligo_OPALIN	KANSL1L
0	-0.104194	0.535	0.716	0	Oligo_OPALIN	ENSG00000291203
0	-0.0854841	0.397	0.578	0	Oligo_OPALIN	RAD50
0	-0.234315	0.654	0.835	0	Oligo_OPALIN	CHD9
0	-0.126085	0.543	0.724	0	Oligo_OPALIN	ACACA
0	-0.211563	0.548	0.729	0	Oligo_OPALIN	ZMYND8
0	0.0238822	0.47	0.65	0	Oligo_OPALIN	ARHGEF2
0	-0.062464	0.487	0.667	0	Oligo_OPALIN	TMEM131
0	-0.167618	0.352	0.532	0	Oligo_OPALIN	FARS2
0	-0.250278	0.284	0.464	0	Oligo_OPALIN	MCPH1
0	-0.123176	0.495	0.675	0	Oligo_OPALIN	HNRNPC
0	-0.079646	0.379	0.559	0	Oligo_OPALIN	TLK2
0	-1.09327	0.094	0.274	0	Oligo_OPALIN	THUMPD2
0	-0.289366	0.22	0.4	0	Oligo_OPALIN	ABHD17A
0	-0.289903	0.267	0.447	0	Oligo_OPALIN	CDC42
0	-0.624506	0.123	0.303	0	Oligo_OPALIN	PAQR6
0	-0.254798	0.304	0.484	0	Oligo_OPALIN	PPIG
0	-0.0846754	0.458	0.638	0	Oligo_OPALIN	ZNF148
0	-0.0523252	0.418	0.598	0	Oligo_OPALIN	RSRC1
0	-1.4085	0.077	0.257	0	Oligo_OPALIN	IQCJ
0	-0.0606511	0.422	0.602	0	Oligo_OPALIN	DDX46
0	-0.308181	0.247	0.427	0	Oligo_OPALIN	HACE1
0	-0.0921428	0.436	0.616	0	Oligo_OPALIN	UBE3C
0	-0.46771	0.198	0.378	0	Oligo_OPALIN	SLC36A4
0	-0.408868	0.298	0.478	0	Oligo_OPALIN	PWRN1
0	-2.13317	0.037	0.217	0	Oligo_OPALIN	LGI4
0	-0.114853	0.275	0.455	0	Oligo_OPALIN	CHADL
0	-0.601594	0.167	0.347	0	Oligo_OPALIN	PTPN2
0	-0.0584618	0.547	0.727	0	Oligo_OPALIN	NRDC
0	-0.341804	0.639	0.819	0	Oligo_OPALIN	MAGI1
0	-0.244495	0.654	0.834	0	Oligo_OPALIN	HNRNPDL
0	-0.173089	0.352	0.531	0	Oligo_OPALIN	PSIP1
0	-0.0109879	0.382	0.561	0	Oligo_OPALIN	CLASRP
0	-0.409949	0.224	0.403	0	Oligo_OPALIN	AKAP8L
0	-0.345574	0.213	0.392	0	Oligo_OPALIN	BCL2L13
0	-0.485752	0.163	0.342	0	Oligo_OPALIN	TANGO2
0	-0.249797	0.291	0.47	0	Oligo_OPALIN	HTT
0	-1.68968	0.056	0.235	0	Oligo_OPALIN	RP9P
0	-0.27896	0.318	0.497	0	Oligo_OPALIN	SARAF
0	-1.64195	0.066	0.245	0	Oligo_OPALIN	OXR1
0	-0.293198	0.237	0.416	0	Oligo_OPALIN	TUT7
0	-0.274478	0.278	0.457	0	Oligo_OPALIN	PPHLN1
0	-0.296513	0.312	0.491	0	Oligo_OPALIN	ATP2A2
0	-0.155927	0.323	0.502	0	Oligo_OPALIN	ACIN1
0	-0.325458	0.273	0.452	0	Oligo_OPALIN	OIP5-AS1
0	-0.146936	0.401	0.58	0	Oligo_OPALIN	FAM135A
0	-0.0685662	0.396	0.575	0	Oligo_OPALIN	ZNF462
0	-0.0779746	0.403	0.582	0	Oligo_OPALIN	TMEM184B
0	-0.0700587	0.378	0.556	0	Oligo_OPALIN	SCFD2
0	-0.139871	0.372	0.55	0	Oligo_OPALIN	PCMTD1
0	-0.128098	0.367	0.545	0	Oligo_OPALIN	ZFC3H1
0	-0.0648153	0.383	0.561	0	Oligo_OPALIN	TCP11L2
0	-0.156696	0.365	0.543	0	Oligo_OPALIN	SPRED1
0	-0.235637	0.289	0.467	0	Oligo_OPALIN	ATRN
0	-0.34622	0.228	0.406	0	Oligo_OPALIN	ORC4
0	-0.382662	0.219	0.397	0	Oligo_OPALIN	URGCP
0	-0.658841	0.156	0.334	0	Oligo_OPALIN	NSMAF
0	-2.08208	0.036	0.214	0	Oligo_OPALIN	S100A1
0	-0.478128	0.19	0.368	0	Oligo_OPALIN	RAB4A
0	1.81954	0.301	0.123	0	Oligo_OPALIN	ST3GAL6
0	-0.536785	0.177	0.355	0	Oligo_OPALIN	TBC1D19
0	-0.333251	0.266	0.444	0	Oligo_OPALIN	DYNC2I1
0	-0.218416	0.255	0.433	0	Oligo_OPALIN	TATDN1
0	-0.186508	0.298	0.476	0	Oligo_OPALIN	SLC35E3
0	-0.179377	0.321	0.499	0	Oligo_OPALIN	SCFD1
0	-0.138679	0.464	0.642	0	Oligo_OPALIN	PAPOLA
0	-0.999134	0.118	0.296	0	Oligo_OPALIN	NPTN
0	-0.151498	0.31	0.488	0	Oligo_OPALIN	UBE2G1
0	-0.22918	0.27	0.448	0	Oligo_OPALIN	ZNF254
0	-0.137338	0.316	0.494	0	Oligo_OPALIN	CDS2
0	-0.288029	0.234	0.412	0	Oligo_OPALIN	RARS2
0	-0.02628	0.519	0.697	0	Oligo_OPALIN	PDE1A
0	-0.0472758	0.543	0.721	0	Oligo_OPALIN	ANKHD1
0	-0.064706	0.528	0.706	0	Oligo_OPALIN	BRAF
0	-0.105694	0.396	0.574	0	Oligo_OPALIN	KDM5A
0	-0.109237	0.386	0.564	0	Oligo_OPALIN	USP15
0	-0.459854	0.663	0.841	0	Oligo_OPALIN	MAPRE2
0	-0.153758	0.606	0.783	0	Oligo_OPALIN	SESTD1
0	-0.14955	0.289	0.466	0	Oligo_OPALIN	WDR41
0	-0.0534892	0.572	0.749	0	Oligo_OPALIN	ZNF451
0	-0.619052	0.159	0.336	0	Oligo_OPALIN	ABHD18
0	-0.108097	0.308	0.485	0	Oligo_OPALIN	ZBTB37
0	-0.414607	0.201	0.378	0	Oligo_OPALIN	SERP1
0	0.0203407	0.433	0.61	0	Oligo_OPALIN	ABL1
0	-1.91432	0.046	0.223	0	Oligo_OPALIN	NPDC1
0	-0.282424	0.235	0.412	0	Oligo_OPALIN	CHFR
0	-0.0415113	0.432	0.609	0	Oligo_OPALIN	PIBF1
0	-0.744484	0.107	0.284	0	Oligo_OPALIN	ENSG00000267922
0	-0.660465	0.114	0.291	0	Oligo_OPALIN	JADE3
0	-0.401012	0.185	0.362	0	Oligo_OPALIN	ENSG00000227486
0	-0.408321	0.677	0.854	0	Oligo_OPALIN	MBD5
0	-0.0667562	0.401	0.578	0	Oligo_OPALIN	SEPTIN2
0	-0.422093	0.662	0.839	0	Oligo_OPALIN	SLC25A13
0	-0.113906	0.633	0.809	0	Oligo_OPALIN	CLIP4
0	-0.0311315	0.506	0.682	0	Oligo_OPALIN	SETD2
0	-0.177159	0.627	0.803	0	Oligo_OPALIN	BLTP1
0	-0.0816351	0.592	0.768	0	Oligo_OPALIN	ATE1
0	-0.0464681	0.349	0.525	0	Oligo_OPALIN	SNX6
0	0.0489873	0.476	0.652	0	Oligo_OPALIN	CBFB
0	-0.508159	0.144	0.32	0	Oligo_OPALIN	SLC6A9
0	-0.372435	0.223	0.399	0	Oligo_OPALIN	CTNND1
0	-1.0253	0.095	0.271	0	Oligo_OPALIN	STX2
0	-0.648505	0.207	0.383	0	Oligo_OPALIN	SMOC1
0	-0.40895	0.218	0.394	0	Oligo_OPALIN	SMARCA4
0	-1.19373	0.081	0.257	0	Oligo_OPALIN	GPR137B
0	-0.0559893	0.316	0.492	0	Oligo_OPALIN	RHBDD1
0	-0.543996	0.177	0.353	0	Oligo_OPALIN	ATXN7
0	-0.0741196	0.447	0.623	0	Oligo_OPALIN	FAM193A
0	-0.470335	0.188	0.364	0	Oligo_OPALIN	ERGIC1
0	-0.483546	0.194	0.37	0	Oligo_OPALIN	HABP4
0	-0.228127	0.241	0.417	0	Oligo_OPALIN	RNF141
0	-0.149176	0.3	0.476	0	Oligo_OPALIN	FRS2
0	0.0150154	0.461	0.637	0	Oligo_OPALIN	PALS1
0	-0.332328	0.295	0.471	0	Oligo_OPALIN	EIF5
0	-0.0763752	0.303	0.479	0	Oligo_OPALIN	CDIN1
0	-0.316126	0.249	0.425	0	Oligo_OPALIN	EID1
0	-0.100122	0.304	0.48	0	Oligo_OPALIN	ICE2
0	-0.381379	0.197	0.373	0	Oligo_OPALIN	DTD1
0	-0.072627	0.555	0.731	0	Oligo_OPALIN	TUT4
0	-0.0778799	0.396	0.572	0	Oligo_OPALIN	NFKB1
0	-0.291334	0.687	0.863	0	Oligo_OPALIN	TNKS
0	-0.0539555	0.402	0.578	0	Oligo_OPALIN	FOXO1
0	-0.173074	0.346	0.521	0	Oligo_OPALIN	RLF
0	-0.224493	0.285	0.46	0	Oligo_OPALIN	SLC25A36
0	-0.0859686	0.506	0.681	0	Oligo_OPALIN	NR3C1
0	-0.256592	0.696	0.871	0	Oligo_OPALIN	ZFAND3
0	-0.208072	0.613	0.788	0	Oligo_OPALIN	FEZ1
0	-0.111527	0.37	0.545	0	Oligo_OPALIN	DNM1L
0	0.0133377	0.503	0.678	0	Oligo_OPALIN	SLTM
0	-0.111519	0.363	0.538	0	Oligo_OPALIN	MAPK8IP3
0	-0.217116	0.286	0.461	0	Oligo_OPALIN	RNMT
0	-0.458075	0.207	0.382	0	Oligo_OPALIN	ACTR2
0	-1.56544	0.059	0.234	0	Oligo_OPALIN	MGLL
0	-1.25263	0.089	0.264	0	Oligo_OPALIN	MIF
0	-0.588549	0.159	0.334	0	Oligo_OPALIN	MYH9
0	-0.351624	0.191	0.366	0	Oligo_OPALIN	DDI2
0	-0.295787	0.31	0.485	0	Oligo_OPALIN	ENSG00000229294
0	-0.124304	0.342	0.517	0	Oligo_OPALIN	REV1
0	-0.305777	0.333	0.508	0	Oligo_OPALIN	UHRF2
0	-0.21417	0.339	0.514	0	Oligo_OPALIN	PRRC2B
0	-0.10459	0.307	0.482	0	Oligo_OPALIN	LHPP
0	-0.0490581	0.419	0.594	0	Oligo_OPALIN	CEP290
0	-0.951614	0.118	0.293	0	Oligo_OPALIN	CLIP1
0	-0.270635	0.281	0.456	0	Oligo_OPALIN	RSRC2
0	-0.425585	0.202	0.377	0	Oligo_OPALIN	HDGFL3
0	-0.0950814	0.327	0.502	0	Oligo_OPALIN	RALGAPB
0	-0.638324	0.191	0.366	0	Oligo_OPALIN	SOD1
0	-0.087927	0.388	0.563	0	Oligo_OPALIN	WDR33
0	-0.0313924	0.519	0.694	0	Oligo_OPALIN	CASTOR3P
0	-0.0175975	0.534	0.709	0	Oligo_OPALIN	VTI1A
0	-0.0825972	0.514	0.689	0	Oligo_OPALIN	RAD51B
0	-0.0128693	0.494	0.668	0	Oligo_OPALIN	USP48
0	-0.0941636	0.285	0.459	0	Oligo_OPALIN	CYP2J2
0	-0.0419628	0.472	0.646	0	Oligo_OPALIN	XRCC5
0	-0.0632153	0.349	0.523	0	Oligo_OPALIN	TET2
0	1.09139	0.809	0.635	0	Oligo_OPALIN	HHIP
0	-0.0467672	0.511	0.685	0	Oligo_OPALIN	WDR70
0	-0.119726	0.628	0.802	0	Oligo_OPALIN	SENP6
0	-0.0765426	0.354	0.528	0	Oligo_OPALIN	CHASERR
0	-0.159292	0.329	0.503	0	Oligo_OPALIN	CSDE1
0	-0.077078	0.407	0.581	0	Oligo_OPALIN	UBXN4
0	-0.486765	0.198	0.372	0	Oligo_OPALIN	LARP1B
0	-0.146849	0.337	0.511	0	Oligo_OPALIN	USP38-DT
0	-0.151615	0.317	0.491	0	Oligo_OPALIN	NUDCD3
0	-0.0269891	0.405	0.579	0	Oligo_OPALIN	FARP2
0	-0.0046	0.553	0.727	0	Oligo_OPALIN	TPD52
0	-0.219566	0.645	0.819	0	Oligo_OPALIN	SCAPER
0	0.0234398	0.402	0.576	0	Oligo_OPALIN	FBXO7
0	-0.0685708	0.604	0.777	0	Oligo_OPALIN	OTUD7B
0	-0.0662816	0.588	0.761	0	Oligo_OPALIN	RBM6
0	-0.115238	0.62	0.793	0	Oligo_OPALIN	ATP11A
0	1.22153	0.531	0.358	0	Oligo_OPALIN	NDRG2
0	-0.101169	0.62	0.793	0	Oligo_OPALIN	MARK3
0	-0.286157	0.229	0.402	0	Oligo_OPALIN	NDUFS4
0	-0.520838	0.215	0.388	0	Oligo_OPALIN	LINC00513
0	-0.458	0.213	0.386	0	Oligo_OPALIN	ARPP19
0	-0.0747093	0.428	0.601	0	Oligo_OPALIN	PRPF4B
0	-0.196874	0.301	0.474	0	Oligo_OPALIN	RNGTT
0	-0.347584	0.192	0.365	0	Oligo_OPALIN	KCTD7
0	-0.23253	0.308	0.481	0	Oligo_OPALIN	NAA16
0	0.0632947	0.442	0.615	0	Oligo_OPALIN	TMC6
0	-0.283734	0.261	0.434	0	Oligo_OPALIN	SAFB2
0	-0.240833	0.317	0.49	0	Oligo_OPALIN	EPB41L1
0	-0.468511	0.183	0.356	0	Oligo_OPALIN	NCOA3
0	-0.0865983	0.415	0.588	0	Oligo_OPALIN	HDAC8
0	-0.0850356	0.39	0.563	0	Oligo_OPALIN	RPAP2
0	-0.0144316	0.401	0.574	0	Oligo_OPALIN	NAA25
0	-0.278822	0.658	0.831	0	Oligo_OPALIN	ADAM10
0	-0.0227303	0.501	0.673	0	Oligo_OPALIN	ADSS2
0	-0.318525	0.691	0.863	0	Oligo_OPALIN	KIDINS220
0	-0.23987	0.374	0.546	0	Oligo_OPALIN	UBE2B
0	-0.130117	0.289	0.461	0	Oligo_OPALIN	SH3TC2-DT
0	-0.131153	0.289	0.461	0	Oligo_OPALIN	ENPP4
0	-0.104647	0.369	0.541	0	Oligo_OPALIN	TRAF3IP2-AS1
0	-0.0849552	0.625	0.797	0	Oligo_OPALIN	ATM
0	-0.0852632	0.496	0.668	0	Oligo_OPALIN	R3HDM2
0	-0.0852534	0.344	0.516	0	Oligo_OPALIN	RBMX
0	-0.181455	0.475	0.647	0	Oligo_OPALIN	LINC00632
0	-0.260682	0.208	0.38	0	Oligo_OPALIN	ADAMTS4
0	-0.914815	0.099	0.271	0	Oligo_OPALIN	STX4
0	-0.597848	0.154	0.326	0	Oligo_OPALIN	GNA13
0	-1.15482	0.091	0.263	0	Oligo_OPALIN	LPIN2
0	-0.0397962	0.341	0.513	0	Oligo_OPALIN	PTPRF
0	-0.229801	0.312	0.484	0	Oligo_OPALIN	PIGC
0	-2.40067	0.036	0.208	0	Oligo_OPALIN	GRM7
0	-0.10152	0.339	0.511	0	Oligo_OPALIN	NAA15
0	-0.253838	0.274	0.446	0	Oligo_OPALIN	MAML3
0	-0.478411	0.191	0.363	0	Oligo_OPALIN	NNT
0	-0.478162	0.239	0.411	0	Oligo_OPALIN	HSPA9
0	-0.136484	0.312	0.484	0	Oligo_OPALIN	UBE2D2
0	-0.0532863	0.467	0.639	0	Oligo_OPALIN	RAB2A
0	-0.640583	0.123	0.295	0	Oligo_OPALIN	GPIHBP1
0	-0.684342	0.137	0.309	0	Oligo_OPALIN	BCO2
0	-0.145094	0.335	0.507	0	Oligo_OPALIN	PPP2R5E
0	-0.131895	0.329	0.501	0	Oligo_OPALIN	CDC27
0	-0.198501	0.265	0.437	0	Oligo_OPALIN	NPLOC4
0	-0.123717	0.318	0.49	0	Oligo_OPALIN	TRAPPC8
0	-0.0662464	0.392	0.564	0	Oligo_OPALIN	FUBP1
0	-0.0084008	0.469	0.64	0	Oligo_OPALIN	FOXJ3
0	-0.99432	0.106	0.277	0	Oligo_OPALIN	SOGA3
0	-0.103868	0.353	0.524	0	Oligo_OPALIN	TMEM245
0	-0.0998258	0.368	0.539	0	Oligo_OPALIN	NUTM2B-AS1
0	-0.174964	0.286	0.457	0	Oligo_OPALIN	RAB11FIP2
0	-0.0108558	0.477	0.648	0	Oligo_OPALIN	NEMF
0	-0.13919	0.294	0.465	0	Oligo_OPALIN	FAM222B
0	-0.37902	0.218	0.389	0	Oligo_OPALIN	PRDX1
0	-1.00551	0.09	0.261	0	Oligo_OPALIN	LDAH
0	-0.415561	0.226	0.397	0	Oligo_OPALIN	EIF4A2
0	-0.631763	0.15	0.321	0	Oligo_OPALIN	CSNK1G3
0	-0.393298	0.207	0.378	0	Oligo_OPALIN	BHLHE41
0	-0.561061	0.15	0.321	0	Oligo_OPALIN	PHF6
0	-0.0471829	0.456	0.627	0	Oligo_OPALIN	VPS13D
0	-0.862131	0.132	0.303	0	Oligo_OPALIN	ZCCHC17
0	-0.846799	0.121	0.292	0	Oligo_OPALIN	SCP2
0	-0.179382	0.278	0.449	0	Oligo_OPALIN	ZNF654
0	-0.0893196	0.327	0.498	0	Oligo_OPALIN	DCUN1D1
0	-0.253194	0.302	0.473	0	Oligo_OPALIN	TRA2B
0	-0.193914	0.28	0.451	0	Oligo_OPALIN	FIP1L1
0	-0.176839	0.337	0.508	0	Oligo_OPALIN	HNRNPH1
0	-0.468521	0.187	0.358	0	Oligo_OPALIN	MFSD4B
0	-0.223752	0.25	0.421	0	Oligo_OPALIN	STAG3L4
0	-0.30953	0.263	0.434	0	Oligo_OPALIN	ESYT2
0	-0.120261	0.335	0.506	0	Oligo_OPALIN	FAM120A
0	-0.173915	0.309	0.48	0	Oligo_OPALIN	ZNF248
0	-0.617627	0.138	0.309	0	Oligo_OPALIN	BMS1P1
0	-0.218672	0.302	0.473	0	Oligo_OPALIN	CDKN1C
0	-0.0851009	0.436	0.607	0	Oligo_OPALIN	SLC4A8
0	-0.35213	0.262	0.433	0	Oligo_OPALIN	DYNLL1
0	-0.0829597	0.407	0.578	0	Oligo_OPALIN	DDHD1
0	-0.84542	0.115	0.286	0	Oligo_OPALIN	LRRC37B
0	-0.229305	0.253	0.424	0	Oligo_OPALIN	PSMD11
0	-0.126727	0.314	0.485	0	Oligo_OPALIN	ENSG00000262879
0	-0.0624074	0.4	0.571	0	Oligo_OPALIN	YLPM1
0	-0.24563	0.296	0.466	0	Oligo_OPALIN	MMADHC-DT
0	-0.0307028	0.478	0.648	0	Oligo_OPALIN	ARHGAP35
0	-0.568776	0.159	0.329	0	Oligo_OPALIN	OXSR1
0	-0.138203	0.274	0.444	0	Oligo_OPALIN	EYA3
0	-0.647208	0.123	0.293	0	Oligo_OPALIN	ZRANB2-DT
0	-0.0985719	0.33	0.5	0	Oligo_OPALIN	PIKFYVE
0	-0.123736	0.32	0.49	0	Oligo_OPALIN	KPNA1
0	-0.103144	0.305	0.475	0	Oligo_OPALIN	SMIM14
0	-0.345035	0.199	0.369	0	Oligo_OPALIN	STPG2
0	-0.284633	0.32	0.49	0	Oligo_OPALIN	FAM151B-DT
0	-0.570097	0.201	0.371	0	Oligo_OPALIN	HSPA4
0	-0.161359	0.261	0.431	0	Oligo_OPALIN	TYW1
0	-0.344757	0.194	0.364	0	Oligo_OPALIN	TRIQK
0	-0.204001	0.267	0.437	0	Oligo_OPALIN	KPNA3
0	-0.305781	0.249	0.419	0	Oligo_OPALIN	NUMB
0	-0.209558	0.273	0.443	0	Oligo_OPALIN	CDK12
0	-0.0557171	0.4	0.57	0	Oligo_OPALIN	RNPC3
0	-0.0542147	0.543	0.713	0	Oligo_OPALIN	JAKMIP2
0	-0.0788584	0.548	0.718	0	Oligo_OPALIN	PCCA
0	-0.0190973	0.511	0.68	0	Oligo_OPALIN	SLC20A2
0	-0.230776	0.693	0.862	0	Oligo_OPALIN	MYO5A
0	-0.044985	0.352	0.521	0	Oligo_OPALIN	XPO6
0	-0.269195	0.237	0.406	0	Oligo_OPALIN	CMTM4
0	-0.0680869	0.384	0.553	0	Oligo_OPALIN	VPS53
0	-1.37338	0.058	0.227	0	Oligo_OPALIN	STK10
0	-0.412699	0.209	0.378	0	Oligo_OPALIN	LARP4
0	-0.354834	0.23	0.399	0	Oligo_OPALIN	RNF157
0	-0.554448	0.154	0.323	0	Oligo_OPALIN	ZNF544
0	-0.164745	0.279	0.448	0	Oligo_OPALIN	CAPZA1
0	-0.380548	0.191	0.36	0	Oligo_OPALIN	HADHA
0	0.0491799	0.435	0.604	0	Oligo_OPALIN	NFE2L2
0	-1.00808	0.193	0.362	0	Oligo_OPALIN	HSPE1
0	-0.727538	0.128	0.297	0	Oligo_OPALIN	STRADB
0	-0.659406	0.135	0.304	0	Oligo_OPALIN	SPARC
0	-0.182451	0.325	0.494	0	Oligo_OPALIN	TIAM2
0	-0.123412	0.302	0.471	0	Oligo_OPALIN	ENSG00000291136
0	-0.262255	0.264	0.433	0	Oligo_OPALIN	LMBR1
0	-0.172526	0.3	0.469	0	Oligo_OPALIN	RAD21
0	-0.359161	0.246	0.415	0	Oligo_OPALIN	IARS1
0	-0.0191045	0.421	0.59	0	Oligo_OPALIN	MICU2
0	0.000622389	0.449	0.618	0	Oligo_OPALIN	UPF3A
0	-0.579933	0.122	0.291	0	Oligo_OPALIN	RORA-AS1
0	-0.162815	0.316	0.485	0	Oligo_OPALIN	TTC19
0	-0.0710757	0.464	0.633	0	Oligo_OPALIN	ENSG00000290928
0	-0.0353601	0.549	0.718	0	Oligo_OPALIN	PHF3
0	-0.155876	0.293	0.461	0	Oligo_OPALIN	TET3
0	-0.0221672	0.382	0.55	0	Oligo_OPALIN	MFF
0	-0.104656	0.388	0.556	0	Oligo_OPALIN	STMN4
0	-0.17258	0.292	0.46	0	Oligo_OPALIN	BMPR1A
0	-0.0853676	0.367	0.535	0	Oligo_OPALIN	EEA1
0	-0.633106	0.69	0.858	0	Oligo_OPALIN	ZDHHC20
0	-0.088747	0.29	0.458	0	Oligo_OPALIN	PPP4R1
0	-0.329873	0.209	0.377	0	Oligo_OPALIN	WARS2-AS1
0	-0.413414	0.221	0.389	0	Oligo_OPALIN	HYCC2
0	-0.224942	0.233	0.401	0	Oligo_OPALIN	STX18
0	-0.416877	0.144	0.312	0	Oligo_OPALIN	KEL
0	-0.262124	0.251	0.419	0	Oligo_OPALIN	SRGAP2
0	-0.559807	0.191	0.359	0	Oligo_OPALIN	CCT4
0	-1.2195	0.075	0.243	0	Oligo_OPALIN	EIF4E3
0	-0.10698	0.328	0.496	0	Oligo_OPALIN	YEATS2
0	-0.0979946	0.302	0.47	0	Oligo_OPALIN	ZNF718
0	-0.239547	0.279	0.447	0	Oligo_OPALIN	HULC
0	-0.0226739	0.464	0.632	0	Oligo_OPALIN	MTMR7
0	-0.120385	0.343	0.511	0	Oligo_OPALIN	HNRNPH3
0	-0.278291	0.24	0.408	0	Oligo_OPALIN	CSTF3
0	-0.151056	0.272	0.44	0	Oligo_OPALIN	MARK2
0	-0.105035	0.26	0.428	0	Oligo_OPALIN	RCAN1
0	-0.0852079	0.538	0.706	0	Oligo_OPALIN	LRBA
0	-0.0505777	0.405	0.573	0	Oligo_OPALIN	PPP2R5C
0	-0.0830964	0.36	0.527	0	Oligo_OPALIN	TRIM33
0	-0.275553	0.237	0.404	0	Oligo_OPALIN	UGP2
0	-0.0484735	0.62	0.787	0	Oligo_OPALIN	ELAPOR2
0	-0.0214548	0.387	0.554	0	Oligo_OPALIN	HBP1
0	-0.300492	0.239	0.406	0	Oligo_OPALIN	SHOC2
0	-0.0704378	0.354	0.521	0	Oligo_OPALIN	TBC1D15
0	-0.0755836	0.297	0.464	0	Oligo_OPALIN	PPP2R3C
0	-0.310916	0.229	0.396	0	Oligo_OPALIN	IGF2R
0	-0.406271	0.215	0.382	0	Oligo_OPALIN	EIF4G2
0	-0.355344	0.216	0.383	0	Oligo_OPALIN	PRKAR1A
0	-0.0869149	0.306	0.473	0	Oligo_OPALIN	MAP7D1
0	-0.0705243	0.341	0.508	0	Oligo_OPALIN	SLC30A9
0	-0.00893798	0.407	0.574	0	Oligo_OPALIN	TBCA
0	-0.0416392	0.334	0.501	0	Oligo_OPALIN	FBXL4
0	-0.138269	0.309	0.476	0	Oligo_OPALIN	TASOR2
0	-0.114451	0.27	0.437	0	Oligo_OPALIN	NOL4L
0	-0.557289	0.195	0.362	0	Oligo_OPALIN	NORAD
0	-0.0570412	0.396	0.563	0	Oligo_OPALIN	RC3H1
0	-0.0822154	0.661	0.828	0	Oligo_OPALIN	LRRFIP2
0	-0.133576	0.282	0.448	0	Oligo_OPALIN	NDUFS2
0	-0.0160119	0.365	0.531	0	Oligo_OPALIN	LYPLAL1
0	-0.220432	0.382	0.548	0	Oligo_OPALIN	PCA3
0	0.0117328	0.369	0.535	0	Oligo_OPALIN	UNC5B
0	-0.239857	0.617	0.783	0	Oligo_OPALIN	PRR5L
0	-0.460858	0.177	0.343	0	Oligo_OPALIN	MAPK1IP1L
0	-0.0950929	0.373	0.539	0	Oligo_OPALIN	BMERB1
0	-0.0654768	0.616	0.782	0	Oligo_OPALIN	JPX
0	-1.95001	0.034	0.2	0	Oligo_OPALIN	DEPDC1B
0	-0.244517	0.22	0.386	0	Oligo_OPALIN	ZBED3-AS1
0	-0.587567	0.149	0.315	0	Oligo_OPALIN	CEP295
0	-0.239091	0.231	0.397	0	Oligo_OPALIN	KLHL28
0	0.0320532	0.463	0.629	0	Oligo_OPALIN	ARID1A
0	-0.14884	0.28	0.446	0	Oligo_OPALIN	EPM2AIP1
0	0.00589224	0.449	0.615	0	Oligo_OPALIN	RBM5
0	-0.167725	0.265	0.431	0	Oligo_OPALIN	ACAD11
0	0.0670525	0.414	0.58	0	Oligo_OPALIN	NPHP3
0	-0.885018	0.119	0.285	0	Oligo_OPALIN	ABI1
0	-0.0927916	0.304	0.47	0	Oligo_OPALIN	WDR11
0	-1.29035	0.081	0.247	0	Oligo_OPALIN	DGKZ
0	-0.122584	0.274	0.44	0	Oligo_OPALIN	CDC16
0	-0.169276	0.264	0.43	0	Oligo_OPALIN	TVP23C
0	-1.01809	0.079	0.245	0	Oligo_OPALIN	TRIM16L
0	-0.101709	0.552	0.718	0	Oligo_OPALIN	MEF2A
0	-0.201577	0.238	0.403	0	Oligo_OPALIN	C1orf122
0	-0.00747819	0.361	0.526	0	Oligo_OPALIN	ALMS1
0	-0.0229188	0.393	0.558	0	Oligo_OPALIN	SMARCA5
0	-0.00957667	0.381	0.546	0	Oligo_OPALIN	MAPKAP1
0	-0.677689	0.112	0.277	0	Oligo_OPALIN	SIDT2
0	-0.0434627	0.375	0.54	0	Oligo_OPALIN	ZDHHC17
0	-0.921156	0.112	0.277	0	Oligo_OPALIN	TRIM37
0	-0.526561	0.15	0.315	0	Oligo_OPALIN	NME9
0	-1.51176	0.056	0.221	0	Oligo_OPALIN	SCRG1
0	-0.385897	0.21	0.375	0	Oligo_OPALIN	ENSG00000284707
0	-0.272926	0.227	0.392	0	Oligo_OPALIN	DNAJC3
0	-0.309583	0.215	0.38	0	Oligo_OPALIN	TM9SF2
0	-0.151179	0.268	0.433	0	Oligo_OPALIN	ZRANB3
0	-0.15459	0.26	0.425	0	Oligo_OPALIN	RNF216P1
0	-0.40992	0.2	0.365	0	Oligo_OPALIN	NMT1
0	-0.0308885	0.406	0.571	0	Oligo_OPALIN	RPRD2
0	-0.104591	0.675	0.84	0	Oligo_OPALIN	MYO1E
0	-0.127709	0.284	0.448	0	Oligo_OPALIN	VPS50
0	-0.426395	0.178	0.342	0	Oligo_OPALIN	C9orf72
0	-0.347114	0.715	0.879	0	Oligo_OPALIN	CCNY
0	0.0267705	0.394	0.558	0	Oligo_OPALIN	ENTPD1-AS1
0	0.060709	0.486	0.65	0	Oligo_OPALIN	GATM
0	-0.922175	0.109	0.273	0	Oligo_OPALIN	PYGB
0	-0.590677	0.148	0.312	0	Oligo_OPALIN	KDM3A
0	-0.331391	0.212	0.376	0	Oligo_OPALIN	PMS1
0	-0.669216	0.142	0.306	0	Oligo_OPALIN	AP3S1
0	-0.199838	0.233	0.397	0	Oligo_OPALIN	APIP
0	-0.255263	0.23	0.394	0	Oligo_OPALIN	NAPG
0	-0.386686	0.196	0.36	0	Oligo_OPALIN	FAM168B
0	-1.20614	0.081	0.245	0	Oligo_OPALIN	ENSG00000229321
0	-0.111437	0.27	0.434	0	Oligo_OPALIN	DENND6A
0	0.0116455	0.328	0.492	0	Oligo_OPALIN	PCCB
0	-0.234602	0.258	0.422	0	Oligo_OPALIN	PIK3CA
0	-0.107776	0.328	0.492	0	Oligo_OPALIN	SEC31A
0	-0.0395977	0.305	0.469	0	Oligo_OPALIN	RAB33B-AS1
0	-0.260356	0.253	0.417	0	Oligo_OPALIN	NR3C2
0	-2.20672	0.05	0.214	0	Oligo_OPALIN	FGFR1
0	-0.152552	0.272	0.436	0	Oligo_OPALIN	UPF2
0	-0.219793	0.252	0.416	0	Oligo_OPALIN	IFIT3
0	-0.0665071	0.343	0.507	0	Oligo_OPALIN	PIK3C2A
0	-0.172061	0.272	0.436	0	Oligo_OPALIN	PCF11
0	-0.119383	0.334	0.498	0	Oligo_OPALIN	CRYL1
0	-0.777086	0.132	0.296	0	Oligo_OPALIN	DMXL2
0	0.0536534	0.463	0.627	0	Oligo_OPALIN	ZNF565
0	-0.0974695	0.653	0.817	0	Oligo_OPALIN	FAM172A
0	-0.0343285	0.4	0.564	0	Oligo_OPALIN	SMC5
0	-0.299073	0.357	0.52	0	Oligo_OPALIN	SQSTM1
0	-0.156133	0.243	0.406	0	Oligo_OPALIN	ZNF277
0	-0.179284	0.345	0.508	0	Oligo_OPALIN	YWHAZ
0	-0.12539	0.286	0.449	0	Oligo_OPALIN	CLTA
0	-0.0817802	0.565	0.728	0	Oligo_OPALIN	IGF1R
0	-0.182879	0.235	0.398	0	Oligo_OPALIN	GIPC1
0	-0.665718	0.117	0.28	0	Oligo_OPALIN	PCBP3
0	-0.832499	0.092	0.255	0	Oligo_OPALIN	CSF1
0	-0.691701	0.149	0.312	0	Oligo_OPALIN	TTN-AS1
0	-0.614575	0.161	0.324	0	Oligo_OPALIN	ASAH1
0	-0.61331	0.164	0.327	0	Oligo_OPALIN	ATP6V1H
0	-0.487837	0.162	0.325	0	Oligo_OPALIN	ABCD4
0	-0.389157	0.155	0.318	0	Oligo_OPALIN	PLIN3
0	-0.588832	0.165	0.328	0	Oligo_OPALIN	SIRPA
0	-0.178558	0.279	0.442	0	Oligo_OPALIN	MTR
0	0.0423553	0.434	0.597	0	Oligo_OPALIN	EPCAM-DT
0	-0.114057	0.328	0.491	0	Oligo_OPALIN	NDUFS1
0	-0.0855215	0.312	0.475	0	Oligo_OPALIN	ATG4B
0	0.0557116	0.454	0.617	0	Oligo_OPALIN	MITF
0	-0.0890979	0.342	0.505	0	Oligo_OPALIN	LARS1
0	-0.0827526	0.335	0.498	0	Oligo_OPALIN	GMDS-DT
0	-0.0304703	0.425	0.588	0	Oligo_OPALIN	UBE2H
0	-0.494072	0.132	0.295	0	Oligo_OPALIN	ZFAND4
0	-0.120506	0.273	0.436	0	Oligo_OPALIN	MAPK8IP1
0	-0.223649	0.337	0.5	0	Oligo_OPALIN	DLG2-AS2
0	-0.141155	0.274	0.437	0	Oligo_OPALIN	RAP1B
0	-0.0802049	0.264	0.427	0	Oligo_OPALIN	NIPA1
0	-0.172493	0.28	0.443	0	Oligo_OPALIN	RHOT1
0	-0.0170053	0.333	0.496	0	Oligo_OPALIN	ZNF493
0	-0.091547	0.306	0.469	0	Oligo_OPALIN	LENG8
0	-0.0921015	0.333	0.496	0	Oligo_OPALIN	ACSL4
0	0.0196939	0.404	0.567	0	Oligo_OPALIN	CASD1
0	-0.151815	0.296	0.458	0	Oligo_OPALIN	KHDRBS1
0	-0.249991	0.299	0.461	0	Oligo_OPALIN	LYST
0	-0.215303	0.237	0.399	0	Oligo_OPALIN	IFT172
0	-0.14281	0.305	0.467	0	Oligo_OPALIN	RASA2
0	-0.14257	0.296	0.458	0	Oligo_OPALIN	SLC7A14
0	-0.148317	0.289	0.451	0	Oligo_OPALIN	MSH3
0	-0.128227	0.296	0.458	0	Oligo_OPALIN	SEC63
0	-0.064773	0.387	0.549	0	Oligo_OPALIN	TAX1BP1
0	0.00658913	0.375	0.537	0	Oligo_OPALIN	TRRAP
0	-0.91206	0.179	0.341	0	Oligo_OPALIN	KHDRBS3
0	-0.117762	0.624	0.786	0	Oligo_OPALIN	MPDZ
0	-0.20763	0.288	0.45	0	Oligo_OPALIN	BRD4
0	-0.641348	0.119	0.281	0	Oligo_OPALIN	NINL
0	-0.16923	0.231	0.393	0	Oligo_OPALIN	ELOVL1
0	-0.547547	0.143	0.305	0	Oligo_OPALIN	ZBTB20-AS5
0	-0.26376	0.224	0.386	0	Oligo_OPALIN	DNAJC13
0	-2.05388	0.039	0.201	0	Oligo_OPALIN	ENSG00000283674
0	-0.392607	0.171	0.333	0	Oligo_OPALIN	DHX32
0	-1.03817	0.097	0.259	0	Oligo_OPALIN	COX10-DT
0	-0.5382	0.141	0.303	0	Oligo_OPALIN	KATNAL2
0	-0.0314088	0.439	0.601	0	Oligo_OPALIN	RPS6KC1
0	-0.0425137	0.308	0.47	0	Oligo_OPALIN	UBE2E1
0	-0.0474226	0.315	0.477	0	Oligo_OPALIN	CBLB
0	-0.215823	0.445	0.607	0	Oligo_OPALIN	FUT9
0	-0.655405	0.123	0.285	0	Oligo_OPALIN	TMEM140
0	-0.435651	0.137	0.299	0	Oligo_OPALIN	TMEM139-AS1
0	-0.153472	0.32	0.482	0	Oligo_OPALIN	TEAD1
0	-0.145769	0.2	0.362	0	Oligo_OPALIN	PARP4
0	0.00762804	0.412	0.574	0	Oligo_OPALIN	CDKL1
0	0.0575248	0.414	0.576	0	Oligo_OPALIN	DPF3
0	-0.626843	0.127	0.289	0	Oligo_OPALIN	ETFA
0	-0.0210332	0.322	0.484	0	Oligo_OPALIN	SYNRG
0	-0.15994	0.245	0.407	0	Oligo_OPALIN	ZNF529
0	0.0451037	0.43	0.592	0	Oligo_OPALIN	ASXL1
0	-0.151917	0.534	0.696	0	Oligo_OPALIN	ACTB
0	-0.0796695	0.654	0.816	0	Oligo_OPALIN	ZNF652
0	0.0690064	0.405	0.567	0	Oligo_OPALIN	MOSPD2
0	-0.107223	0.614	0.775	0	Oligo_OPALIN	SPATA6
0	0.00187401	0.375	0.536	0	Oligo_OPALIN	ATAD2B
0	-0.0264256	0.37	0.531	0	Oligo_OPALIN	EPC2
0	-0.819603	0.117	0.278	0	Oligo_OPALIN	SCOC
0	-0.0322761	0.301	0.462	0	Oligo_OPALIN	UFL1
0	-0.281109	0.526	0.687	0	Oligo_OPALIN	LRRTM3
0	-0.0610773	0.288	0.449	0	Oligo_OPALIN	TALDO1
0	-0.0112026	0.353	0.514	0	Oligo_OPALIN	CREBZF
0	-0.245509	0.648	0.809	0	Oligo_OPALIN	HMGB1
0	-0.269894	0.24	0.401	0	Oligo_OPALIN	DCAF5
0	-0.736517	0.106	0.267	0	Oligo_OPALIN	STARD3
0	-0.295122	0.229	0.39	0	Oligo_OPALIN	ASAP2
0	-0.346851	0.208	0.369	0	Oligo_OPALIN	KPNA5
0	-0.210743	0.229	0.39	0	Oligo_OPALIN	ZNF577
0	-0.356682	0.19	0.351	0	Oligo_OPALIN	TNNI3K
0	-0.12661	0.251	0.412	0	Oligo_OPALIN	LRIG2
0	0.00261112	0.42	0.581	0	Oligo_OPALIN	DNMT3A
0	-0.0945603	0.271	0.432	0	Oligo_OPALIN	C6orf89
0	-0.21452	0.2	0.361	0	Oligo_OPALIN	COX19
0	0.040891	0.419	0.58	0	Oligo_OPALIN	ZNF37A
0	-0.0733618	0.331	0.492	0	Oligo_OPALIN	TM9SF3
0	-0.151521	0.317	0.478	0	Oligo_OPALIN	C2CD5
0	-0.154464	0.256	0.417	0	Oligo_OPALIN	TUBGCP3
0	1.33257	0.595	0.434	0	Oligo_OPALIN	LINC03048
0	-0.207157	0.249	0.41	0	Oligo_OPALIN	TXNL1
0	-0.655246	0.129	0.29	0	Oligo_OPALIN	SEC11C
0	-0.015551	0.459	0.62	0	Oligo_OPALIN	ATXN10
0	-0.143399	0.659	0.82	0	Oligo_OPALIN	CPEB2
0	-0.0965689	0.657	0.818	0	Oligo_OPALIN	DYM
0	-0.00433849	0.401	0.561	0	Oligo_OPALIN	KIAA0319L
0	-0.14372	0.242	0.402	0	Oligo_OPALIN	MFSD14A
0	0.0248212	0.395	0.555	0	Oligo_OPALIN	VPS54
0	-0.428841	0.175	0.335	0	Oligo_OPALIN	CCDC93
0	-0.0078667	0.368	0.528	0	Oligo_OPALIN	BCKDHB
0	0.0949822	0.401	0.561	0	Oligo_OPALIN	AASS
0	-0.00779123	0.393	0.553	0	Oligo_OPALIN	CNOT4
0	-0.259746	0.24	0.4	0	Oligo_OPALIN	UBE2W
0	-0.149714	0.284	0.444	0	Oligo_OPALIN	YME1L1
0	-0.228535	0.235	0.395	0	Oligo_OPALIN	FRA10AC1
0	-0.0236064	0.374	0.534	0	Oligo_OPALIN	CUL5
0	-0.100302	0.303	0.463	0	Oligo_OPALIN	GPATCH2L
0	0.024439	0.393	0.553	0	Oligo_OPALIN	CEP192
0	-0.0480311	0.393	0.553	0	Oligo_OPALIN	GPI
0	-0.133758	0.283	0.443	0	Oligo_OPALIN	PHF20
0	-0.425555	0.175	0.335	0	Oligo_OPALIN	BEX4
0	-0.313143	0.222	0.382	0	Oligo_OPALIN	EPRS1
0	-1.37072	0.07	0.23	0	Oligo_OPALIN	KIAA0408
0	-0.2779	0.216	0.376	0	Oligo_OPALIN	TNPO3
0	-0.2334	0.234	0.394	0	Oligo_OPALIN	RAD23B
0	-0.329634	0.213	0.373	0	Oligo_OPALIN	CKAP5
0	-0.77255	0.158	0.318	0	Oligo_OPALIN	HSPA8
0	-0.290605	0.167	0.327	0	Oligo_OPALIN	CPEB1-AS1
0	-0.200412	0.264	0.424	0	Oligo_OPALIN	THRAP3
0	-0.188134	0.272	0.432	0	Oligo_OPALIN	ST3GAL3
0	0.0900956	0.409	0.569	0	Oligo_OPALIN	PPP2R5A
0	-0.0905582	0.254	0.414	0	Oligo_OPALIN	USP13
0	-0.0219471	0.341	0.501	0	Oligo_OPALIN	DHX15
0	-0.136353	0.413	0.573	0	Oligo_OPALIN	EEF1A1
0	-0.118284	0.265	0.425	0	Oligo_OPALIN	LANCL2
0	-0.0909731	0.32	0.48	0	Oligo_OPALIN	PDK4
0	-0.0845875	0.278	0.438	0	Oligo_OPALIN	RNF170
0	-0.0383187	0.278	0.438	0	Oligo_OPALIN	LITAF
0	-0.253734	0.277	0.437	0	Oligo_OPALIN	CDH11
0	-0.0381812	0.273	0.433	0	Oligo_OPALIN	SCGB2B2
0	0.0191204	0.406	0.566	0	Oligo_OPALIN	HNRNPD
0	1.59795	0.281	0.122	0	Oligo_OPALIN	ROR1
0	-0.09829	0.285	0.444	0	Oligo_OPALIN	SH3GLB1
0	-0.0294895	0.367	0.526	0	Oligo_OPALIN	UBE2E3
0	-0.182209	0.237	0.396	0	Oligo_OPALIN	SLC25A26
0	-0.0774975	0.357	0.516	0	Oligo_OPALIN	CLOCK
0	-0.101069	0.3	0.459	0	Oligo_OPALIN	ICE1
0	-0.378746	0.176	0.335	0	Oligo_OPALIN	DROSHA
0	-0.859486	0.107	0.266	0	Oligo_OPALIN	NRG2
0	-0.0676459	0.29	0.449	0	Oligo_OPALIN	FOXK1
0	-0.16619	0.283	0.442	0	Oligo_OPALIN	C11orf58
0	-0.209377	0.294	0.453	0	Oligo_OPALIN	FAIM2
0	-0.430429	0.183	0.342	0	Oligo_OPALIN	GOLGA3
0	0.0092757	0.357	0.516	0	Oligo_OPALIN	AP1G1
0	0.0116335	0.387	0.546	0	Oligo_OPALIN	ELP2
0	-0.921739	0.106	0.265	0	Oligo_OPALIN	NAPB
0	-0.757069	0.104	0.263	0	Oligo_OPALIN	PDE9A
0	-1.21697	0.075	0.234	0	Oligo_OPALIN	BCR
0	-0.717217	0.092	0.251	0	Oligo_OPALIN	LURAP1
0	-0.317934	0.22	0.379	0	Oligo_OPALIN	RANBP9
0	-0.193912	0.217	0.376	0	Oligo_OPALIN	POT1
0	-0.472677	0.168	0.327	0	Oligo_OPALIN	MINDY3
0	-0.993606	0.098	0.257	0	Oligo_OPALIN	SCAMP5
0	-1.03318	0.085	0.244	0	Oligo_OPALIN	CCDC50
0	-0.0984433	0.315	0.474	0	Oligo_OPALIN	AFF1
0	-0.352742	0.198	0.357	0	Oligo_OPALIN	ARRDC3
0	-0.6517	0.131	0.29	0	Oligo_OPALIN	TSBP1-AS1
0	0.0519863	0.41	0.569	0	Oligo_OPALIN	TIAL1
0	-0.414836	0.185	0.344	0	Oligo_OPALIN	MPHOSPH9
0	-0.000447057	0.332	0.491	0	Oligo_OPALIN	KLHDC1
0	0.0152865	0.334	0.493	0	Oligo_OPALIN	TYRO3
0	0.00637149	0.271	0.43	0	Oligo_OPALIN	UACA
0	-0.117569	0.253	0.412	0	Oligo_OPALIN	TPM4
0	-0.588712	0.135	0.294	0	Oligo_OPALIN	PPDPF
0	-0.0435697	0.327	0.486	0	Oligo_OPALIN	MECP2
0	-0.0759762	0.657	0.816	0	Oligo_OPALIN	BBS9
0	-0.104882	0.287	0.445	0	Oligo_OPALIN	MACO1
0	-0.123196	0.364	0.522	0	Oligo_OPALIN	MAN1A2
0	-0.0918273	0.299	0.457	0	Oligo_OPALIN	CWC27
0	-0.293948	0.235	0.393	0	Oligo_OPALIN	SKP1
0	-0.119032	0.286	0.444	0	Oligo_OPALIN	INTS10
0	-0.182022	0.242	0.4	0	Oligo_OPALIN	GDI2
0	-0.873009	0.113	0.271	0	Oligo_OPALIN	APLP2
0	-0.734448	0.109	0.267	0	Oligo_OPALIN	VPS37B
0	-0.429508	0.169	0.327	0	Oligo_OPALIN	INPP5B
0	-0.547036	0.146	0.304	0	Oligo_OPALIN	ADCY3
0	-1.34441	0.059	0.217	0	Oligo_OPALIN	LIMD1
0	-0.190369	0.233	0.391	0	Oligo_OPALIN	MFN1
0	-0.351443	0.164	0.322	0	Oligo_OPALIN	CCDC112
0	-0.196149	0.221	0.379	0	Oligo_OPALIN	SLC25A16
0	-0.654977	0.144	0.302	0	Oligo_OPALIN	SC5D
0	-0.356554	0.159	0.317	0	Oligo_OPALIN	PHAF1
0	-0.189849	0.232	0.39	0	Oligo_OPALIN	EPG5
0	-0.314314	0.196	0.354	0	Oligo_OPALIN	MRPS25
0	-0.587212	0.137	0.295	0	Oligo_OPALIN	TCAIM
0	-0.126718	0.311	0.469	0	Oligo_OPALIN	PTEN
0	-0.102092	0.315	0.473	0	Oligo_OPALIN	VEZT
0	-0.141397	0.325	0.483	0	Oligo_OPALIN	INTS6
0	-0.102508	0.423	0.581	0	Oligo_OPALIN	EIF1
0	-0.112901	0.434	0.592	0	Oligo_OPALIN	PRNP
0	-1.47493	0.046	0.204	0	Oligo_OPALIN	BMP7
0	-0.0670394	0.671	0.829	0	Oligo_OPALIN	OSBPL9
0	-0.800713	0.107	0.264	0	Oligo_OPALIN	GOLIM4
0	0.0539972	0.394	0.551	0	Oligo_OPALIN	KRIT1
0	-0.133334	0.247	0.404	0	Oligo_OPALIN	FIS1
0	-0.0485395	0.303	0.46	0	Oligo_OPALIN	TRIM24
0	-1.13282	0.075	0.232	0	Oligo_OPALIN	ENSG00000287134
0	-0.22114	0.237	0.394	0	Oligo_OPALIN	RIC1
0	0.0395045	0.371	0.528	0	Oligo_OPALIN	RASSF4
0	1.24397	0.519	0.362	0	Oligo_OPALIN	LINC00844
0	-0.142113	0.243	0.4	0	Oligo_OPALIN	PPP3CB-AS1
0	-0.279596	0.185	0.342	0	Oligo_OPALIN	LIMA1
0	-0.00655842	0.37	0.527	0	Oligo_OPALIN	TRIP11
0	-0.0697043	0.292	0.449	0	Oligo_OPALIN	INO80
0	-0.00548184	0.385	0.542	0	Oligo_OPALIN	EP300
0	-0.610418	0.156	0.313	0	Oligo_OPALIN	ENSA
0	-0.534381	0.154	0.311	0	Oligo_OPALIN	ENSG00000288075
0	-1.54332	0.055	0.212	0	Oligo_OPALIN	PREP
0	-0.236364	0.207	0.364	0	Oligo_OPALIN	PARG
0	-0.331474	0.213	0.37	0	Oligo_OPALIN	SBNO1
0	-0.211996	0.229	0.386	0	Oligo_OPALIN	RBX1
0	0.00512747	0.432	0.589	0	Oligo_OPALIN	ACBD6
0	0.0266082	0.433	0.59	0	Oligo_OPALIN	RCOR3
0	-0.195865	0.256	0.413	0	Oligo_OPALIN	ADAM17
0	-0.343714	0.188	0.345	0	Oligo_OPALIN	NGLY1
0	-0.127811	0.268	0.425	0	Oligo_OPALIN	IPO11
0	-0.116977	0.254	0.411	0	Oligo_OPALIN	PPWD1
0	0.0287697	0.428	0.585	0	Oligo_OPALIN	NRF1
0	0.0845025	0.442	0.599	0	Oligo_OPALIN	SLC35D2
0	-0.349595	0.2	0.357	0	Oligo_OPALIN	PCNX4
0	-0.0664846	0.253	0.41	0	Oligo_OPALIN	LIPE
0	-0.211106	0.19	0.347	0	Oligo_OPALIN	MYH14
0	-0.396937	0.191	0.348	0	Oligo_OPALIN	PGRMC1
0	-0.0309004	0.355	0.511	0	Oligo_OPALIN	ANKRD13C
0	-0.095026	0.297	0.453	0	Oligo_OPALIN	SENP5
0	0.00438967	0.375	0.531	0	Oligo_OPALIN	UBN2
0	-0.72363	0.118	0.274	0	Oligo_OPALIN	NUP93
0	-0.262046	0.709	0.865	0	Oligo_OPALIN	RFFL
0	-0.115765	0.243	0.399	0	Oligo_OPALIN	ZNF160
0	-0.29694	0.171	0.327	0	Oligo_OPALIN	SLC35D1
0	-0.377108	0.153	0.309	0	Oligo_OPALIN	LINC02615
0	-1.52288	0.051	0.207	0	Oligo_OPALIN	ABHD16A
0	-0.32965	0.157	0.313	0	Oligo_OPALIN	MMS22L
0	-0.262959	0.217	0.373	0	Oligo_OPALIN	NR6A1
0	-0.574816	0.151	0.307	0	Oligo_OPALIN	FEM1B
0	-0.899806	0.094	0.25	0	Oligo_OPALIN	DEF8
0	-0.0783748	0.271	0.427	0	Oligo_OPALIN	USP37
0	-0.141801	0.262	0.418	0	Oligo_OPALIN	KPNA4
0	-0.0384846	0.463	0.619	0	Oligo_OPALIN	ARID5B
0	-0.124853	0.251	0.407	0	Oligo_OPALIN	ZMYM5
0	0.00422987	0.318	0.474	0	Oligo_OPALIN	XPO4
0	-0.0413998	0.314	0.47	0	Oligo_OPALIN	GALK2
0	0.0404088	0.421	0.577	0	Oligo_OPALIN	ATOSA
0	-0.0202872	0.434	0.59	0	Oligo_OPALIN	BCL2
0	-0.121142	0.269	0.425	0	Oligo_OPALIN	PRR14L
0	-0.106346	0.66	0.816	0	Oligo_OPALIN	TTLL11
0	-0.391663	0.639	0.794	0	Oligo_OPALIN	LRP2
0	0.047423	0.359	0.514	0	Oligo_OPALIN	NR2C2
0	-0.0702456	0.29	0.445	0	Oligo_OPALIN	LATS1
0	-0.0776169	0.304	0.459	0	Oligo_OPALIN	BAZ1B
0	-0.406053	0.183	0.338	0	Oligo_OPALIN	IFRD1
0	-0.80085	0.102	0.257	0	Oligo_OPALIN	LINC03076
0	-0.00626776	0.383	0.538	0	Oligo_OPALIN	CHCHD3
0	-0.0288078	0.368	0.523	0	Oligo_OPALIN	CUL1
0	-0.0999075	0.288	0.443	0	Oligo_OPALIN	MDM2
0	-0.821648	0.078	0.233	0	Oligo_OPALIN	ENSG00000290911
0	-0.107739	0.249	0.404	0	Oligo_OPALIN	PRPF39
0	-0.490212	0.18	0.335	0	Oligo_OPALIN	ZNF106
0	-0.422223	0.142	0.297	0	Oligo_OPALIN	POMGNT1
0	-0.464811	0.146	0.301	0	Oligo_OPALIN	CDC42SE1
0	-0.235822	0.224	0.379	0	Oligo_OPALIN	ABL2
0	-0.347216	0.163	0.318	0	Oligo_OPALIN	ENSG00000254186
0	-0.0979189	0.219	0.374	0	Oligo_OPALIN	CFTR
0	-0.288473	0.228	0.383	0	Oligo_OPALIN	SUGP2
0	-0.288879	0.207	0.362	0	Oligo_OPALIN	LRRC4B
0	-0.0432674	0.329	0.484	0	Oligo_OPALIN	TPR
0	-0.49489	0.139	0.294	0	Oligo_OPALIN	POLR3G
0	-0.313541	0.203	0.358	0	Oligo_OPALIN	MACROH2A1
0	0.0288037	0.333	0.488	0	Oligo_OPALIN	ENSG00000226824
0	-0.176472	0.269	0.424	0	Oligo_OPALIN	WDR37
0	-0.188786	0.267	0.422	0	Oligo_OPALIN	CDK8
0	0.00594467	0.44	0.595	0	Oligo_OPALIN	MAP2K5
0	-0.258439	0.2	0.355	0	Oligo_OPALIN	ADNP2
0	-0.541032	0.735	0.889	0	Oligo_OPALIN	ST6GALNAC3
0	-0.0651359	0.353	0.507	0	Oligo_OPALIN	RAB1A
0	0.0418907	0.353	0.507	0	Oligo_OPALIN	MRPS5
0	0.123522	0.396	0.55	0	Oligo_OPALIN	ABHD6
0	0.0125584	0.346	0.5	0	Oligo_OPALIN	MCCC1
0	-0.266643	0.726	0.88	0	Oligo_OPALIN	PSD3
0	-0.102815	0.285	0.439	0	Oligo_OPALIN	DCAF10
0	-0.153053	0.235	0.389	0	Oligo_OPALIN	SPTLC1
0	-0.577624	0.107	0.261	0	Oligo_OPALIN	ZNF488
0	-0.119994	0.351	0.505	0	Oligo_OPALIN	PPA1
0	0.0245527	0.392	0.546	0	Oligo_OPALIN	CNNM2
0	-0.0527474	0.644	0.798	0	Oligo_OPALIN	FAM124A
0	-0.148902	0.236	0.39	0	Oligo_OPALIN	ENSG00000259048
0	-0.124384	0.242	0.396	0	Oligo_OPALIN	ATXN3
0	-0.173866	0.251	0.405	0	Oligo_OPALIN	USP8
0	0.0810474	0.349	0.503	0	Oligo_OPALIN	TTYH1
0	-0.286211	0.21	0.364	0	Oligo_OPALIN	GON4L
0	-0.433721	0.168	0.322	0	Oligo_OPALIN	ENSG00000286068
0	-0.848108	0.087	0.241	0	Oligo_OPALIN	GALNT7-DT
0	-0.153389	0.21	0.364	0	Oligo_OPALIN	MTRR
0	-0.207078	0.221	0.375	0	Oligo_OPALIN	DCTN4
0	-0.218635	0.228	0.382	0	Oligo_OPALIN	CDC40
0	-0.490782	0.166	0.32	0	Oligo_OPALIN	ENSG00000254180
0	-0.498558	0.147	0.301	0	Oligo_OPALIN	ZBTB43
0	-0.458758	0.156	0.31	0	Oligo_OPALIN	CAMSAP1
0	-0.430299	0.147	0.301	0	Oligo_OPALIN	ACYP1
0	-1.57924	0.053	0.207	0	Oligo_OPALIN	AP3B2
0	-0.0633644	0.256	0.41	0	Oligo_OPALIN	TSTD3
0	-0.170059	0.192	0.346	0	Oligo_OPALIN	PDGFA
0	-0.039212	0.335	0.489	0	Oligo_OPALIN	RSBN1L
0	-0.0734441	0.268	0.422	0	Oligo_OPALIN	FUBP3
0	-0.0583903	0.273	0.427	0	Oligo_OPALIN	KLHL42
0	-0.139075	0.256	0.41	0	Oligo_OPALIN	PPP4R3A
0	-0.24923	0.198	0.352	0	Oligo_OPALIN	PRPSAP2
0	-1.07531	0.13	0.284	0	Oligo_OPALIN	TTTY14
0	-0.0574979	0.548	0.702	0	Oligo_OPALIN	ITGA2
0	0.0408229	0.344	0.497	0	Oligo_OPALIN	TSEN15
0	0.0706455	0.485	0.638	0	Oligo_OPALIN	ENSG00000226994
0	0.00680039	0.356	0.509	0	Oligo_OPALIN	TSGA10
0	-0.200991	0.246	0.399	0	Oligo_OPALIN	CAB39
0	-0.059258	0.313	0.466	0	Oligo_OPALIN	HDLBP
0	0.0198686	0.285	0.438	0	Oligo_OPALIN	ENTPD3-AS1
0	-0.774547	0.11	0.263	0	Oligo_OPALIN	TTC23L
0	-0.135485	0.726	0.879	0	Oligo_OPALIN	SLC22A23
0	-0.460167	0.189	0.342	0	Oligo_OPALIN	SNX3
0	-0.178046	0.243	0.396	0	Oligo_OPALIN	SUN1
0	0.0387466	0.403	0.556	0	Oligo_OPALIN	RNF216
0	0.00741068	0.391	0.544	0	Oligo_OPALIN	PHF20L1
0	-0.341362	0.177	0.33	0	Oligo_OPALIN	RCL1
0	-0.334793	0.187	0.34	0	Oligo_OPALIN	PDHX
0	-0.118091	0.251	0.404	0	Oligo_OPALIN	AMN1
0	-0.123089	0.252	0.405	0	Oligo_OPALIN	MRPS31
0	0.0565979	0.351	0.504	0	Oligo_OPALIN	TMEM260
0	-0.12744	0.303	0.456	0	Oligo_OPALIN	TTC7B
0	-0.152568	0.728	0.881	0	Oligo_OPALIN	IQGAP1
0	-0.193955	0.218	0.371	0	Oligo_OPALIN	ARNT
0	-0.245847	0.215	0.368	0	Oligo_OPALIN	DAP3
0	-0.210867	0.232	0.385	0	Oligo_OPALIN	EDEM3
0	-0.255496	0.204	0.357	0	Oligo_OPALIN	TTC13
0	-0.329175	0.225	0.378	0	Oligo_OPALIN	FBXW7
0	-0.228027	0.229	0.382	0	Oligo_OPALIN	NUP153
0	-0.251762	0.211	0.364	0	Oligo_OPALIN	YTHDF3
0	-0.597831	0.16	0.313	0	Oligo_OPALIN	OAZ1
0	-0.829249	0.151	0.304	0	Oligo_OPALIN	USP9Y
0	-0.530364	0.137	0.29	0	Oligo_OPALIN	METTL8
0	-0.72152	0.133	0.286	0	Oligo_OPALIN	GARS1
0	-0.116083	0.258	0.411	0	Oligo_OPALIN	TSC1
0	-0.388452	0.193	0.346	0	Oligo_OPALIN	EIF3A
0	-0.195898	0.197	0.35	0	Oligo_OPALIN	INTS4
0	-0.0291198	0.427	0.58	0	Oligo_OPALIN	MIB1
0	-0.113885	0.674	0.827	0	Oligo_OPALIN	IGSF11
0	-0.223472	0.244	0.396	0	Oligo_OPALIN	IRAK2
0	-0.0013879	0.301	0.453	0	Oligo_OPALIN	ARFIP1
0	-0.0681939	0.282	0.434	0	Oligo_OPALIN	TTC1
0	-0.417163	0.172	0.324	0	Oligo_OPALIN	ATG5
0	-0.0736698	0.29	0.442	0	Oligo_OPALIN	ZNF655
0	-0.260865	0.184	0.336	0	Oligo_OPALIN	FBXO25
0	-0.220985	0.738	0.89	0	Oligo_OPALIN	SGK3
0	-0.0437594	0.305	0.457	0	Oligo_OPALIN	NFX1
0	-0.224214	0.184	0.336	0	Oligo_OPALIN	HCFC2
0	-0.0383071	0.307	0.459	0	Oligo_OPALIN	SEL1L
0	-0.381729	0.172	0.324	0	Oligo_OPALIN	SPPL2A
0	-0.715828	0.103	0.255	0	Oligo_OPALIN	SEMA7A
0	-0.22455	0.183	0.335	0	Oligo_OPALIN	METRN
0	-0.144115	0.246	0.398	0	Oligo_OPALIN	RIOK3
0	-0.216897	0.227	0.379	0	Oligo_OPALIN	STARD7
0	-0.509922	0.149	0.301	0	Oligo_OPALIN	DNAJC10
0	-0.29118	0.225	0.377	0	Oligo_OPALIN	CTNNB1
0	-0.527541	0.149	0.301	0	Oligo_OPALIN	MAPK9
0	-0.326948	0.168	0.32	0	Oligo_OPALIN	ERICH1
0	-0.554797	0.159	0.311	0	Oligo_OPALIN	EFR3A
0	-0.193049	0.232	0.384	0	Oligo_OPALIN	GCNT1
0	-0.347351	0.168	0.32	0	Oligo_OPALIN	MTM1
0	-0.107953	0.255	0.407	0	Oligo_OPALIN	ANKAR
0	-0.0896537	0.265	0.417	0	Oligo_OPALIN	ZNF800
0	-0.208788	0.202	0.354	0	Oligo_OPALIN	IKBKB
0	-0.015084	0.337	0.489	0	Oligo_OPALIN	ARMH3
0	-0.3071	0.197	0.349	0	Oligo_OPALIN	SEC23A
0	-0.0152044	0.325	0.477	0	Oligo_OPALIN	XRN2
0	-0.142465	0.262	0.414	0	Oligo_OPALIN	ARFGEF2
0	-0.119797	0.671	0.823	0	Oligo_OPALIN	STK39
0	-0.0859771	0.283	0.434	0	Oligo_OPALIN	INO80D
0	-0.163888	0.718	0.869	0	Oligo_OPALIN	MBNL1
0	-0.0173431	0.317	0.468	0	Oligo_OPALIN	CXXC5
0	-0.185434	0.235	0.386	0	Oligo_OPALIN	EIF3H
0	0.0371291	0.379	0.53	0	Oligo_OPALIN	BTAF1
0	0.0282801	0.312	0.463	0	Oligo_OPALIN	MINK1
0	0.0469807	0.352	0.503	0	Oligo_OPALIN	THOC1
0	-0.39438	0.188	0.339	0	Oligo_OPALIN	SYNJ1
0	-0.395729	0.177	0.328	0	Oligo_OPALIN	CABIN1
0	-0.0942698	0.353	0.504	0	Oligo_OPALIN	OGT
0	-0.367317	0.16	0.311	0	Oligo_OPALIN	ENSG00000240401
0	-0.86509	0.098	0.249	0	Oligo_OPALIN	FSIP2-AS1
0	-0.061413	0.231	0.382	0	Oligo_OPALIN	LINC00174
0	-0.582918	0.153	0.304	0	Oligo_OPALIN	RNF19A
0	-0.505665	0.152	0.303	0	Oligo_OPALIN	TMEM65
0	-0.249648	0.212	0.363	0	Oligo_OPALIN	RABL6
0	-0.218163	0.223	0.374	0	Oligo_OPALIN	CACUL1
0	-1.35567	0.057	0.208	0	Oligo_OPALIN	DPYSL4
0	-1.15327	0.056	0.207	0	Oligo_OPALIN	ENSG00000283098
0	-0.138074	0.221	0.372	0	Oligo_OPALIN	AP3S2
0	-0.336719	0.147	0.298	0	Oligo_OPALIN	NKD1
0	-0.225395	0.206	0.357	0	Oligo_OPALIN	ZNF236
0	-0.482118	0.199	0.35	0	Oligo_OPALIN	SYT14
0	-0.00872886	0.32	0.471	0	Oligo_OPALIN	FAM228B
0	-0.142034	0.28	0.431	0	Oligo_OPALIN	RNF149
0	-1.10385	0.133	0.284	0	Oligo_OPALIN	HMGCS1
0	-0.139378	0.262	0.413	0	Oligo_OPALIN	NDUFAF2
0	-0.140154	0.276	0.427	0	Oligo_OPALIN	PRMT3
0	0.0554363	0.325	0.476	0	Oligo_OPALIN	PARN
0	-0.946504	0.082	0.232	0	Oligo_OPALIN	ENSG00000227733
0	0.0712802	0.346	0.496	0	Oligo_OPALIN	KCNJ10
0	-0.103089	0.242	0.392	0	Oligo_OPALIN	ARPC5
0	-0.334743	0.182	0.332	0	Oligo_OPALIN	GUK1
0	-0.332621	0.245	0.395	0	Oligo_OPALIN	PGAP1
0	-0.589322	0.127	0.277	0	Oligo_OPALIN	MYRIP
0	-0.0263564	0.375	0.525	0	Oligo_OPALIN	RAB7A
0	-0.123784	0.696	0.846	0	Oligo_OPALIN	SLC9A9
0	-0.239155	0.235	0.385	0	Oligo_OPALIN	REEP5
0	-0.12554	0.25	0.4	0	Oligo_OPALIN	SFXN1
0	-0.359223	0.721	0.871	0	Oligo_OPALIN	SASH1
0	-0.0861757	0.691	0.841	0	Oligo_OPALIN	CTTNBP2
0	-0.0359596	0.254	0.404	0	Oligo_OPALIN	TBC1D2
0	-0.039563	0.291	0.441	0	Oligo_OPALIN	HIPK3
0	-0.0557868	0.301	0.451	0	Oligo_OPALIN	PPFIA1
0	0.0467961	0.366	0.516	0	Oligo_OPALIN	CWF19L2
0	0.0260544	0.344	0.494	0	Oligo_OPALIN	CHD4
0	0.0948025	0.389	0.539	0	Oligo_OPALIN	TFCP2
0	-0.507106	0.121	0.271	0	Oligo_OPALIN	TRAFD1
0	-0.0410063	0.616	0.766	0	Oligo_OPALIN	CAPN3
0	-0.368877	0.245	0.395	0	Oligo_OPALIN	UBB
0	-0.747042	0.111	0.261	0	Oligo_OPALIN	ENSG00000274422
0	-0.196566	0.219	0.369	0	Oligo_OPALIN	DCP1A
0	-0.280949	0.222	0.372	0	Oligo_OPALIN	PABPC1
0	-0.203386	0.207	0.357	0	Oligo_OPALIN	KATNAL1
0	-0.249248	0.225	0.375	0	Oligo_OPALIN	UBAC2
0	-1.54777	0.089	0.239	0	Oligo_OPALIN	DNAJA4
0	-0.175272	0.213	0.363	0	Oligo_OPALIN	CTNNBL1
0	-0.477017	0.144	0.294	0	Oligo_OPALIN	LRCH2
0	0.0222565	0.332	0.482	0	Oligo_OPALIN	TRAPPC12
0	-0.0302878	0.324	0.474	0	Oligo_OPALIN	PRPF40A
0	-0.283604	0.2	0.35	0	Oligo_OPALIN	RAB5A
0	-0.161308	0.259	0.409	0	Oligo_OPALIN	RAB28
0	0.105462	0.425	0.575	0	Oligo_OPALIN	C21orf91
0	0.0822302	0.343	0.493	0	Oligo_OPALIN	POLA1
0	-0.0806168	0.483	0.632	0	Oligo_OPALIN	MARCKSL1
0	0.0716311	0.309	0.458	0	Oligo_OPALIN	UBXN2A
0	-0.0770398	0.257	0.406	0	Oligo_OPALIN	SPAST
0	0.059629	0.311	0.46	0	Oligo_OPALIN	GCA
0	-0.293074	0.183	0.332	0	Oligo_OPALIN	LNPK
0	-0.541209	0.129	0.278	0	Oligo_OPALIN	RAD18
0	-0.635236	0.405	0.554	0	Oligo_OPALIN	CAMK2D
0	-0.716855	0.08	0.229	0	Oligo_OPALIN	ARSI
0	-0.711341	0.125	0.274	0	Oligo_OPALIN	TNRC18
0	0.0474013	0.374	0.523	0	Oligo_OPALIN	RECK
0	-0.677342	0.131	0.28	0	Oligo_OPALIN	CCDC6
0	-0.362305	0.178	0.327	0	Oligo_OPALIN	EXT2
0	-0.0776704	0.243	0.392	0	Oligo_OPALIN	TCHP
0	0.0733893	0.386	0.535	0	Oligo_OPALIN	SOS2
0	-0.404585	0.173	0.322	0	Oligo_OPALIN	LRRC28
0	-0.22018	0.194	0.343	0	Oligo_OPALIN	ENSG00000291175
0	0.11253	0.374	0.523	0	Oligo_OPALIN	SLC27A1
0	-0.13295	0.257	0.406	0	Oligo_OPALIN	UBA2
0	-0.23301	0.247	0.396	0	Oligo_OPALIN	ITSN1
0	-0.16352	0.219	0.368	0	Oligo_OPALIN	DSTYK
0	-0.266196	0.208	0.357	0	Oligo_OPALIN	OGDH
0	-0.301098	0.163	0.312	0	Oligo_OPALIN	ZNF235
0	0.0103212	0.328	0.477	0	Oligo_OPALIN	CGGBP1
0	-0.0839946	0.272	0.421	0	Oligo_OPALIN	GOLPH3
0	-0.0629792	0.277	0.426	0	Oligo_OPALIN	APTX
0	-0.173134	0.202	0.351	0	Oligo_OPALIN	R3HCC1L
0	-0.201859	0.28	0.429	0	Oligo_OPALIN	CDH2
0	0.0282192	0.339	0.488	0	Oligo_OPALIN	ZMAT1
0	-1.09816	0.072	0.22	0	Oligo_OPALIN	UCK2
0	-0.543362	0.127	0.275	0	Oligo_OPALIN	ENSG00000228541
0	-0.113417	0.237	0.385	0	Oligo_OPALIN	STAM2
0	-0.0800541	0.289	0.437	0	Oligo_OPALIN	ARL8B
0	-0.190875	0.19	0.338	0	Oligo_OPALIN	TAFA4
0	-1.0149	0.076	0.224	0	Oligo_OPALIN	SGMS2
0	-0.636735	0.126	0.274	0	Oligo_OPALIN	EPB41L4A
0	0.0172447	0.293	0.441	0	Oligo_OPALIN	ENSG00000286162
0	0.0378376	0.371	0.519	0	Oligo_OPALIN	EMSY
0	-0.0561595	0.245	0.393	0	Oligo_OPALIN	CEP164
0	-0.340771	0.191	0.339	0	Oligo_OPALIN	PSMC6
0	0.010661	0.312	0.46	0	Oligo_OPALIN	ARMH4
0	-0.23944	0.174	0.322	0	Oligo_OPALIN	SALL1
0	-0.0584231	0.311	0.459	0	Oligo_OPALIN	KPNB1
0	-0.541255	0.118	0.266	0	Oligo_OPALIN	PRELID3A
0	0.00888364	0.288	0.436	0	Oligo_OPALIN	ENSG00000291177
0	-0.367568	0.169	0.317	0	Oligo_OPALIN	ZBTB41
0	-0.159047	0.216	0.364	0	Oligo_OPALIN	ANAPC4
0	-0.114021	0.218	0.366	0	Oligo_OPALIN	SLC10A7
0	-0.121278	0.231	0.379	0	Oligo_OPALIN	MRPS28
0	-0.385867	0.164	0.312	0	Oligo_OPALIN	TXNL4A
0	-0.10298	0.274	0.422	0	Oligo_OPALIN	PIP5K1A
0	-0.165528	0.203	0.351	0	Oligo_OPALIN	PRDX6-AS1
0	-0.0965845	0.265	0.413	0	Oligo_OPALIN	IPO9
0	-0.431881	0.136	0.284	0	Oligo_OPALIN	LINC01102
0	-0.308179	0.201	0.349	0	Oligo_OPALIN	CEP70
0	-0.00453376	0.341	0.489	0	Oligo_OPALIN	CCAR1
0	0.0341614	0.323	0.471	0	Oligo_OPALIN	NSRP1
0	0.0761192	0.311	0.458	0	Oligo_OPALIN	TRMT13
0	-0.0711569	0.299	0.446	0	Oligo_OPALIN	DHX9
0	-0.0764331	0.257	0.404	0	Oligo_OPALIN	ODR4
0	-0.481315	0.13	0.277	0	Oligo_OPALIN	ENSG00000236449
0	0.0766331	0.369	0.516	0	Oligo_OPALIN	CCDC66
0	0.0446937	0.371	0.518	0	Oligo_OPALIN	SLMAP
0	-1.15293	0.055	0.202	0	Oligo_OPALIN	ENSG00000286896
0	-0.314714	0.18	0.327	0	Oligo_OPALIN	USP45
0	-0.071239	0.258	0.405	0	Oligo_OPALIN	ZNF782
0	-0.0385406	0.298	0.445	0	Oligo_OPALIN	GBF1
0	-0.0992993	0.293	0.44	0	Oligo_OPALIN	RBBP6
0	-0.13478	0.244	0.391	0	Oligo_OPALIN	ENSG00000291194
0	-0.0294176	0.246	0.393	0	Oligo_OPALIN	MPP2
0	-0.056263	0.313	0.46	0	Oligo_OPALIN	CSNK2A1
0	-0.124327	0.223	0.37	0	Oligo_OPALIN	C1orf52
0	-0.120366	0.212	0.359	0	Oligo_OPALIN	MRPS9
0	-0.189085	0.212	0.359	0	Oligo_OPALIN	LRRC58
0	-0.150262	0.23	0.377	0	Oligo_OPALIN	UIMC1
0	-0.370051	0.164	0.311	0	Oligo_OPALIN	SEC61A2
0	-0.534286	0.154	0.301	0	Oligo_OPALIN	ENSG00000259072
0	-0.159233	0.231	0.378	0	Oligo_OPALIN	NPIPB13
0	-0.0767196	0.274	0.421	0	Oligo_OPALIN	FEZ2
0	-0.0592713	0.27	0.417	0	Oligo_OPALIN	HEATR5B
0	-0.184019	0.202	0.349	0	Oligo_OPALIN	CMC1
0	-0.00732553	0.331	0.478	0	Oligo_OPALIN	CCNL1
0	-0.0013723	0.42	0.567	0	Oligo_OPALIN	ENSG00000242593
0	0.0194157	0.42	0.567	0	Oligo_OPALIN	GPR137C
0	-0.196784	0.26	0.407	0	Oligo_OPALIN	SNAP23
0	0.0058394	0.267	0.414	0	Oligo_OPALIN	NPRL3
0	1.20183	0.475	0.328	0	Oligo_OPALIN	GREB1L
0	-0.0668059	0.552	0.699	0	Oligo_OPALIN	RCAN2
0	1.1598	0.703	0.556	0	Oligo_OPALIN	LINC00320
0	-0.032628	0.285	0.431	0	Oligo_OPALIN	ZSWIM5
0	0.0698519	0.359	0.505	0	Oligo_OPALIN	DCAF8
0	-0.0273141	0.259	0.405	0	Oligo_OPALIN	TTC27
0	0.0700163	0.374	0.52	0	Oligo_OPALIN	PRKAR2A
0	-0.0954479	0.239	0.385	0	Oligo_OPALIN	ZNF717
0	-0.213764	0.196	0.342	0	Oligo_OPALIN	SNX4
0	-0.230277	0.19	0.336	0	Oligo_OPALIN	PDCD10
0	1.91488	0.23	0.084	0	Oligo_OPALIN	MIR31HG
0	0.0644345	0.36	0.506	0	Oligo_OPALIN	RNF38
0	-0.209244	0.238	0.384	0	Oligo_OPALIN	EXOC6
0	-0.936056	0.094	0.24	0	Oligo_OPALIN	CTTNBP2NL
0	-1.14995	0.067	0.213	0	Oligo_OPALIN	SNORC
0	-0.497153	0.142	0.288	0	Oligo_OPALIN	ILRUN
0	-0.384804	0.159	0.305	0	Oligo_OPALIN	UNC13B
0	-0.617624	0.143	0.289	0	Oligo_OPALIN	PACS1
0	-0.204318	0.207	0.353	0	Oligo_OPALIN	TBK1
0	-0.393725	0.162	0.308	0	Oligo_OPALIN	GPR135
0	-0.124541	0.213	0.359	0	Oligo_OPALIN	ROGDI
0	-0.471879	0.145	0.291	0	Oligo_OPALIN	ZNRF1
0	-0.354535	0.162	0.308	0	Oligo_OPALIN	SPANXA2-OT1
0	-0.0955472	0.274	0.42	0	Oligo_OPALIN	ZBTB8OS
0	-0.134936	0.323	0.469	0	Oligo_OPALIN	PPM1K
0	-0.0826709	0.276	0.422	0	Oligo_OPALIN	NUP58
0	0.0215811	0.335	0.481	0	Oligo_OPALIN	SMG6
0	0.0367327	0.337	0.483	0	Oligo_OPALIN	AKAP10
0	-0.25173	0.183	0.328	0	Oligo_OPALIN	HADHB
0	-0.609203	0.126	0.271	0	Oligo_OPALIN	PLEKHB2
0	-0.0315981	0.312	0.457	0	Oligo_OPALIN	ZNF131
0	-1.21505	0.083	0.228	0	Oligo_OPALIN	HMGCR
0	-0.0541268	0.303	0.448	0	Oligo_OPALIN	PURA
0	-0.0988443	0.246	0.391	0	Oligo_OPALIN	SSBP1
0	-0.105955	0.259	0.404	0	Oligo_OPALIN	CAND1
0	-0.02227	0.315	0.46	0	Oligo_OPALIN	CAPS2
0	-0.368313	0.18	0.325	0	Oligo_OPALIN	RPL6
0	0.0742212	0.315	0.46	0	Oligo_OPALIN	PDCD7
0	-1.08531	0.083	0.228	0	Oligo_OPALIN	SEZ6L2
0	0.120614	0.354	0.499	0	Oligo_OPALIN	KCNJ2
0	-0.578785	0.183	0.328	0	Oligo_OPALIN	B4GALT5
0	-0.291087	0.175	0.32	0	Oligo_OPALIN	VAPB
[truncated: 23,505 more rows]

## Sheet: Table S3
Martins-Ferreira_2025_c2_DIMs	Martins-Ferreira_2025_c3_Ribo.DAM1	Martins-Ferreira_2025_c5_Ribo.DAM2	Martins-Ferreira_2025_c6_Lipo.DAM	Silvin_2022_Human_DAMs	Keren-Shaul_2017_5xFAD_DAM	Krasemann_2017_APP-PS1_MGnD	Sun_2023_c0_Homeo	Sun_2023_c4_Lipid	Sun_2023_c5_Phago	Sun_2023_c6_Stress	Sun_2023_c7_Glyco	Sun_2023_c10_Inflamm3	Sun_2023_c12_Cycling	Dolan_2023_iMGL_c8_DAM	Dolan_2023_iMGL_c6_Prolif	Dolan_2023_iMGL_c9_Prolif	Dolan_2023_iMGL_c10_Prolif	Mancuso_2024_Xenograft_Ribo	Mancuso_2024_Xenograft_CRM1	Mancuso_2024_Xenograft_CRM2	Mancuso_2024_Xenograft_DAM	Chen_2024_PCDH9-hi	Marshe_2025_GRID2-hi	Marshe_2025_Stress	Marshe_2025_CX3CR1-hi	Marshe_2025_Senescence	Marshe_2025_GPNMB-hi	Gerrits_2021_c7_AD1	Gerrits_2021_c9_AD1	Gerrits_2021_c10_AD1
SLC2A3	SYT1	PLEKHA7	GPNMB	FTL	ACACA	ITM2C	RASGEF1C	MYO1E	CD163	HSP90AA1	NAMPT	CCL3	EZH2	CCL4	HELLS	CENPF	HIST1H4C	TPT1	CCL3	CCL4	CD9	GREM1	RIC3	ATF3	CX3CR1	PPP1R15A	GLDN	ADAMTS17.6	PTPRG.9	CPM.10
CD83	PCDH9	MECOM	PTPRG	TMSB4X	ACTR3B	ALDOA	PRDM11	PTPRG	F13A1	HSPH1	SLC2A3	CD83	BRIP1	CCL3	DUT	TOP2A	MKI67	RPS3A	FOS	CCL3	APOC1	FAM124A	GRID2	NR4A2	PCDH12	HSPA1A	LPL	MYO1E.7	TPRG1.9	TPRG1.10
CCL3	LSAMP	OOEP	CD9	SPP1	ADARB1	FUCA1	P2RY12	GPNMB	DPYD	DNAJB1	ZNF331	IL1B	DIAPH3	SPP1	PCNA	MKI67	TOP2A	RPL13	DUSP1	CCL2	SPP1	FAXDC2	NAV3	GRASP	C3	DNAJB1	MYO1E	GLDN.7	MYO1E.9	EYA2.9
DUSP1	CADM2	ATP5F1E	LGALS1	FTH1	ADCY3	NAGLU	GRID2	TPRG1	TPRG1	HSPB1	SRGN	PLEK	ATAD2	GPNMB	TYMS	UBE2C	HMGB2	RPS23	IER2	IL1B	LGALS1	RNF220	ABCB4	ARL4C	P2RY12	DUSP2	GPNMB	PTPRG.7	GLDN.8	GPNMB.3
CH25H	CALM1	FTH1	MYO1E	CD74	ADSSL1	PKM	SYNDIG1	CPM	ZNF804A	HSPD1	CD83	NFKB1	HELLS	SOD2	PCLAF	TPX2	TUBB	RPS4X	KLF2	CCL4L2	LGALS3	ABTB2	RFC3	VEGFA	C12orf75	HSPA1B	PLA2G7	XYLT1.7	RGCC	IQGAP2.8
NAMPT	KCNIP4	BAIAP2L1	IQGAP2	RPL10	ANKH	MAN2B1	KHDRBS3	STARD13	IQGAP2	HSPA1A	TFRC	TNFAIP3	CENPP	CCL4L2	H2AFZ	HMGB2	CENPF	RPL34	JUN	NFKBIA	GPNMB	ERBB3	PARP2	RGS1	HTRA1	IER5	LGALS3	DSCAM.6	DPYD.6	DIRC3.9
DNAJB1	PEBP1	PLEKHA6	MITF	APOE	ANKRD55	ST14	FOXP2	NHSL1	MCTP1	CD83	HIF1A	RELB	RFC3	CXCL8	MCM3	KPNA2	PCLAF	RPS8	JUNB	SOD2	ASAH1	AC026316.5	LIPG	CXCR4	HPSE	HSP90AA1	RAMP1	RTTN.6	ADARB1.7	PTPRG.10
FOS	RBFOX1	BDNF-AS	PLA2G7	B2M	ANXA3	PLD3	CX3CR1	GLDN	TGFBI	HSPA6	PADI2	IRAK2	CLSPN	LGALS3	MCM5	HMGN2	TYMS	RPS14	CH25H	CCL8	LIPA	ST18	KRBA2	INSIG1	A2M	UBC	CD9	GAS7.5	SPP1.7	CDK14.2
HSPA1A	CNTNAP2	FTL	STARD13	EEF1A1	ANXA5	BAIAP2L2	TANC1	PPARG	EYA2	BAG3	ACSL1	TRAF3	MMS22L	CTSD	MCM6	STMN1	STMN1	RPL30	CCL3L1	CCL3L1	PLA2G7	KIRREL3	NAV2	RAB42	OLFML3	HSPE1	LILRA4	SOCS6.7	ASAP1.7	TRHDE.2
SRGN	RPL39	NACA2	PPARG	ACTB	APBB2	HEXA	ST6GALNAC3	MITF	ADGRG6	HSPA1B	GNA13	NFKBIZ	NSD2	CTSL	NASP	ASPM	TUBA1B	RPS24	GADD45B	GPR84	CTSD	CTNNA3	GSTM2	ADM	SUCNR1	HSPB1	ARID5B	ARID5B.6	COLEC12.1	DPYD.7
RHOB	RPL9	SLC27A4	SUSD1	HLA-DRA	APLP2	APLP2	PTCHD4	SAMD4A	THRB	P4HA1	ELL2	GCH1	DTL	FABP5	CLSPN	PTTG1	NUSAP1	RPLP1	ZFP36	GADD45B	LGMN	PRR5L	KBTBD12	SGK1	LIPG	GADD45B	PPARG	CD83.6	PPARG.8	SH3PXD2A.8
HSPH1	DYNLL1	APOO	NHSL1	RPL41	APOC1	AKR1A1	KBTBD12	ZNF804A	PLXNC1	BCAS2	FAM110B	CLIC4	FANCI	APOC1	DEK	TUBA1B	H2AFZ	RPS27	RGS1	BCL2A1	DBI	KEL	ANKAR	FOSL2	FSCN1	TCEAL9	SUSD1	AL158071.4.7	XYLT1.9	ZNF804A.7
HSPA1B	NDUFA4	SLC47A1	GLDN	RPLP1	APOE	GSTO1	P3H2	GAS7	MS4A4E	UBC	SLC7A5	NFKBID	POLQ	FTH1	MCM7	CCNB1	CDK1	RPS3	JUND	SPP1	GYPC	PRUNE2	ARMH4	RGS2	PLD4	HSPA6	CD83	PADI2.6	FAM135B	CADM1.9
IRAK2	MT-ATP6	ZNF90	MAFB	RPS2	ARRDC4	SDF4	HS3ST4	XYLT1	FAM110B	SLC2A3	SIPA1L1	EBI3	CENPK	PLA2G7	GINS2	NUSAP1	HMGN2	EEF1A1	RGS16	TNF	OLR1	RFTN2	AP3M2	HILPDA	FCGBP	ZFAND2A	OLR1	SPP1.6	AC066613.2.9	TNS1.1
HIF1A-AS2	RPS27	TXNRD1	CXCR4	RPL13	ATF3	BHLHE40	NAV3	PLA2G7	TRPS1	DNAJA4	SYTL3	HIVEP2	BRCA1	C15orf48	FEN1	HMMR	TPX2	RPL26	RHOB	CCL3L3	CD83	CLMN	GOLGA8B	DUSP1	GAL3ST4	SERPINH1	LIPA	AC066613.2.7	CPM.9	MITF.9
RGS1	DLG2	XPO5	LIPA	RPS27A	ATOX1	OXCT1	KCNIP1	ATG7	FCHO2	PPP1R15A	TNFRSF1B	HIVEP1	NCAPG2	CSTB	ATAD2	CDK1	UBE2C	RPL29	SGK1	EBI3	SLC1A3	AC012593.1	CLYBL	ZNF331	MARCKS	RGS16	WIPF3	CACNA1A.5	GAS7.7	STARD13.8
BTG2	RTN3	NBEAL1	SAMD4A	RPS23	ATP1B3	CTSZ	IL6ST	NPL	CD163L1	HSP90AB1	RGS1	OLR1	KNTC1	NEAT1	MCM4	TUBB	RRM2	RPL32	FOSB	FOS	NAP1L1	IL1RAPL1	MED12L	SLC2A3	SLC12A5	DUSP1	VAT1	OLR1.6	DIRC3.8	COLEC12.2
MCL1	MT-ND1	PPM1G	DHFR	RPL21	ATP6V0D2	GPI	TIAM1	FNIP2	IL15	HMOX1	DUSP1	BCL6	MELK	CTSB	RANBP1	TUBB4B	HMGB1	RPS18	IER3	IER2	FTH1	PIEZO2	ZNF711	RHOB	GM2A	CKS2	ATP1B1	FAM129A.6	RASGRP3.7	MYO1E.10
CREM	ATP5E	ARMC9	ASAH1	RPL13A	ATP6V0E1	PFKL	MRC1	ARID5B	ARHGAP18	IER5	FOSL2	B4GALT1	POLA1	SQSTM1	TUBB	PCLAF	ASPM	RPL11	PHACTR1	FTH1	CSTB	ADAM19	TLN2	CREM	GPR160	RGS2	CYSTM1	IPCEF1.3	LPL	ABCC3.6
JUN	RPL18A	NHSL2	GAS7	RPL32	ATP6V1C1	LPL	PIP5K1B	IQGAP2	STARD13	SERPINH1	GLUL	CD58	FANCA	CCL3L1	SLBP	CKS1B	TUBB4B	RPS15A	BTG2	PLEK	FABP5	KANK1	TIGD1	SRGN	AMOT	BCAS2	RASGEF1B	ELL2.6	ALCAM.5	SLC38A6.2
HSP90AA1	RPS18	YBX1	DPYD	RPL34	ATP6V1F	TMEM106A	CPED1	PRKCE	APOE	PTGES3	CREM	PEAK1	ATAD5	ASAH1	DHFR	CCNB2	SMC4	RPL3	CEBPD	IL4I1	SOCS6	PLEKHH1	ADRB2	FOS	PROS1	HSPA8	GAS7	HDAC9.6	ARID5B.8	SAMD4A.8
IER2	RPL31	UQCRB	RASGRP3	OOEP	AXL	NCEH1	SDK1	MAFB	MS4A4A	DUSP1	DDIT4	MB21D2	RBL1	TXN	HNRNPAB	UBE2S	CKS1B	RPS12	EGR1	S100A9	CTSL	DAAM2	ZNF821	FOSB	IGSF6	DUSP10	PDGFA	SLC1A3.5	MSR1.7	AP002991.1.2
JUNB	MT-CO3	MAMDC2	XYLT1	TPT1	B2M	ARL2	TLN2	RTTN	CPM	FOS	CXCR4	NFKBIA	BARD1	APOE	UHRF1	CENPE	H2AFX	RPL19	HSPA1A	CXCL10	RGCC	PDE1C	AZIN2	HIST3H2BB	SALL1	TECR	MITF	PLXDC2.2	CADM1.8	SIGLEC1.2
CDKN1A	RPL34	RPL19	ATG7	RPS6	BAIAP2L2	NUCB1	C12orf75	DSCAM	MSR1	SRGN	PFKFB3	RGS16	SMC4	CD9	FAM111B	H2AFZ	DUT	RPL21	CCL3L3	CD14	TREM2	SLC24A2	ULK4	ANKRD37	AMACR	NR4A1	RTTN	PDPN.1	WIPF3.7	MSR1.8
DDIT4	RPS12	TMSB10	SPIRE1	RPS19	BHLHE40	CD9	CSGALNACT1	SUSD1	FMN1	JUN	USP36	RNF144B	KNL1	RAB42	TK1	TUBA1C	UBE2S	RPS2	MCL1	TYMP	PDPN	ZNF536	SOX4	PLIN2	LGALS3BP	JUN	CPM	SLC11A1.3	FMNL2.6	PRKCE.9
HIF1A	RPS26	UBA52	LINC00278	RPS8	BRI3BP	CTSB	C4orf19	SH3PXD2A	DRAM1	CHORDC1	RNF144B	JUNB	FANCC	CD83	STMN1	CDC20	TMPO	RPL13A	NEAT1	CH25H	RAMP1	OTUD7B	SYP	TFRC	YWHAH	RUVBL2	S100A13	SDK1.4	SLC11A1.5	ATG7.7
PADI2	RPS3A	TOMM7	DENND4C	RPL11	C4orf48	PLIN2	FRMD4A	ASAH1	LRRK2	DNAJB6	BNIP3L	LYN	PRIM2	GM2A	HMGB2	HMGB1	FAM111A	RPL18A	KLF6	ZFP36	CHIT1	C10orf90	DNAAF4	CYCS	SYNDIG1	CDKN1A	ALAS1	SCIN.5	FAM20C.6	KCNMA1.3
ZFP36	MT-CO2	AIF1	APOC1	C1QB	CADM1	PSAT1	NAV2	SOCS6	EPB41L3	DNAJA1	PGK1	LIMK2	CCDC18	MGST3	CENPU	BIRC5	DEK	RPS6	HSPA1B	JUNB	CD63	CORO2B	SNX29	CD69	NBL1	TENT5A	KCNJ5	DPYD.4	CD9.1	MALAT1.5
GPR183	RPL38	RPS8	KCNMA1	APOC1	CAPG	VDAC2	BLNK	SPIRE1	CADM1	HSPA8	MB21D2	ARHGAP31	CEP152	INSIG1	MSH6	CDKN3	HMMR	RPL10	ZFP36L1	DUSP1	S100A11	TTLL7	PPWD1	NR4A1	PTPRN2	SDR42E2	MGLL	TGFBR1.5	MELTF	HS3ST2
HSPB1	RPL12	RPS6	FARP1	RPS4X	CCL4	AP1S1	ABCC4	MGLL	CLEC5A	GLUL	EPB41L3	SPP1	ZNF367	DBI	PARP1	CKS2	CENPM	RPS13	MIR142	FPR1	CXCR4	TMTC2	AK9	NAMPT	KIF3C	AC018362.1	FPR3	NPL.5	MALAT1.4	NPL.8
OLR1	RPS15A	TMSB4X	NPL	RPL19	CD300LB	EEF2	OXR1	TNFAIP2	IQGAP1	DDIT4	VEGFA	TYMP	ZGRF1	TREM2	PRKDC	DLGAP5	BIRC5	RPS27A	OLR1	IL8	ATP6V1F	BCAS1	GCNT2	GPR183	TLR10	TSPYL2	HSD17B14	LRRK1.3	PLXDC2.3	NEAT1.6
GNA13	RPLP2	RPS4X	PRKCE	TXNRD1	CD34	NPC2	ANKRD44	WIPF3	MAFB	RGS1	GBE1	ZFP36	BRCA2	HMOX1	BRCA1	H2AFV	AURKB	RPL7A	NR4A2	RND3	MAFB	KIF6	ENOSF1	JUNB	MPEG1	HYPK	HIVEP1	STARD13.5	CD83.8	ASAP1.8
UBC	GAPDH	RPS24	ARID5B	RPL27A	CD63	CLEC7A	KLF12	KCNMA1	ITSN1	FKBP4	PAPOLG	BTG2	NASP	RGS1	GMNN	ARL6IP1	CKS2	RPL37	IL1B	TNFAIP3	SCIN	SYNJ2	SWSAP1	GABARAPL1	PLVAP	CACYBP	PCLO	ATG7.4	TRHDE.1	MCTP1.2
P4HA1	MT-ND4	RPS11	GYPC	RPS14	CD72	NAPA	CACNA1A	OLR1	IFI44L	STIP1	P4HA1	CDKN1A	LMNB1	CHI3L1	HMGB1	PLK1	GTSE1	RPL12	CD69	CD48	CAPG	APBB2	SLC25A45	OSM	CCND1	DDIT4	MAFB	MGLL.6	ELL2.8	PPARG.9
ACSL1	RPS29	RPS27A	CAPG	RPS3	CD74	GALC	SLC15A2	CADM1	ESR1	CACYBP	SLC11A1	IER2	POLE2	CD68	ORC6	NUCKS1	PCNA	RPL39	LINC00936	SGK1	APOE	FGF1	IDO1	HIST3H2A	CTSO	OTUD1	FABP5	KCNQ3.2	CYTH3.6	PDE4B.8
RAB20	RPS17	COMMD6	FMN1	RPS12	CD83	UBE2L3	IFNGR1	ITGAX	MS4A6A	RGS16	RAB20	PSTPIP2	TACC3	CD63	RPA3	CEP55	KPNA2	RPL41	OTUD1	RGS16	FTL	MAPT	TRMT11	NFIL3	GATM	CLK1	SOCS6	SAMSN1.4	FLT1.4	FMNL2.7
IER3	MT-ND3	RPS25	FNIP2	MT-CO3	CD84	PRDX1	TMEM156	DENND4C	ACSL1	RIPK2	HK2	NAMPT	RAD18	SCD	DNMT1	GTSE1	CDKN3	RPL35A	HERPUD1	IER3	MS4A7	FRMD5	AC017083.1	CD83	CYBB	TCP1	MORC1	SAMD4A.5	MAMLD1	TNFAIP2.7
SGK1	RPL23A	RPL23A	ASAP1	HLA-DPA1	CD9	SHISA5	NLRP1	FARP1	FOXP1	USPL1	MALT1	PTPRJ	GINS1	SDS	SIVA1	AURKA	SMC2	RPL23A	DNAJB1	CD83	S100A9	PRIMA1	KIF20B	H3F3B	RPN1	TRA2B	NAB2	CYTH3.5	ARHGAP10	PLXNC1.3
RNF144B	RPS23	RPL23	SNX24	MT-ND2	CH25H	APOE	DEPTOR	MTSS1	FCGR2A	SLC7A5	RAPGEF1	POU2F2	CEP128	ATP6V1F	RAN	CKAP2	NCAPG	RPS25	PPP1R15A	POU2F2	SGK1	DLC1	ARHGAP25	NFKBID	ITGA6	HSPH1	SPIRE1	TPRG1.7	PADI2.7	NHSL1.7
HMOX1	RPL32	RPL32	FTL	BAIAP2L1	CHST11	ARL11	DIP2A	SCIN	RHOBTB3	FCGR2A	GK	SKIL	WDHD1	SAT1	ACY3	HMGB3	ZWINT	RPL28	NFKBID	IL1A	LITAF	MYO1D	ELAVL4	PLAUR	CD4	CD69	ASAH1	PPARG.6	ATG7.6	MYO1D.3
ELL2	RPS14	FAU	LITAF	XPO5	COLEC12	ECHS1	RTTN	LGMN	SLC2A9	HIF1A	SPP1	VASP	UHRF1	LGMN	DCTPP1	SMC4	H2AFV	RPS28	PPP1R10	KLF2	ITGAX	ENPP2	C1orf131	MXD1	CD74	MTRNR2L1	GYPC	ITGAX.4	AC100849.1	DAPK1
SAT1	RPL27	RPL14	PIK3IP1	RPLP2	CORO2A	ERGIC3	SESN3	DPYD	GPR155	ACSL1	SAT1	IER3	C21orf58	SGK1	TUBA1B	PHF19	KNL1	RPS15	CCNL1	LAP3	DNASE2	CNKSR3	RBM34	GADD45B	TGFBR1	DNAJB4	PTGER4	PCLO.5	SAMD4A.7	TANC2.4
MCF2L2	RPL37	RPL11	ABCA1	MT-ND4	COX6A1	PLAUR	PGM5	FMN1	UTRN	GPR183	FOS	ETS2	NUP210	UGCG	PAICS	TROAP	TK1	RPS19	H3F3B	ICAM1	CHCHD10	SLC5A11	PER3	CHMP1B	SESN3	HSP90AB1	RAB42	LIPG.3	DGKH.1	GAS7.8
GLUL	RPL37A	RPL27A	TANC2	RPS20	COX6A2	TTYH2	ADAMTSL2	TANC2	ZBTB16	CDKN1A	FAM13A	NCF1	NCAPD3	MALAT1	CDK1	SMC2	PTTG1	FAU	ID2	DDX21	PRDX1	PCDH9	ARMCX4	DDIT4	NCOA4	SERPINE1	FNIP2	ADK	IFNLR1.2	C20orf194.5
HSPD1	RPL21	RPS23	FRMD4B	APOO	COX7A2L	PRDX4	EML1	RASGRP3	CD14	CLK1	BCAT1	LCP2	DNMT1	TALDO1	E2F1	ANP32E	DTYMK	RPL18	BTG1	RASSF4	CD37	FAM222A	TMEM154	GLUL	P2RY6	USPL1	LGMN	CDK6.4	FNDC3B.4	DMXL2.3
SIPA1L1	RPL35A	RPS12	LGMN	NBEAL1	COX8A	CRLF2	TBC1D4	FRMD4B	KHDRBS2	ELOVL5	PER1	FTH1	LIG1	TXNRD1	SNRNP25	RAD21	TUBA1C	RPS5	PDK4	S100A8	S100A13	KLHL4	INO80B	GNA13	SERPING1	UBB	ENPP1	ASAP1.5	PLAUR.2	EMILIN2.1
B4GALT1	RPS13	RPL21	PDGFC	RPS15	CPD	GYG1	LPAR1	LIPA	ST7	MSN	PLAUR	IKBKE	CIT	MAFB	WDR76	SGO2	PHF19	RPS7	SAT1	KCNJ2	IL4I1	SLCO3A1	RCAN3	C5AR1	TMEM121B	PHYH	DHRS9	MORC1.5	RASGEF1B.8	LGALS3
KLHL6	COX4I1	RPLP1	GPD2	RPL7	CREB3L2	RTCB	TENM4	CD83	CEBPD	TCP1	FAM49A	SLC1A3	KIF15	CTSZ	PA2G4	KIF20B	TMEM106C	RPL9	EGR3	TLR2	C3AR1	CYP2J2	CCDC102B	ZFP36	SELPLG	SPON1	FAM107B	MITF.6	LIMS1.3	SLC11A1.6
ID2	RPS6	RPL35	KLHL6	TMSB10	CREG1	SDF2L1	APPL2	KCNJ5	EPS15	GNA13	GPR183	HCK	TCF19	GSTO1	LDHA	DTYMK	CDKN2C	RPL10A	CITED2	CEBPD	GLDN	RP11-65B7.2	PIGL	HIST1H1C	GIMAP6	TSEN34	TNFAIP2	WIPF3.5	RAMP1.1	CD163.9
TNFRSF1B	RPS20	NACA	ALCAM	TYROBP	CRLF2	FGF13	ARHGAP22	EEPD1	RASA2	HSPA4	C5AR1	ACSL1	CHEK1	NFE2L2	CKS1B	S100A8	HIST1H1B	RPS29	CLEC7A	CHI3L2	SDCBP	ATP10B	ZNF528	HERPUD1	RETSAT	GLUL	NAP1L1	NCK2.6	BCL2.3	KCNE1.1
NEDD9	UQCRB	RPL7	UGCG	RPL15	CSF1	SMIM14	PSMA1	ASAP1	DOCK5	NAMPT	FAM162A	SQSTM1	MCM8	TMEM251	RRM2	CCNA2	FEN1	RPS16	CCL4L2	RGS1	MYO1E	MOBP	GPATCH2	CSRNP1	RHOU	ARRDC2	TREM2	SMAD3.2	HPCAL1.6	SNTB1.1
KLF6	RPS25	COX7C	DMXL2	RPL3	CSF2RA	DAP	RASSF8	KLHL6	RAB27A	ST13	REL	BID	CENPU	PDE4DIP	HIST1H4C	JPT1	ANP32E	RPL27A	TSC22D3	CEBPB	SOD2	SLC44A1	ATG14	SYTL3	PRCP	MLLT11	STARD13	PDE3B.5	EYA2.8	ANXA2.1
CEBPD	RPL36	PFDN5	MGAT1	RPL35	CSTB	GLA	CARD11	SNX24	DENND1B	GPBP1	MGAT1	PIK3AP1	CHAF1A	FNIP2	RRM1	KNL1	CENPE	RPL22	GLUL	PRELID1	LPL	LANCL1	TNFRSF13C	ARRDC3	ITGB2	IFRD1	TWSG1	FMNL2.4	PRKCE.8	AP001636.3
JDP2	COX7C	ATP5E	FXYD5	RPS18	CTSA	NAT8L	DSCAM	MGAT1	DUSP10	TRA2B	ZFP36	ZBTB46	WDR76	TUBA1A	USP1	NCAPD2	ATAD2	RPL8	NFKBIA	CD58	TYMP	ELOVL7	PET117	FAM210A	ITGA9	FOS	TMEM52B	AC074327.1.4	STARD13.7	MAFB.6
PEAK1	MT-ND2	RPS13	BRI3	PLEKHA7	CTSB	AXL	DOCK8	ABCA1	DSE	SNAP23	SDCBP	KLF6	CENPI	HMGCS1	DTL	TMPO	DLGAP5	RPL37A	SNORD3B-2	CCL4L1	YBX1	TMEM64	GLMN	PRDM1	RNASE3	CITED2	UAP1L1	LINC01909.3	MTSS1.6	ITSN1.6
PDK4	RPL30	TPT1	ATP6V1F	RPL35A	CTSS	NAP1L1	MCF2L	PDGFC	SH3PXD2A	ZC3HAV1	CTSB	SRGN	RAD51AP1	SDCBP	PTMA	SFPQ	NDC80	RPLP2	RGS2	SLC1A3	NOP10	PCSK6	ATAD5	GZF1	ABCB4	HSPD1	SNX8	AL445623.2.2	NEDD9.2	DANT2.2
DNAJA1	RPL7	SNRPD2	RASSF3	RPL28	CTSZ	GABARAP	ITPR2	UGCG	HERPUD1	HIST1H2AC	PPARD	TLR2	POLA2	LIMS1	TMPO	HP1BP3	RRM1	RPL15	IFI30	MCL1	PLIN2	CD22	MNAT1	CEMIP2	TM9SF2	TNFRSF11B	PDPN	PRKCE.6	SCIN.7	ASAH1.7
B3GNT5	RPL24	SIK3	NRP2	HLA-DRB1	CXCL14	COQ7	SORL1	FMNL2	IFI44	DUSP10	ESYT2	PLAUR	FANCL	PHLDA1	FADS1	KIF14	CCNA2	UBA52	CD83	GCH1	RGS16	SHROOM4	SLC35G2	NUPR1	BHLHE41	ZNF669	CD180	LIPA.4	LTBP2	LGMN.4
ATP1B3	MT-CO1	RPS20	MAN1A1	HLA-DPB1	CXCL16	GPR65	KIF26B	NRP2	DMXL2	AHSA1	FTH1	REL	FANCD2	TIMP3	DNAJC9	AURKB	KIF11	RPL36	CEBPB	RNF144B	SH3BGRL3	MOG	ZCWPW1	HIST1H1D	FCGR3A	DNAJA4	NPL	PLA2G7.5	FRMD4B.5	KCNAB2.2
VMP1	RPL29	RPL35A	CTSL	RPL31	CXCR4	LDHA	FAM149A	ABCC5	TNFAIP8	H3F3B	THEMIS2	IPCEF1	PRIM1	CCL20	PHF19	SKA2	NUCKS1	NACA	AC006129.4	BTG2	VEGFB	KCNH8	TMEM144	METRNL	TNFSF10	MSMO1	ATG7	GUCY1A1.4	HM13	ARID5B.9
FCGR2A	RPL41	RPL41	APOE	RPS9	DHRS3	GBA1	CYFIP1	CREG1	EFR3A	PGK1	PDE8A	SAT1	MCM3	LIPA	SNRPD1	TYMS	ANP32B	RPS9	SOCS6	KLF6	IER5L	AGAP1	SMG6	TMEM140	SSR1	CGNL1	MPP1	ACER3.4	FAM129A.8	IQGAP1.5
SQSTM1	TMSB10	RPL27	PDE8A	AMBRA1	DKK2	DSTN	PLCL1	GYPC	DENND1A	PRDM1	ERO1A	PTPN2	BLM	ANXA2	FAM111A	KIF11	ESCO2	RPL14	RP11-386I14.4	TFRC	SLC11A1	RNF144A	ZNF567	HIF1A	CBX1	INSIG1	PI4K2A	ALAS1	OLR1.8	BICD1.5
SYTL3	TMA7	RPS15	ITGAX	UBA52	DNAJB14	RGS3	SHTN1	C20orf194	GTDC1	FXR1	UBXN2B	ADGRE2	VRK1	PSAP	CARHSP1	CENPA	HELLS	RPS11	UBC	SRGN	NPC2	GRM3	SPAG16	RAB20	TMEM119	NDRG1	CYTH3	RAMP1	PDGFA.1	ACSL1.8
REL	RPL35	EEF1B2	FMNL2	RPS13	DPP7	PRELID1	SLC4A7	SGK1	RNF144B	RANBP2	UBC	ELL2	DDX11	CST7	CDT1	PTMS	RANBP1	RPL24	MIR24-2	PSTPIP2	CPM	COL4A5	ADRB1	AFMID	BVES	DNAJA1	CTSL	SYNDIG1.5	LONRF3	SAT1.4
MSR1	RPS4X	RPL8	AKR1B1	RPL14	DPYS	RPL4	USP53	ACER3	RNF149	MRPS6	RNF149	SLC2A3	MCM5	HSD17B14	CENPM	ANP32B	CLSPN	RPL6	NR4A1	TNFAIP2	NPL	CDH20	PRH1	MSMO1	TMIGD2	GLA	LACC1	PFKP	NCK2.8	SPIRE1.6
PDE4DIP	SRP14	UQCR10	RALGAPA2	RPL8	EEF1B2	SLC25A4	OSBPL6	FAM20C	GAS7	MBOAT7	PRDM1	ZFAND3	TFDP1	CYSTM1	GGCT	CKAP5	CCNB2	FTL	CTA-29F11.1	NCF1	TMEM144	MAP7	KCNMB1	EMD	CPNE2	SIAH2	PADI2	DHRS9.1	ADAMTS17.8	ABCC5.6
ATP13A3	RPL10A	APOC1	ACER3	RPL30	EEF2	GDE1	GARNL3	GPD2	MYO5A	SPP1	HIVEP2	RAPGEF1	POLE	CYP27A1	BARD1	RAN	SMC1A	RPS10	UBAC2	PDE4B	NUPR1	USP54	DPH6	APBB3	PECAM1	B3GAT2	ITGAX	HEG1.3	ZNF385D	FAM135B.1
ENSA	RPLP1	RPLP2	MSR1	RPL29	EGLN3	C1orf54	FOXN3	CD84	FNBP1	JUND	FAM210A	EML4	DNA2	ATP6V1G1	CCNE2	MZT2B	IDH2	RPS21	PMAIP1	EGR1	ACTG1	PXK	IGSF10	SAT1	TLR7	GABARAPL1	TMEM144	RASGEF1B.6	ANXA2	FRMD4B.6
FAM49A	RPL11	RPS14	SDCBP	RPS24	EPHX1	LY9	SRGAP2B	LITAF	MITF	B3GNT5	LPCAT1	BAZ1A	DSN1	GLA	NOP56	HNRNPA2B1	AURKA	RPS20	TNF	NFKB2	CHI3L1	DAPK2	GOLGA8A	BASP1	GALNT1	CXCR4	LIMS1	IFNLR1.1	PDPN.2	LPL.1
ZC3HAV1	TUBA1B	RPL38	CD68	RPS15A	FABP3	CLIP1	A2M	SLC1A3	STAB1	CCT4	TBC1D8	SLC11A2	ITGB3BP	ACP5	CENPK	LSM5	PTMA	RPL5	DDX5	JUN	RTTN	DOCK9	CEP70	RGPD5	ADA2	APOLD1	DAB2	UBE2J1.1	ARHGAP18.4	FMN1.6
FNIP2	RPL3	AMBRA1	RTTN	SIK3	FABP5	EPHX1	RIN2	RBM47	NOTCH2	KLHL6	ENO1	ETV6	LIN54	CEBPB	RAD51AP1	CDKN2C	CENPA	RPL38	SPRY1	NFKBIZ	GAPDH	SASH1	DEGS2	CKS2	MORC1	HMOX1	HEG1	ARHGAP17.2	AP002991.1.1	CD9.2
LGMN	RPS7	RPS3A	TREM2	S100A11	FAM20C	TREM2	HDAC9	PLXDC2	PDE4B	GATM	TYMP	CCNL1	TOPBP1	SLC15A3	SNRPB	DEK	CENPK	GNB2L1	TMEM107	DUSP2	LIMS1	FBXL7	MEF2A	FAM110B	EPHB3	HIST3H2A	RASGRP3	TMEM144.3	DGKI	SLC22A15
TSC22D2	EEF1B2	RPS16	NOTCH2	RPS16	FAU	GIPC1	PLD1	CYTH1	PLXND1	IFRD1	PPP1CB	SMAD3	SLF1	NPL	PPM1G	H2AFX	CCNB1	RPS26	CDKN1A	NFKBID	SCPEP1	C1orf198	ADAL	SDR42E2	TNFRSF25	RIPK2	CDC42EP3	XACT.7	AL158071.4.9	PDE8A.5
SKIL	RPS15	RPL37A	C20orf194	FAU	FBLIM1	RIN2	SSBP2	PDE3B	AGFG1	ATP2C1	PRKAG2	PDGFB	RFWD3	MSMO1	ZWINT	CENPW	HIST1H1D	EEF1B2	SPP1	FOSB	MT-RNR2	ZNF365	KIAA1328	MAP3K8	ST6GAL1	S100A4	SQSTM1	BCL6.4	PDE7B.2	FCHO2
PPARD	RPS24	RPL28	MTSS1	RPS27	FCER1G	TYROBP	MAP4K4	PADI2	FRMD4B	REL	KDM4B	PTPN1	GPR137C	IDI1	MAD2L1	NEK2	CDCA3	RPL27	SLC1A3	GRAMD1A	FABP3	CCDC122	THEM4	AMPD2	DHRS7	PHACTR1	FAM20C	FRMD4B.3	FAM107B.4	RASGRP3.8
MGAT1	YWHAH	RPL30	PLCL1	PSAP	FGL2	ATP6V1A	SOCS6	RALGAPA2	NAMPT	HSPA9	YEATS2	RILPL2	CTDSPL	MPP1	CENPX	KIF2C	TACC3	RPL31	EGR2	PPP1R15A	GALNT1	OTUD7A	PCLO	INAFM2	HVCN1	SMARCD3	DBI	FAM20C.4	CLEC5A	TBC1D2.1
SLC11A1	PPIA	RPL31	CHSY3	MT-CYB	FLT1	DYNLT3	IGSF21	CHSY3	FNDC3B	VMP1	RNMT	SOCS6	CCDC14	PLAUR	CDC6	NUF2	NASP	RPLP0	OSM	PHACTR1	BCL2A1	SLAIN1	SDR42E2	USP36	CLSTN1	MTRNR2L8	RAP2B	ALCAM.4	GPNMB.2	RBM47.6
PFKFB3	MT-ND5	RPL6	SCIN	RPS25	FUCA1	EEF1G	USP6NL	RASSF3	ABCA1	NOP58	CEBPD	IFNGR2	CENPJ	TFRC	MCM2	LBR	SGO2	RPL35	SNORD3B-1	ALAS1	CD68	KLHL32	C17orf80	BTG1	RNASE2	DDX3Y	MSR1	TIGD4	DOPEY2.4	RASGEF1B.9
IL1RAP	TPI1	RPL36AL	SCARB2	AIF1	GALK1	MILR1	CCDC50	ZC3H12C	SIPA1L1	PFKFB3	LDHA	KLHL5	POLD3	GNB4	SMC2	MAD2L1	CENPW	RPL7	TRA2B	DDIT4	LGALS9	TRIM2	BCO2	IFRD1	HPGDS	HIST2H2BE	SLC37A2	PAG1.3	BICD1.4	CYP27A1.5
SDCBP	RPL10	OST4	SPP1	EIF1	GAS2L3	PLXDC2	LPXN	CEBPA	EDA	ABHD3	JUNB	FOS	ZNF519	CTSA	DTYMK	GGH	CEP55	RPSA	EDN1	LIMK2	HPSE	PALM2	ZNF790	HIST1H2AE	DNAAF4	LRRC57	ABHD2	FLT1.3	SASH1.3	DPEP2.1
UST	RPS2	EEF1A1	CSTB	RPL10A	GAS7	TKT	ATP8B4	RNF13	SH3PXD2B	AZIN1	SLC16A3	DUSP1	RFX2	SQLE	NCL	TACC3	DNMT1	RPL23	GPX1	FAM129A	PTMS	LRRC1	ZNHIT6	CYTIP	NAGA	KLHL28	TXNRD1	FARP1.4	PPM1H.6	SDCBP.5
RANBP2	RPL19	RPL10A	CREG1	RPL23A	GBA	CCL23	HPGDS	SNX29	SPATS2L	HNRNPU	MCL1	SGK1	MSH2	PLIN2	SRSF7	DDX39A	PLK1	TMSB4X	HIST2H2AA3	RELB	ALAS1	HIP1	WDR70	MCL1	FZD2	FCGR2A	FARP1	ST5.1	PDE8A.4	XYLT1.10
BTG1	TOMM7	RPL10	ATP6V1B2	MT-CO2	GHR	CCL15	FMNL3	DOPEY2	KYNU	H3F3A	PDK1	GRB2	OXCT1	BCL2A1	CHEK1	PRR11	NCAPD2	UQCRB	HSP90AA1	SLC2A6	RP11-536O18.2	ENPP6	XPA	ING1	APLP2	ATP6V1E2	DOP1B	MSR1.5	HIVEP1.6	P2RY8.2
AL163541.1	RPL8	RPS15A	CD63	RPL36	GLA	ATP1A3	MEF2C	MSR1	FNDC3A	HIBCH	RLF	NRP2	C11orf80	VAT1	RPL22L1	LDHA	KIF20B	TOMM7	GABARAPL1	NEAT1	FAM129A	PPP2R2B	RNFT1	PAPOLG	LIPA	DEDD2	PDGFC	FAM107B.3	RAB7B	ZNF438.2
HERPUD1	MT-CYB	RPL4	NPC2	TREM2	GLB1	VPS28	PLCL2	GGA1	VMP1	HERPUD1	GRAMD4	B4GALT5	DEK	SLAMF7	TMEM106C	CALM3	RPA3	PFDN5	C3AR1	PSME2	S100A8	FA2H	AGAP9	PER1	GALNT6	GPN1	FBP1	MAFB.3	PRR5L	ELL2.9
CLEC7A	RPS28	RPS18	HEXB	AC024230.1	GLIPR1	GM2A	SPNS2	PARVG	TRIM14	UBE2B	GPI	DDX21	KIF20B	BRI3	CBX5	PTMA	RAD21	EEF1D	IFRD1	FCGR1A	EIF1	CNTNAP4	CCDC171	BHLHE40	KIF20B	RGPD5	ABCA1	ADGRD1	NPL.7	AC079760.2
NFKBIA	GNB2L1	SH3BGRL3	RNF13	RPL27	GM2A	EDEM2	HTRA1	PEAK1	SNX6	ADAM9	TTYH3	HIF1A	LIN52	TNFRSF14	SET	CDCA8	LMNB1	AIF1	SLC11A1	SRI	HMOX1	SH3BP4	FAM172A	HES6	CAPZB	JUND	NEK6	ASAH1.4	RAPGEF1.2	LITAF.7
DDX3X	RPL27A	RPS27	SQSTM1	TUBA1B	GNAS	SIRT2	ZEB1	HPCAL1	WWP1	SQSTM1	PLSCR1	RAB8B	SCMH1	ATOX1	HSP90AA1	FDPS	CBX5	ATP5E	SQSTM1	NR4A2	CALM1	PHLDB1	ARHGEF9	PFKFB3	EMB	HMGB2	MAPK6	CD226.3	RGS16.2	ABCA1.5
CHSY1	RPS27A	RPL34	DSCAM	RPL18	GOT1	KLRB1	PDE4D	RNF130	ATP1B3	SNX3	SGK1	AZIN1	INTS7	PRDX1	HSPD1	NCAPG	SIVA1	COMMD6	CCL4L1	JUND	MPP1	EFHD1	CCZ1B	PTGER4	APOBEC3C	TOGARAM1	SAMD4A	SHTN1	ZNF618.3	PGBD5.2
NEAT1	FAU	RPL13A	IGF2R	MT-ND1	GPNMB	GNPTG		GTF2IRD1	SRGAP1	APP	PDE4B	GNA13	PKP4	FTL	ESCO2	BUB3	CDC20	ATP5G2	MAFB	CCNL1	ATP5F1E	RAI14	PRMT9	BCAS2	NPC1	OAT	CEBPA	TNFAIP2.4	AL356417.3	IGF1R.5
RAPGEF1	PFDN5	RPS3	NAGK	RPS3A	GPR137C			RHOQ	ATG7	NEDD4L	RBPJ	PLK3	FADS1	ACAT2	SUPT16H	CDCA3	GGH	RPS4Y1	PDPN	CD40	ID2	COLGALT2	TLE4	HMGB2	PEA15	NECAP2	ASAP1	SH3RF1.4	CACNA1A.7	FAM20A.1
RAB31	BTF3	RPL36	NAP1L1	LGALS1	GPR65			ATG16L2	SDCBP	MCF2L2	CTNNB1	MCL1	DNAJC9	GRINA	HSPE1	CENPM	RAD51AP1	RPL4	HAVCR2	OTUD1	ANXA5	FGFR2	ARHGAP17	RIPK2	FGL2	EIF4A3	IFITM10	SYT17.1	CDK14.1	ACER3.7
PTGES3	RPL6	RPL3	MS4A4A	ZNF90	GRN			APOE	SRGN	MORF4L2	LITAF	TTYH3	PRKDC	OLR1	CDCA7	KIF23	MYBL2	TMSB10	SLC2A3	TIFA	LRRC39	NCAM1	OSBPL11	STX11	CCDC92	TM2D2	TMEM117	HIVEP1.4	RASSF3.4	SUSD1.8
AC016831.7	RPL23	DBI	RBM47	CYBA	GSTM3			ELL2	SAT1	NAA16	CDKN1A	SH2B3	CASP8AP2	HM13	RFC4	MZT2A	MCM7	RPL36A	AC006129.2	BCL6	NPM1	LINC01630	RMND1	PRMT9	CLEC9A	UTY	RHOBTB2	PPM1H.4	IPCEF1.5	ALOX15B
C9orf72	RPL13A	CSTB	MFSD1	ASAH1	GSTO1			PIK3IP1	MGAT1	TOP1	TMEM51	SERPINB9	EFCAB11	FADS1	HAT1	HNRNPA1	LDHA	BTF3	DHRS7	HSPA5	SQSTM1	JAKMIP3	C4orf19	PHACTR1	PPT1	PHKG1	PPM1M	MALAT1.2	KCNE1	LTA4H.2
TAL1	RPS3	RPL29	CXCL16	MT-ND3	GUSB			GNB4	EPSTI1	CERS6	ZNF292	PDE4B	FAF1	DNASE2	HNRNPF	NUDT1	SHCBP1	COX4I1	CITED4	PTGER4	NAGK	SOX2	WLS	CEBPD	OSBPL6	PCNA	PTMS	FMN1.4	MYO9B.5	AC131956.2
PLSCR1	RPS16	BTF3	ATG16L2	PTMA	HEXA			TMEM51	RBPJ	KDM4B	DPYD	DENND5A	USP37	FDPS	ANP32B	DEPDC1	DHFR	GPX4	CIRBP	TMEM176B	MGST3	PPP2R3A	B3GALNT1	CD55	TMEM123	FKBP4	PLEK	NEAT1.3	FGR	DOCK1.5
DNAJB6	RPS5	STEAP1B	PLD3	RPL12	HIF1A			NAP1L1	PYGL	HNRNPA2B1	HERPUD1	HIVEP3	CBX5	ATP6V0D2	UBE2T	KIF4A	MAD2L1	SERF2	SLC38A2	EIF4A1	VIM	GPM6B	AKAP7	OAT	IL6ST	ACOT11	PXDC1	ZNF618.2	SLC38A6.1	DENND4C.4
MAP3K8	RPL13	VAMP8	MAP4K3	RACK1	HINT1			MYO9B	USP53	OLR1	DENND5A	UGCG	GSTCD	ATP6AP1	MYBL2	CNTRL	FOXM1	COX7C	PTP4A1	VASP	FCGR1A	LINC01608	ZBTB24	NXT1	GNS	SOD2	CD84	ENPP1.2	SLC16A10	AC009690.1.1
C3AR1	PTMA	SERF2	PARVG	RPS11	HLA-DQB1			CPQ	C1orf162	LRIG1	RAB31	ARHGEF10L	NDC1	GSR	NME1	ANLN	HIST1H1C	GLTSCR2	DDIT3	SPATA6	AC004086.1	FAM178B	RBM43	HIST2H2BF	ACTB	IL10	UBE2J1	CYFIP1.1	TTYH3.4	FNIP2.7
HSP90AB1	UBA52	RPS5	RHOQ	ATP5F1E	HMGN3			ANKRD10	TXNIP	MS4A6A	BASP1	FERMT3	SAE1	RNF13	MKI67	BUB1B	FBXO5	UQCRH	HSPA5	YBX3	SLC25A6	KIAA1324L						RBM47.3	ADK.1	FARP1.7
TYMP	RPL14	RPL24	TMEM117	LIPA	HPSE			PLXND1	TANC2	SDCBP	RANBP2	TANK	PBX3	CTNNB1	PGP	KNSTRN	UBE2T	EIF3F	MS4A7	PTPN2	CD36	RASGRF2						HS3ST4.3	SNTB1	IGF2R.4
PGK1	RPS8	RPS7	MT-ND4L	PLEKHA6	IFI44			SDCBP	HLA-DRA	SESN3	CHSY1	PITPNB	CNTLN	LPL	TOP2A	CDC25B	CKAP2L	ATP5L	HSPB1	NFKB1	SMS	ABCA8						CCL3	ZNF804A.6	GAS2L3.2
SERPINB9	NACA	RPS9	FTH1	GAPDH	IGF1			RABEP1	RBM47	WAC	BTG1	GRAMD1A	CHEK2	NQO1	ATAD5	DCTN3	ANLN	RGS10	EIF1	HIF1A	TIMP1	PPP1R16B						TMEM154	GAS2L3.1	ACOT11.5
STAT3	RPS11	RPL12	CYTH1	RPL4	IL18BP			NOTCH2	PRKCE	RTN1	SH3PXD2B	RGL1	CEP295	ATP6V1D	CBX3	CKAP2L	KIF23	TMA7	VMP1	EIF1	ATOX1	TRPM6						STEAP1B.2	MGLL.8	PDE4DIP.4
ST3GAL1	RPL36AL	RPL5	ACSL1	RPL5	IL4I1			ARHGEF10L	CLEC7A	PPP1CB	ERGIC1	BCL2L1	CERS6	GABARAPL2	PSIP1	LGALS1	PRKDC	OAZ1	CD37	PPA1	BRI3	OSBP2						LIMS1.2	CD163.8	ARHGAP18.5
SPAG9	RPL15	RPS2	ANXA5	RPL37A	INF2			TTC7B	MAN1A1	MIB1	MSR1	INTS6	FAM111A	CD52	SMC3	LMNB1	CARHSP1	SLC25A6	RPL22L1	BAZ1A	GSTO1	CTTN						GYPC.2	NLK.1	ARHGAP10.1
CD86	CFL1	UQCRQ	SOCS6	BDNF-AS	ITGAX			CYTH3	PBX3	COPA	ATP1B3	ELOVL5	KIAA1841	CXCL16	MMS22L	NDC80	FDPS	C12orf75	ASAH1	RN7SL1	DHRS9	ADCY5						NAP1L1.2	AC093895.1	WIPF3.8
PLA2G4A	YWHAB	RPL15	FNDC3B	RPL7A	KCNJ2			MERTK	ZNF618	RAB20	UGCG	FMNL1	SRSF10	MYO1E	RMI2	CIT	CKAP2	PIH1D1	SPRY2	PIM3	TXN	POU2AF1						FNIP2.4	SORCS2	ADGRD1.3
MAP4K3	RPL28	S100A11	CD84	RPL6	KCNMA1			ATP6V0A1	HCLS1	HIST2H2BF	CYTH1	ZC3H12C	FARP1	NEU1	MCM10	MT-ND6	CENPU	RP11-480C22.1	CLK1	ACSL1	DHRS7	CNDP1						CD9	UBASH3B.3	AL158071.4.10
MSN	RPL7A	RPL13	LIMS1	GPX4	KIAA1217			NAGK	MERTK	USP36	GRB2	TGFBR1	ZNF43	A2M	RFC1	RACGAP1	SKA2	EIF3E	DHRS9	RUNX1	EBI3	GRB10						CD84.2	LIPA.6	AL356417.3.1
UBASH3B	YBX1	TMA7	LGALS9	CHCHD3	KIF1A			DMXL2	RUFY3	ABI1	PDE4A	CEBPB	TTF2	IER5L	EIF4EBP1	SHCBP1	FANCI	EIF3K	ARHGAP25	MIR142	APOC2	COBL						ACSL1.5	MAFB.5	SASH1.4
EPB41L3	AIF1	NDUFA1	P2RX4	ACTG1	LDHA			GSAP	ADGRE2	QKI	PKM	MTMR14	NUP155	VEGFB	LMNB1	ZWINT	KIF22	MT-CO1	IPCEF1	CHCHD7	CTSZ	POLR2F						DCLK2.3	SOCS6.8	AP000812.1
ABHD15-AS1	UBB	RPS17	MT-ND3	MAMDC2	LDLRAD3			ACSL1	C20orf194	PADI2	KDM3A	SIRPA	NFATC2IP	SNHG12	SAMD1	ARHGAP11A	USP1	ACY3	GLRX	PLAUR	RPS28	PTPRK						ITGAL.1	FARP1.6	TNFRSF14.2
H3F3B	RPL5	RPS26	ATP5G2	SERF2	LGALS3BP			P2RX4	FOXN2	XPO1	KLHL6	UBE2J1	SMC1A	ATP6V1C1	POLD3	CCT5	BUB1B	BRI3	BIN1	PNRC1	RNASE1	DIP2C						RHOQ.1	ADGRD1.2	AP2A2.4
BASP1	RPL4	ATP6V1F	CPQ	HLA-B	LPL			TGFBR1	PRKACB	UGCG	RAB1A	DDIT4	IPO9	SLC16A10	RIF1	BUB1	SPC25	BRK1	GPR183	IL1RN	MT-RNR1	DPF3						RASA3.1	LSP1	MYO9B.6
IRS2	RPS19	EEF1D	CPVL	RPLP0	LRPAP1			TMEM144	EAF2	TXNIP	LIMK2	CD14	MAST2	C5AR1	SVIP	ACAT2	RAN	EIF3H	IL8	LRG1	TGFBR1	ABCA2						ATP6V0A1.2	PTCRA	PCAT1.1
BCL2	GPX4	GTF3A	SMS	RPL23	MAFF			SH3RF1	ARAP2	ATP6V0A1	ATP13A3	EHD4	TMPO	OTOA	BRCA2	PRC1	SMC3	MT-CO2	PLK3	RPL22L1	UBE2J1	CALD1						RASGRP3.5	CYTH1.5	UGCG.7
ELF1	RPL18	RPL7A	STEAP1B	LINC01500	MAMDC2			MAN1A1	SNX10	MORC3	ETV6	STAT3	SPATA5	TGFBI	SRSF10	HIST1H4C	FADS1	SMDT1	C12orf57	IER5	UGCG	DOCK1						KCNJ5	DTNA.6	MGAT1.4
GRAMD1B	MYL6	NDUFS5	ATP1B1	RPSA	MAN2B1			SMAD3	PEAK1	BANP	SEC14L1	SLC7A5	PGP	FABP3	SRSF2	LSM4	EZH2	RPL36AL	SLC31A2	CHST11	SLC25A5	FAM107B						PEBP4.1	ITSN1.5	MAN1A1.6
MYO1E	RPLP0	RPS29	GRN	COX4I1	MRPL54			TMEM117	ATXN1	ATP13A3	EGLN1	RHOQ	TUBB	ABCC5	ASF1B	FDFT1	BRCA2	GPX1	CXCR4	EDN1	LDHA	MEGF10						TMEM117.1	PTPRM.2	PLAUR.3
JARID2	MT-ND4L	PTMA	PSAP	CD63	MYO1E			BNC2	TNFSF13B	BCL6	MAP3K8	LAP3	CDK5RAP2	LAMP1	WEE1	CALM2	MT-ND6	LAMTOR4	ARID5A	ID2	HEXB	SPOCK1						MTSS1.4	LITAF.6	SLC47A1.1
TRA2B	RPS9	GNG5	MT-CO1	AL136454.1	MYO5A			LIMS1	ACER3	HERC4	GPR155	CTSH	CEP192	GPR183	BRI3BP	CENPN	SNRPB	OST4	FAM53C	NR4A1	PTPRG	CNTN2						FNDC3B.2	CD44.1	FNDC3B.5
RNF149	EEF1A1	COX4I1	CD81	NACA	NAGLU			MAP4K3	LAIR1	POLB	VMP1	LITAF	SFI1	ELOC	GMPS	GPSM2	MIS18BP1	MZT2B	IER5L	PMAIP1	RACK1	DNM3						AC012150.1.3	ADCY3	EPHB1.1
ATP6V0A1	PKM	RPL37	MT-ND5	RPS28	NCEH1			SQSTM1	RNF13	BTG2	INSIG2	ST3GAL1	AHI1	HAVCR2	SNRPE	UBALD2	CDCA8	MT-CYB	FCGR1A	MCTP1	RPS12	HHIP						PTPRJ	ACER3.6	MYO5A.3
RAB1A	TPT1	EIF1	RNF130	NAP1L1	NDUFA1			SMS	VWA8	DDX3X	PCSK5	SUSD6	GMPS	RTN4	SHCBP1	HDGF	MZT2A	MT-CO3	LMO2	CLIC4	CYSTM1	RHBDL2						LINC00278.4	MAP4K3.2	BNC2.5
CCNH	TMSB4X	NDUFB2	COL4A3BP	RPS7	NDUFA6			COL4A3BP	SND1	PDK3	WDR45B	TNFAIP2	DNAJC1	M6PR	RFC3	VIM	C21orf58	UQCR10	HES1	SLC2A3	MSR1	SH3TC2						RASSF3.2	CYP19A1	ADARB1.8
CEBPB	EIF1	MYL6	VPS8	RPS5	NDUFS6			SCARB2	LITAF	ENGASE	SLC25A37	NFE2L2	MYO19	RGCC	C19orf48	HNRNPH3	HMGB3	GNAS	C5AR1	SOCS3	COX6C	FBN1						PDGFA	NCF2	FCGR2B
AFF4	LAMTOR4	COX6C	GSAP	NPC2	NPC2			TREM2	SLC11A1	RANBP9	ITSN1	GK	FDPS	ARID5B	PPP1R14B	FOXM1	KIFC1	CHCHD10	SNORD3D	NAMPT	HSD17B14	LRP2						KLF6.5	GNA12	GALNTL6
LIMS1	ACTG1	PFN1	PRDX1	PFDN5	NRP1			DIP2C	UBXN2B	OGFRL1	JARID2	SAMSN1	HAT1	FUCA1	POLR3K	MZT1	SRSF3	SH3BGRL3	SLC16A3	ANKRD22	S100A1	MAGI2						MYO9B.3	ST5.2	PPM1H.7
SPP1	SEPT7	COX6B1	DBI	FCER1G	PDGFRL			TPCN1	IL10RA	DENND5A	ST3GAL1	RASGEF1B	RBBP7	LGALS1	CTNNAL1	HMG20B	LSM4	PTMA	BCL2A1	TNIP3	RHEB	TF						GNAS	TMEM117.3	SLC2A9.3
CCNL1	SERF2	GSTP1	OSBPL3	RPL38	PEA15			STK10	IGF2R	RLF	PDK3	HNRNPC	TTLL5	CADM1	EIF1AX	CBX5	BARD1	CKB	PNRC1	SAT1	PDGFA	LRIG3						GALNT1	PLXNC1.2	GRAMD4.4
PRKCH	S100A11	COX7B	FOLR2	TOMM7	PFDN5			SERINC5	PLSCR1	MBNL2	TOM1	RHEB	PCNT	GPX4	CHAF1A	SPAG5	ACAT2	SRP14	HPSE	EGR3	CD59	SCD5						NUAK1	SMAD3.3	NOTCH2.2
FMNL2	SLC25A6	RPS19	SCPEP1	RPL36AL	PGAM1			ABHD2	NHSL1	FOXP1	STAT3	VOPP1	MPHOSPH9	CREG1	EIF5A	LYZ	BRCA1	MT-ATP6	RP11-552D4.1	SQSTM1	NEK6	SEMA6A						LPP	DOCK1.4	ASTN2.7
IL10RA	HNRNPA1	ATP5L	HM13	MECOM	PGK1			MAP3K2	RBMS1	SGK1	H3F3A	PAG1	PARP1	FAM20C	ATP5MC1	HNRNPM	HNRNPA2B1	MT-ND3	JOSD1	DAPP1	ATP6AP1	GNAO1						MTHFR.1	TGFBR1.6	MYO10.2
PNRC1	PFN1	RPLP0	GPX1	RPL37	PLAUR			KLF6	HELZ	PAPOLG	MAN2A1	MYO1E	XYLB	FDFT1	PDCD5	TUBA1A	ARHGAP11A	ARHGDIB	APOE	PTPRC	KCNJ2	STK39						NFKBIZ.2	KIFC3	DIP2C.2
ADAM9	GPX1	TRMT112	NPM1	ARMC9	PLBD2			H2AFY	ASAH1	FAM13A	GLIS3	CHSY1	RFC1	ABHD12	RFC2	MIS18BP1	MZT2B	SH3BGRL	ARL4A	CXCL8	SERF2	CREB5						TWSG1	C2orf91	CD83.9
RLF	RPSA	HINT1	SOAT1	HLA-E	PLD3			PSAP	MFSD1	RASGEF1B	PTPN1	PADI2	NETO2	ZFYVE16	ENO1	MAZ	GMNN	YBX1	SCIN	FFAR2	C9orf16	PHLPP1						CYTH1.3	SIGLEC1.1	CYTH1.6
HSPA8	NUCKS1	RPL18A	KLF7	HLA-DRB5	PLEKHH2			SLC11A2	TLR2	RAB1A	ARHGAP18	ANXA5	CCP110	GLUL	TCF19	FADS1	NCAPD3	TCEB2	GYPC	IFITM3	NDUFB2	ARHGAP23						AC016831.7.1	ACTN1	CLIP4
FPR1	FTH1	GYPC	PLEKHA2	RPL24	PLIN2			TBC1D16	GNG2	MFSD1	OLR1	NAP1L1	SPATS2	HTRA1	UNG	KIF20A	TTF2	ARPC1B	HMOX1	UBE2J1	CEBPA	NCAM2						LITAF.4	H2AFY	KLHL6.4
FMNL1	YWHAE	NDUFB1	GNB2L1	ZMYM4	PPT1			PDE8A	RGS1	CCT3	HIST1H2AC	UBE2E1	PAXIP1	FAM213A	MRPL17	NCAPH	ZDHHC12	MYL6	TAGAP	CTSH	EDN1	C16orf88						POU2F2.1	TOM1.1	PDE7B.3
CLK1	HSP90AB1	RPL22	RGS12	UBC	PRDX1			TTYH3	LYPLAL1	KLF6	ADGRE2	PRKCH	AGAP1	SGTB	FABP5	ILF2	BUB3	ARPC3	HSPE1	MAML2	FXYD5	FAM13C						NLK	ANKH.2	DOPEY2.5
DENND5A	LINGO1	COX7A2	GPRIN3	UQCRB	PRDX4			PIK3R5	FGL2	PDE4B	LIMD1	ACTR3	SMC6	NCOA4	TFDP1	CENPK	HNRNPAB	COX6B1	ADORA3	NRP2	PLAUR	KIAA1755						CHSY1.3	GGA1.5	SLC16A10.1
ETS2	ATP2B1	BRK1	EIF1	SLC47A1	PRR5L			PDGFB	MAMDC2	HBP1	INPP4A	CYLD	MCUB	CLN8	KPNB1	KIF22	NUF2	GNG5	MALAT1	PRMT1	CMYA5	SPOCK3						USP6NL.1	DENND4C.3	PLXND1.5
ARHGEF7	EEF1D	GPX4	PPT1	AC016708.1	PTCHD1			ANOS1	GSAP	TBC1D8	RASSF2	TM9SF4	MAP3K20	LITAF	LSM2	TTK	PRR11	VAMP8	ZEB2-AS1	ACER3	ATP1B3	DSCAML1						HRH1	ADAM17	ST18.1
PDE8A	EIF4A2	RPL18	MT-ND2	RPS29	RAMP1			SOAT1	C22orf34	LAT2	ARHGEF7	GNB1	EFCAB2	CD84	SUZ12	SNRPB	PARP1	EIF3L	TYMP	BATF	CXCL16	HS3ST5						RAPGEF1	PFKP.1	PRR5L.1
LYN	EEF2	NPM1	BNC2	EEF1D	RFTN1			SNX30	RAB20	LINGO1	TPM4	IFRD1	BRI3BP	RASGRP3	EZH2	B3GNT5	ALYREF	NSA2	CTSB	CITED4	GPX4	CDK18						NHSL1.5	TNS1	CXCR4
SLC16A3	NAV2	GAPDH	PDE3B	SLC27A4	RPL10A			FNDC3B	AP2A2	PNRC1	DARS	STK40	NUP107	SLC5A3	NME4	ENY2	CDCA2	ALKBH7	CCNH	RHOB	PRELID1	CERCAM						RHOBTB2	RASA3.2	RAP2B
CYTH1	ACTB	NDUFA4	BCL2L1	ATP6V1F	RPL13A			LOXL3	FAM135A	SNX1	ZHX2	GCNT2	RPA1	TCEAL9	HSPA8	ANXA1	KIF2C	PYCARD	IDS	CDKN1A	ARID5B	SYT9						IL6R	BCL6.5	RNF13.2
INTS6	FCER1G	UQCRH	DTNA	EEF1B2	RPL18			CDK6	SPIDR	SPECC1	ZMIZ1	SPPL2A	SMCHD1	MRPS6	SMC4	SAPCD2	KIF14	ZFAS1	SNHG8	SMCO4	PADI2	AATK						LINC01141.2	LINC01605.1	NAMPT.8
SWAP70	HMGB1	UBL5	C10orf11	CD68	RPL22L1			ATP6V1B2	C1QC	ITPR1	VPS26A	ADAM9	KLHL22	NOP10	MT-ND6	HMGN1	MELK	TMEM219	AP003733.1	B4GALT1	CFD	LIMCH1						NAGK.2	MAN1A1.5	CPNE8.2
SH2B3	ARPC3	SRP14	GPX4	YBX1	RPL23			SWAP70	TMCC1	CLIP2	CD163	TMEM165	H2AFV	IL4I1	TOPBP1	IDH2	PSIP1	SEC11A	ARF4	BID	RAB42	AGMO						ATP10D	MCTP1.1	SH3BP5
SRSF3	ARHGDIB	ATP5G2	TBC1D16	HLA-DQA1	RPL3			SPP1	ZNF438	OTULIN	PHF21A	PSEN1	TUBA1B	TMEM144	CASP8AP2	COX8A	HSP90AA1	GSTP1	HLA-B	SNHG15	FAM107B	LINC00639						PLEK.4	SUSD1.7	AC100849.1.1
ITGAV	NBEAL1	RPSA	GSTP1	ATG7	RPL32			ARFIP1	HLA-DPA1	RNF144B	HSP90AA1	SPI1	RNF168	TGFBR1	CDC45	CCDC18	ASF1B	H3F3A	IDS.1	RAPGEF2	MPDZ	FIGN						DOPEY2.2	SH3PXD2A.7	LIPA.7
CTNNB1	NAP1L1	C4orf3	MDM2	GRN	RPL37			P2RX7	FKBP5	MCU	SH3TC1	RAB39A	FGFR1OP	MSR1	CAND1	MRPL51	NCAPG2	C9orf16	RTTN	REL	RPL39	SLCO1A2						P2RX4.1	SDK1.6	TGFBI.1
ZFP36L1	LST1	COX5B	SNX29	GPNMB	RPL38			IQGAP1	ABCC5	PPARD	CUX1	GPBP1	SUPT16H	HTRA4	TAGLN2	SRSF3	MND1	SUMO2	EIF4A1	DBI	PPARG	C16orf62						IFI44L.3	CHSY3.4	VPS8.1
HAVCR2	MORF4L1	GNB2L1	CD83	HNRNPA1	RPL4			ST5	NCKAP5	BTG1	WIPI1	BHLHE41	C1orf112	ATP6V1B2	HSPB11	PIF1	PRC1	COX8A	TGIF1	CTA-29F11.1	ALCAM	LSS						TMOD1.1	SLC7A5.5	NRP2.3
IL4R	CST3	CHCHD10	RPL18A	CXCR4	RPL6			TFEC	SCARB2	GLS	DNM2	JUND	PHACTR2	MGAT1	LSM4	HSP90B1	ORC6	MT-ND1	EIF4A2	EIF5A	RAP2B	SEC14L5						ZC3H12C.1	KLF6.6	FPR3.2
MAN1A1	ARL6IP5	RPL39	NCOA7	HLA-A	RPL7			RGS12	PRKAG2	LAP3	WSB1	FAM129A	ANKRD36C	ATP1B1	HNRNPD	DBF4	CCNF	EEF2	FCGR1B	SERPINB9	HM13	LIPE						GNB4	EEPD1.4	TMEM51.6
CMTM6	DPYSL2	CLIC1	NSMAF	EEF2	RPL8			SLC18B1	MAP3K8	PER1	NEDD4L	ZHX2	ZNF718	ITGAX	C1QBP	CDCA2	CENPN	TYROBP	LIMD2	LDHA	RPS2	NFASC						UST.3	IFNGR2.1	AC016831.7.4
BNIP3L	SEC62	EIF3E	MT-CYB	CCL3	RPLP1			OSBPL8	CD74	UBE2D3	TTC7A	CD276	IDH2	AMDHD2	SERBP1	RPS27L	HJURP	C6orf48	BASP1	LYN	MITF	CPEB1						CHSY3.2	ITGAL.2	DUSP10.2
MBNL2	CIRBP	TUBA1B	KLF6	KIZ-AS1	RPS11			DTNA	TNPO1	MGAT1	BCL6	FCGR1B	EAF2	HEXB	TPI1	LMO7	HIST1H1E	HIGD2A	ATF4	MAFB	CTSB	EDIL3						ARHGAP25.1	TBC1D2	HPCAL1.7
MYO9B	TYROBP	TSPO	AP2A2	SLC25A6	RPS12			SAMSN1	DUSP1	SARAF	TBC1D22A	LIMS1	ST7	RALA	HMGA1	TTF2	MAZ	SLC12A5	DDIT4	CD44	GGA1	MKRN3						NFX1	EMILIN2	MTSS1.7
OGFRL1	FTL	TYROBP	SH3BGRL3	COX7C	RPS14			NR3C1	SPATA6	PDE4DIP	PNRC1	SLC16A3	RBFOX2	LY96	HMGN2	SMC1A	BUB1	PRDX5	LILRB4	FERMT3	PLEK	SGK2						ATG16L2.2	MBP.4	ITGAX.7
PDE4B		CAPG	CTSZ	ATP5MC2	RPS15			CUEDC1	TCF4	CYTH1	PLEKHA2	TSC22D2	RAD51B	ATP6V0B	MSH2	RPL39L	RACGAP1	C19orf53	TREM2	KDM6B	FCER1G	SH3D19						SH3BGRL.2	ARHGEF10L.4	RNF130.2
COPA		EDF1	MT-ND4	RPS17	RPS16			PDE4DIP	PELI2	EIF5	PTP4A2	DPYSL2	HAMP	ADAMDEC1	BTG3	CDK2AP2	SNRNP25	WDR83OS	PCBP1	IRAK2	CD48	PLEKHG3						GAREM1.2	ACOT11.4	GPD2.6
STK4		GPX1	DPP7	STEAP1B	RPS18			ADK	IRS2	TMEM243	HSPA1A	SPAG9	NUP205	TMEM97	SMC1A	ENHO	KIF15	SNRPD2	SNORD3A	TNFAIP6	RPL36	LDB3						KBTBD12.6	ABCC3.5	FGD6.1
ABHD3		EIF3K	SLC25A13	IFI27	RPS20			SPATS2L	MX2	PPP2R2A	B4GALT1	PPARD	DUT	CYB561A3	SRM	DIAPH3	PSMC3	ATP5I	PTGER4	FCGR1B	GABARAPL1	HECW2						GPD2.3	HDAC9.7	RAB7B.1
LNCAROD		FCER1G	NAALADL2	AC011468.3	RPS21			ALCAM	TFEC	UBR2	DOCK4	TPM3	SUZ12	KLHL6	HNRNPR	GLRX5	RBBP7	HMGB1	CD14	HSP90AB1	IQGAP2	UGT8						SUSD1.5	KCNIP1.7	GCLC.2
ETV6		SLC25A6	TMCC1	CCNI	RPS26			ZNF438	MTSS1	B2M	MBP	ATP6V0A1	RABEP2	SLC11A1	LIG1	H3F3B	HIST2H2AC	GMFG	ITGAX	PIK3AP1	MGLL	TJP1						CPM.7	PDXK.1	TEX2.1
TPM3		MYL12A	YBX1	CD37	RPS3			ZNF618	SESN1	DGKD	CERK	PHF20	ANP32B	RIT1	SF3A3	DDX21	CDCA5	UXT	CHMP1B	LACTB	CD58	IP6K3						DTNA.4	PDE4B.7	FAM20C.7
ARIH1		RPS28	RPS28	BTF3	RPS4X			A2M	PLEKHA5	TMEM176B	ELF2	JDP2	CTDSPL2	TTYH3	RBBP7	BRI3BP	NCAPH	FIS1	NCK2	DNAJB1	PEBP1	RAB30						P2RX7	BASP1.1	RASSF3.5
SEC14L1		CHCHD2	CD37	PADI2	RPS5			GK	BTG1	CTSZ	KMT2E	CTSB	SLC20A1	GCLC	SNRPG	TK1	DDX39A	PPIA	KMT2E-AS1	C3AR1	RASGEF1B	QDPR						SNX24.2	ADGRE2.5	COL4A3BP.2
BAZ1A		LAMTOR4	ATP6AP2	NHSL2	RPS9			SAMD12	KCNMA1	FAM110B	GNA12	FCGR1A	ARL6IP6	IQGAP2	PRIM1	KHDRBS1	TPR	MT-ND4	STAT3	CAMK2D	ACER3	FOLH1						CBWD2	KCNAB2.1	AC104123.1.1
CTSB		POMP	XPR1	AC004448.2	SAMD4A			STEAP1B	CHPT1	CCNL1	NGLY1	PELI1	HACD3	DUSP4	SRSF3	UBB	LIG1	ATP6V1F	AKIRIN2	NME1	RPL14	CCP110						SLC25A25.1	STK10.2	MGLL.9
WSB1		CHCHD3	SIGLEC8	GGACT	SCARB1			BICD1	NAV1	ZFP36	FMNL1	NCK2	SFXN1	C3AR1	CKLF	KIFC1	NSD2	TAF10	NMRK1	PSMC4	WIPF3	HAPLN2						DGKH	CDCP1.2	TPCN1.4
NEDD4L		NPC2	RABEP1	KCNMA1	SCPEP1			CACNA1A	MRC1	NEK10	FCGR2A	UST	TSPAN5	TIMP2	NETO2	BANF1	XRCC5	ATP5O	STK17A	SLC11A2	SRGN	SLC22A15						ABCC5.3	ANKRD11.1	SQSTM1.5
TTC7A		CFL1	CTSB	GYPC	SDF2L1			NAALADL2	FCGBP	AFF4	HSPA1B	ABL2	ZNF83	SNCA	CACYBP	RPA3	HIRIP3	ATP5J2	TMEM52B	EGR2	COPRS	JAM3						AAK1.1	DANT2.1	MBP.5
RUNX1		ZFAS1	TFEC	SH3BGRL3	SDF4			PLCL1	ADGRB3	ARIH1	MYO9B	TNFRSF10D	STAG1	ANXA4	ALYREF	PSMA4	SNRPG	AP005530.2	IFNGR2	AC006129.4	GAS6	ITGA2						MAP3K5	TEX2	SPATA7.1
RIN2		PYCARD	MT-CO3	COMMD6	SERPINE2					NFAT5	CHST15	WSB1	RIF1	GK	C12orf75	SPDL1	RPL39L	NDUFA1	MEPCE	TRIB1	SH3BGRL	DNAJC6						ARFIP1	IQGAP1.4	LINC00278.7
MBP		GMFG	SWAP70	DBI	SH3PXD2B					BRWD3	SLC43A2	ABI1	SMC3	GYPC	CENPW	HADHA	DCK	GAPDH	SCAMP4	EMR1	TNFAIP2	RP11-176H8.1						ANOS1.2	PCLO.6	ADCY3.1
HLA-DQB1		ACTB	JARID2	MAFB	SHISA5					RAPGEF1	ASAH1	VMP1	WWOX	MT-ND5	PGAM1	HERC5	CCDC34	UQCRQ	NAGK	DNAJA1	CITED4	PPM1H						ZEB2.4	FNIP2.6	PPM1L.3
EIF5		PRDX1	EEF1D	LAPTM5	SLC11A1					KIAA1109	FNDC3A	RAP1B	B3GLCT	RRAGD	TMEM97	BRCA2	HP1BP3	APRT	CEBPA	CLEC7A	TMEM251	RETREG1						A2M.2	ATF3	MX2.6
FGD4		PARK7	MYO9B	AC010894.3	SLC2A1					TNFRSF1B	HAMP	GNA12	CEP57	SPART	ACAT2	ACTG1	DBF4	EIF3G	SAT2	EHD1	GPX1	NDRG1						HVCN1	MFHAS1.5	PTPN22
PDE3B		MYL12B	NEAT1	HLA-DQB1	SOAT1					SAT1	PARVB	IL4R	BAZ1B	TNFAIP2	TMEM160	RANGAP1	DIAPH3	PGLS	UBE2J1	EMR2	TXNRD1	NKAIN2						NCOA7.1	CCDC88A	FTX.1
IFNGR2		RPL9	RPL3	CAPG	SORBS3					TAOK3	PDGFB	BCL2	DDB2	COL4A3BP	XRCC2	ITGA6	TCF19	UBL5	RGS19	HLA-B	ATP6AP2	ZNF704						TTYH3.2	ALAS1.1	MFSD1.1
SRGAP1		PPIA	RPL10	SRP14	SPP1					TRAF3	RILPL2	GAB2	PDS5B	GLMP	RBBP4	HNRNPC	DNAJC9	SERP1	POU2F2	ETS2	GUK1	ASTN2						PDGFC.1	TNS3	PLIN2
CSF2RA		B2M	ELL2	GSTP1	SSR4					MAN2A1	GTF2IRD1	ATP13A3	VPS13A	LAMP2	NXT1	YWHAZ	HMGN1	MTRNR2L12	CTD-2562J15.6	NPM1	RPL12	GRID1						LRCH1	NEK6.1	PRKAG2.5
PIK3AP1		UBB	CHCHD10	EIF3E	ST14					DNM2	MEF2D	RAPGEF2	PHLPP1	RAP2B	POLE3	HNRNPH1	HNRNPD	HNRNPA1	OPRM1	HIVEP3	SIRPA	PEX5L						OPRM1	CDK6.5	ATXN1.2
USP4		HNRNPA1	EEF2	ARPC3	ST8SIA6					HMGB1	MAT2A	IVNS1ABP	TNFAIP8	IFI30	NCAPD3	CIP2A	SSRP1	COX5B	AP001055.6	GRB2	TLR2	ANO4						PRKCH.1	UNC13B.3	CSGALNACT2.1
SH3TC1		RPS21	ADK	AC068724.3	SULF2					SLC38A2	SWAP70	AMPD3	SRPK1	PGD	H2AFX	EBP	GSTP1	NDUFA4	HOMER3	KB-1507C5.4	SNHG12	ACTN2						SPIRE1.3	MAML2.3	SESTD1.1
SEPT6		ARPC3	TRPM7	RPS26	SYNGR1					BNIP3L	TUBGCP2	PARVB	DERA	RAB20	NHP2	HNRNPUL1	HNRNPR	CCDC23	GPN3	CD69	HBEGF	SOX10						STK10.1	TMEM51.5	GGA1.6
TCF4		ARHGDIB	RPL15	NACA2	TAF10					TACC1	H3F3B	PDE8A	HMGXB4	SOAT1	SSRP1	RCBTB2	SFPQ	NEDD8	SCPEP1	ST20	SMCO4	PLPP2						RIN2	TWSG1.1	ACTN1.1
AKAP13		SKP1	KLHL24	CCL3L1	TCAP					GNAS	IRS2	SDCBP	HLTF	SRGN	NUSAP1	HSD17B11	CEP78	CCNI	PTCH2	LIMD2	ATP5E	TRIM59						CD53.1	SND1	UNC13B.4
FNDC3B		DYNLL1	DHRS3	IFI44L	TIMP2					RALGPS2	PIK3IP1	SLC43A2	UBAP2	ALAS1	MRPS34	ECT2	NUDT1	NDUFB11	MIDN	TAF1D	ATG7	SH3GL3						ITGAV.3	UBE2J1.2	SOAT1.3
UBE2D3		ACTG1	STK10	DYNLL1	TLR2					OFD1	WBP1L	SMURF1	TUBGCP3	SMS	BAZ1B	CRNDE	FAM111B	EDF1	TUBA1A	ZFP36L1	FAM20C	CPB2-AS1						GLCCI1	SLC7A1	RALGAPA2.4
CHD1		ST13	ATP5E	CSTB	TMED3					CWF19L2	RXRA	P2RX4	HPRT1	GRN	LSM5	PARPBP	SPAG5	NDUFA2	LAT2	HSP90AA1	COX7C	ADAMTS18						NFKB1.2	GALM	MDFIC
YWHAZ		NAP1L1	ADAM17	EFCAB3	TMEM163					CTSH	TCF4	LILRB1	C2CD3	SLC11A2	POLD2	UBE2F	MXD3	CFL1	HHEX	MFSD2A	LILRA4	CHST3						UGCG.4	ATP1B3.5	OLR1.9
ITGAX		PSMA7	TIMP2	UCP2	TMEM176A					PRKACB	OXSR1	CFLAR	PRKCA	ZFAND5	HNRNPDL	INCENP	SAC3D1	RPL17	FPR1	LINC01094	PPAP2A	UNC5C						RASA1	SAMSN1.5	SLC18B1.1
KIF16B		EIF3L	MT-ND1		TNFSF8					INPP5F	AKAP13	IL1RAP	CENPC	RAB1A	FANCI	TMEM97	SUZ12	MYEOV2	COQ7	DSE	RPL8	LINC00609						HPCAL1.4	DLGAP4.1	HGF.1
DNM2		BRI3	SLC11A1		TOX2					AHCTF1	SREBF1	BASP1	CSE1L	GABARAPL1	PTGES3	TXNDC12	BANF1	DDT	GGA1	NUMB	ACSL1	MGAT3						TTC7B.1	CUX1	SGK1.7
RBM47		SEC11A	ARMC9		TPD52					SPAG9	IFRD1	NFAT5	RPA2	SC5D	CCT2	PTGES3	SPC24	ATP5D	TMEM156	EIF2S2	TIMP2	PLCL1						ARHGEF10L.2	HTRA1.5	OTOA
RGL1		EEF2	JUN		TREM2					SSBP2	CHD1	ITGAX	SEPT9	TMEM70	VRK1	HNRNPR	MCM4	HINT1	CTSZ	TPD52	LILRA2	FRK						MX2.3	MX2.5	DGKH.2
RANBP9		HCST	PTPN12		TSPO					RYBP	DGKD	RGS1	RDX	ADAM9	EIF5B	PPIA	ATAD5	NDUFB1	AC253572.2	PPP1R10	ADK	TMEM144						AL078590.3.1	GCLC.1	TRIM14.1
VAPA		ZMYM4	SH3BGRL		TTYH2					CYP27A1	FOXP1	DDX3X	NUCKS1	RENBP	MRPS26	XRCC6	EBP	CAPZB	YME1L1	OLR1	EIF4A1	ARSI						TMEM51.3	NAP1L1.4	KCNJ5.3
GRB2		HLA-DPB1	PFDN5		TYROBP					METTL21A	SSH2	ARID5B	ANKRD26	GNPDA1	SDF2L1	GSTP1	KIF4A	GTF3A	CTSD	LINC00936	KCNMA1	CA2						DENND4C.1	IRAK1	NCF2.1
PTPN2		TUBB	BCL2		USE1					ARHGAP5	GPD2	RANBP9	CMSS1	NAMPT	POP7	IDI1	SRSF2	GABARAPL2	ILF3-AS1	HSPA1A	ASAP1	DPYSL5						IFNGR1.2	ANK2.2	RAD51B.2
ADAM17		SERP1	ARAP1		USP12					GNG7	YBX3	CYTH3	SIMC1	WARS	CYCS	CBX3	CBX3	ATPIF1	MANF	ATF5	GNAS	TMEFF2						XAF1.2	CD58.2	CPQ.4
NFE2L2		RGS10	MT-CO2		VAT1					RAB31	HEATR3	CAMK2D	SCAPER	LINC01857	NOP58	ANAPC11	LSM3	CRYBB1	MGAT1	TMEM176A	RPL7	PLPP3						MAP4K3.1	LTA4H.1	RGCC.1
SNAP23		FXYD5	MERTK		VPS13C					ARHGEF7	KLHL24	SNAP23	BICD1	ME1	NUDT8	HJURP	UQCC2	FTH1	HNRNPA0	IRF1	MFSD12	NTM						RHEB	PANX1	MFHAS1.6
PELI1		RBX1	OSBPL8							CTSB	TBC1D14	C3	ZNF90	P2RX4	RPA2	BCL2L12	CTCF	TRMT112	IRF8	CTSC	C1orf54	ZDHHC11B						IL15.1	DDX60L.1	FGGY.2
HNRNPU		C12orf75	SLC11A2							ATP6V1B2	COPA	TGFB1	PARD3B	GNA13	NCAPG	SNRPG	SUPT16H	PEBP1		TAPBP	COX7B	CEP97						PDE7B	SLC25A25.2	NCEH1.1
ABI1		SNX6	CD164							PTPRM	DHX34	RAB20	FUS	STARD4	MIF	CCNF	MCM5	C14orf2		PLK3	TIGD4	AKAP6						SOAT1	ZNF438.1	CLMN
VASH1		HAMP	LAMP2							FAM49A	AGFG1	CDK6	C15orf41	SIRPA	CKB	PPP1CA	CDKN2A	PFN1		ETV6	RPS5	NINJ2						LYN	BCAT1.2	PPFIBP2.1
TRIO		PABPC1	MAP3K2							LCP1	UBE2R2	CREM	PLXNC1	MITF	PKMYT1	LRRFIP1	CKAP5	COX6C		XBP1	VAT1	ZFHX4						UBASH3B.1	GRAMD4.3	ZNF618.4
UBE2H		CD63	SLC1A3							IRF8	NSMAF	FCGBP	MCU	HSD17B4	DCK	DCK	HNRNPA3	LAMTOR1		HSPD1	COX7A2	ENOSF1						CH25H.1	SLC17A9	PPP1R15A.1
NFAT5		ARPC1B	RPS2							STAT3	ADAM9	FCGR2A	LRP8	NUAK1	COPS3	LSM3	HMGA1	TMEM258		PPM1G	CYTH3	CLCA4						AC015712.2	TGFBI	PLA2G7.8
IPCEF1		ANP32A	CCNI							JDP2	IQGAP2	SNX9	PTMA	GCLM	SNRPA1	CEP350	HPRT1	PABPC1		MTHFS	PTGER4	BACH2						C1orf54	ATP6V0A1.4	SLCO3A1
NPL		PCBP1	EEF1A1							KSR1	KSR1	FNDC3B	NDUFAF6	ARL4C	FANCA	SGO1	CRNDE	NDUFA3		FKBP5	AMDHD2	CPNE2						GGA1.3	GNA13.5	GK.6
FAM13A		C1QA	PDK4							PDE8A	USP37	LYRM4	ANKRD36	GOLIM4	NOLC1	GNAI2	TROAP	SKP1		LCP2	NDUFS5	ENOX1						LMO2	ERGIC1	SPIDR.1
PHF20		C1QB	GAA							KANSL1L	AFF4	GOLGA4	XPO1	IGF2R	RBBP8	MS4A4A	CIP2A	MT-ND2		NFKBIE	CTSC	EGLN3						AC007388.1.1	MAP4	SGK3.1
		CD68	RGL1							ADGRB3	IQGAP1	PIK3R5	MLH1	CDS2	GSTP1	TMEM71	SET	UFC1		GCA	BLVRB	KIF19						BCL2L1.2	PDLIM5	TMEM255A
		GLRX	NUAK1							MAT2A	NUP58	LARGE1	CEP89	FERMT3	LSM3	YWHAE	HAT1	ISCU		MTRNR2L12	SLC15A3	DENND2A						VSIG4.3	SCARB2.2	LYPLAL1.1
		TREM2	RPL36AL							NFKB1	SPAG9	MCF2L2	NACA	MT2A	SKA2	MT-ATP6	CIT	RAC1		NUP62	FAM50A	DFNB31						PLD1.3	IQGAP2.7	ZNF331.8
		APOE	ABHD12							MAPRE2	PTGES3	ZNF277	RB1	GADD45B	CDK4	SEPT7	LSM2	SNX3		SLAMF7	G0S2	SHROOM1						JARID2.1	PDE3B.7	PNPLA7.1
		HLA-DRA	FKBP15							B4GALT1	CSNK1D	PPARG	NAP1L4	SUCNR1	IDH2	LINC01235	PA2G4	NDUFA11		BTG3	RAB13	OSBPL5						ZNF331.5	CORO1C	SORBS3.2
		LST1	ATP6V0B							PITPNC1	CCNY	ZFP36L1	ABHD3	SLC17A5	POLE4	HNRNPD	KNSTRN	CALM3		RGL1	PEPD	MYRF						GTF2IRD1.2	RFX2	IQSEC1.2
		HMGN1	ATP6V0A1							HK2	TNFAIP8	TMEM131L	KIF2A	PTCRA	RPA1	MTPN	PXMP2	C19orf43		PLSCR1	HSPB1	NEO1						C20orf194.2	RNF19A.2	HIF1A.7
		BAX	LRP1							ELL2	ELL	KLF7	PSIP1	HEXA	MZT2A	TMEM160	ANAPC11	TMEM14C		SERPINA1	NEAT1	TYRO3						NEDD9.1	ADGRE5	PTK2B.3
		RPS27L	RPL8							BASP1	IL10RA	P2RX7	RHEB	HMGCR	SLC1A5	PSME2	TFDP1	ACTG1		JAK3	RRAGD	DIXDC1						ZBTB46	ASAH1.6	PLEKHA2.2
		PNRC1	GAB1							SPATS2L	PHF20	FKBP5	SMAD6	RRAGC	CHCHD2	RBMX	CNTRL	FKBP8		ENPP2	FUOM	TLL2						ATP1B3.3	SNHG12	LDLRAD3
		CST3	PRKCH							PSAP	C9orf72	SCIN	PDE7A	ASAP1	DHX15	HMGCR	TIMELESS	C20orf27		PDCD5	MTCO1P12	PHACTR3						CBL	CREB3L2.1	MAP3K2.3
		ALOX5AP	AKR1A1							FMNL2	RIN3	NEDD9	LCLAT1	ELL2	LDHB	TIMM10	CENPX	GYPC		RP11-386I14.4	HIF1A	ASPA						MBP.2	PPP1R14C	SLC36A1.2
		MARCKS	GALNT1							PLEK	UBE2B	RTTN	SUGP2	MMP14	EBP	CDKN2A	H1FX	NINJ1		MYC	SNCA	PLA2G6						TREM2	SLC1A3.7	ERN1.1
		SPCS1	FOXP1							FOXP2	AGO2	KLHL6	PHTF2	DHCR7	PRDX2	S100A9	SRSF10	ANAPC11		EHD4	OST4	ANLN						ITGB2	ALPK3	PARVG.4
		C1orf162	CNTLN							SUCO	IL1RAP	B3GNT5	RBBP4	RHOQ	FBXO5	TPM3	SVIP	ATP5J		HLA-A	AKR1B1	KCNK10						FKBP15	ST18	IFI44L.6
		BST2	RPL7							BCAT1	VAPA	FNIP2	PAK1	MAP1LC3B	TTF2	SCLT1	CCDC18	TMEM230		MALAT1	SRI	PLEKHB1						NR3C1	ZYX	ZC3H12C.4
		TMIGD3	MYO5A							EIF4E	PTK2B	HSPA1A	SCLT1	WBP2	PSMG1	EIF4G2	CENPH	PRDX2		PIM1	HINT1	HDAC2-AS2						PLPP1.1	RBM47.5	MUC20-OT1.1
		SNX3	ANKRD10								SBF2	CPM	ALMS1	ANXA5	TUBB4B	ERH	CALM3	COX6A1		SH3RF3	GNB4	TTLL9						MAP3K2	DCLK2.4	ENOSF1.1
		BCAS3	ARFIP1								PDCD4		SREBF2	RDH11	TIMELESS	EMC9	SNRPD1	UBXN1		PEAK1	VSIG4	SCGB2B2						ITGA6	RGS1.5	SERINC5.1
		MNDA	MGST3								SAMSN1		MSH3	SERPINI1	HMGN1	COX20	PPIA	TSPO		PAG1	ABCC5	BRMS1L						GPNMB	UST.5	ANOS1.5
		SUB1	SERPINE1								MOB3B		TTI1	GNS	EEF1E1	RAC2	TTK	NDUFB2		AHR	CD151	SESTD1						DGKG	NSMAF.1	HIVEP1.7
		FOLR2	RAD51B								KDM2A		CKAP5	TKT	CENPH	CCAR1	TUBG1	FKBP1A		FAM107B	ANXA2	CDH1						EPSTI1.3	ATXN1.1	SPATS2L.7
		EIF3H	GPATCH2L								ZMYM2		NUP160	NAGK	CCT6A	TOP1	TPI1	AP2S1		OSM	TNFSF15	SHC4						RABEP1	P2RY8.1	RNF144B.4
		TBCA	S100A11								JUND		MRE11	ATF3	NSD2	SET	ARL6IP1	NDUFB7		SDCBP	NME1	KANK4						WWC3	PCAT1	ATP9A.1
		TPI1	SPIDR								ZBTB1		TRIM37	LRPAP1	MYO19	TPR	MCM3	NPM1		TAP1	RPL10	SRCIN1						LGALS9	C20orf194.4	VAV3
		ARPC5	P2RX7								FBXO42		ACTN4	ZC3H12C	C21orf58	KIF15	KHDRBS1	GUK1		SNORD3B-2	ATP6V1B2	CRTC3						WDR37	GPD2.5	PARP12.3
		H3F3B	FCER1G								ASAP1		NUP58	SLC39A1	FDPS	ANAPC15	YWHAQ	ARL6IP4		RBM3	NDUFA4	CPB2						RALGAPA2.1	PYGL.3	FRRS1.1
		PPIB	RPS9								SHMT1		LMO7	KLHL24	UQCC2	SRP9	GPSM2	NDUFC1		G0S2	ARPC5	ABCA6						SLC25A13	NFATC1	SCARB1.1
		HLA-DQA1	GNB4								NUMB		CHCHD3	RAB13	XRCC5	RUNX3	CDT1	TMEM256		HDGF	MIF	NAPEPLD						WDR91	HDAC7	JARID2.3
		HLA-A	H2AFY								CPVL		UBA2	MCOLN1	RPL39L	RAC1	E2F8	TRAPPC1		GCNT2	PTCRA	PALM2-AKAP2						GLCE	FCGBP.3	EDA.3
		C1QC	GNA13								ZNF654		MAGI3	PILRA	HPRT1	SNCA	DDB2	ATP5H		IFRD1	USMG5	TSPAN5						ARHGAP42	IGF2R.3	ATG16L2.5
		CYBA	OLR1								TET2		SLC1A4	DENND2D	ARL6IP6	HMGCS1	SRSF7	CST3		PVRL2	DYNLL1	FAM134B						MFHAS1.3	SNX10	CDYL2
		BCAP31	MSRA								DHRS3		NPAT	AC244090.1	HNRNPA3	PSMC3	HNRNPUL1	C4orf3		SQRDL	YBX3	EVA1C						SNCA.1	JARID2.2	CYSTM1.2
		RAC1	RPL27A								IL4R		EZR		RBL1	DCXR	S100A8	LDHB		HAMP	COX8A	LAMA2						PCSK5.2	LIMK1	INPP5A.1
		ANXA5	MANBA								WIPI2		SPATS2L		SNRPF	ZDHHC12	JPT1	TMEM14B		CD36	COX5A	ZIC1						CLEC17A.2	SQSTM1.4	NBPF1.1
		CLTA	ARPC5								LRRFIP1		ATL3		RPL35	H3F3A	KPNB1	YPEL3		SEC61G	LDHB	LAYN						IVNS1ABP	SHISAL2A.3	TTYH3.5
		ARL6IP4	RSRC1								ARID4B		DIAPH1		HNRNPA2B1	HNRNPK	PRIM1	BLOC1S1		LGALS1	PKM	LTBP1						FAM69A	P2RX4.2	CTSL.2
		HLA-DPA1	RASGEF1B								DENND1A		CGAS		PSME2	PSMB6	CTNNAL1	BCL7C		CYLD	ACAA2	TMEM132C						BID	DSCAM.8	IL15.4
		HLA-C	RPS14								GPRIN3		TAF15		EXOSC8	EMP3	TUBA1A	MYL12B		HIVEP1	HLA-DMA	KIAA1958						STAT1.1	LPP.1	GFOD1
		YWHAH	MAP4								TANC2		KPNB1		TOMM40	RNASE2	TMEM97	NBEAL1		GRINA	GAS7	RP11-432B6.3						ARHGAP6.3	ALDH1A2	TTC7B.4
		EIF2S2	ANOS1								CCNL1		KIAA0825		MRPL12	DNMT1	POLQ	COX7A2L		RAN	CLIC1	MYH7B						CUEDC1.1	GYPC.4	GPR137B.1
		NINJ1	BMP2K								SNX9		MAGI1		DKC1	ARPC2	SPDL1	NDUFB10		CCT5	LAP3	GLTP						CADM1.6	CHSY1.4	PDE3B.8
		HSPA8	RPL7A								UBA6		EXOC6		NAP1L4	KIF18A	LSM5	RHOA		VMP1	AP1S2	DUBR						PEAK1.3	GTF2IRD1.4	BEAN1
		MGST3	MT-ATP6								LIMS1		CNOT10		MND1	SRSF7	UBB	IGBP1		HSPE1	NENF	AK5						SLC23A2	NAMPT.7	PTPRM.3
		CALR	GRAMD1B								SLC2A5		USP12		TPX2	ODF2	POLD3	S100A11		EML4	ABCA1	TESK2						SQSTM1.2	SGPP1.2	ANKRD28.2
		PEBP1	ZEB2								KYNU		IQGAP1		CCDC85B	RBM8A	FUS	DNPH1		SNRPD1	ITGB1	MND1						ADARB1.6	MPP1.1	PSAP.3
		HLA-B	PADI2								RCOR1		NSD3		YWHAQ	HNRNPA3	SAMD1	SOD1		SNX11	NCK2	CDC42BPA						TRAF3.3	NFKB1.3	HTR7.1
		MORF4L1	ATP1B3								PTPN2		PIGU		CCL2	DEPDC1B	MRPL51	MINOS1		PRRC2C	PPDPF	MAN2A2						RGS16.1	VWA8.1	AHNAK
		SPCS2	SLC25A6								UBE2D3		LNPK		NUDC	YBX1	CMC2	VEGFB		DPYSL2	ALDOA	PDE4B						GNA13.3	AC009093.2	GSDME.2
		ARPC2	TGFBR1								DDX3X		METTL15		RAD51C	NASP	TOPBP1	LAMTOR2		MTHFD2	RPL28	MICAL3						TUT7	PARVB.3	LRP1.2
		LY96	PDE4DIP								MAP3K2		EIF2AK2		WDHD1	PLAC8	UHRF1	SLC25A5		CASP4	RHOQ	CADM2						PTK2B	ADAM9	RASL10A
		ATP6V0E1	PILRA								BTAF1		UTRN		UBA2	DHCR24	XRCC6	MRPL51		CCT2	ST13	RALGDS						ITGB2-AS1	BCL2L1.3	SLC1A3.8
		ITGB2	NPEPPS								CLK1		SRSF2		CMC2	KPNB1	WEE1	VPS28		RGS2	PLAU	ZNF462						DLGAP4	HS2ST1	LILRB3
		FCGRT	RPS19								ANKRD12		SFMBT1		HIRIP3	GNB2	CSE1L	STMN1		MRPL14	GLA	AC092835.2						MINK1.1	TYMP.2	ALCAM.6
		GIMAP4	PEAK1								KCNMA1		TADA2A		NUCKS1	TMEM106C	WDR34	RBX1		RILPL2	PCLO	SLC6A9						MX1.1	USP4	SNED1
		CD37	ITGB1								PRKCE		GLMN		MTHFD1	CHCHD2	LMNB2	RPL10P9		SLC16A3	FERMT3	PLD5						SIPA1L1.3	GPRIN3.2	ATP1B3.6
		HMGB1	SIRPA								JDP2		MGMT		VDAC1	NPTN	RFC3	C11orf31		TRA2B	CHI3L2	PAIP2B						WARS.2	MIR4435-2HG.1	PLD3.1
		GPR34	RPSA								SNX25		ORC3		SAC3D1	ALDH7A1	PTGES3	LSMD1		FCGR2A	FNIP2	STOX2						ZNF804A.4	MINK1.3	CRTC3
		RNASE6	LINC00486								PGS1		ASPH		CSE1L	GNG5	PGP	ARPC2		PEA15	POLR2L	HEPACAM						CDCP1	SLC9A7	FNDC3A.1
		CD74	NLK								DENND3		SLF2		TIPIN	DCAF7	PIF1	PHB2		TCEB1	DYNLT1	PLLP						EYA2.6	HEG1.4	AC009093.2.1
		RHOA	LAMP1								SLC25A36		UGGT2		MCMBP	VSIR	BRI3BP	ABHD17A		EFHD2	HIGD2A	CPB1						BCAT1.1	KCNJ5.2	SNX24.5
		SPI1	VPS41								PPP4R1		ELF2		ZNF367	SNRPE	RBMX	SF3B5		PPIF	RPS9	RAB40B						ZFP36.6	LCP2.2	LINC01605.2
		HNRNPK	CREBL2								SMCHD1		RSRC1		IPO5	APBB1IP	CENPL	MT-ND5		SELK	MYL6	FAM102A						BCL2.2	ASTN2.6	SNHG12.1
		CNPY3	DRAM2								B2M		ZRANB3		ACTB	IQGAP1	CHCHD2	MPC2		CNTNAP2	CTSA	RAB3IP						SH3PXD2A.5	PPP1R15A	LSP1.1
		HLA-DRB1	SGK1								RPS6KA3		COA1		XPO1	PLIN3	HNRNPA1	AGR2		CFLAR	C15orf48	ZNF521						RAPH1	FPR3.1	FCGR2A.3
		IGSF6	LINC01094								HSPH1		RAB27A		DDX46	ENSA	RBBP8	AKR1B1		HIST2H2AA3	RPL15	TARSL2						SGPP1	ZC3H12C.3	MX1.4
		CSDE1	SRGAP3								ARL8B		YWHAQ		FKBP4	TPM4	PAXX	DYNLRB1		PTPN1	RPL10P9	PLPPR1						HECTD2.2	PARVG.3	TMCC1.1
		LAPTM5	ZFYVE16								MBNL2		MROH1		DSN1	BZW1	RUNX3	COX7B		RABGGTB	RASGRP3	ATP8A1						ARHGAP18.2	ANXA5	AAK1.4
		LGALS9	STX7								CD300A		PRIMPOL		MRPL57	KIF5B	PKMYT1	EIF4B		SCO2	LY96	ROR1						NAMPT.5	MICAL2.1	MINK1.4
		ITM2B	SND1								AP2A2		IPO7		ARPC5L	YWHAQ	H3F3A	MYL12A		TNFRSF4	NDUFA1	EML2						SGK1.4	TPD52L2	PTCRA.1
		CREG1	BCAP31								LRRK2		EED		IMPA2	SNRPF	ENO1	HMGN3		DUSP6	UBL5	ADARB2						TFRC.4	SEC24D	GLDN.9
		CTSH	LRCH1								ANKRD11		MCMBP		PAXX	PRR13	VRK1	NDUFS5		SNHG8	TCEB1	SVEP1						IRAK2	EHD4	OSBPL8.1
		PDIA6	LCORL								HSPA9		DPY19L1		HSP90AB1	ACTR3	ILF2	LTC4S		VIMP	TMSB4X	MFAP3L						HIF1A.4	PAG1.4	SCARB2.3
		ARL6IP5	NR3C1								RAB8B		DHFR		RETN	HMGN5	INCENP	DNAJC4		EMP3	RPS4Y1	TP53TG5						TPCN1.2	MCUB.1	MAML2.4
		HSPA5	RPS17								KDM4C		REV1		BRIX1	SNRPA1	LRR1	USF2		TNFSF15	GOLIM4	NMUR2						EEPD1.2	SIRPA	TRIO.1
		PCBP2	APBA1								CMTM6		RNGTT		FIGNL1	G2E3	LBR	SIVA1		CYCS	ATP5G3	FYN							USP6NL.3	TFRC.7
		KCTD12	ATXN1								ARFGAP3		RASSF1		MELK	SNRPD1	SNRPD3	NDUFA13		SLC7A5	UQCRB	DNAH17							RALGAPA2.3	DDHD1
		LAPTM4A	CTSS								HLA-B		OLA1		KIF20B	MELK	XPO1	MSRB2		CUL1	UCP2	LGR5							SIPA1L1.4	C8orf37-AS1.1
		FCGR1A	RPL13								GGA2		E2F3		EXOSC9	DCP2	RFC4	GNG7		YME1L1	HSP90AB1	HPN							CHST15.1	LINC02432
		SDCBP									PCNX1		FAM129A		SFXN1	BHLHE41	UBALD2	ATOX1		IFI30	AXL	PLP1							NRP1.6	PEAK1.5
		CD99									GOLGA4		PRPSAP1		LSM7	RBBP7	DEPDC1B	USMG5		FKBP2	RTN4	RP1-158P9.3							CTSB.5	REV3L.1
		CAP1									MINK1		NRP1		SRRM1	MRPS18C	NME4	RWDD1		STAT3	DFNA5	EFS							GOLIM4	DENND2D
		HLA-DQB1									HSD17B4		STAB1		PXMP2	TRMT112	PGAM1	CSTB		SEC61B	POMP	NKX2-2							DOCK5.4	HS2ST1.1
		HSP90B1									SPTLC3		RBM14-RBM4		SRP9	CCDC88A	BTG3	TBCA		HSPA8	RPS8	ANK3							ITGAV.4	PDGFC.4
		NFKBIA									ARID5B		ANO6		SLF1	LSP1	CDKN2D	PARK7		IKBKE	GRN	FN3K							CPQ.3	SNX10.1
		PPT1									REV3L		RTN3		SNRPD3	CALR	HSPB11	POLR2J		GK	PPP1R14B	AL359091.1							ANKRD28.1	UBXN2B.4
		HSD17B11									HLA-A		MFSD14B		HACD3	RNF26	COX8A	HMGA1		DDIT3	HSPD1	IGSF11							MSRA.1	PECAM1.1
		YWHAB									GPBP1		DOCK3		TUBG1	CFL1	ECT2	PTMS		PLAGL2	RPSA	TTYH2							KLHL6.3	NADK.2
		COTL1									ARIH1		STK32B		MCM8	HIST1H1C	DHCR24	UBB		ABCF1	COX6A1	NIPAL4							DHRS9.2	CTNNB1.1
		CCNI									FOXK2		NOD1		COTL1	SNRPA	TAGLN2	COX14		MANF	COX4I1	AC110285.1							ENPP1.3	MCOLN1.1
		FCGR3A									BANP		SRSF4		KNL1	FAM83D	BAX	3.00 LSM		PFN1	FMNL2	LIFR							PLEK.5	KYNU
		ENO1									ETS2		WRN		CEBPZ	KMT5A	ERH	CUTA		ABCE1	LAGE3	RHOU							TSHZ3	MANBA.1
		TMEM176B									GAPDH		SMC5		POLR2I	EIF5A	SGO1	ZNHIT1		SIRPA	SYT17	SLC12A2							AC074327.1.5	SDC2
		CTSS									ZNF277		HNRNPF		ATP5MC3	ATP5IF1	RAD51C	UCP2		HSPA1B	AP2S1	PREX2							RHEB.1	SND1.1
		GRN									TOP1		TPR		ERH	PRRC2C	SMCHD1	EIF1		MORF4L2	GLRX	PHYHIPL							LIMD1	MERTK.3
		CORO1A									PTPRM		XRCC5		NAA50	TRIOBP	DEPDC1	NDUFB4		TMEM2	RPS16	SLC13A3							ABCC5.5	RENBP.2
		SEC62									SERINC5		MFSD14C		SNU13	ANP32A	ID2	ALDH2		ZFAS1	TWSG1	NFIX							SPIRE1.5	ME1
		CIRBP									MFSD1		TFDP2		NUP62	CDC42	SNRPE	AP2M1		ARHGAP31	RPL37A	PKP4							PRKX	MIR34AHG.1
		ATP6V0B									RHOQ		DHX15		GGH	TMED9	CEP152	MGST3		G3BP1	ATP1B1	KCNMB4							FAM198B-AS1	KIFC3.1
		PDIA3									UBA2		NNT		DHCR24	DYNLL1	SAE1	MT-ND4L		NIFK	TMEM154	AGPAT4							MAP3K2.2	XAF1.5
		CNBP									RBM39		ULK4		HDAC2	ASXL1	NEK2	ACTB		CRIM1	RHOC	KLHL3							HIF1A.6	PCSK5.5
		YWHAE									CSF2RA		VKORC1L1		PPIA	DNAJC8	PPM1G	COPE		KIAA0020	KCNJ5	ANK2							SYTL3.3	ZCCHC2.2
											FAM118A		HLCS		POLA2	RNF5	CDK5RAP2	KRT10		ATF4	TUBA1B	TET1							SLC12A6	GSAP.2
											HSP90AB1		DDX46		SLIRP	SQLE	EXOSC8	BANF1		IL4R	PDXK	PLA2G16							PLA2G7.7	TEC.1
											ATF6		ADNP		RFC5	GPR183	RHEB	SLC25A3		UBAC2	ROMO1	TMTC4							CTNNB1	CTSB.6
											UST		SPIDR		RPS26	ALYREF	ITGB3BP	ROMO1		CLIC1	DENND4C	AMER2							PPM1L.2	PARP4.1
											SQSTM1		ILF3		E2F2	BAZ1A	YBX1	TMEM160		TGFBR1	NEU1	AC090502.1							DMXL2.2	CBLB
											MAD1L1		HACE1		PPA1	IK	COX20	CD7		SLC11A1	SEC61B	RTKN							TRIO	SH3BGRL.5
											PDE4DIP		S100PBP		LRR1	FANCI	ECI1	NDUFS7		AZIN1	CCRL2	ZDHHC11							ATP9A	CPVL.2
											DUSP16		ERC2		CLNS1A	SPC24	IFI16	2.00 LSM		HNRNPAB	BLOC1S2	MAL							CUEDC1.2	TMEM140
											TRA2B		CBFB		UBE2I	DAZAP1	SUMO2	PHPT1		ARFGAP3	TXNDC17	OPALIN							HTR7	GALM.1
											FCHO2		SFXN5		BLM	SON	VDAC3	SEPW1		IVNS1ABP	LILRB4	GALNT15							PC	ANKRD10.3
											PELI1		TRA2B		TEX30	IRF8	FANCD2	C19orf60		PLTP	EIF5A	GXYLT2							PRKCH.2	FAM110B.6
											TBC1D2B		CDKAL1		DSCC1	EXOSC8	SLC25A1	METTL9		IFNGR2	PFDN5	PTPRD							OAS3	STX6.1
											FMNL2		SIK2		ODC1	HNRNPDL	CEP57	C4orf48		HNRNPC	FARP1	TRIM62							GATAD2A	RHOQ.4
											RPS6KA2		FUT8		PSMC3	PSMD2	TIMM10	ERH		MT-ND2	ITGAV	SIRT2							PARP12.2	ANKRD12.3
											TRAF3		ARHGAP20		MRPL18	CDK5RAP2	MPHOSPH9	ETFB		DENND3	ELL2	INPP1							MALT1	TMEM144.6
											PEAK1		LARGE1		FAM136A	XPO1	AKR7A2	DRAP1		KLF3	ZYX	MVK							PKDCC	FOXO3.3
											IRAK3		PAXBP1		TRA2B	AP1S2	GAPDH	COX5A		TANK	CAST	NRXN3							SH3RF1.6	ATP1B1.3
											MAN1A1		ELOVL5		MRPL11	ARPC3	HNRNPDL	RP11-552D4.1		RP6-99M1.2	TPP1	ZCCHC24							PLXND1.4	HM13.1
											HPCAL1		TBCD		SMCHD1	FUBP1	CDKN1A	DUT		KPNB1	SERBP1	TMEM98							CCL3.1	SNX30.2
											SRGAP1		HNRNPH1		ITGB1BP1	ASGR2	FDFT1	BIN1		TRAF3	RPS7	SUN2							MAP3K20	CCDC170
											ABCA1		TRAPPC9		HNRNPU	DDX6	COX17	RAB32		EIF5B	KLHDC8B	DTX4							SNX9	AC007388.1.4
											ZC3HAV1		ZNF100		S100A4	NCAPG2	NUP50	PSMA7		RAB5A	EEF1A1	ADAMTS14							PKM	CD84.5
											PDE3B		RALY		ILF2	GAPDH	CACYBP	C14orf166		AP003733.1	RPL35	BTBD3							SYT17.2	GTF2IRD1.5
											TNFSF13B		SRBD1		CEP78	PTTG1IP	SAP30	MAP2K2		ENO1	ATP6V0D1	HPN-AS1							ZNF331.7	ZNF704
											THRB		TMEM163		BOLA3	ACTR2	SQLE	NDUFB5		EIF3J	CDKN1A	COL16A1							KCNQ3.4	NHS
											NFKB1		HNRNPR		YEATS4	ERG28	PSMG2	LST1		IL6	ITGB2	AC016597.1							TMEM144.5	FHIT.2
											APP		DLG1			VDAC3	ARHGEF39	NDUFS6		GNL3	BTG1	NME9							ABHD2.1	MS4A6A.3
											FNIP2		HP1BP3			SUN2	PSMD2	IFI27L2		LYRM4	ATP6V0A1	NT5DC1							PVT1.3	IQCK
											UBASH3B		GPHN			RCCD1	MZT1	NDUFB3		PDK4	TMEM70	MYLK							PGBD5.1	LIMD1.1
											RASSF3		TNPO3			YWHAH	LINC01235	SF3B14		MT-ATP6	FAM195A	PTPRF							OSBPL8	SORCS1.1
											GNB4		DPH6			BARD1	WDR76	RHOG		NDUFV2	MFSD1	PI16							PTK2B.2	CDR2.1
											SREBF2		GALNT10			GNB1	ALDH7A1	TNFSF12		RCN1	PPIA	USP30							AGAP3.1	CORO1C.1
											SLC22A23		DPYD			MTHFD2	SKA3	MZT2A		STOM	PHPT1	TMEM235							LYST	HSPA6
											PSAP		ATP1B3			PSMB3	ILF3	PYURF		SNRPG	TBCA	CLIC4							RASA1.1	CDS2.1
											AUTS2		CACNA1D			MSMO1	RALY	TXNL4A		SRC	FPR1	ARFGEF3							HSP90B1	PPARGC1B.2
											SORT1		FCGBP			CLIC1	RCCD1	GSTM3		CSF2RB	RPL5	RAPGEF5							GSDME.1	AGAP1.1
											CABLES1		LCORL			CELF2	BLM	SUB1		RAB13	ABRACL	FERMT2							STK38L	OSBPL1A.1
													NLGN4Y			INSIG1	RBM8A	CISD3		FAM26F	USP2	DLG2							NCOA7.2	KLF7.2
													YBX1			SNRPD2	POLE4	NDUFS8		DDX3Y	GK	NXPE3							GPI	STX7.2
													MT-CO1			BTG2	HAUS1	HMGN2		DRAM1	ALKBH7	SEMA3B							TCF12	ZFYVE16.1
													HSP90AA1			CCNI	RMI2	CLTA		PA2G4	AKIRIN2	POMT2							OLFM2	AL356599.1.1
													GLUL			CNIH4	RGS16	CALM2		HERPUD1	SPIRE1	CPOX							SOAT1.2	GYPC.5
																IRF2BP2	PPDPF	SCP2		WDR43	PLA2G16	ENDOD1							MBD4	ZFAND5
																PCNT	TRIOBP	GGTA1P		ARF4	GNPDA1	C10orf107							ANOS1.4	SMS.1
																UQCC2	CKLF	NME4		GPR65	PPA1	CARNS1							ANKMY1	SH3PXD2B.1
																POLE3	CCP110	AKR7A2		P4HA1	ENO1	BCL7A							TTC7B.3	TIMP2.1
																	HNRNPM	SUPT4H1		HNRNPA1	GNG5	ST3GAL4							WARS.3	FGR.1
																	HNRNPH1	HPGDS		PTGS2	IQGAP1	ZNF418							NUAK1.1	CDCP1.3
																	ENHO	GPSM3		SNRPB	RPL38	MTMR7							SNX24.4	AGAP3.2
																	SRP9	4.00 LSM		DNAJB11	SDSL	PIK3C2B							PMM2	MTCL1.1
																	BAZ1B	HSBP1		TNIP1	UQCR11	CYP7B1							GSN.1	FAM107B.5
																	NFATC2IP	C1orf86		YWHAG	RASSF8-AS1	PMP22							GNAS.1	ACACB
																	COMMD4	MMP24-AS1		NOP58	NAGLU	FAM19A4							TANC2.3	RAB27A.3
																	FAM83D	SUMO3		NOP16	SLC31A2	LSMEM2							CPNE8.1	IFIT3
																	TMEM160	COX16		RNASEK	CLN8	NALCN							PLEKHM2	TBC1D16.6
																	C9orf40	DUSP23		SLC25A5	CD69	SPSB1							ITGB2.1	GOLIM4.1
																	KIF20A			EIF5	TPI1	FAM196A							TFRC.6	AC092683.1.2
																	ACTL6A			TSC22D3	HAVCR2	CDH19							FERMT3	SLC25A24.1
																	HNRNPF			MIR24-2	NPW	PRKCQ							CGNL1.5	ZEB2.6
																	TPGS2			SNX10	SYTL3	AC003006.7							RXRA	TXNIP.4
																	NRM			ACP2	ATP6V1D	TMCC2							SHLD2	RAB1A.1
																	CDC25B			H3F3B	ATP5MG	CHADL							FBP1	EPSTI1.6
																	HNRNPH3			SDF2L1	GM2A	HID1							SLC31A1	SGPP1.3
																	ITGB1BP1			BIRC3	COX6B1	TOM1L2							C11orf80	PLXNA1
																	SNRPA1			MT-ND4L	DENND2D	MMAB							CSGALNACT2	ESR1.2
																	PARP2			ZFAND3	MDH1	ADAMTSL3							SMIM3	ME3
																	MIF			RBM8A	RPL23	ADAM12							ERCC6	APBB2
																	GINS2			BCL3	PFN1	HIP1R							ARMC9	CRYL1.1
																	SAPCD2			SLC31A2	RPLP0	LINC01170							PNKP	GNS.1
																	HLTF			MT-ND1	SFXN3	SERINC5							AP2A2.3	NEU3
																	B3GNT5			CXCL1	RPL31	LINC00320							PITPNB	CTSS
																	CCL2			MIDN	RPL19	GNAI1							SH3BGRL.4	HRH1.3
																	RPS27L			MYO1G	DNPH1	LMCD1-AS1							MAPK10.2	SWAP70.1
																	VPS29			BASP1	RDH11	LDLRAD3							STAB1.3	DTNA.7
																	THRAP3			ZBTB10	GALE	MATN2							MYO9A.1	PILRA.2
																	PAFAH1B3			SOCS6	PSMA7	ANKRD28							IQSEC1.1	WDR91.3
																	PPP1CA			IL18R1	CD180	TULP3							CBWD2.1	RDX
																	CDCA4			VOPP1	GPR137B	IFT88							DNMT3A	ARAP1.2
																	RBBP4			PPP1R14B	RELB	APP							C5AR1.1	TDP2
																	G3BP1			HSPA13	C19orf70	PPP1R36							BMPR2	SLC37A2.2
																	CHEK1			LMO2	TMEM52B	RP11-654K19.6							IL6R.1	GNA13.6
																	STIL			SPPL2A	HRH1	LGI3							TREM2.1	CCDC91.1
																	BCL2L12			MRPL52	PRDX6	MXI1							RAB27A.2	SLC45A4
																	TMEM107			FAM110B	SAMD4A	IQCK							SORBS3.1	BLVRB.1
																	RNASEH2C			MAP3K8	SNHG29	C21orf91							ARPC2	GPRIN3.3
																	MCM8			LILRB1	C1orf85	BOK							ZHX2.1	EVA1C.1
																	RFC2			TOMM40	SCARB2	ELN							TNFRSF14.1	ZHX2.2
																	CCDC14			GPR137B	RPL41	BACE1							MKL2	SUMF1.1
																	UBE2I			PPP1R15B	SLC25A3	MEIS1							AAK1.3	RGL1.7
																	HNRNPU			UBE2D3	PHB	CDKL1							NEAT1.5	CYTH3.7
																	PARPBP			UGCG	GRINA	GALNT13							LINC00278.6	SNX29.1
																	CCT5			CREB3	RPLP2	HIPK2							MYO10.1	GTDC1.1
																	OIP5			CD163	SEC61G	MBP							EML4.2	H2AFY.1
																	SF3B2			IL32	KIAA1598	MEIS2							VAC14	DOCK5.5
																	DERL3			EIF2S1	SMPDL3A	GPR37							LGMN.3	C5AR1.2
																	PIN1			MIF	MRPL41	TBC1D2							ITGB2-AS1.1	CUEDC1.3
																	TPM3			ANKRD12	RPL7A	AL138881.1							SDCBP.4	SEPT9.1
																	PRDX2			B4GALT5	ATP5MC2	ERBB4							RSU1	AKR1B1.1
																	COPS3			NABP1	CDS2	FEZ1							MGST3	ATP6V1C1.2
																	SKA1			STX4	LTA4H	PRTFDC1							PSAP.2	TULP4.1
																	GINS1			ARL4A	MMP2	ARHGEF37							CDS2	PMFBP1
																	NONO			SKIL	YWHAZ	HDAC11							CD84.4	SPART.2
																	SNRPF			KIAA0922	KLF6	RILPL1							SH3GLB1	HEXB.1
																	FANCA			DDX5	PI4K2A	TMEM45A							FP671120.1.3	ATP6V1B2.1
																	CCDC167			RELT	RALGAPA2	WSCD1							HRH1.2	BTG1.2
																	YEATS4			SRM	SNX24	DSEL							TRAF3.5	ZFYVE26
																	PCBP1			HSPA9	CD44	C9orf3							ESYT2	VAC14.1
																	SLBP			NOP56	PLEKHF2	GPRC5B							FAM110B.5	WWC1
																	CALM2			TOR3A	SNRPD2	LA16c-306E5.2							HLCS	SEC14L1.3
																	EMC9			SLC1A5	CHMP4B	ZNF146							P2RX7.2	WWP1
																	PSME2			DYNLL1	BCL6	MYH14							SPATS2L.6	VWA8.2
																	NCL			NCK2	RBM3	COL9A3							CTIF.1	FAM198B-AS1.1
																	CENPS			SRSF2	MIR155HG	RCAN2							RAF1	APOC1.2
																	CHD4			GABARAPL1	LAMTOR5	FAM171A1							NFX1.1	PCM1
																	ENY2			RPL23		KCTD8							RENBP.1	TENT5A.1
																	COQ2			ELL2		AIF1L							LGALS9.1	MPP1.2
																	SRRT			FAM53C		CTNND2							COL4A3BP.1	ADAP2.1
																	SRRM1			PTP4A2		TNS1							CYSTM1.1	FHAD1
																	RDX			TMEM107		NIPA1							MTHFR.3	FOXP1.4
																	PCNT			CCT3		RAB11FIP4							EIF4E	TRAF3.6
																	TRIM59			RANBP1		LRRC63							CAMKK1	ATP6V0A1.5
																	MCUB			CMTM3		AC009063.2							ARAP1.1	GNA12.1
																	ESPL1			SNORD3B-1		PIP4K2A							CD276	CBFA2T2
																	TRA2B			KLHL5		FAM69C							SORCS1	STARD9.1
																	PNRC2			ODF3B		PDZD2							PTPN7	DOC2A
																	SLC2A4RG			RASGEF1B		TMEM165							SLC17A5	GPATCH2L.2
																	TMEM258			MT-ND3		ZNF565							XAF1.4	SLC27A1.1
																	FAM129A			GTPBP4		ADAMTS4							ARFGEF2	RAF1.1
																	HADH			U2AF1		GPT2							UBXN2B.3	STX3.2
																	RANGAP1			SERPINB1		AC233296.1							CRTC1	BNIP3L.1
																	RAB8A			IL17RA		SPATA22							FBXL5	SCIN.8
																	CDC45			HIVEP2		SOBP							CARS	LTBP2.1
																	TRIM28			ELOVL5		SLC31A2							PLOD3	PLEKHM2.1
																	RPA1			RHBDF2		TULP4							SLC6A6	ANKRD36C
																	IRF2BP2			HES1		ICK							FTL.4	DUSP16.1
																	PSMA4			RPL7		FBXO32							VSIG4.4	IFI44.4
																	CHAF1A			GPR132		NPAS3							C3orf62	EML6
																	VIM			LACC1		STXBP6							SLC36A1.1	BMF
																	HSPD1			RP11-196G18.3		RP11-287D1.3							ZMIZ1	UBASH3B.4
																	MASTL			SLC3A2		NLGN1							PLEC	TPD52L2.1
																	YWHAH			FBRS		ADD3							MAPK6	MAP4K3.3
																	NOP56			CCT6A		STK31							FGD4.1	CHID1
																	TCP1			NXT1		AC106869.1							IVNS1ABP.2	PDXDC1.1
																	GGCT			FCER1A		ANKRD18A							SLC7A8.2	ANKRD6.2
																	BRIP1			PTP4A1		ECE1							USP36	DDX60L.2
																	TMEM14B			PITPNB		MLH3							MFSD12	LRRK2.3
																	RIF1			NFAT5		ZNF135							EIPR1	THEMIS2.2
																	NCAPH2			ARHGDIA		TTLL11							DYNC1H1	GALC
																	RFWD3			FLOT1		ASRGL1							NSMCE2	MAP3K9
																	KIF5B			NFE2L2		LRP11							RRBP1.1	C11orf80.1
																	INSIG1			C12orf57		GSTO2							ESR1.1	SLC25A13.2
																	GNB2			GPATCH4		NECTIN1							VKORC1L1	MROH1.1
																	CENPC			FCGBP		EBF4							IFT122	SYTL3.4
																	KIF18A			FNDC3B		AC096564.1							INPP5A	TOM1.2
																	DNAJC8			TCF7L2		RP11-566D24.2							NUP210	CYTIP
																	DHX9			MAP1LC3A		MPDZ							LINC01909.4	AC066613.2.10
																	DSN1			EIF2A		THEMIS							ANKRD10.2	AP1S2
																	RBM25			COX7A2		KIF5C							ATP6V0D1	TGIF1
																	MGME1			SNRPF		KIF1B							GABARAPL1	PSD3
																	BHLHE41			MAD2L2		VSTM2B							STEAP1B.3	TRPM2.1
																	NETO2			PNO1		GPIHBP1							GALNT1.1	PBX3.1
																	PDS5B			SQLE		ALS2CR11							TTC3	IMMP2L.1
																	RABL6			ZC3H15		DYSF							CARD11.3	ABHD2.2
																	MBD2			NRARP		ITGB8							RNF122	KLF6.7
																	MRPL27			IL21R		SGCE							LRP1.1	ST3GAL6.1
																	ACOT7			GTF3C6		BBS2							GBE1.1	RRN3
																	PSMC5			GALE		HTATIP2							DUSP10.1	AZI2
																	GMPS			STX11		BRSK1							DOCK3	RNF135.2
																	MT-ATP6			ALCAM		SERPINI1							40057	HNMT
																	RBL1			LYSMD2		FUT8							CNPY3	MYO9A.2
																	GPAA1					DLG5							ARHGAP6.4	SNX9.1
																	KIF18B					POU6F1							IRAK2.2	RPS6KA2.3
																	HAUS8					CLIP4							UGCG.6	NR3C1.1
																	MEA1												FBXW7	NQO2.1
																	ANXA1												NFIC	MIR4435-2HG.2
																	CEP350												SLC25A13.1	NAGK.5
																	MIS18A												STX18	RABEP1.2
																	ACYP1												AGO3	TLR2.3
																	BRD7												SLC25A24	SLC17A5.1
																	TRNAU1AP												RHOBTB2.1	PIR
																	SEPT7												HEXB	AXL.3
																	H2AFY												KCNK13.1	MRPL41
																	TAF15												NLN	ZNF532
																	RFC1												IL15.3	TESK2
																	PRDX3												FKBP15.1	HIP1
																	CDC25C												CDC42EP3	STK39
																	COPRS												BNC2.4	AGPAT4.1
																	MRPL11												FLVCR2.4	SLC15A3
																	HIST1H2BN												EFR3A	MAPKAP1.1
																	HDAC2												VEGFB	HSD17B4.1
																	PKM												ECPAS	MICU1.3
																	SF3A3												RAB1A	SYNE1.2
																	UBA2												COQ8A	AC118549.1
																	MCM6												EIF2AK3	CLEC5A.1
																	RHNO1												GK.5	SETDB2
																	MRPL18												CLEC19A	PIK3R5
																	NUMA1												TNFAIP2.6	FTL.5
																	EXOSC9												OLA1	CCDC93
																	E2F7												NAA16	AC068992.1.3
																	FXYD5												UBAP2	PRKN.2
																	TMEM109												LASP1	ST7
																	GEN1												NCEH1	TMEM117.4
																	YWHAE												CTSL.1	GRAMD1B.2
																	HMGXB4												SPTBN1.1	AKAP6.1
																	EIF1AX												PLEKHG1	AC007319.1.1
																	ERG28												NFKBID.3	DNAH14
																	MTFR2												SLC16A3	CREB3L2.2
																	CBFB												AC007388.1.3	CHSY3.5
																	CCNE2												RANBP2	PIK3IP1.1
																	NUDT8												MROH1	N4BP2L2
																	MTHFD1												COLGALT1	AL445472.1
																	DTL												TIGD4.1	HSDL2
																	ZWILCH												PTPRA	PPP1R21
																	NDC1												PPARGC1B.1	ST5.3
																	FIGNL1												DIP2C.1	TENT2.1
																	FKBP3												CLIC4	LARP1
																	HTATSF1												ID2.3	WDPCP
																	NUDT21												UBA6	RNF149.3
																	DIAPH1												FTH1.5	CDKN2B-AS1.1
																	LSM8												PAPSS1	CCDC88A.1
																	MRPS16												ZFP36.7	PTPN12.1
																	MCM10												RAPH1.1	FBP1.1
																	PBRM1												AGPAT4	KIF13A
																	TRIP13												RAPGEF2	SBF2
																	POC1A												CAPG	PDCD4.2
																	HIST1H2AH												CRLS1	ERGIC1.1
																	SASS6												DUSP1.6	NAV1.1
																	MAGOHB												PEPD	HSD17B14
																	PLK4												COPA	CREG1.1
																	SLC25A5												DNAJC5	NUAK1.2
																	SMC6												ZCCHC7	ZSCAN5A.1
																	SMARCB1												RAB7A	NSMAF.2
																	DCP2												MAPKAP1	SLC39A11
																	NUCB2												DIAPH1	CAPG.1
																	DNAJC21												SPAG9	CRIM1
																	HDGF												SNX8	HERPUD1.5
																	HMGN5												FMNL1	LCORL.1
																	POLA2												WDR37.1	EIF2AK2.3
																	KMT5A												STK40	MGST3.1
																	KIF2A												RILPL2.1	EFR3A.1
																	JADE1												ZBTB46.1	TTC3.1
																	GNAI2												TMEM120B	GBE1.2
																	DONSON												DOK3	STAT5A
																	SUB1												APOC1.1	UTRN.1
																	RPSA												CCDC57	FBXL17
																	ZFP36L2												TUT7.1	PYGL.4
																	MMS22L												LAPTM5	SH3RF1.7
																	NAP1L4												PTPN12	BACH2
																	SLC29A1												SPI1	MS4A4E
																	PMF1												ATP2A2	SIPA1L1.5
																	HIST1H2BH												GNS	CD163L1.1
																	KHSRP												PLBD2	NBPF14
																	PAICS												GSR	SERPINE1.3
																	RBX1												TXNDC11	IL10RA.1
																	MSH2												LRCH1.1	DHRSX
																	ID1												PXDC1	VEGFB.1
																	KNTC1												PDGFB.2	TEAD1
																	ASRGL1												CPPED1	P2RX7.3
																	EIF5A												PXK	PSMG2
																	NUP155												SLC9A1	UBE4B
																	NUP62												DNM2.2	ESYT2.1
																	C19orf48												FHOD1	RNF19A.3
																	TRIR												FERMT2	TRG-AS1.1
																	CDC6												ZXDC	EEPD1.5
																	RECQL4												CLCN6	AC109826.1
																	EIF4A3												GFPT1	SHMT1.1
																	UQCC3												MYO5A.2	SLC9A7.1
																	PSMA7												STX4	APOE.3
																	ENSA												DHDDS	CLASP2
																	POLA1												LMO2.2	CTIF.2
																	DCTN3												TBK1	PLEKHG1.1
																	GUSB												SLC27A1	NR3C2.2
																	CD1C												CA5B	AMDHD2
																	PSMB2												TULP4	SNX6.1
																	CFL1												CLEC17A.4	CENPP.2
																	NRGN												PARP9.1	TNPO1
																	AP1S2												ZSCAN5A	MOB3B.1
																	DSCC1												SPG21	ZRSR2
																	HINT2												EIF2AK2.2	TRPM7.2
																	RAD23A												ARFGAP3	AKAP9
																	STK17A												ACTR3	GPR155.2
																	FAM122B												STX3.1	SLC9A1.1
																	RECQL												PLEKHA2.1	ABHD12
																	SRSF4												AC139887.2.2	GRK3.2
																	IPO9												DOT1L	CDK17.1
																	CENPP												WDR91.2	WDR26
																	ARHGAP11B												YWHAZ	EPG5
																	COA1												PDIA3	MGMT
																	ARPP19												IKBKE	TSNARE1.1
																	RPA2												VPS37B	PSME4
																	PTBP1												CANX	PDXK.2
																	E2F2												SLC1A4	R3HCC1L.1
																	KLF6												SGK1.6	PRKAR1A
																	FADS2												MX1.3	RALA.1
																													ITGB1	RNF213.1
																													CDK17	JUN.6
																													ATP6AP2	ITGA6.3
																													MYO1D.2	ACYP2.2
																													TBC1D9B	AC099489.1
																													ELMO2	ANXA5.1
																													SNHG25	PLEKHA1
																													STXBP1	SBF2-AS1.1
																													SLC44A2	MR1.1
																													SIL1	PLSCR1.1
																													SESTD1	AC097103.2
																													RHOQ.3	PLA2G15
																													VPS53	TANK
																													ARFIP1.1	HIBADH.2
																													MAFG.1	CEBPD.6
																													AXL.2	NTRK3
																													DDX21.1	AL121761.1
																													SMURF1.2	SCIMP.1
																													RASSF5	CFLAR.2
																													KIAA0930	KLHL24.2
																													JOSD1	MXI1.1
																													MPHOSPH6	DGLUCY
																													SELENOS	SAMD9L.3
																													PPFIA1	ENTR1
																													TMEM87B	ANKH.3
																													SYNE2	ABCA5
																													PDXDC1	CAST.1
																													HVCN1.1	NBPF19
																													AKAP6	MLLT10
																													PLD2	CAPN7
																													XPOT	NCOA7.3
																													TPM4	RAB20.1
																													ZC3H13	UACA.1
																													ATP1B1.2	BASP1.2
																													MB21D2.2	TBL1X.2
																													SCFD2.2	VPS41
																													NAV1	P2RX4.3
																													EHBP1L1.1	NLK.2
																													AVEN	STK10.3
																													AC016831.7.3	SEPT10.1
																													TMED10	RBPJ.1
																													RGS12	PPFIA1.1
																													C7orf50	FAH
																													AKIRIN2	GM2A
																													MEF2D	CPPED1.1
																													ARL8B	FSD1L
																													SLC38A7	MAPK8
																													FNDC3A	C2CD3
																													CHMP4B	FLT1.5
																													ABCB4	ADCY9
																													ATP1A1	KDM3A
																													PCSK5.4	VMP1.2
																													MICU1.2	AC107884.1
																													ANKRD12.2	PRKG1.2
																													TMEM154.1	REPS2
																													DPP7	IVNS1ABP.3
																													CFDP1	ANKRD36
																													RTN3.1	SPP1.8
																													ETF1	ADAM17.1
																													BID.1	LINC01503
																													ANXA11	SLC25A43.1
																													CDC37	CLIC4.1
																													SBF2-AS1	ARHGEF10L.5
																													NDUFAF2	RSAD2.1
																													PCNX4	STK40.1
																													MGAT1.3	NMT2
																													AKR1A1	CCDC40
																													MAEA	SLC11A2.1
																													ARF1	TUT7.2
																													WDR11	STAT1.4
																													ITGA6.2	ZCCHC7.1
																													AGO1	ALDH2.1
																													AC092683.1.1	PTPDC1
																													NADK.1	NCAM1.2
																													STIM1	MCUB.2
																													ZCCHC2.1	AC090517.4
																													NAGK.4	CACUL1
																													IFRD1.1	DCUN1D4
																													EPHB2	NAP1L1.5
																													ENG.1	LRRFIP1
																													DOCK10.1	ARFIP1.2
																													SH3BP2.1	PSTPIP1
																													ATG16L2.4	TRIM66
																													SMAD7	NAGLU
																													HAVCR2	SCAMP1
																													TMEM184B	TANGO2.1
																													EDEM1	PLBD1
																													ST3GAL5	CATSPERE
																													MAP2	SLC7A8.3
																													SLTM	NUFIP2
																													OGDH	NMD3.2
																													DNAJC3	DST.1
																													SLC37A2.1	PIK3IP1-AS1
																													DARS	HHAT
																													GNG7.1	RASA2
																													TRPM7.1	STIM1.1
																													DDX10	TMEM164
																													STAT6	ZCCHC14
																													ST3GAL2	TPP1
																													SNX30.1	LY96
																													USO1	ALDH1A2.1
																													ANKRD6.1	AC098829.1
																													HERPUD1.4	TALDO1
																													MTCL1	GABARAPL1.1
																													CTDSP1	PTGR1
																													BTG1.1	CEP85L.1
																													AHI1.1	PALLD
																													UGGT2	WASHC2C
																													USF3	NIN
																													GALNT11	IFIH1
																													FBXO38	HERC4
																													SLC25A43	TSHZ1
																													TOLLIP	DUSP1.7
																													CAST	ARPC5
																													SPPL2A	SPAG9.1
																													KIF13B	DMXL1
																													EPS8.1	RASSF1
																													HS1BP3	RTN3.2
																													STEAP3	WBP1L
																													RNMT	ARHGEF11
																													LPCAT1	ARL8B.1
																													STX6	CCPG1
																													TNFRSF1B.1	DRAM2
																													SLC16A1-AS1	FRS2
																													PAK2	PIK3CB
																													MORF4L2	CFDP1.1
																													AP3D1	IFT122.1
																													TLN1	CREBRF.1
																													UBE2Q2	DENND1B.1
																													HTT	CD300LF
																													STAT1.3	SLFN5
																													ARHGAP42.1	STAT2.1
																													TPM3	RAB9A
																													THEMIS2.1	LINC00662
																													HERC6.1	ST3GAL5.1
																													WDFY1	TMCO4
																													TRAK2	SOS1
																													GPR137B	HS1BP3.1
																													HIF1A-AS2.1	WIPI1
																													ATP6V1B2	GRN
																													WDR1	RSRC1
																													ENO1	USP54
																													LDAH	PDLIM5.1
																													NFAT5	SMCHD1
																													FAM210A	HLA-DMB.1
																													TREML1	TSC22D1.2
																													RNF135.1	TRPS1.2
																													GPAT4	UBE2R2
																													NFKBIZ.3	TPD52
																													TMEM181	WDFY1.1
																													WHAMM	AL078590.3.3
																													RNF217	CDKN2A
																													IFI44L.5	C3orf62.1
																													NFE2L2	TIGD4.2
																													MAST2	FAM174B
																													SPART.1	C22orf34.4
																													SLC2A9.2	AUH
																													RAB8B	LRRFIP2
																													SYAP1	MBNL2.1
																													IARS	ZNF516
																													HDLBP	SCP2
																													AMBRA1	NPEPPS
																													TXNRD1.1	GNPDA1
																													B3GNTL1	KIAA1841
																													PFKL	SLFN11
																													NCAM1.1	PCED1B.3
																													MDN1	ECPAS.1
																													SPATS2	TYMP.3
																													MGAT5.2	NEK6.2
																													OSCAR	KIF13B.1
																													HMGXB3	ST3GAL1.1
																													CCDC12	AL139260.1.1
																													ZNF267	PARVB.4
																													SNX6	IFNLR1.3
																													PDE4DIP.3	PCNX4.1
																													WWC3.2	MBD4.1
																													TTL	AGO1.1
																													MICAL3	CYP4V2
																													MICAL1	AGO4
																													MT-CO2.6	ZNF235
																														CAMKK1.1
																														MS4A4A.1
																														TPCN2.1
																														SMG1
																														UBR5
																														DHRS4L2
																														GRINA
																														TXNRD1.2
																														NRP1.7
																														PHLPP1.1
																														CCL3.2
																														RGS12.1
																														GLUL.5
																														UBA6.1
																														VAV2
																														EXOC1
																														TMCO3
																														PADI2.8
																														ZNF131
																														TSC22D3
																														ZC2HC1A
																														ACBD6.1
																														PEX14
																														DUS2
																														CERS6.1
																														MAEA.1
																														FTH1.6
																														CFAP44
																														CREM.2
																														MS4A14
																														ERICH1.2
																														HPS4.1
																														NT5DC1
																														B4GALT5
																														MAPRE2
																														NFE2L2.1
																														PATL1
																														PCGF5.2
																														CCDC57.1
																														AC087500.1
																														FKBP15.2
																														ZBTB1
																														MARCH8
																														EFCAB2.1
																														NLN.1
																														ATP6V1A
																														NFAM1
																														AMFR
																														ANGEL1
																														GFPT1.1
																														HVCN1.2
																														HLCS.1
																														NUP210.1
																														IFT88
																														KIAA0930.1
																														AHI1.2
																														TFEC.1
																														NACC2
																														ARFGEF2.1
																														RAB11FIP1
																														LINC00894
																														FIG4
																														MKL2.1
																														LINC00937
																														ZYG11B
																														DCLK2.5
																														LATS2
																														PATL2.1
																														CLCN7.1
																														CD37
																														PDCD6IP
																														SPG21.1
																														USP49
																														NDEL1
																														LCP2.3
																														ANKMY1.1
																														GSR.1
																														MT-ND1.4
																														HERC6.2
																														OAS1
																														ZBTB4
																														SNX27
																														EEF2K
																														PUS10
																														SLC6A6.1
																														CNTLN.1
																														NPC2
																														PTBP3
																														TPST2
																														HEXDC
																														SGF29
																														CUL4A
																														MT-ND3.2
																														CLIC2
																														EPM2A
																														STK38
																														DHRS9.3
																														AC078845.1.3
																														NABP1
																														CTSZ
																														CABLES1.1
																														MALT1.1
																														AFF4.1
																														TMEM268
																														HPS1
																														ANK2.3
																														UBAP2.1
																														COPA.1
																														38777
																														DHX34
																														BCAT1.3
																														WIPI2
																														USF3.1
																														MTHFR.4
																														TTC33
																														CCSER1
																														WDSUB1.1
																														RNF168
																														NPIPB5
																														CDC42BPA.2
																														SLC35F5
																														TUBGCP2
																														FNBP1.2
																														GSTO1
																														TNFSF13B.1
																														AC010542.3
																														ZC3H3
																														DOK3.1
																														DDX60.1
																														MAPK6.1
																														BBS2.1
																														CPEB2
																														RAD9A
																														XPR1
																														TOM1L2
																														RNF157
																														CEBPG
																														MSRA.2
																														SESN1
																														MICAL2.2
																														LOXL3.1
																														LRSAM1
																														PXK.1
																														HMOX1
																														TBC1D9B.1
																														RPRD1B
																														FAR1
																														MDM2.1
																														USP36.1
																														NEDD9.3
																														MT-CYB.7
																														TTL.1
																														TRIM25
																														NAA16.1
																														SNX4
																														WDR11.1
																														DICER1
																														CD46
																														ECHDC2
																														IQCH-AS1
																														PML.1
																														HERC5.1
																														EIF2AK4
																														DRAM1
																														GNPTG
																														SCML1
																														PSEN1
																														HLA-DQA1
																														CHCHD6
																														PDPN.3
																														FAM49A.3
																														METTL22
																														COQ8A.1
																														BCL6.6
																														TTC8
																														SCMH1
																														CLCN6.1
																														UVSSA
																														ZNF330
																														ATP6V0D1.1
																														C9orf72
																														NHLRC3
																														APP
																														OSBPL3.2
																														MT-CO1.7
																														MRPS6
																														FAM19A2
																														IFRD1.2
																														SRGN.8
																														FBXL5.1
																														SARAF
																														FXYD5

## Sheet: Table S4
Green_2024_c1_Homeostatic	Green_2024_c2_Homeostatic	Green_2024_c3_Mitophagy	Green_2024_c4_Reactive	Green_2024_c5_Reactive	Green_2024_c6	Green_2024_c7_Interferon	Green_2024_c8_Stress	Green_2024_c9_Stress	Green_2024_c10_Stress	Sadick_2022_c0	Sadick_2022_c1	Sadick_2022_c2	Sadick_2022_c3	Sadick_2022_c4	Sadick_2022_c5	Sadick_2022_c6	Sadick_2022_c7	Sadick_2022_c8	Serrano-Pozo_2024_astH0	Serrano-Pozo_2024_astIM	Serrano-Pozo_2024_astMET	Serrano-Pozo_2024_astTinf	Serrano-Pozo_2024_astR0	Serrano-Pozo_2024_astR1	Serrano-Pozo_2024_astR2
SLC1A2	DLC1	MT-CO2	DPP10	CHI3L1	PDZRN4	IFI44L	TFRC	HSPH1	NEAT1	HPSE2	CST3	DPP10	CHI3L1	DCLK1	DCLK1	DPP10	PTCHD4	MOXD1	SGCD	AC002429.2	VEGFA	CHI3L1	LINC01094	DCLK1	SLC38A1
HPSE2	NTM	MT-CO1	SLC38A1	TPST1	SLC14A1	IFI6	NR4A3	HSPA1A	SLC5A3	CABLES1	APOE	AC012405.1	SERPINA3	SLC38A1	LINC01088	HSPA1A	KCNMB2-AS1	DACH1	GRM3	AC053513.1	HSPH1	TPST1	PLCE1	LINC00609	DPP10
TMEM241	ATP1A2	MT-ATP6	DCLK1	SAMD4A	EGLN3	IFI44	ZSWIM6	HSP90AA1	RIMS1	ZNF98	FTH1	L3MBTL4	TPST1	DPP6	LINC00609	ID3	MIR34AHG	SGCD	SLC1A2	LINC00499	HILPDA	EMP1	CREB5	AC012405.1	DCLK1
DLC1	CST3	MT-ND3	VCAN	SERPINA3	C5orf17	HERC6	ELOVL5	HSPB1	SGCD	ARHGAP24	HEPN1	LINC00609	SAMD4A	LINC01411	KAZN	JUN	ZMAT3	LTBP1	ZNF98	OBI1-AS1	ANGPTL4	GNA14	COL21A1	LINC01088	LINC01411
ARHGAP24	CLU	MT-CO3	WDR49	BAALC-AS1	PLEKHA5	XAF1	RFX4	HMGB1	PFKP	TRPM3	ITM2C	ADAMTSL3	ARHGEF3	FOS	AC012405.1	DDIT4	AL353138.1	CREB5	HPSE2	ETNPPL	DNAJB1	ELOVL5	AC012405.1	TNC	GRIA1
WIF1	APOE	MT-ND2	TJP2	GNA14	SYTL4	DDX58	SAMD4A	CRYAB	RANBP3L	SYNE1	DLC1	AQP1	MAPRE2	CRYAB	CD44	JUNB	ASCC3	AL589740.1	WIF1	AF279873.3	HSPB1	SAMD4A	EGF	CD44	DGKB
HEPN1	COL5A3	MT-ND1	TNC	ARHGEF3	ZFPM2	STAT1	TRIM9	SH3BGR	MT2A	PLCB1	CKB	AC073941.1	BAALC-AS1	GRIA1	TTN	FOS	DDB2	HGF	LINC01727	DNAH7	HSPA1A	CLIC4	MYRIP	ADAMTSL3	WDR49
SGCD	NRXN1	MT-ND4	GFAP	DST	PDK4	IFIT3	SIK2	HSPA4L	SLC39A11	F11-AS1	FTL	SNED1	GNA14	UBC	TNC	DPP6	CDKN1A	TMEM132C	VAV3	AC091826.2	HSP90AA1	ELL2	AL390755.1	KAZN	LINC01094
CABLES1	PTGDS	MT-CYB	MIR4300HG	COLEC12	DNAH7	MX1	HSPH1	PTGES3	MRPS6	AC097518.2	GJA1	CACNA2D3	RASGEF1B	DPP10	ADAMTSL3	ID2	TNFRSF10B	WIF1	CABLES1	MGAT4C	BNIP3L	ETV6	FRMD5	AC073941.1	DPP6
ZNF98	C1orf61	MT-ND5	SNED1	F3	CADM2	EIF2AK2	SH3RF1	ATP2C1	ZNF804B	CACNB2	CPE	VCAN	CD44	HSP90AA1	L3MBTL4	ID1	KCNMB2	ADAMTS17	AC097518.2	SLC14A1	PPP1R3C	ADAM12	LRMDA	DPP10	AL365295.1
NRXN1	RBMX	MT-ATP8	AQP4-AS1	FAM189A2	FLRT2	TTTY14	NR4A1	SLC7A11	KCNJ10	RORA	CLU	AQP4-AS1	ETV6	HSPA1A	AC073941.1	HSPA1B	EDA2R	SLC1A2	NRXN1	AL589740.1	HSPA1B	ZFYVE28	LAMA2	CCDC85A	CFAP47
GRM3	HPSE2	IDS	DGKB	MAPRE2	FYN	ISG15	SLCO1C1	HSPD1	SLC38A2	VAV3	MT2A	FP236383.3	ZFP36	SPARC	CCDC85A	LINC01411	TRIM22	EPHA4	F11-AS1	AGBL4	FAM162A	CADPS	ST8SIA1	TSHZ2	SMAD9
PLCB1	NKAIN3	MT-ND4L	GPC6	CD44	CDH20	IFIT1	FAM184A	DNAJB1	MT1G	GPC5	GLUL	PLEKHA5	ELL2	CCK	DPP10	DPP10-AS3	MDM2	LPAR1	ARHGAP24	NKAIN3	BAG3	ARHGEF3	PCED1B	GPC6	TJP2
F11-AS1	TENM2	MAP1B	KAZN	ETV6	FOXP1	UTY	ATP1B3	BAG3	MT1E	DGKG	TUBB2B	KAZN	SOD2	HSPB8	AQP1	UBC	NDUFAF6	CTNNA2	PDE3B	CACNA2D3	HIF1A-AS3	NRP1	AC073941.1	L3MBTL4	SPARC
DNAH7	PTN	CALM1	DPP6	ANGPTL4	ADCY2	PARP14	SIK3	HSPA1B	VAV3	CHST11	CD81	RASL12	F3	JUN	NFASC	H3F3B	MIR3659HG	EPHA6	BRINP3	AC025159.1	MT2A	WWTR1	AC104574.2	VCAN	KCNN2
RERG	SGCD	TUBA1B	CD44	ELL2	SRPX2	DDX60	GRM3	OSBPL1A	MALAT1	FLRT2	GJB6	NAV1	HILPDA	STXBP5L	GPC6	HS3ST3A1	TYMSOS	GABRA2	LRRC4C	UFL1-AS1	PDK1	LMO2	PLEKHA5	SNED1	SERPINI2
SLC14A1	EMX2	MAP2	ADAMTS9-AS2	GNA14-AS1	SHISA6	IFITM3	ESYT2	CHORDC1	MRAS	RIMS1	PTN	AHNAK	ZFYVE28	LINC01094	TSHZ2	HSPB1	RFX3	NRXN1	RIMS1	AC073475.1	GAPDH	DST	CFAP54	SLC38A1	SEMA5A
TRPM3	SLC1A2	MAP1A	ID3	CPNE8	OPHN1	PARP9	NR4A2	P4HA1	HPSE2	OLFM2	AC012404.1	ST6GALNAC3	FAM189A2	TJP2	GALNT15	AQP4	NEAT1	SLCO1C1	FLRT2	ADGRV1	PTGES3	AKAP12	LMNTD1	NFASC	VCAN
GPC5	OBI1-AS1	CAMK2A	SMAD9	NRP1	LDLRAD4	RSAD2	ZHX2	HSPE1	CHST11	SGCD	HTRA1	MMD2	EMP1	DGKB	ADAMTS9-AS2	S100B	DLEU2	CALN1	HS3ST5	AC125613.1	DDIT4	ANO6	PDE1C	SYNPO2	SH3GL2
CLYBL	ATP1B2	MBP	DPP10-AS3	PLSCR1	RERG	BST2	PDE7B	ABHD3	RASSF8	MACROD2	VIM	DST	COLEC12	GUCY1A1	LINC00836	HSP90AA1	RPS27L	NHS	DACH1	IQCA1	PLOD2	PLSCR1	BICD1	TTN	SNED1
NKAIN3	DPYSL2	CAMK2N1	ARHGEF4	ZFYVE28	LRP1B	NRIR	NTRK2	NEAT1	SMTN	OTUD7A	ATP1B2	WDR49	PLSCR1	NLGN1	SNED1	AL365295.1	PCAT1	GRM3	COL5A3	AC002460.2	NR4A3	CPNE8	FAP	PLEKHA5	GUCY1A1
GPM6A	ATP13A4	KIF5A	RNF19A	PDE8B	AKT3	USP9Y	WIF1	MIB1	SASH1	NRXN1	AP000462.1	GPC6	OSMR	ID3	VCAN	MT1G	MOXD1	PDE3A	RORA	NR2F2-AS1	MT1E	MAPRE2	MAP1B	LINC00836	LINC01088
EGFR	FOXG1	SNAP25	DCLK2	BCL6	OTUD7B	MT2A	GALNT18	HIBCH	NPAS2	LRP1B	CLDN10	TNC	ITPKC	KAZN	MAN1C1	SMAD9	ST6GALNAC3	EPHB1	EGFR	AC023095.1	SERPINH1	KCNQ3	DCLK1	ROBO2	ADAMTS9-AS2
CADM2	CTNNA2	NRGN	SERPINI2	TENM4	C2CD2	B2M	PER1	PALLD	HGF	SLC24A3	SCG3	AC105052.4	CADPS	HSPB1	SLC38A1	HES1	PLCL2	RMST	GLUL	AC138627.1	RAPGEF4	PKNOX2	ARHGEF3	ADAMTS9-AS2	STXBP5L
FLRT2	ARHGAP24	CALM3	SPARC	DTNA	LHFPL6	NLGN4Y	ZNF10	OSBPL3	PLPP1	PDE3B	MT1E	PRRC2C	BCL6	CFAP47	MARCH3	PPP1R3C	KCTD8	ATP8A1	DGKZ	AC104596.1	HSPD1	BAALC-AS1	TSHZ2	GALNT15	AEBP1
PDE3B	GPM6A	TMSB4X	GRIA1	HILPDA	STK17B	IRF9	HSPD1	MMP16	PDE4DIP	AC007389.1	WIF1	ABR	DEPP1	WDR49	PLEKHA5	ITM2B	TCEA3	TSPAN7	ATP1A2	AC027117.2	P4HA1	F3	ANGPT1	MAN1C1	SLC16A9
OBI1-AS1	SLCO1C1	SYT1	ST6GALNAC3	YBX3	RNF19A	FTH1	ADAMTS17	SEM1	CAPN2	CADM2	CXCL14	CLIP1	CLIC4	KCNN2	CACNA2D3	SHISA6	FAM198B-AS1	CXCL14	ADGRB3	AL392086.3	BNIP3	CLIP1	PLPP1	CERS6	MIR4300HG
FAM171B	FAM171B	NORAD	PFKFB2	AHCYL1	MERTK	HERC5	SAT1	PRICKLE2	RNF24	LINC00499	PCDH9-AS2	RBM25	CPNE8	PFKFB2	CPAMD8	SEMA6A	CACNA1C	AC073050.1	PTN	TENM2	PGK1	YBX3	SCN1A	CRYAB	HSP90AA1
RORA	VAV3	RPL13	CFAP47	SLC39A14	FAM13C	DDX60L	ZNF644	SLC5A3	SLC39A12	EPHB1	ITM2B	SMAD9	SLC39A14	HSPA1B	SYNPO2	AC093610.1	FBLN1	LRRC3B	MERTK	PCLO	MT3	GPR158	AL354740.1	KCNJ3	LINC02814
PCDH9-AS2	RANBP3L	RPL37A	CERS6	OSMR-AS1	MKLN1	PLSCR1	FOS	DNAJA1	SESN1	LINC00511	TMBIM6	GFAP	ADAM12	VCAN	CERS6	SPARCL1	GAS6	BICC1	CADM2	LMO3	MT1X	ITPKC	WDR49	WDR49	BICD1
PIK3C2A	MACROD2	RPL3	SLC16A9	OSMR	CEP350	STAT2	CAMK1D	SERPINH1	MT1F	DNAH7	ENHO	CD44	ACTN1	ADAMTS9-AS2	SLC24A4	JUND		APBA1	GRIA2	AL022068.1	UBC	MFHAS1	PRRX1	RASGEF1B	ARMC3
LRRC7	PPP1R9A	RPL41	FOS	MACF1	RIPOR2	MEF2C-AS1	ZNF331	FXR1	COL5A3	LINC01727	PTGDS	SLC24A4	WARS	ZFP36L1	KCND2	MSX1		TAFA1	MACROD2	LINC00271	CRYAB	AC083837.1	PTCHD1-AS	MARCH3	SEMA6A
KLHL32	NHSL1	RPS18	PLEKHA5	MAOB	TXNIP	COL5A3	LMNA	CERS6	IL17RB	GRM3	MT-ND3	LINC01515	CNTNAP3B	SH3GL2	STXBP5L	RHOB		AC079760.1	RORB	GABRB1	PFKP	MATN2	AL807742.1	IGFBP5	CERS6
GJA1	RORA	EEF1A1	NAV1	SLC1A3	ACSS3	RFX3-AS1	ARIH1	MBNL2	ABHD2	AL589740.1	AGT	MAN1C1	SOCS3	APLNR	ROBO2	MT3		RERG	ABCD2	CNKSR2	MT1M	GFRA1	SLC7A11	AQP1	CFAP54
MERTK	NFIB	RPS28	ZFP36L1	TRIO	CFAP47	PTGDS	SH3PXD2B	DNAJB6	KCNMB2-AS1	KCNQ3	MT-CO3	ZMAT1	YBX3	H3F3B	HS6ST3	DLGAP1		TENM2	CACNB2	PDE4D	JUNB	BAALC	AF279873.3	CP	UBC
ADGRB3	ZNF98	TLE5	L3MBTL4	TMTC2	PPP2R2B	KCNMB2-AS1	CCNH	MRPS6	CACNA1D	RERG	CD63	DPYSL3	MAP3K14	DSCAML1	AL157886.1	SNED1		CST3	CKB	FSTL5	METTL2B	NAMPT	FRMPD4	STXBP5L	GFPT2
RORA-AS1	CHD9	PRKCB	PLCE1	CLIC4	CTDSPL	MT1M	EEF2K	ZNF516	MT1M	TMEM108	FAM171B	LINC00342	DTNA	SNED1	KCNJ3	FABP7		VIM	PLCB1	NTRK2	MT1G	FAM189A2	CACNA1C	SLC24A4	FOS
GPC5-AS2	EPHB1	ENC1	BICD1	PTPN9	PARD3	PRDM16-DT	PPARGC1A	FLRT2	CSRP1	MEIKIN	TMEM241	CD38	NAMPT	GPC6	CP	FAT3		HRH1	SLC4A4	HMGCLL1	ELOVL5	NRCAM	AL078604.4	ANGPT1	ZFP36L1
HS3ST5	HES1	CHN1	PLXDC2	CADPS	AKAP10	ADAR	SLC7A2	ST13	ATP1A2	AC106845.1	LAPTM4A	DAAM2	AC087854.1	DUSP1	ADAMTS9	SCG3		NCKAP5	ESRRG	RBMS3	GPI	PIP4K2A	TTLL7	ABI3BP	ID3
SLC6A1	TRPM3	RPLP1	ADCY8	CACHD1	LAMA2	TRIM22	CACHD1	NFAT5	IFRD1	HIF3A	GPR37L1	CNKSR2	AL354740.1	LINC01088	SLCO3A1	ILDR2		RALGAPA2	AC106845.1	AC114971.1	HSPE1	TRIO	MOB3B	LINC01094	AC092924.2
PPP1R9A	LSAMP	NEFL	GALNT15	CNN3	FKBP5	MT1G	PITPNC1	JDP2	FBXO2	EPHA6	SLC3A2	WDR60	PDE8B	LINC00609	PLCB4	NHS		PTAR1	MRAS	TMEM232	ID2	SULF1	CD44	ADAMTS9	USH1C
EPHB1	MALAT1	YWHAG	KCNN2	SOD2	MAGI2	SP110	SMARCA2	HSPA4	SAMD4A	TENM2	MT3	DLGAP1	TENM4	MIR4300HG	WDR49	WDR49		PLCB1	TRPM3	TEX9	FOS	C4orf19	HMBOX1	HS6ST3	APLNR
GABRA2	SON	EEF2	ANGPT1	ZFP36	ZC2HC1A	APOL6	FOXO1	XPO1	TMEM184B	NKAIN3	GAPDH	IQCA1	HAP1	IGFBP5	IGFBP5	SLC20A2		DNM3	SH3RF1	GLUD1	TFRC	DNER	AC026316.5	DPYSL3	ARHGEF4
LRRTM4	PON2	VSNL1	DPYSL3	MRVI1	NR2F1-AS1	LGALS3BP	XYLT1	SUGT1	B4GALNT4	KCTD8	MT1X	PLCE1	NRP1	SMAD9	ATP9A	HIP1R		PIP5K1B	GPC5	ST6GALNAC3	CKB	KCND3	SHISA9	ARHGEF3	GFAP
SLC4A4	ANKDD1A	RPS14	DLGAP1	KCND3	ETNPPL	C5orf56	TSC22D2	EYA2	PDE3B	ESRRG	TTYH1	AL392086.3	SCARA3	AL365295.1	RTN1	SLC16A9		NLGN4X	SLC6A1	AC068308.1	EFCAB3	COLEC12	CNTNAP3B	AQP4-AS1	TXNIP
TMEM108	RORB	RPS21	GUCY1A1	MFAP3L	AGBL4	EPSTI1	HIVEP2	TSHZ1	LCOR	EEF2K	AL356737.2	ATP9A	AL390755.1	GFPT2	RASL12	TAFA1		PLAGL1	SLC6A11	DPP10	HSPA4L	UBASH3B	DAAM1	PLCB4	AKAP6
ERBB4	GRM3	ACTB	HMGCS1	ANO6	PAPLN	MTHFD1L	MSI2	RAP1GDS1	KIAA0930	EGFR	P2RY14	MAP1B	MRTFB	CERS6	BNC2	DGKB		ARHGAP24	RANBP3L	EPHA6	NWD1	SCARA3	RASGEF1B	SERPINI2	HSPB8
	GABRA2	PCSK1N	DAAM2	SCARA3	COL21A1	TRIM69	CHST11	DNM3	TPD52L1	CALN1	PRNP	MARCH3	HGF	KCNE4	HSPB8	AGT		AC091826.2	SPRY4-AS1	LRRC3B	GYS1	RGS6	SPATA13	CPAMD8	AQP4-AS1
	LRRC4C	RPL34	ABCC4	TMEM164	NCAM2	C8orf37-AS1	ZNF98	PAPOLA	CACNB2	OBI1-AS1	PSAP	ADAMTS9-AS2	PLCE1	HMGCS1	AL627316.1	SERPINI2		MEGF10	AL591686.2	NKAIN2	HES1	SLC44A3	AL365295.1	MYRIP	DSCAML1
		RPL38	STXBP5L	IGFBP7	AHCYL2	MICALL2	SPECC1	PRKD1	NEDD4L	GRK3	MT-CYB	LMNTD1	PTPN9	IDI1	MYRIP	SPOCK2		KCNQ3	SYNE1	PCDH9-AS2	CDH23	ANGPTL4	EFEMP1	ALPK1	CRYAB
		BASP1	APLNR	CALN1	PACRG	PKN2-AS1	ABCA1	SEZ6L	TMEM161B-AS1	ADAMTS17	FXYD1	ARMH1	MAOB	LINC02814	TJP2	ARMC3		MYO10	GPM6A	RFX3-AS1	PER1	OSMR	AC245297.3	BNC2	USP54
		MTURN	AF117829.1	ABCC9	DEPP1	PNPT1	PLD5	SEL1L3	JAM2	PTCHD1-AS	SPARCL1	ARHGEF4	ANO6	SLCO3A1	ST6GAL1	MT1M		GRIA2	GRAMD1C	LINC01376	ADM	TCAF2	VCAN	AL157886.1	NHS
		RPSA	SEMA6A	C4orf19	GABRB1	NLRC5	SASH1	CDH10	RHOQ	COL5A3	SARAF	SNTB1	EVA1C	ABCC4	PRR16	ARHGEF4		PHACTR3	PID1	TAFA1	PKD1	DNAJA4	SEMA3D	ATP9A	PFKFB2
		RPL15	USP54	NAMPT	ZBTB16	LAMA1	VEGFA	HSP90AB1	MT1X	LRRC4C	ARL6IP1	MGAT4C	UGCG	SERPINI2	CASK	RNF220		LYN	CADM1	ZRANB2-AS2	NR4A1	ATP11A	STK32A	CACNA2D3	JUN
		UCHL1	IGFBP5	UNC5C	FGF1	C1orf61	SCLT1	NEDD4L	NFIB		LINC00513	AC009120.2	AC104574.2	JUND	GUCY1A1	ID4		NKAIN3	DNM3	ZC2HC1A	CHSY1	MGAT5	AKAP6	RTN1	KAZN
		PEBP1	ID2	CDHR3	BCAR3	S100B	EMP1	FTH1	CHI3L1		HLA-A	CERS6	ST8SIA1	LDB2	AL133304.3	CRYAB		TRIM9	DLC1	LINC01266	JUN	TMTC1	C3	LMNTD1	GALNT15
		VAMP2	SEMA5A	TMTC1	CDC14A	IRF1	DIP2C	LRP1B	MARCH6		HMGN3		RFTN1	USH1C	AL162511.1	FRMPD4		SH3RF1	LRP1B	AC090993.1	ENO1	SERPINA3	FIGN	FRY	ABCC4
		RPS19	JUN	AKAP13	BAZ2B	TMEM72-AS1	OSBPL6	KANSL1L	RORA		AC008957.2		SLC1A3	AEBP1	ABI3BP	TOB1		AKAP12	PDE4D	LINC01748	SQSTM1	CD44	NPNT	RASL12	ST6GALNAC3
		RPL9	AKAP6	BAALC	NEO1	F11-AS1	CABLES1	CHL1	WFS1		MT-CO2		DST	JUNB	FRY	GRIK4		SHROOM3	ERBB4	FAM198B-AS1	PTMA	SIPA1L2	AL050309.1	SLCO3A1	SHISA6
		GNAS	SNTB1	MFHAS1	BICC1	HLA-C	FAT1	STIP1	GLUL		SRP14		MAN1C1	RNF19A	RETREG1	INPP4B		COL11A1	CTNNA2	AC124852.1	NR4A2	TENM4	GMPR	DIRC3	RNF19A
		ARPP19	HSPB8	NTRK3	FGL1	MT3	HSP90AA1	CADM2	MACROD2		GNA14-AS1		OSMR-AS1	ARMC3	LINC01094	MT2A		PRDM16-DT	SOX5	AL445426.1	NXN	SLC1A3	AGBL4	CRISPLD1	ELN
		OLFM1	PHYHIPL	MSRA	WLS	WARS	PPP2CB	GABRG1	CLIP2		MT1F		KCND3	BICD1	DPYSL3	RGR			SEL1L3	ZMAT1	SLC7A5	MAN2A1	MAPRE2	HSPB8	DCLK2
		RPL32	AQP4	KCNQ3	NPL	LCNL1	PDGFRB	BMT2	SSBP2		SLC1A2		AL078604.4	ELN	MYLK	ST6GALNAC3			ADGRL3	OPHN1	HSP90AB1	CRIM1	NEBL	C8orf34	NAV1
		RPL37	TSHZ2	SORBS1	SESN3	CHKA	JUN	FAM13A	PNPLA6		EDNRB		FAM20C	USP54	KSR2	MAP2			LSAMP	PKN2-AS1	MOB4	SPOCK1	TMTC1	FRMD5	PLCE1
		RPL36	MAN1C1	ZIC1	TRPS1	UQCR10	P4HA1	PARD6G-AS1	CDKL1		MT1G		TRIO	PRKAG2	FAM189A2	GPC6			MCC	LINC02062	KDM4C	IGFBP7	SOX6	COL21A1	LINC00632
		YWHAH	TXNIP	FAM20C	CFAP54	ANKDD1A	AF279873.3	DNAJA4	COL23A1		GRM3		MARCH3	CFAP54	GYG2	PDK4			TMEM108	ASB3	RHBDL3	SPRED1	FBXL2	AL390755.1	PRKAG2
		RPS27	HS3ST3A1	FGF2	MOB3B	PARP10	TMEM241	NAA16	SLC25A48		RORA-AS1		RALGDS	SEMA5A	MAP1B	CFAP47			CARMIL1	SPATA6	TECR	AKAP13	AC026341.1	GRIP1	AQP4
		RPS15	H3F3B	RALGDS	CABLES1	OSMR-AS1	NFATC2	CAMK2D	SLC7A2		AQP4		ANGPTL4	HS3ST3A1	ALPK1	ZNRF3			SFXN5	C8orf37-AS1	DNAJA1	NIBAN1	MAP4	SMAD9	AC012405.1
		CPLX2	B3GAT2	CRISPLD1	UNC80	TTTY10	MAPK4	SOS1	PRCP		SGCD		CNN3	PDK4	PLXDC2	PI16			PTCH1	UPP2	GASK1A	OSMR-AS1	AQP4-AS1	TJP2	DPYSL3
		ATP1B1	ADAMTSL3	LRRC3B	GNA14	GDAP1	FKBP5	VAV3	PSD2		SERPINE2		ARHGAP29	MAN1A1	GALNT13	GRIA1			HIF3A	MEF2C-AS1	GADD45B	LDLR	ADAM33	AL162511.1	SLC20A2
		TMSB10	INPP4B	ALDH1L1	FAM214A	HLA-E	YBX3	LIMCH1	ATP1B3		METTL7A		MAP1B	GFAP	ARHGEF3	LMO2			CPE	POT1-AS1	DNAJA4	CACHD1	KLHL13	ST6GAL1	SLCO3A1
		RPS29	PRRX1	GFAP	ZHX3	MTERF1	AFF4	SPATS2L	GJA1		SCRG1		C3	SLC16A9	SERPINI2	SNTB1			GJA1	INPP4B	BHLHE40	IL1R1	NEAT1	LINC01515	TSHZ2
		PHYHIP	COL21A1	LIMS1	PRICKLE2	ZC3HAV1	ZFAND5	MKNK2	PLXNB1		ACTG1		SLC44A3	VWCE	DPP6	DBI			NDRG2	FSIP2-AS1	MT1F	GNA14-AS1	GLIS3	DGKB	MAN1A1
		GAP43	DAPK1	EMP1	MAML2	IFIH1	SLC7A11	MOB4	DAB1		SLC6A1-AS1		GALNT16	GALNT15	C8orf34	TJP2			CPEB3	AC115622.1	NEAT1	TIPARP	AC093523.1	PRR16	GPC6
		RPL21	FAM189A2	NEAT1	EFEMP1	RPS27	ZBTB16	CAP2	NCAN		HACD3		IER5L	CD44	SMAD9	HLA-A			ATP8A1	CASC2	ANKRD37	SLC39A14	GRIP1	MAP1B	ZNF704
		EEF1A2	CFAP54	WWTR1	AP3B1	SLC3A2	IGSF11	CNTN1	DNM3		PRDX1		WWTR1	ST6GAL1	DIRC3	KCNE4			HGF	DPH6	BSG	BMPR2	SERPINI2	PRRX1	CCDC14
		RPL26	ATP9A	DENND4A	ERBIN	HAGHL	MIDN	SESN3	MGLL		LSAMP-AS1		IGFBP7	RGS9	CRYAB	MT1E			KLHL32	AQP4-AS1	EGLN1	RCAN1	SLC9A9	MIR4300HG	MAN1C1
		RPL18	AHNAK	ITPKC	ARHGAP42	PLA2G4C	BAG3	NDUFB4	PDGFRB		MT-ATP6		BAALC	ATP9A	AL390755.1	SHANK2			OTUD7A	COL11A1	HSPA9	BCL6	CP	RETREG1	AC079298.3
		RPS27A	TMEM132B	GLIS3	TGFBR3	FSTL3	TOB1	SMAD1	FNDC3B		PLPP3		MYH9	TXNIP	CRISPLD1	GPC4			KCNJ16	SUCLG2-AS1	RBPJ	MACF1	DGKD	GALNT13	PLEKHA5
		HSP90AB1	NHS	CNTNAP3B	GMPR	IARS	EPAS1	ELOVL5	SLC7A11		HGF		CLIP1	FYB2	NAV1	AQP4-AS1			PIP5K1B	CSGALNACT1	IRS2	P3H2	ADCY2	UBC	SNTB1
		RPL35	GRIK4	PTPRZ1	CNTNAP3B	RALGDS	UTY	CCT4	GRK3		PON2		TANC1	LMO2	PFKFB2	CRLF1			ITSN1	CCDC7	APOE	PTPN9	CHSY3	B3GAT2	GPC4
		RPL13A	KANK1	MGST1	PHLPP1	FGFR3	PFKFB3	UBE2E2	EGFR		AC079385.1		GNA14-AS1	ARHGEF4	RASGEF1B	HSPE1			LINC00511	GARNL3	MKNK2	DIP2C	MCF2L2	AL133304.3	AF117829.1
		RPS23	SLCO3A1	DEPP1	CACNA1C	AQP4-AS1	CREM	SMARCA2	GOLGB1		MT1M		MSRA	GRIK4	CADPS	PRNP			CALN1	PACRG	AP001977.1	ZFP36	DNAH9	NAMPT	CCK
		YWHAB	FAT3	MAN1C1	CD109	QTRT1	PDE7A	CHST11	METTL7A		EPHX1		UNC5C	PLXDC2	SMOC1	AC068308.1			TOX	NPL	CLU	NDRG1	TNC	GLIS3	PHYHD1
		EIF4A2	ABR	PFKFB3	PCLO	PATL2	KCNIP1	MT2A	HMGN3		AL078459.1		YTHDF1	FRMPD2	DAAM2	CTNNA2			SHROOM3	FUT9	FOSL2	ARID5B	NRP2	HSPB1	GRIK4
		KIF5C	JUNB	LRIG1	FIGN	UBA6-AS1	CHD1	TLN2	APBA2		MT-ND1		GADD45B	RGR	HSPB1	NCAN			ADAMTS17	LINC00461	HK2	FN1	AL392086.3	AP1S2	HSPA1A
		TSPYL1	DIRC3	PSMG4	SGMS1	SAT1	HOMER1	MAP4K4	GSN		CTSD		HMBOX1	DCLK2	B3GAT2	CLU			POU6F2	SOX21-AS1	MRPS6	PROS1	CNKSR2	SERPINA3	KREMEN1
		ARL6IP1	PRKAG2	PRKCA	CAB39L		HSPA9	UBC	ANAPC16		ZBTB20-AS5		LINC02649	RASGRF1	MAOB	CD81			CDH10	PAMR1	ATP5F1E	LIMS1	AC093865.1	FAM189A2	FSTL5
		STMN2	CCDC14	MARCH3	CCND3		CBARP	APOE	SRRM2		PRKCA-AS1		RASD1	SFRP2	LINC01515	TXNIP			HTRA1	ASPH	AK4	LINC00513	2025-03-01	NAV1	MAP2
		FAIM2	NLGN1	CRIM1	LGI1		SPRED2	HSPA8	DDIT4		METRN		INPP5F	ZFAND5	GINS3	VCAN			RERG	ZNF518A	NPAS2	GAP43	GALNT17	CASK	PRRX1
		THY1	ELN	RGL1	GPM6A		ETNPPL	ADGRB3	EDNRB		TSPAN7		CRISPLD1	P2RX7	NTNG1	ADGRV1			MT-CO3	TMEM132C	CABIN1	AL354740.1	RNF19A	PFKFB2	ATP9A
		GAPDH	IDI1	SLC44A3	TNS3		MRTFA	PRMT3	ARNTL		TUBB2A		CACHD1	TSHZ2	AQP4-AS1	TMEM132B			EPHA4	TNIK	ZFP36L2	ARHGAP29	P3H2	HSP90AA1	SLC7A2
		CBX6	CRYAB	PIP4K2A	EYA1		STAT3	RNF169	CTSD		ATP1A2		FIGN	MATN2	ANGPT1	HEPN1			FGFR3	PCDH9	SMTN	UNC5C	SEMA3B	GYG2	TMEM132B
		FTL	PDK4	SOCS3	AFF1		NWD1	ATP5F1E	PDE3A		LDHB		LDLR	ID2	COL21A1	AEBP1			GPAM	STK33	COL11A1	DTNA	PDE4DIP	MAOB	GSE1
		RPS12	GAN	DOCK4	MPP6		ALDH1L1	PACS1	CSPG5		AC093879.1		C1RL	LINC02251	FRMD5	CST3			FAM171B		DBI	GALNT2	IFRD1	GFAP	SPOCK2
		CREG2	ARMC3	MRTFB	CNTN1		SLC25A18	IARS	DBI		MALAT1		LIMS1	AQP4-AS1	DNER	BCAN			OLFM2		STIP1	EVA1C	MIR4300HG	AL627316.1	TNC
		RGS4	SLC7A2	UBAC2	RGS6		GNA12	CADM1	BCAN		HDDC2		PTPRZ1	AKAP6	CD38	P2RX7			PTPRJ		ATF3	2025-03-03	APP	APP	HYDIN
		FBXL16	AEBP1	CLIP1	GABRG1		B3GALNT2	DPH6-DT	PCDH7		CSRP1		ITPR2	PLCE1	RNF19A	DCLK2			GPR37L1		PKM	NRIP1	ME1	PLCE1	AL160272.1
		PNMA2	PLEC	MT1X	CHL1-AS2		PDE10A	DNAJB4	KCNN3		BCAN		SLC9A9	SEMA6A	LINC00378	ELN			MT-ND3		SETD5	FAM20C	LYST	RNF19A	KCNE4
		RTN3	SORBS1	ALDH1A1	ZNF462		DIO2	HERC4	DLC1		TRIL		UBASH3B	CYCS	GRIP1	B2M			SASH1		EFR3B	HOPX	EHBP1	CNKSR2	INPP4B
		RPL28	KCNJ3	ADAM12	TPD52L1		SPART-AS1	SNX3	SOX5		EIF1		ZFP36L2	TOB1	KCNN2	ZFP36L1			BRINP2		PFKFB3	SLC35F1	PLXDC2	KCND2	DAPK1
		GABRB2	PRKG1	NDRG1	ARHGAP26		PRKCA-AS1	HOPX	PNISR		ATP6V0C		FGF1	CCDC14	AP1S2	PLEC			FRMD4A		ITGB3BP	IL6R	TXNRD1	DAAM2	DAAM2
		NDUFA4	SLC20A2	SLC9A9	TEAD1		RANBP2	ESRRG	CRYAB		SRI		ATP11A	MAN1C1	C3	GSTM5			GNG7		JUND	PDE8B	MAOB	GUCY1A1	MYO5C
		FAU	DEC1	RELL1	STK33		FGFR2	PARD3	STARD13		SEPTIN7		MFAP3L	DAAM2	GLIS3	CSPG5			TSPAN7		SH3PXD2B	ACTN1	UTRN	ST6GALNAC3	PHYHIPL
		NECAB1	CHST9	RASGEF1B	VSIR		RHOQ	THUMPD3-AS1	MAP4K5		COX7C		PFKFB3	LINC00836	LMNTD1	GPM6B			ZSWIM6		ZNF292	PRKCA	LINC00271	CADPS	LINC02251
		ATP6V0C	OSGIN2	ITPR2	REV3L		JARID2	TPD52L1	SEL1L3		MGST1		GAB2	LINC00632	PPP1R12B	B3GAT2			MFGE8		GPT2	CLCF1	ANOS1	LAMA4	TAB2
		OAZ1	GRID2	STK3	IGF1R		BTAF1	SERPINE2	PRDM16-DT		TIMP3		TMTC2	ST6GALNAC3	FAM27C	ANGPTL4			LINC00472		CHI3L1	MAP3K14	C2CD2	OGFRL1	B3GAT2
		RPS2	ADGRV1	TMBIM1	KCNQ3		BACH2	AK3	SLC30A1		PMP22		ABCC9	EEF1A1	CHST9	GFPT2			PIK3C2A		CST3	AC002069.2	HAP1	ITGB4	LINC01515
		GUK1	GFPT2	NAV1	UNC5C		TTTY14	MAGI3	CPE		AL138828.1		AKAP13	GPC4	PLCE1	SLC38A1			MIAT		ADCY8	PTPRZ1	AL078602.1	SORCS3	RHPN1
		LMO4	UBC	PLSCR4	PCNX2		DPP6	WHRN	CDH23		TSC22D4		DENND4A	SPOCK2	AHNAK				PHLPP1		DIP2C	MRTFB	ABI3BP	AKAP6	GMPR
		RTN1	PPP2R2B	RYR3	XKR6		SYAP1	PTPN13	ARHGAP29		FAM181B		TMBIM1	DAPK1	APLNR				ATP1B2		ZFAND5	AL139260.1	CAB39L	FOS	HSPA1B
		SELENOW	WNK2	RAB11A	ABLIM1		ATF6	SLC24A3	FAM168A		AC016716.2		PALLD	GSE1	SPARC				PLEKHG1		DNAJB2	FGF1	ST6GAL1	NHS	CACNB4
		RPL7A	MAN1A1	NRCAM	FGD4		DLG5	SOD1	S100A6		AMER2		PAM	ROBO2	TENM4				COL23A1		HIP1R	FNDC3B	SIPA1L1	PLXDC2	RGS12
		NCS1	GPM6B	SPOCK1	FREM2		MXD1	ROR1	COL27A1		GPC5-AS2			B3GAT2	MATN2				SLC13A5		LIMCH1	RELL1	IMMP2L	S100B	IGFBP5
		DNM1	VWCE	MAP3K14	PTPN13		CYSTM1	ANK2	PLEKHA6		PTTG1IP			HYDIN	SGK1				GRK3		PRDM16	PDE10A	RTN1	RGMA	KANK1
		CCNI	PHYHD1	PAM	KCTD3		JUNB	GABBR1	MIR4300HG		BSG			RNF220	EXPH5				NCKAP5		PPFIA4	HAP1	WDFY2	PPP1R12B	HSPB1
		SNRPN	ST6GAL1	HGF	FAT3		LDLR	HSPA9	HSPA1A		SLITRK2			GEM	ZDHHC14				NHSL1		FTL	KALRN	ERBIN	PLCXD3	PLEC
		RPS11	ZNF704	SLC6A11	LRRIQ1		KIF21B	PCSK5	C1orf21		F3			RGS12	LAMA4				KLF12		ARFGEF3	UBE2H	PCLO	FAM27C	ADCY8
		CCDC85B	KREMEN1	GALNT16	CLIP4		GADD45B	DDR2	PCSK5		AL391807.1			DNAJB1	DCLK2				DOCK5		IER5L	ABCA1	CCDC3	SOD2	TOGARAM2
		TPT1	SYNPO2	PLOD2	KIAA1211		PFKP	DYNLL1	CD59		ETNPPL			WNK2	LINC00632				TBC1D4		CEBPB	AC003991.1	CAP2	DNER	RGS9
		RPS4X	PPP1R12B	KCTD3			GNG7	IL6ST	PADI2		RGCC			CAMK1D	SYTL4				FREM2		FGFR1	SPPL2A	LINC02649	LAMA1	ANKFN1
		RPL18A	SLC24A4	PKNOX2			CDS1	ATP5PF	CHD9		MT-ND4			SHANK2	USH1C				PTPRG		COX7C	MAP4K4	FBXO32	C3	JUNB
		CALM2	RASL12	MAP4K4			LRRTM4	SQSTM1	NWD1		LINC00960			DIRC3	ST6GALNAC3				EGLN3		NOL4	RGS20	TPD52L1	SH3BGR	SEZ6L
		RPS16	HSPA1A	TANC1			HES4	CPEB4	CPEB3		PDE5A			ADCY8	ID2				AMER2		SAMD4A	INPP5F	COLGALT2	DCLK2	GPM6B
		SLC17A7	ITGB4	SMURF2			DGKD	SORBS1	PLK5		CTSF			PPP1R3C	MYO5C				MT-ATP6		HK1	COL4A2	AL160272.1	NAV2	IQCK
		NDRG2	RGS9	UGCG			ANOS1	SH3RF3	PTPRJ		HEPACAM			ZNF704	DGKB				FGD4		RXRA	GALNT18	AC087854.1	SNTB1	FABP7
		RPL10	ANKFN1	MYO9A			ZNRF3	HUNK	VEGFA		RPL23A			RYR1	BAIAP2				AHCYL2		SASH1	MYH9	NEK11	CAMK2D	H3F3B
		NGRN	LMNTD1	NEO1			SLC25A33	MPDZ	CLU		AL450384.2			NAV1	LINC02251				MEIKIN		IL17RB	MSRA	JAZF1	CFAP47	DLGAP1
		SERINC1	GPC4	GAB2			SLC19A2	FKBP4	DGKZ		DDX5			AL627316.1	AKAP6				KCNJ10		RLF	PDE4B	MIR99AHG	MAPT	KITLG
		RPL8	GSE1	UBASH3B			FAM133B	RFX2	MTUS1		RBMS3-AS3			SLC20A2	ABCC4				CST3		AL109615.3	HGF	NFASC	SYTL4	OSGIN2
		EIF1	KCNE4	PALLD			PAMR1	NUP210L	OXR1		ATP5PF			KANK1	AL606923.2				KCTD8		HNRNPU	GLI2	SHTN1	HSPA1A	FRMPD2
		KIF1A	DSCAML1	WARS			ETNK1	COL5A3	PTMS		PDGFRB			SYNM	TCF7L1				CLDN10		DUSP1	MIR100HG	FGF1	MYLK	GATM
		CFL1	CDH4	GLI2			SLC1A3	ZHX2	ARHGEF10L		MT-CO1			SHISA6	FOS				MYO10		PDK3	CDH11	SAMD4A	CHST9	WNK2
		RPL19	LAMA1	MGAT5			ECE1	EFNA5	SACS		SSPN			GADD45B	SLC16A1-AS1				GABRA2		AGAP1	SOD2	PARD3	GAPDH	WDR45
		GAS7	TOB1	ATP11A			SPAG9	MALAT1	ADAM12		TMEM59			AF117829.1	ITPKB				LINC01414		SLC39A14	GALNT16	BCL6	LYST	ENTPD2
		OIP5-AS1	SEMA3A	DNER			TET2	CLASP1	SLC25A18		TSC22D1			GATM	AC023282.1				TTYH1		C4orf47	LGALS3	CAMK2D	UGCG	SEMA3B
		RPL14	SH3GL2	PTCHD1-AS			NARS2	RPS6KA2	TRPM3		GNG12-AS1			KCNJ3	MIR4300HG				ACSL6		RAPGEF3	CNTNAP3B	RFTN1	FAP	GAN
		PLP1	LMO2	SULF1			LIMCH1	NQO1	ADORA1		SLCO1C1			FRMPD4	TPST1				LINC00299		THUMPD3-AS1	MFAP3L	REV3L	PLPP4	FRMPD4
		ENO2	ARRDC4	CMIP			NPC1	HSPA5	CHDH		RAMP1			KREMEN1	SORBS1				ATP13A4		RHOQ	BMPR1B	ITPRID2	AL807742.1	RYR1
		GNB1	GMPR	NAV2			JDP2	FUT8	RAMP1		RNASEK			DLGAP1	STK32A				GLCCI1		ENO2	CAMK1D	EPB41L4A	MT2A	HS3ST3A1
		RPS24	PPFIA1	ACTN1			C9orf72	MXD1	LPIN2		ID4			HSPH1	UTRN				MAGI2		RNF24	BACH2	TANC1	TPST1	AC073941.1
		RPL27A	RGS12	RGS20			HSPE1	CTBP2	BRINP3		CALM2			PRPSAP1	HSP90AA1				STXBP5		STAT3	MAPK4	CPEB1	AC006059.1	LINC00609
		RPS9	ADGRA3	LDLR			MKNK2	SALL3	MEIKIN		GRINA			HSPE1	WNK2				RMST		ALDH1L1	CNN3	BACH2	ARHGAP6	ST6GAL1
		RBFOX1	PDE4B	GADD45B			ACSL6	SETD5	MT3		NME3			FABP7	ARHGAP6				DNAH7		MXI1	MT2A	ALPK1	ABCC4	CTXND1
		RPL24	NALCN	PROS1			SERPINH1	TMEM161B-AS1	AK4		RPS27			BAIAP2	CAMK2D				RHOJ		FKBP4	FGFR2	AL022068.1	USH1C	LMO2
		RPS3A	FRMPD2	YTHDF1			CREB5	UBE2B	DLGAP1		TMCO1			AHNAK	S100B				GRAMD1B		TPI1	SUSD6	PALLD	KCNN2	JUND
		RPL35A	NAV2	ST8SIA1			TLE1	TPT1	KCNE4		TKT			RIPK2	PFKFB3				MT-CO2		LDHA	SPRED2	PAM	ST8SIA1	P2RX7
		RAB6B	ROBO2	DPYSL2			LRRC4C	CCT3	TBC1D5		TMEM47			VWA3A	ADCY8				PDGFRB		SLC2A1	MAOB	AC092924.2	SCN1A	AHNAK
		CPLX1	SHISA6	TIPARP			ARHGEF12	AHSA1	FAM171A1		CD59			DDX3X	ARHGEF4				RGCC		LRP1	WARS	SNTB1	SEMA6A	PLXDC2
		STXBP1	BMPR1A	RALGAPA2			JUND	FGFR1	PDZRN3		RAPH1			AC092924.2	CFAP47				STK17B		GNA12	APC	MGST1	ID3	AC008127.1
		PTMA	AP1S2	HMBOX1			IFFO2	HP1BP3			GABRA2			GMPR	FRMPD3				MT-CYB		GRIN2C	RALGAPA2	LAMC1	UTRN	PBX3
		PEA15	MAP7	BACH2			AHI1	CNTNAP3B			KCNJ10			CADPS	AC006059.1				SLC25A48		NR2E1	RIC8B	MAML2	ADCY8	ZNRF3
		PSD	ZFAND5	INPP5F			WFDC1	FTL			PBXIP1			GRIA3	LTBP1				NLGN4X		BHLHE41	FGF2	ABCC3	NTNG1	ITGB4
		FTH1	USH1C	RASD1			TIMP3	MT3			RCN2			LINC01515	MAPT				SLC1A4		TOB1	CXCL14	RBMS3	HSPH1	TENM3
		RPL39	GLIS3	FNDC3B			RALGAPA1	ATP5MD			C18orf32			PHYHD1	MAP7				PLEKHA6		OLFM2	AC092691.1	CPEB2	EPHA5	FBN1
		RPS3	ATP13A3	LGALS3			CRY1	RHOT1			NDUFA4			FRY	SCN1A				CDH20		DGKZ	PKIG	ADAM23	CALCRL	ANGPT1
		MORF4L1	DPP10-AS1	GASK1A			DAAM2	IQCJ-SCHIP1			PRDM16-DT			NR4A1	RGMA				SEC14L1		ARID3A	PAM	TNRC6A	HSPA1B	RNF220
		CEND1	ADAMTS9	C3orf70			FAM171B	TENT4B			CALR			TOGARAM2	MAML3				RNF182		BAIAP2	SOCS3	LPAR1	STK32A	AC006059.1
		PRKAR1B	FABP7	EVA1C			SPTAN1	XPR1			GRIA4			PHYHIPL	LINC02649				FAM184A		ZNF516	BMPR1A	COL24A1	EXPH5	CD44
		CA11	ANKRD28	PHACTR3			FYN	CA8			ADGRG1			GAN	FRMPD2				TMEM184B		OSMR-AS1	CA13	TUSC3	CD38	PRPSAP1
		NEFM	ZNF609	C1RL			STX17-AS1	HNRNPU			SPCS2			HSPA8	ABR				RNF220		FTH1	CRISPLD1	COLEC12	IFITM3	S100B
		NSF	TAB2	MED13L			ILDR2	PGAP1			ACSL3			SLC7A2	CNKSR2				PTAR1		CEBPD	GADD45B	SORBS1	ANKFN1	SEMA6D
		PREPL	HYDIN	ARHGEF11			TOP1	GPBP1			SRSF5			GPM6B	ARRDC4				ALCAM		YEATS2	XYLT1	KITLG	ITPKB	RGR
		ATP2B1	ID4	TAB2			RGS7	UBE2D3			SLC1A3			AL031056.1	GFAP				CEP85L		KLF9	LPP	GSN	ANGPTL4	SLC16A1-AS1
		GRIN1	TRAK1	DIP2C			NOL4	SPATA6L			RPL41			OSGIN2	EPB41L3				ROR1		HTRA1	PLOD2	UPP2	MAP7	KIAA1217
		FAM107A	ADCY2	ZCCHC24			AMZ1	ANAPC16			OLIG1			L3MBTL4	NALCN				HES6		CABLES1	RTN4	HYDIN	2025-12-01	DKK3
		COX6A1	RHPN1	IMMP2L			VAV3	GARS			B2M			HSPA5	NAV2				SLC7A10		DARS	TMEM164	CEP126	LINC00378	ONECUT1
		RPL23A	OSBPL11	GFRA1			NRXN1	CACYBP						AC012405.1	LAMA2				ENHO		UQCRB	MAST4	MAPK4	SLC16A9	AC068308.1
		TOMM7	SSBP2	IRS2			DNAJB1	ADGRL3						ARRDC4	ZFP36L1				AC002069.2		ZFP36	GBP2	IQCM	AC026316.5	CDH4
		JUND	LPAR4	PMP2			DLL1	ARHGAP26						SEMA6D	ANGPTL4				ACSBG1		TOB2	SLC20A2	FLRT2	TENM4	RASL12
		NUDT3	GRAMD2B	PNPLA8			KALRN	CPED1						TMEM178B	WWTR1				ALK		SEL1L3	AC008957.2	ROCK2	ANKRD28	ADGRV1
		RPL30	JUND	ZFP36L2			SDC4	FOXN3						PLEC	ANTXR1				ACSS1		CALM2	ITPR1	RARB	SGK1	AC007563.2
		RPLP2	FBN1	PPP3CC			OLFM2	PLOD3						MGAT5	CNTN3				AL589740.1		SDK2	CALN1	DPH6-DT	ARHGAP10	ARHGEF10
		RPL27	OGFRL1	MAPK4			MMD2	SELENOW						TUBA1A	RGS9				CHD9		EPAS1	ASAP3	FBXO42	TCF7L1	RIPK2
		NDRG4	RIPK2	RUFY3			HIP1R	NCOA2						FBN1	WDR11-AS1				CLASP2		RORA	MIDN	PLA2G4C	LTBP1	FAT3
		CCK		ANO5			DUSP1	ST6GALNAC6						ARHGAP42	AL807742.1				NFIB		CYCS	SDS	EPB41	NUPR1	DIRC3
		ZBTB7A		HIPK3			TMEM184B	CTXND1						AC008127.1	HSPA1A				HEPACAM		RAB11FIP3	UBAC2	KIAA1217	KCNN3	SHANK2
		NAPB		ANOS1			CLIC4	IL17RB						MDGA1	OSBPL11				TNIK		ZNF423	SRGAP1	PTPN13	ZDHHC14	SEMA3A
		NCDN		KLF7			COTL1	COX7C						MSX1	BCKDHB				ZNF804B		FBXO42	SGMS2		EGF	AHCYL2
		TOMM20		ERBIN			USP36	BRINP3						PER1	PLPP4				EEF2K		PCSK5	PRICKLE2		AEBP1	ZNF273
		STMN1		CADM1			IDI1	LHX2						RHPN1	ELN				PHF21B		MORF4L2	PPP3CA		AQP4	TOB1
		AGAP3		NFIA			ATF3	MID1						AC006059.1	CCDC14				LMO3		VAV3	GAB2		SMOC1	SPAG1
		FXYD6		RBPMS			AASS	KIF21A						BAG3	ANKRD28				CHKA		ARSJ	TRIM9		AHNAK	CEP126
		RPS7		MIR100HG			PPP1R3C	OLMALINC						YOD1	CD99				METTL7A		SCD	DENND4A		ACTN1	FRY
		MAPK8IP2		TGFB2			PTGES3	SMC5-AS1						PBX3	SLC16A9				PLIN5		PDXK	LTBP1		FRMPD3	MATN2
		SYN1		ARHGAP29			FOSL2	ZFYVE21						SNTB1	AC083864.5				AC073050.1		ARHGEF10L	STXBP6		MYO5C	NALCN
		CABP1		PTCHD1			HSPB1	YARS						ATP13A3	TMTC1				AL590807.1		NGLY1	ITGB1		AC007563.2	DCDC1
		ADCY1		SYT17			CTH	HSPA6						SNORC	CYP4F3				SYT9		COL5A3	PCGF5		SRPX	DYNC2H1
		JPH4		FGFR2			NEK1	CRYZ						SLC38A2	KCNN3				ATL2		TUBB2B	GALNT10		SORBS1	KCNJ3
		MTRNR2L12		PLCE1			NLGN4Y	LEPR						RUBCN	TNS1				SLC15A2		HOMER1	RALGDS		ELL2	EMID1
		RPL17		RFTN1			BRAF	COBL						TNC	ITGB4				MTMR10		FUT11	SMAD3		SPARC	SPARCL1
		UBA52		STAT3			NBEAL1	ARHGAP5						SHTN1	BOC				LINC00499		NFIC	MEGF11		FRMPD2	CRLF1
		RPL11		MIDN			ADGRG1	BAZ2B						DBI	CCDC141				LRRN3		YBX3	NEK6		GINS3	VWA3A
		COX7C		LTBP1			TMEM178B	RYBP						SEMA3B	PIRT				CAMK2G		ADAMTS17	PHACTR1		ARHGEF4	LIX1
		RPS6		ZNF608			TESC	PDS5B						WDR45	ARHGAP10				LHX2		SDK1	DOK5		ZFP36L1	ARHGAP42
		RPS8		MYH9			ERRFI1	IFRD1						MORF4L2	DPYD				LRP4		NEXMIF	NFIL3		AC083837.1	NUP188
		COX4I1		FN1			RAB11FIP3	FOXP1						DDIT4	CNTN1				MT-ND1		TRIM9	MYO1E		PFKFB3	SHB
		CELF4		SMAD3			CSNK1A1	CDKL1						INPP4B	SRPX				SCG3		TET1	AC087854.1		LRAT	APP
		GPX4		RANBP9			DNAJA4	PPID						TMEM132B	PRRX1				PDE7B		ZFYVE28	PDZRN3		WDR11-AS1	NLGN1
		RPS5		CACNA1C			SGCD	ATP2B4						SPAG1	AL160272.1				NR3C2		MAFF	HILPDA		RGS9	KIAA1549L
		UBB		ARID5B			SLC1A2	UQCRB						ANGPTL4	MAP3K14				ANKDD1A		ATP5ME	HSD17B7		PARP8	CLU
		NAT8L		ITGB1			KCTD8	ATP5ME						MAML3	PARP8				EYA1		PRDM16-DT	ABTB2		AC023282.1	AL157886.1
		MT3		ASAP1			EGR1	DNAJB2						DPP10-AS3	KREMEN1				TMOD2		F11-AS1	ALDH1A1		OSBPL11	CFI
		MT-ND6		BMPR1B			AGO2	TCP1						SRSF3	NAIP				CMYA5		RPL37A	TXNRD1		AL606923.2	CXXC5
		RPL29		ASAP3			UBAP1							NAPA	OSGIN2				DCHS2		GALNT18	EPAS1		SLC7A2	MOB1B
		RIMS3		SMAD1			F3							KIAA1549L	INPP4A				PSD2		ZHX2	PRAG1		ABCA1	FYB2
		PEG3		ST6GAL1			GAB2							FANCL	ELL2				RAPGEF3		ESYT2	GLIS3		TMTC1	TMEM178B
		PDZD4		PRKCA-AS1			SREBF1							CNKSR3	STUM				PLCG1		KCNIP1	MRTFA		LAMA2	AL627316.1
		SNCA		BMPR2			TJP1							ABR	AF117829.1				STIM2		ANKRD12	SORBS1		ANTXR1	TUBA1A
		SCN1B		MATN2			LCNL1							MAP2	PRKCE				EFNA5		IRF2BP2	ASAP1		AF117829.1	LPAR4
		PDXP		DAAM1			MAPK8							PI16	OGFRL1				EYA2		RRBP1	DAB2IP		AC068587.4	RGS22
		TAGLN3		BAG3			NAV2							DGKD	LYST				SLCO1C1		LNCSRLR	RFTN1		BAIAP2	VIM
		SYN2		CNTNAP3			ZNF516							SPTAN1	MYO1E				MT-ND4		NEDD4L	PRKCE		AL078604.4	PI16
		TPPP		BMPR1A			TMEM132B							RASL12	UBC				GPSM2		PFKL	TMTC2		CAST	PACRG
		UQCRH		PSD3			MXI1							PPFIA1	CLIC4				SDC4		CXXC5	ST5		ID2	SLC24A4
		SULT4A1		GALNT2			ANKDD1A							SNRPN	MED13L				BICC1		RUVBL2	BAG3		DPYD	ID2
		DYNLL2		LIMK2			PRKCA							INSIG1	MOB1B				GNAO1		ITM2C	ITPR2		PDE1C	SYNPO2
		PPIA		DPY19L3			SPARCL1							NHS	ANKFN1				ARHGAP31		CRYBG3	ST3GAL1		LINC02251	AL031056.1
		ARF3		HIVEP2			DNAJB6							EXPH5	JUN				RFTN2		MIDN	CHSY1		GEM	LDB2
		KCNAB2		OPHN1			RYR3							TENM4	CHST15				ADGRG1		ATP1A2	CMIP		PHYHIPL	TRAK1
		EEF1G		KALRN			SCML1							ATP1B1	AL096709.1				CEP350		ERO1A	LRIG1		APLNR	SNORC
		PRNP		AKAP12			NGLY1							CCDC144A	SLC44A1				PLCL1		KLHL21	MRVI1		GFPT2	DNAH6
		ANK3		IGF1R			LIMD1							SLC16A1-AS1	MASP1				SRGAP3		TCAF2	CCL2		MOB3B	GASK1B
		MEG3		ASPH			GLUD1							CTXND1	HYDIN				MEGF10		RAB20	FSTL1		AC016766.1	VWCE
		GABRA1		IER5L			ZFP36							NDEL1	UGCG				GAREM2		RNF220	PFKFB3		AC083864.5	PPP2R2B
		UQCRB		JUNB			UNC5D							LRRTM4	H3F3B				ABAT		LINC00499	CREB5		SLC44A1	CASTOR3
		ATP1A3		CEBPD			ATL2							CHST9	GAN				TNS3		HIVEP2	OSBPL6		IRS2	AZIN1
		AUXG01000058.1		MAST4			SEC14L2							TIMP2	FAM189A1				PRDM16-DT		RPS25	ATP1B3		MOB1B	HIP1R
		PINK1		IFITM3			ARHGEF10L							UNC5B	ACTN1				SLC39A12		OAZ1	DPY19L3		EPB41L3	PDE4B
		SHC3		COL4A2			EZR							KIF6	PHACTR2				TENM2		LINC00299	PVT1		RHPN1	KIF6
		PGAM1		MINK1			PIK3C2A							OSBPL3	RHPN1				KCNMB2-AS1		H3F3B	GNA12		MATN2	FANCL
		PAK3		MT1M			PARD6G-AS1							NALCN	PHYHIPL				TCF4		LMNA	LINC00511		HMGCLL1	ATP13A3
		RPS25		SLC20A2			SLC4A4							CLIP2	APP				AC007389.1		CDKL1	NAV2		IFI16	FBXO2
		RUNDC3A		ELF2			FAM49A							SGK1	TPM4				CACNA1B		INSIG1	MGST1		CYP4F3	SYNM
		PKM		INTS10			SRGAP3							FAT3	SLC13A3				CNTFR		KDM3A	ARID5A		FRMD6	STOM
		PACSIN1		FIGN			NEK6							CDK17	PVT1				ELOVL2		ARRDC3	ASRGL1		S100A6	LMNTD1
		KCNIP4		FAM135A			INSIG1							AZIN1	PRRT2				NAT8L		ZNF654	SIK2		PKIA	AGT
		RPL4		TUBB2B			FOSB							LDLR	COL4A2				LRRN1		CCND2	TGFB2		KCNE4	RUBCN
		YWHAE		LDLRAD4			BRINP2							CXXC5	KCTD1				PCDH17		ZSWIM5	MT1X		LINC00632	PRKCA
		SNCB		AOPEP			CHSY1							DNAH6	ZFYVE28				POU2F1		CLK1	KCTD3		CSRNP3	MT1G
		NPTX1		MBNL1			ADAMTS9							HSP90AB1	AC083837.1				AL137139.2		FLNA	SPATA13		BCKDHB	SSBP2
		CAMK2B		UBE2H			TAOK1							CEP126	ECE1				DCUN1D1		FGF11	UAP1		GNG12	LRRIQ1
		DMTN		NEK6			SLC7A5							DPYSL3	RFX4				MT-ND2		PLK5	CEMIP2		PAM	GRIA3
		NPTXR		NPAS3			CYFIP2							TRAK1	RBPMS				SNTA1		SYAP1	TANC1		CNN3	TRMT9B
		TUBB4A		BARD1			FOXK2							AL096709.1	IRS2				AC079352.1		TTYH3	HIVEP2		GBP2	ITGBL1
		KIF3C		APOL6			DNAJA1							CACNB4	AC026316.5				AC016745.1		DEAF1	PHC2		AC092924.2	ACTB
		PPP2R1A		HS3ST3B1			ZFP36L1							ARHGEF10	ABCA1				WASF3		KDM2A	STK3		ARRDC4	CAMK1D
		PFN2		FABP5			HNRNPU							PEBP1	NAMPT				AL109809.5		ATP1B3	NOD1		SLC16A1-AS1	CFAP70
		MEF2C		AQP1			ACO2							ACTN2	LMCD1-AS1				CSPG5			TRAF3IP2		ACTB	ZNF609
		ATP6V1B2		CPEB4			NDEL1							TTLL5	EGF				GRIN2C			STK40		KITLG	ATOH8
		SYNPO		TRIM9			WDR37							ANGPT1	ZNF609				PTPN4			ANOS1		ZNF273	ATRNL1
		RTN4		GNA12			GTF2IRD1							AL133304.3	ALDH1A1				TRIL			HELB		DNAJB1	ILDR2
		ACTG1		IFNAR2			PLOD2							FSTL5	HILPDA				RGS7			COL4A1		DPP6	AC068587.4
		FKBP8		HDAC7			KCNIP4							SOX9	RIPK2				SPON1			HSPD1		RFTN1	ZFAND5
		MZT2B		CACNB2			HMGCS1							SHB	PTPRD				PTPRK			LRRFIP1		STUM	SORBS1
		STMN3		OTUD7B			HDAC4							CBX5	SNTB1				ZFHX4			ATXN7L1		KSR2	CDK17
		SKP1		GALNT18			OSBPL11							ACO2	KCNE4				JAM2			SPSB1		ABR	GSN
		PGM2L1		SUSD6			NAMPT							PLEKHA5	PALLD				FUT10			CDC7		CFAP54	PDZD4
		ABHD17A		DAB2IP			MACROD2							ZNF273	FBN1				MICALL2			RFFL		BOC	LINC00836
		TPI1		SPATA13			CRY2							CEBPD	CAST				KCNA2			FABP5		MT1X	MVB12B
		NUCKS1		PPP3CA			NUP98							CDK2AP1	MAP1LC3B2				PIK3R1			SAT1		NALCN	ABR
		RPS10		MAP3K5			GNG12							AHCYL2	SLC7A5				CASKIN1			TSPAN5		PRTG	AL445250.1
		RPL6		B4GALT5			HES6							ACSL1	ST5				EPHB1			LYN		HILPDA	AL078602.1
		NACA		TNFRSF1A			TTC3							DCDC1	GFPT2				MMD2			HDAC7		MAP3K14	GPRC5B
		ATP1A1		PRKCE			GPI							SORBS1	ZNF273				LINC00461			PREX2		BAIAP3	ARNT2
		SLC8A1		LMOD1			MIR29B2CHG							AL157886.1	SLC22A15				GABRG1			TMBIM1		CYP4F12	CDK2AP1
		NSMF		RBMS3			NCKAP5							SH3PXD2B	NHS				AC087564.1			FEM1C		OSGIN2	C8orf34
		TMA7		PMP22			OBI1-AS1							CDH4	AC008014.1				ASTN1			SCML1		PPFIA1	LRIG1
		DSTN		RFX4			SORCS2							ALPK1	MOB3B				PLXNB1			ELMOD1		BAG3	NCAN
		UBE2M		ARHGEF10			SQSTM1							NTNG1	AR				MLLT3			YTHDF1		GAN	CLIP2
		RPL7		TSC22D1			DENND2A							MOB1B	NFIX				AC007402.1			ADRA1B		GBE1	GEM
		RNF11		WIPF1			LONRF3							SQSTM1	USP54				HMGN3			LRRC3B		IFI44L	CCDC170
		CNTNAP2		PPFIA1			USP9Y							PTPRD	TENM1				KLHL24			ROBO1		TANC1	SYTL4
		SEPTIN3		SLC25A37			TACC1							MMD2	AC104389.5				ZMAT3			PNPLA8		SMAD1	ECE1
		HPCAL4		SERPING1			DGKZ							IFI16	IFI16				NKAIN3			DGKD		S100A10	DPP10-AS3
		ATRNL1		ELOVL5			COL5A3							FP236383.3	CSRNP3				AC005162.3			STK24		PIRT	AC091078.1
		AGAP2		PRSS23			BHLHE40							ADD3	MAN1A1				PCDH7			CREM		HYDIN	CCDC173
		TMEM59L		APC			RABGEF1							CFAP70	TTTY14				C2orf72			CACNB2		PRKG1	LINC00378
		GRIN2A		FYN			LONRF1							KIAA1549	PRPSAP1				MTSS2			VCL		STAMBPL1	MLC1
		ZNF483		UST			MAP3K2							SSBP2	GRIK4				TMEM161B-AS1			ATP13A3		UNC80	TSBP1-AS1
		SLC25A6		GADD45A			PLEKHG1							CCDC170	GALNT10				NCAN			MED27		LINC02649	NUPR1
		BEX3		LPP			LIMS1							ADAM22	LAMA1				SLC25A18			KDM7A		SYNE2	PRKG1
		RPL22		FSTL1			GABRA2							IQCK	ZNF704				PLXNA2			CYB5B		ELN	EXPH5
		YWHAZ		ATXN7L1			BMPR1A							AL162511.1	PRTG				TPCN1			KCNIP1		PCED1B	LRAT
		MIF		HELB			CALM2							ZNF609	ABCC1				THRB			BRINP1		WWTR1	ARRDC4
		MAST3		METTL2B			SGIP1							TIAM1	AL392086.3				TAFA5			SMURF2		PTGES3	PPFIA1
		MRFAP1		KDM4C										CFAP44	HSPA1B				ARRB1			YAP1		JUN	DIXDC1
		PTMS		IFI16										ENTPD2	PAM				FAXDC2			SFMBT2		ANXA1	PRKX
		PRKAR1A		ITPKB										ECE1	CHST6				PANTR1			TMC1		FBN1	MDGA1
		CTXN1		CAMK2D										FBXO2	ASTN2				AC105402.3			ALK		DGKD	LCAT
		DDN		STK24										LCAT	ABLIM1				CTDSPL			AVL9		ALDH1A1	PSAP
		RPL31		SPPL2A										RPGR	ACO2				SLC27A1			GCLM		AOPEP	CCDC85A
		RPL5		KIAA0586										FAM27C	GNG12				SLC39A11			HRH1		AL078602.1	ANKRD28
		NDUFB8		AKAP10										DIXDC1	SH3BGR				PPARGC1A			TFRC		PAWR	PLPP4
		PSAP		PITPNC1										TENM3	PAWR				SLC24A3			PITPNM2		PRRT2	AC023282.1
		APP		MED12L										CFAP43	ST6GAL2							CHST3		SDCCAG8	LMCD1-AS1
		CHGA		ACSS3										DISP3	SEMA6A							BACE2		AL365295.1	LAMA1
		GRIN2B		CHSY1										CASK	LDLR							PLCE1		DSCAML1	L3MBTL4
		DGKZ		IPO9-AS1										INPP4A	SGO1-AS1							MPZL1		H3F3B	SAMD11
		ALDOC		GALNT10										UBB	DCAKD							CEBPD		GASK1A	LRRC8A
		C9orf16		WLS										MXD1	TRIM22							ZCCHC24		DYNC1I1	TMEM123
		ARHGDIG		GPT2										GAPDH	LDLRAD4							RUFY3		ACTN2	MCF2L2
				TCF7L2										KIF5C	ZBTB7C							SYBU		USP54	AGBL4
				ZNF708										ADGRA3	ALDH7A1							DEPP1		ADM	PPM1K
				TTC19										CBR1	CTBP2							PLSCR4		FXYD6	GRM8
				VEGFA										WDR60	LINC00342							SLC22A23		FBXO32	CFAP44
				PCGF5										PDZD4	MAP3K20							ABCC9		ANOS1	WDR11-AS1
				HIF1A										GYG2	GEM							ARHGEF11		MYO16	PRNP
				ADAMTS9-AS2										SEMA3A	AEBP1							HIPK3		PDE8B	AC053513.1
				CAST										AC093610.1	SERINC5							OTUD7B		GRIN2A	MSX1
				TRIM47										SMOC1	ARHGAP39							RPS6KA3		SLC39A14	TIAM1
				LGR4										S100B	SH3PXD2A							RAB31		IGFBP7	FZD3
				CDH23										SLC7A5	VCL							GPCPD1		DDR2	AL645568.1
				GPCPD1										TSBP1-AS1	SDCCAG8							PML		CALD1	ADD3
				ST3GAL1										FAM227A	TANC1							EHBP1		ZFYVE28	ITGA2
				PML										GSN	EMP1							SORCS2		PPP2R2B	ADGRA3
				P2RY14										CRLF1	BICD1							ENDOD1		DPP10-AS3	PPP3CA
				MAGI1										TRMT9B	LIMK2							TESC		PLEC	MGAT5
				C1S										FAM135B	CAMKK1							RYR3		RPS15	CFAP43
				RETREG1										BMPR1A	WWC1							LINC02649		PDK3	RAMP3
				PCAT1										MTURN	PPFIA1							ZNRF2		AC091078.1	SPATA13
				SIPA1L2										WDR11-AS1	WDR11							NCEH1		SEMA3A	CERK
				BCL2										CEBPB	AC091078.1							CTNNA1		MASP1	WSCD2
				SH3GLB1										RFX2	CALD1							SERPING1		MED13L	SFRP2
				TNS2										KITLG	DAAM1							CCND2		LIMK2	SOX9
				MAN2A1										DYNC2H1	FTO							DDX58		AC104389.5	RAB3IP
				CDC14B										BCLAF1	GASK1A							PTPRE		CHST6	ANXA1
				PRRX1										HIP1R	HADHB							NPC1		SMC5	MICAL3
				RNF217										APP	PLEC							STAT3		CD109	GRAMD2B
				RIN2										AC073941.1	SLC39A14							GFAP		WDR11	COL27A1
				PDE4B										TTLL9	PRICKLE2							DOCK4		KREMEN1	CBX5
				PLEKHA5										DLG5	SPTAN1							AFAP1		RFX3-AS1	LINC01338
				TULP3										OGFRL1	RFTN1							PMP2		SNCA	AC110023.1
				DAP3										HNMT	RASGEF1A							RASA3		FBXL2	RFTN1
				TEX2										CAPS	CEP126							TTYH3		SPAG1	ENAH
														SAMD11	RABGEF1							CAMSAP2		MAN1A1	IQSEC1
														ESYT2	SPIRE1							HIPK2		KCTD1	CABCOCO1
														HIST1H2AC	DDB2							DLG5		PCLO	CYP4F12
														EGF	IGFBP7							AL512422.1		MYO1E	SHTN1
														CNN3	ARMH1							FOSL2		RFX4	NDEL1
														AL160272.1	STAMBPL1							AOPEP		SLC7A5	PRDX1
														APOLD1	FAM182B							MED15		ECE1	TIMP2
														SLC25A33	MGAT4C							RASGEF1B		HVCN1	CAPS
														VWA3B	RFX3-AS1							ZNF708		PLCH1	CNKSR3
														SIK2	LINC02615							ENAH		CNTN1	SEC11C
														STOM	VWCE							EOGT		SLC9A9	LINC00894
														CCDC173	PLCD3							CDH23		CPEB1	LINC00884
														SYTL4	SNX29							MSN		EEPD1	SYNDIG1
														PRRX1	MAMLD1							JUN		LMCD1-AS1	IFI16
														ANKFN1	FKBP5							CDC14B		SLC22A15	LRRC8D
														CTSH	CLIP2							GNAL		FLNA	MTDH
														AC108519.1	FAP							HIF1A		PHACTR2	SPTAN1
														DNAJC1	CFAP54							NAV1		AL096709.1	MAP7
														PDE4B	DIXDC1							PSD3		PRPSAP1	CAMK2G
														DPYD	ZBTB16							UGCG		SLC13A3	DBI
														LIX1	AC077690.1							TMOD3		MYOF	DNAJC1
														PPM1E	AC097515.1							CDHR3		AC019257.1	GPR137C
														AGFG2	ANKRD36C							SLAIN1		EFEMP1	EGF
														PPP1R12B	AOPEP							CLU		SPIRE1	HNMT
														LRRIQ1	FBXO32							RNF122		ABCC1	DHRS3
														PPP2R2B	CLEC16A							CORO2B		RPLP1	MAOB
														PRDX1	AC092924.2							FOXJ3		RIPK2	BMPR1A
														AL645568.1	CNN3							LHFPL6		SEC11C	MIR9-3HG
														PACRG	DGKD							RASD1		GALNT3	DISP3
														ZNRF3	PPP2CB							NOCT		BMPR1A	MT1H
														CERK	AC138627.1							LIMCH1		CNTN3	UNC5B
														BMP2K	KANK1							MAPKAPK2		AC077690.1	ANTXR1
														MCF2L2	ERBIN							CCDC88C		LDLR	DRC1
														MPHOSPH9	TIMP2							HIVEP3		RPS27	APOLD1
														IFFO2	BAIAP3							CCNL1		SERPINH1	ITM2B
														OFD1	DAPK1							SLC9B2		AL162253.2	NMT1
														TAB2	ADGRA3							MAGI1		TAB2	ARMH1
														ADGRV1	TRPV1							CAST		DIPK1A	DDHD1
														PRPF40A	VWA3A							RIMS1		VCL	AC108519.1
														HSPD1	GADD45A							SNTB2		SLITRK5	RPGR
														KYAT1	MBP							RGL1		FAM189A1	DPYSL2
														BHLHE40	FRMD6							SPRED3		SH3PXD2A	DDIT4
														MICAL3	NUPR1							SLC43A2		HADHB	FAM227A
														CSPP1	GSE1							AHCYL1		CLIC4	TMEM47
														PRDX6	PPM1E							ANO5		RAB7A	TTLL5
														SLC25A17	PEAK1							ITGAV		P4HA1	SNRPN
														SLC24A4	PDE8B							GPD2		PGAM2	FAM27C
														SLC43A2	BMPR1A							PTCHD1		RBPMS	LIFR
														PPP3CA	FANCL							NUDT4		TNS1	HS6ST3
														EMID1	SLC25A17							TEX2		TNR	PRDX6
														GOLM1								ARSJ		PRKAG2	SCG3
														MAP1B								STARD13		HK2	BAIAP2
														ADARB2								INTS10		DAAM1	NEK11
														LRRC8A								EDEM3		MGST1	CDC14A
														PDE4DIP								CAMK2D		ANO6	AC010624.5
														RGS22								IFNAR2		DBI	SLC44A1
														BRD2								DENND5A		PRMT2	ATF7
														PLCG2								ENTPD1		FANCL	RFX4
														AGBL4								MSMO1		INPP4A	SPATA17
														ADAMTS9								GATAD2A		ADIRF	CALCRL
														TMEFF1								SLC7A2		TLN2	DPYD
																						NEAT1		DPH6-DT	CCDC30
																						BCR		IQCJ-SCHIP1	AC233296.1
																						PRKCA-AS1		MAP3K20	SRPX
																						IKZF2		P3H2	ARHGAP6
																						ALDH1L1		MTHFD2L
																						ACSL3		MOXD1
																						PRKD1		CNTNAP3B
																						COBL		SIDT1
																						GBF1		RPLP2
																						B4GALT5		SESTD1
																						SIPA1L1		PPP2CB
																						ROCK2		ARHGAP39
																						SHC3		YOD1
																						PALLD		ZNF704
																						LMNA		AC012178.1
																						NTRK3		MAP1LC3B2
																						GPT2		WDR45
																						IARS		KIAA1217
																						MAP2K3		CHST15
																						C1RL		PALLD
																						RGS16		ZBTB16
																						CA2		CTTN
																						PRKAR2B		FAS
																						PITPNC1		FADS2
																						SHISA5		CEP126
																						RBPMS		CTNNA3
																						NUCB1		VWA3B
																						CACNA1C		PAGR1
																						MGLL		ALDH7A1
																						LONRF3		AC097658.2
																						EFR3A		DHRS3
																						TSC22D1		MAP2
																						UBAP1		LINC01725
																						IGF1R		TUBA1A
																						RHPN2		SYT14
																						MAP2K1		ARL17B
																						ARHGEF26		SGO1-AS1
																						HECTD2		DPYSL2
																						MAP3K5		AC090945.1
																						CCN1		EEF1A1
																						PREX1		ADCY2
																						RANBP9		AC110023.1
																						IRS2		KNOP1
																						HUNK		ASXL3
																						NRP2		FRMD6-AS2
																						ELOVL6		ADGRA3
																						WTAP		CTBP2
																						GAREM1		RPL37A
																						KLF7		GADD45A
																						ARRDC3		SEMA3D
																						PAG1		ZNF83
																						HMGCS1		PHYHD1
																						ABCD4		ERBIN
																						SERPINE2		PGM2L1
																						CADM1		RDX
																						SMAD1		CABCOCO1
																						TSC22D2		TRIM22
																						SEL1L3		SND1
																						AC005261.1		NT5DC3
																						BMPER		GMPR
																						CTNNB1		ASTN2
																						LPAR1		VIM
																						HNRNPC		AC016705.2
																						NLGN4X		EPS15L1
																						MT1M		LINC02615
																						APBA2		HSPD1
																						RAP1B		CAP2
																						MAPK1IP1L		KIF6
																						TACC2		SLC2A3
																						DAP3		PLOD2
																						DNM3		GRIA3
																						PAXBP1		TRIM2
																						PTPN13		COL4A5
																						RAD54L2		SAMD11
																						ARHGEF10		AC090825.1
																						WIPF1		PRELID2
																						CEMIP		CASC15
																						ZNF804B		HNMT
																						LDLRAD4		PRKCE
																						MPRIP		ZBTB7C
																						STAT1		TMEM132E
																						GADD45A		MT1G
																						TMEM87B		AL645568.1
																						VAV2		PPFIA2
																						TMEM41B		SNX31
																						PTN		NMT1
																						MED12L		KLF6
																						ZFP36L2		BICD1
																						ZNF608		LINC02814
																						AL078604.4		PLCD3
																						NEDD9		ST6GAL2
																						GABRA4		RPL8
																						TCF7L2		NEK11
																						ERRFI1		COL4A2
																						UGP2		INPP4B
																						DICER1		ARHGAP21
																						SEPTIN9		CLIP2
																						ITGA9		POC1B
																						SLC6A11		TESK2
																						FGFR1		TRPV1
																						IFT43		TSC22D2
																						IRAK2		DIXDC1
																						RNF217		CD63
																						NUMB		LRRC1
																						C12orf49		PIK3CB
																						FOXO3		IFRD1
																						DIP2B		AC008014.1
																						YY1AP1		SLC14A1
																						ABHD2		MIPOL1
																						CNTNAP3		AP001347.1
																						HMBOX1		ITGB8
																						PRRC2B		DNAJC1
																						PHACTR3		RAB11A
																						NHS		NAIP
																						LINC01503		GPR158
																						MIR29B2CHG		OSBPL1A
																						TUBB2B		CABIN1
																						ZBTB7C		FAM227A
																						CCND2-AS1		GALNT10
																						TRAF3		ATP13A3
																						LARP4		AC245297.3
																						OPHN1		TENM1
																						APOL6		ANKRD6
																						KIAA0586		ZBED3-AS1
																						PPFIA1		TIMP2
																						NUP98		TMEM232
																						AASS		LINC00173
																						BARD1		BTD
																						MLXIP		BNIP3L
																						RBFOX2		AL160272.1
																						C3orf70		CPNE8
																						TTC39B		FAM20C
																						IER5L		HACD2
																						CRY1		CEP170
																						ACOX1		ACO2
																						RAB7A
																						AC087482.1

## Sheet: Table S5
Sadick_2022_c0	Sadick_2022_c1	Sadick_2022_c2	Sadick_2022_c3	Sadick_2022_c4	Green_2024_c1	Green_2024_c2	Green_2024_c3	Green_2024_c4	Green_2024_c5	Green_2024_c6	Green_2024_c7	Green_2024_c8	Green_2024_c9	Green_2024_c10	Green_2024_c11	Green_2024_c12
LURAP1L-AS1	FTH1	RBFOX1	NRG3	ZC3HAV1	SGCZ	CTNNA2	PCDH9	CRYAB	RBFOX1	MT-ATP6	SLC38A2	HSPA1A	SAMMSON	C5orf17	ATP6V0D2	ROBO2
SLC5A11	PLP1	RASGRF1	ADGRV1	IFIT2	MDGA2	SNAP25	CTNNA3	DPYSL2	SLC5A11	MT-CO2	PEX5L	HSP90AA1	SLC5A11	NEAT1	SLC5A11	GRIK1
ANKRD18A	CRYAB	ACSBG1	GPM6A	BIRC3	CNTN1	DCC	DPYD	FTH1	RASGRF2	MT-CO1	IGF1R	CRYAB	MDFIC2	LRP1B	SVEP1	RBFOX1
HIP1	DBNDD2	AFF3	SLC1A2	CAMK2D	FRY	SYT1	PDE1A	MALAT1	KCTD8	MT-CO3	NEAT1	HSPH1	NRXN3	ZDHHC20	NRXN3	DLGAP1
FP236383.3	SELENOP	COL18A1	DPP10	NAV2	ERBB4	UCHL1	NKAIN2	PTGDS	RASGRF1	MT-ND3	QDPR	HSPA1B	LMCD1-AS1		PSKH2	NRG3
CCDC144A	CNP	AL591115.1	PITPNC1	LUCAT1	GRIK2	TMSB4X	PPP2R2B	TF	DPYSL5	MT-ND2	CNDP1	CHORDC1	SVEP1		SLC7A14-AS1	GRIK2
KIRREL3	FTL	MACROD2	CTNNA2	AL354740.1	KCTD8	CHN1	PWRN1	PCDH9-AS2	ZDHHC20	MT-ND1	ERBIN	NEAT1			FHIT	CSMD1
PWRN1	TUBA1A	PLEKHG1	GPC5	RGS17	KCNIP4	SPARCL1	NRXN3	MAG	ACTN2	MT-ND4	LDLRAD3	PTGES3			SAMD12	FGF14
GREB1L	H3F3B	CPXM2	NRXN1	KHDRBS3	LUZP2	PTPRM	IL1RAPL1	CBR1	MACROD2	MT-CYB	ETV5	HSP90AB1			NEAT1	CNTN5
SRRM1	APOD	KANK4	RORA	B4GALT5	PCDH7	TUBA1B	UNC5C	NTM	LMCD1-AS1	MT-ND5	PIEZO2	DNAJB1				TENM2
AC090015.1	RNASE1	FSTL5	RYR3	SQSTM1	PTN	NRGN	FHIT	CERCAM	DTNA	MT-ATP8	SLC39A11	HIBCH				SNHG14
DYSF	CD9	ACTN2	ABLIM1	PLA2G4C	TNIK	MT3	PLCL1	ZEB2	PCSK6	MT-ND4L	FKBP5	TLE4				OPCML
GPI	PTMA	KCTD8	SOX5	MARCH3	LSAMP	LHFPL3	SLC7A14-AS1	SEPTIN7	ANKRD18A	MAP2	USP32	HSPA4L				XKR4
OTUD7A	MARCKSL1	LINC01505	ADCY2	TXNRD1	SMOC1	TMSB10	MARCH1	TUBA1A	ACSBG1	SLC1A2	CDKL1	XPO1				GRIP1
DAPK2	HEPN1	SETBP1	SORBS1	HDAC9	NAV3	CALM1	TMEFF2	PABPC1	NTM	IDS	S100A6	HSPB1				FRMD4A
EVA1C	HSPA2	ENPP6	OBI1-AS1	WARS	NLGN1	MEG3	ST18	DYNC1I2	NEAT1	GFAP	NFIB	HSPD1				SGCZ
LINC00342	MDGA2	LUCAT1	TRPM3	NRP2	TMEM132B	VSNL1		RNASE1	CNTNAP4	CST3	ITPKB	SLC38A2				KIAA1217
SLC7A14-AS1	PCDH9-AS2	PCLO	NEBL	IRAK2	KANK1	RPS27		APOD	MGAT5	CAMK2A	SELENOP	FXR1				ZNF385D
SH3TC2-DT	CSRP1	DTNA	PRKG1	PARP14	PLP1	RPL37A		SNHG25	SYNJ2	KIF5A	SEMA3C	ZDHHC20				NXPH1
CLIP2	EIF1	RANBP17	FMN2	TNPO1	PIP5K1B	CLU		KNOP1	ZDHHC14	FAM107A	MID1IP1	DNAJA1				GALNTL6
SLC22A15	SPP1	PDE4D	DTNA	ARHGAP32	GRID2	CALM2		LRRTM3	MVB12B	CALM1	SILC1	PAPOLA				SNTG1
PRRC2C	CLDND1	ABCA6	HIF3A	BACE2	FUT9	CALM3		FTL	AGPAT4	TUBA1B	PLD5	HSPE1				CCSER1
HPN-AS1	NKX6-2	FBXO32	ATP1A2	IFIT3	FCHSD2	MAP1B		AMD1	PDE4D	CHN1	WDFY3	CDKL1				FAM155A
BPTF	MID1IP1	MSRA	CACNB2	ASAP1	CSMD3	ATP6V0C		RBMX	DLC1	MAP1A	STARD13	STIP1				NRXN1
SVEP1	CD81	NEGR1	NKAIN3	GRB10	CTNND2	GNAS		APLP1	SLC25A13	CLU	NCKAP5	PNISR				PLCB1
LMF1	APLP1	BACE2	AL137139.2	TRIO	NLGN4X	GAPDH		DDX5	MAN2A1	SNAP25	RHOBTB1	DNAJB6				DPP10
AC105052.4	LAMP2	AL033523.1	GLIS3	ITPKB	ZFPM2	YWHAG		OPALIN	LRRC63	GPM6A	USP31	ZNF365				DAB1
CD22	QDPR	ZDHHC14	GFAP	IFIH1	PARD3B	YWHAH		CNP	S100B	NRGN	CLIP4	NUFIP2				RBMS3
SEC14L5	SLC38A2	MGAT5	AC092691.1	MAP1B	MOBP	RPLP1		PRDX1	PLEKHG1	CALM3	IRAK2	ST13				KAZN
AC245297.3	CTNNA2	RASGRF2	CELF2	RPS6KC1	LRRTM4			ENPP2	NKAIN2	RPL41	ELMO1	HNRNPU				CNTNAP2
DST	TSC22D4	SAMD4A	RFX4	AMPD3	KCNK10				SNX29	MAP1B	SLC38A1	MAP2K4				RIMS2
GOLGA4	RPL10	TANC2	TENM2	B2M	LRP1B				TANC2	SPARCL1	GNG7	MPDZ				FGF12
CCDC88A	EVI2A	HIVEP3	PARD3	HERC5	ADARB2				COL18A1	RPL37A	PIM3	ABCA8				CNTNAP5
L3MBTL4	PEBP1	LINC00609	LINC00499	NFKBIA	MARCH1				CPXM2	MT3	PPA1	SUGT1				CNTN4
TECPR2	GPR37	C2CD2	CNTN1	NEAT1	PAK5				MOBP	CAMK2N1	ANLN	FKBP4				SYNPR
CERS4	B2M	SNX24	PLCB1	DNER	PDE4D				SEMA5A	TMSB4X	TANC2	PGAP1				MYT1L
OSBP2	OLIG1	SEMA5A	LINC00299	ABCA1	UNC5C				KCNQ1OT1	GNAS	PRKCE	HIST1H2AC				MACROD2
MYO9B	ERMN	MTHFD1L	GABRB1	LDLRAD3	EMC10				TF	SYT1	FANCC	SORT1				RORA
POLR2F	OPALIN	MDGA2	MED12L	SLC7A11	FUT8				ST6GALNAC3	RPS18	CPEB3	DNAJB4				EPHA6
LINC00609	ACTB	DHCR24	FAM155A	S100A6	NKAIN2				CDK18	CPE	ATP1B3	KANSL1L				ADARB2
SLC16A1-AS1	RPLP1	AL392086.3	SLC4A4	ABHD2	PCDH11X				LRP2	PCSK1N	ASAP1	MBOAT2				CADPS
KLHL4	PLCG2	ERC1	TPD52L1	GBE1	MACROD2				ENPP6	TLE5	TPD52L1	SPATS2L				PCLO
GOLGB1	RPS27	SORL1	SPARCL1	TMOD1	FIGN				ARHGAP22	NORAD	PPFIBP2	HSPA4				KCNIP4
RABGEF1	RGCC	INPP5F	ABR	MAML2	CLDN11				FBXO32	RPS21	SPOCK3	HMGB1				GRIA1
INSR	RPL18	LINC01445	RANBP3L	BCL6	PKP4				FAM171A1	RPL3	PDE1C	ADAM10				MTUS2
DENND2A	PMP22	SLC35F3	ARHGAP26	UHRF2	OPALIN				HIVEP3	RPL34	CDK6	SOD1				THSD7A
AC109927.1	SCD	MBOAT1	MAPK4	NAMPT	TMPRSS5				NAV2	RPL32	MTMR2	SORBS1				SYT1
MACF1	MAG	LMCD1-AS1	SLC1A3	SH3RF1	LHFPL3				NEGR1	RPL38	CADM2	PLOD3				SLC8A1
KIF6	LINC00844	AL589740.1	CSGALNACT1	SAR1A	CSRNP3				CRYBG3	VSNL1	NUP210L	NUP210L				CDH12
NKTR	PPP1R14A	ANKRD18A	HPSE2	GFPT2	LRRC7				DPYD	NEFL	MKLN1	MIB1				KCNMB2
ADAMTS18	EEF1A1	TLN2	CAMK2G	TRIM56	PARD3				SORL1	RPL37	MAP4K5	MAPT				MGAT4C
CALD1	CALM2	PHACTR1	CACHD1	PIR	KIAA1324L				PRKCA	RPL36	CPQ	SNAP23				CHRM3
INSYN2B	LRRTM3	AC077690.1	LSAMP	TRIM9	GRIA3				FGD4	RPS14	NUFIP2	CACYBP				FRMPD4
CCDC200	CBR1	PLEKHA6	AQP4	MT2A	RRAS2				RANBP17	TMSB10	COPA	CCDC59				CACNA2D3
PALM2-AKAP2	ITM2B	FAM171A1	NRCAM	BAZ1A	PTPRE				EPB41L2	NCS1	DHCR24	SLC5A3				FSTL5
ASPA	PCA3	AL133304.3	IQCA1	RNF19A	GRIA4				ABCA6	NDUFA4	KIF13B	SEM1				RGS7
CDKL1	AP002370.2	DPYSL5	PTPRZ1	ALDH1A2	PLEKHG1				AFF3	CPLX2	L3MBTL4	UBE2D3				GRID2
AKAP9	LAMP1	STAT2	KCNMA1	ME1	MAG				GPHN	OLFM1	MSMO1	LCOR				SOX6
EPCAM-DT	PRNP	PRELID2	ZNF98	PFKFB3	ZNF608				SAMD12	UCHL1	TRPC5	MEIS2				LRRTM4
JAKMIP3	RPL13	SNAP91	CABLES1	KIF13B	DMD				KANK4	RPS28	ZMYND8	APOLD1				ATRNL1
LRRC7	TMBIM6	AL391840.1	ZNRF3	SLC6A6	PCDH9				SAMD4A	RPL13	RASSF2	SPP1				KCND2
CEP290	GPM6B	TNFRSF21	NTRK3	TXN	NEDD4L				TBC1D12	RPL9	ZNF365	LRRC7				CACNA1A
AC006148.1	RPS15	SCCPDH	CARMIL1	SND1	SCD				RFFL	BASP1	SYNJ2	NAA16				GRM5
AC006001.2	GAPDH	TOX3	SLC25A18	RELB	SH3GL3				SLC39A11	EEF2	XPO1	P4HA1				KCNQ5
ZNF780B	VWA1	TENM4	CLU	EPB41	MSRA				SPP1	PHYHIP	ARHGAP12	MAT2A				DLGAP2
AC008571.2	UBB	EPHB2	MAP3K5	RFC1	MARCKSL1				ITGA2	GAP43	CA2	AHSA1				STXBP5L
RAB11FIP3	FRY	HYDIN	DGKG	IFI44	PLCB1				TLN2	MTURN	ADAMTSL3	DST				NBEA
BAZ2B	ATP1B1	LRRC63	ITPR2	BICDL1	VSTM2B				SNX24	ATP1A2	GK5	MRPS6				AGBL4
PRR14L	RPS28	AGPAT4	SOX6	SH3PXD2B	MAML2				PDE1A	RPS12	ADAM10	CA2				LINGO2
ELAVL3	GPRC5B	FNTB	MMD2	DST	OSBPL1A				TTLL5	EEF1A2	CNTNAP2	UBC				ANKRD30BL
PLXDC2	ENO4	MAP1B	DCLK2	SLC38A1	PPP1R9A				RAPGEF5	RPL26	PDS5B	PPM1K				PCDH15
KCNQ1OT1	SELENOW	ZDHHC20	AHNAK	TMSB10	PLCL2				TMEM63A	CKB	HDAC4	UBB				KIF26B
DPYD	RPL11	DUXAP8	ARHGEF4	PSMD14	CD9				HHATL	YWHAG	PNISR	LRP2				OXR1
LDB3	PSAP	EFR3B	FAM107A	SPATS2L	REEP3				PREX2	FBXL16	DST	ANAPC16				PTPRN2
DOCK3	FAU	PRKCA	DLGAP1	UBC	SLC25A48				DPP6	NTRK2	DNAJB6	NCOA7				ADAMTS9-AS2
APOLD1	ANKUB1	HAPLN2	CPE	ATP1B3	TMEM123				PHACTR1	RPLP1	TMEM98	CCP110				GRM7
DNMT3A	RPL15	ST6GALNAC3	CACNA1C	DDX58	PDE4DIP				PRR5L	MTRNR2L12	SLC5A11	THUMPD3-AS1				TENM3
SCAPER	UBC	AC008571.2	DAAM1	NES	TTLL11				FMNL2	YWHAH	SLC44A1	PIEZO2				RPS6KA2
AC009120.2	AMER2	CALN1	SLC14A1	GOLGA4	EPB41L4A				PWRN1	PRKCB	LHFPL2	FNIP1				PCDH11X
GRID2	RPL30	AC004690.2	MIR4300HG	LYST	MYO9A				SGCD	RPL35	CHORDC1	ZCCHC2				CELF2
DEPTOR	HSP90AB1	S100B	FARP1	BACH1	TMEM108				DHCR24	APOE	SLC35F3	QDPR				KCNC2
DNM2	GLUL	FBXL2	SYNE1	SPATA13	TMEFF2				TANC1	DKK3	DOCK1	MBNL1				RYR2
HHATL	VAMP2	KCNQ1OT1	PDE7B	SLC3A2	AGPAT4				TOX3	EEF1A1	KANK1	SPOCK1				MDGA2
	AC004797.1	TF	MGAT4C	NUFIP2	PLPPR1				GSN	RPS11	PANTR1	UBE2B				PTPRG
	C4orf48	FMO5	SPON1	FGFR1	GOLGA8A				PKP4	ENC1	CYP51A1	HNRNPA2B1				NEGR1
	RPS2	LGR4	SFXN5	GLUL					SMOC1	RPS29	CCP110	TBCD				PCDH7
	RPL19	FGD4	PRDM16	FNDC3B					SOBP	NUDT3	FMNL2	EPCAM-DT				GRIN2B
	CDKN1C	DPP6	BMPR1B	CREM					ST18	FTL	ADSS	EIF1				DSCAM
	RPL28	ABLIM3	GJA1	YARS					KIF5C	CCNI	DENND11	MALAT1				ADGRL2
	SYT11	RNF180	FAM189A2	HLA-A					RPS6KA2	RPS24	SQLE	EIF5				KCNMA1
	AC098588.3	TTLL5	COL5A3	ZBTB38					STAT2	RPS19	HP1BP3	TPT1				THRB
	AL139294.1	LRP1B	RBMS3	HIVEP1					EPHB2	AQP4	GNAO1	MID1IP1				ATP8A2
	CNDP1	PCSK6	NTRK2	DDX21					PACS2	MT-ND6	ZSWIM6	CCT3				CACNA1C
	SUN2	SNX29	LINC00511	NPLOC4					ITGAV	RPS23	MAP2K4	BOK				LRP1B
	NDRG2	TLK1	AC073050.1	PSMD1					LDB3	MEF2C	PEAK1	ABHD3				SYNE1
	RPS27A	SPP1	AHCYL1	ANKRD11					HAPLN2	ARPP19	NFKBIZ	ITGB3BP				INPP4B
	KCNIP4	SLC25A13	MAST4	UCHL1					PLA2G4C	RPS27A	HIVEP3	SQSTM1				CACNA1B
	SARAF	TNS1	ASPH	MICALL2					MEIS1		ST3GAL6	NDUFAF6				HCN1
	GOLGA7	ABCC1	AC114971.1	ZMIZ1					CEP170		LSS	BNIP3L				KCTD16
	RPL7A	GAS2	SAMD4A	AHR					SPATA6		CLMN	PLAAT3				SLC44A5
	RPS23	GRIA3	MAPK10	LMNA					CORO2B		FAM13B	CCT4				NAV3
	RPS14	AL162511.1	COLEC12	TLK1					MBOAT1		SEPTIN8	BCO2				ADCY2
	PCDH9-AS1	SELENOP	STON2	CUL4A					ANLN		ADAM19	PWWP2A				MYRIP
	JUND	LINC01877	TNIK	HSPA9					FSTL5		PHYHIPL	SOS1				RALYL
	HSPA1A	DLC1	SHROOM3	PPP1R12A					MIR4300HG		LRP4	BAG3				ASIC2
	RNH1	RPS6KA2	NHSL1	LRRC49					SLC13A3		DNAJC1	ATG4B				SMYD3
	SERINC1	PREX2	C1orf61	SUPT3H					SETBP1		ITGB8	KIZ				TMEM108
	TMEM258	CRYBG3	FGFR3	TNIP1					MAGI1		TLE4	AMER2				SETBP1
	RPL3	MAN2A1	SYT17	CIT					ASAP1		SLC6A15	HERC4				GPC6
	AP003086.1	SGSM1	AL109809.5	BCAT1					SFMBT2		LIFR	CLK1				ZNF804A
	CFL1	CDK18	TRAK1	CTTNBP2NL					LGR5		CLCN4	MAPK10				MEF2C
	STMN4	NEAT1	TENM4	IARS					CALN1		PDZD2	UTP23				UNC5D
	PPP3CB-AS1	PACS2	PARD3B	CYLD					GALNT15		NPAS3	LRRC1				LRFN5
	RPS3	SYNJ2	RPS6KA2	TAF1D					MTUS1		ZBTB16	DUBR				TMEM178B
	RPSA	MYLK	ATP2B2	SH3BP5					PLCL1		DOCK5	PDS5B				GABRB1
	ST3GAL6	FLNB	AL589740.1	HMGA1					RNF220		TNKS	SLC9A9				SORBS2
	SLC22A17	TFDP2	LRP1B	GDNF-AS1					PPP1R12B		STARD13-AS	CREBRF				PTPRT
	CFL2	FMN1	PHF21B	NAA50					JAKMIP3		ADGRL3	PRMT3				CELF4
	RPS19	RAI14	CST3	TUT7					INTU		BNIP3L	PTP4A2				ERBB4
	GABARAP	CNTNAP4	ACOT11	CORO1C					PTCSC3		DIP2C	NDRG1				MEG3
	RPL32	HECTD4	KCNN3	DAP3					FNTB		SGK3	ARHGEF10				SYN3
	CAMK2N1	INTU	ANKDD1A	PKM					MSRA		PICALM	PDZD2				TENM4
	RPS9	SLC5A11	RORB	TBC1D22A					DTNB		FNIP1	ATP11A				ADGRB3
	CLDN11	PAPSS1	CHPT1	XPOT					GAS2		SH3RF1	MFAP3L				RGS6
	GABARAPL2	PDE1A	MRAS	GARS					SCCPDH		BBS9	ANLN				ST6GALNAC5
	AC008771.1	NAV2	CDH4	TRAF3					ATP8A1		HSPA1A	PRKD1				PAM
	CA2	SH3KBP1	NAV3	NOP58					MYO1E		ATG4B	NAV2				PHACTR1
	EEF2	TRAK1	OPHN1	ECPAS					NT5DC1		APOLD1					GABRG3
	SFRP1	NTM	NPL	ARHGAP5					MAPRE2		PAPOLA					SLC35F1
	CKB	JPT2	LINC01138	EIF5					DOCK3		KHDRBS3					PDE4D
	PGRMC1	RASAL2	PLEKHA5	FAM219A					EPS8		RYBP					SYN2
	RPS7	PPP2R2C	PDE4DIP	USP36					BACE2		FUT9					KCNQ3
	CALM1	KIF5C	ZFHX3	MAST2					TNS1		USP54					LSAMP
	OMG	EPS8	AHCYL2	ROBO1					CARNS1		LCORL					LRRC4C
	STMN1	NKAIN2	ITSN1	PSMB1					TLK1		SLAIN1					SOX5
	IGSF8	AC239809.3	DOCK7	PYGB					UBA6-AS1		SPP1					CNTN1
	CTSD	ARHGAP22	KALRN	ZNFX1					GLDN		C10orf90					CSMD3
	RPS21	PARD3B	LHFPL6	FAM241A					FAR1		IGSF11					SLC24A3
	ZNF565	CTDSPL	CLIP1	ITSN2					LGR4		ZNF565					PDZRN3
	SRP14	USH1C	MACF1	MSI2					LRP1B		AEBP2					TENM1
	RPS18	AL049828.1	CTNND2	ARF4					LUCAT1		LDLR					CDH9
	LINC00513	MAPK10	ATP13A4	IRS2					SLC4A8		CAMK2D					ZMAT4
	YWHAB	CEP170	TNRC6A	CSNK1A1					ZNF652		ABTB2					GRIA3
	PLLP	SFMBT2	NAT8L	CREB3L2					ATP9B		PSME4					TMEM132B
	RPL8	EVL	LINC00472	VCP					DOCK10		SQSTM1					TAFA2
	ATP6V0C	ASAP1	CTDSPL	RHEB					TNFRSF21		SLC5A3					TMEM132D
	RPS25	GTF2IRD1	PCDH7	USP42					PTPRE		TSIX					IQCJ-SCHIP1
	SEC62	ITGAV	MAML2	FRMD8					SLC25A29		SC5D					PLEKHA5
	ACTG1	AC107223.1	PNISR	MARS					GNG7		ATP1B1					NEBL
	DBI	MVB12B	BAALC	TMTC2					EFR3B		CASC4					SLC4A10
	PDE5A	ZNF521	PLEKHG1	SPPL2A					CCDC91		RDX					CDH13
	RPL18A	SSBP3	MACROD2	LPIN1					HECTD4		CAB39L					CACNB2
	OAZ1	ARHGAP39	ACSBG1	ADAM9					CCNY							NETO1
	SLC12A2	TANC1		ANXA5					POT1-AS1							KCNJ3
	SRSF7	SOBP		PPTC7					SPANXA2-OT1							GALNT17
	SERF2	TBC1D12		AFF4					ADGRB3							NRXN3
	RPL21	CDK14		INPP5F					ELOVL7							CACNA1D
	ELMO1-AS1	TRIM36		GPBP1					RPS6KA5							GABBR2
	OLIG2	GOLGA8A		PURB					EEPD1							MEF2C-AS1
	PLPP2	ELOVL6		GAK					SGIP1							ABLIM1
	PRDX1	MTCL1		TBC1D8					C2CD2							KALRN
	AL359091.1	RASGEF1C		KCMF1					MSI2							HS6ST3
	NLGN1	ELOVL7		FRMD5					SH3KBP1							MSRA
	WBP2	SLC25A29		ZFC3H1					SASH1							GABRB2
	C1orf122	SGCD		TKT					TESK2							ZNF385B
	SEPTIN4	STMN1		CMSS1					FHIT							DGKB
	CYP51A1	ABHD5		EIF2S2					TMEM165							KCNB2
	RAC1	MARK1		PSMA7					CPEB1							PTPRO
	SERINC3	TMEM178B		PSMB2					AF165147.1							CCDC144A
	FIS1	PEA15		FLII					AFDN							SDK1
	RPL23A	TSBP1-AS1		GK5					GPIHBP1							ROBO1
	DYNLL1	MCF2L2		CANX					SH3PXD2A							SNAP91
	PLEKHB1	SMAD9		PSMB7					RAB30							RIMS1
	EID1	PALM		ACBD3					RNF152							DANT2
	BEX4	NBPF1		KDM7A					PAPSS1							KHDRBS2
	MT3	R3HCC1		PRUNE2					SLC22A23							AFF3
	SLC7A14	EPB41L2		DNM3					ZNF521							CDH18
	HNRNPK	HEG1		TPM3					ZSCAN31							DCLK1
	CSMD3	RASSF8							TFDP2							FMN2
	ARL8A	IQCJ-SCHIP1							SGK3							NAV2
	ERBB4	SNCA							MARCKSL1							CHSY3
	RPL9	CORO2B							CDH8							GRIN2A
	PTGDS	LIMK2							PPP2R2C							DPP6
	CTSF	AC233296.1							PI16							CDK14
	NDRG1	RAPGEF5							FAM124A							KCNIP1
	TUBB4A	C2CD6							MAPK10							SLC2A13
	RPS6	PTPRE							PRELID2							SATB1-AS1
	SEPTIN7	GALNT15							SH3TC2-DT							XKR6
	RPLP2	RNF152							AIG1							PITPNC1
	DPYSL2	GPIHBP1							USH1C							RAB3C
	RPL41	MAGI1							RNF180							PAK3
	C18orf32	LRP2							TMEM117							NTRK2
	SLC48A1	UBA6-AS1							FTX							SCN1A
	CAPN3	VOPP1							PARD3B							ERC2
	RPL5	FBXL17							DYNC1I1							PRKG1
	YWHAQ	DYNC1I1							LSS							CDH10
	COX5B	MSI2							CTNNA3							TRIO
	MAP6D1	EYA4							RAI14							KSR2
	CCNI	KIF21A							JAZF1							RAPGEF4
	RPS8	MAPRE2							RAD51B							CACNG3
	TPT1	COL16A1							TSBP1-AS1							PDE10A
	RABAC1	JAKMIP3							MTHFD1L							KCNH7
	CERS2	FTX							LDLRAD3							UNC13C
	MCAM	PDE4DIP							ATP10B							SHISA6
	FSCN1	FAM234A							TTLL11							NRG1
	LRP4	SCD							IQCJ-SCHIP1							PTPRM
	AC026316.5	ARHGAP26							GLCE							MCTP1
	PPA1	KIAA0586							SELENOP							GRIA4
	RACK1	LSS							ELOVL6							PACRG
	FEZ1	GSN							CD164							C8orf34
	SOX2-OT	MAP3K13							HEG1							SCN2A
	IPO9-AS1	DIAPH2							TBL1X							PTCHD4
	TMSB4X	CPEB1							ZNF518A							CERS6
	AC018647.1	PRR5L							ABTB2							TRHDE
	GSTP1	NLGN4X							MYLK							TNRC6A
	S100B	CD164							CHRM5							RBFOX3
	TPPP	FP700111.1							SPATA13							CACNB4
	DDR1	FMNL2							OTUD7A							DTNA
	CMTM5	NOS1AP							KIAA1324L							AHI1
	RPS13	AIG1							CCDC7							OSBPL6
	LAMA2	ABCA5							MAP3K7							DOK6
	CD63	LGR5							RASGRP3							ANKRD26
	RPS16	SAMD12							PLPP1							MEG8
	ATP5ME	SPANXA2-OT1							ALOX12-AS1							KIAA1211
	TUBA1B	SERPINI1							NDE1							ARHGAP26
	EMC10	SLFN5							JPT2							MAF
	ARL6IP1	FDFT1							ERC1							MAPK10
	IRF2BP2	PLA2G4C							SEMA4D							RELN
	RAB11A	XKR6							RALGAPA2							RUNX1T1
	RPL29	MEIS1							COL16A1							CDH8
	RAB14	AL132857.1							PSD3							EFNA5
	SRSF5	CYP4F26P							MCF2L2							LHFPL3
	ITPR2	MARCKSL1							PLEKHA6							GRIK3
	MRFAP1	KLF7							KIAA0586							REV3L
	RHOG	PKP4							MBP							DAPK1
	RPL36	GNG7							REPS2							LARGE1
	PHGDH	POT1-AS1							FBN1							ANKRD36C
	HSPE1	CCNY							MAP3K13							SRRM4
	RPS5	SPIRE1							BAZ2B							GRIN1
	TMEM30A	PLEKHA7							PCLO							NRCAM
	RPS12	EML1							SORCS2							PRKCE
	EIF4A2	MSMO1							NEK1							SHISA9
	BHLHE41	LINC02821							RASSF8							FLRT2
	RPL26	CCDC171							SGSM1							JPH4
	CDKN1B	NRIP1							ANKH							ERC1
	RPS3A	FAM169A							MTX2							PLXNA4
	PHLDA3	ERC2							CKMT2-AS1							ZEB1
	SET	ARHGEF3							EML1							CACNG2
	RPL35A	MAST4							GTF2IRD1							SPTBN4
	RPL37A	ANO10							PBX3							ASTN1
	RPS4X	AC004083.1							INPP5F							ASTN2
	RNASEK	NBPF12							TRAK1							PCNX2
	PIGC	CCDC91							FAM49B							PRICKLE2
	IFIT3	KALRN							EPB41L3							BCL11A
	COX6A1	EEPD1							CCDC18-AS1							SRRM3
	MTCH1	CPD							PAQR8							PPM1E
	TOMM20	CDKL2							NOS1AP							SORBS1
	ARL6IP5	VPS41							FLNB							ADCY8
	RPL17	LINC01278							AGTPBP1							SYT16
	SPCS2	WASF1							PADI2							BTBD11
	ATP6V0B	AF117829.1							C2CD6							PDE3B
	APP	SLC7A11							EYA4							RASAL2
	CANX	AFDN							PRKX							PCSK2
	RPL13A	LDLRAD3							DSCAML1							MMP16
	RHOB	LPCAT2							SRGAP3							CSRNP3
	RPL38	NEDD4							FGFR2							NMNAT2
	HINT1	EPB41L3							TRAPPC9							NCALD
	ATP6AP1	SEMA4B							PRH1							KLF12
	FCHSD2	SLC39A11							MOB3B							HDAC9
	RHOU	ME1							ZNF708							GRIN3A
	BAIAP2L2	ARHGAP12							SEMA3C							EPHA7
	RPL6	HMGCS1							RIN2							SCN3A
	SPATA22	ABTB2							LANCL1							CAMK1D
	MAL	BMP7							DNAH17							MAP2
	PRR18	FBN1							TPCN1							FGF13
	RPL10A	IBTK							SERPINI1							NTRK3
	BOK	LDB3							FDFT1							SNRPN
	SOD1	PMP2							RALGPS1							NHS
	EIF5	LINC02609							KLF7							CACNA1E
	HEPACAM	PCBP3							SSBP3							GRK3
	SQLE	RAB30							GRB10							CELF5
	LGI3	SESN3							WDPCP							FARP1
	MTDH	TRPM6							TXNIP							HECW1
	SCARB2	DNAH17							CDKAL1							MAST4
	REEP5	RFFL							DMXL1							UNC80
	RPL34	SLC16A7							SMAD9							FAM135B
	ARPC5	PLCH2							FBXL17							GPR158
	SBDS	PADI2							SEPTIN10							DAAM1
	SELENOT	AL365295.1							STK39							FRAS1
	ELOB	WWC2							FAM169A							SHANK2
	KLK6	CCDC7							CTDSPL							PTPRR
	NFKBIA								MDGA2							SLC25A12
	PCBP1								TRPM6							LRRFIP1
	KDSR								SLC35F3							GRIA2
	RPL35								NEDD4L							FAM110B
	PIM3								DST							ANKS1B
	TGOLN2								NCKAP5							PDE8B
	DAZAP2								ZCCHC7							KCNJ6
	YPEL3								STMN1							PKNOX2
	ITGB1								USP31							MYCBP2
	GJB1								KLHL2							PIP5K1B
	PPIA								VLDLR-AS1							GAD2
	MAML2								CNTNAP2							SORCS1
	HAPLN2								DANT2							DMD
	CTSL								SLAIN1							MYO16
	ZNF302								ZRANB2-AS2							NOL4
	FADS1								CDKN1C							FMN1
	ATP6AP2								RALGAPA1							ARL15
	CADM4								SLX4IP							NEXMIF
	GPX4								ABCA5							CHL1
	SKP1								RASAL2							GALNT18
	TRIM13								TRPS1							ELAVL2
	NDUFB8								BCL2							HIVEP3
	PHYHIPL								RASGEF1C							SPIDR
	LINC01572								MAGI2							TCF4
	RHOA								HERC4							RUNDC3B
	ROGDI								ELF1							NELL1
	TNIK								MBD5							FBXL17
	TMEM259								XIST							NLGN4X
	CNDP2								IBTK							ABCA5
	CDC42EP1								SCD							CTNNA2
	COX4I1								RSRP1							PLCH1
	ZDHHC9								PSEN1							ANK1
	SRSF2								LRRC1							LUZP2
	EIF1AX								ADAMTS18							GPM6A
	CD46								MAP4K4							RANBP17
	GNAI1								RASSF2							GABRB3
	PNRC1								FMO5							GLCCI1
	LGALS3BP								SMURF1							KCNH1
	MSMO1								CPD							KIAA1549L
	ENPP4								SACS							CNTN3
	HHIP								WIPF1							FAM189A1
	VEZF1								MTERF1							TOX
	DNAJA1								ATP11A							ANKRD36
									SEMA4B							SCN8A
									SHROOM4							DOCK3
									RNF144A							VWC2
									NLGN4X							DCC
									UGGT2							PRELID2
									BACE1							SEZ6L
									IQGAP1							EGFR
									WWC2							PAK5
									SETD7							PCSK5
									MYSM1							COL25A1
									STX18-AS1							TIAM1
									SPIRE1							UBASH3B
									NRBP2							RERG
									ABHD5							KCNT2
									SSBP2							TTC3
									KIF21A							RIMBP2
									FBXL2							EML6
									SESN1							RGS12
									RUFY2							GRM1
									ARHGEF3							DLX6-AS1
									LPCAT2							FRY
									CCDC144A							DGKI
									KIDINS220							TSHZ3
									FMN1							AKAP9
									FRK							TMTC1
									GALNT1							TNR
									ADK							ANO5
									NRXN1							KCND3
									AF117829.1
									NASP
									IWS1
									TMEM178B
									INSR
									SCAPER
									FAM234A
									BTBD9

## Sheet: Table S6
dataset	region	disease_group	cluster	n_cells
NM_2024	DMV	HC	BAM	177
NM_2024	DMV	HC	Micro_DAM_GPNMB	184
NM_2024	DMV	HC	Micro_DAM_Int1	1170
NM_2024	DMV	HC	Micro_DAM_Int2	163
NM_2024	DMV	HC	Micro_DAM_SPP1	158
NM_2024	DMV	HC	Micro_Homeo	1678
NM_2024	DMV	HC	Micro_IFN	10
NM_2024	DMV	HC	Micro_Inflamm_CD83	66
NM_2024	DMV	HC	Micro_Inflamm_PCDH9	46
NM_2024	DMV	HC	Micro_Inflamm_Stress	839
NM_2024	DMV	HC	Micro_Phago_CD163	98
NM_2024	DMV	HC	Micro_Prolif	11
NM_2024	DMV	HC	Monocyte	17
NM_2024	DMV	PD	BAM	1056
NM_2024	DMV	PD	Micro_DAM_GPNMB	589
NM_2024	DMV	PD	Micro_DAM_Int1	10837
NM_2024	DMV	PD	Micro_DAM_Int2	655
NM_2024	DMV	PD	Micro_DAM_SPP1	600
NM_2024	DMV	PD	Micro_Homeo	8600
NM_2024	DMV	PD	Micro_IFN	16
NM_2024	DMV	PD	Micro_Inflamm_CD83	304
NM_2024	DMV	PD	Micro_Inflamm_PCDH9	668
NM_2024	DMV	PD	Micro_Inflamm_Stress	5629
NM_2024	DMV	PD	Micro_Phago_CD163	889
NM_2024	DMV	PD	Micro_Prolif	405
NM_2024	DMV	PD	Monocyte	70
NM_2024	PFC	HC	BAM	128
NM_2024	PFC	HC	Lymphocyte	27
NM_2024	PFC	HC	Micro_DAM_GPNMB	19
NM_2024	PFC	HC	Micro_DAM_Int1	257
NM_2024	PFC	HC	Micro_DAM_Int2	22
NM_2024	PFC	HC	Micro_DAM_SPP1	54
NM_2024	PFC	HC	Micro_Homeo	2418
NM_2024	PFC	HC	Micro_Inflamm_CD83	27
NM_2024	PFC	HC	Micro_Inflamm_PCDH9	105
NM_2024	PFC	HC	Micro_Inflamm_Stress	159
NM_2024	PFC	HC	Micro_Phago_CD163	75
NM_2024	PFC	HC	Micro_Prolif	10
NM_2024	PFC	HC	Monocyte	16
NM_2024	PFC	PD	BAM	415
NM_2024	PFC	PD	Lymphocyte	1
NM_2024	PFC	PD	Micro_DAM_GPNMB	133
NM_2024	PFC	PD	Micro_DAM_Int1	2255
NM_2024	PFC	PD	Micro_DAM_Int2	90
NM_2024	PFC	PD	Micro_DAM_SPP1	246
NM_2024	PFC	PD	Micro_Homeo	9658
NM_2024	PFC	PD	Micro_IFN	2
NM_2024	PFC	PD	Micro_Inflamm_CD83	105
NM_2024	PFC	PD	Micro_Inflamm_PCDH9	469
NM_2024	PFC	PD	Micro_Inflamm_Stress	2749
NM_2024	PFC	PD	Micro_Phago_CD163	314
NM_2024	PFC	PD	Micro_Prolif	365
NM_2024	PFC	PD	Monocyte	69
NM_2024	GPi	HC	BAM	195
NM_2024	GPi	HC	Lymphocyte	4
NM_2024	GPi	HC	Micro_DAM_GPNMB	107
NM_2024	GPi	HC	Micro_DAM_Int1	752
NM_2024	GPi	HC	Micro_DAM_Int2	135
NM_2024	GPi	HC	Micro_DAM_SPP1	165
NM_2024	GPi	HC	Micro_Homeo	2640
NM_2024	GPi	HC	Micro_IFN	2
NM_2024	GPi	HC	Micro_Inflamm_CD83	57
NM_2024	GPi	HC	Micro_Inflamm_PCDH9	56
NM_2024	GPi	HC	Micro_Inflamm_Stress	369
NM_2024	GPi	HC	Micro_Phago_CD163	35
NM_2024	GPi	HC	Micro_Prolif	5
NM_2024	GPi	HC	Monocyte	14
NM_2024	GPi	PD	BAM	712
NM_2024	GPi	PD	Micro_DAM_GPNMB	897
NM_2024	GPi	PD	Micro_DAM_Int1	4214
NM_2024	GPi	PD	Micro_DAM_Int2	610
NM_2024	GPi	PD	Micro_DAM_SPP1	774
NM_2024	GPi	PD	Micro_Homeo	9295
NM_2024	GPi	PD	Micro_IFN	15
NM_2024	GPi	PD	Micro_Inflamm_CD83	130
NM_2024	GPi	PD	Micro_Inflamm_PCDH9	468
NM_2024	GPi	PD	Micro_Inflamm_Stress	5822
NM_2024	GPi	PD	Micro_Phago_CD163	216
NM_2024	GPi	PD	Micro_Prolif	230
NM_2024	GPi	PD	Monocyte	47
NM_2024	M1	HC	BAM	114
NM_2024	M1	HC	Micro_DAM_GPNMB	55
NM_2024	M1	HC	Micro_DAM_Int1	595
NM_2024	M1	HC	Micro_DAM_Int2	45
NM_2024	M1	HC	Micro_DAM_SPP1	127
NM_2024	M1	HC	Micro_Homeo	2862
NM_2024	M1	HC	Micro_Inflamm_CD83	46
NM_2024	M1	HC	Micro_Inflamm_PCDH9	80
NM_2024	M1	HC	Micro_Inflamm_Stress	197
NM_2024	M1	HC	Micro_Phago_CD163	74
NM_2024	M1	HC	Micro_Prolif	31
NM_2024	M1	HC	Monocyte	30
NM_2024	M1	PD	BAM	395
NM_2024	M1	PD	Micro_DAM_GPNMB	235
NM_2024	M1	PD	Micro_DAM_Int1	2387
NM_2024	M1	PD	Micro_DAM_Int2	109
NM_2024	M1	PD	Micro_DAM_SPP1	343
NM_2024	M1	PD	Micro_Homeo	9074
NM_2024	M1	PD	Micro_IFN	1
NM_2024	M1	PD	Micro_Inflamm_CD83	94
NM_2024	M1	PD	Micro_Inflamm_PCDH9	511
NM_2024	M1	PD	Micro_Inflamm_Stress	3272
NM_2024	M1	PD	Micro_Phago_CD163	277
NM_2024	M1	PD	Micro_Prolif	342
NM_2024	M1	PD	Monocyte	85
NM_2024	PFC	HC	BAM	279
NM_2024	PFC	HC	Lymphocyte	91
NM_2024	PFC	HC	Micro_DAM_GPNMB	1282
NM_2024	PFC	HC	Micro_DAM_Int1	214
NM_2024	PFC	HC	Micro_DAM_Int2	25
NM_2024	PFC	HC	Micro_DAM_SPP1	30
NM_2024	PFC	HC	Micro_Homeo	1585
NM_2024	PFC	HC	Micro_IFN	2
NM_2024	PFC	HC	Micro_Inflamm_CD83	19
NM_2024	PFC	HC	Micro_Inflamm_PCDH9	316
NM_2024	PFC	HC	Micro_Inflamm_Stress	697
NM_2024	PFC	HC	Micro_Phago_CD163	71
NM_2024	PFC	HC	Micro_Prolif	33
NM_2024	PFC	HC	Monocyte	158
NM_2024	PFC	PD	BAM	312
NM_2024	PFC	PD	Lymphocyte	1
NM_2024	PFC	PD	Micro_DAM_GPNMB	117
NM_2024	PFC	PD	Micro_DAM_Int1	1444
NM_2024	PFC	PD	Micro_DAM_Int2	65
NM_2024	PFC	PD	Micro_DAM_SPP1	153
NM_2024	PFC	PD	Micro_Homeo	4508
NM_2024	PFC	PD	Micro_Inflamm_CD83	31
NM_2024	PFC	PD	Micro_Inflamm_PCDH9	493
NM_2024	PFC	PD	Micro_Inflamm_Stress	3671
NM_2024	PFC	PD	Micro_Phago_CD163	267
NM_2024	PFC	PD	Micro_Prolif	164
NM_2024	PFC	PD	Monocyte	56
Gerrits_2022	FC	FTD-GRN	BAM	873
Gerrits_2022	FC	FTD-GRN	Micro_DAM_GPNMB	264
Gerrits_2022	FC	FTD-GRN	Micro_DAM_Int1	2493
Gerrits_2022	FC	FTD-GRN	Micro_DAM_Int2	550
Gerrits_2022	FC	FTD-GRN	Micro_DAM_SPP1	531
Gerrits_2022	FC	FTD-GRN	Micro_Homeo	17570
Gerrits_2022	FC	FTD-GRN	Micro_IFN	5
Gerrits_2022	FC	FTD-GRN	Micro_Inflamm_CD83	70
Gerrits_2022	FC	FTD-GRN	Micro_Inflamm_PCDH9	42
Gerrits_2022	FC	FTD-GRN	Micro_Inflamm_Stress	589
Gerrits_2022	FC	FTD-GRN	Micro_Phago_CD163	476
Gerrits_2022	FC	FTD-GRN	Micro_Prolif	494
Gerrits_2022	FC	FTD-GRN	Monocyte	54
Gerrits_2022	FC	HC	BAM	394
Gerrits_2022	FC	HC	Micro_DAM_GPNMB	9
Gerrits_2022	FC	HC	Micro_DAM_Int1	298
Gerrits_2022	FC	HC	Micro_DAM_Int2	21
Gerrits_2022	FC	HC	Micro_DAM_SPP1	42
Gerrits_2022	FC	HC	Micro_Homeo	12142
Gerrits_2022	FC	HC	Micro_Inflamm_CD83	50
Gerrits_2022	FC	HC	Micro_Inflamm_PCDH9	16
Gerrits_2022	FC	HC	Micro_Inflamm_Stress	433
Gerrits_2022	FC	HC	Micro_Phago_CD163	171
Gerrits_2022	FC	HC	Micro_Prolif	49
Gerrits_2022	FC	HC	Monocyte	46
Gerrits_2022	OC	FTD-GRN	BAM	911
Gerrits_2022	OC	FTD-GRN	Micro_DAM_GPNMB	67
Gerrits_2022	OC	FTD-GRN	Micro_DAM_Int1	1131
Gerrits_2022	OC	FTD-GRN	Micro_DAM_Int2	137
Gerrits_2022	OC	FTD-GRN	Micro_DAM_SPP1	174
Gerrits_2022	OC	FTD-GRN	Micro_Homeo	14275
Gerrits_2022	OC	FTD-GRN	Micro_Inflamm_CD83	22
Gerrits_2022	OC	FTD-GRN	Micro_Inflamm_PCDH9	25
Gerrits_2022	OC	FTD-GRN	Micro_Inflamm_Stress	1015
Gerrits_2022	OC	FTD-GRN	Micro_Phago_CD163	184
Gerrits_2022	OC	FTD-GRN	Micro_Prolif	22
Gerrits_2022	OC	FTD-GRN	Monocyte	45
Gerrits_2022	OC	HC	BAM	386
Gerrits_2022	OC	HC	Micro_DAM_GPNMB	34
Gerrits_2022	OC	HC	Micro_DAM_Int1	496
Gerrits_2022	OC	HC	Micro_DAM_Int2	66
Gerrits_2022	OC	HC	Micro_DAM_SPP1	51
Gerrits_2022	OC	HC	Micro_Homeo	6717
Gerrits_2022	OC	HC	Micro_IFN	1
Gerrits_2022	OC	HC	Micro_Inflamm_CD83	24
Gerrits_2022	OC	HC	Micro_Inflamm_PCDH9	11
Gerrits_2022	OC	HC	Micro_Inflamm_Stress	876
Gerrits_2022	OC	HC	Micro_Phago_CD163	617
Gerrits_2022	OC	HC	Micro_Prolif	12
Gerrits_2022	OC	HC	Monocyte	6
Gerrits_2022	TC	FTD-GRN	BAM	1811
Gerrits_2022	TC	FTD-GRN	Micro_DAM_GPNMB	731
Gerrits_2022	TC	FTD-GRN	Micro_DAM_Int1	7189
Gerrits_2022	TC	FTD-GRN	Micro_DAM_Int2	634
Gerrits_2022	TC	FTD-GRN	Micro_DAM_SPP1	727
Gerrits_2022	TC	FTD-GRN	Micro_Homeo	21917
Gerrits_2022	TC	FTD-GRN	Micro_IFN	9
Gerrits_2022	TC	FTD-GRN	Micro_Inflamm_CD83	106
Gerrits_2022	TC	FTD-GRN	Micro_Inflamm_PCDH9	68
Gerrits_2022	TC	FTD-GRN	Micro_Inflamm_Stress	1618
Gerrits_2022	TC	FTD-GRN	Micro_Phago_CD163	418
Gerrits_2022	TC	FTD-GRN	Micro_Prolif	285
Gerrits_2022	TC	FTD-GRN	Monocyte	93
Gerrits_2022	TC	HC	BAM	548
Gerrits_2022	TC	HC	Micro_DAM_GPNMB	41
Gerrits_2022	TC	HC	Micro_DAM_Int1	1980
Gerrits_2022	TC	HC	Micro_DAM_Int2	30
Gerrits_2022	TC	HC	Micro_DAM_SPP1	104
Gerrits_2022	TC	HC	Micro_Homeo	9710
Gerrits_2022	TC	HC	Micro_IFN	1
Gerrits_2022	TC	HC	Micro_Inflamm_CD83	31
Gerrits_2022	TC	HC	Micro_Inflamm_PCDH9	31
Gerrits_2022	TC	HC	Micro_Inflamm_Stress	241
Gerrits_2022	TC	HC	Micro_Phago_CD163	811
Gerrits_2022	TC	HC	Micro_Prolif	43
Gerrits_2022	TC	HC	Monocyte	10
Mathys_2024	AnG	AD	BAM	60
Mathys_2024	AnG	AD	Micro_DAM_GPNMB	51
Mathys_2024	AnG	AD	Micro_DAM_Int1	431
Mathys_2024	AnG	AD	Micro_DAM_Int2	21
Mathys_2024	AnG	AD	Micro_DAM_SPP1	73
Mathys_2024	AnG	AD	Micro_Homeo	1465
Mathys_2024	AnG	AD	Micro_IFN	3
Mathys_2024	AnG	AD	Micro_Inflamm_CD83	8
Mathys_2024	AnG	AD	Micro_Inflamm_PCDH9	6
Mathys_2024	AnG	AD	Micro_Inflamm_Stress	309
Mathys_2024	AnG	AD	Micro_Phago_CD163	76
Mathys_2024	AnG	AD	Micro_Prolif	23
Mathys_2024	AnG	CR	BAM	45
Mathys_2024	AnG	CR	Micro_DAM_GPNMB	22
Mathys_2024	AnG	CR	Micro_DAM_Int1	197
Mathys_2024	AnG	CR	Micro_DAM_Int2	28
Mathys_2024	AnG	CR	Micro_DAM_SPP1	80
Mathys_2024	AnG	CR	Micro_Homeo	1011
Mathys_2024	AnG	CR	Micro_IFN	3
Mathys_2024	AnG	CR	Micro_Inflamm_CD83	19
Mathys_2024	AnG	CR	Micro_Inflamm_PCDH9	1
Mathys_2024	AnG	CR	Micro_Inflamm_Stress	112
Mathys_2024	AnG	CR	Micro_Phago_CD163	60
Mathys_2024	AnG	CR	Micro_Prolif	5
Mathys_2024	AnG	HC	BAM	75
Mathys_2024	AnG	HC	Micro_DAM_GPNMB	48
Mathys_2024	AnG	HC	Micro_DAM_Int1	237
Mathys_2024	AnG	HC	Micro_DAM_Int2	32
Mathys_2024	AnG	HC	Micro_DAM_SPP1	53
Mathys_2024	AnG	HC	Micro_Homeo	1523
Mathys_2024	AnG	HC	Micro_IFN	5
Mathys_2024	AnG	HC	Micro_Inflamm_CD83	22
Mathys_2024	AnG	HC	Micro_Inflamm_PCDH9	4
Mathys_2024	AnG	HC	Micro_Inflamm_Stress	277
Mathys_2024	AnG	HC	Micro_Phago_CD163	56
Mathys_2024	AnG	HC	Micro_Prolif	17
Mathys_2024	AnG	HC	Monocyte	6
Mathys_2024	EC	AD	BAM	125
Mathys_2024	EC	AD	Micro_DAM_GPNMB	211
Mathys_2024	EC	AD	Micro_DAM_Int1	1608
Mathys_2024	EC	AD	Micro_DAM_Int2	185
Mathys_2024	EC	AD	Micro_DAM_SPP1	153
Mathys_2024	EC	AD	Micro_Homeo	2779
Mathys_2024	EC	AD	Micro_Inflamm_CD83	33
Mathys_2024	EC	AD	Micro_Inflamm_PCDH9	7
Mathys_2024	EC	AD	Micro_Inflamm_Stress	336
Mathys_2024	EC	AD	Micro_Phago_CD163	150
Mathys_2024	EC	AD	Micro_Prolif	4
Mathys_2024	EC	AD	Monocyte	1
Mathys_2024	EC	CR	BAM	81
Mathys_2024	EC	CR	Micro_DAM_GPNMB	76
Mathys_2024	EC	CR	Micro_DAM_Int1	619
Mathys_2024	EC	CR	Micro_DAM_Int2	62
Mathys_2024	EC	CR	Micro_DAM_SPP1	91
Mathys_2024	EC	CR	Micro_Homeo	2851
Mathys_2024	EC	CR	Micro_Inflamm_CD83	53
Mathys_2024	EC	CR	Micro_Inflamm_PCDH9	1
Mathys_2024	EC	CR	Micro_Inflamm_Stress	306
Mathys_2024	EC	CR	Micro_Phago_CD163	52
Mathys_2024	EC	CR	Micro_Prolif	7
Mathys_2024	EC	HC	BAM	128
Mathys_2024	EC	HC	Micro_DAM_GPNMB	99
Mathys_2024	EC	HC	Micro_DAM_Int1	1146
Mathys_2024	EC	HC	Micro_DAM_Int2	85
Mathys_2024	EC	HC	Micro_DAM_SPP1	112
Mathys_2024	EC	HC	Micro_Homeo	5711
Mathys_2024	EC	HC	Micro_IFN	4
Mathys_2024	EC	HC	Micro_Inflamm_CD83	128
Mathys_2024	EC	HC	Micro_Inflamm_PCDH9	19
Mathys_2024	EC	HC	Micro_Inflamm_Stress	633
Mathys_2024	EC	HC	Micro_Phago_CD163	77
Mathys_2024	EC	HC	Micro_Prolif	19
Mathys_2024	EC	HC	Monocyte	4
Mathys_2024	PFC	AD	BAM	95
Mathys_2024	PFC	AD	Micro_DAM_GPNMB	18
Mathys_2024	PFC	AD	Micro_DAM_Int1	204
Mathys_2024	PFC	AD	Micro_DAM_Int2	32
Mathys_2024	PFC	AD	Micro_DAM_SPP1	50
Mathys_2024	PFC	AD	Micro_Homeo	1499
Mathys_2024	PFC	AD	Micro_IFN	1
Mathys_2024	PFC	AD	Micro_Inflamm_CD83	10
Mathys_2024	PFC	AD	Micro_Inflamm_PCDH9	1
Mathys_2024	PFC	AD	Micro_Inflamm_Stress	313
Mathys_2024	PFC	AD	Micro_Phago_CD163	78
Mathys_2024	PFC	AD	Micro_Prolif	9
Mathys_2024	PFC	CR	BAM	58
Mathys_2024	PFC	CR	Micro_DAM_GPNMB	17
Mathys_2024	PFC	CR	Micro_DAM_Int1	71
Mathys_2024	PFC	CR	Micro_DAM_Int2	16
Mathys_2024	PFC	CR	Micro_DAM_SPP1	49
Mathys_2024	PFC	CR	Micro_Homeo	935
Mathys_2024	PFC	CR	Micro_Inflamm_CD83	12
Mathys_2024	PFC	CR	Micro_Inflamm_PCDH9	4
Mathys_2024	PFC	CR	Micro_Inflamm_Stress	100
Mathys_2024	PFC	CR	Micro_Phago_CD163	37
Mathys_2024	PFC	CR	Micro_Prolif	6
Mathys_2024	PFC	CR	Monocyte	2
Mathys_2024	PFC	HC	BAM	119
Mathys_2024	PFC	HC	Micro_DAM_GPNMB	35
Mathys_2024	PFC	HC	Micro_DAM_Int1	316
Mathys_2024	PFC	HC	Micro_DAM_Int2	33
Mathys_2024	PFC	HC	Micro_DAM_SPP1	43
Mathys_2024	PFC	HC	Micro_Homeo	2593
Mathys_2024	PFC	HC	Micro_IFN	5
Mathys_2024	PFC	HC	Micro_Inflamm_CD83	33
Mathys_2024	PFC	HC	Micro_Inflamm_PCDH9	4
Mathys_2024	PFC	HC	Micro_Inflamm_Stress	302
Mathys_2024	PFC	HC	Micro_Phago_CD163	102
Mathys_2024	PFC	HC	Micro_Prolif	10
Mathys_2024	PFC	HC	Monocyte	1
Mathys_2024	HIP	AD	BAM	66
Mathys_2024	HIP	AD	Micro_DAM_GPNMB	139
Mathys_2024	HIP	AD	Micro_DAM_Int1	605
Mathys_2024	HIP	AD	Micro_DAM_Int2	100
Mathys_2024	HIP	AD	Micro_DAM_SPP1	185
Mathys_2024	HIP	AD	Micro_Homeo	1593
Mathys_2024	HIP	AD	Micro_Inflamm_CD83	27
Mathys_2024	HIP	AD	Micro_Inflamm_PCDH9	10
Mathys_2024	HIP	AD	Micro_Inflamm_Stress	445
Mathys_2024	HIP	AD	Micro_Phago_CD163	83
Mathys_2024	HIP	AD	Micro_Prolif	11
Mathys_2024	HIP	CR	BAM	42
Mathys_2024	HIP	CR	Micro_DAM_GPNMB	78
Mathys_2024	HIP	CR	Micro_DAM_Int1	667
Mathys_2024	HIP	CR	Micro_DAM_Int2	79
Mathys_2024	HIP	CR	Micro_DAM_SPP1	93
Mathys_2024	HIP	CR	Micro_Homeo	2601
Mathys_2024	HIP	CR	Micro_Inflamm_CD83	106
Mathys_2024	HIP	CR	Micro_Inflamm_PCDH9	13
Mathys_2024	HIP	CR	Micro_Inflamm_Stress	278
Mathys_2024	HIP	CR	Micro_Phago_CD163	45
Mathys_2024	HIP	CR	Micro_Prolif	1
Mathys_2024	HIP	HC	BAM	525
Mathys_2024	HIP	HC	Micro_DAM_GPNMB	148
Mathys_2024	HIP	HC	Micro_DAM_Int1	1332
Mathys_2024	HIP	HC	Micro_DAM_Int2	117
Mathys_2024	HIP	HC	Micro_DAM_SPP1	136
Mathys_2024	HIP	HC	Micro_Homeo	3527
Mathys_2024	HIP	HC	Micro_IFN	2
Mathys_2024	HIP	HC	Micro_Inflamm_CD83	46
Mathys_2024	HIP	HC	Micro_Inflamm_PCDH9	12
Mathys_2024	HIP	HC	Micro_Inflamm_Stress	369
Mathys_2024	HIP	HC	Micro_Phago_CD163	171
Mathys_2024	HIP	HC	Micro_Prolif	15
Mathys_2024	HIP	HC	Monocyte	30
Mathys_2024	MTG	AD	BAM	87
Mathys_2024	MTG	AD	Micro_DAM_GPNMB	66
Mathys_2024	MTG	AD	Micro_DAM_Int1	474
Mathys_2024	MTG	AD	Micro_DAM_Int2	41
Mathys_2024	MTG	AD	Micro_DAM_SPP1	117
Mathys_2024	MTG	AD	Micro_Homeo	1810
Mathys_2024	MTG	AD	Micro_IFN	4
Mathys_2024	MTG	AD	Micro_Inflamm_CD83	12
Mathys_2024	MTG	AD	Micro_Inflamm_PCDH9	4
Mathys_2024	MTG	AD	Micro_Inflamm_Stress	172
Mathys_2024	MTG	AD	Micro_Phago_CD163	63
Mathys_2024	MTG	AD	Micro_Prolif	33
Mathys_2024	MTG	CR	BAM	61
Mathys_2024	MTG	CR	Micro_DAM_GPNMB	36
Mathys_2024	MTG	CR	Micro_DAM_Int1	268
Mathys_2024	MTG	CR	Micro_DAM_Int2	36
Mathys_2024	MTG	CR	Micro_DAM_SPP1	82
Mathys_2024	MTG	CR	Micro_Homeo	1738
Mathys_2024	MTG	CR	Micro_IFN	2
Mathys_2024	MTG	CR	Micro_Inflamm_CD83	24
Mathys_2024	MTG	CR	Micro_Inflamm_PCDH9	4
Mathys_2024	MTG	CR	Micro_Inflamm_Stress	181
Mathys_2024	MTG	CR	Micro_Phago_CD163	75
Mathys_2024	MTG	CR	Micro_Prolif	5
Mathys_2024	MTG	CR	Monocyte	5
Mathys_2024	MTG	HC	BAM	71
Mathys_2024	MTG	HC	Micro_DAM_GPNMB	71
Mathys_2024	MTG	HC	Micro_DAM_Int1	552
Mathys_2024	MTG	HC	Micro_DAM_Int2	68
Mathys_2024	MTG	HC	Micro_DAM_SPP1	46
Mathys_2024	MTG	HC	Micro_Homeo	2465
Mathys_2024	MTG	HC	Micro_IFN	8
Mathys_2024	MTG	HC	Micro_Inflamm_CD83	48
Mathys_2024	MTG	HC	Micro_Inflamm_PCDH9	8
Mathys_2024	MTG	HC	Micro_Inflamm_Stress	344
Mathys_2024	MTG	HC	Micro_Phago_CD163	62
Mathys_2024	MTG	HC	Micro_Prolif	23
Mathys_2024	MTG	HC	Monocyte	4
Mathys_2024	TH	AD	BAM	163
Mathys_2024	TH	AD	Micro_DAM_GPNMB	154
Mathys_2024	TH	AD	Micro_DAM_Int1	1899
Mathys_2024	TH	AD	Micro_DAM_Int2	116
Mathys_2024	TH	AD	Micro_DAM_SPP1	142
Mathys_2024	TH	AD	Micro_Homeo	2038
Mathys_2024	TH	AD	Micro_IFN	1
Mathys_2024	TH	AD	Micro_Inflamm_CD83	30
Mathys_2024	TH	AD	Micro_Inflamm_PCDH9	10
Mathys_2024	TH	AD	Micro_Inflamm_Stress	1073
Mathys_2024	TH	AD	Micro_Phago_CD163	154
Mathys_2024	TH	AD	Micro_Prolif	35
Mathys_2024	TH	AD	Monocyte	3
Mathys_2024	TH	CR	BAM	91
Mathys_2024	TH	CR	Micro_DAM_GPNMB	82
Mathys_2024	TH	CR	Micro_DAM_Int1	1815
Mathys_2024	TH	CR	Micro_DAM_Int2	59
Mathys_2024	TH	CR	Micro_DAM_SPP1	71
Mathys_2024	TH	CR	Micro_Homeo	1531
Mathys_2024	TH	CR	Micro_Inflamm_CD83	32
Mathys_2024	TH	CR	Micro_Inflamm_PCDH9	9
Mathys_2024	TH	CR	Micro_Inflamm_Stress	745
Mathys_2024	TH	CR	Micro_Phago_CD163	105
Mathys_2024	TH	CR	Micro_Prolif	13
Mathys_2024	TH	CR	Monocyte	3
Mathys_2024	TH	HC	BAM	190
Mathys_2024	TH	HC	Micro_DAM_GPNMB	130
Mathys_2024	TH	HC	Micro_DAM_Int1	3857
Mathys_2024	TH	HC	Micro_DAM_Int2	124
Mathys_2024	TH	HC	Micro_DAM_SPP1	174
Mathys_2024	TH	HC	Micro_Homeo	3045
Mathys_2024	TH	HC	Micro_IFN	5
Mathys_2024	TH	HC	Micro_Inflamm_CD83	43
Mathys_2024	TH	HC	Micro_Inflamm_PCDH9	14
Mathys_2024	TH	HC	Micro_Inflamm_Stress	635
Mathys_2024	TH	HC	Micro_Phago_CD163	236
Mathys_2024	TH	HC	Micro_Prolif	73
Mathys_2024	TH	HC	Monocyte	7
Pineda_2024	PFC	ALS	BAM	90
Pineda_2024	PFC	ALS	Micro_DAM_GPNMB	2
Pineda_2024	PFC	ALS	Micro_DAM_Int1	149
Pineda_2024	PFC	ALS	Micro_DAM_Int2	15
Pineda_2024	PFC	ALS	Micro_DAM_SPP1	15
Pineda_2024	PFC	ALS	Micro_Homeo	2865
Pineda_2024	PFC	ALS	Micro_IFN	1
Pineda_2024	PFC	ALS	Micro_Inflamm_CD83	13
Pineda_2024	PFC	ALS	Micro_Inflamm_PCDH9	18
Pineda_2024	PFC	ALS	Micro_Inflamm_Stress	186
Pineda_2024	PFC	ALS	Micro_Phago_CD163	31
Pineda_2024	PFC	ALS	Micro_Prolif	93
Pineda_2024	PFC	ALS	Monocyte	5
Pineda_2024	PFC	C9ALS	BAM	50
Pineda_2024	PFC	C9ALS	Micro_DAM_GPNMB	3
Pineda_2024	PFC	C9ALS	Micro_DAM_Int1	99
Pineda_2024	PFC	C9ALS	Micro_DAM_Int2	1
Pineda_2024	PFC	C9ALS	Micro_DAM_SPP1	16
Pineda_2024	PFC	C9ALS	Micro_Homeo	3357
Pineda_2024	PFC	C9ALS	Micro_Inflamm_CD83	9
Pineda_2024	PFC	C9ALS	Micro_Inflamm_PCDH9	40
Pineda_2024	PFC	C9ALS	Micro_Inflamm_Stress	172
Pineda_2024	PFC	C9ALS	Micro_Phago_CD163	19
Pineda_2024	PFC	C9ALS	Micro_Prolif	283
Pineda_2024	PFC	C9ALS	Monocyte	5
Pineda_2024	PFC	C9FTLD	BAM	84
Pineda_2024	PFC	C9FTLD	Micro_DAM_GPNMB	80
Pineda_2024	PFC	C9FTLD	Micro_DAM_Int1	435
Pineda_2024	PFC	C9FTLD	Micro_DAM_Int2	47
Pineda_2024	PFC	C9FTLD	Micro_DAM_SPP1	44
Pineda_2024	PFC	C9FTLD	Micro_Homeo	846
Pineda_2024	PFC	C9FTLD	Micro_IFN	2
Pineda_2024	PFC	C9FTLD	Micro_Inflamm_CD83	9
Pineda_2024	PFC	C9FTLD	Micro_Inflamm_PCDH9	42
Pineda_2024	PFC	C9FTLD	Micro_Inflamm_Stress	501
Pineda_2024	PFC	C9FTLD	Micro_Phago_CD163	109
Pineda_2024	PFC	C9FTLD	Micro_Prolif	38
Pineda_2024	PFC	C9FTLD	Monocyte	1
Pineda_2024	PFC	FTLD	BAM	83
Pineda_2024	PFC	FTLD	Micro_DAM_GPNMB	59
Pineda_2024	PFC	FTLD	Micro_DAM_Int1	337
Pineda_2024	PFC	FTLD	Micro_DAM_Int2	78
Pineda_2024	PFC	FTLD	Micro_DAM_SPP1	78
Pineda_2024	PFC	FTLD	Micro_Homeo	2140
Pineda_2024	PFC	FTLD	Micro_IFN	1
Pineda_2024	PFC	FTLD	Micro_Inflamm_CD83	7
Pineda_2024	PFC	FTLD	Micro_Inflamm_PCDH9	4
Pineda_2024	PFC	FTLD	Micro_Inflamm_Stress	108
Pineda_2024	PFC	FTLD	Micro_Phago_CD163	56
Pineda_2024	PFC	FTLD	Micro_Prolif	46
Pineda_2024	PFC	FTLD	Monocyte	3
Pineda_2024	PFC	HC	BAM	39
Pineda_2024	PFC	HC	Micro_DAM_GPNMB	6
Pineda_2024	PFC	HC	Micro_DAM_Int1	43
Pineda_2024	PFC	HC	Micro_DAM_Int2	17
Pineda_2024	PFC	HC	Micro_DAM_SPP1	11
Pineda_2024	PFC	HC	Micro_Homeo	2184
Pineda_2024	PFC	HC	Micro_IFN	1
Pineda_2024	PFC	HC	Micro_Inflamm_CD83	48
Pineda_2024	PFC	HC	Micro_Inflamm_PCDH9	12
Pineda_2024	PFC	HC	Micro_Inflamm_Stress	207
Pineda_2024	PFC	HC	Micro_Phago_CD163	48
Pineda_2024	PFC	HC	Micro_Prolif	19
Pineda_2024	M1	ALS	BAM	107
Pineda_2024	M1	ALS	Micro_DAM_GPNMB	18
Pineda_2024	M1	ALS	Micro_DAM_Int1	119
Pineda_2024	M1	ALS	Micro_DAM_Int2	27
Pineda_2024	M1	ALS	Micro_DAM_SPP1	47
Pineda_2024	M1	ALS	Micro_Homeo	1797
Pineda_2024	M1	ALS	Micro_Inflamm_CD83	6
Pineda_2024	M1	ALS	Micro_Inflamm_PCDH9	2
Pineda_2024	M1	ALS	Micro_Inflamm_Stress	237
Pineda_2024	M1	ALS	Micro_Phago_CD163	33
Pineda_2024	M1	ALS	Micro_Prolif	51
Pineda_2024	M1	ALS	Monocyte	5
Pineda_2024	M1	C9ALS	BAM	94
Pineda_2024	M1	C9ALS	Micro_DAM_GPNMB	155
Pineda_2024	M1	C9ALS	Micro_DAM_Int1	327
Pineda_2024	M1	C9ALS	Micro_DAM_Int2	122
Pineda_2024	M1	C9ALS	Micro_DAM_SPP1	319
Pineda_2024	M1	C9ALS	Micro_Homeo	3418
Pineda_2024	M1	C9ALS	Micro_IFN	6
Pineda_2024	M1	C9ALS	Micro_Inflamm_CD83	22
Pineda_2024	M1	C9ALS	Micro_Inflamm_PCDH9	8
Pineda_2024	M1	C9ALS	Micro_Inflamm_Stress	271
Pineda_2024	M1	C9ALS	Micro_Phago_CD163	43
Pineda_2024	M1	C9ALS	Micro_Prolif	128
Pineda_2024	M1	C9ALS	Monocyte	6
Pineda_2024	M1	C9FTLD	BAM	28
Pineda_2024	M1	C9FTLD	Micro_DAM_GPNMB	58
Pineda_2024	M1	C9FTLD	Micro_DAM_Int1	252
Pineda_2024	M1	C9FTLD	Micro_DAM_Int2	57
Pineda_2024	M1	C9FTLD	Micro_DAM_SPP1	50
Pineda_2024	M1	C9FTLD	Micro_Homeo	919
Pineda_2024	M1	C9FTLD	Micro_IFN	1
Pineda_2024	M1	C9FTLD	Micro_Inflamm_CD83	13
Pineda_2024	M1	C9FTLD	Micro_Inflamm_PCDH9	2
Pineda_2024	M1	C9FTLD	Micro_Inflamm_Stress	349
Pineda_2024	M1	C9FTLD	Micro_Phago_CD163	52
Pineda_2024	M1	C9FTLD	Micro_Prolif	46
Pineda_2024	M1	C9FTLD	Monocyte	2
Pineda_2024	M1	FTLD	BAM	44
Pineda_2024	M1	FTLD	Micro_DAM_GPNMB	99
Pineda_2024	M1	FTLD	Micro_DAM_Int1	421
Pineda_2024	M1	FTLD	Micro_DAM_Int2	75
Pineda_2024	M1	FTLD	Micro_DAM_SPP1	94
Pineda_2024	M1	FTLD	Micro_Homeo	1478
Pineda_2024	M1	FTLD	Micro_IFN	3
Pineda_2024	M1	FTLD	Micro_Inflamm_CD83	11
Pineda_2024	M1	FTLD	Micro_Inflamm_PCDH9	11
Pineda_2024	M1	FTLD	Micro_Inflamm_Stress	127
Pineda_2024	M1	FTLD	Micro_Phago_CD163	80
Pineda_2024	M1	FTLD	Micro_Prolif	51
Pineda_2024	M1	HC	BAM	34
Pineda_2024	M1	HC	Micro_DAM_GPNMB	43
Pineda_2024	M1	HC	Micro_DAM_Int1	336
Pineda_2024	M1	HC	Micro_DAM_Int2	43
Pineda_2024	M1	HC	Micro_DAM_SPP1	81
Pineda_2024	M1	HC	Micro_Homeo	1806
Pineda_2024	M1	HC	Micro_IFN	5
Pineda_2024	M1	HC	Micro_Inflamm_CD83	34
Pineda_2024	M1	HC	Micro_Inflamm_PCDH9	9
Pineda_2024	M1	HC	Micro_Inflamm_Stress	181
Pineda_2024	M1	HC	Micro_Phago_CD163	80
Pineda_2024	M1	HC	Micro_Prolif	12
Pineda_2024	M1	HC	Monocyte	1
NM_2024	DMV	HC	Astro_Protoplasmic_GRM3	11
NM_2024	DMV	HC	Astro_Fibrous_DLCK1	2177
NM_2024	DMV	HC	Astro_Fibrous_GRIA1	2
NM_2024	DMV	HC	Astro_KCND2	2656
NM_2024	DMV	HC	Astro_LAMA2	982
NM_2024	DMV	PD	Astro_Protoplasmic_GRM3	84
NM_2024	DMV	PD	Astro_Fibrous_DLCK1	13387
NM_2024	DMV	PD	Astro_Fibrous_GRIA1	12
NM_2024	DMV	PD	Astro_KCND2	22466
NM_2024	DMV	PD	Astro_Reactive_SERPINA3	20
NM_2024	DMV	PD	Astro_LAMA2	2927
NM_2024	PFC	HC	Astro_Protoplasmic_GRM3	9411
NM_2024	PFC	HC	Astro_Fibrous_DLCK1	1342
NM_2024	PFC	HC	Astro_Fibrous_GRIA1	803
NM_2024	PFC	HC	Astro_KCND2	1
NM_2024	PFC	HC	Astro_Reactive_SERPINA3	1171
NM_2024	PFC	HC	Astro_LAMA2	1
NM_2024	PFC	PD	Astro_Protoplasmic_GRM3	35542
NM_2024	PFC	PD	Astro_Fibrous_DLCK1	6166
NM_2024	PFC	PD	Astro_Fibrous_GRIA1	4613
NM_2024	PFC	PD	Astro_KCND2	3
NM_2024	PFC	PD	Astro_Reactive_SERPINA3	4871
NM_2024	PFC	PD	Astro_LAMA2	4
NM_2024	PFC	PD	Astro_Stress_HSPH1	42
NM_2024	GPi	HC	Astro_Protoplasmic_GRM3	520
NM_2024	GPi	HC	Astro_Fibrous_DLCK1	679
NM_2024	GPi	HC	Astro_Fibrous_GRIA1	10
NM_2024	GPi	HC	Astro_KCND2	1926
NM_2024	GPi	HC	Astro_Reactive_SERPINA3	79
NM_2024	GPi	HC	Astro_LAMA2	3
NM_2024	GPi	HC	Astro_Stress_HSPH1	1
NM_2024	GPi	PD	Astro_Protoplasmic_GRM3	1389
NM_2024	GPi	PD	Astro_Fibrous_DLCK1	4384
NM_2024	GPi	PD	Astro_Fibrous_GRIA1	16
NM_2024	GPi	PD	Astro_KCND2	12721
NM_2024	GPi	PD	Astro_Reactive_SERPINA3	416
NM_2024	GPi	PD	Astro_LAMA2	172
NM_2024	GPi	PD	Astro_Stress_HSPH1	6
NM_2024	M1	HC	Astro_Protoplasmic_GRM3	9738
NM_2024	M1	HC	Astro_Fibrous_DLCK1	1524
NM_2024	M1	HC	Astro_Fibrous_GRIA1	665
NM_2024	M1	HC	Astro_KCND2	2
NM_2024	M1	HC	Astro_Reactive_SERPINA3	1106
NM_2024	M1	HC	Astro_LAMA2	6
NM_2024	M1	PD	Astro_Protoplasmic_GRM3	31242
NM_2024	M1	PD	Astro_Fibrous_DLCK1	5373
NM_2024	M1	PD	Astro_Fibrous_GRIA1	3884
NM_2024	M1	PD	Astro_KCND2	4
NM_2024	M1	PD	Astro_Reactive_SERPINA3	3848
NM_2024	M1	PD	Astro_LAMA2	23
NM_2024	M1	PD	Astro_Stress_HSPH1	183
NM_2024	PFC	HC	Astro_Protoplasmic_GRM3	6267
NM_2024	PFC	HC	Astro_Fibrous_DLCK1	1420
NM_2024	PFC	HC	Astro_Fibrous_GRIA1	607
NM_2024	PFC	HC	Astro_KCND2	1
NM_2024	PFC	HC	Astro_Reactive_SERPINA3	1080
NM_2024	PFC	HC	Astro_LAMA2	3
NM_2024	PFC	PD	Astro_Protoplasmic_GRM3	25580
NM_2024	PFC	PD	Astro_Fibrous_DLCK1	4328
NM_2024	PFC	PD	Astro_Fibrous_GRIA1	2983
NM_2024	PFC	PD	Astro_KCND2	7
NM_2024	PFC	PD	Astro_Reactive_SERPINA3	4060
NM_2024	PFC	PD	Astro_LAMA2	7
NM_2024	PFC	PD	Astro_Stress_HSPH1	419
Gerrits_2022	FC	FTD-GRN	Astro_Protoplasmic_GRM3	28681
Gerrits_2022	FC	FTD-GRN	Astro_Fibrous_DLCK1	8962
Gerrits_2022	FC	FTD-GRN	Astro_Fibrous_GRIA1	10023
Gerrits_2022	FC	FTD-GRN	Astro_KCND2	31
Gerrits_2022	FC	FTD-GRN	Astro_Reactive_SERPINA3	1006
Gerrits_2022	FC	FTD-GRN	Astro_LAMA2	207
Gerrits_2022	FC	FTD-GRN	Astro_Stress_HSPH1	6
Gerrits_2022	FC	HC	Astro_Protoplasmic_GRM3	19214
Gerrits_2022	FC	HC	Astro_Fibrous_DLCK1	962
Gerrits_2022	FC	HC	Astro_Fibrous_GRIA1	2337
Gerrits_2022	FC	HC	Astro_Reactive_SERPINA3	5378
Gerrits_2022	FC	HC	Astro_LAMA2	3
Gerrits_2022	OC	FTD-GRN	Astro_Protoplasmic_GRM3	14485
Gerrits_2022	OC	FTD-GRN	Astro_Fibrous_DLCK1	2524
Gerrits_2022	OC	FTD-GRN	Astro_Fibrous_GRIA1	3112
Gerrits_2022	OC	FTD-GRN	Astro_KCND2	4
Gerrits_2022	OC	FTD-GRN	Astro_Reactive_SERPINA3	583
Gerrits_2022	OC	FTD-GRN	Astro_LAMA2	19
Gerrits_2022	OC	FTD-GRN	Astro_Stress_HSPH1	8
Gerrits_2022	OC	HC	Astro_Protoplasmic_GRM3	6683
Gerrits_2022	OC	HC	Astro_Fibrous_DLCK1	6290
Gerrits_2022	OC	HC	Astro_Fibrous_GRIA1	1825
Gerrits_2022	OC	HC	Astro_KCND2	2
Gerrits_2022	OC	HC	Astro_Reactive_SERPINA3	5070
Gerrits_2022	OC	HC	Astro_LAMA2	4
Gerrits_2022	OC	HC	Astro_Stress_HSPH1	17
Gerrits_2022	TC	FTD-GRN	Astro_Protoplasmic_GRM3	18453
Gerrits_2022	TC	FTD-GRN	Astro_Fibrous_DLCK1	3033
Gerrits_2022	TC	FTD-GRN	Astro_Fibrous_GRIA1	7203
Gerrits_2022	TC	FTD-GRN	Astro_KCND2	1
Gerrits_2022	TC	FTD-GRN	Astro_Reactive_SERPINA3	609
Gerrits_2022	TC	FTD-GRN	Astro_LAMA2	51
Gerrits_2022	TC	FTD-GRN	Astro_Stress_HSPH1	12
Gerrits_2022	TC	HC	Astro_Protoplasmic_GRM3	10681
Gerrits_2022	TC	HC	Astro_Fibrous_DLCK1	3432
Gerrits_2022	TC	HC	Astro_Fibrous_GRIA1	2726
Gerrits_2022	TC	HC	Astro_KCND2	11
Gerrits_2022	TC	HC	Astro_Reactive_SERPINA3	2906
Gerrits_2022	TC	HC	Astro_LAMA2	11
Gerrits_2022	TC	HC	Astro_Stress_HSPH1	2
Mathys_2024	AnG	AD	Astro_Protoplasmic_GRM3	4846
Mathys_2024	AnG	AD	Astro_Fibrous_DLCK1	241
Mathys_2024	AnG	AD	Astro_Fibrous_GRIA1	300
Mathys_2024	AnG	AD	Astro_Reactive_SERPINA3	154
Mathys_2024	AnG	AD	Astro_Stress_HSPH1	28
Mathys_2024	AnG	CR	Astro_Protoplasmic_GRM3	2355
Mathys_2024	AnG	CR	Astro_Fibrous_DLCK1	212
Mathys_2024	AnG	CR	Astro_Fibrous_GRIA1	210
Mathys_2024	AnG	CR	Astro_Reactive_SERPINA3	737
Mathys_2024	AnG	CR	Astro_Stress_HSPH1	23
Mathys_2024	AnG	HC	Astro_Protoplasmic_GRM3	4260
Mathys_2024	AnG	HC	Astro_Fibrous_DLCK1	363
Mathys_2024	AnG	HC	Astro_Fibrous_GRIA1	194
Mathys_2024	AnG	HC	Astro_Reactive_SERPINA3	503
Mathys_2024	AnG	HC	Astro_Stress_HSPH1	2
Mathys_2024	EC	AD	Astro_Protoplasmic_GRM3	4282
Mathys_2024	EC	AD	Astro_Fibrous_DLCK1	1652
Mathys_2024	EC	AD	Astro_Fibrous_GRIA1	1292
Mathys_2024	EC	AD	Astro_KCND2	40
Mathys_2024	EC	AD	Astro_Reactive_SERPINA3	151
Mathys_2024	EC	AD	Astro_LAMA2	3
Mathys_2024	EC	AD	Astro_Stress_HSPH1	50
Mathys_2024	EC	CR	Astro_Protoplasmic_GRM3	2829
Mathys_2024	EC	CR	Astro_Fibrous_DLCK1	642
Mathys_2024	EC	CR	Astro_Fibrous_GRIA1	635
Mathys_2024	EC	CR	Astro_KCND2	3
Mathys_2024	EC	CR	Astro_Reactive_SERPINA3	730
Mathys_2024	EC	CR	Astro_LAMA2	1
Mathys_2024	EC	CR	Astro_Stress_HSPH1	1
Mathys_2024	EC	HC	Astro_Protoplasmic_GRM3	6384
Mathys_2024	EC	HC	Astro_Fibrous_DLCK1	558
Mathys_2024	EC	HC	Astro_Fibrous_GRIA1	832
Mathys_2024	EC	HC	Astro_KCND2	2
Mathys_2024	EC	HC	Astro_Reactive_SERPINA3	799
Mathys_2024	EC	HC	Astro_LAMA2	4
Mathys_2024	EC	HC	Astro_Stress_HSPH1	66
Mathys_2024	PFC	AD	Astro_Protoplasmic_GRM3	3475
Mathys_2024	PFC	AD	Astro_Fibrous_DLCK1	352
Mathys_2024	PFC	AD	Astro_Fibrous_GRIA1	380
Mathys_2024	PFC	AD	Astro_Reactive_SERPINA3	90
Mathys_2024	PFC	AD	Astro_LAMA2	1
Mathys_2024	PFC	CR	Astro_Protoplasmic_GRM3	1826
Mathys_2024	PFC	CR	Astro_Fibrous_DLCK1	211
Mathys_2024	PFC	CR	Astro_Fibrous_GRIA1	204
Mathys_2024	PFC	CR	Astro_Reactive_SERPINA3	486
Mathys_2024	PFC	CR	Astro_LAMA2	1
Mathys_2024	PFC	CR	Astro_Stress_HSPH1	2
Mathys_2024	PFC	HC	Astro_Protoplasmic_GRM3	6419
Mathys_2024	PFC	HC	Astro_Fibrous_DLCK1	228
Mathys_2024	PFC	HC	Astro_Fibrous_GRIA1	644
Mathys_2024	PFC	HC	Astro_Reactive_SERPINA3	858
Mathys_2024	PFC	HC	Astro_LAMA2	3
Mathys_2024	PFC	HC	Astro_Stress_HSPH1	4
Mathys_2024	HIP	AD	Astro_Protoplasmic_GRM3	1900
Mathys_2024	HIP	AD	Astro_Fibrous_DLCK1	2089
Mathys_2024	HIP	AD	Astro_Fibrous_GRIA1	611
Mathys_2024	HIP	AD	Astro_KCND2	79
Mathys_2024	HIP	AD	Astro_Reactive_SERPINA3	200
Mathys_2024	HIP	AD	Astro_LAMA2	24
Mathys_2024	HIP	AD	Astro_Stress_HSPH1	44
Mathys_2024	HIP	CR	Astro_Protoplasmic_GRM3	1416
Mathys_2024	HIP	CR	Astro_Fibrous_DLCK1	2265
Mathys_2024	HIP	CR	Astro_Fibrous_GRIA1	357
Mathys_2024	HIP	CR	Astro_KCND2	16
Mathys_2024	HIP	CR	Astro_Reactive_SERPINA3	314
Mathys_2024	HIP	CR	Astro_LAMA2	81
Mathys_2024	HIP	CR	Astro_Stress_HSPH1	3
Mathys_2024	HIP	HC	Astro_Protoplasmic_GRM3	3050
Mathys_2024	HIP	HC	Astro_Fibrous_DLCK1	2773
Mathys_2024	HIP	HC	Astro_Fibrous_GRIA1	401
Mathys_2024	HIP	HC	Astro_KCND2	25
Mathys_2024	HIP	HC	Astro_Reactive_SERPINA3	264
Mathys_2024	HIP	HC	Astro_LAMA2	128
Mathys_2024	HIP	HC	Astro_Stress_HSPH1	112
Mathys_2024	MTG	AD	Astro_Protoplasmic_GRM3	3383
Mathys_2024	MTG	AD	Astro_Fibrous_DLCK1	149
Mathys_2024	MTG	AD	Astro_Fibrous_GRIA1	325
Mathys_2024	MTG	AD	Astro_KCND2	1
Mathys_2024	MTG	AD	Astro_Reactive_SERPINA3	139
Mathys_2024	MTG	CR	Astro_Protoplasmic_GRM3	2262
Mathys_2024	MTG	CR	Astro_Fibrous_DLCK1	134
Mathys_2024	MTG	CR	Astro_Fibrous_GRIA1	276
Mathys_2024	MTG	CR	Astro_Reactive_SERPINA3	526
Mathys_2024	MTG	CR	Astro_Stress_HSPH1	3
Mathys_2024	MTG	HC	Astro_Protoplasmic_GRM3	5059
Mathys_2024	MTG	HC	Astro_Fibrous_DLCK1	186
Mathys_2024	MTG	HC	Astro_Fibrous_GRIA1	324
Mathys_2024	MTG	HC	Astro_Reactive_SERPINA3	631
Mathys_2024	MTG	HC	Astro_LAMA2	1
Mathys_2024	MTG	HC	Astro_Stress_HSPH1	47
Mathys_2024	TH	AD	Astro_Protoplasmic_GRM3	140
Mathys_2024	TH	AD	Astro_Fibrous_DLCK1	5091
Mathys_2024	TH	AD	Astro_Fibrous_GRIA1	25
Mathys_2024	TH	AD	Astro_KCND2	4342
Mathys_2024	TH	AD	Astro_Reactive_SERPINA3	7
Mathys_2024	TH	AD	Astro_LAMA2	385
Mathys_2024	TH	CR	Astro_Protoplasmic_GRM3	35
Mathys_2024	TH	CR	Astro_Fibrous_DLCK1	2777
Mathys_2024	TH	CR	Astro_Fibrous_GRIA1	8
Mathys_2024	TH	CR	Astro_KCND2	4377
Mathys_2024	TH	CR	Astro_Reactive_SERPINA3	16
Mathys_2024	TH	CR	Astro_LAMA2	123
Mathys_2024	TH	HC	Astro_Protoplasmic_GRM3	65
Mathys_2024	TH	HC	Astro_Fibrous_DLCK1	3315
Mathys_2024	TH	HC	Astro_Fibrous_GRIA1	16
Mathys_2024	TH	HC	Astro_KCND2	7754
Mathys_2024	TH	HC	Astro_LAMA2	224
Mathys_2024	TH	HC	Astro_Stress_HSPH1	3
Pineda_2024	PFC	ALS	Astro_Protoplasmic_GRM3	13211
Pineda_2024	PFC	ALS	Astro_Fibrous_DLCK1	1548
Pineda_2024	PFC	ALS	Astro_Fibrous_GRIA1	1435
Pineda_2024	PFC	ALS	Astro_Reactive_SERPINA3	1141
Pineda_2024	PFC	ALS	Astro_LAMA2	1
Pineda_2024	PFC	ALS	Astro_Stress_HSPH1	310
Pineda_2024	PFC	C9ALS	Astro_Protoplasmic_GRM3	8377
Pineda_2024	PFC	C9ALS	Astro_Fibrous_DLCK1	1471
Pineda_2024	PFC	C9ALS	Astro_Fibrous_GRIA1	1020
Pineda_2024	PFC	C9ALS	Astro_KCND2	3
Pineda_2024	PFC	C9ALS	Astro_Reactive_SERPINA3	1685
Pineda_2024	PFC	C9ALS	Astro_LAMA2	3
Pineda_2024	PFC	C9ALS	Astro_Stress_HSPH1	4
Pineda_2024	PFC	C9FTLD	Astro_Protoplasmic_GRM3	5656
Pineda_2024	PFC	C9FTLD	Astro_Fibrous_DLCK1	1488
Pineda_2024	PFC	C9FTLD	Astro_Fibrous_GRIA1	1789
Pineda_2024	PFC	C9FTLD	Astro_KCND2	1
Pineda_2024	PFC	C9FTLD	Astro_Reactive_SERPINA3	122
Pineda_2024	PFC	C9FTLD	Astro_LAMA2	7
Pineda_2024	PFC	C9FTLD	Astro_Stress_HSPH1	99
Pineda_2024	PFC	FTLD	Astro_Protoplasmic_GRM3	4984
Pineda_2024	PFC	FTLD	Astro_Fibrous_DLCK1	928
Pineda_2024	PFC	FTLD	Astro_Fibrous_GRIA1	481
Pineda_2024	PFC	FTLD	Astro_Reactive_SERPINA3	44
Pineda_2024	PFC	FTLD	Astro_LAMA2	6
Pineda_2024	PFC	FTLD	Astro_Stress_HSPH1	4
Pineda_2024	PFC	HC	Astro_Protoplasmic_GRM3	5965
Pineda_2024	PFC	HC	Astro_Fibrous_DLCK1	673
Pineda_2024	PFC	HC	Astro_Fibrous_GRIA1	881
Pineda_2024	PFC	HC	Astro_Reactive_SERPINA3	760
Pineda_2024	PFC	HC	Astro_LAMA2	1
Pineda_2024	PFC	HC	Astro_Stress_HSPH1	76
Pineda_2024	M1	ALS	Astro_Protoplasmic_GRM3	7471
Pineda_2024	M1	ALS	Astro_Fibrous_DLCK1	1868
Pineda_2024	M1	ALS	Astro_Fibrous_GRIA1	886
Pineda_2024	M1	ALS	Astro_Reactive_SERPINA3	520
Pineda_2024	M1	ALS	Astro_Stress_HSPH1	26
Pineda_2024	M1	C9ALS	Astro_Protoplasmic_GRM3	6099
Pineda_2024	M1	C9ALS	Astro_Fibrous_DLCK1	2988
Pineda_2024	M1	C9ALS	Astro_Fibrous_GRIA1	803
Pineda_2024	M1	C9ALS	Astro_Reactive_SERPINA3	974
Pineda_2024	M1	C9ALS	Astro_LAMA2	3
Pineda_2024	M1	C9FTLD	Astro_Protoplasmic_GRM3	1859
Pineda_2024	M1	C9FTLD	Astro_Fibrous_DLCK1	1760
Pineda_2024	M1	C9FTLD	Astro_Fibrous_GRIA1	228
Pineda_2024	M1	C9FTLD	Astro_KCND2	1
Pineda_2024	M1	C9FTLD	Astro_Reactive_SERPINA3	198
Pineda_2024	M1	C9FTLD	Astro_LAMA2	5
Pineda_2024	M1	C9FTLD	Astro_Stress_HSPH1	30
Pineda_2024	M1	FTLD	Astro_Protoplasmic_GRM3	5297
Pineda_2024	M1	FTLD	Astro_Fibrous_DLCK1	861
Pineda_2024	M1	FTLD	Astro_Fibrous_GRIA1	731
Pineda_2024	M1	FTLD	Astro_KCND2	1
Pineda_2024	M1	FTLD	Astro_Reactive_SERPINA3	52
Pineda_2024	M1	FTLD	Astro_LAMA2	2
Pineda_2024	M1	FTLD	Astro_Stress_HSPH1	20
Pineda_2024	M1	HC	Astro_Protoplasmic_GRM3	4672
Pineda_2024	M1	HC	Astro_Fibrous_DLCK1	1446
Pineda_2024	M1	HC	Astro_Fibrous_GRIA1	434
Pineda_2024	M1	HC	Astro_Reactive_SERPINA3	373
Pineda_2024	M1	HC	Astro_LAMA2	3
Pineda_2024	M1	HC	Astro_Stress_HSPH1	28
NM_2024	DMV	HC	Oligo_OPALIN	17843
NM_2024	DMV	HC	Oligo_RBFOX1	24044
NM_2024	DMV	HC	Oligo_Stress_HSPH1	91
NM_2024	DMV	HC	Oligo_CNTN1	913
NM_2024	DMV	HC	Oligo_CSMD1	345
NM_2024	DMV	PD	Oligo_OPALIN	66351
NM_2024	DMV	PD	Oligo_RBFOX1	69845
NM_2024	DMV	PD	Oligo_Stress_HSPH1	544
NM_2024	DMV	PD	Oligo_CNTN1	2873
NM_2024	DMV	PD	Oligo_CSMD1	1459
NM_2024	GPi	HC	Oligo_OPALIN	42207
NM_2024	GPi	HC	Oligo_RBFOX1	18224
NM_2024	GPi	HC	Oligo_Stress_HSPH1	191
NM_2024	GPi	HC	Oligo_CNTN1	496
NM_2024	GPi	HC	Oligo_CSMD1	149
NM_2024	GPi	PD	Oligo_OPALIN	178842
NM_2024	GPi	PD	Oligo_RBFOX1	67744
NM_2024	GPi	PD	Oligo_Stress_HSPH1	6587
NM_2024	GPi	PD	Oligo_CNTN1	2379
NM_2024	GPi	PD	Oligo_CSMD1	4057
NM_2024	M1	HC	Oligo_OPALIN	46380
NM_2024	M1	HC	Oligo_RBFOX1	8549
NM_2024	M1	HC	Oligo_Stress_HSPH1	153
NM_2024	M1	HC	Oligo_CNTN1	415
NM_2024	M1	HC	Oligo_CSMD1	162
NM_2024	M1	PD	Oligo_OPALIN	152140
NM_2024	M1	PD	Oligo_RBFOX1	23816
NM_2024	M1	PD	Oligo_Stress_HSPH1	8288
NM_2024	M1	PD	Oligo_CNTN1	2120
NM_2024	M1	PD	Oligo_CSMD1	1699
NM_2024	PFC	HC	Oligo_OPALIN	41290
NM_2024	PFC	HC	Oligo_RBFOX1	2568
NM_2024	PFC	HC	Oligo_Stress_HSPH1	605
NM_2024	PFC	HC	Oligo_CNTN1	600
NM_2024	PFC	HC	Oligo_CSMD1	1177
NM_2024	PFC	PD	Oligo_OPALIN	175229
NM_2024	PFC	PD	Oligo_RBFOX1	10081
NM_2024	PFC	PD	Oligo_Stress_HSPH1	7261
NM_2024	PFC	PD	Oligo_CNTN1	3511
NM_2024	PFC	PD	Oligo_CSMD1	2646
NM_2024	V1	HC	Oligo_OPALIN	28438
NM_2024	V1	HC	Oligo_RBFOX1	4990
NM_2024	V1	HC	Oligo_Stress_HSPH1	214
NM_2024	V1	HC	Oligo_CNTN1	680
NM_2024	V1	HC	Oligo_CSMD1	3148
NM_2024	V1	PD	Oligo_OPALIN	106716
NM_2024	V1	PD	Oligo_RBFOX1	12878
NM_2024	V1	PD	Oligo_Stress_HSPH1	7339
NM_2024	V1	PD	Oligo_CNTN1	2246
NM_2024	V1	PD	Oligo_CSMD1	506
Mathys_2024	AnG	AD	Oligo_OPALIN	14567
Mathys_2024	AnG	AD	Oligo_RBFOX1	509
Mathys_2024	AnG	AD	Oligo_Stress_HSPH1	492
Mathys_2024	AnG	AD	Oligo_CNTN1	268
Mathys_2024	AnG	AD	Oligo_CSMD1	17
Mathys_2024	AnG	CR	Oligo_OPALIN	10474
Mathys_2024	AnG	CR	Oligo_RBFOX1	363
Mathys_2024	AnG	CR	Oligo_Stress_HSPH1	249
Mathys_2024	AnG	CR	Oligo_CNTN1	213
Mathys_2024	AnG	CR	Oligo_CSMD1	9
Mathys_2024	AnG	HC	Oligo_OPALIN	16448
Mathys_2024	AnG	HC	Oligo_RBFOX1	660
Mathys_2024	AnG	HC	Oligo_Stress_HSPH1	616
Mathys_2024	AnG	HC	Oligo_CNTN1	235
Mathys_2024	AnG	HC	Oligo_CSMD1	205
Mathys_2024	EC	AD	Oligo_OPALIN	13330
Mathys_2024	EC	AD	Oligo_RBFOX1	872
Mathys_2024	EC	AD	Oligo_Stress_HSPH1	368
Mathys_2024	EC	AD	Oligo_CNTN1	1515
Mathys_2024	EC	AD	Oligo_CSMD1	29
Mathys_2024	EC	CR	Oligo_OPALIN	11363
Mathys_2024	EC	CR	Oligo_RBFOX1	486
Mathys_2024	EC	CR	Oligo_Stress_HSPH1	112
Mathys_2024	EC	CR	Oligo_CNTN1	658
Mathys_2024	EC	CR	Oligo_CSMD1	22
Mathys_2024	EC	HC	Oligo_OPALIN	19521
Mathys_2024	EC	HC	Oligo_RBFOX1	434
Mathys_2024	EC	HC	Oligo_Stress_HSPH1	466
Mathys_2024	EC	HC	Oligo_CNTN1	1212
Mathys_2024	EC	HC	Oligo_CSMD1	47
Mathys_2024	HC	AD	Oligo_OPALIN	13453
Mathys_2024	HC	AD	Oligo_RBFOX1	3842
Mathys_2024	HC	AD	Oligo_Stress_HSPH1	722
Mathys_2024	HC	AD	Oligo_CNTN1	573
Mathys_2024	HC	AD	Oligo_CSMD1	59
Mathys_2024	HC	CR	Oligo_OPALIN	10431
Mathys_2024	HC	CR	Oligo_RBFOX1	1355
Mathys_2024	HC	CR	Oligo_Stress_HSPH1	146
Mathys_2024	HC	CR	Oligo_CNTN1	450
Mathys_2024	HC	CR	Oligo_CSMD1	26
Mathys_2024	HC	HC	Oligo_OPALIN	21681
Mathys_2024	HC	HC	Oligo_RBFOX1	2812
Mathys_2024	HC	HC	Oligo_Stress_HSPH1	568
Mathys_2024	HC	HC	Oligo_CNTN1	991
Mathys_2024	HC	HC	Oligo_CSMD1	104
Mathys_2024	MTG	AD	Oligo_OPALIN	12423
Mathys_2024	MTG	AD	Oligo_RBFOX1	408
Mathys_2024	MTG	AD	Oligo_Stress_HSPH1	77
Mathys_2024	MTG	AD	Oligo_CNTN1	321
Mathys_2024	MTG	AD	Oligo_CSMD1	12
Mathys_2024	MTG	CR	Oligo_OPALIN	8364
Mathys_2024	MTG	CR	Oligo_RBFOX1	80
Mathys_2024	MTG	CR	Oligo_Stress_HSPH1	32
Mathys_2024	MTG	CR	Oligo_CNTN1	186
Mathys_2024	MTG	CR	Oligo_CSMD1	6
Mathys_2024	MTG	HC	Oligo_OPALIN	13560
Mathys_2024	MTG	HC	Oligo_RBFOX1	173
Mathys_2024	MTG	HC	Oligo_Stress_HSPH1	551
Mathys_2024	MTG	HC	Oligo_CNTN1	243
Mathys_2024	MTG	HC	Oligo_CSMD1	19
Mathys_2024	PFC	AD	Oligo_OPALIN	17934
Mathys_2024	PFC	AD	Oligo_RBFOX1	1428
Mathys_2024	PFC	AD	Oligo_Stress_HSPH1	118
Mathys_2024	PFC	AD	Oligo_CNTN1	473
Mathys_2024	PFC	AD	Oligo_CSMD1	118
Mathys_2024	PFC	CR	Oligo_OPALIN	11577
Mathys_2024	PFC	CR	Oligo_RBFOX1	240
Mathys_2024	PFC	CR	Oligo_Stress_HSPH1	167
Mathys_2024	PFC	CR	Oligo_CNTN1	192
Mathys_2024	PFC	CR	Oligo_CSMD1	2
Mathys_2024	PFC	HC	Oligo_OPALIN	15891
Mathys_2024	PFC	HC	Oligo_RBFOX1	157
Mathys_2024	PFC	HC	Oligo_Stress_HSPH1	243
Mathys_2024	PFC	HC	Oligo_CNTN1	239
Mathys_2024	PFC	HC	Oligo_CSMD1	10
Mathys_2024	TH	AD	Oligo_OPALIN	13934
Mathys_2024	TH	AD	Oligo_RBFOX1	8860
Mathys_2024	TH	AD	Oligo_Stress_HSPH1	680
Mathys_2024	TH	AD	Oligo_CNTN1	777
Mathys_2024	TH	AD	Oligo_CSMD1	41
Mathys_2024	TH	CR	Oligo_OPALIN	12500
Mathys_2024	TH	CR	Oligo_RBFOX1	7462
Mathys_2024	TH	CR	Oligo_Stress_HSPH1	330
Mathys_2024	TH	CR	Oligo_CNTN1	543
Mathys_2024	TH	CR	Oligo_CSMD1	791
Mathys_2024	TH	HC	Oligo_OPALIN	19906
Mathys_2024	TH	HC	Oligo_RBFOX1	10660
Mathys_2024	TH	HC	Oligo_Stress_HSPH1	567
Mathys_2024	TH	HC	Oligo_CNTN1	960
Mathys_2024	TH	HC	Oligo_CSMD1	44
Pineda_2024	M1	ALS	Oligo_OPALIN	49208
Pineda_2024	M1	ALS	Oligo_RBFOX1	10543
Pineda_2024	M1	ALS	Oligo_Stress_HSPH1	1803
Pineda_2024	M1	ALS	Oligo_CNTN1	599
Pineda_2024	M1	ALS	Oligo_CSMD1	547
Pineda_2024	M1	C9ALS	Oligo_OPALIN	49192
Pineda_2024	M1	C9ALS	Oligo_RBFOX1	10369
Pineda_2024	M1	C9ALS	Oligo_Stress_HSPH1	645
Pineda_2024	M1	C9ALS	Oligo_CNTN1	1301
Pineda_2024	M1	C9ALS	Oligo_CSMD1	56
Pineda_2024	M1	C9FTLD	Oligo_OPALIN	30106
Pineda_2024	M1	C9FTLD	Oligo_RBFOX1	5798
Pineda_2024	M1	C9FTLD	Oligo_Stress_HSPH1	1409
Pineda_2024	M1	C9FTLD	Oligo_CNTN1	1249
Pineda_2024	M1	C9FTLD	Oligo_CSMD1	20
Pineda_2024	M1	FTLD	Oligo_OPALIN	26416
Pineda_2024	M1	FTLD	Oligo_RBFOX1	5814
Pineda_2024	M1	FTLD	Oligo_Stress_HSPH1	496
Pineda_2024	M1	FTLD	Oligo_CNTN1	427
Pineda_2024	M1	FTLD	Oligo_CSMD1	30
Pineda_2024	M1	HC	Oligo_OPALIN	31635
Pineda_2024	M1	HC	Oligo_RBFOX1	7895
Pineda_2024	M1	HC	Oligo_Stress_HSPH1	337
Pineda_2024	M1	HC	Oligo_CNTN1	249
Pineda_2024	M1	HC	Oligo_CSMD1	8
Pineda_2024	PFC	ALS	Oligo_OPALIN	45945
Pineda_2024	PFC	ALS	Oligo_RBFOX1	3471
Pineda_2024	PFC	ALS	Oligo_Stress_HSPH1	1583
Pineda_2024	PFC	ALS	Oligo_CNTN1	665
Pineda_2024	PFC	ALS	Oligo_CSMD1	126
Pineda_2024	PFC	C9ALS	Oligo_OPALIN	39582
Pineda_2024	PFC	C9ALS	Oligo_RBFOX1	3999
Pineda_2024	PFC	C9ALS	Oligo_Stress_HSPH1	834
Pineda_2024	PFC	C9ALS	Oligo_CNTN1	532
Pineda_2024	PFC	C9ALS	Oligo_CSMD1	120
Pineda_2024	PFC	C9FTLD	Oligo_OPALIN	20245
Pineda_2024	PFC	C9FTLD	Oligo_RBFOX1	1108
Pineda_2024	PFC	C9FTLD	Oligo_Stress_HSPH1	893
Pineda_2024	PFC	C9FTLD	Oligo_CNTN1	1686
Pineda_2024	PFC	C9FTLD	Oligo_CSMD1	36
Pineda_2024	PFC	FTLD	Oligo_OPALIN	32575
Pineda_2024	PFC	FTLD	Oligo_RBFOX1	2337
Pineda_2024	PFC	FTLD	Oligo_Stress_HSPH1	321
Pineda_2024	PFC	FTLD	Oligo_CNTN1	965
Pineda_2024	PFC	FTLD	Oligo_CSMD1	126
Pineda_2024	PFC	HC	Oligo_OPALIN	26110
Pineda_2024	PFC	HC	Oligo_RBFOX1	1106
Pineda_2024	PFC	HC	Oligo_Stress_HSPH1	621
Pineda_2024	PFC	HC	Oligo_CNTN1	256
Pineda_2024	PFC	HC	Oligo_CSMD1	52

## Sheet: Table S7
p_val	avg_log2FC	pct.1	pct.2	p_val_adj	cluster	gene
0	2.82344	0.829	0.197	0	Micro_Prolif	CENPP
0	6.6952	0.625	0.011	0	Micro_Prolif	BRIP1
0	5.52049	0.638	0.025	0	Micro_Prolif	HELLS
0	4.55184	0.635	0.057	0	Micro_Prolif	ATAD2
0	4.65304	0.634	0.062	0	Micro_Prolif	EZH2
0	3.5402	0.629	0.079	0	Micro_Prolif	RFC3
0	2.8523	0.677	0.135	0	Micro_Prolif	MMS22L
0	2.98139	0.735	0.195	0	Micro_Prolif	NSD2
0	6.33412	0.522	0.01	0	Micro_Prolif	CLSPN
0	5.52265	0.513	0.014	0	Micro_Prolif	CENPK
0	4.3325	0.541	0.043	0	Micro_Prolif	BRCA1
0	3.42368	0.565	0.068	0	Micro_Prolif	KNTC1
0	4.9034	0.524	0.029	0	Micro_Prolif	FANCI
0	1.91968	0.745	0.251	0	Micro_Prolif	CEP128
0	4.22476	0.519	0.043	0	Micro_Prolif	NCAPG2
0	9.15802	0.475	0.002	0	Micro_Prolif	DIAPH3
0	3.00976	0.568	0.096	0	Micro_Prolif	BARD1
0	3.65941	0.525	0.059	0	Micro_Prolif	ATAD5
0	2.51467	0.66	0.194	0	Micro_Prolif	POLA1
0	4.031	0.5	0.044	0	Micro_Prolif	LINC01572
0	4.35514	0.486	0.035	0	Micro_Prolif	FANCA
0	3.68772	0.516	0.069	0	Micro_Prolif	SMC4
0	8.01932	0.445	0.002	0	Micro_Prolif	DTL
0	7.135	0.448	0.005	0	Micro_Prolif	POLQ
0	3.25293	0.5	0.06	0	Micro_Prolif	LMNB1
0	2.24306	0.642	0.204	0	Micro_Prolif	NASP
0	3.01567	0.519	0.081	0	Micro_Prolif	RBL1
0	1.58554	0.756	0.326	0	Micro_Prolif	PRIM2
0	2.28576	0.602	0.175	0	Micro_Prolif	CCDC18
0	2.42083	0.537	0.118	0	Micro_Prolif	FANCC
0	7.62409	0.416	0.004	0	Micro_Prolif	MELK
0	2.40513	0.539	0.128	0	Micro_Prolif	DNMT1
0	1.09048	0.717	0.315	0	Micro_Prolif	CCDC26
0	2.71755	0.503	0.102	0	Micro_Prolif	CEP152
0	3.80594	0.431	0.038	0	Micro_Prolif	ZGRF1
0	2.95486	0.458	0.066	0	Micro_Prolif	RAD18
0	3.59056	0.431	0.047	0	Micro_Prolif	ENSG00000227598
0	3.36675	0.424	0.04	0	Micro_Prolif	BRCA2
0	6.7607	0.387	0.006	0	Micro_Prolif	KNL1
0	2.63419	0.474	0.095	0	Micro_Prolif	NCAPD3
0	1.76337	0.706	0.328	0	Micro_Prolif	ENSG00000283674
0	1.62362	0.632	0.258	0	Micro_Prolif	SCMH1
0	2.21615	0.467	0.096	0	Micro_Prolif	VRK1
0	3.09783	0.426	0.055	0	Micro_Prolif	LIG1
0	2.06189	0.509	0.142	0	Micro_Prolif	NUP210
0	2.1661	0.491	0.135	0	Micro_Prolif	CCDC14
0	5.12039	0.372	0.016	0	Micro_Prolif	ENSG00000224905
0	1.83855	0.497	0.144	0	Micro_Prolif	TOPBP1
0	4.39175	0.38	0.027	0	Micro_Prolif	ENSG00000290886
0	4.75129	0.368	0.015	0	Micro_Prolif	CENPI
0	2.28936	0.473	0.121	0	Micro_Prolif	ANKRD36C
0	4.47289	0.368	0.017	0	Micro_Prolif	GINS1
0	4.27341	0.378	0.028	0	Micro_Prolif	UHRF1
0	1.59824	0.578	0.23	0	Micro_Prolif	FARP1
0	1.37998	0.602	0.255	0	Micro_Prolif	ST3GAL3
0	4.04819	0.371	0.024	0	Micro_Prolif	MCM8
0	1.07769	0.71	0.366	0	Micro_Prolif	SPATA5
0	1.21024	0.705	0.362	0	Micro_Prolif	PBX3
0	4.37859	0.361	0.018	0	Micro_Prolif	WDR76
0	1.3303	0.682	0.341	0	Micro_Prolif	CEP192
0	4.25508	0.359	0.019	0	Micro_Prolif	WDHD1
0	1.09871	0.667	0.328	0	Micro_Prolif	CNTLN
0	3.53216	0.379	0.041	0	Micro_Prolif	POLE2
0	5.4733	0.346	0.009	0	Micro_Prolif	ZNF367
0	1.19288	0.566	0.23	0	Micro_Prolif	ERC2
0	3.28027	0.393	0.058	0	Micro_Prolif	TACC3
0	1.27377	0.704	0.372	0	Micro_Prolif	PRKDC
0	5.82743	0.337	0.006	0	Micro_Prolif	CHEK1
0	7.60581	0.332	0.003	0	Micro_Prolif	BUB1B
0	1.41149	0.531	0.204	0	Micro_Prolif	USP37
0	5.57872	0.334	0.008	0	Micro_Prolif	CENPU
0	0.961188	0.65	0.326	0	Micro_Prolif	CERS6
0	1.57811	0.534	0.212	0	Micro_Prolif	CDK5RAP2
0	2.30266	0.411	0.089	0	Micro_Prolif	LIN54
0	1.93923	0.433	0.112	0	Micro_Prolif	ITGB3BP
0	1.82633	0.445	0.124	0	Micro_Prolif	LIN52
0	1.85413	0.447	0.126	0	Micro_Prolif	RFWD3
0	1.34215	0.525	0.208	0	Micro_Prolif	MAST2
0	2.72399	0.371	0.055	0	Micro_Prolif	FANCL
0	1.69767	0.474	0.159	0	Micro_Prolif	ANKRD36
0	1.33029	0.59	0.275	0	Micro_Prolif	DEK
0	1.81095	0.453	0.139	0	Micro_Prolif	CASP8AP2
0	2.38826	0.39	0.078	0	Micro_Prolif	PRIM1
0	6.52079	0.316	0.005	0	Micro_Prolif	CIT
0	1.80431	0.432	0.122	0	Micro_Prolif	TTF2
0	2.02631	0.405	0.097	0	Micro_Prolif	POLA2
0	2.24504	0.396	0.088	0	Micro_Prolif	POLD3
0	2.1629	0.424	0.116	0	Micro_Prolif	LINC00342
0	1.52156	0.488	0.181	0	Micro_Prolif	NUCKS1
0	1.28321	0.523	0.217	0	Micro_Prolif	DNAJC1
0	2.19511	0.397	0.092	0	Micro_Prolif	KIF20B
0	5.43318	0.316	0.012	0	Micro_Prolif	NUSAP1
0	1.54174	0.493	0.19	0	Micro_Prolif	TMPO
0	1.29338	0.487	0.185	0	Micro_Prolif	TTLL5
0	3.28122	0.333	0.032	0	Micro_Prolif	FANCD2
0	4.45424	0.318	0.017	0	Micro_Prolif	CHAF1A
0	5.42011	0.307	0.009	0	Micro_Prolif	STIL
0	1.80837	0.444	0.149	0	Micro_Prolif	MPHOSPH9
0	5.94195	0.302	0.007	0	Micro_Prolif	KIF15
0	4.74386	0.309	0.014	0	Micro_Prolif	PARPBP
0	1.33559	0.457	0.164	0	Micro_Prolif	MAGI1
0	1.85427	0.445	0.152	0	Micro_Prolif	FAM111A
0	1.06074	0.726	0.433	0	Micro_Prolif	SCAPER
0	4.72442	0.308	0.015	0	Micro_Prolif	C21orf58
0	1.77463	0.434	0.142	0	Micro_Prolif	CEP295
0	1.70715	0.416	0.126	0	Micro_Prolif	CDKN2B-AS1
0	5.01917	0.3	0.01	0	Micro_Prolif	RAD51AP1
0	1.06894	0.542	0.253	0	Micro_Prolif	SREBF2
0	5.47493	0.298	0.01	0	Micro_Prolif	KIF11
0	-2.06215	0.269	0.556	0	Micro_Prolif	CCND3
0	2.82691	0.328	0.042	0	Micro_Prolif	ENSG00000291224
0	1.37027	0.489	0.205	0	Micro_Prolif	SRSF10
0	1.18565	0.484	0.2	0	Micro_Prolif	BICD1
0	2.82404	0.325	0.044	0	Micro_Prolif	MCM3
0	2.3745	0.34	0.062	0	Micro_Prolif	CENPJ
0	1.98542	0.374	0.098	0	Micro_Prolif	AHI1
0	9.44355	0.276	0	0	Micro_Prolif	MKI67
0	9.41473	0.277	0.001	0	Micro_Prolif	FAM111B
0	8.03418	0.276	0.001	0	Micro_Prolif	CDC45
0	1.22474	0.474	0.199	0	Micro_Prolif	IPO9
0	4.32119	0.289	0.014	0	Micro_Prolif	BLM
0	2.74202	0.322	0.049	0	Micro_Prolif	DDX11
0	1.89036	0.377	0.104	0	Micro_Prolif	CBX5
0	2.38942	0.335	0.062	0	Micro_Prolif	TFDP1
0	8.46859	0.273	0.001	0	Micro_Prolif	RRM2
0	1.34573	0.441	0.169	0	Micro_Prolif	RFC1
0	2.40339	0.335	0.064	0	Micro_Prolif	OXCT1
0	2.13354	0.367	0.096	0	Micro_Prolif	PCNT
0	5.83217	0.28	0.01	0	Micro_Prolif	CENPF
0	1.19679	0.483	0.213	0	Micro_Prolif	ZNF718
0	1.19819	0.465	0.197	0	Micro_Prolif	SUZ12
0	2.0398	0.341	0.073	0	Micro_Prolif	MCM5
0	4.34184	0.283	0.016	0	Micro_Prolif	CIP2A
0	3.66244	0.292	0.026	0	Micro_Prolif	DNA2
0	1.27332	0.428	0.163	0	Micro_Prolif	HAMP
0	1.31275	0.433	0.169	0	Micro_Prolif	NFATC2IP
0	9.19339	0.265	0.001	0	Micro_Prolif	TOP2A
0	3.61744	0.287	0.023	0	Micro_Prolif	GEN1
0	2.47091	0.324	0.061	0	Micro_Prolif	XNDC1N
0	4.03739	0.277	0.014	0	Micro_Prolif	SHCBP1
0	1.40036	0.386	0.124	0	Micro_Prolif	MAP3K20
0	2.84643	0.304	0.042	0	Micro_Prolif	POLE
0	2.64137	0.311	0.05	0	Micro_Prolif	SMC2
0	1.66993	0.352	0.093	0	Micro_Prolif	NDC1
0	7.8657	0.26	0.001	0	Micro_Prolif	MCM10
0	1.51022	0.386	0.129	0	Micro_Prolif	SMC1A
0	2.46227	0.309	0.054	0	Micro_Prolif	SLF1
0	6.64725	0.257	0.003	0	Micro_Prolif	PCLAF
0	1.09602	0.844	0.591	0	Micro_Prolif	FAF1
0	4.84618	0.276	0.025	0	Micro_Prolif	APOLD1
0	1.66503	0.358	0.108	0	Micro_Prolif	MYO19
0	1.49572	0.35	0.102	0	Micro_Prolif	GSTCD
0	3.4833	0.27	0.023	0	Micro_Prolif	MCM6
0	1.2776	0.375	0.129	0	Micro_Prolif	NUP107
0	1.27382	0.379	0.133	0	Micro_Prolif	BRI3BP
0	2.58568	0.29	0.044	0	Micro_Prolif	GPR137C
0	1.49211	0.362	0.116	0	Micro_Prolif	ZNF43
0	7.40055	0.247	0.002	0	Micro_Prolif	TPX2
0	1.71756	0.359	0.117	0	Micro_Prolif	PGP
0	2.90866	0.281	0.04	0	Micro_Prolif	HCCS-DT
0	1.61734	0.328	0.089	0	Micro_Prolif	INTS7
0	3.78822	0.264	0.025	0	Micro_Prolif	SGO2
0	1.78605	0.327	0.088	0	Micro_Prolif	SAE1
0	1.39362	0.372	0.134	0	Micro_Prolif	SPATS2
0	6.52345	0.242	0.004	0	Micro_Prolif	PRC1
0	5.06604	0.245	0.008	0	Micro_Prolif	SLFN13
0	1.39812	0.347	0.11	0	Micro_Prolif	CHEK2
0	1.30226	0.372	0.136	0	Micro_Prolif	GMPS
0	2.47301	0.282	0.046	0	Micro_Prolif	ZNF519
0	7.84607	0.237	0.002	0	Micro_Prolif	NCAPG
0	2.61303	0.28	0.046	0	Micro_Prolif	ECT2
0	5.92595	0.238	0.004	0	Micro_Prolif	NCAPH
0	1.96035	0.308	0.074	0	Micro_Prolif	DNAJC9
0	1.98514	0.311	0.077	0	Micro_Prolif	C11orf80
0	1.42735	0.345	0.112	0	Micro_Prolif	SMC6
0	7.33374	0.235	0.002	0	Micro_Prolif	KIF4A
0	1.48919	0.33	0.098	0	Micro_Prolif	AGAP1
0	2.63259	0.281	0.05	0	Micro_Prolif	RFX2
0	2.52011	0.268	0.037	0	Micro_Prolif	MSH2
0	2.03166	0.293	0.063	0	Micro_Prolif	GASK1A
0	4.3878	0.244	0.014	0	Micro_Prolif	ARHGAP11B
0	2.70731	0.262	0.033	0	Micro_Prolif	MTBP
0	1.60937	0.329	0.101	0	Micro_Prolif	VPS13A
0	2.83754	0.266	0.038	0	Micro_Prolif	RBBP8
0	1.65274	0.31	0.083	0	Micro_Prolif	EFCAB11
0	5.0037	0.233	0.007	0	Micro_Prolif	WDR62
0	6.86708	0.227	0.002	0	Micro_Prolif	BUB1
0	2.85362	0.261	0.036	0	Micro_Prolif	SKA2
0	1.26711	0.351	0.126	0	Micro_Prolif	PARP1
0	5.23509	0.234	0.01	0	Micro_Prolif	SYNE2
0	4.8164	0.23	0.007	0	Micro_Prolif	TCF19
0	7.71694	0.223	0.001	0	Micro_Prolif	MND1
0	2.38063	0.284	0.065	0	Micro_Prolif	POLH
0	1.82315	0.279	0.061	0	Micro_Prolif	FANCM
0	5.08459	0.224	0.006	0	Micro_Prolif	MCM4
0	8.79159	0.219	0.001	0	Micro_Prolif	KIF18B
0	1.27329	0.328	0.111	0	Micro_Prolif	LRP8
0	1.25733	0.334	0.117	0	Micro_Prolif	MCUB
0	3.33189	0.237	0.02	0	Micro_Prolif	TIMELESS
0	4.09297	0.238	0.021	0	Micro_Prolif	CEP112
0	7.46083	0.218	0.001	0	Micro_Prolif	GTSE1
0	2.92958	0.249	0.033	0	Micro_Prolif	ENSG00000267383
0	1.32825	0.318	0.103	0	Micro_Prolif	HAT1
0	1.35711	0.322	0.107	0	Micro_Prolif	ENSG00000290548
0	1.70271	0.292	0.077	0	Micro_Prolif	C5
0	6.47867	0.217	0.003	0	Micro_Prolif	IQGAP3
0	1.53776	0.316	0.103	0	Micro_Prolif	KLHL22
0	2.60883	0.258	0.046	0	Micro_Prolif	NCAPD2
0	4.75673	0.22	0.008	0	Micro_Prolif	RAD54B
0	1.48399	0.306	0.094	0	Micro_Prolif	ENSG00000291054
0	1.47598	0.29	0.078	0	Micro_Prolif	ACTN4
0	1.89229	0.278	0.067	0	Micro_Prolif	CEP57L1
0	3.14171	0.236	0.025	0	Micro_Prolif	RRM1
0	1.63459	0.307	0.097	0	Micro_Prolif	CEP43
0	2.78187	0.244	0.034	0	Micro_Prolif	DSN1
0	8.06052	0.21	0.001	0	Micro_Prolif	NDC80
0	1.66132	0.282	0.074	0	Micro_Prolif	ZNF714
0	1.82401	0.28	0.073	0	Micro_Prolif	TBC1D31
0	5.87884	0.21	0.003	0	Micro_Prolif	XRCC2
0	1.63713	0.289	0.082	0	Micro_Prolif	HMGXB4
0	2.88521	0.249	0.044	0	Micro_Prolif	HMGB2
0	2.36297	0.25	0.045	0	Micro_Prolif	FADS1
0	2.69589	0.249	0.044	0	Micro_Prolif	ZFHX3-AS1
0	1.4636	0.304	0.099	0	Micro_Prolif	LAMTOR5-AS1
0	1.44541	0.296	0.091	0	Micro_Prolif	PSIP1
0	1.91892	0.275	0.071	0	Micro_Prolif	FDPS
0	1.89135	0.268	0.068	0	Micro_Prolif	H2AZ2
0	8.15694	0.2	0.001	0	Micro_Prolif	SPC25
0	4.97158	0.207	0.008	0	Micro_Prolif	ARHGAP11A
0	4.46013	0.213	0.015	0	Micro_Prolif	CENPE
0	1.89942	0.261	0.063	0	Micro_Prolif	SFI1
0	1.58463	0.269	0.072	0	Micro_Prolif	SFXN1
0	3.23442	0.218	0.021	0	Micro_Prolif	GMNN
0	5.27944	0.201	0.004	0	Micro_Prolif	WEE1
0	1.73579	0.258	0.061	0	Micro_Prolif	ZNF90
0	4.41086	0.211	0.014	0	Micro_Prolif	NUF2
0	1.51161	0.274	0.078	0	Micro_Prolif	SLC25A40
0	1.80355	0.27	0.074	0	Micro_Prolif	RACGAP1
0	1.75035	0.267	0.072	0	Micro_Prolif	CCDC171
0	4.99781	0.2	0.005	0	Micro_Prolif	ASF1B
0	2.65294	0.222	0.028	0	Micro_Prolif	LIN9
0	3.42835	0.212	0.018	0	Micro_Prolif	CHTF18
0	4.72327	0.2	0.007	0	Micro_Prolif	ORC6
0	1.89431	0.252	0.06	0	Micro_Prolif	EFCAB2
0	1.9822	0.235	0.044	0	Micro_Prolif	PKP4
0	3.14545	0.212	0.022	0	Micro_Prolif	CDC7
0	2.31983	0.228	0.038	0	Micro_Prolif	SANBR
0	1.83642	0.247	0.058	0	Micro_Prolif	CTPS1
0	2.08834	0.239	0.05	0	Micro_Prolif	NEDD4
0	1.76232	0.258	0.07	0	Micro_Prolif	ENSG00000237356
0	1.50188	0.259	0.072	0	Micro_Prolif	NUP155
0	1.78794	0.254	0.067	0	Micro_Prolif	TDP1
0	1.59669	0.259	0.073	0	Micro_Prolif	DOCK3
0	3.32748	0.205	0.02	0	Micro_Prolif	CTDSPL
0	1.51725	0.261	0.076	0	Micro_Prolif	RBBP7
0	2.78049	0.212	0.029	0	Micro_Prolif	MASTL
0	1.49349	0.262	0.08	0	Micro_Prolif	TUBB
0	1.48127	0.258	0.077	0	Micro_Prolif	PAXIP1
0	2.50554	0.214	0.033	0	Micro_Prolif	POLD1
0	2.26564	0.215	0.035	0	Micro_Prolif	CCDC138
0	1.73455	0.243	0.064	0	Micro_Prolif	MSH6
0	2.65155	0.205	0.026	0	Micro_Prolif	CEP78
0	1.73989	0.24	0.061	0	Micro_Prolif	RPSA2
0	1.67515	0.244	0.066	0	Micro_Prolif	NEMP1
0	2.56474	0.211	0.036	0	Micro_Prolif	LINC01036
0	1.47916	0.233	0.059	0	Micro_Prolif	SLC7A1
0	1.86618	0.224	0.05	0	Micro_Prolif	RMI1
0	2.90585	0.208	0.034	0	Micro_Prolif	SYCP2
0	1.84185	0.235	0.062	0	Micro_Prolif	HERC5
0	2.93089	0.201	0.03	0	Micro_Prolif	CKAP2
0	1.68896	0.224	0.059	0	Micro_Prolif	PHLPP1
0	2.09715	0.2	0.036	0	Micro_Prolif	CENPQ
0	2.17983	0.208	0.044	0	Micro_Prolif	FADS2
0	1.70533	0.208	0.044	0	Micro_Prolif	USP31
0	-1.49131	0.576	0.738	0	Micro_Prolif	LINC-PINT
0	1.74279	0.212	0.052	0	Micro_Prolif	MTHFD1
0	1.70505	0.202	0.046	0	Micro_Prolif	USP13
5.92878775009496e-323	1.37275	0.279	0.089	2.28886779880166e-318	Micro_Prolif	XYLB
1.38338380835549e-322	1.40726	0.448	0.191	5.34069153053721e-318	Micro_Prolif	LMO7
2.22329540628561e-322	1.67292	0.218	0.06	8.58325424550622e-318	Micro_Prolif	SLBP
7.2133584292822e-322	1.39115	0.304	0.103	2.78478915520869e-317	Micro_Prolif	DUT
4.95498436214186e-320	1.34447	0.378	0.145	1.91292126284849e-315	Micro_Prolif	ANKRD26
5.03255266853894e-320	1.14419	0.321	0.11	1.94286728321614e-315	Micro_Prolif	C1orf112
2.73356640531045e-319	1.33782	0.294	0.097	1.05532064643415e-314	Micro_Prolif	HLTF
2.06639991979226e-318	1.20992	0.533	0.254	7.97754353035001e-314	Micro_Prolif	SUGP2
4.52809188150919e-318	1.54353	0.216	0.06	1.74811515177544e-313	Micro_Prolif	CMC2
3.2922216976916e-316	1.32552	0.312	0.107	1.27099510861082e-311	Micro_Prolif	SUPT16H
3.67816157100614e-316	1.18075	0.396	0.156	1.41999105610263e-311	Micro_Prolif	ALMS1
3.75952777138631e-314	1.30077	0.401	0.163	0	Micro_Prolif	CENPC
5.72482052420979e-313	1.05332	0.535	0.255	0	Micro_Prolif	RIF1
1.95188984817359e-311	1.17228	0.362	0.135	7.53547e-307	Micro_Prolif	NUP205
5.20279987546791e-311	1.28199	0.287	0.095	2.00859e-306	Micro_Prolif	SRPK1
4.03749e-308	1.40836	0.301	0.104	1.55871e-303	Micro_Prolif	ZRANB3
5.06402e-307	0.842772	0.87	0.611	1.95502e-302	Micro_Prolif	WWOX
4.93818e-302	1.03096	0.561	0.276	1.90643e-297	Micro_Prolif	CTDSPL2
4.5836e-301	1.22936	0.458	0.206	1.76954e-296	Micro_Prolif	TUBA1B
1.43067e-300	1.39969	0.235	0.07	5.52324e-296	Micro_Prolif	TPGS2
6.43781e-298	-1.38272	0.552	0.719	2.48538e-293	Micro_Prolif	HS3ST4
5.28142e-296	1.18991	0.378	0.149	2.03894e-291	Micro_Prolif	RNF168
4.7525e-295	0.930279	0.455	0.195	1.83475e-290	Micro_Prolif	FUT8
6.42524e-295	1.06701	0.45	0.194	2.48053e-290	Micro_Prolif	MAGI3
8.90192e-295	1.5645	0.216	0.062	3.43667e-290	Micro_Prolif	NOP56
1.36565e-294	1.29666	0.308	0.109	5.27221e-290	Micro_Prolif	SMC3
2.03872e-291	1.16204	0.434	0.187	7.87067e-287	Micro_Prolif	UBAP2
5.55147e-290	1.21544	0.35	0.134	2.1432e-285	Micro_Prolif	CPLANE1
3.45415e-289	1.24895	0.267	0.087	1.33351e-284	Micro_Prolif	CLN6
4.50906e-287	1.24802	0.328	0.122	1.74077e-282	Micro_Prolif	SLC16A1-AS1
1.0204e-286	1.57266	0.211	0.061	3.93937e-282	Micro_Prolif	DGCR8
9.85001e-286	1.1821	0.452	0.199	3.8027e-281	Micro_Prolif	DDB2
1.14171e-285	1.0041	0.391	0.157	4.4077e-281	Micro_Prolif	RTN3
1.13215e-284	1.17161	0.345	0.132	4.37076e-280	Micro_Prolif	PARD3B
4.60109e-284	1.23792	0.269	0.09	1.7763e-279	Micro_Prolif	NETO2
4.13891e-282	1.31609	0.272	0.091	1.59787e-277	Micro_Prolif	ZNF66
1.63179e-281	1.21832	0.211	0.061	6.2997e-277	Micro_Prolif	TTC39C
3.78449e-281	0.747294	0.874	0.64	1.46104e-276	Micro_Prolif	PRKCA
1.19719e-280	1.0254	0.483	0.222	4.62185e-276	Micro_Prolif	EAF2
3.75848e-279	1.40036	0.221	0.067	1.451e-274	Micro_Prolif	NEXMIF
7.48025e-279	1.13769	0.512	0.246	2.88783e-274	Micro_Prolif	BAZ1B
4.27532e-277	1.01423	0.514	0.252	1.65053e-272	Micro_Prolif	KIF2A
1.56183e-275	1.12907	0.297	0.106	6.02959e-271	Micro_Prolif	CSE1L
3.78915e-275	1.21451	0.313	0.115	1.46284e-270	Micro_Prolif	ANP32B
7.88858e-274	0.959645	0.533	0.262	3.04546e-269	Micro_Prolif	TUBGCP3
4.14561e-272	1.28616	0.255	0.084	1.60045e-267	Micro_Prolif	ZDHHC13
1.46802e-270	1.14949	0.322	0.121	5.66744e-266	Micro_Prolif	C2CD3
3.13313e-267	1.19324	0.216	0.066	1.20957e-262	Micro_Prolif	PIGU
1.31625e-266	1.28445	0.247	0.081	5.0815e-262	Micro_Prolif	TOP3A
1.67637e-265	1.05957	0.231	0.072	6.47179e-261	Micro_Prolif	YWHAQ
2.60718e-264	1.16964	0.267	0.091	1.00653e-259	Micro_Prolif	ORC3
3.13995e-264	1.00487	0.362	0.145	1.21221e-259	Micro_Prolif	ANK2
4.92767e-262	1.23487	0.265	0.091	1.90238e-257	Micro_Prolif	TRIM37
7.35855e-260	1.34963	0.411	0.186	2.84084e-255	Micro_Prolif	CKAP5
2.46207e-258	1.09583	0.335	0.13	9.50505e-254	Micro_Prolif	RPA1
2.53294e-258	1.19551	0.299	0.111	9.77868e-254	Micro_Prolif	RABEP2
3.32391e-255	1.22909	0.206	0.062	1.28323e-250	Micro_Prolif	JPT2
5.09805e-255	1.449	0.218	0.068	1.96815e-250	Micro_Prolif	PCBP3
2.42521e-253	0.880912	0.682	0.413	9.36276e-249	Micro_Prolif	PDS5B
7.89592e-253	1.27203	0.266	0.093	3.0483e-248	Micro_Prolif	MGME1
5.41939e-251	0.720852	0.88	0.651	2.09221e-246	Micro_Prolif	RAD51B
5.71735e-249	1.08477	0.365	0.153	2.20724e-244	Micro_Prolif	RBBP4
3.364e-247	1.32333	0.232	0.077	1.29871e-242	Micro_Prolif	MFHAS1
8.35996e-245	0.934315	0.539	0.274	3.22745e-240	Micro_Prolif	SFMBT1
1.01739e-243	0.961564	0.437	0.203	3.92772e-239	Micro_Prolif	RDX
3.04351e-243	1.02985	0.301	0.114	1.17498e-238	Micro_Prolif	LNPK
1.09282e-240	0.858179	0.573	0.314	4.21894e-236	Micro_Prolif	NSD3
2.4591e-240	1.03378	0.415	0.189	9.49358e-236	Micro_Prolif	PTMA
6.03149e-240	1.08807	0.356	0.149	2.32852e-235	Micro_Prolif	MRTFB
1.37877e-237	0.979255	0.381	0.164	5.32288e-233	Micro_Prolif	DEPDC5
3.67271e-236	1.25295	0.295	0.114	1.41788e-231	Micro_Prolif	IDH2
8.29187e-235	0.993373	0.327	0.131	3.20116e-230	Micro_Prolif	ATL3
3.00998e-234	1.42527	0.214	0.07	1.16203e-229	Micro_Prolif	MIR4435-2HG
1.30902e-233	1.13657	0.325	0.133	5.05359e-229	Micro_Prolif	CEP57
5.28592e-232	1.02522	0.292	0.111	2.04068e-227	Micro_Prolif	ZNF107
5.5721e-231	0.811194	0.409	0.184	2.15117e-226	Micro_Prolif	PVT1
2.95771e-230	1.05146	0.625	0.363	1.14185e-225	Micro_Prolif	SCLT1
2.61849e-229	1.27456	0.272	0.102	1.01089e-224	Micro_Prolif	SEPTIN9
1.19033e-228	1.06606	0.294	0.114	4.59539e-224	Micro_Prolif	ARL6IP6
2.10409e-228	1.11648	0.387	0.175	8.12305e-224	Micro_Prolif	RHEB
2.57906e-228	0.940896	0.353	0.15	9.95673e-224	Micro_Prolif	TRIM24
2.82349e-226	0.978507	0.411	0.19	1.09004e-221	Micro_Prolif	NDUFAF6
5.75886e-224	0.91582	0.449	0.218	2.22327e-219	Micro_Prolif	SLF2
9.16119e-224	1.15607	0.253	0.092	3.53677e-219	Micro_Prolif	PLAC8
1.8228e-222	0.998892	0.312	0.125	7.0371e-218	Micro_Prolif	CEP162
4.25672e-222	1.10675	0.333	0.14	1.64335e-217	Micro_Prolif	SLC20A1
5.40753e-222	0.987848	0.285	0.109	2.08763e-217	Micro_Prolif	SMAD6
8.49238e-221	0.811021	0.356	0.151	3.27857e-216	Micro_Prolif	PSMD14
4.4197e-220	1.0294	0.271	0.102	1.70627e-215	Micro_Prolif	MLH1
8.76034e-220	0.826168	0.371	0.161	3.38202e-215	Micro_Prolif	CDIN1
2.7675e-219	1.29141	0.278	0.107	1.06842e-214	Micro_Prolif	KMT5A
4.91246e-218	1.11146	0.209	0.069	1.8965e-213	Micro_Prolif	HAUS6
8.31913e-216	0.549297	0.594	0.315	3.21168e-211	Micro_Prolif	NIBAN1
2.62281e-213	0.96798	0.251	0.092	1.01256e-208	Micro_Prolif	LCLAT1
3.3238e-212	0.74708	0.701	0.448	1.28319e-207	Micro_Prolif	XPO1
6.51194e-211	-2.12307	0.218	0.445	2.514e-206	Micro_Prolif	H2AC6
1.09582e-210	0.410999	0.708	0.416	4.23052e-206	Micro_Prolif	RTTN
3.13347e-210	0.812689	0.539	0.29	1.20971e-205	Micro_Prolif	KIAA1328
3.46986e-209	1.13653	0.245	0.09	1.33958e-204	Micro_Prolif	B3GLCT
1.20552e-208	0.938562	0.383	0.174	4.65402e-204	Micro_Prolif	VKORC1L1
4.89573e-208	0.986886	0.255	0.096	1.89005e-203	Micro_Prolif	PPA1
6.1273e-208	0.945734	0.319	0.134	2.36551e-203	Micro_Prolif	NUP58
7.12338e-208	0.807679	0.475	0.239	2.75005e-203	Micro_Prolif	EHBP1
1.68368e-207	1.02155	0.31	0.128	6.5e-203	Micro_Prolif	SIMC1
5.11387e-205	1.07059	0.32	0.137	1.97426e-200	Micro_Prolif	KIAA0586
2.45529e-204	-0.392762	0.991	0.992	9.47889e-200	Micro_Prolif	PLXDC2
4.65369e-204	1.14266	0.212	0.073	1.7966e-199	Micro_Prolif	NEDD1
1.0158e-203	1.1544	0.245	0.091	3.92158e-199	Micro_Prolif	CEP89
1.03263e-203	0.598895	0.904	0.764	3.98657e-199	Micro_Prolif	STAG1
1.79637e-203	0.80469	0.517	0.274	6.93505e-199	Micro_Prolif	KPNB1
2.01447e-203	1.07624	0.248	0.093	7.77708e-199	Micro_Prolif	DOT1L
5.33453e-202	1.04838	0.25	0.095	2.05945e-197	Micro_Prolif	RABL6
2.69157e-201	1.23724	0.205	0.071	1.03911e-196	Micro_Prolif	C3orf70
7.66635e-201	0.946054	0.292	0.118	2.95967e-196	Micro_Prolif	GLMN
4.36441e-199	0.767271	0.514	0.271	1.68492e-194	Micro_Prolif	MSH3
8.48082e-199	1.26157	0.206	0.071	3.27411e-194	Micro_Prolif	RFC2
1.37507e-198	1.11522	0.325	0.143	5.30861e-194	Micro_Prolif	SFXN5
6.8112e-198	0.753477	0.464	0.236	2.62953e-193	Micro_Prolif	PHTF2
2.59705e-197	0.679053	0.564	0.307	1.00262e-192	Micro_Prolif	METTL15
8.69294e-197	0.599131	0.599	0.335	3.356e-192	Micro_Prolif	CMSS1
6.32784e-196	0.777178	0.451	0.229	2.44293e-191	Micro_Prolif	LARGE1
5.59132e-195	0.847246	0.341	0.15	2.15858e-190	Micro_Prolif	EIPR1
1.16697e-194	1.29858	0.213	0.076	4.5052e-190	Micro_Prolif	GUSB
9.71876e-194	0.901772	0.367	0.168	3.75202e-189	Micro_Prolif	ILF3
1.08199e-193	1.11926	0.228	0.084	4.17712e-189	Micro_Prolif	CYB5B
1.43977e-193	0.961495	0.591	0.35	5.55836e-189	Micro_Prolif	MT-CO1
1.17313e-191	1.0179	0.401	0.195	4.52898e-187	Micro_Prolif	ZNF83
1.35128e-190	0.945536	0.383	0.182	5.21675e-186	Micro_Prolif	SREK1
1.95437e-190	0.708641	0.488	0.257	7.54503e-186	Micro_Prolif	ENSG00000291203
2.3858e-190	0.962155	0.324	0.141	9.21061e-186	Micro_Prolif	DIAPH1
6.41774e-190	0.863703	0.296	0.124	2.47763e-185	Micro_Prolif	HPRT1
1.62629e-189	0.630763	0.634	0.37	6.27845e-185	Micro_Prolif	PHACTR2
3.22755e-189	0.859506	0.299	0.126	1.24603e-184	Micro_Prolif	POT1
1.43291e-188	0.675293	0.493	0.256	5.53191e-184	Micro_Prolif	TNFAIP8
1.64653e-188	0.726362	0.67	0.436	6.3566e-184	Micro_Prolif	SMCHD1
3.0886e-188	0.863105	0.469	0.244	1.19239e-183	Micro_Prolif	ASPH
6.09465e-188	1.05772	0.215	0.078	2.3529e-183	Micro_Prolif	BUB3
8.45179e-188	0.876188	0.272	0.111	3.2629e-183	Micro_Prolif	LARP1B
3.69341e-187	1.0653	0.229	0.086	1.42588e-182	Micro_Prolif	PPM1G
6.79865e-187	0.556731	0.59	0.338	2.62469e-182	Micro_Prolif	TMEM163
1.44865e-186	0.669242	0.531	0.288	5.59266e-182	Micro_Prolif	OLA1
3.62123e-186	0.840185	0.414	0.204	1.39801e-181	Micro_Prolif	TBCD
1.18549e-185	0.756627	0.416	0.206	4.57671e-181	Micro_Prolif	LUC7L2
1.45663e-184	1.0151	0.241	0.094	5.62346e-180	Micro_Prolif	KIAA0825
1.02159e-183	0.997007	0.231	0.087	3.94394e-179	Micro_Prolif	RAD51D
1.06405e-183	0.725081	0.661	0.414	4.10786e-179	Micro_Prolif	FUS
4.47764e-183	0.714667	0.372	0.173	1.72864e-178	Micro_Prolif	MCU
1.91452e-182	-0.636877	0.901	0.921	7.3912e-178	Micro_Prolif	SLC1A3
3.15631e-182	0.967945	0.26	0.105	1.21852e-177	Micro_Prolif	FARSB
3.28691e-182	0.606367	0.588	0.337	1.26894e-177	Micro_Prolif	DLG1
2.5488e-181	1.02109	0.234	0.09	9.83991e-177	Micro_Prolif	DNM3
6.58144e-181	0.667981	0.609	0.36	2.54083e-176	Micro_Prolif	PAK1
5.45337e-180	1.17951	0.219	0.083	2.10533e-175	Micro_Prolif	GAPDH
7.38779e-179	0.641215	0.59	0.346	2.85213e-174	Micro_Prolif	UGGT2
1.74093e-178	0.756473	0.424	0.213	6.72105e-174	Micro_Prolif	NNT
6.33588e-178	0.829633	0.346	0.159	2.44603e-173	Micro_Prolif	CNOT10
6.54733e-178	0.925586	0.273	0.114	2.52766e-173	Micro_Prolif	CAND1
5.81689e-176	-0.492362	0.963	0.948	2.24567e-171	Micro_Prolif	ELMO1
1.16562e-175	1.05716	0.248	0.099	4.50001e-171	Micro_Prolif	PABIR2
2.13364e-174	0.980533	0.212	0.079	8.23712e-170	Micro_Prolif	CREBZF
2.46869e-173	0.57256	0.591	0.339	9.53064e-169	Micro_Prolif	RNGTT
3.51618e-172	0.737159	0.409	0.203	1.35746e-167	Micro_Prolif	DERA
7.68414e-172	-1.18537	0.558	0.672	2.96654e-167	Micro_Prolif	KCNMA1
1.25288e-171	0.788395	0.369	0.177	4.83685e-167	Micro_Prolif	ENSG00000291175
1.14053e-170	0.588423	0.441	0.227	4.40314e-166	Micro_Prolif	ACACA
1.26181e-170	0.990139	0.325	0.15	4.87135e-166	Micro_Prolif	PRPSAP1
1.80341e-170	0.897024	0.301	0.133	6.96225e-166	Micro_Prolif	ZNF680
2.51094e-169	0.809381	0.238	0.095	9.69372e-165	Micro_Prolif	GPI
2.0978e-168	0.64086	0.516	0.288	8.09878e-164	Micro_Prolif	ATP2A2
5.29871e-168	0.781592	0.41	0.209	2.04562e-163	Micro_Prolif	PKM
7.87103e-168	1.19155	0.315	0.151	3.03869e-163	Micro_Prolif	NLGN4Y
1.16091e-166	0.864214	0.272	0.116	4.48182e-162	Micro_Prolif	SLFN11
1.47682e-166	0.869921	0.252	0.104	5.7014e-162	Micro_Prolif	TTI1
4.05827e-166	0.666554	0.491	0.268	1.56674e-161	Micro_Prolif	SIK2
1.05519e-165	1.02738	0.206	0.078	4.07365e-161	Micro_Prolif	ING5
1.07978e-165	0.687116	0.511	0.283	4.16859e-161	Micro_Prolif	STK32B
4.54808e-165	-0.842526	0.702	0.751	1.75583e-160	Micro_Prolif	SMAP2
1.73534e-164	0.885853	0.252	0.104	6.69944e-160	Micro_Prolif	TUBGCP5
3.27129e-164	0.686838	0.357	0.171	1.26292e-159	Micro_Prolif	TMEM245
3.3156e-163	-1.04393	0.71	0.756	1.28002e-158	Micro_Prolif	CSGALNACT1
7.24513e-163	0.999747	0.207	0.079	2.79705e-158	Micro_Prolif	RRP7BP
8.1046e-163	0.841608	0.293	0.13	3.12886e-158	Micro_Prolif	PRIMPOL
9.01502e-163	0.706369	0.349	0.167	3.48034e-158	Micro_Prolif	IQGAP1
1.46267e-162	0.843834	0.453	0.245	5.64679e-158	Micro_Prolif	TPR
1.07579e-161	0.654576	0.342	0.16	4.15318e-157	Micro_Prolif	AOPEP
1.22427e-161	1.0301	0.229	0.092	4.7264e-157	Micro_Prolif	PHTF1
9.27684e-161	0.898411	0.209	0.08	3.58142e-156	Micro_Prolif	IMMP1L
1.2441e-160	0.572965	0.313	0.143	4.80298e-156	Micro_Prolif	PSD3
2.1073e-160	0.717654	0.334	0.155	8.13543e-156	Micro_Prolif	SF3B3
2.41183e-160	-0.685349	0.798	0.817	9.31112e-156	Micro_Prolif	RNASET2
2.5277e-160	0.951381	0.2	0.075	9.75843e-156	Micro_Prolif	ZNF138
3.42666e-160	0.775671	0.423	0.222	1.3229e-155	Micro_Prolif	UBA2
4.39713e-160	0.547918	0.435	0.225	1.69756e-155	Micro_Prolif	PPP1R12B
4.76565e-160	0.700028	0.356	0.171	1.83983e-155	Micro_Prolif	NVL
6.1879e-160	0.879978	0.242	0.099	2.3889e-155	Micro_Prolif	SENP1
2.42385e-159	0.97776	0.222	0.088	9.35753e-155	Micro_Prolif	PFKL
1.09517e-158	1.04333	0.232	0.094	4.22802e-154	Micro_Prolif	SEPTIN11
1.98987e-158	0.910658	0.234	0.095	7.68208e-154	Micro_Prolif	PI4K2B
5.42822e-158	0.880357	0.262	0.113	2.09562e-153	Micro_Prolif	FDFT1
6.33388e-157	0.583062	0.469	0.251	2.44526e-152	Micro_Prolif	ULK4
7.25226e-157	0.637968	0.409	0.209	2.79981e-152	Micro_Prolif	HACE1
1.94798e-156	-0.718368	0.836	0.838	7.52036e-152	Micro_Prolif	DLEU1
8.53072e-156	0.687185	0.509	0.295	3.29337e-151	Micro_Prolif	NAP1L4
8.5994e-156	0.655698	0.454	0.248	3.31989e-151	Micro_Prolif	DHX15
1.20978e-155	0.862747	0.273	0.12	4.67046e-151	Micro_Prolif	SLC25A12
1.21737e-153	0.688068	0.418	0.218	4.69977e-149	Micro_Prolif	S100PBP
5.73824e-153	0.446342	0.66	0.411	2.2153e-148	Micro_Prolif	SPATA6
1.1412e-152	0.734851	0.299	0.136	4.4057e-148	Micro_Prolif	CEP83
3.3979e-152	0.781011	0.334	0.161	1.31179e-147	Micro_Prolif	RAB27A
2.94282e-151	0.870563	0.224	0.091	1.13611e-146	Micro_Prolif	ASH2L
2.23248e-150	0.711587	0.271	0.119	8.61872e-146	Micro_Prolif	UCK2
4.83481e-150	0.903205	0.28	0.127	1.86653e-145	Micro_Prolif	RAD21
1.33022e-149	0.603337	0.878	0.713	5.13543e-145	Micro_Prolif	DLEU2
3.97607e-149	0.938157	0.244	0.103	1.535e-144	Micro_Prolif	VAV2
4.14013e-149	0.683071	0.425	0.227	1.59834e-144	Micro_Prolif	CALM2
4.71237e-149	0.991802	0.214	0.086	1.81926e-144	Micro_Prolif	CCDC137
4.72688e-149	0.668801	0.351	0.172	1.82486e-144	Micro_Prolif	MCMBP
5.53021e-149	0.876758	0.238	0.101	2.13499e-144	Micro_Prolif	RPA2
7.58934e-149	-1.16405	0.427	0.573	2.92994e-144	Micro_Prolif	PRKN
9.54312e-149	0.935495	0.355	0.181	3.68422e-144	Micro_Prolif	GOLGA8A
1.02122e-148	1.11798	0.208	0.083	3.94254e-144	Micro_Prolif	IFT122
1.07251e-147	0.712861	0.353	0.176	4.14055e-143	Micro_Prolif	HLCS
1.081e-147	0.754224	0.259	0.112	4.1733e-143	Micro_Prolif	IFT25
1.42867e-147	0.59854	0.374	0.188	5.51552e-143	Micro_Prolif	FOCAD
2.83217e-147	0.69815	0.324	0.156	1.09339e-142	Micro_Prolif	MDN1
4.90511e-147	0.67762	0.415	0.219	1.89366e-142	Micro_Prolif	CAMTA1
1.07749e-146	0.522656	0.352	0.173	4.15975e-142	Micro_Prolif	ANAPC5
3.52323e-146	0.856076	0.341	0.168	1.36018e-141	Micro_Prolif	NACA
1.11627e-145	0.52468	0.662	0.425	4.30949e-141	Micro_Prolif	CHCHD3
1.87117e-145	0.843058	0.204	0.08	7.22382e-141	Micro_Prolif	EXOSC8
2.6784e-145	0.647333	0.382	0.196	1.03402e-140	Micro_Prolif	IPO7
2.84559e-145	0.710262	0.273	0.121	1.09857e-140	Micro_Prolif	UPF3A
5.40597e-145	0.437374	0.445	0.239	2.08703e-140	Micro_Prolif	LIMK2
7.50143e-145	0.819955	0.269	0.12	2.896e-140	Micro_Prolif	NUP85
8.31389e-145	0.551545	0.59	0.356	3.20966e-140	Micro_Prolif	EXOC6
8.47057e-145	0.788933	0.285	0.13	3.27015e-140	Micro_Prolif	CSTPP1
9.4032e-145	0.696193	0.371	0.187	3.6302e-140	Micro_Prolif	CABIN1
1.45644e-144	0.602755	0.396	0.204	5.62273e-140	Micro_Prolif	XRCC4
1.82354e-144	0.528362	0.556	0.331	7.03997e-140	Micro_Prolif	AGTPBP1
2.34169e-144	0.610051	0.435	0.233	9.04031e-140	Micro_Prolif	SEPTIN7
1.16004e-143	0.736429	0.211	0.085	4.47845e-139	Micro_Prolif	RANGAP1
1.97639e-143	0.727548	0.457	0.254	7.63004e-139	Micro_Prolif	EIF2AK2
2.18638e-143	0.54277	0.511	0.293	8.44074e-139	Micro_Prolif	PDE7A
3.37875e-143	0.507035	0.548	0.324	1.3044e-138	Micro_Prolif	R3HDM1
5.75116e-143	0.523924	0.668	0.425	2.22029e-138	Micro_Prolif	KCNK13
7.49969e-143	0.790674	0.206	0.082	2.89533e-138	Micro_Prolif	SNRNP40
4.91506e-142	0.850128	0.203	0.081	1.89751e-137	Micro_Prolif	NUP43
4.94899e-142	0.853499	0.236	0.101	1.91061e-137	Micro_Prolif	COPG2
8.71201e-142	0.778648	0.265	0.12	3.36336e-137	Micro_Prolif	DCUN1D4
1.07756e-141	0.726958	0.233	0.099	4.16004e-137	Micro_Prolif	SLC44A1
1.08856e-141	0.631496	0.517	0.305	4.20249e-137	Micro_Prolif	HERC2
1.10668e-141	-1.1255	0.523	0.605	4.27243e-137	Micro_Prolif	ITM2B
2.12336e-141	0.86886	0.226	0.095	8.19743e-137	Micro_Prolif	ACAD9
2.12782e-141	0.743408	0.276	0.126	8.21466e-137	Micro_Prolif	TPM4
2.27709e-141	0.505539	0.446	0.241	8.79092e-137	Micro_Prolif	ELOVL5
4.48493e-141	0.490919	0.667	0.434	1.73145e-136	Micro_Prolif	ACER3
9.33978e-141	0.566565	0.525	0.309	3.60572e-136	Micro_Prolif	PTBP2
1.44911e-140	0.953455	0.207	0.084	5.59442e-136	Micro_Prolif	COG4
3.48159e-140	-1.2759	0.523	0.614	1.3441e-135	Micro_Prolif	MERTK
4.11962e-140	0.564293	0.547	0.327	1.59042e-135	Micro_Prolif	GPHN
6.00185e-140	0.662318	0.281	0.129	2.31708e-135	Micro_Prolif	AGO2
6.28876e-140	0.588618	0.731	0.51	2.42784e-135	Micro_Prolif	ENSG00000290928
1.30889e-139	0.766529	0.235	0.1	5.05309e-135	Micro_Prolif	COQ2
1.91554e-139	0.649517	0.31	0.148	7.39515e-135	Micro_Prolif	ARHGAP20
3.0287e-139	0.664417	0.408	0.218	1.16926e-134	Micro_Prolif	NUP160
4.53903e-139	0.703357	0.268	0.12	1.75234e-134	Micro_Prolif	TAF1B
4.95292e-139	0.582879	0.58	0.359	1.91212e-134	Micro_Prolif	SMC5
7.21601e-139	0.819883	0.259	0.117	2.78581e-134	Micro_Prolif	ZBTB8OS
1.40703e-138	1.01366	0.218	0.092	5.43198e-134	Micro_Prolif	MACROD1
1.42087e-138	-0.483145	0.964	0.976	5.48541e-134	Micro_Prolif	NEAT1
1.02181e-137	0.64597	0.403	0.215	3.94479e-133	Micro_Prolif	KLF12
1.4637e-137	0.640891	0.327	0.159	5.65077e-133	Micro_Prolif	MFSD14B
2.29612e-137	0.584198	0.737	0.519	8.86441e-133	Micro_Prolif	CCDC88A
5.64066e-137	0.600156	0.361	0.184	2.17763e-132	Micro_Prolif	NEK1
1.12866e-136	0.690342	0.698	0.471	4.35729e-132	Micro_Prolif	NFIC
1.43326e-136	0.666959	0.31	0.149	5.53326e-132	Micro_Prolif	CGAS
2.27862e-136	0.54244	0.453	0.251	8.79685e-132	Micro_Prolif	YEATS2
2.65078e-136	0.539077	0.532	0.312	1.02336e-131	Micro_Prolif	COA1
6.66983e-136	0.513224	0.706	0.474	2.57495e-131	Micro_Prolif	RSRC1
7.50616e-136	0.965946	0.226	0.098	2.89783e-131	Micro_Prolif	ARHGAP19
1.05231e-135	0.666502	0.252	0.112	4.06256e-131	Micro_Prolif	SLC12A2-DT
1.26124e-135	0.961856	0.216	0.091	4.86913e-131	Micro_Prolif	LINC03006
1.28041e-135	0.761559	0.561	0.35	4.94316e-131	Micro_Prolif	MT-CO2
2.47164e-135	0.883686	0.209	0.087	9.54202e-131	Micro_Prolif	FNTB
2.70492e-135	0.699144	0.371	0.193	1.04426e-130	Micro_Prolif	HNRNPF
2.84193e-135	0.742857	0.315	0.153	1.09716e-130	Micro_Prolif	MAPK9
3.90673e-135	0.83892	0.221	0.093	1.50823e-130	Micro_Prolif	NUP50
1.63854e-134	0.731626	0.31	0.15	6.32575e-130	Micro_Prolif	SIN3A
5.9149e-134	0.605292	0.557	0.342	2.28351e-129	Micro_Prolif	CBFB
8.73788e-134	0.682965	0.307	0.148	3.37335e-129	Micro_Prolif	FIRRE
9.84575e-133	0.500748	0.543	0.318	3.80105e-128	Micro_Prolif	ATG10
9.9695e-133	0.563014	0.533	0.316	3.84883e-128	Micro_Prolif	PIP5K1A
1.39396e-132	0.654734	0.251	0.112	5.38154e-128	Micro_Prolif	USP14
1.89687e-132	0.764431	0.27	0.125	7.32306e-128	Micro_Prolif	TADA2A
1.93789e-132	0.587547	0.25	0.111	7.48143e-128	Micro_Prolif	PTPN11
6.93351e-132	0.835575	0.24	0.106	2.67675e-127	Micro_Prolif	DPY19L1
3.88898e-131	0.811077	0.238	0.106	1.50138e-126	Micro_Prolif	SEPTIN10
7.28821e-131	0.808908	0.341	0.174	2.81368e-126	Micro_Prolif	EIF5B
1.62415e-130	0.620847	0.549	0.337	6.27019e-126	Micro_Prolif	DDX46
3.02222e-130	0.593715	0.413	0.227	1.16676e-125	Micro_Prolif	HNRNPR
4.70463e-130	0.443393	0.279	0.129	1.81627e-125	Micro_Prolif	ZDHHC20
8.26127e-130	0.896267	0.277	0.133	3.18934e-125	Micro_Prolif	G2E3
1.21685e-129	0.812005	0.234	0.104	4.69779e-125	Micro_Prolif	TFDP2
1.80766e-129	0.916357	0.2	0.083	6.97866e-125	Micro_Prolif	DDX55
3.14837e-129	0.362908	0.503	0.29	1.21546e-124	Micro_Prolif	STAB1
1.43878e-128	0.524663	0.497	0.287	5.55454e-124	Micro_Prolif	STIM1
1.53641e-128	0.534452	0.351	0.178	5.93148e-124	Micro_Prolif	PRORP
3.76565e-128	0.638681	0.318	0.157	1.45377e-123	Micro_Prolif	MRE11
2.14788e-127	-0.520833	0.899	0.904	8.29209e-123	Micro_Prolif	PICALM
2.28068e-127	0.773665	0.25	0.113	8.8048e-123	Micro_Prolif	PTBP1
2.71914e-127	0.581445	0.573	0.354	1.04975e-122	Micro_Prolif	UPF2
3.71179e-127	0.809156	0.401	0.22	1.43297e-122	Micro_Prolif	NMT1
8.64128e-127	0.59028	0.349	0.179	3.33605e-122	Micro_Prolif	NPAT
8.79084e-127	0.820153	0.257	0.119	3.39379e-122	Micro_Prolif	DEAF1
1.07144e-126	0.460432	0.834	0.672	4.1364e-122	Micro_Prolif	RB1
1.38542e-126	0.634872	0.34	0.174	5.34857e-122	Micro_Prolif	SLC20A2
1.80775e-126	0.702573	0.323	0.162	6.979e-122	Micro_Prolif	MROH1
2.5443e-126	0.856868	0.26	0.122	9.82254e-122	Micro_Prolif	OPHN1
1.30817e-125	0.607873	0.282	0.135	5.05031e-121	Micro_Prolif	SCAI
1.39465e-125	0.703261	0.681	0.495	5.38418e-121	Micro_Prolif	HP1BP3
4.19813e-125	0.463314	0.434	0.244	1.62073e-120	Micro_Prolif	NRP1
4.47042e-125	0.528267	0.432	0.239	1.72585e-120	Micro_Prolif	MGMT
7.58486e-125	0.62898	0.253	0.116	2.92821e-120	Micro_Prolif	TMEM161B
1.06988e-124	0.507177	0.568	0.352	4.13039e-120	Micro_Prolif	E2F3
1.63723e-124	0.515752	0.397	0.215	6.32068e-120	Micro_Prolif	STRN
3.17988e-124	0.781964	0.237	0.107	1.22762e-119	Micro_Prolif	DHRS7B
3.70722e-124	0.57257	0.344	0.177	1.43121e-119	Micro_Prolif	SMARCA4
3.73623e-124	0.684663	0.258	0.12	1.44241e-119	Micro_Prolif	ACP3
8.69579e-124	0.572231	0.304	0.151	3.3571e-119	Micro_Prolif	TRMT11
1.38702e-123	0.805244	0.233	0.105	5.35474e-119	Micro_Prolif	ZMYM1
1.73742e-123	0.564894	0.377	0.201	6.70748e-119	Micro_Prolif	ERI3
2.81453e-123	-1.22027	0.467	0.576	1.08658e-118	Micro_Prolif	LINC01374
3.19226e-123	0.579059	0.496	0.295	1.2324e-118	Micro_Prolif	REV1
1.15177e-122	0.708001	0.341	0.178	4.44654e-118	Micro_Prolif	CTCF
1.89413e-122	0.69246	0.371	0.199	7.31247e-118	Micro_Prolif	TENT4A
1.9684e-122	0.578105	0.309	0.154	7.5992e-118	Micro_Prolif	B4GALT5
4.3801e-122	0.731488	0.211	0.091	1.69098e-117	Micro_Prolif	CALU
4.31816e-121	0.709344	0.244	0.112	1.66707e-116	Micro_Prolif	SAP130
5.54022e-121	0.516464	0.381	0.206	2.13886e-116	Micro_Prolif	HSP90B1
1.40401e-120	0.535631	0.456	0.261	5.42032e-116	Micro_Prolif	MTF2
2.03729e-120	0.421436	0.513	0.298	7.86517e-116	Micro_Prolif	SRBD1
3.27691e-120	0.66617	0.298	0.147	1.26508e-115	Micro_Prolif	NOD1
3.84289e-120	0.471157	0.521	0.308	1.48359e-115	Micro_Prolif	ANO6
4.44057e-120	1.02302	0.216	0.096	1.71433e-115	Micro_Prolif	CDK11B
9.39139e-120	0.535937	0.436	0.247	3.62564e-115	Micro_Prolif	PSMD1
2.9188e-119	0.708016	0.269	0.13	1.12683e-114	Micro_Prolif	EEF1AKMT2
3.0864e-119	0.586683	0.386	0.21	1.19154e-114	Micro_Prolif	ZNF236
5.57096e-119	0.530729	0.221	0.098	2.15073e-114	Micro_Prolif	MORF4L2
5.63985e-119	0.754408	0.202	0.087	2.17732e-114	Micro_Prolif	TTC23
9.43186e-119	0.576755	0.341	0.177	3.64126e-114	Micro_Prolif	MTOR
1.24458e-118	0.554946	0.49	0.292	4.80482e-114	Micro_Prolif	SRSF4
2.93651e-118	0.673976	0.255	0.12	1.13367e-113	Micro_Prolif	GXYLT1
9.24214e-118	0.535653	0.335	0.173	3.56802e-113	Micro_Prolif	IMMT
1.17945e-117	0.592765	0.307	0.154	4.55338e-113	Micro_Prolif	ZNF736
1.60261e-117	0.549207	0.372	0.202	6.18704e-113	Micro_Prolif	USP12
2.75279e-117	0.510811	0.381	0.207	1.06274e-112	Micro_Prolif	UGGT1
5.18431e-117	0.421746	0.798	0.613	2.00146e-112	Micro_Prolif	CDKAL1
6.66645e-117	0.609511	0.267	0.128	2.57365e-112	Micro_Prolif	MLEC
9.8e-117	0.512983	0.585	0.376	3.78339e-112	Micro_Prolif	MFSD14CP
1.61177e-116	0.532388	0.491	0.289	6.22238e-112	Micro_Prolif	PARP9
1.72658e-116	0.615406	0.538	0.342	6.66564e-112	Micro_Prolif	PHACTR4
3.79523e-116	0.446201	0.781	0.566	1.46519e-111	Micro_Prolif	SMYD3
4.89735e-116	0.58109	0.512	0.314	1.89067e-111	Micro_Prolif	ASXL1
5.87385e-116	0.622714	0.325	0.169	2.26766e-111	Micro_Prolif	FILIP1L
6.24379e-116	0.53057	0.407	0.225	2.41048e-111	Micro_Prolif	IPO11
6.98636e-116	0.523095	0.407	0.229	2.69715e-111	Micro_Prolif	NIN
1.45804e-115	0.730682	0.214	0.096	5.62891e-111	Micro_Prolif	BCAP29
1.80814e-115	0.673206	0.321	0.168	6.98052e-111	Micro_Prolif	DPH6
1.94797e-115	0.62352	0.642	0.439	7.52032e-111	Micro_Prolif	LCORL
1.94893e-115	0.659311	0.254	0.121	7.52403e-111	Micro_Prolif	SSBP3
2.62332e-115	0.559005	0.219	0.098	1.01276e-110	Micro_Prolif	SKP2
3.18192e-115	0.354371	0.866	0.677	1.22841e-110	Micro_Prolif	AUTS2
4.00409e-115	0.600126	0.35	0.186	1.54582e-110	Micro_Prolif	WRN
4.45047e-115	0.45669	0.318	0.162	1.71815e-110	Micro_Prolif	MRPS27
6.40476e-115	0.587197	0.284	0.141	2.47262e-110	Micro_Prolif	DAZAP1
7.32183e-115	0.528608	0.552	0.348	2.82667e-110	Micro_Prolif	ZMYND8
1.58509e-114	0.607964	0.218	0.097	6.11939e-110	Micro_Prolif	AFDN
1.92502e-114	0.562615	0.373	0.201	7.43175e-110	Micro_Prolif	ZNF700
2.426e-114	0.542243	0.479	0.286	9.3658e-110	Micro_Prolif	NAP1L1
3.77432e-114	0.658964	0.327	0.17	1.45711e-109	Micro_Prolif	RASSF1
6.22026e-114	0.483113	0.59	0.374	2.40139e-109	Micro_Prolif	ADNP
9.38345e-114	0.676899	0.255	0.121	3.62257e-109	Micro_Prolif	SLC1A4
1.33881e-113	0.583218	0.309	0.157	5.16862e-109	Micro_Prolif	ENO1
5.80174e-113	0.561993	0.458	0.268	2.23982e-108	Micro_Prolif	TCERG1
6.04783e-113	0.85808	0.218	0.1	2.33482e-108	Micro_Prolif	ENSG00000266049
8.19074e-113	0.799177	0.244	0.116	3.16212e-108	Micro_Prolif	NDE1
2.17731e-112	0.431839	0.845	0.669	8.40574e-108	Micro_Prolif	SPIDR
2.44335e-112	0.450407	0.764	0.564	9.43281e-108	Micro_Prolif	TRAPPC9
6.2349e-112	0.684105	0.226	0.103	2.40705e-107	Micro_Prolif	MBD3
1.59663e-111	0.664276	0.217	0.098	6.16393e-107	Micro_Prolif	ENSG00000290968
2.24094e-111	0.62857	0.223	0.101	8.65136e-107	Micro_Prolif	IMPA2
2.44644e-111	0.489083	0.366	0.197	9.44472e-107	Micro_Prolif	ZNF100
3.45482e-111	-0.396534	0.963	0.948	1.33377e-106	Micro_Prolif	ARHGAP24
5.86646e-111	0.517936	0.492	0.299	2.26481e-106	Micro_Prolif	CNOT1
6.31054e-111	0.490088	0.489	0.294	2.43625e-106	Micro_Prolif	PTPRA
7.43748e-111	0.574013	0.277	0.138	2.87132e-106	Micro_Prolif	SNX10
8.37741e-111	0.446012	0.327	0.171	3.23418e-106	Micro_Prolif	LPGAT1
1.03744e-110	0.422832	0.633	0.427	4.00512e-106	Micro_Prolif	ASAP1
2.5414e-110	-1.39182	0.296	0.436	9.81132e-106	Micro_Prolif	ITGAX
7.62803e-110	0.483373	0.443	0.255	2.94488e-105	Micro_Prolif	EEFSEC
2.04592e-109	0.67332	0.217	0.1	7.89848e-105	Micro_Prolif	CERNA2
2.1582e-109	0.474846	0.442	0.253	8.33194e-105	Micro_Prolif	ANO10
2.25162e-109	0.457589	0.298	0.151	8.69261e-105	Micro_Prolif	IARS1
2.96718e-109	0.760086	0.237	0.112	1.14551e-104	Micro_Prolif	HEG1
3.6149e-109	0.485344	0.419	0.242	1.39557e-104	Micro_Prolif	USP48
1.43578e-108	0.529117	0.34	0.182	5.54298e-104	Micro_Prolif	DNM1L
1.48958e-108	0.71822	0.295	0.151	5.75069e-104	Micro_Prolif	HNRNPL
2.06122e-108	0.401011	0.438	0.253	7.95753e-104	Micro_Prolif	MICU1
2.33194e-108	0.481184	0.325	0.168	9.00271e-104	Micro_Prolif	NUP93
1.2534e-107	0.501698	0.421	0.244	4.83887e-103	Micro_Prolif	UHRF2
3.96375e-107	-0.471322	0.91	0.878	1.53025e-102	Micro_Prolif	SORL1
8.45771e-107	0.512317	0.453	0.266	3.26518e-102	Micro_Prolif	CCDC7
8.58067e-107	0.715279	0.213	0.098	3.31265e-102	Micro_Prolif	RBX1
1.42038e-106	0.559144	0.284	0.144	5.48352e-102	Micro_Prolif	RIC8B
3.90736e-106	0.548722	0.336	0.181	1.50847e-101	Micro_Prolif	RBM17
4.55441e-106	0.497436	0.512	0.318	1.75827e-101	Micro_Prolif	MAP4
4.62879e-106	0.462572	0.276	0.138	1.78699e-101	Micro_Prolif	OSBPL6
8.44815e-106	0.49384	0.435	0.255	3.26149e-101	Micro_Prolif	EMSY
9.31043e-106	0.515206	0.333	0.178	3.59438e-101	Micro_Prolif	THOC1
1.44258e-105	0.429454	0.425	0.246	5.56921e-101	Micro_Prolif	PTPN1
1.59368e-105	0.44527	0.45	0.265	6.15256e-101	Micro_Prolif	CLOCK
1.88257e-105	0.564499	0.278	0.141	7.26785e-101	Micro_Prolif	VWA8
1.89036e-105	-0.461429	0.875	0.868	7.29794e-101	Micro_Prolif	TBXAS1
4.02006e-105	0.444999	0.455	0.267	1.55199e-100	Micro_Prolif	CFDP1
1.15773e-104	0.527116	0.257	0.126	4.46952e-100	Micro_Prolif	LDAH
1.23748e-104	0.666547	0.226	0.107	4.77741e-100	Micro_Prolif	ARL13B
1.3117e-104	0.502173	0.344	0.186	5.06396e-100	Micro_Prolif	TCF20
1.70348e-104	0.464033	0.441	0.257	6.57647e-100	Micro_Prolif	PARN
2.31432e-104	0.630965	0.246	0.12	8.93466e-100	Micro_Prolif	RPRD1B
3.46987e-104	0.68511	0.278	0.141	1.33958e-99	Micro_Prolif	ZNF611
3.5231e-104	0.484607	0.373	0.208	1.36013e-99	Micro_Prolif	RAB28
4.34987e-104	0.659472	0.225	0.106	1.67931e-99	Micro_Prolif	TTL
5.61403e-104	0.666143	0.204	0.093	2.16735e-99	Micro_Prolif	DIPK2A
6.05142e-104	0.622112	0.201	0.09	2.33621e-99	Micro_Prolif	ERLIN1
7.38391e-104	0.467164	0.426	0.253	2.85063e-99	Micro_Prolif	FBXL5
9.24974e-104	0.562689	0.219	0.101	3.57096e-99	Micro_Prolif	ERI1
1.01526e-103	0.482244	0.333	0.178	3.91951e-99	Micro_Prolif	CD226
1.75475e-103	0.394963	0.515	0.319	6.77437e-99	Micro_Prolif	TNKS
2.54457e-103	0.523585	0.28	0.143	9.82356e-99	Micro_Prolif	PPME1
3.91599e-103	0.553564	0.254	0.125	1.51181e-98	Micro_Prolif	HSDL2
5.85515e-103	0.618803	0.238	0.115	2.26044e-98	Micro_Prolif	ENSG00000291171
6.39093e-103	0.475371	0.438	0.259	2.46728e-98	Micro_Prolif	TNPO3
1.03485e-102	-0.529647	0.802	0.803	3.99513e-98	Micro_Prolif	FTX
1.53241e-102	0.550954	0.314	0.167	5.91601e-98	Micro_Prolif	ANAPC10
1.67736e-102	0.446411	0.52	0.33	6.47563e-98	Micro_Prolif	FAR1
1.68203e-102	0.595446	0.268	0.136	6.49364e-98	Micro_Prolif	PKNOX1
7.11655e-102	0.541146	0.215	0.1	2.74741e-97	Micro_Prolif	PNPT1
8.01152e-102	0.345505	0.381	0.214	3.09293e-97	Micro_Prolif	ADIPOR2
1.11837e-101	0.672503	0.225	0.107	4.31757e-97	Micro_Prolif	DPY19L4
1.23057e-101	0.501068	0.335	0.182	4.75073e-97	Micro_Prolif	CSPP1
1.6004e-101	0.435289	0.693	0.499	6.1785e-97	Micro_Prolif	ELF2
2.9044e-101	0.572834	0.226	0.107	1.12127e-96	Micro_Prolif	RECQL
8.66774e-101	0.768154	0.266	0.135	3.34627e-96	Micro_Prolif	RTF1
1.14983e-100	0.752317	0.272	0.14	4.43902e-96	Micro_Prolif	PCBD2
1.51857e-100	0.422864	0.256	0.127	5.86258e-96	Micro_Prolif	PDIA6
1.76783e-100	0.361717	0.513	0.319	6.82489e-96	Micro_Prolif	MACROD2
2.19088e-100	-0.342311	0.985	0.981	8.45809e-96	Micro_Prolif	DOCK4
2.29396e-100	0.473005	0.37	0.207	8.85607e-96	Micro_Prolif	ZNF721
2.91303e-100	0.679868	0.231	0.112	1.1246e-95	Micro_Prolif	DIS3L
4.25695e-100	0.443757	0.468	0.28	1.64344e-95	Micro_Prolif	GATAD2A
4.44116e-100	0.525832	0.402	0.235	1.71455e-95	Micro_Prolif	TRERF1
5.17642e-100	0.732247	0.204	0.094	1.99841e-95	Micro_Prolif	ENSG00000291003
5.95248e-100	0.40673	0.834	0.663	2.29801e-95	Micro_Prolif	MACF1
7.61845e-100	0.475227	0.297	0.155	2.94118e-95	Micro_Prolif	ILKAP
9.4572e-100	0.684089	0.238	0.116	3.65105e-95	Micro_Prolif	ZCCHC14
2.10796e-99	0.495318	0.479	0.295	8.13798e-95	Micro_Prolif	RALY
2.4159e-99	0.533585	0.404	0.236	9.32682e-95	Micro_Prolif	HMGB1
3.54832e-99	0.70068	0.217	0.103	1.36986e-94	Micro_Prolif	EZR
5.51366e-99	0.40868	0.518	0.323	2.1286e-94	Micro_Prolif	GBF1
8.20836e-99	0.422858	0.337	0.183	3.16892e-94	Micro_Prolif	EED
1.29283e-98	0.495534	0.262	0.132	4.99111e-94	Micro_Prolif	ZNF37A
1.57736e-98	0.505254	0.282	0.146	6.08954e-94	Micro_Prolif	TTC28-AS1
1.89891e-98	0.422713	0.431	0.253	7.33092e-94	Micro_Prolif	ELP4
2.1166e-98	0.540466	0.306	0.162	8.17134e-94	Micro_Prolif	SRSF2
8.17505e-98	0.652852	0.248	0.125	3.15606e-93	Micro_Prolif	PMS2P4
8.3198e-98	-1.64782	0.176	0.321	3.21194e-93	Micro_Prolif	KDM7A
8.98172e-98	0.53524	0.388	0.223	3.46748e-93	Micro_Prolif	ANKMY1
1.00675e-97	0.324013	0.827	0.612	3.88665e-93	Micro_Prolif	SDK1
1.03611e-97	0.438093	0.383	0.217	3.99999e-93	Micro_Prolif	MAP3K4
1.05583e-97	0.527456	0.208	0.097	4.07612e-93	Micro_Prolif	GDAP1
2.74403e-97	-0.402962	0.908	0.896	1.05936e-92	Micro_Prolif	MED13L
5.6047e-97	-1.93636	0.133	0.278	2.16375e-92	Micro_Prolif	ABCA1
6.13727e-97	0.613622	0.606	0.415	2.36935e-92	Micro_Prolif	MT-CO3
6.95764e-97	0.420246	0.407	0.236	2.68606e-92	Micro_Prolif	MED27
7.32297e-97	-0.354893	0.944	0.93	2.8271e-92	Micro_Prolif	CELF2
1.00023e-96	0.564298	0.636	0.451	3.86149e-92	Micro_Prolif	CNTRL
1.08522e-96	0.523615	0.224	0.108	4.18959e-92	Micro_Prolif	TTC21B
2.23536e-96	0.511609	0.274	0.141	8.62981e-92	Micro_Prolif	ANKRD13A
2.45802e-96	0.532546	0.273	0.14	9.48942e-92	Micro_Prolif	CNOT6
3.41203e-96	0.367296	0.342	0.188	1.31725e-91	Micro_Prolif	PRELID2
4.11812e-96	0.347019	0.395	0.227	1.58984e-91	Micro_Prolif	UBE4B
1.00982e-95	0.519204	0.282	0.147	3.89852e-91	Micro_Prolif	EIF2S2
1.7192e-95	0.727972	0.231	0.114	6.63716e-91	Micro_Prolif	ARHGEF9
2.22133e-95	0.448598	0.266	0.135	8.57566e-91	Micro_Prolif	SPOPL-DT
2.29638e-95	0.866258	0.249	0.128	8.86541e-91	Micro_Prolif	MT-ND5
3.18587e-95	0.534463	0.399	0.233	1.22994e-90	Micro_Prolif	RBM14
5.47701e-95	0.457515	0.565	0.366	2.11446e-90	Micro_Prolif	UBE2D2
6.2703e-95	0.415721	0.512	0.316	2.42071e-90	Micro_Prolif	TAF3
7.52871e-95	0.509092	0.31	0.167	2.90653e-90	Micro_Prolif	HNRNPUL1
7.5918e-95	0.602841	0.216	0.103	2.93089e-90	Micro_Prolif	BRCC3
8.50149e-95	0.475208	0.226	0.11	3.28208e-90	Micro_Prolif	CLSTN1
9.2185e-95	0.42491	0.624	0.431	3.55889e-90	Micro_Prolif	TAF15
1.07274e-94	0.474964	0.347	0.194	4.14143e-90	Micro_Prolif	STXBP5
1.10935e-94	0.422573	0.596	0.395	4.28277e-90	Micro_Prolif	CACNA1D
1.28277e-94	0.577499	0.235	0.116	4.95227e-90	Micro_Prolif	P4HB
2.46321e-94	0.60708	0.369	0.214	9.50947e-90	Micro_Prolif	SOGA1
2.66951e-94	0.436167	0.32	0.176	1.03059e-89	Micro_Prolif	ACSL3
8.19637e-94	0.497752	0.237	0.117	3.16429e-89	Micro_Prolif	UCHL5
9.50663e-94	0.450477	0.266	0.137	3.67013e-89	Micro_Prolif	PLXNC1
1.51733e-93	0.577963	0.324	0.178	5.85782e-89	Micro_Prolif	ANKLE2
6.60274e-93	0.425456	0.341	0.19	2.54905e-88	Micro_Prolif	SMARCAD1
6.97809e-93	0.61452	0.236	0.118	2.69396e-88	Micro_Prolif	TSPAN3
7.67303e-93	0.342728	0.342	0.189	2.96225e-88	Micro_Prolif	VAPB
8.12445e-93	0.446041	0.29	0.153	3.13653e-88	Micro_Prolif	ZNF430
1.01508e-92	0.424332	0.39	0.226	3.91882e-88	Micro_Prolif	CLASRP
1.08333e-92	0.679027	0.2	0.094	4.18232e-88	Micro_Prolif	GANAB
1.21001e-92	0.433313	0.328	0.181	4.67136e-88	Micro_Prolif	PLPP1
1.6759e-92	0.433864	0.453	0.274	6.46996e-88	Micro_Prolif	ANKFY1
2.00228e-92	0.404727	0.782	0.588	7.73001e-88	Micro_Prolif	UTRN
2.45624e-92	0.361924	0.309	0.167	9.48254e-88	Micro_Prolif	ESYT2
2.755e-92	0.378	0.546	0.349	1.0636e-87	Micro_Prolif	ATR
3.04155e-92	0.356399	0.641	0.44	1.17422e-87	Micro_Prolif	PKD2
8.18327e-92	0.383588	0.254	0.128	3.15923e-87	Micro_Prolif	KIF13A
8.59825e-92	0.516057	0.309	0.17	3.31944e-87	Micro_Prolif	ATP2B4
8.99265e-92	0.496142	0.359	0.204	3.4717e-87	Micro_Prolif	NUP153
1.0952e-91	0.585498	0.261	0.136	4.22811e-87	Micro_Prolif	UBE2L3
2.39815e-91	0.688541	0.211	0.103	9.25829e-87	Micro_Prolif	TRNAU1AP
2.48818e-91	0.432862	0.509	0.329	9.60589e-87	Micro_Prolif	PSPC1
3.84502e-91	0.446738	0.375	0.215	1.48441e-86	Micro_Prolif	DENND2B
4.0874e-91	0.526722	0.286	0.153	1.57798e-86	Micro_Prolif	EEF1D
4.36166e-91	0.397095	0.409	0.24	1.68386e-86	Micro_Prolif	NUP214
7.82137e-91	0.397356	0.298	0.159	3.01952e-86	Micro_Prolif	EFL1
8.95764e-91	0.409448	0.648	0.452	3.45819e-86	Micro_Prolif	XRCC5
1.08573e-90	-0.901229	0.545	0.607	4.19156e-86	Micro_Prolif	PIK3R5
1.15129e-90	0.410323	0.558	0.361	4.44468e-86	Micro_Prolif	GPD2
1.23973e-90	0.338442	0.391	0.225	4.78608e-86	Micro_Prolif	HS2ST1
1.5594e-90	0.52556	0.268	0.139	6.0202e-86	Micro_Prolif	RELL1
1.93673e-90	0.474331	0.34	0.192	7.47692e-86	Micro_Prolif	NBEAL1
2.21923e-90	0.422844	0.508	0.323	8.56755e-86	Micro_Prolif	CSNK1G1
5.93155e-90	0.527344	0.229	0.114	2.28994e-85	Micro_Prolif	PDE6D
7.71577e-90	0.851497	0.31	0.171	2.97875e-85	Micro_Prolif	TIMM23B
8.55104e-90	0.433325	0.542	0.355	3.30121e-85	Micro_Prolif	MTAP
8.83662e-90	0.326441	0.582	0.386	3.41146e-85	Micro_Prolif	IL4R
9.99612e-90	0.546227	0.305	0.166	3.8591e-85	Micro_Prolif	SRSF1
1.00632e-89	0.379285	0.315	0.171	3.88499e-85	Micro_Prolif	DCLRE1C
1.26281e-89	0.543189	0.264	0.138	4.8752e-85	Micro_Prolif	DCAF1
1.42279e-89	0.423955	0.221	0.108	5.49282e-85	Micro_Prolif	SPCS2
2.5947e-89	0.378622	0.231	0.116	1.00171e-84	Micro_Prolif	HSPA5
3.28524e-89	0.407824	0.312	0.17	1.2683e-84	Micro_Prolif	MOSMO
5.42561e-89	0.440333	0.372	0.214	2.09461e-84	Micro_Prolif	BCKDHB
6.24452e-89	0.390262	0.464	0.285	2.41076e-84	Micro_Prolif	SLX4IP
8.54472e-89	-0.872166	0.512	0.594	3.29877e-84	Micro_Prolif	NCOA3
1.63545e-88	0.00721907	0.396	0.229	6.3138e-84	Micro_Prolif	ATP1B3
1.81776e-88	0.460192	0.313	0.172	7.01765e-84	Micro_Prolif	ZC3H14
2.39452e-88	0.434693	0.328	0.184	9.24429e-84	Micro_Prolif	CANX
3.48985e-88	0.356842	0.443	0.269	1.34729e-83	Micro_Prolif	ARHGAP32
4.20686e-88	0.573201	0.261	0.137	1.6241e-83	Micro_Prolif	NSUN6
4.80621e-88	0.647862	0.469	0.3	1.85549e-83	Micro_Prolif	PNN
5.67197e-88	0.480158	0.234	0.118	2.18972e-83	Micro_Prolif	ORC5
5.75291e-88	0.593889	0.217	0.107	2.22097e-83	Micro_Prolif	RNPS1
1.24654e-87	0.436725	0.449	0.281	4.81239e-83	Micro_Prolif	PAXBP1
2.06435e-87	0.372891	0.402	0.239	7.96963e-83	Micro_Prolif	KAT2B
2.10496e-87	0.374966	0.235	0.118	8.12642e-83	Micro_Prolif	HACD2
2.1942e-87	0.460619	0.329	0.186	8.47092e-83	Micro_Prolif	CCDC66
4.98408e-87	0.323414	0.371	0.214	1.92415e-82	Micro_Prolif	MAPK8
6.22261e-87	0.612882	0.219	0.109	2.4023e-82	Micro_Prolif	FAM120C
7.61387e-87	0.382121	0.415	0.248	2.93941e-82	Micro_Prolif	YLPM1
8.47857e-87	0.305051	0.905	0.777	3.27324e-82	Micro_Prolif	JMJD1C
1.07008e-86	0.354025	0.299	0.162	4.13113e-82	Micro_Prolif	LRRFIP2
2.3559e-86	0.402071	0.433	0.265	9.09518e-82	Micro_Prolif	MPRIP
2.51365e-86	0.303952	0.373	0.213	9.7042e-82	Micro_Prolif	MAP4K5
4.18549e-86	0.314712	0.408	0.241	1.61585e-81	Micro_Prolif	SLC10A7
4.57099e-86	0.411044	0.304	0.167	1.76468e-81	Micro_Prolif	NOP58
4.75094e-86	0.576848	0.205	0.099	1.83415e-81	Micro_Prolif	TXLNA
4.93029e-86	0.690873	0.226	0.115	1.90339e-81	Micro_Prolif	CCDC57
5.76947e-86	0.370897	0.49	0.307	2.22736e-81	Micro_Prolif	CKLF
7.10796e-86	0.326772	0.583	0.38	2.7441e-81	Micro_Prolif	GMDS
8.64641e-86	0.50783	0.273	0.146	3.33803e-81	Micro_Prolif	SHLD2
1.30681e-85	0.730871	0.2	0.097	5.04508e-81	Micro_Prolif	ZNF789
1.36182e-85	0.51751	0.267	0.142	5.25743e-81	Micro_Prolif	RAD54L2
2.68179e-85	0.409002	0.23	0.116	1.03533e-80	Micro_Prolif	PIM1
3.63032e-85	0.727435	0.24	0.124	1.40152e-80	Micro_Prolif	NCL
9.86501e-85	0.422982	0.36	0.208	3.80849e-80	Micro_Prolif	ABI2
1.32887e-84	0.581893	0.254	0.134	5.13022e-80	Micro_Prolif	RAI1
1.7016e-84	0.517772	0.268	0.143	6.56921e-80	Micro_Prolif	ELAVL1
2.09877e-84	0.551885	0.225	0.114	8.10252e-80	Micro_Prolif	CBX3
2.80301e-84	0.483518	0.265	0.141	1.08213e-79	Micro_Prolif	GUSBP1
4.52503e-84	0.28834	0.756	0.55	1.74693e-79	Micro_Prolif	TTC7A
6.65786e-84	0.537564	0.556	0.382	2.57033e-79	Micro_Prolif	MT-ATP6
1.09889e-83	0.522621	0.276	0.15	4.24237e-79	Micro_Prolif	CPSF7
1.35702e-83	0.309797	0.72	0.515	5.2389e-79	Micro_Prolif	BCL2
1.36956e-83	0.317267	0.535	0.341	5.28733e-79	Micro_Prolif	DTNBP1
2.00063e-83	0.352292	0.679	0.481	7.72362e-79	Micro_Prolif	NFIA
2.78608e-83	0.409472	0.363	0.213	1.07559e-78	Micro_Prolif	OIP5-AS1
3.00929e-83	0.37145	0.257	0.137	1.16177e-78	Micro_Prolif	SNHG14
3.85937e-83	0.424254	0.251	0.131	1.48995e-78	Micro_Prolif	FBXO22
3.92039e-83	0.566888	0.214	0.106	1.5135e-78	Micro_Prolif	TTF1
5.46084e-83	0.652247	0.254	0.134	2.10821e-78	Micro_Prolif	RRP1B
5.73037e-83	0.347788	0.374	0.218	2.21227e-78	Micro_Prolif	MNAT1
6.92891e-83	0.455893	0.311	0.174	2.67498e-78	Micro_Prolif	NPLOC4
7.4433e-83	0.472345	0.221	0.111	2.87356e-78	Micro_Prolif	NUP54
1.5048e-82	0.406716	0.429	0.264	5.80943e-78	Micro_Prolif	MTR
2.10131e-82	0.339544	0.321	0.181	8.11232e-78	Micro_Prolif	PDIA3
2.19754e-82	0.38938	0.345	0.2	8.48381e-78	Micro_Prolif	MIRLET7BHG
2.50659e-82	0.317835	0.252	0.132	9.67693e-78	Micro_Prolif	PTPRO
2.7072e-82	0.465707	0.281	0.153	1.04514e-77	Micro_Prolif	ZNF678
2.8195e-82	0.398539	0.515	0.333	1.0885e-77	Micro_Prolif	ARHGEF11
3.06576e-82	0.49222	0.242	0.126	1.18357e-77	Micro_Prolif	NUP88
3.62609e-82	0.350641	0.474	0.299	1.39989e-77	Micro_Prolif	ARSB
4.04156e-82	0.327152	0.523	0.34	1.56028e-77	Micro_Prolif	POGZ
4.49123e-82	0.35652	0.256	0.134	1.73388e-77	Micro_Prolif	CEP290
4.92106e-82	0.602952	0.244	0.127	1.89982e-77	Micro_Prolif	UBE2I
8.32563e-82	0.604539	0.218	0.11	3.21419e-77	Micro_Prolif	NPHP4
9.11414e-82	0.30976	0.613	0.415	3.5186e-77	Micro_Prolif	ABHD3
1.37972e-81	0.430088	0.268	0.144	5.32653e-77	Micro_Prolif	CMPK1
1.71659e-81	0.390146	0.421	0.258	6.62708e-77	Micro_Prolif	HECTD4
1.74513e-81	0.551558	0.256	0.137	6.73727e-77	Micro_Prolif	NR2C1
2.03378e-81	0.492496	0.21	0.104	7.8516e-77	Micro_Prolif	CALR
2.16305e-81	0.287303	0.995	0.984	8.35069e-77	Micro_Prolif	LRMDA
2.4722e-81	0.344102	0.457	0.283	9.54419e-77	Micro_Prolif	IQCB1
2.52608e-81	0.427473	0.231	0.118	9.75218e-77	Micro_Prolif	SELENOI
3.54143e-81	0.397045	0.5	0.323	1.36721e-76	Micro_Prolif	CASK
4.72817e-81	0.36348	0.385	0.228	1.82536e-76	Micro_Prolif	APC
8.07511e-81	0.46945	0.253	0.134	3.11748e-76	Micro_Prolif	PHF6
9.64792e-81	0.544497	0.204	0.102	3.72468e-76	Micro_Prolif	MEGF9
9.72685e-81	0.361244	0.632	0.436	3.75515e-76	Micro_Prolif	GALNT10
2.57092e-80	0.365179	0.543	0.357	9.9253e-76	Micro_Prolif	BMPR1A
2.63982e-80	0.292282	0.258	0.136	1.01913e-75	Micro_Prolif	C4orf19
3.26866e-80	0.303878	0.599	0.416	1.2619e-75	Micro_Prolif	PTK2
3.28009e-80	0.487894	0.207	0.103	1.26631e-75	Micro_Prolif	KATNIP
3.8067e-80	0.352985	0.657	0.478	1.46961e-75	Micro_Prolif	FRYL
4.29384e-80	0.474624	0.495	0.325	1.65768e-75	Micro_Prolif	CDC27
4.40193e-80	0.483761	0.279	0.153	1.69941e-75	Micro_Prolif	SMYD4
6.10037e-80	0.326081	0.746	0.556	2.35511e-75	Micro_Prolif	NSMCE2
7.78425e-80	0.496653	0.253	0.135	3.00519e-75	Micro_Prolif	TAF4
9.04186e-80	0.329223	0.368	0.215	3.4907e-75	Micro_Prolif	SEC22A
1.29036e-79	0.45762	0.215	0.108	4.98155e-75	Micro_Prolif	RNF121
1.87872e-79	0.496868	0.309	0.177	7.25298e-75	Micro_Prolif	INSR
1.97168e-79	0.338012	0.457	0.285	7.61186e-75	Micro_Prolif	VRK2
2.62166e-79	0.497661	0.22	0.112	1.01212e-74	Micro_Prolif	LETMD1
2.63907e-79	0.39029	0.308	0.172	1.01884e-74	Micro_Prolif	AP4E1
2.77038e-79	0.435387	0.506	0.333	1.06953e-74	Micro_Prolif	BDP1
2.78123e-79	0.337466	0.654	0.464	1.07372e-74	Micro_Prolif	FTO
2.79914e-79	0.352998	0.481	0.306	1.08064e-74	Micro_Prolif	MSRA
3.16724e-79	0.470132	0.226	0.116	1.22275e-74	Micro_Prolif	ERMP1
3.32664e-79	0.505052	0.323	0.186	1.28428e-74	Micro_Prolif	ZFP91
3.39749e-79	0.607209	0.206	0.103	1.31164e-74	Micro_Prolif	TGS1
3.88753e-79	0.360449	0.518	0.338	1.50082e-74	Micro_Prolif	MCPH1
4.27193e-79	0.320681	0.407	0.249	1.64922e-74	Micro_Prolif	YWHAE
4.51423e-79	0.532751	0.207	0.104	1.74276e-74	Micro_Prolif	ABCB10
5.47054e-79	0.382242	0.279	0.153	2.11196e-74	Micro_Prolif	TASP1
1.45942e-78	0.337838	0.457	0.285	5.63424e-74	Micro_Prolif	DHX9
1.55091e-78	0.327634	0.317	0.179	5.98746e-74	Micro_Prolif	NAA50
1.63775e-78	0.428671	0.258	0.139	6.32271e-74	Micro_Prolif	NAB1
2.84866e-78	0.371225	0.509	0.329	1.09976e-73	Micro_Prolif	ROCK2
3.25431e-78	0.772426	0.217	0.113	1.25636e-73	Micro_Prolif	NAPSB
4.30757e-78	0.474706	0.204	0.102	1.66298e-73	Micro_Prolif	SETD7
5.26836e-78	0.594973	0.209	0.106	2.0339e-73	Micro_Prolif	SDHAP4
6.0542e-78	0.33829	0.452	0.284	2.33728e-73	Micro_Prolif	KHDRBS1
6.26408e-78	0.362068	0.339	0.198	2.41831e-73	Micro_Prolif	MYO9A
7.39424e-78	0.351254	0.431	0.265	2.85462e-73	Micro_Prolif	VPS45
9.4465e-78	0.32195	0.375	0.222	3.64691e-73	Micro_Prolif	C12orf75
9.85002e-78	0.36878	0.562	0.379	3.8027e-73	Micro_Prolif	SMARCC1
1.23369e-77	0.501652	0.268	0.147	4.76278e-73	Micro_Prolif	IGF1R
1.49729e-77	0.274112	0.596	0.399	5.78042e-73	Micro_Prolif	SCFD2
2.74199e-77	-1.37449	0.164	0.291	1.05857e-72	Micro_Prolif	NLRP1
2.86032e-77	0.347571	0.361	0.214	1.10425e-72	Micro_Prolif	UBE2E3
4.46644e-77	0.470294	0.299	0.17	1.72431e-72	Micro_Prolif	CDH23
4.96825e-77	0.318208	0.376	0.222	1.91804e-72	Micro_Prolif	OTULIN
6.24482e-77	0.289525	0.655	0.457	2.41088e-72	Micro_Prolif	FARS2
6.3089e-77	0.302681	0.22	0.112	2.43561e-72	Micro_Prolif	HBS1L
1.22127e-76	0.363973	0.477	0.304	4.71485e-72	Micro_Prolif	EEA1
1.76477e-76	0.34051	0.538	0.359	6.81306e-72	Micro_Prolif	RUFY3
1.79079e-76	0.36311	0.332	0.192	6.91352e-72	Micro_Prolif	TMED8
2.84586e-76	0.380137	0.337	0.198	1.09867e-71	Micro_Prolif	ENSG00000291144
2.96825e-76	0.426581	0.257	0.139	1.14592e-71	Micro_Prolif	HNRNPLL
3.78616e-76	0.484864	0.215	0.111	1.46169e-71	Micro_Prolif	ITPRID2
7.09249e-76	0.373768	0.311	0.177	2.73813e-71	Micro_Prolif	TAF2
7.92037e-76	0.344098	0.529	0.348	3.05774e-71	Micro_Prolif	RPTOR
1.56205e-75	0.323093	0.465	0.292	6.03044e-71	Micro_Prolif	RPRD2
2.41068e-75	0.441243	0.266	0.147	9.30669e-71	Micro_Prolif	ERCC8
3.57941e-75	0.347902	0.236	0.125	1.38187e-70	Micro_Prolif	MTX2
3.60392e-75	0.389033	0.495	0.322	1.39133e-70	Micro_Prolif	GGA2
3.87353e-75	0.408939	0.393	0.24	1.49541e-70	Micro_Prolif	ASB3
4.90284e-75	-0.308153	0.98	0.965	1.89279e-70	Micro_Prolif	FRMD4A
7.49238e-75	0.328374	0.459	0.295	2.89251e-70	Micro_Prolif	MATR3
9.49438e-75	0.453904	0.236	0.125	3.6654e-70	Micro_Prolif	UBN1
1.41506e-74	0.313089	0.434	0.27	5.46299e-70	Micro_Prolif	RNASEH2B
1.72158e-74	0.560866	0.21	0.108	6.64631e-70	Micro_Prolif	PHF2
1.82128e-74	0.283347	0.278	0.154	7.03125e-70	Micro_Prolif	NDUFA10
2.24495e-74	0.517115	0.265	0.146	8.66684e-70	Micro_Prolif	RNF4
3.97459e-74	0.309907	0.516	0.34	1.53443e-69	Micro_Prolif	LNPEP
4.56463e-74	0.37174	0.419	0.26	1.76222e-69	Micro_Prolif	FOXK2
4.79043e-74	0.371976	0.323	0.187	1.84939e-69	Micro_Prolif	PIEZO1
6.30492e-74	0.35436	0.391	0.238	2.43408e-69	Micro_Prolif	RNF115
7.43553e-74	0.36368	0.302	0.173	2.87056e-69	Micro_Prolif	RAD50
1.0756e-73	0.347449	0.395	0.242	4.15248e-69	Micro_Prolif	PDXDC1
1.12668e-73	0.35799	0.503	0.329	4.34965e-69	Micro_Prolif	THRAP3
1.35179e-73	0.258511	0.448	0.28	5.21872e-69	Micro_Prolif	MBD2
1.4359e-73	-0.741758	0.529	0.598	5.54343e-69	Micro_Prolif	RYR1
1.50868e-73	0.22585	0.517	0.335	5.82441e-69	Micro_Prolif	TANC1
2.56978e-73	0.358681	0.484	0.313	9.92088e-69	Micro_Prolif	KATNBL1
3.65672e-73	0.392231	0.255	0.139	1.41171e-68	Micro_Prolif	FBXO9
3.74581e-73	0.292586	0.453	0.285	1.44611e-68	Micro_Prolif	KPNA3
4.01327e-73	0.328854	0.31	0.177	1.54936e-68	Micro_Prolif	SYNJ1
4.5604e-73	0.381261	0.371	0.225	1.76059e-68	Micro_Prolif	PCGF3-AS1
5.4226e-73	-0.702802	0.727	0.71	2.09345e-68	Micro_Prolif	RAPGEF1
6.28371e-73	0.469611	0.221	0.116	2.42589e-68	Micro_Prolif	EDRF1
7.81552e-73	-1.40477	0.205	0.324	3.01726e-68	Micro_Prolif	PILRA
9.93902e-73	0.361075	0.379	0.232	3.83706e-68	Micro_Prolif	UBXN4
1.09551e-72	0.428347	0.266	0.147	4.22932e-68	Micro_Prolif	DPP9
1.61519e-72	0.32398	0.482	0.312	6.2356e-68	Micro_Prolif	UBASH3B
1.71893e-72	0.329781	0.616	0.433	6.6361e-68	Micro_Prolif	SPECC1L
1.87667e-72	-0.856692	0.572	0.609	7.24507e-68	Micro_Prolif	PELI1
4.07107e-72	0.318119	0.805	0.638	1.57168e-67	Micro_Prolif	TNS3
4.26815e-72	0.361998	0.278	0.155	1.64776e-67	Micro_Prolif	MTHFD2
4.77713e-72	0.413019	0.226	0.119	1.84426e-67	Micro_Prolif	STEAP3
5.31267e-72	0.3805	0.231	0.122	2.05101e-67	Micro_Prolif	CHCHD6
5.48996e-72	0.381167	0.278	0.156	2.11946e-67	Micro_Prolif	INPP5F
7.0771e-72	0.359042	0.458	0.292	2.73219e-67	Micro_Prolif	EP400
7.58727e-72	0.330632	0.412	0.255	2.92914e-67	Micro_Prolif	NLRC5
7.97944e-72	0.400446	0.315	0.183	3.08054e-67	Micro_Prolif	SNX5
8.78143e-72	0.402076	0.223	0.117	3.39016e-67	Micro_Prolif	LRIG1
1.07326e-71	0.352935	0.476	0.309	4.14343e-67	Micro_Prolif	STK24
1.09159e-71	0.410514	0.213	0.111	4.2142e-67	Micro_Prolif	ABCD3
1.17541e-71	0.335614	0.486	0.317	4.53779e-67	Micro_Prolif	PLAGL1
1.51581e-71	0.253942	0.434	0.274	5.85195e-67	Micro_Prolif	GAS7
1.99983e-71	0.350256	0.441	0.282	7.72056e-67	Micro_Prolif	SMG6
3.02734e-71	0.435667	0.264	0.147	1.16874e-66	Micro_Prolif	SDHAP1
3.36072e-71	0.530827	0.228	0.122	1.29744e-66	Micro_Prolif	BRD9
5.37329e-71	0.303736	0.671	0.486	2.07441e-66	Micro_Prolif	ASCC3
5.79322e-71	0.365576	0.462	0.3	2.23653e-66	Micro_Prolif	NUP98
9.1422e-71	0.609558	0.207	0.108	3.52944e-66	Micro_Prolif	UPF3B
9.7492e-71	0.315168	0.257	0.142	3.76378e-66	Micro_Prolif	DIPK1A
9.77096e-71	0.519894	0.228	0.122	3.77218e-66	Micro_Prolif	PRRC2A
1.2694e-70	0.283038	0.375	0.228	4.90064e-66	Micro_Prolif	EIF2B3
1.4399e-70	0.319822	0.371	0.224	5.55889e-66	Micro_Prolif	GPATCH2
2.24825e-70	0.472984	0.22	0.117	8.67959e-66	Micro_Prolif	SLC25A16
2.55575e-70	0.365404	0.37	0.225	9.86672e-66	Micro_Prolif	GSE1
2.97172e-70	0.366059	0.632	0.455	1.14726e-65	Micro_Prolif	HSP90AA1
3.43449e-70	0.0252275	0.685	0.491	1.32592e-65	Micro_Prolif	SIPA1L1
4.3724e-70	0.365442	0.49	0.321	1.68801e-65	Micro_Prolif	POLR2J3
5.01857e-70	0.537259	0.301	0.177	1.93747e-65	Micro_Prolif	PITPNC1
5.31973e-70	0.592416	0.206	0.108	2.05374e-65	Micro_Prolif	PDPR
7.85427e-70	0.425103	0.243	0.133	3.03222e-65	Micro_Prolif	GKAP1
1.46591e-69	0.349045	0.461	0.301	5.6593e-65	Micro_Prolif	VGLL4
1.77858e-69	0.29589	0.38	0.232	6.86639e-65	Micro_Prolif	ULK2
1.94347e-69	0.473351	0.22	0.117	7.50296e-65	Micro_Prolif	KANSL3
2.55799e-69	0.447035	0.245	0.134	9.87539e-65	Micro_Prolif	DDX50
2.7774e-69	0.466713	0.231	0.124	1.07224e-64	Micro_Prolif	KHDC4
3.12093e-69	0.307081	0.389	0.239	1.20487e-64	Micro_Prolif	MED15
3.48229e-69	0.335254	0.244	0.133	1.34437e-64	Micro_Prolif	AK2
3.95019e-69	0.341974	0.25	0.137	1.52501e-64	Micro_Prolif	ANAPC1
9.59333e-69	0.396205	0.411	0.26	3.7036e-64	Micro_Prolif	SRRM1
9.84263e-69	0.368298	0.238	0.13	3.79984e-64	Micro_Prolif	AGK
1.05036e-68	0.286926	0.848	0.71	4.05502e-64	Micro_Prolif	EXOC4
1.18915e-68	0.441188	0.288	0.166	4.59083e-64	Micro_Prolif	KCNMB1
1.19763e-68	0.389772	0.401	0.253	4.62358e-64	Micro_Prolif	SRSF7
1.38188e-68	0.249646	0.428	0.269	5.3349e-64	Micro_Prolif	TPM3
1.69749e-68	0.482218	0.229	0.125	6.55332e-64	Micro_Prolif	WARS2-AS1
1.69957e-68	0.276022	0.285	0.163	6.56136e-64	Micro_Prolif	REEP3
2.59717e-68	0.282459	0.321	0.189	1.00266e-63	Micro_Prolif	RPN2
3.36883e-68	0.30733	0.4	0.25	1.30057e-63	Micro_Prolif	PIK3CB
3.4525e-68	0.41453	0.38	0.238	1.33287e-63	Micro_Prolif	NUMA1
3.51861e-68	0.601502	0.273	0.157	1.35839e-63	Micro_Prolif	YBX1
3.58211e-68	0.399861	0.226	0.122	1.38291e-63	Micro_Prolif	DDHD1
3.78123e-68	0.264722	0.449	0.287	1.45978e-63	Micro_Prolif	DIS3L2
3.84384e-68	0.459426	0.238	0.131	1.48395e-63	Micro_Prolif	ACADM
3.84451e-68	0.419202	0.269	0.153	1.48421e-63	Micro_Prolif	ATXN2L
4.22114e-68	0.40207	0.491	0.326	1.62961e-63	Micro_Prolif	KIF5B
6.02197e-68	0.301961	0.724	0.546	2.32484e-63	Micro_Prolif	TBC1D14
8.04819e-68	0.469027	0.238	0.13	3.10709e-63	Micro_Prolif	CEP135
8.23509e-68	0.35015	0.694	0.515	3.17924e-63	Micro_Prolif	PDS5A
1.33924e-67	0.341782	0.325	0.194	5.17026e-63	Micro_Prolif	HMGN1
1.60211e-67	0.27487	0.402	0.25	6.18509e-63	Micro_Prolif	XPO4
1.67676e-67	0.381309	0.218	0.116	6.4733e-63	Micro_Prolif	DHX35
1.75943e-67	0.362403	0.266	0.15	6.79246e-63	Micro_Prolif	WDR27
2.94074e-67	0.307245	0.479	0.317	1.1353e-62	Micro_Prolif	ECPAS
3.94222e-67	0.308305	0.294	0.171	1.52193e-62	Micro_Prolif	AMD1
4.24104e-67	0.353345	0.261	0.146	1.6373e-62	Micro_Prolif	NT5C3A
4.40877e-67	0.302964	0.408	0.255	1.70205e-62	Micro_Prolif	RCC2
5.00767e-67	0.30112	0.419	0.269	1.93326e-62	Micro_Prolif	PTPRM
6.13735e-67	0.325714	0.282	0.161	2.36939e-62	Micro_Prolif	TRIM36
6.49346e-67	0.41123	0.524	0.365	2.50687e-62	Micro_Prolif	HNRNPDL
9.17791e-67	0.361223	0.2	0.104	3.54322e-62	Micro_Prolif	TXNL4A
1.04106e-66	0.396473	0.21	0.111	4.01913e-62	Micro_Prolif	SSBP4
1.34178e-66	0.380691	0.34	0.205	5.18008e-62	Micro_Prolif	ABHD2
1.56234e-66	0.368361	0.349	0.214	6.03157e-62	Micro_Prolif	CGGBP1
1.64603e-66	0.406828	0.511	0.349	6.35467e-62	Micro_Prolif	MT-ND4
1.70942e-66	0.203445	0.467	0.302	6.5994e-62	Micro_Prolif	STT3B
2.02872e-66	0.275167	0.224	0.12	7.83208e-62	Micro_Prolif	EIF2AK3
2.67367e-66	0.300219	0.326	0.195	1.0322e-61	Micro_Prolif	TMEM87A
3.16659e-66	0.31449	0.498	0.332	1.22249e-61	Micro_Prolif	MAPK1
3.98633e-66	0.358437	0.307	0.182	1.53896e-61	Micro_Prolif	G3BP1
4.17114e-66	0.305343	0.277	0.159	1.61031e-61	Micro_Prolif	DENND1B
4.94703e-66	0.262207	0.514	0.345	1.90985e-61	Micro_Prolif	INVS
5.04965e-66	0.356752	0.306	0.18	1.94947e-61	Micro_Prolif	ANKRD13C
5.08018e-66	0.317639	0.267	0.152	1.96126e-61	Micro_Prolif	SNX4
5.12126e-66	0.342126	0.289	0.167	1.97711e-61	Micro_Prolif	U2AF1
5.36728e-66	0.352488	0.3	0.176	2.07209e-61	Micro_Prolif	BRD7
6.84957e-66	-1.07432	0.392	0.467	2.64435e-61	Micro_Prolif	CCDC18-AS1
7.11035e-66	0.415309	0.328	0.198	2.74502e-61	Micro_Prolif	NXN
7.67414e-66	0.382164	0.438	0.287	2.96268e-61	Micro_Prolif	TRAF3IP2-AS1
1.01063e-65	0.291597	0.477	0.311	3.90164e-61	Micro_Prolif	GDI2
1.2832e-65	0.211045	0.449	0.289	4.95391e-61	Micro_Prolif	KLHL2
1.35579e-65	0.36266	0.237	0.131	5.23415e-61	Micro_Prolif	SART3
1.36999e-65	0.174834	0.567	0.384	5.28899e-61	Micro_Prolif	PDE8A
1.4378e-65	0.332773	0.689	0.511	5.55075e-61	Micro_Prolif	EHMT1
3.27324e-65	0.400461	0.208	0.11	1.26367e-60	Micro_Prolif	TMEM62
4.96894e-65	0.308933	0.33	0.198	1.91831e-60	Micro_Prolif	SEC11A
6.42558e-65	0.301034	0.352	0.214	2.48066e-60	Micro_Prolif	SARNP
6.57238e-65	0.305649	0.422	0.269	2.53733e-60	Micro_Prolif	STIM2
6.76388e-65	0.190209	0.293	0.17	2.61126e-60	Micro_Prolif	TULP4
6.96766e-65	0.301742	0.31	0.184	2.68993e-60	Micro_Prolif	EXOC5
7.47986e-65	0.416579	0.205	0.109	2.88768e-60	Micro_Prolif	OXNAD1
7.83457e-65	0.304608	0.599	0.428	3.02461e-60	Micro_Prolif	CDK19
1.06577e-64	0.394861	0.206	0.11	4.11453e-60	Micro_Prolif	ZNF248
1.19667e-64	0.218884	0.602	0.427	4.61988e-60	Micro_Prolif	GTDC1
1.25401e-64	0.188512	0.254	0.141	4.84121e-60	Micro_Prolif	KIAA0930
1.40889e-64	0.313757	0.213	0.114	5.43917e-60	Micro_Prolif	NECTIN3
1.47911e-64	0.43381	0.244	0.136	5.71026e-60	Micro_Prolif	QRICH1
1.8209e-64	0.443315	0.573	0.407	7.02976e-60	Micro_Prolif	PRPF4B
2.29759e-64	-1.58674	0.135	0.247	8.87009e-60	Micro_Prolif	PDGFB
2.3563e-64	0.316761	0.389	0.243	9.09675e-60	Micro_Prolif	CCDC93
2.89321e-64	0.448075	0.283	0.165	1.11695e-59	Micro_Prolif	ZCCHC8
3.08313e-64	0.242964	0.55	0.377	1.19027e-59	Micro_Prolif	SRPK2
4.18447e-64	0.359337	0.318	0.193	1.61546e-59	Micro_Prolif	KAT6B
4.50722e-64	0.332877	0.673	0.502	1.74006e-59	Micro_Prolif	PAFAH1B1
4.89933e-64	0.388058	0.309	0.184	1.89143e-59	Micro_Prolif	DDX42
7.66905e-64	0.296835	0.255	0.144	2.96071e-59	Micro_Prolif	UBE2N
8.29895e-64	-1.03338	0.471	0.532	3.20389e-59	Micro_Prolif	DSCAM
8.67744e-64	0.291777	0.581	0.407	3.35001e-59	Micro_Prolif	TRA2B
9.57401e-64	0.356402	0.29	0.17	3.69614e-59	Micro_Prolif	ZNF141
1.11066e-63	0.476293	0.253	0.143	4.28783e-59	Micro_Prolif	TRIOBP
1.46702e-63	-0.481456	0.816	0.796	5.66358e-59	Micro_Prolif	ADAM28
1.47514e-63	-0.356091	0.938	0.91	5.69492e-59	Micro_Prolif	MEF2C
1.55078e-63	0.34768	0.214	0.115	5.98695e-59	Micro_Prolif	AAGAB
1.62583e-63	0.278256	0.364	0.224	6.27669e-59	Micro_Prolif	LIMD1
1.69065e-63	0.402978	0.205	0.109	6.52691e-59	Micro_Prolif	MTMR4
1.84756e-63	0.455063	0.208	0.112	7.13269e-59	Micro_Prolif	BORCS5
2.4411e-63	0.209585	0.336	0.201	9.42412e-59	Micro_Prolif	AATF
4.2611e-63	0.363116	0.622	0.453	1.64504e-58	Micro_Prolif	HNRNPH1
4.47846e-63	0.295184	0.425	0.274	1.72896e-58	Micro_Prolif	VPS35L
4.53063e-63	0.293391	0.241	0.134	1.74909e-58	Micro_Prolif	MED4
4.77536e-63	0.325123	0.249	0.14	1.84358e-58	Micro_Prolif	DESI2
5.57866e-63	0.239142	0.763	0.573	2.1537e-58	Micro_Prolif	HIVEP3
7.21892e-63	0.359609	0.407	0.262	2.78694e-58	Micro_Prolif	CLIP1
7.30607e-63	0.249391	0.521	0.351	2.82058e-58	Micro_Prolif	SIPA1L3
9.1519e-63	0.291834	0.26	0.148	3.53318e-58	Micro_Prolif	NHLRC3
1.34078e-62	0.266106	0.257	0.145	5.1762e-58	Micro_Prolif	PATL1
1.61159e-62	0.398467	0.2	0.107	6.2217e-58	Micro_Prolif	TMEM50B
1.90358e-62	0.44104	0.318	0.194	7.34896e-58	Micro_Prolif	FAM118A
1.99864e-62	0.367795	0.299	0.178	7.71595e-58	Micro_Prolif	HNRNPA1
2.24252e-62	0.328394	0.313	0.186	8.65747e-58	Micro_Prolif	AKAP7
2.27651e-62	0.366866	0.297	0.177	8.78871e-58	Micro_Prolif	PPM1D
2.70467e-62	0.107222	0.216	0.117	1.04416e-57	Micro_Prolif	HIVEP2
2.78382e-62	0.217804	0.442	0.285	1.07472e-57	Micro_Prolif	SNX24
3.50712e-62	0.167462	0.421	0.27	1.35396e-57	Micro_Prolif	ANKIB1
4.12093e-62	0.464603	0.201	0.108	1.59093e-57	Micro_Prolif	NAA40
4.28178e-62	0.392139	0.233	0.13	1.65302e-57	Micro_Prolif	TMCO4
5.17814e-62	0.217772	0.458	0.297	1.99907e-57	Micro_Prolif	USP10
6.24205e-62	0.29116	0.344	0.211	2.40981e-57	Micro_Prolif	FARP2
7.87711e-62	0.170553	0.587	0.406	3.04104e-57	Micro_Prolif	ALCAM
7.92407e-62	-0.450715	0.799	0.803	3.05917e-57	Micro_Prolif	SLCO2B1
8.37376e-62	0.267236	0.501	0.335	3.23277e-57	Micro_Prolif	QSER1
9.22343e-62	0.414167	0.22	0.121	3.5608e-57	Micro_Prolif	API5
9.51964e-62	0.334175	0.621	0.446	3.67515e-57	Micro_Prolif	NKTR
9.56553e-62	0.403068	0.226	0.126	3.69287e-57	Micro_Prolif	ARHGEF18
1.10744e-61	0.272392	0.494	0.332	4.27539e-57	Micro_Prolif	CCSER2
1.21521e-61	0.376992	0.221	0.122	4.69144e-57	Micro_Prolif	XRCC6
1.33762e-61	0.407367	0.238	0.133	5.16402e-57	Micro_Prolif	GALM
1.36776e-61	-0.331897	0.956	0.944	5.28036e-57	Micro_Prolif	ITPR2
1.5153e-61	0.500069	0.254	0.146	5.84998e-57	Micro_Prolif	ENSG00000290921
1.52419e-61	0.240432	0.419	0.269	5.8843e-57	Micro_Prolif	URI1
1.92832e-61	0.399936	0.28	0.164	7.44448e-57	Micro_Prolif	MRPS25
2.65075e-61	0.300516	0.527	0.367	1.02335e-56	Micro_Prolif	ACTB
2.88953e-61	0.421957	0.213	0.117	1.11553e-56	Micro_Prolif	B3GALNT2
3.41834e-61	0.27509	0.318	0.192	1.31968e-56	Micro_Prolif	TMX3
4.19533e-61	0.276417	0.436	0.283	1.61965e-56	Micro_Prolif	HDLBP
4.49349e-61	0.36323	0.252	0.145	1.73476e-56	Micro_Prolif	NSFL1C
4.65317e-61	0.329802	0.714	0.542	1.7964e-56	Micro_Prolif	WDFY2
4.73713e-61	0.286467	0.324	0.197	1.82882e-56	Micro_Prolif	RNF138
4.8719e-61	0.379824	0.207	0.112	1.88084e-56	Micro_Prolif	PRMT7
6.21652e-61	0.345224	0.24	0.136	2.39995e-56	Micro_Prolif	XXYLT1
7.28515e-61	0.444821	0.308	0.184	2.81251e-56	Micro_Prolif	BRD2
7.7407e-61	0.401954	0.217	0.12	2.98837e-56	Micro_Prolif	ARPC1A
1.66473e-60	0.396519	0.257	0.149	6.42685e-56	Micro_Prolif	GLUD1
1.73507e-60	0.522045	0.204	0.112	6.6984e-56	Micro_Prolif	ID2
1.79956e-60	0.306245	0.402	0.256	6.9474e-56	Micro_Prolif	PTPN9
1.80359e-60	0.348994	0.427	0.279	6.96294e-56	Micro_Prolif	PABPN1
2.10341e-60	0.311702	0.345	0.214	8.12042e-56	Micro_Prolif	CAPRIN1
2.1585e-60	0.207007	0.436	0.28	8.33311e-56	Micro_Prolif	AGPS
2.82299e-60	0.323736	0.462	0.304	1.08984e-55	Micro_Prolif	PPIG
3.13127e-60	0.325497	0.623	0.448	1.20886e-55	Micro_Prolif	FAM193A
3.39028e-60	0.283717	0.361	0.225	1.30885e-55	Micro_Prolif	ITPK1
3.66037e-60	0.28642	0.245	0.139	1.41312e-55	Micro_Prolif	LTN1
3.75497e-60	0.383132	0.219	0.121	1.44964e-55	Micro_Prolif	ST3GAL2
5.90713e-60	-0.932564	0.592	0.613	2.28051e-55	Micro_Prolif	ELL2
7.97172e-60	0.322723	0.459	0.307	3.07756e-55	Micro_Prolif	HK1
8.83024e-60	0.173442	0.393	0.247	3.409e-55	Micro_Prolif	NAA16
1.21401e-59	0.359769	0.245	0.141	4.6868e-55	Micro_Prolif	URGCP
1.58892e-59	0.340714	0.206	0.112	6.13419e-55	Micro_Prolif	NCBP3
1.87073e-59	0.258208	0.308	0.189	7.22213e-55	Micro_Prolif	KCNQ1OT1
1.9679e-59	0.232709	0.289	0.171	7.59726e-55	Micro_Prolif	FAM168B
1.98794e-59	-1.1047	0.346	0.425	7.67463e-55	Micro_Prolif	FEZ2
2.12911e-59	-0.495948	0.752	0.743	8.21964e-55	Micro_Prolif	CSF1R
2.682e-59	0.259259	0.566	0.39	1.03541e-54	Micro_Prolif	ABHD12
2.77099e-59	0.301459	0.376	0.239	1.06977e-54	Micro_Prolif	PTAR1
2.90236e-59	0.212759	0.439	0.285	1.12049e-54	Micro_Prolif	SPAG9
3.08259e-59	0.432394	0.281	0.167	1.19006e-54	Micro_Prolif	ECHDC2
3.09412e-59	0.33126	0.22	0.121	1.19452e-54	Micro_Prolif	TCIRG1
3.30169e-59	0.21673	0.421	0.271	1.27465e-54	Micro_Prolif	NUDCD3
3.69594e-59	0.281019	0.444	0.291	1.42685e-54	Micro_Prolif	TRRAP
4.74626e-59	0.347895	0.2	0.108	1.83234e-54	Micro_Prolif	ZBTB25
6.01091e-59	0.234327	0.461	0.302	2.32057e-54	Micro_Prolif	YAF2
6.11985e-59	0.376925	0.313	0.191	2.36263e-54	Micro_Prolif	ENSG00000261218
6.57097e-59	0.266432	0.336	0.207	2.53679e-54	Micro_Prolif	CHD8
6.73774e-59	0.394368	0.228	0.128	2.60117e-54	Micro_Prolif	CRAMP1
6.98602e-59	0.298812	0.665	0.49	2.69702e-54	Micro_Prolif	PBRM1
9.9913e-59	0.252752	0.292	0.174	3.85724e-54	Micro_Prolif	NAA35
1.5345e-58	0.285252	0.272	0.159	5.92411e-54	Micro_Prolif	LSM8
1.55037e-58	0.350063	0.417	0.271	5.98534e-54	Micro_Prolif	EIF3A
1.56765e-58	0.290967	0.352	0.22	6.05207e-54	Micro_Prolif	STRADA
2.03395e-58	0.187065	0.465	0.31	7.85228e-54	Micro_Prolif	GBE1
2.05327e-58	0.234479	0.597	0.426	7.92686e-54	Micro_Prolif	WDR7
2.3143e-58	0.3192	0.235	0.133	8.93458e-54	Micro_Prolif	NF2
2.44106e-58	0.285999	0.38	0.244	9.42397e-54	Micro_Prolif	UBA6
3.48251e-58	-0.569685	0.732	0.718	1.34446e-53	Micro_Prolif	ZBTB20
3.78813e-58	0.64374	0.391	0.265	1.46245e-53	Micro_Prolif	FCGBP
3.94182e-58	0.293889	0.557	0.389	1.52178e-53	Micro_Prolif	TLK1
4.08526e-58	0.368129	0.223	0.125	1.57716e-53	Micro_Prolif	MESD
4.19682e-58	0.309182	0.293	0.176	1.62022e-53	Micro_Prolif	HADHA
5.05939e-58	0.342677	0.277	0.164	1.95323e-53	Micro_Prolif	SRSF3
5.37464e-58	0.317637	0.807	0.647	2.07493e-53	Micro_Prolif	CAMK1D
5.66729e-58	0.18989	0.563	0.383	2.18791e-53	Micro_Prolif	SIK3
5.98523e-58	0.220038	0.353	0.22	2.31066e-53	Micro_Prolif	HRH2
6.38817e-58	0.309464	0.237	0.135	2.46622e-53	Micro_Prolif	RPSA
6.8139e-58	0.244613	0.394	0.252	2.63057e-53	Micro_Prolif	STX18
7.85495e-58	0.261711	0.236	0.134	3.03248e-53	Micro_Prolif	MTHFS
8.29726e-58	0.266963	0.286	0.17	3.20324e-53	Micro_Prolif	SLC36A4
8.46008e-58	0.329819	0.314	0.193	3.2661e-53	Micro_Prolif	UNK
8.78097e-58	0.276682	0.433	0.286	3.38998e-53	Micro_Prolif	PCBP2
8.95318e-58	0.275983	0.349	0.218	3.45646e-53	Micro_Prolif	USP22
1.00198e-57	0.325364	0.264	0.155	3.86824e-53	Micro_Prolif	MTCH1
1.06269e-57	0.374145	0.245	0.142	4.10261e-53	Micro_Prolif	ZFAS1
1.40413e-57	0.278225	0.447	0.296	5.42077e-53	Micro_Prolif	DDX39B
1.44482e-57	0.389742	0.206	0.114	5.57789e-53	Micro_Prolif	GTF2A1
1.53504e-57	0.312849	0.29	0.174	5.92616e-53	Micro_Prolif	NDUFS1
1.90785e-57	0.194187	0.353	0.219	7.36544e-53	Micro_Prolif	C1GALT1
2.0657e-57	0.402385	0.303	0.185	7.97485e-53	Micro_Prolif	ENSG00000259972
2.52814e-57	0.282938	0.318	0.195	9.76012e-53	Micro_Prolif	REPS1
2.83292e-57	0.246535	0.333	0.205	1.09368e-52	Micro_Prolif	PREP
3.16171e-57	0.323061	0.263	0.155	1.22061e-52	Micro_Prolif	RPS6KB1
3.2558e-57	0.360749	0.227	0.129	1.25694e-52	Micro_Prolif	EFTUD2
3.34221e-57	0.256327	0.417	0.27	1.29029e-52	Micro_Prolif	SERGEF
3.40604e-57	0.308352	0.453	0.302	1.31494e-52	Micro_Prolif	PRPF40A
3.52338e-57	0.416833	0.594	0.427	1.36023e-52	Micro_Prolif	RBM25
3.76625e-57	0.139143	0.332	0.202	1.454e-52	Micro_Prolif	MAT2A
4.34859e-57	0.263155	0.426	0.279	1.67882e-52	Micro_Prolif	PACS2
4.62251e-57	0.260053	0.821	0.672	1.78457e-52	Micro_Prolif	DISP1
5.23261e-57	0.499934	0.214	0.121	2.0201e-52	Micro_Prolif	PRDX6-AS1
6.7314e-57	0.298932	0.513	0.355	2.59873e-52	Micro_Prolif	TRAPPC10
6.80879e-57	-0.310763	0.916	0.905	2.6286e-52	Micro_Prolif	GNAQ
7.19747e-57	0.269779	0.307	0.187	2.77865e-52	Micro_Prolif	CLYBL
8.64327e-57	0.509598	0.212	0.119	3.33682e-52	Micro_Prolif	RPS20
1.00278e-56	0.398246	0.205	0.114	3.87134e-52	Micro_Prolif	MTCH2
1.05406e-56	0.415576	0.232	0.132	4.0693e-52	Micro_Prolif	CRCP
1.0739e-56	0.394574	0.626	0.467	4.14591e-52	Micro_Prolif	MIS18BP1
1.09241e-56	0.415999	0.219	0.123	4.21737e-52	Micro_Prolif	XPNPEP1
1.48963e-56	0.448862	0.203	0.112	5.75086e-52	Micro_Prolif	ZNF761
1.80583e-56	0.278743	0.312	0.19	6.97158e-52	Micro_Prolif	RUFY1
1.84997e-56	0.174263	0.462	0.307	7.14201e-52	Micro_Prolif	KMT2A
1.96154e-56	0.167239	0.32	0.196	7.57271e-52	Micro_Prolif	NOL10
2.30365e-56	0.260791	0.269	0.159	8.89346e-52	Micro_Prolif	CPSF2
2.72341e-56	0.384406	0.243	0.141	1.0514e-51	Micro_Prolif	KDM1A
3.01361e-56	0.237042	0.462	0.308	1.16344e-51	Micro_Prolif	SLC2A9
3.71494e-56	0.0972344	0.336	0.206	1.43419e-51	Micro_Prolif	NEDD9
4.0689e-56	0.242873	0.253	0.147	1.57084e-51	Micro_Prolif	SUCLA2
6.10624e-56	0.255242	0.689	0.514	2.35738e-51	Micro_Prolif	NEDD4L
6.2069e-56	0.233764	0.356	0.224	2.39623e-51	Micro_Prolif	TMEM181
6.36277e-56	0.246081	0.341	0.214	2.45641e-51	Micro_Prolif	YWHAH
7.88667e-56	-1.31857	0.229	0.322	3.04473e-51	Micro_Prolif	LINC01141
9.04508e-56	0.273261	0.53	0.369	3.49194e-51	Micro_Prolif	HNRNPD
9.1782e-56	0.226892	0.36	0.229	3.54334e-51	Micro_Prolif	WDPCP
9.99636e-56	-0.69863	0.629	0.631	3.8592e-51	Micro_Prolif	IL6ST
1.79422e-55	0.165526	0.578	0.407	6.92678e-51	Micro_Prolif	CHSY3
1.82594e-55	0.331262	0.281	0.169	7.04921e-51	Micro_Prolif	HMGN3
1.97903e-55	0.33341	0.246	0.143	7.64026e-51	Micro_Prolif	LBR
3.63707e-55	0.221463	0.454	0.3	1.40413e-50	Micro_Prolif	SETD3
4.05292e-55	0.310341	0.208	0.115	1.56467e-50	Micro_Prolif	UCHL3
4.85154e-55	0.259305	0.736	0.563	1.87299e-50	Micro_Prolif	ADK
5.78992e-55	0.238329	0.435	0.288	2.23526e-50	Micro_Prolif	KDM2B
6.47121e-55	0.169576	0.325	0.201	2.49827e-50	Micro_Prolif	LYRM4
6.70616e-55	0.168822	0.436	0.287	2.58898e-50	Micro_Prolif	AMBRA1
7.26254e-55	0.29499	0.26	0.154	2.80378e-50	Micro_Prolif	ORC2
8.39717e-55	0.178541	0.457	0.304	3.24181e-50	Micro_Prolif	COMMD1
8.43495e-55	0.197221	0.343	0.214	3.2564e-50	Micro_Prolif	MED14
8.80618e-55	0.243543	0.263	0.155	3.39972e-50	Micro_Prolif	MMD
1.09765e-54	0.375635	0.309	0.192	4.23758e-50	Micro_Prolif	CCDC144BP
1.16718e-54	0.244735	0.53	0.369	4.50602e-50	Micro_Prolif	SP3
1.4819e-54	0.273327	0.294	0.179	5.72102e-50	Micro_Prolif	LINC01278
1.51293e-54	0.199387	0.499	0.34	5.84081e-50	Micro_Prolif	ACBD6
1.70034e-54	-0.268127	0.958	0.949	6.56435e-50	Micro_Prolif	MEF2A
1.72959e-54	-0.394444	0.886	0.857	6.67727e-50	Micro_Prolif	MAML3
1.7299e-54	0.218418	0.433	0.286	6.67845e-50	Micro_Prolif	U2SURP
1.75315e-54	0.148247	0.331	0.205	6.76822e-50	Micro_Prolif	MAPRE2
1.96855e-54	0.237725	0.33	0.207	7.5998e-50	Micro_Prolif	RPAP2
1.96893e-54	-0.394102	0.855	0.834	7.60125e-50	Micro_Prolif	TBC1D22A
2.08665e-54	0.221273	0.409	0.267	8.05572e-50	Micro_Prolif	GOLM2
2.15063e-54	0.206281	0.396	0.257	8.30271e-50	Micro_Prolif	NCOA6
2.28185e-54	-0.638813	0.731	0.713	8.80932e-50	Micro_Prolif	PAG1
2.68886e-54	0.392851	0.212	0.12	1.03806e-49	Micro_Prolif	ZC3H3
2.84381e-54	-0.525356	0.778	0.755	1.09788e-49	Micro_Prolif	AOAH
2.93854e-54	0.276168	0.662	0.501	1.13445e-49	Micro_Prolif	PPARD
3.04979e-54	0.265933	0.293	0.179	1.1774e-49	Micro_Prolif	DROSHA
3.2807e-54	0.245162	0.25	0.146	1.26655e-49	Micro_Prolif	LARS2
3.42641e-54	0.266635	0.225	0.129	1.3228e-49	Micro_Prolif	CLNS1A
3.46141e-54	0.262319	0.235	0.136	1.33631e-49	Micro_Prolif	MRPS5
4.3145e-54	0.307144	0.341	0.215	1.66566e-49	Micro_Prolif	VPS29
4.39377e-54	0.298779	0.35	0.222	1.69626e-49	Micro_Prolif	ATL2
6.06353e-54	0.187266	0.387	0.249	2.34089e-49	Micro_Prolif	FOXN2
6.3672e-54	0.209925	0.242	0.141	2.45812e-49	Micro_Prolif	HDAC2
6.5303e-54	0.24748	0.203	0.113	2.52109e-49	Micro_Prolif	C6orf89
7.24571e-54	-0.400948	0.887	0.845	2.79728e-49	Micro_Prolif	ANKRD44
7.29326e-54	0.306311	0.261	0.155	2.81564e-49	Micro_Prolif	IKBIP
7.41978e-54	0.146176	0.477	0.322	2.86448e-49	Micro_Prolif	KIF13B
7.64553e-54	0.254877	0.657	0.487	2.95163e-49	Micro_Prolif	ZDHHC14
8.05355e-54	0.465602	0.203	0.114	3.10915e-49	Micro_Prolif	CEBPZ
1.05845e-53	-0.779357	0.57	0.589	4.08626e-49	Micro_Prolif	PRKAG2
1.3189e-53	0.210855	0.232	0.133	5.09174e-49	Micro_Prolif	SLC5A3
1.49182e-53	0.235601	0.349	0.221	5.75933e-49	Micro_Prolif	TBC1D15
1.52289e-53	0.24001	0.346	0.22	5.87925e-49	Micro_Prolif	LRPPRC
1.88287e-53	0.346508	0.212	0.12	7.269e-49	Micro_Prolif	METAP2
3.16248e-53	0.231937	0.328	0.205	1.22091e-48	Micro_Prolif	AGPAT5
3.28585e-53	0.19288	0.28	0.168	1.26853e-48	Micro_Prolif	PARG
5.06246e-53	0.203912	0.528	0.368	1.95441e-48	Micro_Prolif	DOCK5
6.52093e-53	0.205351	0.385	0.25	2.51747e-48	Micro_Prolif	ZNF451
6.81591e-53	0.273099	0.319	0.198	2.63135e-48	Micro_Prolif	SYNCRIP
9.28851e-53	-0.52715	0.655	0.651	3.58592e-48	Micro_Prolif	N4BP2L2
9.75352e-53	0.341245	0.23	0.133	3.76544e-48	Micro_Prolif	RPLP0
9.80607e-53	-0.151303	0.221	0.126	3.78573e-48	Micro_Prolif	TFRC
1.06923e-52	0.346738	0.222	0.128	4.12786e-48	Micro_Prolif	MIRLET7A1HG
1.46428e-52	0.354073	0.2	0.112	5.653e-48	Micro_Prolif	AMOT
1.74085e-52	0.242218	0.614	0.441	6.72073e-48	Micro_Prolif	DNAJC5
1.89769e-52	0.235709	0.267	0.161	7.32624e-48	Micro_Prolif	GFPT1
1.98133e-52	0.290416	0.408	0.27	7.64914e-48	Micro_Prolif	ZC3H7A
2.11652e-52	0.366835	0.375	0.244	8.17104e-48	Micro_Prolif	DGLUCY
2.13934e-52	0.159687	0.344	0.218	8.25913e-48	Micro_Prolif	GALK2
2.16732e-52	0.290682	0.347	0.223	8.36715e-48	Micro_Prolif	NAA25
2.2194e-52	0.383612	0.269	0.162	8.56823e-48	Micro_Prolif	RGL3
3.21062e-52	0.246407	0.494	0.338	1.23949e-47	Micro_Prolif	PI4KA
3.35763e-52	0.470657	0.304	0.192	1.29625e-47	Micro_Prolif	NAV2
4.5612e-52	0.204604	0.406	0.266	1.7609e-47	Micro_Prolif	DENND6A
7.87998e-52	0.101299	0.348	0.218	3.04214e-47	Micro_Prolif	EMB
8.12374e-52	0.279751	0.816	0.662	3.13625e-47	Micro_Prolif	CUX1
9.16588e-52	0.300844	0.285	0.176	3.53858e-47	Micro_Prolif	FAM222B
1.04103e-51	0.122175	0.483	0.328	4.019e-47	Micro_Prolif	ATP13A3
1.15724e-51	0.284273	0.237	0.139	4.46763e-47	Micro_Prolif	GLRX3
1.38206e-51	0.133353	0.254	0.15	5.33557e-47	Micro_Prolif	MIGA1
1.49675e-51	0.247058	0.391	0.255	5.77836e-47	Micro_Prolif	DOCK7
1.73219e-51	0.210985	0.487	0.333	6.68729e-47	Micro_Prolif	BAZ1A
1.7422e-51	0.159368	0.463	0.313	6.72593e-47	Micro_Prolif	DICER1
1.98838e-51	0.262734	0.241	0.142	7.67633e-47	Micro_Prolif	ATG4B
2.46388e-51	-1.2783	0.209	0.303	9.51205e-47	Micro_Prolif	CEBPD
2.48022e-51	0.165137	0.213	0.122	9.57512e-47	Micro_Prolif	PUS7
2.49918e-51	0.325825	0.264	0.159	9.64834e-47	Micro_Prolif	ZC3H18
2.55412e-51	0.23137	0.312	0.195	9.86043e-47	Micro_Prolif	INPP5B
2.67775e-51	0.256014	0.293	0.182	1.03377e-46	Micro_Prolif	ZYG11B
3.71363e-51	0.360245	0.259	0.156	1.43368e-46	Micro_Prolif	HPS5
4.1315e-51	0.08959	0.497	0.335	1.59501e-46	Micro_Prolif	TMEM131L
6.03938e-51	0.256193	0.271	0.164	2.33156e-46	Micro_Prolif	FAF2
6.2947e-51	0.330845	0.261	0.158	2.43013e-46	Micro_Prolif	CRTC1
6.42553e-51	-0.368143	0.931	0.916	2.48064e-46	Micro_Prolif	MAML2
6.74048e-51	0.10896	0.251	0.15	2.60223e-46	Micro_Prolif	DLG2
6.96834e-51	0.127313	0.276	0.167	2.6902e-46	Micro_Prolif	ZKSCAN1
8.24758e-51	0.232548	0.39	0.256	3.18406e-46	Micro_Prolif	AGPAT3
9.00414e-51	0.314902	0.387	0.26	3.47614e-46	Micro_Prolif	GLUL
1.03772e-50	0.235627	0.31	0.196	4.00622e-46	Micro_Prolif	NR6A1
1.20439e-50	0.251199	0.659	0.495	4.64967e-46	Micro_Prolif	HDAC4
1.27521e-50	0.249762	0.256	0.154	4.92306e-46	Micro_Prolif	PCSK7
1.42745e-50	0.181895	0.434	0.292	5.5108e-46	Micro_Prolif	UBE2R2
1.7775e-50	0.25222	0.205	0.117	6.86221e-46	Micro_Prolif	SEC23B
1.99426e-50	0.155526	0.386	0.251	7.69904e-46	Micro_Prolif	DYNC1H1
2.11389e-50	0.168095	0.301	0.186	8.16088e-46	Micro_Prolif	RPRD1A
2.65037e-50	0.212482	0.294	0.182	1.0232e-45	Micro_Prolif	PEX14
2.87497e-50	0.212932	0.402	0.264	1.10991e-45	Micro_Prolif	ZNF431
3.07699e-50	0.177186	0.419	0.278	1.1879e-45	Micro_Prolif	MGA
3.40339e-50	0.223444	0.402	0.266	1.31391e-45	Micro_Prolif	IWS1
4.7439e-50	0.206616	0.673	0.508	1.83143e-45	Micro_Prolif	PRKCB
5.36337e-50	0.306672	0.202	0.115	2.07058e-45	Micro_Prolif	ERAP2
5.61074e-50	0.39956	0.271	0.165	2.16608e-45	Micro_Prolif	ENSG00000290876
5.71574e-50	0.224878	0.357	0.23	2.20662e-45	Micro_Prolif	OGDH
6.88448e-50	0.376075	0.2	0.114	2.65782e-45	Micro_Prolif	PPWD1
8.27445e-50	-0.820702	0.478	0.516	3.19444e-45	Micro_Prolif	CFLAR
9.95896e-50	0.187725	0.325	0.204	3.84476e-45	Micro_Prolif	NUP42
1.05657e-49	0.221386	0.599	0.435	4.07898e-45	Micro_Prolif	RANBP9
1.21095e-49	0.329563	0.252	0.152	4.675e-45	Micro_Prolif	RMDN1
1.42187e-49	0.186984	0.206	0.117	5.48926e-45	Micro_Prolif	PTPN4
1.65448e-49	0.222273	0.238	0.141	6.38727e-45	Micro_Prolif	ST7L
1.72547e-49	0.195921	0.758	0.597	6.66136e-45	Micro_Prolif	PIP4K2A
1.75988e-49	0.640499	0.243	0.147	6.7942e-45	Micro_Prolif	CDK11A
1.76183e-49	-0.70589	0.549	0.573	6.80173e-45	Micro_Prolif	RNF13
2.89589e-49	-0.286033	0.999	0.999	1.11799e-44	Micro_Prolif	MALAT1
2.93045e-49	0.165434	0.386	0.251	1.13133e-44	Micro_Prolif	FIP1L1
3.09679e-49	0.24036	0.445	0.301	1.19555e-44	Micro_Prolif	RBMX
3.30544e-49	0.212764	0.67	0.529	1.2761e-44	Micro_Prolif	DPYD
3.48041e-49	0.20701	0.294	0.183	1.34365e-44	Micro_Prolif	DCUN1D1
3.8358e-49	-1.23464	0.235	0.32	1.48085e-44	Micro_Prolif	ENSG00000288932
4.20853e-49	0.0924883	0.309	0.193	1.62475e-44	Micro_Prolif	PHACTR1
4.39951e-49	-0.00166302	0.341	0.215	1.69847e-44	Micro_Prolif	ANKH
4.67875e-49	0.265025	0.384	0.255	1.80628e-44	Micro_Prolif	MAN1C1
5.10365e-49	0.171307	0.267	0.162	1.97032e-44	Micro_Prolif	ERO1A
5.25669e-49	-0.388269	0.939	0.911	2.0294e-44	Micro_Prolif	SFMBT2
5.3601e-49	0.239349	0.297	0.184	2.06932e-44	Micro_Prolif	EIF2S3
6.80489e-49	0.199649	0.412	0.277	2.6271e-44	Micro_Prolif	UBE2G2
8.23074e-49	0.33707	0.242	0.145	3.17756e-44	Micro_Prolif	MTMR1
8.75223e-49	-0.919689	0.459	0.498	3.37889e-44	Micro_Prolif	OGFRL1
1.01005e-48	0.307063	0.25	0.149	3.89939e-44	Micro_Prolif	SMCO4
1.12076e-48	-0.366845	0.885	0.847	4.32681e-44	Micro_Prolif	FGD4
1.2253e-48	0.156895	0.271	0.166	4.73038e-44	Micro_Prolif	OCIAD1
1.27996e-48	0.197823	0.399	0.265	4.94142e-44	Micro_Prolif	DIDO1
1.28622e-48	0.169721	0.427	0.286	4.9656e-44	Micro_Prolif	ADD1
1.35521e-48	0.0902677	0.323	0.203	5.23192e-44	Micro_Prolif	ARAP2
1.93623e-48	-1.04966	0.354	0.417	7.47501e-44	Micro_Prolif	ASAH1
2.03156e-48	0.19511	0.456	0.308	7.84306e-44	Micro_Prolif	PRR14L
3.4699e-48	0.163226	0.354	0.229	1.33959e-43	Micro_Prolif	LYPLA1
3.47977e-48	0.145613	0.303	0.19	1.3434e-43	Micro_Prolif	MFF
3.6536e-48	0.326249	0.245	0.148	1.41051e-43	Micro_Prolif	GOLIM4
3.69271e-48	0.344926	0.212	0.123	1.42561e-43	Micro_Prolif	STAG3L5P
3.89605e-48	0.332256	0.265	0.164	1.50411e-43	Micro_Prolif	ARL17B
4.17266e-48	0.260619	0.223	0.13	1.6109e-43	Micro_Prolif	AZIN1
5.23005e-48	-0.769032	0.512	0.544	2.01911e-43	Micro_Prolif	BHLHE41
5.33319e-48	0.25395	0.732	0.586	2.05893e-43	Micro_Prolif	ERC1
5.52285e-48	-0.793311	0.533	0.556	2.13215e-43	Micro_Prolif	CCNH
6.09712e-48	0.223854	0.498	0.348	2.35385e-43	Micro_Prolif	TRIM33
1.00455e-47	0.247269	0.385	0.255	3.87818e-43	Micro_Prolif	SENP5
1.11462e-47	0.23785	0.415	0.281	4.3031e-43	Micro_Prolif	SIL1
1.32921e-47	0.220131	0.459	0.315	5.13153e-43	Micro_Prolif	INTS10
1.58596e-47	0.254812	0.271	0.166	6.12277e-43	Micro_Prolif	ABI3
1.6967e-47	0.127752	0.408	0.272	6.55026e-43	Micro_Prolif	PIP5K1B
2.29603e-47	0.204798	0.734	0.572	8.86404e-43	Micro_Prolif	STK3
2.31721e-47	0.396035	0.276	0.173	8.94582e-43	Micro_Prolif	AP3D1
2.64385e-47	0.279616	0.228	0.136	1.02068e-42	Micro_Prolif	NAPG
3.45091e-47	0.0987933	0.598	0.42	1.33226e-42	Micro_Prolif	MARCHF3
4.7032e-47	0.189253	0.561	0.397	1.81572e-42	Micro_Prolif	TNRC6A
4.88664e-47	0.191409	0.34	0.22	1.88654e-42	Micro_Prolif	ZC3H13
5.03418e-47	0.248279	0.43	0.292	1.9435e-42	Micro_Prolif	ZNF518A
5.23055e-47	0.303841	0.21	0.123	2.01931e-42	Micro_Prolif	ERAP1
5.90062e-47	0.240537	0.36	0.236	2.27799e-42	Micro_Prolif	YY1
6.23507e-47	0.317518	0.282	0.176	2.40711e-42	Micro_Prolif	RPL37
7.0398e-47	0.212628	0.499	0.348	2.71778e-42	Micro_Prolif	THOC2
7.10317e-47	0.164235	0.506	0.357	2.74225e-42	Micro_Prolif	PRKCE
8.57962e-47	0.300164	0.228	0.136	3.31225e-42	Micro_Prolif	CENATAC
9.18765e-47	0.284957	0.221	0.131	3.54699e-42	Micro_Prolif	INTS8
1.01339e-46	0.187208	0.508	0.356	3.91228e-42	Micro_Prolif	WDR33
1.06541e-46	0.175464	0.406	0.27	4.11313e-42	Micro_Prolif	ZFX
1.09636e-46	0.257645	0.256	0.158	4.2326e-42	Micro_Prolif	CTIF
1.12843e-46	0.122237	0.584	0.413	4.3564e-42	Micro_Prolif	UMAD1
1.16284e-46	0.185515	0.367	0.241	4.48927e-42	Micro_Prolif	ERCC6L2
1.54205e-46	0.180488	0.247	0.15	5.95325e-42	Micro_Prolif	C12orf4
1.64568e-46	0.217858	0.503	0.353	6.35332e-42	Micro_Prolif	RCOR1
1.91912e-46	0.223475	0.266	0.164	7.40894e-42	Micro_Prolif	YTHDF2
2.35832e-46	0.3241	0.266	0.165	9.10453e-42	Micro_Prolif	MSL1
2.61718e-46	0.20532	0.208	0.121	1.01039e-41	Micro_Prolif	MADD
2.97795e-46	0.286707	0.211	0.124	1.14967e-41	Micro_Prolif	NDUFV2
3.00622e-46	0.1514	0.363	0.236	1.16058e-41	Micro_Prolif	GALNT11
3.42522e-46	0.15375	0.36	0.233	1.32234e-41	Micro_Prolif	BMAL1
5.24081e-46	0.219745	0.287	0.181	2.02327e-41	Micro_Prolif	SYMPK
6.47364e-46	0.108146	0.475	0.324	2.49921e-41	Micro_Prolif	NAALADL2
6.93577e-46	0.200554	0.363	0.237	2.67762e-41	Micro_Prolif	DAP
7.21851e-46	0.179889	0.59	0.427	2.78678e-41	Micro_Prolif	STAU2
7.48977e-46	0.183114	0.32	0.205	2.8915e-41	Micro_Prolif	AHCTF1
9.77195e-46	-0.599457	0.646	0.636	3.77256e-41	Micro_Prolif	STX7
1.04245e-45	0.17117	0.497	0.347	4.02449e-41	Micro_Prolif	C2CD5
1.11146e-45	0.190431	0.342	0.222	4.29091e-41	Micro_Prolif	EIF4A2
1.20867e-45	-0.718006	0.551	0.569	4.66618e-41	Micro_Prolif	HCLS1
1.32667e-45	0.256187	0.25	0.152	5.12174e-41	Micro_Prolif	SERBP1
1.40504e-45	0.265857	0.219	0.13	5.42431e-41	Micro_Prolif	SLK
1.53317e-45	-0.670034	0.603	0.61	5.91895e-41	Micro_Prolif	CD74
1.54544e-45	0.196444	0.593	0.43	5.96633e-41	Micro_Prolif	ATXN10
1.64403e-45	0.262718	0.581	0.431	6.34693e-41	Micro_Prolif	RASSF4
1.77061e-45	0.206228	0.285	0.179	6.83563e-41	Micro_Prolif	CSTF3
2.39871e-45	0.109653	0.455	0.311	9.26046e-41	Micro_Prolif	TBC1D8
2.52806e-45	-1.39459	0.211	0.296	9.75983e-41	Micro_Prolif	ENSG00000285367
2.96233e-45	0.065063	0.316	0.201	1.14364e-40	Micro_Prolif	SPATS2L
3.22645e-45	0.270605	0.223	0.133	1.2456e-40	Micro_Prolif	USP45
3.29265e-45	0.187987	0.409	0.279	1.27116e-40	Micro_Prolif	CBFA2T2
3.30983e-45	0.168365	0.511	0.363	1.27779e-40	Micro_Prolif	DSE
3.48663e-45	0.151824	0.298	0.188	1.34605e-40	Micro_Prolif	SPCS3
3.66648e-45	0.182738	0.649	0.487	1.41548e-40	Micro_Prolif	ERBIN
4.71479e-45	-0.6759	0.568	0.584	1.82019e-40	Micro_Prolif	MANBA
4.7705e-45	0.200872	0.454	0.314	1.8417e-40	Micro_Prolif	PPHLN1
5.02946e-45	0.258666	0.606	0.457	1.94167e-40	Micro_Prolif	ARGLU1
5.40078e-45	0.171678	0.264	0.162	2.08502e-40	Micro_Prolif	INTS4
6.0591e-45	0.215295	0.688	0.54	2.33918e-40	Micro_Prolif	DYM
6.68732e-45	0.219424	0.258	0.159	2.58171e-40	Micro_Prolif	MAPK1IP1L
6.89068e-45	-0.712168	0.451	0.501	2.66022e-40	Micro_Prolif	CSF2RA
6.90835e-45	0.257628	0.288	0.182	2.66704e-40	Micro_Prolif	RAB39A
7.03854e-45	0.204962	0.239	0.145	2.7173e-40	Micro_Prolif	MFSD14A
7.48865e-45	0.216331	0.407	0.278	2.89107e-40	Micro_Prolif	PUM3
7.52462e-45	0.146482	0.323	0.208	2.90495e-40	Micro_Prolif	CPPED1
9.07828e-45	0.162765	0.234	0.141	3.50476e-40	Micro_Prolif	MAGT1
9.89467e-45	0.240262	0.443	0.306	3.81994e-40	Micro_Prolif	UBE3A
9.89609e-45	-1.33093	0.241	0.316	3.82048e-40	Micro_Prolif	SNAP23
1.04511e-44	0.153019	0.293	0.185	4.03475e-40	Micro_Prolif	EIF4E
1.26218e-44	0.15654	0.344	0.223	4.87275e-40	Micro_Prolif	RBM41
1.57646e-44	0.142318	0.338	0.219	6.08606e-40	Micro_Prolif	UGP2
1.59025e-44	0.162411	0.214	0.126	6.1393e-40	Micro_Prolif	SAMD4B
1.63858e-44	-0.665925	0.644	0.645	6.32589e-40	Micro_Prolif	TLR2
1.68965e-44	-0.795413	0.452	0.498	6.52308e-40	Micro_Prolif	MIR99AHG
1.72534e-44	-1.4713	0.15	0.236	6.66084e-40	Micro_Prolif	LINC02649
1.98057e-44	-1.09298	0.315	0.383	7.64621e-40	Micro_Prolif	CYRIA
2.4659e-44	0.26841	0.262	0.164	9.51985e-40	Micro_Prolif	STAT2
3.38174e-44	0.205191	0.395	0.265	1.30555e-39	Micro_Prolif	KBTBD12
4.08934e-44	-0.323367	0.907	0.879	1.57873e-39	Micro_Prolif	UBE2E2
4.55323e-44	0.143557	0.235	0.142	1.75782e-39	Micro_Prolif	COX10
6.22647e-44	0.23743	0.267	0.166	2.40379e-39	Micro_Prolif	TCHP
6.31501e-44	0.195898	0.34	0.223	2.43797e-39	Micro_Prolif	NFYC
6.33483e-44	0.34161	0.208	0.123	2.44563e-39	Micro_Prolif	CTBP1
6.63562e-44	0.170588	0.425	0.289	2.56175e-39	Micro_Prolif	RHOA
8.44142e-44	0.218164	0.227	0.136	3.25889e-39	Micro_Prolif	DNAJC11
9.47002e-44	0.121589	0.279	0.176	3.656e-39	Micro_Prolif	XPO7
9.57266e-44	-0.338155	0.89	0.868	3.69562e-39	Micro_Prolif	BMP2K
1.23655e-43	0.210213	0.237	0.145	4.77384e-39	Micro_Prolif	BCL2L13
1.65537e-43	0.318989	0.2	0.117	6.39073e-39	Micro_Prolif	TYK2
1.77952e-43	0.124973	0.571	0.404	6.87002e-39	Micro_Prolif	PDSS2
1.81957e-43	0.166216	0.264	0.165	7.02461e-39	Micro_Prolif	LRRC28
2.08883e-43	0.175869	0.218	0.13	8.06415e-39	Micro_Prolif	VIRMA
2.22194e-43	0.167676	0.444	0.303	8.57801e-39	Micro_Prolif	GGNBP2
2.73045e-43	0.195778	0.33	0.215	1.05412e-38	Micro_Prolif	FRS2
2.77437e-43	0.20039	0.304	0.194	1.07107e-38	Micro_Prolif	MBD4
3.1553e-43	-0.685817	0.622	0.624	1.21814e-38	Micro_Prolif	CHN2
3.34053e-43	0.280285	0.247	0.153	1.28965e-38	Micro_Prolif	VEZT
3.8442e-43	0.387122	0.254	0.158	1.48409e-38	Micro_Prolif	CSNK1G2
3.91003e-43	0.323873	0.271	0.172	1.50951e-38	Micro_Prolif	PILRB
4.06646e-43	0.23621	0.377	0.251	1.5699e-38	Micro_Prolif	ATP6V1H
4.24458e-43	0.122673	0.27	0.169	1.63866e-38	Micro_Prolif	CLPB
4.65681e-43	0.163689	0.348	0.229	1.79781e-38	Micro_Prolif	CHM
4.70865e-43	0.159196	0.691	0.529	1.81782e-38	Micro_Prolif	DTNB
4.73359e-43	0.220859	0.48	0.334	1.82745e-38	Micro_Prolif	IFNAR2
4.74736e-43	0.127105	0.71	0.549	1.83276e-38	Micro_Prolif	SND1
5.09242e-43	0.221787	0.273	0.172	1.96598e-38	Micro_Prolif	MTG1
5.74046e-43	0.359731	0.201	0.119	2.21616e-38	Micro_Prolif	PPCDC
6.1726e-43	0.133299	0.392	0.264	2.38299e-38	Micro_Prolif	ARIH2
6.27025e-43	0.130469	0.209	0.125	2.42069e-38	Micro_Prolif	RNLS
6.64907e-43	0.198903	0.275	0.173	2.56694e-38	Micro_Prolif	RPS6KA5
7.98559e-43	-0.429904	0.732	0.717	3.08292e-38	Micro_Prolif	BAZ2B
8.04451e-43	0.190025	0.264	0.165	3.10567e-38	Micro_Prolif	ANAPC4
9.4839e-43	-0.888107	0.332	0.402	3.66136e-38	Micro_Prolif	KDM4B
1.24768e-42	0.237277	0.2	0.118	4.8168e-38	Micro_Prolif	CCT6A
1.25115e-42	0.105174	0.603	0.435	4.83017e-38	Micro_Prolif	KCNIP1
1.37253e-42	0.300718	0.383	0.262	5.29878e-38	Micro_Prolif	RPS24
1.63637e-42	0.221968	0.698	0.552	6.31738e-38	Micro_Prolif	CLASP1
1.76499e-42	0.217107	0.413	0.286	6.81391e-38	Micro_Prolif	FBXO34
2.27337e-42	0.160471	0.223	0.136	8.77658e-38	Micro_Prolif	C9orf85
2.29469e-42	0.0971708	0.338	0.22	8.85888e-38	Micro_Prolif	GNG2
2.36773e-42	0.199991	0.569	0.418	9.14086e-38	Micro_Prolif	ATXN2
2.74083e-42	0.208133	0.457	0.317	1.05813e-37	Micro_Prolif	MYH9
3.12907e-42	0.204502	0.3	0.193	1.20801e-37	Micro_Prolif	SLC30A9
3.339e-42	0.185959	0.323	0.21	1.28905e-37	Micro_Prolif	PLB1
3.54899e-42	0.140524	0.256	0.159	1.37012e-37	Micro_Prolif	HIPK1
3.73569e-42	0.028643	0.274	0.172	1.4422e-37	Micro_Prolif	MIR222HG
3.80202e-42	0.294563	0.327	0.215	1.46781e-37	Micro_Prolif	XYLT1
4.59471e-42	0.182269	0.317	0.206	1.77383e-37	Micro_Prolif	ARHGEF12
5.46289e-42	0.242087	0.275	0.175	2.109e-37	Micro_Prolif	TTC19
5.49145e-42	0.171911	0.282	0.179	2.12003e-37	Micro_Prolif	UQCC1
5.56049e-42	0.257482	0.211	0.126	2.14668e-37	Micro_Prolif	RPS29
6.25151e-42	0.128946	0.288	0.184	2.41346e-37	Micro_Prolif	TNFRSF10D
6.4623e-42	-0.0342581	0.363	0.237	2.49484e-37	Micro_Prolif	NCOA7
6.58359e-42	0.191793	0.401	0.271	2.54166e-37	Micro_Prolif	TTC7B
6.88531e-42	0.21725	0.227	0.138	2.65814e-37	Micro_Prolif	ERCC3
7.10736e-42	0.256036	0.46	0.325	2.74387e-37	Micro_Prolif	MT-CYB
7.34864e-42	0.228111	0.283	0.181	2.83702e-37	Micro_Prolif	WIPF2
7.49417e-42	-0.568577	0.659	0.644	2.8932e-37	Micro_Prolif	MKLN1
7.64489e-42	0.190037	0.281	0.181	2.95139e-37	Micro_Prolif	SLC7A5
8.37043e-42	-0.0185747	0.463	0.314	3.23149e-37	Micro_Prolif	FNBP1
8.48531e-42	0.154357	0.417	0.284	3.27584e-37	Micro_Prolif	LAP3
9.58636e-42	0.0296432	0.239	0.146	3.70091e-37	Micro_Prolif	RHOH
1.04075e-41	0.231707	0.205	0.122	4.01793e-37	Micro_Prolif	SZT2
1.06132e-41	0.0180573	0.241	0.148	4.09735e-37	Micro_Prolif	SH3PXD2B
1.46482e-41	0.114088	0.412	0.279	5.65509e-37	Micro_Prolif	KCMF1
1.58188e-41	0.11067	0.502	0.353	6.10702e-37	Micro_Prolif	PPP2R5E
1.61572e-41	0.147063	0.403	0.273	6.23767e-37	Micro_Prolif	SEC63
1.7117e-41	0.159222	0.2	0.119	6.60817e-37	Micro_Prolif	TARDBP
1.96542e-41	0.116787	0.516	0.366	7.58769e-37	Micro_Prolif	XKR6
2.19802e-41	0.172201	0.224	0.136	8.48567e-37	Micro_Prolif	CDC5L
2.2018e-41	0.139058	0.522	0.368	8.50028e-37	Micro_Prolif	RNF38
3.32062e-41	0.218285	0.634	0.473	1.28196e-36	Micro_Prolif	PARP14
3.58168e-41	-0.6233	0.645	0.635	1.38274e-36	Micro_Prolif	ATF6
3.61295e-41	0.130364	0.486	0.346	1.39482e-36	Micro_Prolif	RAP1GDS1
3.88475e-41	0.118055	0.337	0.224	1.49974e-36	Micro_Prolif	TBCA
3.98574e-41	0.287037	0.419	0.289	1.53874e-36	Micro_Prolif	GON4L
4.4785e-41	0.125066	0.313	0.202	1.72897e-36	Micro_Prolif	AP3S2
4.49491e-41	0.185004	0.289	0.186	1.73531e-36	Micro_Prolif	ICE2
5.96663e-41	0.252222	0.223	0.136	2.30348e-36	Micro_Prolif	CCNL2
6.07937e-41	0.185911	0.653	0.499	2.347e-36	Micro_Prolif	MACROH2A1
6.50982e-41	0.1571	0.313	0.204	2.51318e-36	Micro_Prolif	RBM4
7.51192e-41	0.208534	0.316	0.208	2.90005e-36	Micro_Prolif	PRKRIP1
8.88616e-41	-0.635671	0.605	0.608	3.43059e-36	Micro_Prolif	ARHGAP12
1.03897e-40	0.158653	0.324	0.212	4.01103e-36	Micro_Prolif	FLOT2
1.04574e-40	0.243997	0.25	0.157	4.03717e-36	Micro_Prolif	BTF3L4
1.17621e-40	0.202129	0.393	0.269	4.54088e-36	Micro_Prolif	RSBN1L
1.30323e-40	0.232159	0.721	0.572	5.03127e-36	Micro_Prolif	PHIP
1.49986e-40	0.126447	0.532	0.377	5.79037e-36	Micro_Prolif	ZC3HAV1
1.82517e-40	0.0997225	0.253	0.159	7.04624e-36	Micro_Prolif	CDS2
2.04518e-40	0.163818	0.289	0.186	7.89561e-36	Micro_Prolif	PPP4R1
2.18489e-40	0.177319	0.648	0.489	8.43498e-36	Micro_Prolif	LARP4B
2.28581e-40	0.197114	0.363	0.246	8.82459e-36	Micro_Prolif	TIAL1
2.41319e-40	0.180201	0.413	0.283	9.31635e-36	Micro_Prolif	SUFU
2.87711e-40	0.137927	0.685	0.521	1.11074e-35	Micro_Prolif	SUCLG2
2.94872e-40	0.0485757	0.437	0.303	1.13838e-35	Micro_Prolif	DMXL2
2.98995e-40	-0.489261	0.697	0.684	1.1543e-35	Micro_Prolif	NUMB
3.05963e-40	0.161858	0.255	0.161	1.1812e-35	Micro_Prolif	VAC14
3.12711e-40	0.0997885	0.243	0.15	1.20725e-35	Micro_Prolif	NSUN3
3.15642e-40	0.117961	0.267	0.169	1.21857e-35	Micro_Prolif	MAP3K7
3.51449e-40	0.164094	0.323	0.212	1.3568e-35	Micro_Prolif	KRIT1
4.17056e-40	0.121347	0.291	0.188	1.61008e-35	Micro_Prolif	HNRNPK
4.20094e-40	0.198474	0.645	0.495	1.62182e-35	Micro_Prolif	SETD5
4.37791e-40	-1.30298	0.181	0.26	1.69014e-35	Micro_Prolif	MXD4
4.73151e-40	-0.615268	0.636	0.647	1.82665e-35	Micro_Prolif	PDE3B
5.19455e-40	-0.370224	0.812	0.787	2.00541e-35	Micro_Prolif	PTPRC
5.5811e-40	0.111287	0.327	0.214	2.15464e-35	Micro_Prolif	ELP3
5.63029e-40	0.183335	0.295	0.191	2.17363e-35	Micro_Prolif	TRIM13
6.36033e-40	0.122226	0.489	0.348	2.45547e-35	Micro_Prolif	AIG1
6.44009e-40	0.131174	0.37	0.249	2.48626e-35	Micro_Prolif	ATF7
6.6738e-40	0.112168	0.294	0.189	2.57649e-35	Micro_Prolif	AQR
6.70713e-40	0.318833	0.201	0.121	2.58936e-35	Micro_Prolif	ATF6B
6.72251e-40	0.138771	0.258	0.164	2.59529e-35	Micro_Prolif	PUDP
7.94267e-40	0.0835746	0.262	0.166	3.06635e-35	Micro_Prolif	YWHAG
8.21995e-40	0.0758741	0.413	0.283	3.1734e-35	Micro_Prolif	HIPK2
9.52471e-40	-1.32254	0.223	0.295	3.67711e-35	Micro_Prolif	LINC02245
1.14185e-39	0.217393	0.25	0.158	4.40824e-35	Micro_Prolif	TMEM241
1.32005e-39	0.347293	0.208	0.127	5.09619e-35	Micro_Prolif	PRR12
1.57158e-39	0.114801	0.384	0.258	6.06725e-35	Micro_Prolif	UIMC1
1.71698e-39	0.165521	0.204	0.123	6.62858e-35	Micro_Prolif	HDAC3
1.75675e-39	0.159903	0.55	0.394	6.78213e-35	Micro_Prolif	STX8
1.90838e-39	0.231666	0.419	0.292	7.36749e-35	Micro_Prolif	CCAR1
2.48199e-39	0.175976	0.226	0.139	9.58195e-35	Micro_Prolif	DNASE1
2.69225e-39	0.14188	0.285	0.183	1.03937e-34	Micro_Prolif	SPTLC1
2.77333e-39	0.0691956	0.367	0.245	1.07067e-34	Micro_Prolif	CWC27
3.10195e-39	0.0589395	0.301	0.194	1.19754e-34	Micro_Prolif	MSL2
3.16089e-39	0.147682	0.538	0.39	1.22029e-34	Micro_Prolif	ASXL2
3.24506e-39	0.252606	0.22	0.136	1.25279e-34	Micro_Prolif	POM121C
3.56869e-39	0.149503	0.353	0.235	1.37773e-34	Micro_Prolif	BLTP3A
4.24957e-39	0.173954	0.227	0.14	1.64059e-34	Micro_Prolif	KCTD20
4.29071e-39	0.150046	0.382	0.26	1.65647e-34	Micro_Prolif	INO80
4.36256e-39	0.234085	0.204	0.124	1.68421e-34	Micro_Prolif	GPATCH11
4.39936e-39	-0.342323	0.856	0.84	1.69842e-34	Micro_Prolif	ZSWIM6
4.59945e-39	0.180601	0.336	0.226	1.77566e-34	Micro_Prolif	ZNF91
5.32084e-39	0.176278	0.665	0.503	2.05416e-34	Micro_Prolif	MRTFA
5.56196e-39	0.0856371	0.541	0.388	2.14725e-34	Micro_Prolif	PRKD3
6.98313e-39	0.157236	0.723	0.557	2.69591e-34	Micro_Prolif	FAM168A
7.04308e-39	0.354555	0.239	0.151	2.71905e-34	Micro_Prolif	ERCC5
7.54673e-39	0.182475	0.329	0.219	2.91349e-34	Micro_Prolif	SPPL2A
8.11976e-39	0.10849	0.217	0.133	3.13472e-34	Micro_Prolif	UACA
9.75941e-39	0.154918	0.482	0.345	3.76772e-34	Micro_Prolif	HUWE1
1.08429e-38	-0.643123	0.668	0.665	4.18602e-34	Micro_Prolif	SAT1
1.10867e-38	0.169362	0.205	0.124	4.28014e-34	Micro_Prolif	RPE
1.14535e-38	0.200754	0.221	0.137	4.42175e-34	Micro_Prolif	CCND1
1.18714e-38	0.139465	0.475	0.333	4.58308e-34	Micro_Prolif	PMS1
1.2173e-38	0.153567	0.495	0.355	4.69952e-34	Micro_Prolif	FAM133B
1.37612e-38	-0.663443	0.615	0.605	5.31263e-34	Micro_Prolif	CTTNBP2
1.42716e-38	0.0358007	0.237	0.147	5.50968e-34	Micro_Prolif	TRIM25
1.50472e-38	0.220884	0.321	0.213	5.80911e-34	Micro_Prolif	TRIM14
1.8145e-38	0.120249	0.209	0.127	7.00506e-34	Micro_Prolif	RPL21
1.93856e-38	0.137353	0.29	0.189	7.484e-34	Micro_Prolif	IL10RB
2.01786e-38	0.148356	0.328	0.219	7.79014e-34	Micro_Prolif	TM9SF4
2.10336e-38	-0.890205	0.335	0.399	8.12022e-34	Micro_Prolif	GSAP
2.29177e-38	0.183567	0.507	0.366	8.84761e-34	Micro_Prolif	CAPZA1
2.34902e-38	0.208572	0.377	0.257	9.06864e-34	Micro_Prolif	LARP1
2.48165e-38	0.213632	0.493	0.35	9.58064e-34	Micro_Prolif	PIK3CD
2.55915e-38	0.153281	0.353	0.237	9.87985e-34	Micro_Prolif	TM7SF3
2.57531e-38	0.19367	0.254	0.162	9.94226e-34	Micro_Prolif	ODR4
2.63118e-38	0.254848	0.347	0.235	1.01579e-33	Micro_Prolif	MRC2
2.69992e-38	0.103185	0.205	0.124	1.04233e-33	Micro_Prolif	SEC61A1
2.81928e-38	0.191367	0.205	0.125	1.08841e-33	Micro_Prolif	PSMA6
3.26602e-38	0.240865	0.298	0.197	1.26088e-33	Micro_Prolif	RPL37A
3.35655e-38	-0.450564	0.762	0.738	1.29583e-33	Micro_Prolif	SKAP2
3.40061e-38	0.173829	0.297	0.195	1.31284e-33	Micro_Prolif	KANTR
3.44736e-38	0.103181	0.243	0.153	1.33089e-33	Micro_Prolif	NIPA2
4.43869e-38	0.216785	0.249	0.159	1.7136e-33	Micro_Prolif	RAB11FIP2
4.66271e-38	0.165294	0.412	0.286	1.80009e-33	Micro_Prolif	KDM3B
4.74725e-38	0.069911	0.307	0.201	1.83272e-33	Micro_Prolif	PMM2
4.80318e-38	0.141226	0.401	0.278	1.85431e-33	Micro_Prolif	TMEM51
5.17372e-38	0.215526	0.2	0.122	1.99737e-33	Micro_Prolif	ENSG00000285679
5.52144e-38	0.123485	0.378	0.259	2.13161e-33	Micro_Prolif	SFT2D2
5.53216e-38	0.132381	0.313	0.208	2.13575e-33	Micro_Prolif	TDRD3
6.00121e-38	0.262927	0.505	0.369	2.31683e-33	Micro_Prolif	TAF1D
6.896e-38	0.10653	0.347	0.234	2.66227e-33	Micro_Prolif	MCM9
9.02253e-38	0.194509	0.352	0.242	3.48324e-33	Micro_Prolif	LY96
9.13307e-38	0.0473072	0.45	0.316	3.52591e-33	Micro_Prolif	DNAJC3
9.19012e-38	0.249616	0.202	0.123	3.54794e-33	Micro_Prolif	GIGYF1
9.28744e-38	0.163064	0.554	0.409	3.58551e-33	Micro_Prolif	ARHGAP35
9.61001e-38	0.10721	0.323	0.215	3.71004e-33	Micro_Prolif	SCAF4
9.65811e-38	0.17739	0.272	0.176	3.72861e-33	Micro_Prolif	ARFGAP3
1.02876e-37	0.0544517	0.303	0.198	3.97163e-33	Micro_Prolif	RANBP3
1.19295e-37	0.116119	0.352	0.237	4.6055e-33	Micro_Prolif	RAD23B
1.35277e-37	0.122814	0.392	0.272	5.22251e-33	Micro_Prolif	ZEB1
1.49504e-37	0.132759	0.218	0.135	5.77177e-33	Micro_Prolif	NFKBIZ
1.54972e-37	0.138505	0.224	0.139	5.98286e-33	Micro_Prolif	ZBED4
1.58028e-37	0.147427	0.26	0.167	6.10082e-33	Micro_Prolif	PSME3IP1
1.78738e-37	0.0977863	0.558	0.407	6.90038e-33	Micro_Prolif	SLC2A13
1.83549e-37	0.124423	0.224	0.139	7.08607e-33	Micro_Prolif	CLTA
1.94825e-37	0.170996	0.726	0.571	7.52141e-33	Micro_Prolif	CAMK2D
1.97828e-37	0.188849	0.23	0.144	7.63734e-33	Micro_Prolif	GNPAT
2.16309e-37	0.181632	0.333	0.223	8.35082e-33	Micro_Prolif	STK38
2.26571e-37	0.259297	0.205	0.126	8.74699e-33	Micro_Prolif	DPY19L3
2.2698e-37	0.215564	0.213	0.132	8.7628e-33	Micro_Prolif	CROCCP2
2.36619e-37	0.111827	0.366	0.248	9.13492e-33	Micro_Prolif	TAPT1
2.36831e-37	0.0375669	0.358	0.241	9.14309e-33	Micro_Prolif	PPM1B
2.39746e-37	0.226976	0.202	0.124	9.25562e-33	Micro_Prolif	GSDME
2.90734e-37	0.0916403	0.365	0.249	1.12241e-32	Micro_Prolif	PPP4R2
3.28568e-37	-0.767051	0.484	0.505	1.26847e-32	Micro_Prolif	IL13RA1
3.47446e-37	0.157775	0.345	0.233	1.34135e-32	Micro_Prolif	RNF169
3.55841e-37	0.191244	0.257	0.166	1.37376e-32	Micro_Prolif	ENSG00000286153
3.74422e-37	0.132874	0.632	0.479	1.44549e-32	Micro_Prolif	CYBB
3.77098e-37	0.143417	0.273	0.176	1.45582e-32	Micro_Prolif	RIPK1
3.78252e-37	0.137964	0.42	0.291	1.46028e-32	Micro_Prolif	NSRP1
5.60507e-37	0.202524	0.277	0.182	2.16389e-32	Micro_Prolif	NEK9
5.84051e-37	0.283453	0.212	0.133	2.25479e-32	Micro_Prolif	EEF2K
6.27147e-37	0.125328	0.368	0.251	2.42117e-32	Micro_Prolif	ZNF767P
6.68375e-37	0.0691852	0.361	0.243	2.58033e-32	Micro_Prolif	TYW1
8.03067e-37	0.136609	0.309	0.206	3.10032e-32	Micro_Prolif	CHD4
9.23178e-37	0.0940547	0.436	0.304	3.56402e-32	Micro_Prolif	CHFR
9.86866e-37	0.109513	0.484	0.343	3.8099e-32	Micro_Prolif	PIBF1
1.08809e-36	0.0655446	0.274	0.178	4.2007e-32	Micro_Prolif	ENSG00000258526
1.18597e-36	0.159301	0.256	0.166	4.57855e-32	Micro_Prolif	EIF1B-AS1
1.23911e-36	0.0819069	0.311	0.205	4.78371e-32	Micro_Prolif	KLHDC10
1.29962e-36	0.131625	0.212	0.131	5.0173e-32	Micro_Prolif	MAU2
1.34247e-36	0.376406	0.24	0.154	5.18274e-32	Micro_Prolif	CAMK2G
1.46648e-36	0.0987141	0.261	0.17	5.66148e-32	Micro_Prolif	ENSG00000227531
1.53754e-36	0.103416	0.344	0.234	5.93583e-32	Micro_Prolif	DCAF7
1.6924e-36	0.133135	0.252	0.161	6.53368e-32	Micro_Prolif	TYW1B
1.84024e-36	0.146359	0.546	0.401	7.10444e-32	Micro_Prolif	SGK3
1.84423e-36	-0.182873	0.204	0.124	7.11983e-32	Micro_Prolif	DNAJB1
1.93425e-36	0.144397	0.249	0.16	7.46736e-32	Micro_Prolif	CCDC6
2.01198e-36	0.161228	0.94	0.887	7.76744e-32	Micro_Prolif	TCF12
2.07219e-36	0.116615	0.239	0.151	7.99989e-32	Micro_Prolif	IRF1-AS1
2.13106e-36	0.154833	0.232	0.146	8.22717e-32	Micro_Prolif	TRNT1
2.33799e-36	0.139392	0.218	0.136	9.02606e-32	Micro_Prolif	TFB1M
2.85465e-36	0.105451	0.399	0.275	1.10207e-31	Micro_Prolif	ARMC8
3.03747e-36	0.0612255	0.345	0.232	1.17265e-31	Micro_Prolif	TANGO6
3.42048e-36	0.116451	0.234	0.148	1.32051e-31	Micro_Prolif	MRPL1
3.44059e-36	0.208969	0.217	0.135	1.32827e-31	Micro_Prolif	SELENOO
4.05766e-36	0.103604	0.3	0.197	1.5665e-31	Micro_Prolif	CERK
4.08481e-36	0.187684	0.233	0.148	1.57698e-31	Micro_Prolif	SVIL-AS1
4.43809e-36	0.155686	0.552	0.406	1.71337e-31	Micro_Prolif	GATAD2B
4.55939e-36	0.226608	0.356	0.248	1.7602e-31	Micro_Prolif	RPLP1
4.7379e-36	0.139769	0.434	0.303	1.82912e-31	Micro_Prolif	TRAPPC12
5.82693e-36	0.141784	0.247	0.16	2.24954e-31	Micro_Prolif	METTL16
6.56392e-36	0.113056	0.215	0.133	2.53407e-31	Micro_Prolif	ZDHHC5
7.38409e-36	0.168733	0.209	0.129	2.8507e-31	Micro_Prolif	ZNF445
7.57316e-36	0.0793912	0.2	0.122	2.9237e-31	Micro_Prolif	GPAT4
8.2536e-36	0.160115	0.696	0.534	3.18639e-31	Micro_Prolif	DST
8.6073e-36	-0.0518257	0.355	0.239	3.32293e-31	Micro_Prolif	BASP1
8.64665e-36	0.115259	0.564	0.415	3.33813e-31	Micro_Prolif	ZNF407
9.01775e-36	0.0942517	0.418	0.288	3.48139e-31	Micro_Prolif	JAK3
9.05507e-36	0.123626	0.239	0.152	3.4958e-31	Micro_Prolif	SEC62
9.86808e-36	0.21744	0.333	0.224	3.80967e-31	Micro_Prolif	SAFB2
1.02799e-35	0.118501	0.27	0.175	3.96866e-31	Micro_Prolif	EIF4B
1.10331e-35	-0.521974	0.691	0.674	4.25945e-31	Micro_Prolif	SLC4A7
1.12462e-35	0.0660037	0.258	0.166	4.34169e-31	Micro_Prolif	MACO1
1.16332e-35	-1.15823	0.238	0.309	4.49112e-31	Micro_Prolif	SAMD4A
1.16744e-35	-0.925758	0.37	0.415	4.50703e-31	Micro_Prolif	RHOQ
1.34632e-35	0.166148	0.528	0.391	5.19762e-31	Micro_Prolif	SFPQ
1.50729e-35	0.159305	0.229	0.145	5.81906e-31	Micro_Prolif	DGCR2
1.5894e-35	0.198867	0.889	0.798	6.13605e-31	Micro_Prolif	JAZF1
1.90871e-35	0.154279	0.208	0.129	7.36876e-31	Micro_Prolif	ZMYM5
1.95069e-35	0.150857	0.4	0.28	7.53085e-31	Micro_Prolif	EGLN1
2.14065e-35	0.0258326	0.414	0.285	8.26418e-31	Micro_Prolif	NSL1
2.37693e-35	-0.608266	0.59	0.59	9.17639e-31	Micro_Prolif	IFNGR1
2.46745e-35	0.12072	0.368	0.253	9.52585e-31	Micro_Prolif	NHLRC2
2.47568e-35	0.304853	0.21	0.132	9.5576e-31	Micro_Prolif	SNRNP200
2.55267e-35	0.140785	0.231	0.146	9.85485e-31	Micro_Prolif	DHX32
2.69636e-35	0.196601	0.244	0.157	1.04095e-30	Micro_Prolif	SLC66A2
2.92478e-35	0.147067	0.283	0.187	1.12914e-30	Micro_Prolif	MTA3
3.02242e-35	0.168938	0.33	0.222	1.16684e-30	Micro_Prolif	SP140
[truncated: 43,962 more rows]

## Sheet: Table S8
p_val	avg_log2FC	pct.1	pct.2	p_val_adj	cluster	gene
[truncated: 32,198 more rows]

[truncated: 3 more sheets: Table S9, Table S10, Table S11]
