# Supplementary material for: Integrative analysis reveals generalizable human neurodegenerative disease-associated glial states
Source: bioRxiv. 2025 Sep 25:2025.09.25.678630. Preprint. [Version 1] doi: 10.1101/2025.09.25.678630 (PMC12485690; doi:10.1101/2025.09.25.678630)
Supplement: Supplement 6 [file media-6.zip › microglia_diffexp/Gerrits_2022_FTD-GRN_FC.csv]

gene	nebula_logFC	nebula_SE	nebula_pval	DESeq_basemean	DESeq_logFC	DESeq_lfcSE	DESeq_stat	DESeq_pval	DESeq_padj	nebula_zscore	DESeq_zscore
ENSG00000238009	-0.240390950903545	0.281969464312425	0.393913063166142	15.2642214580299	-0.504341843560639	0.646296372362614	-0.780356915383816	0.435180820430941	0.758463542203837	-0.653879500675315	-0.827337138770884
ENSG00000241860	-0.424632080658722	0.30487433421793	0.163677194889062	22.5905853703073	-0.72145261155171	0.58604525240413	-1.23105273627267	0.218303141011864	0.56305798054346	-0.959901280572691	-1.09517331051292
ENSG00000290385	-0.558513885176467	0.0904029806066797	6.48992962791807e-10	22.9399964434737	-0.918736210574694	0.367766643151808	-2.49814992110487	0.0124843383128702	0.116716128625423	-1.18227696926303	-1.33854992604763
ENSG00000291215	-0.723844564849862	0.33693063917606	0.0316860497085572	13.7236193992424	-1.2049315747696	0.700272436884083	-1.72066114744004	0.0853123305109043	0.352578222572892	-1.45688877246097	-1.69161150574521
LINC00115	0.0344320336029418	0.194327325228678	0.859362485442964	16.3414478393414	-0.0103797287816621	0.424006748482049	-0.0244801027786037	0.98046965464159	0.99625360426291	-0.197402605493769	-0.217966525640154
LINC01128	-0.36060403838901	0.232938527825669	0.121606589525129	38.8937707312354	-0.579706274725568	0.439347595381421	-1.31947068976739	0.187011802699101	0.520997667869654	-0.853551653403348	-0.920309592028297
NOC2L	-0.181623807530381	0.0644396193290697	0.0048246884116477	44.6288101850961	-0.295719749419487	0.201044227265915	-1.47091887909991	0.141313056367567	0.458368300946416	-0.556268148430367	-0.569972920714821
C1orf159	0.0424301153243438	0.265006469786813	0.872794633657385	39.256612176151	0.0158650809342604	0.473922784625422	0.0334760881918766	0.973294934000699	0.994587843028872	-0.184117910554042	-0.185589921626207
SDF4	-0.243825621017465	0.151667727879545	0.107916192041178	41.1664064502734	-0.288072646863245	0.352184629014332	-0.817959170079288	0.41338050184564	0.743780620787439	-0.659584436717658	-0.56053916165932
B3GALT6	-0.356585135518128	0.267520820146506	0.182556483327631	8.87402462392319	-0.666700402650389	0.667785319264225	-0.998375351205636	0.31809738143214	0.66291946293842	-0.846876315429595	-1.02762888532277
UBE2J2	-0.0379225028646641	0.0928615529055095	0.682997070858094	87.0259277599737	-0.133595954595285	0.20301056501497	-0.658073901648585	0.510490645034026	0.808732204603902	-0.317582415848216	-0.369970788366453
ACAP3	-0.228112070378678	0.245679612797928	0.35315132811309	20.3058128126247	-0.350493577911858	0.549117654535652	-0.638285028748974	0.523288155809548	0.816856648764789	-0.633484462507887	-0.637544016661821
INTS11	-0.245557220423701	0.214799586409904	0.252958783284683	25.0149263819399	-0.471440658204253	0.457389837792947	-1.03071957278086	0.302672343480516	0.649223876792851	-0.6624605976111	-0.786748974428929
DVL1	-0.0454727436839618	0.277385117873103	0.869783408198285	7.75839787740059	-0.0997844482385891	0.711419575129575	-0.140261038249355	0.888453746929508	0.970767185319582	-0.330123253701553	-0.32825961711869
AURKAIP1	-0.418367003837751	0.249567149135856	0.0936656456599424	15.5997879107194	-0.565220656352096	0.585868256327982	-0.964757264533672	0.334666405523541	0.67794067359464	-0.949495081031389	-0.90243957753585
CCNL2	0.233351257081817	0.159822569887092	0.14427235406659	79.3209687192118	0.258727838018224	0.314456242768209	0.822778507243492	0.410633961081269	0.74216815362729	0.132999270057576	0.114014891704658
MRPL20-AS1	-0.208895380421521	0.17174068392793	0.223854727258308	9.31209921797701	-0.242642526767385	0.485950730131917	-0.499315078097562	0.617557434510558	0.865984516238698	-0.601565825924191	-0.504494822814014
MRPL20	-0.0804758405484923	0.0826651471174425	0.330296928969586	51.2571123900505	-0.163649315070608	0.218727556409375	-0.748187918143789	0.454346817466336	0.772279596737166	-0.388262877674972	-0.40704576669284
ATAD3B	-0.1233672113029	0.112508763502358	0.272854766941998	44.068317489197	-0.271031393811671	0.250129427263722	-1.08356460403962	0.278557891944917	0.626715195817777	-0.459504807410986	-0.539516418194064
ATAD3A	-0.299732084545729	0.16635239540635	0.0715784497392667	22.4296045453449	-0.517416570332162	0.387011782189732	-1.33695301834118	0.18123797298726	0.513514884583319	-0.752444242231341	-0.8434666232615
SSU72	-0.00835571183718569	0.111433214896383	0.940227416129121	65.4515510860542	-0.0475855226781454	0.243367833873335	-0.19552921978552	0.844978665033038	0.957055186488333	-0.268472415121961	-0.263865020201544
MIB2	0.634702789019106	0.159001599083655	6.55733079568837e-05	15.9647922915451	0.544769487947665	0.421937504210727	1.29111416385397	0.196664093348088	0.534629241717589	0.799638203129665	0.466886843587894
CDK11B	0.265692791000022	0.13007299715518	0.041087719673553	46.5130930439299	0.34895524386857	0.290637889918842	1.20065296361054	0.22988584693247	0.575371981063661	0.186718077510678	0.225322880676286
SLC35E2B	0.464612434804435	0.216736199303243	0.0320587654940323	74.5187871908793	0.524463476451782	0.47886724004972	1.0952168630231	0.273421639669747	0.622069615931659	0.517120651216499	0.441836568869918
CDK11A	0.333748810603047	0.216082487584404	0.122456711586104	59.6495493170657	0.472831738831302	0.384739330567278	1.2289664748705	0.219084375906367	0.563092438665806	0.299758115201085	0.378141676752787
ENSG00000290854	0.519192581650974	0.193175341359884	0.00719513374777756	39.1494901086901	0.768697771817099	0.403004282387966	1.90741837099658	0.0564664323021608	0.283007539598997	0.607777464422284	0.743133364436736
NADK	-0.110101159627342	0.121783672234806	0.365957435498541	67.1709239165795	-0.188248156151548	0.242411000014177	-0.776566064000969	0.437414829810334	0.760250616598098	-0.437470092625207	-0.437391840659473
GNB1	-0.112325467126656	0.0913717909399798	0.218950632941599	851.441991929964	-0.221680984698953	0.184092229635544	-1.20418436529247	0.22851832755411	0.574011033438744	-0.441164634342812	-0.478635860435651
CFAP74	-0.727916799473961	0.222462639616519	0.00106757248373821	72.9796909289883	-1.188552009563	0.419197540364214	-2.83530291835764	0.00457822528623418	0.0625335474777482	-1.46365269368465	-1.67140504578779
PRKCZ	0.423752779392362	0.16670187792354	0.011022659455356	38.7996630211062	0.571729696887792	0.342093222649548	1.67126870406752	0.0946686151077004	0.374521533998398	0.449253370486016	0.500145991527465
FAAP20	-0.248592500075339	0.406048588940862	0.540389876326811	23.0937893181019	-0.452605687289437	0.766565424804103	-0.590433213714408	0.554900248719711	0.833826979484486	-0.667502152027939	-0.763513431800732
SKI	0.125061546044169	0.115836284883988	0.280302293299544	734.958676379724	0.0880155594018035	0.221132120595869	0.398022499692194	0.690613600662287	0.898726578351577	-0.0468683314945276	-0.0965823237032064
MORN1	-0.67936151342197	0.340999247167112	0.0463417812747168	31.9103527922603	-1.10079840652682	0.65440712573979	-1.6821308375614	0.0925434717964679	0.369953170217362	-1.38300308476833	-1.56314883486256
RER1	-0.0279228627184293	0.101915983181258	0.784100582296488	58.5185201645942	-0.0782721599830814	0.244447428148652	-0.320200382453945	0.748816433290535	0.921297911650401	-0.300973162094994	-0.30172123311738
PEX10	-0.168462677653135	0.253251604782598	0.505923312437773	7.83348278921406	-0.353938112914081	0.764050687292538	-0.46323904788082	0.643193030053796	0.876217079410933	-0.53440770719313	-0.641793327172597
PANK4	0.925663401161513	0.324318812413415	0.00431484393412017	8.52712957460509	1.41195390859113	0.644864046660028	2.18953733876796	0.0285578077466582	0.190813643673998	1.28291945811419	1.53667881000495
TNFRSF14-AS1	0.796701391157853	0.191394924520774	3.14637946600388e-05	9.9280401116333	1.08182997404035	0.56250261676249	1.92324434020747	0.0544493710918328	0.277040100182339	1.06871547503558	1.12942526082061
TNFRSF14	0.52394538592946	0.220966279205977	0.0177325737398767	61.647762847159	0.832709435478852	0.413131089447878	2.0156058373426	0.0438412089022303	0.244830511208885	0.615671801733062	0.822100608211158
TPRG1L	2.97884597799882	0.668102841279986	8.24721458993765e-06	7.8212622727086	3.75367106180361	0.932441156491408	4.0256385463807	5.68209132832294e-05	0.00289860771979187	4.69322522128962	4.42551091825343
WRAP73	-0.0624172885511419	0.0909023868102169	0.492309104520615	23.631888784724	-0.00382868727628477	0.297316588352067	-0.012877476152629	0.989725544564278	0.998277419036465	-0.358267891040109	-0.209884909541797
LRRC47	-0.159065438469884	0.152898550122047	0.298185123100853	16.7678145963909	-0.310383758529868	0.4158231227952	-0.74643217636249	0.455406388215307	0.772997141352627	-0.51879903249166	-0.588063004863371
CEP104	0.298709191774283	0.0796086717297019	0.000175276058888482	70.6746006130674	0.41886643714646	0.188012845872124	2.2278607358103	0.0258898031993927	0.179698869242027	0.241557828787554	0.311568010490565
DFFB	0.0494137368422211	0.10695628205334	0.644081759387092	32.4991776762543	-0.0257904543442625	0.277101819377083	-0.093072122017238	0.925846264688013	0.981016852112467	-0.172518218944083	-0.236977787848134
C1orf174	-0.154611626186744	0.159298407706488	0.331758164780044	15.5643099469653	-0.0795979187442108	0.487637860007108	-0.16323162180855	0.870336069489687	0.962714929847652	-0.511401316444074	-0.303356739981088
LINC01134	0.483022859013728	0.190457194457267	0.0112087378186271	7.56682320890822	0.420383743471086	0.49093620243726	0.856289964732861	0.391837410697822	0.726521545467375	0.547700092368863	0.313439817776348
NPHP4	-0.135882883302529	0.125731032081501	0.279811625006093	79.5833872685889	-0.286756013937279	0.251056658121613	-1.14219641129124	0.253372387352539	0.601541525861461	-0.48029315270081	-0.558914912775935
KCNAB2	0.44952217525574	0.334848160654419	0.179445039868714	46.9733452506635	0.805706559749406	0.550294623356134	1.46413671068703	0.143156598549219	0.462099933277717	0.492055954249314	0.788788824883589
RPL22	-0.619343383403514	0.118552835978581	1.74912379260444e-07	74.8425330710486	-0.906005312101636	0.275542014992592	-3.28808407721775	0.00100871709997828	0.0225864078893991	-1.28331386228708	-1.32284460133522
ICMT	0.284660430745355	0.174477381826286	0.102784156226006	11.967899401863	0.248507331022471	0.44928288413511	0.553119960269261	0.580181269636928	0.848159938922741	0.218223045391804	0.101406482217027
ACOT7	0.557376925513677	0.576402935326249	0.333548121148101	9.19784698559005	0.884184994878267	0.874486789296506	1.01109016819975	0.311973275607944	0.657750663559389	0.671201092407009	0.885602832883803
TNFRSF25	-0.864282237041828	0.229212628443891	0.000162818231715163	41.5682707279341	-1.35818797475882	0.437223808434159	-3.10639070553577	0.00189386303503076	0.0341331720276742	-1.69015365998059	-1.88067447967273
PLEKHG5	-0.359658135146933	0.235287099754031	0.126365455222199	52.1530129043295	-0.608754959828374	0.443598007574995	-1.37231220481859	0.169966267824141	0.500017841318027	-0.851980522168234	-0.956145164275895
NOL9	-0.0729032820078617	0.0834549940753712	0.382355715213448	60.0030463519827	-0.151239567824471	0.212223222167353	-0.712643820407212	0.476066188459014	0.787267125248169	-0.375684970417997	-0.39173662645329
ZBTB48	0.0171351689146151	0.116913721197179	0.883477343484348	38.260982790801	-0.0290177559606206	0.281870603678865	-0.102947081327007	0.918004970682135	0.978288130882242	-0.226132440822066	-0.240959110921054
KLHL21	1.63736672496398	0.395552292437417	3.48147950841024e-05	21.1564993870447	2.37934478100593	0.679040274461147	3.50398182625333	0.000458356637489964	0.013148895911173	2.4650481076634	2.73008929923699
PHF13	0.690429173940635	0.204562273852398	0.000737743989288692	9.57286403320228	1.0319088539892	0.493725254282002	2.09004673153665	0.036613602035655	0.22030122701761	0.892198900752359	1.06784065215613
THAP3	0.0190113839257709	0.108421557064501	0.860807061703534	16.6591965052073	0.0247777205589758	0.336569029337375	0.0736185400295366	0.941313918359209	0.985934315667613	-0.2230160755569	-0.174594947497156
DNAJC11	-0.0676499142346696	0.0737660076712312	0.359096572803634	115.803044814882	-0.112407249393189	0.188196847227649	-0.597285507430513	0.5503167787062	0.83067885817057	-0.366959204577633	-0.343831588832447
CAMTA1	0.514514420250754	0.177034853512666	0.00365743654633511	202.590725745136	0.692698622972914	0.324663540996742	2.13358919466681	0.0328764232609308	0.205837286083512	0.600007107823597	0.649377899102484
VAMP3	0.315409107886184	0.0847650503985944	0.000198450686833502	40.4014007893313	0.398346115406996	0.249341753929707	1.59759089333789	0.110134054467787	0.405079266793273	0.269296141397186	0.286253354435187
PER3	0.905520793745437	1.02681780909076	0.377846599757661	39.6140541042033	1.33604201913992	1.68743828684788	0.791757559107916	0.428502053303942	0.753652314707713	1.24946288638435	1.44303099120513
ENSG00000236266	-0.318075571577901	0.294062815768321	0.279404258525987	16.0647755713385	-0.629331996015502	0.615131491686565	-1.02308531512507	0.306267509496911	0.652231332054799	-0.782912501726759	-0.981529785449472
PARK7	-0.229529169177663	0.116604476660778	0.0490171837468318	41.229459794531	-0.381892670560315	0.286653525567456	-1.33224480600518	0.182779757515548	0.515765967996615	-0.635838242564122	-0.676279141819143
ENSG00000284747	-0.499453697089926	0.137406006432624	0.000278115139425956	10.7484940822533	-0.827155419753719	0.457951792318829	-1.80620631609593	0.0708861187164186	0.3192732556237	-1.0841788741019	-1.22557234946051
RERE	0.178324460374214	0.0723243942020325	0.0136776417668522	1917.27486324093	0.190485300637579	0.198244779635358	0.960859100491564	0.336623017681494	0.678580625096277	0.0416005780668775	0.0298282798146997
ENO1	-0.972704570363127	0.349774133572735	0.00541999917806299	64.7431980726751	-1.4487530913059	0.590879393727298	-2.45185922319458	0.0142120251206862	0.125375707324068	-1.87024154517593	-1.99239908151439
SLC2A5	-0.440768495693329	0.108523095560928	4.87546782262991e-05	637.142205704817	-0.725523938247612	0.22051787367052	-3.29009130267431	0.00100154878901371	0.0225502613147686	-0.986703626262902	-1.10019585530069
GPR157	-0.199491456796595	0.163247043900558	0.221699359162119	8.43677492040079	-0.461176846717897	0.538889762814375	-0.85579069884234	0.39211356089775	0.726594450149626	-0.585946048464387	-0.774087142860536
LNCTAM34A	0.431340082595126	0.11581500610461	0.000195789182693093	20.6129014411418	0.414481139530938	0.319015221691577	1.29925192074896	0.193857488435945	0.53080919655885	0.461855768407784	0.30615813913246
H6PD	0.303558381320654	0.063393184042246	1.68030985183539e-06	59.6695236924093	0.446170781901403	0.23246319333177	1.9193179595732	0.0549441064897521	0.27823012578518	0.249612260596631	0.345251697572311
SPSB1	0.903352652160531	0.321305291879627	0.00493097435187746	11.9613105050244	1.21788088107045	0.683448322225024	1.78196484132924	0.0747549653660082	0.329601074235584	1.24586163541631	1.2972628786327
SLC25A33	-0.148703507350193	0.285694185588792	0.602715899221932	53.2705883097725	-0.28235636559497	0.493780031493153	-0.571826213265745	0.567439716586916	0.841170444980364	-0.501588018812817	-0.553487337810774
PIK3CD	-0.166128401687463	0.107090168928696	0.120831098287826	504.418504961535	-0.288605186995941	0.223059679369866	-1.29384740357934	0.195718135069499	0.533767704742991	-0.530530509486321	-0.561196123595202
PIK3CD-AS2	-0.238766751462157	0.153106264774414	0.118881897572014	16.2672929342763	-0.395046068327394	0.388233121739026	-1.01754859698176	0.308892526272436	0.654076161478883	-0.65118172952822	-0.692505677867689
CLSTN1	0.533089010977355	0.0563667336580555	3.15359899936704e-21	137.244627189891	0.718667642726909	0.187083760501136	3.84142183587626	0.000122323689467717	0.00498341614071085	0.630859227122763	0.68141427804012
CTNNBIP1	0.295829853932503	0.0882218901493557	0.000798691815990721	68.62961254128	0.421371570331087	0.215887484627327	1.95181101423491	0.0509606461319662	0.266810022787309	0.236775291400607	0.31465843888379
LZIC	0.0265837550439466	0.0778695512001546	0.732811268955887	34.8778165984945	0.0712056855531634	0.220445124066744	0.323008666463425	0.746688678698175	0.920842786122103	-0.210438479605839	-0.117319628908039
NMNAT1	0.395449880938714	0.129314068759682	0.00222776692138142	46.1398490611163	0.574583309695245	0.315098825008315	1.82350191144027	0.0682274078383179	0.313434681349641	0.402242676551662	0.503666317751054
UBE4B	0.0789430156755481	0.0478539353390436	0.0990112439981561	259.907535126834	0.0560857225654202	0.142403595376327	0.393850467168359	0.693691442099455	0.900875031595249	-0.123470525415127	-0.13597219525005
KIF1B	1.95088788007243	0.827815500854528	0.0184396298750759	42.079842258649	2.8270621195174	1.3028589652552	2.16989113550264	0.030015094029816	0.195866016825267	2.98580208941147	3.28241058241895
PGD	0.0419054158296512	0.11066867201292	0.704942934268913	41.0349486334151	0.161637291363745	0.28577607506005	0.56560819981092	0.571660152427203	0.842941883678317	-0.184989428621101	-0.00575973103237223
DFFA	0.0285062102309004	0.104404306185704	0.784824982344752	43.8474208603675	-0.013567499771649	0.268407303792398	-0.050548176521094	0.959685559134289	0.991458190131426	-0.207245310095501	-0.221899082215992
PEX14	0.0439465324540386	0.0576086291816512	0.445555035617824	169.79609294092	0.0236845571233345	0.161500539001379	0.146653115028504	0.883405827149467	0.968666072748111	-0.181599164225724	-0.175943515845008
TARDBP	0.217571304919266	0.0916196068429855	0.0175620632482122	96.0997270298908	0.27173139399325	0.241168385385766	1.12672891829746	0.259857111856466	0.608952444303736	0.106789003903128	0.130056577170611
SRM	-0.446255961284761	0.199701551336018	0.0254426749855233	25.8669951523332	-0.736113663733266	0.424896202385078	-1.73245526695985	0.0831925351228672	0.348233326648805	-0.99581822510219	-1.11325974688065
EXOSC10	0.219257722761693	0.242100815476956	0.365123061276114	52.3019111780726	0.260783940333795	0.426632751318686	0.611260948738073	0.541026839482294	0.825792624905133	0.109590118890189	0.116551378393033
ENSG00000226849	-0.520788996611369	0.235196264622424	0.0268099293366775	8.36959860882945	-1.03624795661388	0.536918099989406	-1.9299925940927	0.053607755388495	0.27442399388011	-1.1196164897031	-1.48351692370088
MTOR	-0.103940568843746	0.0821610249263334	0.205841345243942	148.861091018551	-0.0800938821045107	0.157826044199307	-0.507482035115612	0.61181663837339	0.864197032244106	-0.427237442840001	-0.303968579407461
UBIAD1	-0.326409981801364	0.109286658950851	0.00281976623246919	15.8407633589205	-0.528478119959284	0.312329615601427	-1.69205254180472	0.0906359560470942	0.365314899450552	-0.796755833312753	-0.857112575201502
MAD2L2	-0.131085988089984	0.488137706739821	0.78828134301167	7.88228307938755	-0.0129998862979283	1.00616839432588	-0.0129201894744847	0.989691467099252	0.998277419036465	-0.472325581003465	-0.221198852461212
AGTRAP	0.695989742024401	0.272962960647101	0.010779743449684	18.3537226640276	1.06461182013538	0.530123602587448	2.0082332024818	0.0446185163095397	0.247756295248381	0.901434921745585	1.1081842856767
MTHFR	0.00457149467057579	0.0843645077330701	0.956785846584744	174.765471394913	0.148049045232996	0.208013618193198	0.711727657635815	0.476633437488987	0.787653538318068	-0.247000517126856	-0.0225227127030847
CLCN6	0.215043526542525	0.0631589310439892	0.000662125348374092	113.941975412342	0.24662473131995	0.1646470616999	1.4978993780616	0.134159395309875	0.447597814661212	0.102590401565722	0.099084035007654
KIAA2013	0.00128654172660205	0.0950237987429228	0.989197649078335	32.4026481792165	-0.0972183447982507	0.274759754401994	-0.353830367223335	0.723466014055284	0.91370318031079	-0.252456775173742	-0.325093973479206
PLOD1	-0.22200129516568	0.242220963981546	0.359392193927446	46.4707319680533	-0.34354037360414	0.431851293351767	-0.795506182088256	0.426319116288365	0.75229390756676	-0.623334555645509	-0.628966277103569
MFN2	0.0284651153245299	0.108150281423419	0.792396706922394	46.9103306150806	0.0047112987840002	0.278086904441376	0.0169418218145306	0.986483028564262	0.998277419036465	-0.207313568124579	-0.199349655144782
MIIP	-0.200880347857663	0.187117069280018	0.283022456958207	36.1846770863257	-0.320294111499791	0.404827204504566	-0.791187222439194	0.428834746656641	0.753876475633112	-0.588252975886925	-0.600288796447259
VPS13D	-0.0193816359670159	0.0199136285077898	0.330411674288888	531.148112859707	-0.0912173749531091	0.105272936680918	-0.866484566965093	0.386224486077058	0.723038184802785	-0.286786311328024	-0.317690946881611
LINC02766	0.0229460338773755	0.0959475766353285	0.810987890674099	49.200357568539	-0.0840264858788577	0.240247741096348	-0.349749327487579	0.726526830780684	0.914406723480821	-0.216480680430615	-0.308819990277799
DHRS3	0.164021008016654	0.135311021914821	0.225444352552132	267.594198351859	0.162897057391191	0.266358222621444	0.611571348494486	0.54082139932318	0.825792624905133	0.0178427561573278	-0.00420563533641099
PDPN	-0.0626414769261734	0.352747290735114	0.859051467622926	83.0829695673698	-0.19995715068381	0.575917220825765	-0.347197728168479	0.728442777471037	0.915076992298466	-0.358640264601054	-0.45183650547038
PRDM2	0.0718177606788221	0.0481357681263147	0.135703531523574	401.925166601589	0.0473704623538215	0.152832029420517	0.309951143967877	0.756598109339297	0.924035405748894	-0.1353054681297	-0.146723674563624
ENSG00000289380	0.0320248673069232	0.148974156481856	0.82979126885625	8.58481579283828	-0.0486075651571935	0.392303614945181	-0.123902924432613	0.901392137430785	0.974407797222915	-0.201400872956606	-0.26512585100915
KAZN	-0.399614894909581	0.794643355513498	0.615044534011774	9.11272674602328	0.0280650334927885	1.29155273737528	0.021729684495751	0.98266358455622	0.997024544932388	-0.918348106636184	-0.170539592160996
TMEM51-AS1	0.348885238649893	0.268588133258937	0.193957660586497	13.8099548856443	0.414340502357582	0.656335096073245	0.631294143550329	0.527848215476566	0.818995386430381	0.324899497357934	0.30598464372058
TMEM51	0.0776325672133212	0.157321928417791	0.6216854032992	300.612201046439	0.039613375663577	0.282641676270486	0.140154050125528	0.888538276160648	0.970767185319582	-0.125647160846137	-0.156293114265812
FHAD1	0.189355932815644	0.54062588953932	0.726148705177141	43.8494728442868	0.176128546653285	0.748680101973328	0.235252073868472	0.814013090783831	0.944876889015304	0.0599236899360958	0.0121172373759676
EFHD2	-0.512175267071046	0.111229399992927	4.13109973548339e-06	95.180375706724	-0.77467010788496	0.222872281736763	-3.47584770007394	0.000509241391754545	0.0140256555151551	-1.10530921288067	-1.16082445540768
CASP9	0.255795234077048	0.233133335676451	0.27255146455728	27.4698202405612	0.278716175494867	0.513052043212563	0.543251272813648	0.586956808734088	0.851412755139502	0.170278382475	0.138673271566555
DNAJC16	0.0922939565703123	0.125692897162416	0.462777251241989	82.4337490330832	0.0884567787556751	0.289114282914429	0.305957830460615	0.759636753457105	0.925045981142938	-0.10129481089715	-0.0960380185831382
AGMAT	-0.455286948450929	0.133870013729005	0.00067148943478785	9.52617416383737	-1.00715663874525	0.451693719033422	-2.22973354799014	0.02576513730712	0.179529502130435	-1.01081856064341	-1.44762875803798
DDI2	-0.057528557549886	0.0332525149305732	0.0836211054542523	184.913571311683	-0.156114844264253	0.151114000906262	-1.03309318347738	0.301560293020623	0.647854873408301	-0.350147781461799	-0.397750954484542
PLEKHM2	0.0940529614606165	0.0855547197099793	0.271623685359131	193.680515395567	0.0982681558382129	0.192064025683072	0.511642695651746	0.608901098360932	0.862438891893534	-0.0983731299017369	-0.083934327450635
SLC25A34	0.872970127206984	0.263803644867842	0.000935742439269507	8.43152006101483	0.993369619689395	0.590527937199077	1.68217209908989	0.0925354727493962	0.369953170217362	1.19539671275537	1.02029717436255
SPEN-AS1	0.680118137782421	0.163827050388128	3.30390170372091e-05	22.8446957755228	0.853884055809581	0.361403907612305	2.36268628485773	0.0181430205949365	0.145686381952831	0.875072422848561	0.848222432107553
SPEN	0.0919118761878223	0.136137691744639	0.499587405713907	352.744352791159	0.114854688301686	0.242495266651961	0.473636825524231	0.635758910334613	0.873256765974715	-0.101929440737234	-0.0634725447458983
ZBTB17	-0.0119036104603984	0.115607431317708	0.917990122467704	27.3998662797527	-0.16263563102017	0.310548245973037	-0.523704877194156	0.600483822863586	0.858389221555329	-0.274365422036399	-0.405795247163396
ARHGEF19	0.204141036879442	0.191284506416697	0.285876312719711	6.47296822905155	0.0532260569544495	0.56262353960812	0.0946033239055776	0.924629909585073	0.980450314429432	0.0844815281754931	-0.139499988444242
FBXO42	-0.0702880140036438	0.0809105831918228	0.385004544611996	297.22937704208	-0.168789892389372	0.162080559486565	-1.04139505023959	0.297692238832288	0.644442017342022	-0.371341049108879	-0.41338738006532
SZRD1	0.113544364302088	0.140691155961558	0.419639450610274	51.9268137591046	0.135706960283796	0.372306787246524	0.36450305214	0.715482395060235	0.910099191374863	-0.0659981992976419	-0.0377483821376136
NECAP2	0.00567468274553794	0.0655519905133405	0.931015169086201	44.3233671843582	-0.0798867555794861	0.200104602079883	-0.399224979081665	0.68972743933768	0.897977368591767	-0.24516813812055	-0.303713060180837
LINC01772	0.0400246366554357	0.139648884282069	0.774411669891152	10.3417074309707	0.029246314334655	0.421397908333168	0.0694030837749961	0.944668774342978	0.987581846951244	-0.188113374893316	-0.169082318800649
CROCCP3	0.447165129183084	0.15440861118696	0.0037796962916847	89.9030072342089	0.593820072217485	0.298870033002138	1.98688395170498	0.0469352584426984	0.255067803292349	0.488140935733021	0.527397525918856
NBPF1	0.395496977711701	0.115268612993901	0.000601161262823911	89.9328464290512	0.494563205354093	0.267565871691789	1.84837925041421	0.0645474982783888	0.305333051214102	0.402320903592041	0.404950447472275
CROCCP2	0.275580569193286	0.0479186127008087	8.87102422795288e-09	89.4795139495819	0.266972780775925	0.145112760670672	1.83976088348156	0.0658033506048084	0.307843186860533	0.203141530221559	0.124186169365771
CROCC	-0.114453577044699	0.14343211250188	0.424891726182446	83.9941147139218	-0.240115715279502	0.306560066392476	-0.783258296180339	0.433475447686692	0.756953032848334	-0.444699393306796	-0.501377651234315
ENSG00000238142	-0.0885366576292144	0.169236205652131	0.600866844209988	7.38796883949628	-0.297691872097099	0.484004976496076	-0.615059527387963	0.538515409033667	0.82431861367416	-0.401651775114689	-0.57240580690036
ATP13A2	-0.235783609058089	0.141594595236792	0.0958724538183769	45.8195995614421	-0.344581301817509	0.29937682659175	-1.15099523814314	0.249734194569681	0.596986011515981	-0.646226774305174	-0.630250406077489
SDHB	0.0225137160108724	0.0536668047144302	0.674844063812407	93.14883813541	0.014253408025647	0.170273135089206	0.0837090831632345	0.933287735175642	0.983540695818261	-0.217198753985443	-0.187578143149891
PADI2	0.964205469402964	0.159096400264955	1.35689847527415e-09	645.170633506247	1.27314690592903	0.285874716034307	4.45351349566793	8.44763956544268e-06	0.000736711281680924	1.34693726097856	1.36544116689765
PADI1	0.561334204263324	0.408362392473959	0.169256051058485	8.13180851382193	0.793194189391987	0.763922952929727	1.0383170008834	0.299122496296457	0.645966037925435	0.677774073630726	0.773353084837349
RCC2	0.0948157354071706	0.0667344779120622	0.155377572351229	220.78234008992	0.0858211685678433	0.181467035448819	0.47292979882315	0.636263264392033	0.873445546576074	-0.0971061737063749	-0.0992894084126017
ARHGEF10L	0.360451394462233	0.182698370398321	0.0485033519056921	225.338363989031	0.480441137409891	0.313274611044333	1.53361019524784	0.125125578641305	0.431227118973697	0.344110710364314	0.387528922735134
IGSF21	0.0423183550823728	0.149470621249708	0.777083656919956	1227.39720748954	-0.0170069902111435	0.28698325686191	-0.0592612628245655	0.952744014650412	0.988989252755311	-0.184303542655925	-0.226142169560676
UBR4	0.0665617381546395	0.15441899852167	0.666434704533538	185.911770080656	0.0278939182553301	0.27893042463383	0.100003139822227	0.92034183272547	0.978799893847551	-0.144035643472027	-0.170750686481889
EMC1-AS1	0.0688811370797245	0.157482462899392	0.66182907550962	35.3770856138854	0.0744294190464097	0.355073422871004	0.209616981312199	0.833966624914325	0.952976179520976	-0.140183156308657	-0.113342707608662
EMC1	-0.058881990249728	0.0852047939477615	0.489525141589078	28.7172909942611	0.0302857512526687	0.309052272965916	0.097995562245901	0.921935817222766	0.979232000395549	-0.352395813073021	-0.167800029545887
MRTO4	-0.407163914089312	0.115571549768776	0.000426616919450099	18.5181296340581	-0.623738341844479	0.473585484087467	-1.31705544785929	0.187820039266775	0.522573516888088	-0.930886915364348	-0.974629239092061
SLC66A1	0.311570472383333	0.139041693129393	0.0250363082006242	13.0210361577116	0.376116931301111	0.400633760693233	0.938804884167276	0.34783093080871	0.68713938158035	0.26292022484413	0.258830580212795
CAPZB	-0.0586470432457193	0.104602301597308	0.575024667884814	1314.24971115245	-0.160010144930827	0.226806503580785	-0.705491872607762	0.48050418800086	0.790068811430561	-0.352005569589148	-0.402556346810188
MICOS10	0.392118841005448	0.347208544143819	0.258751586626937	398.995816398526	0.517786669353587	0.566673220123182	0.913730613987779	0.360858413547686	0.699500521658511	0.396709868700115	0.433599803511904
NBL1	0.747236651413325	0.414893761192825	0.071697946204942	45.0952059611452	1.10653296785529	0.690116579139243	1.60340006500847	0.108846356703916	0.40337785950949	0.986555277044521	1.15989982159519
TMCO4	0.0909919620803171	0.0924106739810493	0.324797126886337	122.906208481629	0.0498651465865629	0.205222937972913	0.242980375776243	0.808020599819845	0.942791045408273	-0.103457404405854	-0.143646136398267
OTUD3	-0.182095024407105	0.182602839215294	0.318658210622034	37.396834330287	-0.398009373089569	0.451176025215592	-0.882159846369015	0.377690372561322	0.715962410073391	-0.557050832663385	-0.696161324294396
LINC01141	0.225733630539085	0.199736391612875	0.258409759954992	407.926394126613	0.22616667615011	0.35801406189815	0.631725678457992	0.527566145646537	0.818995386430381	0.120346505518529	0.0738461933811037
MUL1	0.299762547903208	0.193735108478436	0.121795631255377	14.0251001079607	0.815751345243768	0.557219077716471	1.46396880125997	0.143202472990261	0.462099933277717	0.24330743767167	0.801180457586443
PINK1	3.42745779200848	0.580838516116655	3.61570052824979e-09	15.2973844726196	4.831284833705	0.823579829720384	5.86620101580837	4.4589318002892e-09	2.3633629268818e-06	5.43836278090322	5.75489660443201
DDOST	-0.23934449460382	0.105529903183025	0.0233276622179376	37.098197411488	-0.448321741556205	0.261022341056518	-1.71756080242622	0.0858767551291558	0.353538726733852	-0.652141352305014	-0.75822859201247
HP1BP3	0.482861413153296	0.148494972147836	0.00114716186212616	569.748262121119	0.628628512228092	0.286732230052462	2.1923887388351	0.0283514490665362	0.190053348806096	0.547431933192722	0.570338552764364
EIF4G3	-0.295232502353842	0.0600623696751514	8.85868322595525e-07	1969.97665414531	-0.484255411354357	0.158875186288215	-3.04802419224782	0.00230351381990229	0.0386101823555908	-0.744970503045169	-0.8025577454876
NBPF3	1.48832821806183	0.422347622470148	0.000425178474723869	8.19006814584776	2.09892957852049	0.798915219079056	2.62722442681717	0.00860845370028097	0.0925208986195425	2.21749736144268	2.38415834875066
USP48	0.148844053686054	0.0673712342293701	0.0271529703665787	249.064975291118	0.16719212712972	0.150285285332112	1.11249831785092	0.265923953011009	0.614795219838063	-0.00736593955487942	0.0010929274515018
LINC00339	0.81706361149268	0.222314933845376	0.000237613895914539	16.0539889724828	1.16757206229822	0.524766750266572	2.22493529116529	0.0260855824524493	0.180159773137588	1.10253682056144	1.2351999899538
CDC42	-0.000244413120298727	0.0291664098011321	0.993313843765027	241.217975181668	-0.0744748439000065	0.109041283895709	-0.682996762687032	0.494608888173922	0.7981358939547	-0.254999668434403	-0.297036718332617
CDC42-IT1	0.144532057211107	0.155320156250409	0.35209010098758	7.39583632515361	-0.124237944774814	0.47462948981124	-0.261757744602476	0.793508218350854	0.936925825290386	-0.0145281016515184	-0.35842638847956
ZBTB40	0.0175964359015657	0.0729429770817113	0.809372594422813	123.19337053447	-0.0564339440360434	0.187267089730193	-0.301355374921195	0.763143519136937	0.926527619001829	-0.225366283208172	-0.274780772213243
C1QA	-0.113329890201226	0.168867518500797	0.502145893134363	148.029581937702	-0.206802384194411	0.31457966211123	-0.657392734185369	0.510928422302408	0.808897983118002	-0.442832966150472	-0.460281048111559
C1QC	-0.141308918070321	0.163426757738723	0.387224295556025	231.442740241463	-0.234494086126286	0.287814665529671	-0.814739880244608	0.415221220404836	0.745080341889436	-0.489305715854496	-0.494442593865752
C1QB	-0.0121220601853243	0.160818506059585	0.939914542510104	298.264515778765	-0.0552549233337477	0.278555791033155	-0.198362141848887	0.842761735299988	0.956470636722769	-0.274728263784757	-0.27332628704777
EPHB2	0.0743488862131721	0.153032682236626	0.627082984415095	203.815289734805	0.0547529230133408	0.294798796068237	0.185729805357371	0.852656653678251	0.958711384167145	-0.131101306213223	-0.137616387903558
KDM1A	0.0654492634384173	0.0798949721317917	0.412677296709894	105.798307863866	0.0494430186686653	0.189081315265211	0.261490769721562	0.793714066672237	0.937030274273102	-0.145883447451526	-0.144166889590571
ENSG00000240553	-0.0068397432468283	0.118256973779464	0.95387769347126	13.3025542032783	-0.0067707771161027	0.377737603581817	-0.0179245514661507	0.985699042921275	0.998277419036465	-0.26595441381082	-0.21351438442648
LUZP1	0.0793012901754484	0.0352194617795321	0.0243454957853566	262.2746161306	0.039509899235386	0.113599216585937	0.347800807283709	0.727989783346935	0.914966835024343	-0.122875436792423	-0.156420766756974
LINC01355	0.0018759855723406	0.253866498067422	0.994103962857795	29.5563942895209	-0.05480956121014	0.528797876889088	-0.103649359434996	0.917447615416366	0.978288130882242	-0.251477717701275	-0.272776871248039
HNRNPR	-0.0657755359663593	0.0730864062309927	0.368136485802069	176.898226154263	-0.134976509826596	0.168461571023794	-0.801230268756854	0.422998351071166	0.750383981420923	-0.363845890115051	-0.371673894257765
RPL11	-0.481768935084564	0.151514634237659	0.00147434804188469	143.748476674611	-0.727988636525375	0.29496086070067	-2.46808554462467	0.0135837852954576	0.122222816619329	-1.05480474709164	-1.10323640164173
ELOA-AS1	0.232008822356415	0.0725671951022658	0.00138788656756576	39.7487680809395	0.244675165102267	0.192472138508142	1.2712238093199	0.203649038576217	0.542678666730582	0.130769505918541	0.0966789753363466
ELOA	0.080792632691423	0.132187052275261	0.541067652403253	42.8762158815027	0.0541587345034679	0.281641819182604	0.19229649439366	0.847509964226771	0.957860040824	-0.120398339025049	-0.138349401642351
PITHD1	0.0796400078666999	0.114308890909064	0.485985063329812	14.6343788516645	0.00941455915432223	0.447038924580237	0.0210598197084569	0.983197937007822	0.997049385904302	-0.122312831738399	-0.193547532735336
LYPLA2	0.0940412662958038	0.110523039135505	0.394838917417683	18.0701440366073	0.150362925596239	0.518500155282723	0.289995912372004	0.771819364758634	0.929462856072366	-0.0983925553967768	-0.0196682211267584
GALE	0.120692953422712	0.182242379212976	0.507800685634126	29.0027101013408	0.140532119490946	0.377933703283718	0.371843310797416	0.710009514752403	0.90715689247247	-0.0541244989498677	-0.0317958806470282
HMGCL	0.295784030211866	0.120749532016037	0.0143028224569942	58.9443290002193	0.308509635845495	0.269803019831655	1.14346250104239	0.252846615394685	0.600416034356652	0.236699178881272	0.175427627129373
FUCA1	0.369633028000015	0.129636685520068	0.00435409242687955	33.2834223528869	0.524854102099612	0.31266267045962	1.67865930821888	0.0932184607132793	0.370756677813189	0.359361267291158	0.442318459653444
PNRC2	0.227189077575196	0.167295840948891	0.174461169961359	47.7914339186551	0.22471716773517	0.312557882447464	0.718961767898915	0.472164476550508	0.785701530150171	0.122763981427024	0.0720580241974292
SRSF10	0.0137488163722103	0.086194940746468	0.873268347333851	138.339043652113	0.0192660838639111	0.203444504378647	0.0946994558675985	0.924553550191579	0.980450314429432	-0.231757122095807	-0.181394313950043
IFNLR1	0.746894120873055	0.20795489038861	0.000328633783642649	86.9717444440091	0.99721164238293	0.380006073696534	2.62419922050847	0.00868529668450015	0.0930635488577537	0.985986338904911	1.02503684093692
GRHL3	0.186300495983572	0.275179548003288	0.498396865453848	8.00283191311	0.0906351258941094	0.56919942565382	0.159232637647165	0.873485590772989	0.964050405299645	0.0548486547419607	-0.0933507259919782
GRHL3-AS1	0.274954264665069	0.161426413497603	0.0885158170450456	10.7684497571666	0.633217222803281	0.608052735830415	1.04138536921226	0.297696730077027	0.644442017342022	0.202101247703005	0.575999362152414
STPG1	0.048135979670466	0.255685750083603	0.850671060790471	18.562411624114	-0.132626061308363	0.652351955300181	-0.203304458936334	0.838897070579617	0.955053301873729	-0.1746405546272	-0.368774290802693
NIPAL3	0.614057823149516	0.120447643203838	3.43024020979736e-07	91.3727199048469	0.786983004045016	0.272265025543678	2.89050348084009	0.00384625271760907	0.0551830381059384	0.765347221470316	0.765690728332851
RCAN3	0.519888969287589	0.127853860049052	4.77705388426904e-05	43.4640179854186	0.754200975455863	0.308393343162936	2.44558124283957	0.0144618861974861	0.1269115217733	0.608934153942905	0.725249560349797
NCMAP	0.253942254758721	0.203848598542262	0.212860040737143	32.0647912738651	0.26220923038846	0.481280464004207	0.544815861019798	0.585880168845596	0.851332828390513	0.16720061135049	0.118309670878458
SRRM1	0.157200139086394	0.084261512656218	0.0620942572543429	208.471384072444	0.208610229914145	0.20162853781376	1.03462650761687	0.300843369720328	0.647550037961586	0.00651339417795523	0.0521878878408218
CLIC4	0.802237698883179	0.447694376950858	0.0731439241928907	23.5732953019078	1.15566800876601	0.73698863710619	1.56809474472195	0.116859022823575	0.417373224848453	1.07791119993378	1.22051469287812
RUNX3	-0.107956973589657	0.137364690731363	0.431917274754946	17.6169923288984	-0.243483010337965	0.427205324941394	-0.569943762689211	0.56871584158277	0.841170444980364	-0.433908631465284	-0.505531675587551
SYF2	0.333625686708761	0.123627248038987	0.00696230233330804	18.1282999111839	0.597934052485096	0.372488616750245	1.60524114186827	0.108440746544585	0.402255858111797	0.299553608241497	0.53247268978887
ENSG00000284602	0.621268652887371	0.199959862138586	0.0018901762565881	10.0619845099695	0.810859007761382	0.468143405096316	1.73207397334702	0.0832603924939316	0.348268871704563	0.77732430255882	0.795145082398575
RSRP1	0.919465778232988	0.141251361158432	7.5436745297371e-11	290.77259666968	1.30018326067509	0.306922225711046	4.23619781090456	2.27336520510882e-05	0.00150697140969162	1.27262529848632	1.39879425122437
TMEM50A	0.586634213851994	0.13289606185348	1.0136862410918e-05	50.7292575760671	0.79229941097306	0.297834380014986	2.66020132038885	0.00780939571269549	0.086933244684114	0.719797013763765	0.772249251856146
MACO1	-0.0837997219209724	0.0405651961916187	0.038847042967861	153.144083983404	-0.215934974913187	0.167294586881959	-1.29074693292705	0.196791444556408	0.534727656086229	-0.393783795263383	-0.471547362347545
LDLRAP1	0.189932934395622	0.164969187531733	0.249599092949995	26.8909268521548	0.192928076539929	0.344844442839766	0.559464072992395	0.575845043838421	0.84507691048858	0.0608820809899449	0.032841781872488
MAN1C1	-0.32611452129659	0.138413027163257	0.0184680933353932	282.496349022795	-0.535237834488631	0.255460921797899	-2.09518477707549	0.0361545699745999	0.218922699214459	-0.796265077802947	-0.865451618346906
ENSG00000233478	-0.441463514570668	0.105529754975559	2.87297182330263e-05	12.809377913139	-0.934871634097173	0.38553457254194	-2.4248710768876	0.0153138239789108	0.131438988108676	-0.987858042294698	-1.35845520345826
SELENON	0.429174216600884	0.085616908025587	5.36639108188617e-07	31.9240342852903	0.551978350199344	0.27382465098284	2.01580956359527	0.0438198931342467	0.24482800292577	0.458258297162042	0.475779972592831
MTFR1L	0.533247515174063	0.31355576348211	0.0890093847998997	19.0070467452922	0.832962343727347	0.678566221480169	1.22753287352028	0.219622374014615	0.563857618011702	0.631122500239153	0.822412605528039
ENSG00000236528	-0.163407594244298	0.288532878136762	0.571162946848644	8.87417666831368	-0.393427149977439	0.603540930668072	-0.65186490258738	0.514488328150603	0.810811491496444	-0.526011288736742	-0.690508518089632
PAQR7	-0.0155354774888624	0.0714926855767777	0.827973282747552	39.9376263820026	-0.00413179549294503	0.239481691901433	-0.0172530745884559	0.986234721078057	0.998277419036465	-0.280397899224734	-0.210258835465071
STMN1	-0.310020372398238	0.296660768414279	0.296007593884076	8.92709751884091	-0.184571253133901	0.719800476315332	-0.256420020835112	0.79762653012833	0.938765380479054	-0.769532935537256	-0.432855872051257
PAFAH2	0.21801959822776	0.07942686446217	0.00605274859910102	33.6476518724056	0.273672168812042	0.23056153799078	1.18698101685541	0.235235108396059	0.58117783255653	0.107533612429812	0.132450791435009
PDIK1L	-0.0737032883053835	0.0680494728182026	0.278771185198694	43.0855127770914	-0.217711049312095	0.213237501387561	-1.02097918000082	0.307264302920271	0.652231332054799	-0.377013768995286	-0.473738395856082
CEP85	-0.167930625352929	0.0708909012257535	0.0178430026634349	39.8483028784517	-0.197912919126481	0.236811403681537	-0.835740661343463	0.403300815071252	0.736636119751319	-0.533523976225328	-0.449314663004732
SH3BGRL3	-0.251838976048023	0.133027218861643	0.0583394269438586	21.3740991063643	-0.202759936794099	0.342043533048212	-0.59278985627107	0.553321797140416	0.832430394390114	-0.672894500397031	-0.455294129930639
UBXN11	0.138789454582975	0.244335521507418	0.570015852757448	12.1024447144747	0.209575349829028	0.620407637226207	0.337802659499846	0.735511905592929	0.917056429921112	-0.0240664793190862	0.053378496789729
DHDDS	0.0863573768306899	0.10445091589828	0.408364760712918	58.1393847968427	0.0955767023713555	0.239237858077748	0.399504924259498	0.689521196096871	0.897882939474186	-0.111155381665664	-0.0872546076912473
DHDDS-AS1	0.537396326561226	0.131923294860201	4.63016207606526e-05	15.2782804904188	0.649029591541222	0.337559338848134	1.92271259256499	0.0545161544959691	0.27723763507361	0.638013614328852	0.595506106788487
HMGN2	-0.106495451127039	0.208230545213334	0.609049645000816	19.6990358873221	-0.174781325909491	0.422431733471356	-0.413750464419932	0.679056865002788	0.892873065266907	-0.431481064363602	-0.420778642286554
ARID1A	0.0229974961040414	0.0217414074065462	0.290158475861291	736.998696136976	-0.0488797669102593	0.0872064036939162	-0.560506623823421	0.575133922885248	0.844878717567624	-0.216395202436517	-0.265461649533365
PIGV	1.12776355998217	0.220002280068734	2.95735078468466e-07	8.749350518926	1.48594759090806	0.54641508875292	2.71944831227012	0.00653909139608333	0.0776550195852689	1.6186048200202	1.62796025490166
ZDHHC18	2.43004645620427	0.408425474055786	2.68484109774114e-09	11.9717331090582	3.19767685381359	0.66165038991044	4.83287987519576	1.34571994997213e-06	0.000185756849094388	3.78167736718362	3.73961513539241
GPN2	-0.0624479862154315	0.087336316213173	0.474591213279269	29.097816093079	-0.0555050989718769	0.397451032754284	-0.1396526726506	0.888934421602878	0.970852421918139	-0.358318879404527	-0.273634913311679
GPATCH3	0.119013264659255	0.123085477131972	0.333586240881033	13.3302475867858	0.0369339383227412	0.318989439334733	0.115784204015558	0.90782356967897	0.976237844174865	-0.0569144370367102	-0.159598570952427
NUDC	-0.187642805466277	0.225024069733089	0.404349274184359	61.9745089723759	-0.328580459908279	0.401543321436109	-0.818293923388191	0.413189375062904	0.743601093689773	-0.566265614598693	-0.6105111537075
SLC9A1	0.166497661429691	0.153023351274584	0.276571292416907	35.1416626684213	0.185450111799394	0.395052497290663	0.46943156433953	0.638761191025804	0.874411976934518	0.0219564406894065	0.023616677714553
WDTC1	0.471278920635486	0.0811447092921066	6.32679670718638e-09	120.512400972539	0.649279224379308	0.191995930285174	3.38173430767478	0.000720297752871377	0.0180969026433402	0.528193585161214	0.595814063433442
TMEM222	-0.0632478008933859	0.0972298139692725	0.515370584141085	31.2782907772437	-0.182254229988968	0.268535473797078	-0.678697035486235	0.497329844919433	0.799667133128643	-0.35964735970456	-0.429997503418882
WASF2	0.241624287505845	0.0511813273077372	2.34750147112499e-06	927.330044148232	0.304636547727995	0.146373482727208	2.08122770635811	0.0374130686853194	0.223363286451597	0.146740650708414	0.170649637056335
AHDC1	0.473104659386999	0.204746762754891	0.0208504261603402	80.9882406502842	0.602151545736513	0.385656679018635	1.5613668283116	0.118437223933449	0.419058390477307	0.531226110108863	0.537675551246454
FGR	0.356750769991878	0.211012897474441	0.0909020254647941	45.569806430625	0.634367864884553	0.407303250834393	1.55748294074501	0.119355867725346	0.420489871928763	0.337964028086286	0.577418838362392
FAM76A	0.0127521565239754	0.12142790396601	0.916361258459955	28.4961202108062	-0.000184970335528848	0.308793050444034	-0.000599010681305381	0.999522058654212	0.99978235162378	-0.233412559299836	-0.205389880551047
STX12	0.151516940909686	0.0495629870665879	0.00223520798576631	223.275021574428	0.17407361058953	0.131032287933611	1.32847875386048	0.184019997808992	0.517270346665077	-0.00292631357816154	0.00958218942056915
PPP1R8	-0.00717268231247577	0.0767858022409955	0.925576599473381	34.1646003783724	-0.0605596241339843	0.258791034399102	-0.234009745641306	0.81497741277574	0.945003047365485	-0.26650742065355	-0.279870369442756
THEMIS2	0.0266485313885374	0.104507182498227	0.798729012735957	90.5633748284737	-0.0208263265140642	0.233700318981215	-0.0891155245523575	0.928990099674734	0.981967643196726	-0.210330887059629	-0.230853849333334
RPA2	0.0243371289666179	0.0560239535501334	0.663993804769981	67.4255749865366	0.00500774055980292	0.154643983558798	0.0323823820659594	0.974167112194503	0.994587843028872	-0.214170092150017	-0.198983953198674
XKR8	-0.0381489270356782	0.167595133215489	0.819937389343424	7.39385070101318	-0.0959980003125912	0.480947538513233	-0.199601812308579	0.841792010289249	0.956103338885247	-0.317958503033078	-0.323588509709399
EYA3	-0.0324524191237163	0.042003966276007	0.439756963059523	288.925452530877	-0.0993809559869954	0.107584891738495	-0.923744536812463	0.355619338124668	0.695061088880015	-0.308496688004401	-0.3277618535992
ENSG00000289576	0.436954405110196	0.159708872351902	0.00622017593962916	55.3148620672535	0.58575624072252	0.346428709688644	1.69084208190763	0.0908669675263866	0.365618014398866	0.471181074712965	0.517449674058863
PTAFR	0.175043818421204	0.0854941409057781	0.0406152527973469	237.251551499505	0.193704463176168	0.210733003596451	0.919193765904405	0.357994231323706	0.697384412439157	0.03615148051195	0.0337995622090696
DNAJC8	0.00415931580278434	0.0543573234870981	0.939006962939011	66.456485007077	-0.00839617805796908	0.178362542503633	-0.0470736621048001	0.96245451865559	0.99173341120168	-0.247685140103958	-0.215519541378591
ATP5IF1	-0.0418548921405869	0.159410452404267	0.792889328916115	24.1746758327036	-0.0988338222544952	0.394206896339635	-0.250715609422884	0.802033991485482	0.940867568004596	-0.324114056025772	-0.32708688843879
ENSG00000270605	0.508047455472994	0.442888515920585	0.251330927029431	8.63594893740491	0.625843044154901	0.81773373245518	0.765338421683862	0.444070050668214	0.764081816173948	0.589265575384812	0.566902292498987
SESN2	-0.253376571864777	0.173647298680463	0.144525227898374	27.8107882445539	-0.445448501279301	0.375050961469415	-1.18770126474033	0.234951125332432	0.580965553956885	-0.675448424209977	-0.754684052589659
PHACTR4	0.0346894117980945	0.0252103388472939	0.168821810793497	362.604488707862	0.0085898564183515	0.130275191248876	0.0659362410909192	0.947428587132909	0.988656345608135	-0.196975104134587	-0.194564917665947
RCC1	-0.29842541811694	0.11647524788474	0.0104030592247815	56.613772224602	-0.436882163990945	0.277484182066308	-1.57443988604203	0.115385788805153	0.415537587492592	-0.750273888701695	-0.744116290306866
SNHG3	-0.738624527108843	0.0771126369247651	9.84505068370224e-22	38.2823668550864	-0.856880311237851	0.368481940099262	-2.32543367256215	0.0200487827047717	0.154453294468212	-1.48143807023894	-1.26224211583933
TRNAU1AP	0.250526156888236	0.166014309679371	0.131282522690058	68.0147163963249	0.273527704963134	0.343593150411171	0.796080203100119	0.425985420007245	0.75208667076377	0.161526523528631	0.132272575289377
SNHG12	-0.0669906534959867	0.125124802480323	0.592379731197952	47.8321638679786	-0.0742742642092001	0.327191351227451	-0.227005585357198	0.820419399053208	0.947532317067751	-0.365864182283012	-0.296789275531821
TAF12	0.243866164197698	0.060949371026728	6.30415523705428e-05	66.2063172009557	0.255571593455491	0.221262094137063	1.15506270720359	0.248064748424015	0.594595238663731	0.150464374593862	0.110121227338831
GMEB1	-0.0759678810427489	0.0602374837197948	0.207258525966743	59.8838234479142	-0.196881934154924	0.162968789296529	-1.20809594895307	0.227010357791216	0.572306086799386	-0.380775223894917	-0.448042800395334
YTHDF2	-0.181012107699482	0.0502026836837631	0.000311401204799351	141.676519495063	-0.348984800843369	0.167233216292968	-2.08681509917263	0.036904851722718	0.221565670708116	-0.555252124097129	-0.63568273139359
EPB41	0.0604700581175568	0.073325000433536	0.409550216472868	665.457618425934	0.0184505876718428	0.190831128873123	0.0966854190969543	0.922976219450896	0.979493486144841	-0.15415383353084	-0.182400341334935
MECR	-0.0733632543586464	0.0977315310900316	0.452856665889583	29.6960239085694	-0.249433004820567	0.272939141668742	-0.913877735877459	0.360781093672751	0.699500521658511	-0.37644897766045	-0.512871817022507
LAPTM5	-0.100352260465867	0.172654686948616	0.561084761200032	495.865455541975	-0.168360944852626	0.32662015250832	-0.515464044578011	0.60622878867403	0.861028658128115	-0.42127731592329	-0.412858213929603
SDC3	1.45050530458794	0.238523848537662	1.19304865258762e-09	21.7352441937108	2.38297326817727	0.542279652032955	4.39436231701435	1.11098389478431e-05	0.000874180113406939	2.15467406396527	2.73456554019998
PUM1	-0.0529460927813758	0.0652697985129751	0.417257579766845	694.939949367752	-0.139890458858406	0.177668718849094	-0.787366846367731	0.431067148722531	0.755098774712102	-0.342536375546952	-0.37773593028202
SNRNP40	0.0118252690769126	0.0546360690249033	0.82864709640091	70.3574998033689	-0.0714575409349031	0.169376438096129	-0.421885958508277	0.673108259534222	0.889567381067248	-0.234952105581883	-0.293314457651413
ZCCHC17	0.188448142073187	0.0544232520289646	0.000534903093083131	74.3546952550771	0.187527914044163	0.177362178308271	1.05731625441712	0.290367277398412	0.637411656534798	0.0584158629967462	0.0261799342679952
PEF1	-0.113853629006955	0.118120637540525	0.335108176754508	13.6176100057281	-0.116873385884396	0.359233443702845	-0.325341050320118	0.744922965593475	0.919805747495122	-0.443702888527433	-0.349341186128568
ENSG00000269967	-0.316283497139557	0.148263913948563	0.0329044984622252	8.7587274095058	-0.446936043179302	0.484249610079753	-0.922945592265307	0.35603555944128	0.695289104178712	-0.779935892703252	-0.756519141339465
PTP4A2	-0.262140835614928	0.0506913276649009	2.32452027645599e-07	73.1318124769213	-0.372472979775365	0.151050758285679	-2.4658795758636	0.0136677276444043	0.122413245409752	-0.690005736118969	-0.664658649928393
KHDRBS1	-0.0836103013148564	0.0805076841417999	0.299019583910751	273.536141493358	-0.197435544362408	0.173297797956628	-1.13928478428688	0.254584392616727	0.602833234827861	-0.393469170450183	-0.448725755183722
ENSG00000203325	0.209730021827891	0.159734369512525	0.189185490896251	9.25295098806624	0.0587996273991502	0.503089156676064	0.116877151134885	0.906957404792282	0.976237844174865	0.0937647491588681	-0.132624218142031
TMEM39B	0.0375746603108187	0.149751943946065	0.801881627342507	40.5544241601983	-0.0774823425967905	0.331636517769652	-0.233636341129984	0.815267312286071	0.94511721915349	-0.192182749210997	-0.300746884092332
KPNA6	0.0404765134156762	0.0352501666768685	0.250859408205149	170.414083579804	-0.0211701241350066	0.125155634775158	-0.169150387619693	0.865678352310943	0.961595047172693	-0.187362814306509	-0.231277971266572
TXLNA	-0.145501348299934	0.113022618828659	0.197967144990752	76.7324366900773	-0.240214841897335	0.23349129949042	-1.02879568712662	0.303575693834102	0.650210590681912	-0.496269280193613	-0.501499937632561
TMEM234	0.0917964250997999	0.299708142446785	0.759386854582852	6.94726085347565	-0.0649366993018789	0.703685625245759	-0.0922808381643436	0.926474912330632	0.981016852112467	-0.102121203279586	-0.285270097274054
EIF3I	-0.293942390492081	0.358427371979987	0.412165300297042	8.3390189231374	-0.586056850870841	0.777653363138308	-0.753622216080623	0.451076100428305	0.768584938473032	-0.742827646405464	-0.928143906368598
ENSG00000291132	0.68207651502963	0.181409922491397	0.000170006208359731	11.9262247571955	0.95123884492543	0.413495790953254	2.30048011548676	0.0214210345581298	0.160057394084483	0.878325258367414	0.968323034481244
HDAC1	0.0206382024290598	0.0564013596593383	0.714427194449706	63.2769012212486	-0.14496264304968	0.210083080726669	-0.690025310692608	0.490178270521575	0.795672114370523	-0.220313954186889	-0.383993171268875
FAM229A	0.795426954004003	0.345577502094108	0.0213502644640567	8.05149842081599	1.2614625294661	0.790522952765578	1.59573169261308	0.110548709606936	0.405460459461762	1.06659865385289	1.35102687188143
BSDC1	0.583014157883005	0.0961934251973558	1.35401991826726e-09	92.3714526397612	0.745862562089635	0.213294193734039	3.49687232002043	0.000470747082016484	0.0134060085274257	0.713784154569782	0.71496297376048
ZBTB8A	0.307587066375646	0.217045969463558	0.156438577355078	18.9453028461965	0.392152237600654	0.457450945469061	0.857255278374273	0.391303818410716	0.726185599756559	0.256303846632891	0.278612349176724
ZBTB8OS	-0.144329593689597	0.0852154554527213	0.0903219100538398	110.326679147353	-0.282826702866157	0.191077669208266	-1.48016617555602	0.13882890474816	0.454785178984597	-0.494323013190502	-0.554067563910603
RBBP4	0.0464510819964286	0.124968095511141	0.710113597918193	137.495322275223	0.0418888893575853	0.23122900319064	0.18115759173623	0.856243880672325	0.958971855533364	-0.177439144637145	-0.153485953284396
YARS1	-0.229448533533713	0.179717621456092	0.201702195085262	74.6565422211667	-0.372577390145964	0.338715671449679	-1.09997092414224	0.271344790573179	0.620239319656168	-0.635704307957243	-0.664787454566735
S100PBP	0.690962140867051	0.117095091990725	3.61604240874755e-09	194.06186212877	0.925248718652929	0.248650778724296	3.72107710018011	0.000198374855921372	0.00718374131026375	0.893084150900711	0.936260617732734
RNF19B	0.307301137935057	0.175627520784668	0.0801645252407227	99.4733750593947	0.3696801375866	0.350152177402266	1.05576992360638	0.29107334232284	0.637990570796541	0.255828923740111	0.250889904571784
ENSG00000236065	-0.713042608619901	0.118068246584747	1.54840727458135e-09	12.3871742152441	-1.13543956845213	0.368933116883963	-3.07762983719688	0.00208653920623394	0.0362686881581375	-1.43894688360988	-1.60588350104527
AK2	-0.177098397586585	0.0443072879713475	6.41370500336142e-05	97.0980083371119	-0.235420061777122	0.16347159606013	-1.4401282391011	0.149831121020922	0.470751480864454	-0.548751509731907	-0.495584912948961
AZIN2	0.82099999657956	0.239843665275746	0.000619197053985981	130.318821046353	1.17579180713511	0.43857186733996	2.68095583573694	0.00734122039458801	0.0834637004745166	1.10907509772165	1.24534018249322
TRIM62	0.284479055992546	0.104206307247531	0.0063342000538646	20.1481856724469	0.329961864673889	0.267619470476139	1.23295163870862	0.217593807819458	0.561983954837773	0.217921784621438	0.201891919517522
ZNF362	0.178611509276283	0.0370504783479621	1.43011453125133e-06	159.262649490168	0.144163494342814	0.146678616422498	0.982852837441285	0.325679872546947	0.670033656775966	0.0420773620295325	-0.0273160773305729
ENSG00000225313	-0.423871525144157	0.200996619327209	0.0349576151836138	42.9194763198809	-0.705633140412697	0.435838321935786	-1.6190250028465	0.105441883603144	0.395381789810063	-0.958638009159912	-1.07565780408244
PHC2	-0.0912176015765764	0.0672770214205529	0.175146652518194	731.768545554652	-0.192136576309539	0.153886377002422	-1.24856130901382	0.211825571187236	0.5540235012795	-0.406104783189851	-0.442188744925795
PHC2-AS1	-0.422203468698049	0.14589221653251	0.00380439625509845	8.42080070356615	-0.663893036608161	0.502582130776966	-1.32096426823177	0.186513278668524	0.520275660598334	-0.955867392179406	-1.02416561088278
ZSCAN20	0.279457240462152	0.119699650237569	0.0195615148233379	13.8860153260964	0.145253857030567	0.403392941630181	0.360080313858668	0.718787074025308	0.911437235441364	0.209580623617001	-0.0259709640927522
SMIM12	0.05197788316042	0.210986918861621	0.805406701137618	54.2559877361263	-0.0484329915831656	0.423877543617949	-0.114261753924901	0.909030299831159	0.976478013568856	-0.168259209996107	-0.264910490351603
TMEM35B	0.243274892479901	0.217938086861862	0.264312186251189	9.05578180132549	0.236470280396904	0.553355547902118	0.427338772139198	0.669132596483308	0.887010818499452	0.149482281053056	0.0865571148252203
ZMYM6	0.209452976151965	0.0977818225620261	0.0321899334436809	215.413292845596	0.217834302141285	0.247393273690751	0.880518289327396	0.378578601773993	0.716776300567091	0.0933045804062533	0.0635670571747479
ZMYM1	0.309945469791743	0.0528035908569472	4.36373386562307e-09	91.736417862493	0.338446111003827	0.188976241004572	1.79094530193157	0.0733020729737764	0.32616833494996	0.260221119676477	0.21235841124501
SFPQ	-0.112148131065532	0.114434311292895	0.327075309002792	352.537185289719	-0.233999500590702	0.244906875197558	-0.955463175143379	0.339343519263735	0.680601284020752	-0.440870081779347	-0.493832454176802
ZMYM4	-0.0760967077458643	0.0277926759128723	0.00618116339006683	568.745244735126	-0.170166025683712	0.148472022326252	-1.14611509304958	0.251747533355745	0.599230098962767	-0.380989203135264	-0.415085030885559
KIAA0319L	-0.107113238468762	0.0676770980476173	0.11348751526719	357.036548500365	-0.213937489344732	0.132836115096941	-1.61053708314644	0.107280656610455	0.398980154644919	-0.432507199961898	-0.469083187526944
TFAP2E	0.969169383600321	0.182327397532863	1.06338894017995e-07	12.5438404274018	1.25886445594932	0.507295822931085	2.48151945875639	0.0130823567254066	0.119928334425439	1.35518224872886	1.34782178872928
PSMB2	-0.0701042549244144	0.118840993483535	0.555257960026741	45.9069791798586	-0.109503262173067	0.289539490780996	-0.378198020165388	0.705283496114682	0.90566830030793	-0.371035828007745	-0.340249118801033
C1orf216	0.00949000865727171	0.150463897238347	0.949709436696385	13.5185843616671	-0.019503022081277	0.399784895298316	-0.0487837892592816	0.961091601088988	0.99173341120168	-0.238830938452111	-0.229221370223216
CLSPN	0.399877055138009	0.371173943792446	0.281332587290463	11.1953394231013	0.562160238831832	0.71406689459308	0.787265511240633	0.431126454597832	0.755098774712102	0.40959614713765	0.48834074098614
AGO4	0.062517342041326	0.0624270753661502	0.316611256729194	421.350428636322	0.0382099562933764	0.17784325493075	0.214851872275138	0.8298828089094	0.951767212137555	-0.150753325342795	-0.158024426235924
AGO1	0.153570293386782	0.0612335202854196	0.0121435610095213	105.880484839971	0.187264147000355	0.183276355250933	1.0217583536292	0.306895284900536	0.652231332054799	0.000484274386820488	0.0258545411246752
AGO3	0.00642488468656807	0.0232022312011732	0.781850708261105	432.441755129629	-0.0195692883288538	0.104434295854802	-0.187383734133291	0.851359775004594	0.958670101592836	-0.243922063839625	-0.229303118808194
ENSG00000271554	-0.660683084664876	0.146212358103839	6.22339434587585e-06	8.8659156638281	-1.03010761405436	0.460553008302926	-2.23667546511132	0.0253075586825724	0.177804542528516	-1.35197849204287	-1.47594196157651
ADPRS	-0.509839424990481	0.216210726598254	0.0183703665942954	26.7081004388784	-0.807521472012645	0.453862851588518	-1.77921913896747	0.075203841779801	0.330474410337979	-1.10142941388029	-1.20135115837077
COL8A2	0.0285526553374961	0.109895890277929	0.795006096580156	43.842348485975	0.00279567331046635	0.258434603809864	0.0108177204958326	0.991368876173734	0.998277419036465	-0.207168165463318	-0.201712844212143
TRAPPC3	0.0366780168003068	0.0693530087191316	0.596902725810422	42.8253766658241	0.0333897642074952	0.202642486402966	0.164771785029807	0.869123612742885	0.962530696749323	-0.193672060763661	-0.163970800095174
MAP7D1	-0.00515989729195429	0.151173321719814	0.972771630060246	58.1911996366545	-0.0559112505469598	0.310094328422073	-0.180304008884866	0.856913908614935	0.958971855533364	-0.26316421463137	-0.274135957474637
THRAP3	-0.0888227795337904	0.0424093347910532	0.036222959267449	316.398591451325	-0.134479382609304	0.152551727844582	-0.881533002014305	0.378029399767204	0.716217732342872	-0.402127019348278	-0.371060619052761
SH3D21	0.542277669252181	0.121654030670176	8.29056932677172e-06	23.6502105006398	0.856915447073902	0.316877971241526	2.70424429857498	0.00684599367457249	0.0800040276730668	0.646121452033496	0.851962072655097
STK40	0.0226361277059901	0.106023902076689	0.830936808068622	119.400704270117	-0.0400044998867125	0.226392694412247	-0.176704023027646	0.859740880686864	0.959741729217306	-0.216995429978094	-0.254512779678725
LSM10	-0.174823430926308	0.160375200595421	0.27567342257218	12.7142784485889	-0.379288218151048	0.415242147654267	-0.913414546894324	0.361024557688362	0.699570790315036	-0.544972823900409	-0.673066189420527
OSCP1	-0.348951158278015	0.231225448251947	0.131263467600205	7.04670265063009	-0.568434544131238	0.589241163100096	-0.964689128540527	0.334700542079474	0.67794067359464	-0.834196392625062	-0.906404352784626
MRPS15	0.0896511943715996	0.120744034859046	0.457790729435914	12.6655029213051	0.0184535229607894	0.370652348117468	0.04978660746253	0.960292439144889	0.99173341120168	-0.105684399654938	-0.182396720249893
CSF3R	0.0690442440694012	0.0748634498622412	0.356388244702625	474.375111014115	0.00777045312167008	0.167482189919785	0.0463956981061192	0.962994865236576	0.99173341120168	-0.139912238021514	-0.195575765004965
ZC3H12A-DT	0.367240770160031	0.293530505988999	0.210892087259954	9.24112058583573	0.352702181774162	0.652840027685302	0.540258205405536	0.589018977103076	0.85239904143894	0.35538776255235	0.229945247008803
MEAF6	0.737097447098608	0.0930997498512469	2.42748817046448e-15	60.4768325690212	0.963812432733932	0.215335224262418	4.47586982592028	7.61008437652056e-06	0.000681596335799357	0.969714209280468	0.983834294723436
SNIP1	-0.202792595634252	0.126907907586647	0.1100539215171	23.3615217610123	-0.409743197730614	0.3431082465506	-1.19420970451722	0.232395947904954	0.577324085701636	-0.591429191040262	-0.710636620479977
GNL2	-0.104608857817025	0.059297418956147	0.0777086693498746	54.3536868938207	-0.223614620042094	0.208922833523155	-1.07032159324658	0.28447457810652	0.63262703277555	-0.428347460898186	-0.481021267169016
C1orf109	-0.0672343707169061	0.111436697192857	0.546281610037146	16.8220508882905	-0.296069573468976	0.380776437925198	-0.777541738354979	0.436839219362512	0.759886517536005	-0.366268992966905	-0.570404477081487
C1orf122	0.486243169641248	0.513312687689839	0.343503734546095	9.46595310092408	0.914425053580137	0.810274007286461	1.12853805670315	0.259092754032658	0.608352067853747	0.553048980488284	0.922908129304183
INPP5B	-0.150737962048501	0.0789868917615168	0.056340554190874	171.422386031706	-0.279300542390178	0.17138996489101	-1.6296201622294	0.103181800419358	0.391623228273131	-0.50496721784793	-0.549717557084257
SF3A3	-0.0825298914052154	0.10137443377225	0.415582213798673	70.718992580448	-0.168726304771354	0.265040249449865	-0.636606346098652	0.524381290492227	0.817073795663387	-0.39167462563814	-0.413308935940518
FHL3	-0.0909294113328789	0.189079366661505	0.630583272794336	36.3776337740981	-0.145552443593491	0.37925411848853	-0.383786059261722	0.701137021404506	0.903475586659134	-0.405626103475704	-0.384720771844413
UTP11	-0.106790853491732	0.185886341268722	0.565632592423621	16.8305228813692	-0.221888755062497	0.449671266493705	-0.493446594425892	0.621697066451954	0.866952900509843	-0.431971723303598	-0.47889217392617
RRAGC	0.403525442898841	0.0760936391685006	1.13907748423898e-07	40.0116234827061	0.572394918265498	0.247494347480718	2.31275956033741	0.0207358623221107	0.157256509515621	0.415656065017058	0.500966634136833
RRAGC-DT	0.77062718162839	0.219595897871036	0.000449293225895136	87.8004527992255	1.10559786654974	0.37982337179242	2.91082105172288	0.00360480409192632	0.052802954320314	1.02540660030046	1.15874624475427
MYCBP	0.047194534222758	0.109077296018379	0.665254124013668	14.9008894167539	-0.210012119767844	0.439685022447082	-0.477642196222683	0.632904892428363	0.871581350101172	-0.176204281532081	-0.464240701040095
AKIRIN1	0.308938689503045	0.110422669562968	0.00514546376176476	72.5203829681385	0.366789080753742	0.235492411919198	1.55754097452445	0.119342100206052	0.420489871928763	0.258548872571164	0.247323385962107
NDUFS5	-0.475180489343044	0.450530134332107	0.291556096899888	10.3443448385646	-0.77756311333182	0.797513144272244	-0.974984699520371	0.329567849628118	0.672841409376494	-1.04386143657647	-1.16439337790234
MACF1	0.124428655775315	0.0882727203907264	0.1586597377556	919.406140596787	0.149979030724907	0.175273166100418	0.855687348278863	0.392170740129277	0.726594450149626	-0.0479195528304569	-0.0201418085662037
PPIEL	-0.0622633201819379	0.190738505934618	0.744096862677745	26.2115943856768	-0.179902423783742	0.474982490214782	-0.37875590677541	0.70486913329578	0.905647757669587	-0.358012151865831	-0.427096225069054
PABPC4	0.284455468303212	0.0697040074245738	4.48605896577739e-05	79.0011624939054	0.43121891991091	0.221311126660589	1.94847374561625	0.0513583033089375	0.26742935719548	0.217882605819815	0.326806507068845
PPIE	-0.255391521166696	0.482441826547901	0.596546948416197	13.0675992305072	-0.416295672377899	0.869851409050372	-0.478582511963019	0.632235661877954	0.871532210354882	-0.678795225071411	-0.718720004557167
TRIT1	-0.136081107314333	0.0707286232870596	0.0543559372531523	90.6461699931904	-0.215590882212827	0.206405678328859	-1.04450073252992	0.296253780466167	0.643831925663902	-0.480622399840096	-0.471122876393019
MFSD2A	-0.153739087315709	0.179987010348694	0.393012087407848	13.3326842518757	-0.400246284473084	0.585869015902302	-0.683166840384384	0.494501423342035	0.798100293386709	-0.509952042339542	-0.698920863984806
CAP1	-0.0507933859203051	0.04525407448669	0.261690406809795	239.684343288719	-0.0613127669841546	0.138081207064935	-0.444034117947139	0.657017917150806	0.881296212506408	-0.338960761425949	-0.280799475353213
PPT1	0.0645694427356366	0.0663967390901601	0.330812244989769	132.655108793447	0.0325405106358496	0.197615335460167	0.164665918057806	0.869206944175617	0.962530696749323	-0.147344816570427	-0.165018471878441
RLF	-0.388693692419045	0.0840370191869775	3.74115279575574e-06	376.78374078478	-0.641527844792087	0.18949937407999	-3.38538239456818	0.000710791601955635	0.0179555506794755	-0.900208151517507	-0.996575052331858
ZMPSTE24	0.015695372055142	0.0597272700317114	0.792717053853586	62.2743338854282	0.0479631907337344	0.170340054311634	0.281573179764206	0.778270807862425	0.931495602228893	-0.228523922019626	-0.14599246209716
COL9A2	1.04248932666951	0.137471960140376	3.36908473185305e-14	42.0614062146865	1.34412084076191	0.395616586507049	3.39753409387946	0.000679961145418105	0.0174191792995429	1.47696558510887	1.45299733546083
SMAP2	0.605905898951318	0.20206142428066	0.00271203257483783	1925.03974700457	0.834706952607726	0.386969532405134	2.15703532890501	0.0310029118395277	0.198991884361695	0.751806996461731	0.824564821965903
ZFP69B	-0.155284955696789	0.13509755544001	0.250379409460842	10.6290870191441	-0.246521468638291	0.427899891357769	-0.576119493407802	0.564534416291617	0.83960987531367	-0.512519706758957	-0.509280034301802
ZFP69	-0.170348247807409	0.135623921507983	0.209103666812403	10.4150954049695	-0.276377330974774	0.400832520364033	-0.68950825328187	0.490503481276551	0.795853602452043	-0.53753961121206	-0.546111371348105
EXO5-DT	0.0712831181045944	0.0807149513203624	0.377157180991956	49.2064973181092	0.000167550469009896	0.207905177368331	0.000805898492431765	0.999356986104918	0.99978235162378	-0.136193501504178	-0.204954997363904
ZNF684	0.215860103393701	0.174234867388645	0.215381415155403	12.5499932537936	0.408769931334149	0.459808253366123	0.889000857078277	0.374002619182514	0.713059070601128	0.1039467235865	0.299112573619502
NFYC	0.0065751477389444	0.0568430576300945	0.907912531811217	227.158510701731	-0.0615613058151557	0.152109160538016	-0.404717938074281	0.685684855078891	0.895846424787049	-0.243672479141561	-0.281106082389062
CTPS1	-0.419630145952696	0.229072913869236	0.0669718662958947	44.3380244395055	-0.689173778905665	0.447799316528873	-1.5390237400267	0.123798500683151	0.427717258102298	-0.951593141322228	-1.05535290434783
SLFNL1-AS1	-0.2165343489049	0.10627298537467	0.0415970030182045	15.0722909225962	-0.271065534709471	0.383273316853545	-0.70723821041017	0.47941845676659	0.789557413567146	-0.61425403910965	-0.539558535715232
SLFNL1	-0.497459505154558	0.163184417379199	0.00230025338183943	6.37815345961766	-0.895468361434092	0.612814608523605	-1.46123860133076	0.143949973006726	0.463852001115521	-1.08086655091799	-1.30984581479532
SCMH1	-0.0118629111114589	0.100234062960261	0.905788683390324	288.511058731576	-0.0483606732297722	0.241168823066789	-0.200526223144437	0.84106905136475	0.955675441423908	-0.274297821022338	-0.264821275656732
HIVEP3	-0.372264960367633	0.152531195967826	0.0146635981201623	1353.80681153822	-0.59775496344822	0.267201206140102	-2.23709680088344	0.0252800140149189	0.177804542528516	-0.872920271604315	-0.94257514678253
FOXJ3	-0.137963099439747	0.0224149983198058	7.51031827582891e-10	406.606097444673	-0.229178588610347	0.11233433365757	-2.04014730980606	0.0413356558540091	0.236485066897548	-0.483748360806235	-0.487885192228114
PPCS	0.189041707377496	0.0710899364295369	0.00783285822394475	41.4508512696071	0.224898818498582	0.223988233220545	1.00406532640105	0.315347126923394	0.661384714740994	0.0594017661506801	0.0722821155472798
CCDC30	0.0667488071172188	0.341470738047238	0.845021532284777	107.906729719199	-0.00675332463319348	0.575307481947563	-0.0117386351561633	0.990634139340155	0.998277419036465	-0.143724924703812	-0.213492854374088
PPIH	0.045564527247723	0.0804173114538409	0.570985310958073	34.9506332336708	0.0419079970811828	0.274299561447793	0.152781859584413	0.878570303726767	0.966797669247085	-0.178911698906303	-0.153462381263596
YBX1	-0.261404205807674	0.066662479431837	8.80691028471726e-05	144.039911094115	-0.360825090842551	0.224005806732705	-1.61078454217531	0.10722669140189	0.398980154644919	-0.688782204950652	-0.65028936732897
P3H1	0.0971560631915835	0.0827832210205723	0.240547173043787	38.9752306434518	0.0200810973930873	0.248934848474479	0.0806680845054362	0.93570591894607	0.983542187478533	-0.0932189240185284	-0.180388881996611
C1orf50	0.347221421236289	0.0914687296763157	0.000147009815435571	26.3516789339834	0.393395338357624	0.269356056111141	1.46050303838463	0.144151873105778	0.463887528017031	0.322135921347453	0.280145885955748
SVBP	0.169442353142601	0.0856119305016105	0.0477945179346217	28.8972157133157	0.216629165891224	0.235807533060698	0.918669404151152	0.358268517727974	0.697458990660362	0.0268475298855653	0.0620803548677623
ERMAP	0.399915674577932	0.0945977648579478	2.36261962006751e-05	127.443330457258	0.550271906292861	0.239068487006137	2.30173333668496	0.021350214992006	0.159899954625748	0.409660293453729	0.473674837930768
ZNF691	0.00660640321312073	0.0844738024717075	0.93766376542517	25.4657749889193	-0.19860408097467	0.283646487433344	-0.700181704246703	0.483813835931637	0.792376847708808	-0.243620564263207	-0.45016730677356
EBNA1BP2	-0.131070411833017	0.15241060000756	0.389798822994504	7.64298033580569	-0.368487474460785	0.624665427477793	-0.589895739786055	0.555260550456499	0.833826979484486	-0.472299709072005	-0.659741977688726
CDC20-DT	0.576353896358835	0.180137956670747	0.00137659548798503	7.98308649430256	0.719731214793569	0.471407120208634	1.52677204891397	0.126817704286909	0.434185037758478	0.702721559106344	0.682726341340076
ELOVL1	0.0161867915104187	0.175457043194241	0.926495431620842	15.1391244013885	0.008482345692136	0.477321528925525	0.0177707167561249	0.985821765713704	0.998277419036465	-0.227707681603711	-0.194697547021908
ENSG00000288772	0.190368266126292	0.208177309742905	0.36047911407492	24.5199066484227	0.332100204138428	0.460325879363016	0.721445869169853	0.470635233788605	0.784739668431831	0.061605160528387	0.204529857107474
MED8	0.12708401853307	0.116737152683374	0.27631537362396	17.0749816715783	0.139771945588086	0.337909725886984	0.413636941704464	0.679140014516734	0.892873065266907	-0.043509034731262	-0.0327336603337946
SZT2	-0.0472647387230525	0.0803406596581804	0.556328200369185	111.573317687853	-0.101656342170947	0.174994655535046	-0.5809111247434	0.561300354221349	0.837321717743164	-0.333099730844081	-0.330568857279319
HYI	0.234009702392039	0.148608569790883	0.115332253977356	11.1439033791086	0.346283755428759	0.463885485704576	0.746485428193131	0.455374230884043	0.772997141352627	0.134092937937636	0.222027230058895
KDM4A	0.121467614338228	0.0987077919206359	0.218480824182501	67.8110213808949	0.100626121160218	0.210918706193588	0.477084858788483	0.633301696061567	0.87162522317893	-0.052837798675623	-0.0810254509780862
KDM4A-AS1	0.139457389018183	0.172984959950916	0.420137822463888	7.0297565345589	0.0846931903789964	0.538760196539608	0.15720016237831	0.875087100332978	0.965012280573952	-0.0229570501433708	-0.100680925575498
ST3GAL3	-0.221754881202488	0.0950787274418841	0.0196833856756184	289.409376344405	-0.372473994138911	0.194894919954628	-1.91115291371178	0.055984932890041	0.281194870547453	-0.622925265712758	-0.664659901286174
IPO13	0.0638083772460922	0.136261719017142	0.639585736062649	11.3975391603469	-0.14061598649007	0.480778235059489	-0.292475774142877	0.769922879942754	0.928568471895072	-0.148608935044072	-0.378630968999611
ATP6V0B	0.0905191109812251	0.180782086622069	0.616576353281362	118.062587616889	0.116871137496306	0.355088230548542	0.329132670254273	0.742055411362422	0.918612293972693	-0.104242803057951	-0.0609849756686174
CCDC24	2.05625069541758	0.674064918359306	0.00228443003927089	7.85588263475258	2.14992774699459	0.949601829795258	2.26403075429849	0.0235722233054438	0.169885071279344	3.16080816069298	2.44707164566516
ENSG00000230615	-0.930421761723156	0.228781185014539	4.76502141528796e-05	24.8136714839009	-1.46133424614964	0.520490144337179	-2.80761175220827	0.00499103593188095	0.0660946101453263	-1.80001042807272	-2.00791967674153
DMAP1	-0.017431604901925	0.135696995162764	0.897785132618581	18.3645924787879	-0.130601038126365	0.48862598120621	-0.267282222291919	0.789251873563005	0.935672741804512	-0.283547338693698	-0.366276144525685
ERI3	-0.143557660435466	0.169036865993092	0.395731987465596	203.245823445137	-0.269957423479984	0.30174641418425	-0.894649980215322	0.370974225253092	0.710867317474201	-0.493040843521302	-0.538191527195496
ARMH1	-3.01612026059336	1.56504417165376	0.053957326212844	10.7665463759639	-0.954360489325108	2.33391379747801	-0.408909913620791	0.68260577349695	0.894801447125951	-5.26432465476947	-1.38249740285806
RPS8	-0.375106554842735	0.149457771554005	0.0120805417137674	155.558544712228	-0.555034714782312	0.28462240896219	-1.95007384276634	0.0511673184010066	0.267295702047645	-0.877640117819829	-0.889873809283621
PLK3	-0.117904261738582	0.178021342724279	0.507776362125018	62.1828476967724	-0.236331031132567	0.35387144032586	-0.667844319154276	0.5042329730679	0.805037111833443	-0.450430929328586	-0.496708719690534
BTBD19	0.181142587106395	0.0711017592510302	0.0108450386413954	39.8537152076496	0.101294755276211	0.271667197061408	0.372863401882541	0.709250111978571	0.907156424519224	0.0462814447099801	-0.080200598283856
PTCH2	0.0571818162311454	0.609754944773543	0.925285225380506	6.84092189025567	0.131839945732935	1.00097413421625	0.13171164091684	0.895212377619819	0.973346444853666	-0.159615554462262	-0.0425188796258624
EIF2B3	-0.168281365847453	0.0968888190306036	0.0824136134874545	246.395379373718	-0.271868821447301	0.230485395457909	-1.17954901614124	0.238179630753031	0.583659483631019	-0.534106550977006	-0.540549501049021
HECTD3	-0.0587797719028354	0.139167530180785	0.672757162705849	15.5227135718143	-0.291571166249547	0.42054716829815	-0.693313825960267	0.488112628275837	0.794202639651975	-0.352226029917133	-0.56485506937713
UROD	-0.079689444597776	0.237777830009451	0.737517631870159	9.39825772298421	-0.452397771511399	0.617400774630296	-0.732745714130822	0.463713536586493	0.779218716259335	-0.386956685681566	-0.763256938921316
MUTYH	-0.224103952738338	0.210535794584718	0.287126772772816	15.4648319637563	-0.419930341483454	0.476434701948567	-0.881401669034569	0.378100454626417	0.716217732342872	-0.626827038641866	-0.723203871791339
TESK2	0.731815125531477	0.307845215801288	0.017443785016503	44.8946399484403	0.957004860983074	0.582504111973543	1.64291520233344	0.100400479187606	0.386023458715488	0.960940351618436	0.975436213073778
PRDX1	1.09827363205935	0.457282062175799	0.0163172027078021	19.0352158288895	1.59819720099159	0.761747109022579	2.09806795728085	0.0358991426402148	0.218014824325901	1.56962248776911	1.766435679785
AKR1A1	-0.0034020550886322	0.131783783153441	0.979404554230304	143.156892240314	-0.0292224695097563	0.262453374752171	-0.111343470196756	0.911343985455702	0.977046690547492	-0.260244464841764	-0.24121165340806
NASP	-0.24447866301302	0.190089534287007	0.198399879671653	145.998801838848	-0.407430073987646	0.325960110868729	-1.24993844462069	0.21132203426627	0.553076383681941	-0.660669129772315	-0.707783062299447
GPBP1L1	0.149121582210613	0.0237269615083483	3.28064632356641e-10	404.206437286643	0.120564994786067	0.103696119037364	1.16267605678304	0.244960959547423	0.590776349099673	-0.0069049687978566	-0.0564280916199568
TMEM69	0.0163798301269929	0.229333477399375	0.943060601215639	26.3619257963704	-0.0485698373598742	0.480826044361766	-0.101013324734404	0.919539882672906	0.97859060711122	-0.227387047328881	-0.265079308551142
MAST2	-0.137114480491657	0.0740737604117075	0.064161881999986	228.943734395193	-0.282078933937101	0.180383574556718	-1.56377283591532	0.117870925723698	0.41832412931523	-0.482338817338422	-0.553145087475375
POMGNT1	0.33775316442627	0.355011565888498	0.341408277611862	12.5473664766505	0.530802084456463	0.733248674553755	0.723904594549048	0.469124309071577	0.783521070225881	0.306409287422781	0.449656118852888
LURAP1	0.837891789307376	0.583365059777687	0.150914773716288	25.3670869408713	1.29215815294832	0.877634110832424	1.47231988478972	0.140934516064737	0.45828535745974	1.13713211454028	1.38889417049027
LRRC41	0.0645862363858917	0.0595040548354638	0.277740550018546	52.8736607897846	0.0172177199029981	0.206157070623283	0.0835174842703337	0.933440075522616	0.983540695818261	-0.147316922566798	-0.183921254307271
NSUN4	0.134307185858838	0.0675579136055297	0.0468083281739427	47.8529675533837	0.111262096323368	0.207082441227712	0.53728406746481	0.591071409133383	0.852599070981311	-0.03151146109249	-0.0679045040218363
MKNK1-AS1	-0.638255712031985	0.145178429882577	1.10084552053736e-05	7.74027559345	-1.30450108010379	0.475559191368546	-2.74308877586772	0.00608642282976457	0.0748553449283309	-1.31472695922466	-1.81444426700214
MKNK1	-0.471838297557783	0.0978171379923524	1.40935447627299e-06	743.275689181122	-0.745907428001205	0.198768654704785	-3.75264112497537	0.000174981266946814	0.00653839237288843	-1.0383101056644	-1.12534171016943
MOB3C	-0.362129689622454	0.084679393360194	1.89872033838936e-05	24.0842947096043	-0.750777628630582	0.268817172888793	-2.79289310486563	0.00522389515176278	0.0681779330540965	-0.856085737440835	-1.13134977648626
ATPAF1	0.478439759347592	0.231493056862197	0.0387571126978711	44.055554531355	0.695692942906241	0.433881384447369	1.6034173574705	0.108842541402823	0.40337785950949	0.540087631898491	0.653071807034061
EFCAB14	-0.0369022223969152	0.0406113113967678	0.363525097584528	121.849399539706	-0.0691977041302184	0.169657754838384	-0.407866437912821	0.683371733999661	0.894825963492924	-0.315887745146023	-0.290526636282031
TAL1	-0.0455806576350079	0.0670552559925768	0.496664212269595	243.496636244585	-0.168368121075084	0.165763145514129	-1.01571504662798	0.309765100715356	0.654904314712301	-0.33030249717134	-0.412867066792907
STIL	0.315207739297284	0.468841182179657	0.501384838819927	11.5313441750925	0.51788430338218	0.82074912997179	0.630989768335155	0.528047214468993	0.819020361118947	0.268961671162051	0.433720248594809
ENSG00000290466	-1.48756963692951	0.337518343835515	1.04631339380903e-05	9.79032719651953	-2.50018717477682	0.714112973418253	-3.50110874307345	0.000463326746622391	0.0132267949345998	-2.72542477319344	-3.2894884997948
SLC5A9	-0.394528138333343	0.155881182655285	0.011375269176787	9.31341590318945	-0.911719101395621	0.587591639890163	-1.55162027418574	0.120753109133908	0.422584836360217	-0.909899079519202	-1.32989335098869
SPATA6	-0.537268560116197	0.237786416032994	0.0238548734438524	628.297124209869	-0.864985759706964	0.388775453515364	-2.22489807904701	0.0260880810160029	0.180159773137588	-1.14698879990539	-1.27224130799505
ELAVL4	-0.772904832392287	0.279235114275898	0.00564125900475125	68.0706347284437	-1.1886467218991	0.505444444963947	-2.35168619171171	0.0186885338792658	0.147459696035928	-1.53837714813216	-1.67152188655877
FAF1	-0.109937120249624	0.019079309431133	8.30677802547881e-09	887.277888733537	-0.207516279010877	0.0881945780349453	-2.3529369223656	0.01862579337157	0.147261747728188	-0.437197625655377	-0.461161736142087
RNF11	0.534544076109532	0.0808257426438942	3.75243004720114e-11	54.6302367682043	0.748338764185258	0.200964148520164	3.7237426162616	0.000196291046134772	0.00713028744365101	0.633276068694497	0.718017711652516
EPS15	0.142049456475487	0.169231495230771	0.401256355262697	918.813932261645	0.191243837639372	0.330334951323086	0.578939155161708	0.562630229000519	0.837738085833496	-0.0186516645980686	0.0307640401575178
OSBPL9	-0.0634809669575547	0.0852703051104908	0.456593723744741	314.887880467245	-0.148554557732497	0.193179514537239	-0.768997468951919	0.441894813081353	0.76315436739866	-0.360034645073812	-0.388424295007101
NRDC	-0.0935900417543461	0.0871922153967356	0.283102394962371	447.320715191446	-0.192348974277086	0.169959448058731	-1.13173451946384	0.257746064259187	0.607171939454294	-0.410045371086082	-0.442450767206128
TXNDC12	0.012027279158001	0.0594706997137205	0.83973009154075	58.7104223455917	-0.0236764421711638	0.166827746523613	-0.141921488868235	0.887142020460073	0.97029674422541	-0.234616569837752	-0.234369861338095
BTF3L4	0.0725361530960904	0.0636787300469668	0.25466333564863	136.067851657354	0.0728209127414994	0.203912932634466	0.357117676650937	0.721003711793929	0.912363134078165	-0.134112228995261	-0.115327022688547
ZFYVE9	-0.229685450809404	0.345240262430293	0.505863994384558	57.3697662868972	-0.433803125556957	0.623616418970561	-0.695624926413998	0.486663751711521	0.79338971777564	-0.636097824033115	-0.74031787038308
CC2D1B	0.160478105513985	0.0885734431252631	0.0700158115512795	40.2073605628237	0.400424446852655	0.299867092324235	1.33533974584877	0.181765175713495	0.513891760637697	0.0119580477249042	0.288817263831146
PRPF38A	0.316410183914779	0.240538080129702	0.18836657762719	31.0497915906165	0.409203531662006	0.473541902688375	0.864133732070784	0.387514430541488	0.724113204896207	0.270958913811197	0.299647479616813
TUT4	0.170223394470328	0.0763421392369433	0.0257644712430501	517.988923370871	0.181902327198622	0.173819324655704	1.04650232394429	0.295329172534093	0.643113805000467	0.0281448279297205	0.0192399945383638
SHISAL2A	-0.242979742298538	0.177873381685076	0.171930664856579	66.2087286800305	-0.438958945202364	0.438492942232312	-1.00106273767528	0.316796478336829	0.662207924519154	-0.658179444729781	-0.746678287274401
COA7	-0.0896192406644775	0.144817626445917	0.536020400163611	10.6118051554005	-0.0412921420893752	0.415855357504074	-0.0992944814687658	0.920904459915036	0.978799893847551	-0.403449929456112	-0.256101264493761
ZYG11B	0.419087846093786	0.0417920687714104	1.14902741645155e-23	170.120430831268	0.547381834496558	0.1503898825876	3.63975172450658	0.00027290104109398	0.00897840261846459	0.441504985567675	0.470109534499972
ECHDC2	-0.0794452553614208	0.419051320348173	0.849635444182364	94.62659605551	-0.221577852947404	0.690518839036554	-0.320886035863353	0.748296756572964	0.921297911650401	-0.386551090987045	-0.478508633150816
SCP2	0.182159067065673	0.0905557232969998	0.0442654117437027	126.586394500546	0.194987527996212	0.191457842672187	1.01843583566367	0.30847087921497	0.653645417179407	0.0479698028240542	0.0353824001893198
CPT2	0.141124853518855	0.109878123663318	0.199010335380933	16.3301042319166	0.0270009283086468	0.34640208237049	0.0779467840489722	0.937870384299874	0.984045178420103	-0.0201874163754416	-0.171852313135126
CZIB	0.208640624806119	0.194620824861125	0.283703645405097	18.3527180596453	0.237344025938541	0.424829953672128	0.558680064545816	0.576380087115146	0.845403606385016	0.091955276887065	0.0876350008421779
MAGOH	-0.0052873946154822	0.0791657042273455	0.94674971682845	32.4351176265509	-0.0285250875712998	0.246320659256824	-0.115804689941002	0.907807333491312	0.976237844174865	-0.263375985791968	-0.240351336297276
LRP8	0.0478663166498679	0.412790287144996	0.907685865698039	101.050982919025	0.000678465703451223	0.616317654708682	0.00110083769021985	0.999121658780426	0.99978235162378	-0.175088460898973	-0.204324712732038
LRP8-DT	0.175499442879724	0.226499825448917	0.438438598182125	7.58990677495076	0.196896410010684	0.544161410303353	0.36183457018924	0.717475656775876	0.91037292173695	0.0369082659699329	0.0377372702669036
LINC02812	0.0791698522392759	0.28204069342071	0.778937708574292	15.0872146208767	-0.0545034772759002	0.541751139638215	-0.100606114667886	0.919863142535192	0.978766285347049	-0.123093753252092	-0.27239927436541
NDC1	-0.166997056830631	0.0995123300136335	0.0933169564711334	83.9262933434842	-0.293427336827719	0.234436599691026	-1.25162767765118	0.210705564390408	0.551951743423573	-0.531973332776552	-0.567144912604888
YIPF1	0.0486704910290405	0.130128810862969	0.708391076235962	77.1245150394107	0.00520820987126041	0.267929253936664	0.0194387503220965	0.984491097954763	0.997412490484693	-0.173752739199973	-0.198736646566076
IFT25	0.21745134231068	0.0514647648225984	2.38678859007765e-05	88.6258188900319	0.236377169089527	0.140541809205422	1.68189928979802	0.0925883704357059	0.370006590709175	0.106589747792132	0.0864422491446987
LRRC42	0.421387818532701	0.199746137963228	0.0348913717104664	10.8874152759762	0.469392593123668	0.591995057426331	0.792899513662038	0.427836370712985	0.753248596810399	0.445325205626068	0.37389901468255
TMEM59	0.481273436771396	0.0834506266610034	8.06166701426097e-09	71.7081966144807	0.601236322142215	0.274627458921602	2.18927970459739	0.0285765165551557	0.190829976517725	0.544794328009396	0.536546496312639
TCEANC2	0.532570448120972	0.0662559655871631	9.12604604093505e-16	59.8857911365137	0.578147070005257	0.207801962664102	2.78220216302669	0.00539913964254281	0.0693086492625326	0.629997901920786	0.508062709174988
CYB5RL	0.147958693636859	0.178782447353761	0.40790232773851	13.8728219441613	-0.00710454922285999	0.410855642542567	-0.017292081420359	0.986203602771412	0.998277419036465	-0.00883650944589459	-0.213926138500842
MRPL37	0.021329815652553	0.116073328552006	0.854200515081552	15.9176889064689	0.178802659506586	0.38907359812666	0.459559991650674	0.6458320819043	0.876890152009599	-0.219165194895545	0.0154161255705122
SSBP3	0.169269088809186	0.174312703562849	0.331515559146891	119.822955036639	0.200665155625319	0.334231055888044	0.60037854678751	0.5482539819483	0.82953339541672	0.0265597404013448	0.042386539425838
ACOT11	4.49420314476528	2.87278993541009	0.117722797209376	13.2385927074569	3.87124860125612	3.5263015580508	1.09782119808154	0.272282573133528	0.620785337750959	7.21021096692813	4.5705590811852
TTC4	-0.103581064076933	0.257421853806553	0.687405362765491	31.287401448807	-0.151450731062043	0.508158337837122	-0.298038465149787	0.765673805962005	0.92777556184573	-0.42664031076223	-0.39199712552336
USP24	0.0843235619729697	0.145972267108783	0.563488036082728	647.632611748356	0.0718208163440288	0.31463471073072	0.228267301396052	0.819438443237756	0.946865398316781	-0.114533517935064	-0.116560779968069
DAB1	0.77381932951474	0.776569242116484	0.319027229124659	131.311065021014	1.07684064735146	1.30060481132572	0.827953762721999	0.407696685822211	0.740366075646495	1.03070871052511	1.1232702360271
OMA1	0.198692898161861	0.162485193503546	0.221391287027426	20.0806417643106	0.195075830384693	0.411050269949318	0.474579010515541	0.635087069743723	0.872742631682256	0.0754322506895296	0.035491333403021
MYSM1	0.140034565644777	0.0758537801217217	0.064875960283015	174.688427218557	0.147374782799399	0.170254686269682	0.86561366402543	0.386702059846685	0.723171066015485	-0.0219983683396917	-0.0233545087058114
JUN	0.313901244985254	0.30918416727955	0.309983559687613	51.1149534644617	0.385198576610068	0.52732843936714	0.730471842315873	0.465101818388596	0.779846786457883	0.266791603515785	0.270034046236969
LINC01135	0.106624450162945	0.386772124563135	0.782795624103079	9.11809991123664	0.0345901554807273	0.705437012489923	0.0490336555472717	0.960892474939694	0.99173341120168	-0.0774920738978011	-0.16248995137362
LINC01358	1.11158526560936	0.265010585430297	2.73481594563836e-05	23.9998227865859	1.62772322773532	0.536001730547039	3.03678726200021	0.00239114148472765	0.0394588791002948	1.5917329133713	1.80286011899161
FGGY	1.1545259764099	0.149763222491988	1.2679882876391e-14	196.89045610594	1.61406074932948	0.289161780554637	5.58186059801391	2.37959076495701e-08	8.59745327606269e-06	1.66305679619106	1.78600556153881
NFIA	0.591654033029507	0.215447790821742	0.00602974106675372	595.726166704957	0.849309497090765	0.38011816134425	2.23433022533642	0.025461352983768	0.178602412439425	0.72813485885572	0.842579080992387
TM2D1	0.214284595661379	0.127041217012711	0.0916547300560052	125.146278427981	0.228625314252929	0.264182687384872	0.865406119212718	0.386815923560673	0.723268722093605	0.101329828644921	0.0768792636578627
PATJ	2.41582484459046	0.481462039211197	5.22978370595999e-07	16.6186766497157	3.51271835812298	0.816878150158068	4.30017421502003	1.7066389149832e-05	0.00122602212199801	3.75805548153381	4.12826242007039
USP1	0.102361246429124	0.204928073047923	0.617428307389178	19.5518866850584	0.190130883317529	0.438736012274815	0.433360558509236	0.664752849512253	0.884127218849344	-0.0845731919761722	0.0293910570132713
DOCK7	1.14132631288476	0.393132722148827	0.00369420493555762	122.469160507261	1.63487630739647	0.616394160360304	2.65232283583094	0.00799400673780027	0.0883179670947368	1.64113235113703	1.81168443245307
ATG4C	0.411594272050513	0.124082150321591	0.00090953457042963	433.140744166262	0.527217200549295	0.279018627836803	1.88954122754006	0.0588193439166698	0.289312107467339	0.429058270387615	0.445233668549202
ALG6	0.183470078563071	0.0937421583099149	0.0503265586596615	31.5517035371581	0.0605441952074762	0.281664925689514	0.214951134079845	0.829805417315363	0.951767212137555	0.0501473734481202	-0.130472052372226
ITGB3BP	0.0578551743342733	0.32789991409699	0.859947051916675	76.2962758155738	0.06284959067281	0.527031848700982	0.119251978467185	0.905075727553199	0.97576527716454	-0.158497116654693	-0.127628028091441
EFCAB7	0.693420650298665	0.68912103253549	0.314300482098982	10.9486433435622	0.866717318916618	1.07626237473423	0.805302999773309	0.420644851157567	0.748208728510633	0.897167698549147	0.864054037759136
PGM1	-0.913172658522525	0.267015015091443	0.000626372531718158	23.2901038126312	-1.28061134973016	0.510438031779811	-2.50884783264461	0.0121125650089669	0.114517909146018	-1.77135992386606	-1.78497297920546
JAK1	0.80618872872198	0.121750626852485	3.55237169175806e-11	495.78666098566	1.12695442125199	0.268758244299199	4.19319014451291	2.75058698994448e-05	0.00170754693931315	1.0844738018094	1.18509250987036
LEPROT	0.490332325433958	0.141014338296156	0.000506716324834252	54.895285514763	0.617910978528391	0.308890374909933	2.00042160170437	0.0454547577188803	0.25022560230284	0.559841007521691	0.557116992068846
LEPR	0.250013552552103	0.150719582107585	0.0971562210595288	213.09406712643	0.303292681391765	0.308746057787872	0.982337016915521	0.325933843813855	0.670438602641647	0.160675095340283	0.168991791993379
PDE4B	-0.0491224864535605	0.340657084554603	0.885343155529764	702.589030566511	-0.00405849571566761	0.547061813074123	-0.00741871506779383	0.994080776082845	0.998711969719912	-0.336185422230395	-0.210168410048049
MIER1	0.102896647301985	0.0691548532598366	0.136772915397075	219.501938376165	0.0782210603216072	0.159042004109392	0.491826425098399	0.622842054119306	0.867216016787715	-0.0836838990789279	-0.108665193484583
SLC35D1	0.302661542387223	0.154583153709682	0.0502393292652288	67.2111407883999	0.333468937309004	0.328767452838204	1.01430033426427	0.310439464602364	0.65583111989735	0.2481226244494	0.206218378851169
IL12RB2	0.119015565707122	0.304140023998569	0.695561952965236	18.522063368816	0.332915491007558	0.590967995855456	0.563339289677855	0.573203868888307	0.843464744889458	-0.0569106150303818	0.205535626263558
SERBP1	-0.0421929932141364	0.0433492479241592	0.330390809949012	104.006120877169	-0.142188263064041	0.136286771641065	-1.04330201201418	0.296808439540915	0.644083982576599	-0.324675636886953	-0.38057058969364
WLS	2.3595912195246	0.803390756971494	0.0033136078756372	46.5299372243112	3.01200934598171	0.960280069438111	3.13659466841182	0.00170922246129169	0.0319897820469669	3.66465226556568	3.5105685755432
LRRC40	0.0699488481318125	0.0637613720431404	0.272623409436123	61.3775175674891	0.158175295857559	0.181225743344811	0.872808095241773	0.382767686460529	0.7202908204076	-0.138409704110387	-0.0100305814906198
SRSF11	0.418154398670516	0.12129684392245	0.000566084889278413	346.352085171903	0.580920035086216	0.269660415863305	2.15426514576278	0.0312193845636395	0.199834718540743	0.439954543262588	0.511483545269534
ANKRD13C	0.0889125585242206	0.139305246627346	0.523306352686053	154.794414810125	0.0378745442310633	0.277247384315085	0.13660920309358	0.891339701689845	0.97158014863684	-0.106911262826106	-0.158438203422368
HHLA3	1.37319506783964	0.317284087472873	1.50491994185648e-05	8.24263525774334	1.89215457632967	0.688452220626061	2.74841814673645	0.00598835848669928	0.0738816089636621	2.0262629090541	2.1290727741788
ZRANB2	0.774984993998678	0.152406620994299	3.67660051409582e-07	283.018825280398	1.07657005525123	0.27266807922914	3.94828048187671	7.87145486422147e-05	0.00366491190166312	1.03264486191873	1.12293642323236
ZRANB2-DT	0.329692197238806	0.470189946888634	0.48318483671006	29.6264297525764	0.433880742738873	0.744833948387505	0.582520095489986	0.560216409683684	0.836794288328283	0.293020140657996	0.330090233816689
FPGT	0.516413740749394	0.108726958856026	2.0378067786689e-06	62.7117626559713	0.714841451750772	0.248071088893126	2.88159920182694	0.00395662664222654	0.0563387140694708	0.603161850960277	0.676694142079639
TNNI3K	3.17470550598745	1.07100922709913	0.00303452606672138	15.3344999924365	3.52788394888488	1.02838768624783	3.43049999145428	0.000602469991725315	0.0159927158663193	5.01854498807886	4.14697127458488
CRYZ	0.341899293086604	0.245424588534755	0.163591648956507	38.4629017892097	0.436695171445818	0.446151834498055	0.978803935519224	0.327676864796844	0.671786240548902	0.313295945543066	0.333562221030792
TYW3	-0.163291271510806	0.195434314654191	0.403419251871812	41.8720805072938	-0.315837991982121	0.379611311243945	-0.832003638003184	0.405406891039362	0.737927361425537	-0.525818078404212	-0.594791556473943
ACADM	0.187456838447234	0.103374928342185	0.0697750050358301	89.9221635750541	0.204795287663446	0.211006423012354	0.97056423562735	0.331765322850471	0.67491067449761	0.0567693223983683	0.0474816287395408
RABGGTB	-0.444229328518469	0.0552559358356468	9.0216013353152e-16	56.6792862772642	-0.683238034228922	0.210289183155978	-3.24904031664883	0.00115795065117635	0.0243918042912964	-0.992452018179972	-1.04803034202001
MSH4	-0.46353834981132	0.120068120875353	0.000113095974150921	49.0283420880241	-0.710562444260855	0.351653457579116	-2.02063261130026	0.0433178104788644	0.243180799209816	-1.02452401574081	-1.08173878239715
ST6GALNAC3	-0.0506085144754281	0.180083596058495	0.778689002175653	3019.34705752859	-0.148921389393103	0.350637496522805	-0.42471609816384	0.6710436470459	0.888239520621564	-0.338653692701997	-0.388876832615251
PIGK	0.113028821633949	0.0807913789738931	0.161806738388626	95.7925902361431	0.0948194747379784	0.230355233906816	0.41162283630306	0.680615890826576	0.893651101954814	-0.0668545080118075	-0.0881887527469608
ZZZ3	-0.0307532695892905	0.0299080902647465	0.303827907902143	400.83621722013	-0.0656189812757961	0.132422347820823	-0.495528000791703	0.620227461727241	0.866326402873819	-0.30567442586604	-0.28611178648935
MIGA1	0.0373383237721607	0.066140611729304	0.572393857207877	145.949667820464	0.00962862556903777	0.157471667400305	0.0611451299652594	0.951243627850527	0.988656345608135	-0.192575300691282	-0.193283452194576
DNAJB4	0.184794079036118	0.491950357754707	0.707187803846777	14.1945729614398	0.146061664618786	0.820938965218521	0.177920248407147	0.858785608625175	0.959487267025388	0.0523465185678072	-0.0249744216645039
GIPC2	-0.716347310599428	0.197621757273584	0.000289140063873992	18.374103622653	-1.03990348598051	0.499245339839833	-2.08295081194775	0.0372557073380897	0.223021027651942	-1.44443594451148	-1.48802652495331
ENSG00000273338	-1.19899051017877	0.228325116873348	1.51076794575819e-07	5.87694268606108	-1.91504532418556	0.712278720088091	-2.68861791062453	0.00717484915823176	0.0824872825020166	-2.24609913007107	-2.5676350669201
IFI44L	-0.133660997367963	0.388648762642806	0.730912420382985	211.089677899798	-0.192883327993984	0.580353646909132	-0.332354813347428	0.739621354768338	0.918439746792009	-0.476602633166284	-0.44310996644905
IFI44	0.152053397890177	0.209561265906451	0.468096476959312	104.552659455984	0.21396798713359	0.390908969874425	0.547360136561524	0.584131336460221	0.850231728507846	-0.00203526650183066	0.0587974226697822
ADGRL2	-0.887647156626181	1.56562924633436	0.570742226480395	47.6432613103285	-1.17183427511328	1.66569535530037	-0.703510561750929	0.481737627067507	0.791185271330216	-1.72896244435932	-1.65078140727992
PRKACB	0.881922339023846	0.1753389873455	4.90958120345467e-07	115.761983299525	1.27214562233982	0.328965728713323	3.86710684822866	0.00011013418148335	0.00463369962790514	1.21026620361148	1.36420594505287
SAMD13	0.379708706183629	0.173458229358379	0.0285932189839375	9.16478886333636	0.515169037245412	0.423879824188828	1.21536578965815	0.22422660982555	0.569001242827095	0.376096819095036	0.430370592131142
RPF1	-0.13337721588657	0.0826341011582714	0.106512264089639	29.6403694438119	-0.268478830014078	0.244444172728348	-1.09832370728035	0.272063163371795	0.620785337750959	-0.476131276340839	-0.536367477577251
GNG5	0.112480165965918	0.179211323416305	0.530239905138273	35.9414972693918	0.135498738806901	0.399141107912009	0.339475779670311	0.734251339963693	0.917056429921112	-0.0677658169269494	-0.0380052521388667
SPATA1	-0.113204884155328	0.175778493248214	0.519562395087573	37.3164357770015	-0.236157729371785	0.355024275490681	-0.665187553852172	0.505930540099445	0.805585215530836	-0.442625332965013	-0.496494927990596
CTBS	0.39873635784744	0.170125328413146	0.0190894229773024	116.632906184691	0.517376351498381	0.433135909458763	1.19448962831293	0.232286495423706	0.577324085701636	0.407701465881365	0.433093619665969
ENSG00000284882	-0.108164373638378	0.148083161111071	0.465127426444497	16.3721237691788	-0.292655089066744	0.394091877325055	-0.742606244648266	0.457720106716704	0.774623504981992	-0.434253119865592	-0.5661922381436
SSX2IP	4.31961794325982	1.5594709470723	0.00560691598304039	8.55803979337032	5.00543795384175	1.47868244679853	3.38506618826708	0.000711610932068192	0.0179555506794755	6.92022754042918	5.96973857392969
C1orf52	0.493037063651113	0.252369161133639	0.0507444745468603	42.9397861326255	0.641828114630939	0.514970868770408	1.24633868351316	0.212640081793096	0.554793435552234	0.564333537525552	0.586622088623999
BCL10	0.0438324480402396	0.0984943102075793	0.656301558071453	26.2158068980334	-0.00632903806983289	0.307487264508769	-0.0205830900995004	0.983578229755226	0.997262648610272	-0.181788656742491	-0.212969438193934
BCL10-AS1	0.359235590973667	0.386353240143809	0.352468818042828	25.1340208677828	0.52773192355031	0.684167883146382	0.771348577666862	0.440500346000731	0.762093551703492	0.342091278828744	0.445868650587979
ZNHIT6	-0.139746645822994	0.1941767944092	0.471717316101507	108.083370973886	-0.244193860596677	0.340909448924709	-0.716301238838962	0.473805362017013	0.786566147428897	-0.486710804856899	-0.506408607734845
ODF2L	-0.00808008765147025	0.24727466164952	0.973932508791396	49.2736737169677	-0.0603784974058229	0.48158074358457	-0.125375647199689	0.900226166691517	0.974324191853296	-0.268014607443472	-0.279646924562892
SH3GLB1	0.156420629311367	0.109126041388686	0.151745229338071	148.567816784123	0.192768697110802	0.225660792496318	0.854240982575416	0.3929714799206	0.726786628926292	0.00521864002008597	0.0326451652949373
SELENOF	0.0800942171463012	0.0431560153484236	0.0634646144869013	120.453831886097	0.0972229496114023	0.144797189362632	0.671442243039095	0.501938841733497	0.803225372348489	-0.121558396871579	-0.0852237339460392
LMO4	0.545117445703107	0.109208447408719	5.99022962836804e-07	70.6359014660768	0.73308062641013	0.239117674081122	3.06577349092744	0.00217107719892488	0.0370250708938744	0.650838278537858	0.699194687592415
PKN2	0.0911163290765744	0.0716402804514598	0.20342325317245	1114.57112581843	0.0647561522360674	0.199492714632113	0.324604095720915	0.745480727024857	0.919895483606656	-0.103250832672356	-0.125276020611488
GTF2B	0.201911223431926	0.0490350197210041	3.82681777941609e-05	120.286723024396	0.154208615351877	0.154027136928074	1.0011782237041	0.316740652482628	0.662207924519154	0.0807778411597077	-0.0149240307239128
KYAT3	-0.024610108100294	0.0557666715827776	0.658992244528332	126.45967544362	-0.0580583140266565	0.185957842825464	-0.31221223662585	0.754879233114954	0.923419309684728	-0.295470725880278	-0.27678465734434
RBMXL1	-0.0857712843393866	0.0872647521966003	0.325663655452799	23.3608401067416	-0.206715156678183	0.334692442652174	-0.617627201379655	0.536821109614972	0.823572788821171	-0.397058531155763	-0.4601734409015
GBP3	0.0181904223900258	0.12095334486855	0.880455307242811	23.939790379534	-0.043621834083846	0.305785049503753	-0.142655221877715	0.88656248268141	0.970120743828808	-0.224379680473619	-0.258975261904902
GBP1	0.22999248899347	0.184597972394362	0.212797380308558	12.3158280093379	0.41990355110332	0.437093142880452	0.960672931943401	0.336716645300479	0.678580625096277	0.1274204061523	0.312847434051339
GBP2	0.382964631682039	0.275792887982857	0.164955931589756	54.8438182746085	0.436831512887426	0.478219347569848	0.913454286421616	0.361003665532464	0.699570790315036	0.381504862985998	0.333730417063205
GBP4	0.542395731013669	0.250747490324063	0.0305323131475457	18.2567413393575	0.738230524065714	0.497777739956661	1.48305250477851	0.138060461469555	0.453426538730348	0.646317550865696	0.705547798889924
ENSG00000286548	0.224571969361359	0.222199757383161	0.31217151164499	10.5489159360414	0.342798059550022	0.569446430301165	0.60198473694659	0.547184297272666	0.828705562162481	0.118417003557062	0.217727141911924
LRRC8B	-0.0351774586831025	0.194961676711677	0.856812896942271	118.504541616625	-0.086083900601298	0.358446120125045	-0.240158550387621	0.810207345414299	0.943128769673278	-0.313022938236161	-0.311358096001633
LRRC8C	-0.0617183225161043	0.051234522822189	0.228348587624735	636.688980782285	-0.127725699375636	0.154021303256448	-0.829272942606974	0.406949977902882	0.739420612074698	-0.357106918838005	-0.362729016345067
LRRC8D	0.0395124177440894	0.0540173838708776	0.464488482890607	663.33859343421	-0.0249137851132428	0.16196920693078	-0.15381803483109	0.877753213330977	0.966334438809529	-0.188964162896818	-0.2358962950558
ZNF326	-0.0101796388926573	0.141462051642778	0.942633573825543	124.86316077422	-0.0899862596164831	0.281267871878897	-0.319930815472688	0.749020777229453	0.921297911650401	-0.271501930869396	-0.316172195776883
LINC02609	0.384008427868383	0.15734879306824	0.0146672818632408	42.4001232085644	0.513202261811312	0.425905858001515	1.20496643135978	0.228216261131457	0.573911034025234	0.383238592947488	0.42794430251032
ZNF644	-0.115524881852142	0.0329143359475304	0.000448333943571729	596.819480849058	-0.214172231506723	0.146142643621779	-1.46550128148089	0.142784202993175	0.46138448188348	-0.446478814679332	-0.469372774462663
CDC7	0.516795068198874	0.421857177570661	0.220557335356293	12.1608027765172	0.901977086463527	0.73289291124155	1.23070788737135	0.218432137068191	0.563092438665806	0.603795230189816	0.907551839566307
BTBD8	2.21536566874494	0.646036679168951	0.000605443752827844	30.407072898197	3.14126624696138	0.927000591723825	3.38863456507613	0.000702415539399646	0.0178386180168313	3.42509576797516	3.67002484687406
GLMN	-0.15866039739296	0.129764049212556	0.221449157937651	92.0570428090475	-0.26205762613617	0.299597977276708	-0.874697581466428	0.381738476422914	0.718930584890859	-0.518126265279168	-0.528446034156698
RPAP2	-0.0438934881860839	0.138351157838783	0.751045230111439	189.295390577995	-0.103693366020762	0.251891227874797	-0.411659297926417	0.68058916194318	0.893651101954814	-0.327500133777052	-0.33308180804049
EVI5	0.0376324082716167	0.0541490087490845	0.487068643610017	727.841191654267	-0.0202389126403976	0.166680756303535	-0.121423210988684	0.903355833186913	0.97512587337717	-0.192086830705871	-0.230129193045639
RPL5	-0.246350519146795	0.142501614278209	0.0838527760162493	115.182660454628	-0.400928314784113	0.272436918426964	-1.47163724027952	0.141118863546948	0.45828535745974	-0.663778255006896	-0.699762242739108
DIPK1A	0.44081414532994	0.171596825915159	0.0102023507284186	164.154988240198	0.564264542702221	0.323103756563527	1.74638806030495	0.0807435432388128	0.343247823485866	0.4775920458873	0.490936690961546
MTF2	0.00306321704836522	0.0473611951411176	0.948430553275404	225.861138407656	0.0640084069661146	0.202035219282981	0.316818063668697	0.751381656925329	0.922539808000545	-0.249505743854143	-0.126198467859939
TMED5	0.0247608977386078	0.0842268392571096	0.768774170189005	99.2692574023184	-0.0203238271086915	0.178461314182859	-0.113883657092578	0.909330021023414	0.976478013568856	-0.213466218514192	-0.230233946791037
CCDC18	0.123386883635211	0.0800373772694621	0.123166989094759	129.779720413978	0.145357771221444	0.171842206716656	0.845879333132161	0.397620062784543	0.731675779413895	-0.0496499208812053	-0.0258427715607482
CCDC18-AS1	0.540908510745136	0.11677112964413	3.6178116279164e-06	598.02051665739	0.707552736584391	0.262432060789809	2.69613679995866	0.00701488509800067	0.0811185322732515	0.643847300090093	0.667702503455977
DR1	-0.128146080596405	0.0869824689060075	0.140686245765689	87.8638317042865	-0.259987375670611	0.22200150529667	-1.17110636400046	0.241556026131922	0.587605570168244	-0.467442438324552	-0.525892093767775
FNBP1L	-0.0442144508846126	0.0730282242085454	0.544884471319633	459.988399762758	-0.158058982414163	0.199503657532245	-0.792261076159049	0.428208462539318	0.753361807013619	-0.328033248051888	-0.400149317883224
BCAR3	-0.0991858317385627	0.10210903473571	0.331363191091495	349.860391073333	-0.191194041164947	0.211096346713745	-0.90571932741315	0.365084429924322	0.70371868183047	-0.419339895132789	-0.441025997415869
BCAR3-AS1	0.651503956626892	0.276754685136789	0.0185683819450721	14.6251335486965	0.871791845131465	0.548300205185369	1.58999000344479	0.111837058364493	0.408780126414517	0.827544692970022	0.870314167956111
DNTTIP2	0.0592681784163002	0.212198178626017	0.780010168690286	14.7434144280658	0.138631920472578	0.495914969889503	0.279547763003538	0.779824488759542	0.932404027984888	-0.156150137862505	-0.0341400390475395
GCLM	1.89268107412473	0.616034671351641	0.00212372513997869	7.92143770085266	2.91726073096522	1.10647067774392	2.63654590188821	0.00837548677076018	0.0907383068156318	2.88912144930724	3.39368304951106
ABCD3	0.188070492957633	0.0708282388127044	0.0079237007840747	102.130911376529	0.258623469498256	0.171906391890621	1.50444359080499	0.132467187488014	0.444067860227678	0.0577885934252233	0.113886138694858
ALG14	-0.171847330633526	0.338112943969934	0.611275070873107	21.5126110642371	-0.332037711422256	0.594043534109948	-0.558945081221608	0.576199201358895	0.845385173132914	-0.540029565519609	-0.614776151794979
RWDD3	0.380465194593721	0.153084827356714	0.0129434048863116	36.7786647207246	0.449255802801331	0.334560426380807	1.34282409805986	0.179328938384375	0.512078176158996	0.377353335107695	0.349057497695568
PTBP2	-0.104103012808265	0.128570514843672	0.418115001508245	328.1952035806	-0.192651274385856	0.274815625406246	-0.701020089745877	0.483290477879683	0.792284186660191	-0.427507259852206	-0.44282369621651
DPYD	0.913598037498298	0.273233202787278	0.000826819751475368	1301.17293094737	1.4216620324293	0.439461251215252	3.23501111530982	0.00121637995345584	0.0251843127939536	1.2628790682825	1.54865512397441
DPYD-AS1	1.33611139482326	0.427705633905581	0.00178468597520027	17.5321051947045	1.93154849909544	0.710845666211747	2.71725437870232	0.00658259937181243	0.0780068387628152	1.96466747899629	2.17767062844975
SNX7	0.10932221494568	0.133283547897421	0.412089063401696	74.7202324328218	0.110413373846187	0.263048621709429	0.419745114529256	0.674671663957899	0.89067939701087	-0.0730111266649328	-0.0689515206265993
FRRS1	-0.36417029885806	0.390235275596482	0.350713090597729	65.3341334597469	-0.544233848334173	0.643551302739131	-0.845672825177673	0.397735286891828	0.731675779413895	-0.859475159070983	-0.876549446112995
AGL	1.66202888119826	0.152095712201105	8.5143950714005e-28	61.5963091735985	2.45137782755812	0.331771241762816	7.38875923824228	1.48205243695691e-13	3.4777842485631e-10	2.50601158284916	2.81895202864454
SLC35A3	-0.0487723863210865	0.0445723867082894	0.273854671821974	104.415281263481	-0.0738652081824526	0.171560118345016	-0.430549995505983	0.666795606825286	0.885213040832889	-0.335603911110569	-0.296284648325875
MFSD14A	-0.174803260356055	0.0622399570779259	0.00497670688338978	106.879139727358	-0.35815107875706	0.173091338279728	-2.06914500931446	0.0385324811726396	0.225824975823467	-0.544939320882822	-0.646990603445461
SASS6	0.034671634837341	0.114614631490258	0.762266219774071	23.7010356934152	0.000934720648346268	0.277421168281916	0.00336931984727424	0.997311676799903	0.999526599802961	-0.197004631402349	-0.2040085868021
TRMT13	-0.122510205197342	0.105303403522355	0.244666380964959	91.9955834856958	-0.21247019690313	0.258153696526139	-0.823037592574687	0.410486616005701	0.74216815362729	-0.458081332999196	-0.467273079285787
DBT	0.338067515207949	0.265491274786571	0.202888259785157	40.8810208285569	0.432510359706751	0.493657214235626	0.876134992530081	0.38095665160967	0.718632844602192	0.30693141940194	0.328399676740502
RTCA	-0.0478708048272592	0.0544988334835894	0.379736345024368	65.8324199137768	-0.157575493778324	0.186534918989515	-0.844750648468029	0.398250074323512	0.732278345406326	-0.334106397640964	-0.399552867755475
CDC14A	0.288088998524433	0.180481349096278	0.110438373683498	206.944812557557	0.354757427806958	0.339262656820642	1.04567190250623	0.295712539572256	0.64347092485187	0.223917845546614	0.232480677353901
EXTL2	0.171576973310248	0.21159622667722	0.417440490251807	24.2763686467758	0.247817083852021	0.450531950088895	0.550054405249448	0.582282058243047	0.849212602780071	0.0303931022774419	0.100554966829745
SLC30A7	0.0216937517157033	0.0499009854706222	0.6637541095345	190.327355160977	0.00120892536103565	0.145122157478301	0.00833039821101341	0.993353380756464	0.998711969719912	-0.218560702500377	-0.20367031735006
DPH5	0.0102922902832029	0.083984813044873	0.902463907939665	42.054700481614	-0.105616725286267	0.257281232698328	-0.410510802434263	0.68143128086331	0.894349884655517	-0.237498360588131	-0.335454537810294
DPH5-DT	0.0308206306009982	0.228612773979504	0.89275745592778	48.7140416392299	-0.00837227139194256	0.428470317619968	-0.0195399098785843	0.984410399633936	0.997412490484693	-0.203401092238015	-0.215490049198323
RNPC3-DT	0.491073028625756	0.191402489523452	0.0102980773583083	10.3283658393645	0.876730942034727	0.575606042866424	1.52314408943442	0.127722660410473	0.435757480254749	0.561071304521232	0.876407227359258
RNPC3	0.726720050427324	0.164314717113828	9.74603498919793e-06	195.83667070326	1.01329146615725	0.308762473755053	3.28178309311355	0.00103152921194608	0.0228788889296093	0.952477507550147	1.04487352836542
AMY2B	1.24881590700514	0.276888770087524	6.47751623784108e-06	30.7173385754521	1.83981892204534	0.526927057763908	3.49160077270065	0.000480135307663308	0.0135745242525629	1.81967097037409	2.06450950346297
VAV3	0.45358467041463	0.436090871727813	0.298286461306418	61.0281128203987	0.890638404694704	0.597808698355246	1.48983848369072	0.136266709635066	0.450244242227044	0.498803698365952	0.893564006785541
SLC25A24	0.585777733855972	0.112528709843473	1.93386679647237e-07	74.3181006771622	0.813182974527518	0.255783765164149	3.17918134485846	0.00147691659417788	0.0290867378094131	0.718374413212099	0.798012016948422
EEIG2	-0.125362832895495	0.0606958552773016	0.0388826556009189	410.66354520661	-0.255128552850267	0.153850957767534	-1.65828381280383	0.0972601946925804	0.380805252128898	-0.462819505234316	-0.519898063552621
HENMT1	0.0257269602874344	0.100697541540133	0.798346618807908	19.0515679326005	-0.065068011813594	0.269402994069683	-0.241526683986161	0.809146937705681	0.942798153396024	-0.211861602970003	-0.285432089425642
PRPF38B	0.16281515953542	0.0261504404152917	4.78200293696481e-10	330.007455727604	0.199782968321372	0.110338794447273	1.81063214730738	0.0701978124966657	0.318496107510974	0.0158398597410711	0.0412982393270685
STXBP3	0.164896379842584	0.185142037149165	0.373118054947718	207.60199880526	0.168070879384766	0.356710436009499	0.471168943821677	0.637520094457423	0.873951003005332	0.0192967357578601	0.00217698994217818
CLCC1	0.298330055599386	0.26253246617932	0.255808060807556	58.1266541208256	0.362877694394112	0.473433883216403	0.766480193451308	0.443390632628319	0.76380888160741	0.240928089232551	0.242498149708463
WDR47	0.633037611067527	0.180293723969189	0.000446179059794377	32.9255992849109	0.901304432068939	0.359778208440076	2.50516682479689	0.0122393649558857	0.115316309400376	0.796872367285815	0.906722027302185
TAF13	-0.210968171734239	0.128602628315078	0.100908421319119	13.7604553516429	-0.381239877097692	0.469147061348294	-0.812623393615717	0.416434014836448	0.745122200455961	-0.605008701506405	-0.675473830762556
TMEM167B	1.26414086162172e-05	0.0971423297351515	0.999896169005204	20.0544496102679	-0.120359535508266	0.306931473626251	-0.392138134568849	0.694956152063	0.9012844624909	-0.254572704680035	-0.353641834032939
SARS1	0.0298272502476926	0.117697288646285	0.799941026192208	53.4551211427451	-0.0135960954237429	0.246409089453484	-0.0551769232778628	0.95599751347871	0.989477666341364	-0.205051082249679	-0.221934358909341
PSRC1	0.97887652791275	0.399956546775431	0.0143868213312423	22.0265179602466	1.38653266519233	0.702530576974361	1.9736260749871	0.0484242765718506	0.258045034899218	1.37130567124672	1.50531818899172
SORT1	0.564603441816904	0.127303886954487	9.20363626059259e-06	575.076914278437	0.725750759250722	0.273872490330854	2.64995859340956	0.00805016363042551	0.0886878590382935	0.683204228647595	0.690152282291567
PSMA5	-0.169207617290769	0.061266208139369	0.0057476197810172	51.0494247818866	-0.329299086511951	0.19299960328433	-1.70621639064627	0.0879677981291616	0.358640517204955	-0.535645040866277	-0.611397679052238
CYB561D1	0.199035880194997	0.0748690203227822	0.00784999613682092	38.0176560397919	0.239738739067071	0.264485738682643	0.906433519860723	0.364706437610635	0.703568009287336	0.0760019387520844	0.0905892108184991
GNAI3	-0.133979907460123	0.029205221493078	4.48515277230726e-06	233.135883750873	-0.261784619767594	0.137778664273914	-1.90003743429495	0.0574282072431763	0.286360032122477	-0.47713233809243	-0.528109243027924
AMPD2	-0.801696661642376	0.217443311995693	0.000226982355397364	32.1392066878316	-1.25742485800876	0.433714250691936	-2.89920115837258	0.0037411478855667	0.0542719844583456	-1.58619994885706	-1.75636923358635
GSTM4	0.380212935096727	0.211481387118863	0.0721999394774071	22.0601229615107	0.588285516537942	0.439750482997552	1.33777116633938	0.180971043846312	0.513411551789312	0.376934335830125	0.520569885727547
GSTM3	1.75094150324125	1.07420999286393	0.103105586496059	7.42228809707332	1.99167221055218	1.30998520463071	1.52037763748152	0.128416091520994	0.437381992743047	2.65369412739876	2.2518415452426
AHCYL1	3.54526799320887	1.29735014392029	0.00628176297007403	21.6752574957482	3.93297106432476	1.34983451781529	2.913669055293	0.00357208368082238	0.0525862707993588	5.63404377520303	4.64670227929444
STRIP1	0.0860457137845143	0.206359080877569	0.676699756257855	51.9240187561023	0.0478133054860675	0.409036013344786	0.116892654744717	0.906945118913992	0.976237844174865	-0.111673049356074	-0.146177366288266
KCNC4	2.25514139020684	0.718567547388648	0.00169881760522879	6.65022460508868	3.02804617306016	1.08254376914347	2.79715819292555	0.00515542843582194	0.0675096449079228	3.49116265051463	3.53035222059832
RBM15-AS1	0.00604546077893504	0.271588826120128	0.982240869119755	13.65090434241	-0.123495646805046	0.595382410021688	-0.207422397313598	0.835679992412687	0.953518754349709	-0.24455228131443	-0.357510661229576
RBM15	0.0703778181767112	0.072208112187403	0.329732654526865	39.9548110988645	0.0392353690330378	0.196424916877053	0.199747413194	0.841678130559652	0.956085730066453	-0.137697191237518	-0.156759437745543
LAMTOR5-AS1	0.21424773526123	0.0556024257948047	0.000116580073683486	79.4924545885125	0.234269351741157	0.185064041278969	1.26588261080938	0.2055551129324	0.545651162904037	0.101268604067779	0.0838419648080783
SLC16A4-AS1	0.032923141693168	0.123856128483742	0.790379670003821	13.9116749903767	-0.0915865514497897	0.396460460461021	-0.231010556117725	0.8173066012231	0.945705951888623	-0.199908852543574	-0.318146377169492
LAMTOR5	1.00337717576993	0.245499904140341	4.36840908108468e-05	10.3610534323953	1.46400005771247	0.571740107168485	2.56060409153883	0.0104490356162397	0.104874709055039	1.41200088341707	1.60088493604632
CD53	-0.0167432556468325	0.0340954767301777	0.623377148697641	580.196627670886	-0.0982365352333411	0.11471226212497	-0.856373446164981	0.391791247592649	0.726521545467375	-0.282404000805387	-0.326350052257621
LRIF1	0.19335368834277	0.403028129300905	0.631403505473592	30.5620811756761	0.15889053125706	0.648815863935646	0.244893104637189	0.806539200862465	0.942791045408273	0.0665639024859825	-0.00914823966543362
DRAM2	0.115542976086891	0.0878611793939287	0.188488768784188	250.799263846391	0.115112555240075	0.223735447039983	0.514502984498044	0.606900374307949	0.861243600841215	-0.0626785348094686	-0.0631544301989509
CEPT1	0.0156982060651108	0.0582514334576415	0.787552276410199	262.377303716206	-0.0231292198164958	0.164585291674648	-0.140530296365836	0.888241016955659	0.970767185319582	-0.228519214771163	-0.23369478684998
DENND2D	0.493080325977201	0.172880290671893	0.00434247580823342	48.4642369785042	0.723359816254275	0.344654396571128	2.09879758810793	0.035834747551888	0.217736454182445	0.564405395606586	0.687202723294807
ENSG00000243960	-0.311383041513155	0.136234808769463	0.0222756232252167	8.89450906600893	-0.412806842068357	0.429027424769554	-0.962192200860097	0.335953066084903	0.678440159100545	-0.771796308696725	-0.714416049656119
WDR77	-0.163561368414519	0.116777433723017	0.161326304273424	32.1173423380172	-0.248027099388048	0.32793983492628	-0.756318912717035	0.449458011471727	0.766720850005714	-0.526266705349395	-0.511137438150553
ATP5PB	0.452185152889288	0.0863164816437064	1.61721808716305e-07	39.7891883068682	0.716500255485772	0.236254226487645	3.03275105862811	0.00242335422585943	0.039822430156875	0.496479120544094	0.678740505998688
C1orf162	0.0320832871470798	0.225269504761539	0.886746848221988	103.80145034491	0.0253881792329673	0.420520646569471	0.060373205073471	0.951858398972573	0.988989252755311	-0.201303838469845	-0.173841862259784
TMIGD3	-0.056864093446687	0.0943093338570673	0.546539972734686	265.306154571169	-0.142909751189323	0.212523537296088	-0.672441993990628	0.50130235618144	0.803010420917972	-0.349044116456004	-0.381460645121203
ADORA3	0.228840802070841	0.148881209270316	0.12427623143129	88.8726524716035	0.337560851951726	0.319413083704013	1.05681598273078	0.290595578546546	0.637419690238667	0.125507471280397	0.211266321719885
RAP1A	-0.0140506246208493	0.063877698428782	0.825901257698204	1363.58693157461	-0.0752510426639636	0.176873351253146	-0.425451556895433	0.67050752870186	0.88793307839062	-0.277931580666229	-0.297994266902745
INKA2	0.0192783480747268	0.0701256962992462	0.783384366299826	39.4035305887754	0.00208117998788019	0.209784099719201	0.00992058020920499	0.992084652052418	0.998277419036465	-0.222572652070837	-0.202594270582781
DDX20	-0.0867051375403332	0.111866815014352	0.438295523318706	21.6564545429034	-0.168526211488527	0.339511884881127	-0.496377944317129	0.619627783120801	0.866227498287241	-0.398609647451545	-0.413062093191264
CTTNBP2NL	0.355007666180288	0.0886463417653196	6.20794624095013e-05	611.074219561373	0.441326493840932	0.207963269258855	2.12213673796215	0.0338262571066042	0.209658465204325	0.33506875854643	0.339275597994487
WNT2B	0.519398356913192	0.10827317940467	1.60971173596933e-06	270.174813377251	0.694238113403274	0.246420444242017	2.81729105528859	0.00484306152181775	0.0647932050575685	0.608119254076344	0.651277073552082
ST7L	0.212117717653106	0.127994733073622	0.0974713947525604	121.241565590386	0.231993399066816	0.258354680777455	0.897964760571355	0.369204336895028	0.708749097642238	0.0977306764589056	0.0810342622836842
CAPZA1	-0.0708177433623353	0.0489004924470358	0.147560837579699	314.1595540348	-0.132410320420959	0.120136452304494	-1.10216606101665	0.270389483856474	0.619451928075712	-0.37222092170533	-0.368508144568191
MOV10	1.15161513151332	0.320530224459794	0.000327088275739423	28.2762440321157	1.77509531869312	0.670805131646222	2.64621606924332	0.00813978058009777	0.0891727386268073	1.65822192605408	1.98466398357644
RHOC	0.982123825979014	0.373710809638735	0.00858805314080965	7.59688323155618	1.85661804392047	0.788781303569607	2.35378049088942	0.0185835815076502	0.147027081476237	1.37669938510103	2.08523354462083
LINC01356	0.114009958712262	0.148552384392247	0.442800281849988	46.0750756125152	0.183245861620031	0.340686968637928	0.537871649017428	0.590665662580926	0.852411843530777	-0.06522485389805	0.0208974301384657
LINC01357	0.0253769550298728	0.186231617531857	0.891611351668694	150.288719784364	-0.0327816761554854	0.356348943983166	-0.0919931901272424	0.926703450140979	0.981016852112467	-0.212442956504009	-0.245602427257057
SLC16A1	0.369743996416589	0.419522947140359	0.378131704118146	18.4891277532653	0.559841936508455	0.739027349616365	0.757538860772978	0.448727093301825	0.766251635236548	0.359545584182817	0.485480794310167
SLC16A1-AS1	0.0131304834950009	0.151004588797037	0.93070791578495	140.967131465893	0.00169431836297717	0.28738161188568	0.0058957090255697	0.995295932045279	0.9991200669938	-0.232784163820443	-0.203071517923236
LRIG2-DT	-0.00221934079519781	0.167674616557707	0.98943951034975	9.32548174234291	0.0137378538308577	0.541222373250499	0.02538301169693	0.979749461444849	0.996221547025948	-0.258279993967819	-0.188214150581192
MAGI3	0.228987348881807	0.12206347020962	0.0606594661984852	205.465841125774	0.246395527180307	0.255803253070386	0.963222805898053	0.335435722566333	0.678160358147773	0.125750883356678	0.0988012799887412
PHTF1	-0.184435568476462	0.222243247856192	0.406605763711646	56.4950566150191	-0.27386303181734	0.406762350561136	-0.673275271026291	0.500772182091311	0.802672132852097	-0.560938441597311	-0.54300963545922
RSBN1	0.0528652847749172	0.046161612411761	0.252117290804632	102.634562131562	0.0056984234414477	0.15824708059124	0.0360096591997612	0.971274657022953	0.994412351732138	-0.166785249095449	-0.198131900301348
PTPN22	0.220482606416263	0.233717757551901	0.345491057935745	22.1352187112912	0.417393328361783	0.484966839343007	0.86066364646134	0.389423320756861	0.725659125899393	0.111624632446619	0.309750726985476
BCL2L15	-0.454696435900141	0.19557776824812	0.0200779417548044	10.9172432031535	-0.941952792593365	0.4789482621163	-1.96671095209995	0.0492165435414801	0.260233305710764	-1.00983772806773	-1.36719079221172
AP4B1	0.308091810318872	0.104228948572878	0.00311743982342547	21.471328592115	0.387699305185293	0.285397684387347	1.35845287608956	0.174320025839691	0.505893162559298	0.257142218825374	0.273119040935074
HIPK1	0.157746178525262	0.12861061780527	0.219995206690698	108.543328622364	0.163844085072906	0.277747008556052	0.589904049461043	0.555254979102002	0.833826979484486	0.00742035757531666	-0.00303734566035676
OLFML3	0.0288322911564942	0.181436102319133	0.873738565477352	24.265870654887	0.0617143450813918	0.433798470043754	0.142265013233373	0.886870680788226	0.970133665643134	-0.206703694521533	-0.129028510600927
SYT6	0.376329469643611	0.119915397214379	0.00169935795965931	202.648130411478	0.504307771420695	0.243106574885445	2.07443081972724	0.0380393174924989	0.22462634353852	0.370483957395561	0.416971717972655
ENSG00000232895	-0.266933558916165	0.467941969364213	0.568378231048052	62.0933050704542	-0.478085199600248	0.759138784624225	-0.629773118280212	0.528843035824179	0.819137692073099	-0.697966378333598	-0.794945935579
TRIM33	0.0615391540442741	0.0321336310012041	0.055479603773811	350.204103986654	0.0578212373471386	0.118423596142812	0.488257739423901	0.625367291303238	0.868639129134884	-0.152378081076381	-0.133831197641141
BCAS2	-0.0224227380583409	0.297145943264477	0.939848440514229	58.2434495833795	-0.156539094790303	0.555886885663127	-0.281602424571619	0.778248380879345	0.931495602228893	-0.291837536730699	-0.398274326207686
NRAS	0.225095522598849	0.150297689954706	0.13422042590574	12.2140316690769	0.275019228138682	0.500990132912312	0.548951386607086	0.583038811927193	0.8498236889409	0.119286617707935	0.134112575493418
CSDE1	-0.0293433847274164	0.0319384054932392	0.358226765305975	201.765352311192	-0.0966995650182653	0.12228308211744	-0.790784492374799	0.42906976083685	0.754030343041695	-0.303332628052195	-0.324453986842274
SIKE1	0.669521707954862	0.205863280719893	0.0011448968457381	22.2343432975978	0.885594318054161	0.445696172065553	1.98699107948342	0.0469233853987486	0.255067803292349	0.857471910299075	0.887341428015087
ATP1A1	-0.217902191353802	0.0478314004547972	5.2228653678246e-06	83.8291310835746	-0.310522905143661	0.153937819940084	-2.01719697774415	0.0436749613552538	0.244483932052096	-0.616526005100026	-0.588234661463797
ATP1A1-AS1	0.20258396386865	0.230933887581542	0.380357421937848	25.7996903707157	0.175128505389114	0.475648488737578	0.368188924249342	0.712732368340099	0.908459574407533	0.0818952530325547	0.0108835481109993
LINC01762	-0.0873169489772089	0.0960092384626363	0.363105236209434	25.0816238331695	-0.254904803520734	0.259614007576304	-0.981860747424479	0.326168455885577	0.670568511110124	-0.399625857160653	-0.519622037796707
ENSG00000224950	0.220421121402934	0.146516823748524	0.132476276082152	28.0695692217536	0.232027692928053	0.309774887516684	0.7490203443801	0.453844943424822	0.771845589390264	0.111522506752746	0.0810765685064158
CD58	-0.0581594751449522	0.0671100778691969	0.386145845710563	249.303660070972	-0.150386692290719	0.172793849907462	-0.870324333714755	0.384123184452152	0.721453069181543	-0.351195726215868	-0.39068448647863
PTGFRN	0.686138632321651	0.173998339474806	8.03468630688922e-05	12.8816129705849	0.841512296717964	0.58996621070151	1.42637371675464	0.153760496265591	0.476941967684983	0.885072374852795	0.832960155512641
TTF2	0.0550402688385781	0.0947276062730153	0.561215341444188	96.353298230738	0.00168677100627897	0.21482029007831	0.00785200972247118	0.993735067047654	0.998711969719912	-0.163172632871838	-0.203080828631975
MAN1A2	-0.212289704933003	0.0533752209167588	6.96997959049561e-05	327.413062487662	-0.341041348006242	0.136635488493219	-2.49599391612792	0.0125604755770164	0.116833825955791	-0.607203748520157	-0.62588338326362
GDAP2	0.0547605943586306	0.0729637144375339	0.452942677022645	210.238599536295	0.0443569463332714	0.189583355416855	0.23397067867978	0.815007741949318	0.945003047365485	-0.163637168028886	-0.150441263524761
WDR3	-0.389836335091099	0.146542580185055	0.00780883087303656	33.145448775018	-0.55249923422825	0.436415107936633	-1.26599474715819	0.205514962877447	0.545651162904037	-0.902106064023542	-0.88674594321134
WARS2	-0.185400649842973	0.120437561437322	0.123708562563311	37.3569608709565	-0.333232232609531	0.33765062995731	-0.986914292597833	0.323684656914877	0.667768469285494	-0.562541427412248	-0.61624975895332
WARS2-AS1	0.0477919019258939	0.148649674365319	0.747826253909782	110.040503128372	0.0434202106958844	0.291529205575247	0.148939488275995	0.881601381566554	0.967918072993238	-0.175212062650175	-0.151596856540131
ZNF697	0.0780896929679016	0.149518828388269	0.601480051630691	14.8849583960388	0.0862359255378455	0.410009868550983	0.210326463220537	0.833412882533333	0.952976179520976	-0.124887881757697	-0.0987777483043694
NOTCH2	0.68918940822339	0.165157656101598	3.00722777495066e-05	199.480637986336	1.00406657400688	0.320308970654447	3.13468140450576	0.00172040846089117	0.0319897820469669	0.890139668310878	1.03349334754274
SEC22B	0.322438971223861	0.0743759603547495	1.45589316283943e-05	47.3702263031723	0.31552572235736	0.257818390119063	1.22382938707998	0.221016595904978	0.565457418175558	0.280972639982979	0.184082940586816
ENSG00000290569	0.103737069620426	0.134860618158083	0.441764546268814	11.9031245054423	-0.146168511239833	0.602253629195032	-0.242702582689623	0.808235806570314	0.942791045408273	-0.0822879700912125	-0.385480776525235
NBPF8	0.292332004067246	0.075950246856018	0.000118604169552332	43.7921624586929	0.47399198644849	0.303011286262426	1.56427172167437	0.117753770125799	0.418161315038136	0.230965414729735	0.379573002720337
NBPF26	0.281489151308963	0.64064372204688	0.660382695814016	12.3340573174233	0.345476357184279	1.00709063785908	0.343043956717449	0.731565391625611	0.916045128911363	0.212955597352561	0.221031192612784
ENSG00000287979	-1.56459609572983	0.169198456330602	2.30652542576059e-20	5.94820213268107	-2.0271612451592	0.626350501630668	-3.23646463103582	0.00121020222754354	0.0251760686804403	-2.85336457714812	-2.70594556778918
LINC00623	0.1558704633415	0.0980133245474921	0.111767489852689	43.5349102006167	0.238942858653984	0.244926685747239	0.975568905139922	0.32927813997213	0.67271816407679	0.00430482251602847	0.0896073822110181
PDE4DIPP4	-0.136681681367637	0.161475717843005	0.397299821667607	66.4648186443488	-0.206891701144103	0.362465275316786	-0.57079040457954	0.568141728072597	0.841170444980364	-0.481619944422007	-0.460391232926888
FCGR1BP	-0.125987650281628	0.212607689966056	0.553460424086939	145.040589110129	-0.260734100287601	0.366557567627118	-0.711304644384901	0.476895474178874	0.787975580698596	-0.463857317631957	-0.526813281899579
SRGAP2C	0.133819857094997	0.0893824029227769	0.134351343312058	959.187101486676	0.113864477181339	0.213544780318948	0.533211240336907	0.593887361472249	0.854454986162342	-0.0323209069306921	-0.0646941071683627
SRGAP2-AS1	-0.0123106508073747	0.141155104594686	0.930501695652964	34.9379995030726	-0.124391622422014	0.370525625372956	-0.335716651977328	0.737084547449699	0.917677391700789	-0.275041510006752	-0.358615971120207
LINC02798	-0.00874057269486986	0.088428536788116	0.921262649726503	1411.36891013203	-0.0860193621330125	0.212992331446958	-0.403861310633309	0.686314708212542	0.896319064053624	-0.269111663290043	-0.311278478871467
EMBP1	-0.471462852728427	0.168747066941039	0.00520761766488194	7.15770957174528	-0.61074029737353	0.559705646532515	-1.09118123277331	0.27519314417027	0.62346117124912	-1.03768649737951	-0.958594352828957
ENSG00000290735	-0.298735802191781	0.236992323114755	0.207478431708062	33.6583867227499	-0.55931065633849	0.506655512519751	-1.10392691388448	0.269624842848342	0.619081855408923	-0.750789432039716	-0.895148774812031
H3-7	-0.404365305486434	0.115285804420614	0.000452333244397413	82.8436273334201	-0.744641166957343	0.303429454194796	-2.45408333522987	0.0141244244492428	0.12488460592537	-0.926238468044105	-1.12377960197207
NBPF15	0.297211144462948	0.0801307185993568	0.000208014739791324	51.9034710353747	0.384760811861843	0.209726455947829	1.83458405437202	0.0665673431000438	0.30985249093728	0.239069594454676	0.269494002850944
SRGAP2B	0.0802518230279864	0.0903674325661211	0.374507758152079	1366.89425106211	0.0459065896949784	0.220258675384631	0.208421255665926	0.83490006110889	0.953185016735488	-0.121296615843099	-0.148529564029588
LINC01145	0.131110044421389	0.101338711430511	0.195741264855367	55.4561706578627	0.18522659318542	0.274864120299598	0.673884219531911	0.500384925495808	0.802263886903266	-0.0368218655313459	0.0233409365782025
NBPF20	0.261800177501982	0.173670860630756	0.131695293839467	17.2568319303666	0.343350231205429	0.380411810335646	0.902575109070571	0.366751441913125	0.705678546172091	0.180252504309376	0.218408322047286
GPR89A	0.121402230808619	0.120254582866948	0.312714057270824	32.1454764086646	0.100832314278604	0.34083143449614	0.295842179075023	0.767350609747386	0.928049293998451	-0.0529463997471296	-0.0807710832376961
RNF115	0.0450122055884829	0.0675631858568766	0.505268032649497	212.527001531892	-0.000278378159164829	0.152733751881689	-0.00182263681560358	0.998545747030052	0.99978235162378	-0.17982909697839	-0.2055051120254
POLR3C	0.0188528255900958	0.0458365168302317	0.680848311342517	93.6845512521949	-0.0664076757948562	0.159569968556631	-0.416166502980091	0.677288169245475	0.891716018761719	-0.22327943859731	-0.287084750302309
PIAS3	-0.00352811977121012	0.126156102904118	0.977689027115672	14.2082218510374	-0.0466887342477639	0.570517405493494	-0.0818357753824854	0.934777306831874	0.983540695818261	-0.260453856407024	-0.262758707593108
ITGA10	-0.398033325712229	0.185219128259969	0.0316355045466463	15.0054029113548	-0.698058716608884	0.516600686792705	-1.35125394614311	0.176614099126549	0.508849554154173	-0.915721143691224	-1.06631370432388
PEX11B	-0.238006744574883	0.202744445075895	0.240425123358801	14.0838091950395	-0.451581781654597	0.442820157712781	-1.01978596454839	0.307829981114946	0.653004731227925	-0.649919369377222	-0.762250302532672
RBM8A	-0.200081796983762	0.166268666055754	0.228835329913423	20.6264355498226	-0.257464174502668	0.371859755178094	-0.692369020625428	0.488705615539221	0.79439093663425	-0.586926594746651	-0.522779376017246
LIX1L	0.402721843428271	0.14121728352148	0.00434739981461136	35.473900499736	0.59621667717397	0.319750024150587	1.86463372053783	0.0622327629062456	0.298518809149215	0.414321298232708	0.530354069726712
POLR3GL	0.679138735545332	0.104497826836471	8.08178263284793e-11	24.9766334837537	0.891895754620576	0.276190053235264	3.2292826775367	0.00124101162106734	0.0255901394551549	0.87344565028031	0.895115121885919
NBPF10	0.60078425082385	0.406997880924439	0.139907368566905	17.6147802215993	0.949898476819714	0.718931446193669	1.32126433173689	0.18641324255167	0.520270835673425	0.743300014996416	0.966669504969641
NOTCH2NLA	0.667412417131104	0.219745724006258	0.00238784424471939	49.4355471189938	0.943519037507299	0.412562360382533	2.28697314178748	0.0221973908210362	0.163286511914243	0.85396840957117	0.958799583919165
NBPF12	0.240407967174696	0.11262899607494	0.0328008753524383	59.4892458630661	0.262843074559876	0.257301775006791	1.02153618859776	0.307000472725857	0.652231332054799	0.144720360704991	0.119091605362519
PRKAB2	0.463723083171008	0.0945705824711928	9.41630491510433e-07	29.1437603211132	0.613835462046138	0.273985377792031	2.24039496922376	0.0250652926003316	0.176737426730584	0.515643451363363	0.552089278599918
ENSG00000237188	0.285207806770506	0.0527678158028681	6.48237273405444e-08	86.1879094888648	0.296010458805831	0.22566607663158	1.3117189044284	0.189614995846613	0.524991370267007	0.219132228839128	0.160008162866009
FMO5	0.205651713220219	0.118802515598735	0.0834449207612905	31.5243495482348	0.347934126486464	0.309461532476812	1.12432108670093	0.260876835890876	0.610396202918725	0.0869907391386903	0.224063191103754
CHD1L	-0.0175417196696604	0.141736433615232	0.901502964912111	11.3682598259658	0.112180841806746	0.478000292993411	0.23468780971708	0.814451049956714	0.944969508412545	-0.283730237687317	-0.0667711043505518
LINC00624	-0.38441491997494	0.263019679460658	0.143866120532799	10.2696027804022	-0.683965493537446	0.610172373445716	-1.12093815338609	0.262314189019877	0.611226334628582	-0.893101174042603	-1.04892776372827
ACP6	0.701108607184785	0.206563525144412	0.000688407351274111	42.5464653775757	0.865814389045802	0.522562924519179	1.65686149633072	0.0975474804476285	0.381000195769649	0.90993728074391	0.862940148834194
GPR89B	-0.00814665181469575	0.138094973916081	0.952957596971145	29.9648724510563	-0.0582971951146236	0.309732081232504	-0.188218136405644	0.850705655769991	0.958670101592836	-0.268125169529879	-0.277079350217912
NBPF11	0.13040372950925	0.0976081825377921	0.181551960139018	50.3832943115253	0.137541984762702	0.255578600671829	0.53815923712373	0.59046711920269	0.852411843530777	-0.0379950441091602	-0.0354846255490716
LINC01138	3.21637911545811	1.02503335037945	0.00170204287308871	15.766482808325	3.78657012322588	1.15334522081888	3.28311944669733	0.001026651549088	0.0228535617503672	5.08776423441059	4.46609646242879
NBPF14	0.83133835673836	0.278923382913065	0.00287753937817072	23.7790696820442	1.19998140753429	0.514995207616359	2.33008266831912	0.0198017822728317	0.153355981126821	1.12624696038456	1.27518140145639
PDE4DIP	3.75154359197698	2.42869543230724	0.122425046815995	17.307780011768	2.75370668133894	3.17652797879094	0.866891996458054	0.386001189182634	0.723038184802785	5.97666448084186	3.19191649997441
NBPF9	-0.0738986573169065	0.0641019599974202	0.248980201686013	53.3814265865132	-0.0820630175712999	0.193973297178629	-0.423063477112154	0.672248948640621	0.889073961022359	-0.377338274021511	-0.30639778045514
ENSG00000274265	0.255625153598425	0.150152026110553	0.0886724950439617	115.046548961327	0.284290459355855	0.296373802329495	0.959229382358814	0.337443201529567	0.678878786616326	0.169995881326297	0.145549921966464
ENSG00000289614	0.500407966596312	0.318435250385273	0.116076051429621	8.81285361599437	0.775333914880486	0.713923113532888	1.08601878855512	0.277470679845576	0.626069901274642	0.576576497833806	0.751319965081543
NOTCH2NLC	0.254357151277303	0.240763224286709	0.290757280620893	46.4463034689185	0.356379139262397	0.445661430898807	0.799663409381543	0.423905838339355	0.751198791909931	0.167889748305189	0.234481282814027
NBPF19	1.0508592927566	0.380344401649093	0.00572876645223665	21.0410458756346	1.57237292064736	0.677676037980792	2.32024275984792	0.0203277486499075	0.155682424875565	1.49086797445622	1.73457785693543
LINC00869	0.345337506143615	0.467204025531927	0.459811174034063	39.4261409769072	0.331739754587939	0.723636859321917	0.458434020205653	0.64664065487442	0.877215262301026	0.319006766361258	0.204085192715181
ENSG00000290790	-0.272778000386098	0.198758906661068	0.169936951325683	115.948981504006	-0.447873981064079	0.366277830227585	-1.22277119744265	0.221416127043414	0.565615336283273	-0.707673908804735	-0.757676217493334
FCGR1A	-0.181477889414724	0.230355034659475	0.430803052100979	96.33647682807	-0.355704039928526	0.398198389047467	-0.893283473043195	0.371705386216333	0.711222096966576	-0.556025780607656	-0.643971842478407
H2BC18	-0.214048167184714	0.172432720646231	0.214479030944192	54.6089953176386	-0.430928427975005	0.365152085939776	-1.18013409909995	0.237946884399455	0.583659483631019	-0.610124528200927	-0.73677153317286
ENSG00000233030	-1.30489365816842	0.167947342793599	7.86974234562094e-15	7.26539134180415	-1.5875802112589	0.620685914132233	-2.55778353449257	0.0105341642694319	0.105268209592892	-2.42200268584927	-2.16366154208342
ENSG00000290791	0.0772237698923542	0.106393442994923	0.467941741894494	23.707251071152	0.116106025960032	0.310932801269854	0.373411957457861	0.708841861309991	0.907156424519224	-0.126326167124192	-0.0619288466093702
ENSG00000290792	-0.00531469313732275	0.136694907630005	0.968986090611043	24.2739261890129	-0.06132892379774	0.331583680406853	-0.18495760624434	0.853262287115442	0.958711384167145	-0.263421328231266	-0.280819407018226
H2BC21	-0.357338235801444	0.225697868185625	0.113362388516746	39.5474611372737	-0.633769412868712	0.474021233391065	-1.33700637909158	0.181220554593605	0.513514884583319	-0.848127203814007	-0.987003953098477
SF3B4	-0.329192631565538	0.248506702376205	0.185276277160224	9.70916611134565	-0.384732571910855	0.651387190863361	-0.590635765190475	0.554764495698852	0.833826979484486	-0.801377773238953	-0.679782553063513
ENSG00000285184	0.362621027959279	0.776271448296626	0.640405630912627	8.35425146361959	0.518608564069915	1.2936819079703	0.400877959933424	0.688509977540448	0.897188756828307	0.347714439376251	0.434613724361769
VPS45	0.0968166347755552	0.10941593559014	0.376237813401992	204.268594574202	0.0744665457467931	0.223158084308813	0.333694143223349	0.738610369543415	0.918040055681152	-0.0937827095758508	-0.113296906686893
PLEKHO1	-0.0237197039651306	0.0655766591307908	0.71756908860995	218.36111814899	-0.0886718892944748	0.142515579382876	-0.622190848736986	0.533816382732239	0.821843277601018	-0.293991777837391	-0.314550738128534
ANP32E	-0.101519576802821	0.201001085043534	0.613509815416064	17.1288488348373	-0.232955102360496	0.43407279045536	-0.536672897916769	0.59149357998942	0.852893471060079	-0.423216211020234	-0.492544044457004
APH1A	0.101551963422693	0.123456940841626	0.410752621739624	31.9792345212439	0.125991946723377	0.343275355386314	0.367028814467583	0.713597524807298	0.909278861703305	-0.0859173990291686	-0.0497331955327349
C1orf54	-0.255492727810614	0.249057335295205	0.304967479527057	47.0487613589821	-0.54753760516523	0.458073252728788	-1.1953057767584	0.231967583597932	0.577222895991027	-0.678963327803685	-0.880625087271582
MRPS21	0.0677173591220657	0.138635427685911	0.625226615431019	37.9660885292363	0.0353429953239654	0.3072478974961	0.115030877711422	0.908420647612346	0.976321284092301	-0.14211617421015	-0.161561219264137
PRPF3	-0.00320548283970884	0.138565582971709	0.981543922280152	60.6093969050361	-0.0526960330430319	0.271660266005594	-0.193977698019139	0.846193344622989	0.957379414162986	-0.259917961256089	-0.270169541826356
RPRD2	-0.0390019479449224	0.0270270815354162	0.149000988889538	317.495925525227	-0.0609581708440564	0.123085501267435	-0.495250620230316	0.620423222583191	0.866425849856701	-0.319375358092985	-0.280362031952514
TARS2	-0.164662910816403	0.0938068831974177	0.0792012841502081	22.5012628581846	-0.321749547493371	0.301221645798181	-1.06814882655858	0.2854533839625	0.634082649381296	-0.528096350917163	-0.602084278119324
ADAMTSL4-AS2	-0.257853394131252	0.172770495527477	0.135578079781517	30.6259634278347	-0.520648592133003	0.389328181370981	-1.3373000390046	0.181124718283093	0.513514884583319	-0.682884359498103	-0.847453769335064
ADAMTSL4	-0.269732701438399	0.130507916095397	0.0387537688199896	9.82017613459981	-0.378419473452278	0.449215552850132	-0.842400649423923	0.399563729633709	0.733291437166523	-0.70261571248596	-0.67199447263516
MCL1	0.0264029309606806	0.253317037777324	0.916987779050429	85.9252474021866	-0.0424196293739913	0.444148113228559	-0.0955078454924385	0.923911458946782	0.980131387687395	-0.210738825722273	-0.257492176058368
ENSA	0.300867192640553	0.145090764856525	0.0381120021531186	124.525581184385	0.397671792168266	0.285137379192166	1.39466734699928	0.163116175915719	0.490250675635386	0.245142236172558	0.285421483420915
ENSG00000288880	0.923135750934007	0.196426789860368	2.60616918735258e-06	12.2743643528087	0.9546471060065	0.478790542561707	1.99387210302606	0.0461660333361371	0.252407301553074	1.27872106863076	0.972527596091421
GOLPH3L	0.153330882284054	0.0977315942766031	0.116671756902221	99.1265350750664	0.13732400376101	0.260891825846703	0.526363765194009	0.598635486623087	0.857627117753592	8.66161012816049e-05	-0.0357535352744892
HORMAD1	-0.00753636873169813	0.104632708942263	0.94258050742783	19.1102414214887	-0.15883552701087	0.32498164216887	-0.488752305978978	0.625017067708138	0.868465804763097	-0.267111498393861	-0.401107293085898
CTSS	0.204964993991397	0.0643698185285793	0.00145165452232586	327.755622337813	0.275879992088133	0.155892858336826	1.76967691163928	0.0767809782351543	0.335020906520292	0.0858501086998009	0.135174446920284
CTSK	-0.099230766966861	0.147969347527029	0.502464519572078	18.6789567914498	-0.214067929176773	0.34727828292384	-0.616416112676181	0.537619921704372	0.824159911234982	-0.419414531879547	-0.469244103107409
ARNT	0.0145414240916216	0.0513517289621624	0.777044210389968	200.072155932102	-0.0504907181651167	0.145836459846481	-0.346214644940417	0.729181409455755	0.915434758857155	-0.230440612446865	-0.267448980797293
SETDB1	0.0552787982229078	0.0555326766022814	0.319527997126429	127.850758244565	0.0243058547102256	0.201852701602765	0.12041381917225	0.904155344936548	0.97562739485546	-0.162776439107463	-0.175177059308903
CERS2	-0.0570224865545373	0.091937930925031	0.535107635727729	27.0998990189753	-0.0676148115670955	0.345602637473456	-0.195643216329009	0.844889432134423	0.957055186488333	-0.349307205055451	-0.288573919296555
MINDY1	0.319350498017809	0.188795137526924	0.0907377870031905	7.19792529373466	0.546159976980881	0.56093675965366	0.973656954338485	0.330226897079639	0.673288303887732	0.275842731862369	0.468602204198296
PRUNE1	0.263510009997621	0.122102312286455	0.0309194148869277	23.3287272869997	0.31603042001594	0.308630163042376	1.02397775026464	0.305845784224838	0.652231332054799	0.183092510687633	0.184705554978594
C1orf56	-0.214921968282295	0.388422879053206	0.580044624106126	35.8853893053164	-0.388090486561187	0.639161722045019	-0.607186684020248	0.543727028227664	0.827552357012585	-0.611575898845002	-0.683925005385446
CDC42SE1	0.0545420030093807	0.0764040216247357	0.475311907243184	220.261364415973	0.0482005082290106	0.157456577894442	0.306119368740021	0.7595137612529	0.925045981142938	-0.164000245013143	-0.145699698131511
GABPB2	0.0213462852551245	0.153827197914623	0.889633519315932	50.8138785913753	-0.00122883279045158	0.316618316504301	-0.00388111718872995	0.996903324290689	0.999373436765435	-0.219137839130305	-0.206677629317904
TNFAIP8L2	0.0326262349105733	0.143600308356825	0.820266901891603	14.3825776570558	0.0855347351914406	0.41689995082269	0.205168494317762	0.837440483712031	0.954349124427513	-0.200402010299358	-0.099642763613289
SCNM1	0.115833089114538	0.0706585376864848	0.101143288985789	39.4310294121625	0.0270477587122346	0.218333698355897	0.123882657216501	0.901408184697649	0.974407797222915	-0.0621966613797411	-0.17179454135285
VPS72	-0.277555586684697	0.102012665228537	0.0065125062736852	18.9846393701413	-0.436169650304294	0.356314211063227	-1.22411522403999	0.220908763725482	0.565304803662176	-0.715609408682821	-0.743237306091057
PIP5K1A	-0.270454025547695	0.0885080196835626	0.00224535204907396	338.95873981084	-0.460051765771738	0.180964482615404	-2.54222131947	0.011015040117158	0.108084175131145	-0.703813821117312	-0.772699199847356
PSMD4	-0.0354808552867787	0.0573382779394981	0.536048939237231	54.5649075912098	-0.258661914972837	0.271218337588154	-0.953703636977589	0.340233678660463	0.681684105796515	-0.313526875488365	-0.524256954606456
ZNF687	0.288807351657464	0.121777308255958	0.0177111401082451	14.9577998496571	0.343550089530309	0.323053688291501	1.06344580477383	0.287579829977557	0.635848784042726	0.225111019430518	0.218654874943404
PI4KB	0.0741072236312325	0.0610437665522953	0.224747154667993	131.5990995054	0.0447214406450933	0.202991594965475	0.220311785089918	0.825628342463252	0.949509544768516	-0.131502704172289	-0.14999160935973
RFX5	0.338577585899127	0.106373232974112	0.00145797440928055	20.2455386089128	0.385622035214596	0.333606897078408	1.15591745432039	0.247714922507434	0.594595238663731	0.307778639243651	0.270556441015346
PSMB4	-0.246607721880051	0.151829671681394	0.104324743226249	14.3706221046475	-0.364427689687162	0.447000258395455	-0.815274002290974	0.414915486586003	0.745080341889436	-0.664205464926474	-0.654733671459029
POGZ	0.287572674947623	0.0431205119915411	2.57471676059369e-11	330.01577948151	0.3278914410157	0.130725111951471	2.5082513690057	0.0121330320626966	0.114619054099532	0.223060239754746	0.199337765471526
SNX27	0.161346824176076	0.105600539710731	0.126537933639469	345.202573403489	0.17169170209574	0.23893931449023	0.718557774646834	0.472413438236902	0.785770750047288	0.013400976519123	0.00664377573284792
MRPL9	-0.0291236619546275	0.152878824807005	0.84891608325911	7.90198007123845	-0.176285351330337	0.562628641211621	-0.313324524238059	0.754034119852831	0.923201850030808	-0.302967671790245	-0.422634065739981
TDRKH	0.826138757496612	0.237212307974803	0.000496388563761759	15.6514138017779	1.08576591535466	0.496092332087881	2.18863676200163	0.028623251636244	0.191004465052329	1.11761050327628	1.13428078900827
THEM4	0.00759042682922391	0.185893961943101	0.967429808692289	24.1845813316559	-0.0268323008897219	0.427887122676601	-0.0627088301276172	0.949998365809946	0.988656345608135	-0.241986115653056	-0.238263049711746
S100A11	-0.51395331284775	0.204808998152521	0.0120927068644833	43.0152014444073	-0.738286327965446	0.402891943709004	-1.83246733893167	0.0668818234814014	0.310781954418726	-1.10826252050557	-1.11594002882065
FLG-AS1	-0.493585912919444	0.314435488892767	0.11647268868865	70.087253946032	-0.793281127719462	0.560250092639538	-1.41594109156151	0.156792752643616	0.480954082815045	-1.07443257175187	-1.18378372339246
S100A9	-1.08780565249597	0.586829623431847	0.0637821942883914	7.0247476616365	-1.34354753841698	1.43980004202717	-0.933148700652441	0.350743197117302	0.689555953716036	-2.06142273294444	-1.8626134757957
S100A8	-1.66182663047415	0.396708194478163	2.80136601485936e-05	22.4929355137248	-2.34015277019785	0.968122954501415	-2.41720616097057	0.0156401560128952	0.133071755256925	-3.0148630511445	-3.09206391940175
CHTOP	0.341373898965328	0.137459350681752	0.0130115338425357	68.2997285653491	0.45117106514265	0.286338924914885	1.57565397466224	0.115105569847451	0.415037999698875	0.31242327371157	0.351420238789099
ILF2	-0.113690598190349	0.0948022785457133	0.230434991852153	22.9042438302789	-0.140271039649434	0.278983777017296	-0.502792818812318	0.615109943057387	0.865254161598408	-0.443432096762629	-0.378205429344874
INTS3	0.0441694409411605	0.19031199221344	0.816468394638382	94.8083932573389	-0.0173302145046909	0.359838286208742	-0.0481611189495208	0.961587836792594	0.99173341120168	-0.181228916539586	-0.226540911448049
GATAD2B	0.230311307294249	0.101800181494057	0.023673563999149	488.810532460367	0.284928857948336	0.238005510128383	1.19715235918127	0.231247174971518	0.576423009122759	0.127949958614326	0.146337474959057
DENND4B	-0.226078517315497	0.0925048165990686	0.0145268430574722	172.787889287346	-0.360163172948825	0.206391580573788	-1.74504779675381	0.0809765493802158	0.343651916529173	-0.630106761075328	-0.649472800024163
CRTC2	0.0936508723354542	0.129801378973364	0.470605838363856	33.508432973079	0.104709335083489	0.345143759840795	0.303378902552921	0.761601121844113	0.925708687723711	-0.0990409939662	-0.0759882416506433
SLC39A1	-0.185572893466619	0.145772553150903	0.203007250150307	32.4949425914029	-0.318574614310749	0.325853382795643	-0.977662443082693	0.328241302713808	0.67212132717995	-0.562827521512703	-0.598167558755109
JTB	-0.0432802667624753	0.158315779623068	0.78456161582294	25.803560174995	-0.0526919236439813	0.385123639454204	-0.136818201340889	0.891174496348488	0.971490324784615	-0.326481582100924	-0.270164472314051
RPS27	-0.633208667826553	0.195593810633472	0.00120638763292963	89.5420845020179	-0.895253016132023	0.364510773107781	-2.45603993676014	0.0140477544900646	0.124717034283396	-1.30634389376572	-1.30958015657006
NUP210L	-0.17987878352724	0.607972597996513	0.767331961470724	9.50691282964234	-0.404195242438594	1.00820003442205	-0.40090778480314	0.68848801817546	0.897188756828307	-0.553369689480868	-0.703792450012708
TPM3	-0.146267363134327	0.070201117572314	0.0372013465834108	244.426124447797	-0.224215015175918	0.175359631259274	-1.27860108718186	0.201037566940905	0.539506094295508	-0.497541619455537	-0.481761937637202
C1orf43	0.333376952317241	0.0519550687079945	1.39315182602017e-10	90.6908237081133	0.366026177703837	0.163224484091694	2.24247103454292	0.0249309453152858	0.176639360739281	0.299140464111759	0.246382239494856
UBAP2L	-0.038058493717744	0.104749545965144	0.716359518044008	128.390662977702	-0.091601088889953	0.223029404467304	-0.410713058705144	0.681282950328299	0.894326790803528	-0.317808294635241	-0.318164311113332
HAX1	-0.350203584602683	0.147890037239957	0.0178845436086508	11.7147148957729	-0.449428567953031	0.482216160821295	-0.932006441234942	0.351333196624982	0.689906677154965	-0.83627665414742	-0.759594015513349
IL6R	0.0966158043097188	0.0817574054708577	0.237309813830966	386.474912920476	0.0806888441928759	0.188478202843745	0.428107032937754	0.668573196671953	0.886623158510138	-0.0941162859965693	-0.105620840637033
SHE	-0.645955356433319	0.509573982605456	0.204927246494761	9.00342476405691	-0.855207137914179	0.849673230921532	-1.00651298262821	0.314168869682088	0.660430435961597	-1.3275159542086	-1.26017802504448
TDRD10	-0.515181101740389	0.311700766994869	0.0983702194474771	29.9177627018445	-0.768075521448151	0.57376018070983	-1.33866996573015	0.180678137946971	0.513292153155403	-1.11030185961928	-1.15268912061153
UBE2Q1	-0.143807913977519	0.0962281367337233	0.135058651894422	20.6798240836977	0.0491002445886503	0.384245281449745	0.127783598027272	0.89832023052092	0.974324191853296	-0.493456510937511	-0.144589748844459
ADAR	0.116215456102471	0.100617399815106	0.248080824341803	199.718487914367	0.140377380857843	0.208604334971669	0.672936067588949	0.500987965045601	0.802798660732046	-0.0615615554922738	-0.0319867721605829
PMVK	0.362075562578151	0.142652081523595	0.0111433106064388	26.1538542725788	0.52870258425875	0.340432232308638	1.55303327382768	0.120415185583639	0.421866638534738	0.346808429480268	0.447066094872363
PBXIP1	4.6917300375686	1.66628793793835	0.00486744475617749	10.0530378400136	4.37254194158957	1.51071293259213	2.89435659631708	0.00379936410919972	0.0547041673638748	7.53830020190837	5.18897377538503
PYGO2	0.266191057915928	0.107523699895719	0.0132993846897561	22.2921224173802	0.327015330850836	0.339815999656457	0.962330588263761	0.33588356848789	0.678416579285319	0.187545691456989	0.198256962364648
SHC1	0.767001796960797	0.336729572681133	0.022738642145841	12.4736779346954	1.05969324900612	0.685341627658047	1.54622629976135	0.122049923996429	0.424521779596994	1.01938489021725	1.10211654765573
FLAD1	-0.267132073958578	0.0827279286270443	0.00124205033489155	28.1959396665304	-0.390486329557627	0.309167389820978	-1.2630256049441	0.206579977968436	0.54695313496337	-0.698296108870403	-0.686880609210163
ZBTB7B	-0.231523425066768	0.0658931183375297	0.000442043519158549	44.5329835563044	-0.401427436723363	0.22776777263896	-1.76244177160074	0.077994686294753	0.33680958936192	-0.639150671974241	-0.700377978709637
ADAM15	-0.303109009006668	0.10274367264642	0.00317622054361982	24.0672152114277	-0.487330070340469	0.352345255848474	-1.38310382288798	0.166633033678394	0.495393633949944	-0.758053263601807	-0.806350762756492
SLC50A1	-0.261100363113646	0.0909841993857423	0.00410818481707495	23.9578195768957	-0.504219349892582	0.264961466760757	-1.90299123890289	0.0570416884355864	0.285022644150927	-0.688277526748999	-0.827186025883123
DPM3	0.390704812338456	0.217076744421861	0.0718848838865082	16.0266311889628	0.465157389542909	0.490141544923948	0.949026652321596	0.342607056857044	0.68352467235227	0.394361188087519	0.368674305083322
KRTCAP2	-0.268265646078925	0.153531334612184	0.0805849233928487	21.1766009954356	-0.43976899283496	0.415954547761763	-1.05725251761603	0.290396357252406	0.637411656534798	-0.700178955324784	-0.747677593107321
THBS3	0.418155716640572	0.169318309374657	0.0135248086265632	9.38611645357687	0.729088514776206	0.494304046314966	1.47497986353047	0.140217957180892	0.456739947696672	0.439956732391274	0.694269865543787
GBAP1	-0.407012748833237	0.250396374281354	0.104061639624336	7.63406798191176	-0.706464444333074	0.573676277873346	-1.23146881190901	0.218147574376038	0.5628734118104	-0.930635832119339	-1.07668333248735
GBA1	0.277125846325381	0.162559398554634	0.0882379479658654	7.43072445462633	0.316230398741654	0.446006592298719	0.709026288404846	0.478308163442227	0.789012522378895	0.205708212585191	0.184952256405799
ENTREP3	0.296778837560264	0.290277114536929	0.306592409925262	9.95207090251402	0.467656326424215	0.58973964748882	0.792987767425083	0.427784949788831	0.753248596810399	0.238351539110588	0.37175708947908
SCAMP3	-0.124690771011215	0.173251684176622	0.471704273889294	35.3495981264014	-0.205716298208637	0.367552144265849	-0.559692825679295	0.575688976733349	0.844953560672052	-0.461703220427	-0.458941210777353
CLK2	0.155167778977771	0.214960594283241	0.470391069872937	41.2977808993076	0.142447313040177	0.419775179674113	0.339341914285557	0.734352170794255	0.917056429921112	0.00313767422519718	-0.0294332244180556
FDPS	0.0183385754691445	0.13130087393866	0.888922039987917	42.6324126444195	-0.0582402200600628	0.304009964958181	-0.191573391576405	0.848076386879869	0.957937658306455	-0.224133600409795	-0.277009063605048
ASH1L	-0.0778562968244797	0.0325094810741073	0.0166258184049761	1104.95136639674	-0.156906686491771	0.113748738308981	-1.3794147418634	0.167766916583629	0.4966967530345	-0.383911854458785	-0.3987278014314
MSTO1	-0.15276925311402	0.196997920178695	0.438052163183645	60.6052933498801	-0.235206447227886	0.382608172778858	-0.614744963547426	0.538723160668964	0.824378488264489	-0.508341162135972	-0.49532138984679
ENSG00000287839	0.0764760999377249	0.236856315921369	0.7467863388008	10.4141915956948	0.116196852122526	0.570394538614165	0.203713121806598	0.838577687498081	0.954836961872473	-0.127568035813314	-0.0618167999712354
YY1AP1	-0.126981955005563	0.0807082171581895	0.115638710886513	162.219031319981	-0.289315677022534	0.207738147879515	-1.39269402358556	0.163712336630471	0.490643532816058	-0.465508843009506	-0.562072611346336
DAP3	-0.152799141582161	0.0587925702129591	0.00935085064825858	226.500465248782	-0.288433376628743	0.153046997993502	-1.88460656144977	0.0594829757927477	0.291538955160723	-0.508390806437604	-0.560984171735598
GON4L	-0.0347251724018499	0.0879611853576762	0.693006467511552	198.610179364914	-0.125161186999788	0.16753782149625	-0.747062280516701	0.455025967396343	0.772957821841797	-0.312271697441036	-0.359565335503772
RIT1	0.366527182514644	0.133280260112378	0.00595864402863281	26.0144665402593	0.454176539039703	0.306369147907836	1.48244868042761	0.138220949177161	0.453762282231571	0.354202504072639	0.355127906678193
KHDC4	0.0820582953168499	0.0869208696743967	0.345140286997241	79.492866437643	0.0602649015142044	0.204603997177276	0.294544106398805	0.768342165298885	0.928221755586137	-0.118296092203737	-0.130816599785926
ARHGEF2	0.081538039255919	0.0606501810037676	0.178819415333326	191.276466255148	0.0496122449075334	0.162807294254014	0.304729865666386	0.760571901261826	0.925320418654604	-0.119160229793319	-0.143958125610802
SSR2	-0.182492709820855	0.0813440459316333	0.0248666940905422	29.0885408925273	-0.266165073064747	0.216551621392994	-1.22910681228157	0.219031761355484	0.563092438665806	-0.557711382228603	-0.533513138249062
UBQLN4	0.0675731326651047	0.0825760693065401	0.41317805859984	31.6277048743485	0.0403429740726207	0.25417957663384	0.158718393534572	0.873890745934782	0.964050405299645	-0.142355732212894	-0.155393053681091
LAMTOR2	-0.253153891640157	0.0939428415270265	0.00704382670759824	21.2940899498743	-0.305595827168596	0.27118737454457	-1.12688073212041	0.25979291084204	0.608952444303736	-0.675078555664464	-0.582156429071518
SLC25A44	0.0556028182244997	0.104922967982479	0.596153924293932	19.8228812187941	0.214300236164159	0.329283747522232	0.650807207390915	0.515170947081146	0.811188508649077	-0.162238246697651	0.0592072978189337
PMF1	0.46590897079023	0.135745889817366	0.000598674508676096	39.3246264815246	0.607746765279683	0.308547862891632	1.96970012880347	0.0488727482246661	0.259141011934302	0.519274178230805	0.544578028706994
SMG5	-0.000941026172578054	0.0753979642344624	0.990042028724916	77.466278736702	-0.107091275428575	0.214704457074926	-0.498784593890396	0.617931142029683	0.865984516238698	-0.256156732367096	-0.337273599429447
TMEM79	0.0502386828674903	0.147450181848242	0.733317153885726	11.4924124592462	-0.0265882510009145	0.373963862377319	-0.0710984500798841	0.943319401707979	0.98686030334933	-0.171147995849449	-0.237961980407183
GLMP	0.564377482763045	0.151337463769668	0.000192039230528989	15.7411325302692	0.760050700301102	0.411354552540675	1.84767786233737	0.0646489583423692	0.305333051214102	0.682828914015418	0.732466005313768
CCT3	-0.166407374992632	0.195841856161276	0.395490337199596	94.5362882161689	-0.295691762758781	0.340304715755345	-0.868902924552365	0.384900229807652	0.722218838370891	-0.530993880002476	-0.569938395296608
MEF2D	0.339621051721751	0.155048395800521	0.0284938167496426	88.0251252311943	0.463473862172557	0.317473010160217	1.45988429674276	0.144321875700112	0.463938131717569	0.309511820475908	0.366597441139306
GPATCH4	-0.404973785729879	0.149965770727189	0.00692475211409356	28.5534305323433	-0.67043936311778	0.352038300973613	-1.90445005916567	0.0568515949322107	0.284451924665086	-0.927249144690404	-1.0322414103815
ISG20L2	-0.302956052869379	0.0833044105972872	0.00027611590188325	27.5250554500255	-0.529685542263548	0.270523921663627	-1.95799890451894	0.0502301412384343	0.264401187595581	-0.757799205729705	-0.858602097672646
METTL25B	0.0697002728174277	0.132179145475314	0.597973668484938	31.1104416307608	0.0212678266967261	0.295441801221827	0.0719865185250396	0.94261263667351	0.986590014816261	-0.138822584015366	-0.178924887204819
MRPL24	0.0694234930127001	0.173446514682407	0.688965913497225	9.97167874185607	0.0533288313855885	0.521616696757961	0.102237585025646	0.91856809550666	0.978355071221826	-0.139282311159869	-0.139373201963572
HDGF	-0.101561852935608	0.171731313155474	0.554252618512266	23.2500085390688	-0.142287478524876	0.381576718813848	-0.372893500859235	0.709227709297287	0.907156424519224	-0.423286431048845	-0.380692985692021
PRCC	0.0138469197624592	0.0569955489514246	0.80804615451115	59.4866310946151	-0.188279735874877	0.286118088229689	-0.658049049047647	0.510506614022279	0.808732204603902	-0.231594173821782	-0.437430798617568
ARHGEF11	0.170321003507603	0.0598628241176675	0.00443851837396437	358.223830577071	0.159138745283243	0.130202039392616	1.22224464398265	0.221615125826558	0.565878187447879	0.0283069550907984	-0.00884203332126891
ETV3	0.00257810019798753	0.0787077412034755	0.973869678678133	32.1753118627512	-0.143415016442217	0.244855980035802	-0.585711716827366	0.558069258965792	0.835521716809962	-0.250311515736937	-0.3820839597191
MNDA	-0.663394418023825	0.125049704957278	1.12644680736444e-07	110.881891241145	-1.0232091449855	0.289286668826211	-3.53700759574302	0.000404688027120535	0.0120996053513041	-1.35648197647929	-1.46743174550855
IFI16	-0.206668190929405	0.0600057226949098	0.000572876113546999	925.425990275372	-0.358615083449365	0.144434561033028	-2.48288969679051	0.0130321434712217	0.119738558612251	-0.59786649725935	-0.647563017433065
DUSP23	-0.442402010068596	0.160015663800119	0.00569678511819178	9.87864297357076	-0.46916490908343	0.442047392904566	-1.06134526888776	0.288533020028536	0.6363910177975	-0.989416869376811	-0.783941523015963
SLAMF8	0.679945875469513	0.269646507963068	0.0116816011351204	15.0439060679604	1.10042896358258	0.568565913325657	1.93544659957883	0.0529355156121136	0.272272018026689	0.874786297705519	1.15236968777535
PIGM	1.18220640192066	0.241082932709781	9.40321470638278e-07	23.0288757090271	1.84873165090457	0.571503411408407	3.23485672001252	0.00121703787217009	0.0251843127939536	1.70903357181318	2.07550458767513
PEA15	0.185816387238948	0.430000027604572	0.665646128424539	28.5270503725078	0.232695465996462	0.661080767355128	0.351992490913685	0.724843893952209	0.914142326412789	0.0540445573078503	0.0819003589793153
DCAF8	0.245574768035742	0.0390880065076066	3.329318389457e-10	144.484199148561	0.321369916510566	0.129670413678459	2.47835961491925	0.0131988040036694	0.120359175113876	0.153302340190102	0.191292562676938
PEX19	0.706352712584915	0.252817276765846	0.00520724250153753	9.66582501793024	1.0157880128186	0.582374936296256	1.74421656824507	0.0811213333427115	0.34385715466403	0.918647661920196	1.04795336409415
COPA	-0.135305833401697	0.067112419317768	0.0437887648289842	273.232788376274	-0.244682956529195	0.141157315331821	-1.73340613594141	0.0830235077622897	0.347898148776766	-0.47933468138674	-0.507011975238872
NCSTN	0.206459765005177	0.131620831642288	0.116742361992749	30.0084952599083	0.23498156986728	0.297919327722504	0.788742280212691	0.430262651025304	0.754549571847087	0.0883329011511056	0.084720584409082
CD84	0.199855818801968	0.070026045381502	0.00431696489932343	337.934613177667	0.248690565335634	0.172702891250586	1.43999074673737	0.149870017018515	0.470751480864454	0.077363844599303	0.101632527094596
F11R	0.587776043111973	0.168717558177503	0.000494372679521503	35.7197822838971	0.855494924891973	0.370979212892558	2.3060454471872	0.0211080930337964	0.158859047829079	0.721693575204427	0.850209662000375
USF1	-0.199448359680809	0.0678761719506732	0.00329895138327745	38.3021833838945	-0.328369958989136	0.264419344546226	-1.24185301023515	0.214290800000578	0.557196522977462	-0.585874464795209	-0.61025147169885
ARHGAP30	-0.0620246103947411	0.144740829054326	0.668271216240939	151.761345462207	-0.116113866848471	0.279035618242455	-0.416125609984239	0.677318090787049	0.891716018761719	-0.357615658454973	-0.348404214310773
PFDN2	-0.2373179242168	0.0588750638843049	5.55699899374428e-05	57.9446132442453	-0.395004666652435	0.224254494950447	-1.76141248245534	0.0781686138446564	0.337312374490384	-0.648775248993841	-0.692454603173295
NIT1	0.0981671820578681	0.0981494602248579	0.31722313544887	20.8501906618418	0.0680777044238032	0.365645240723729	0.186185123834938	0.852299589450775	0.958670101592836	-0.0915394706002856	-0.121178426418274
DEDD	0.158415383459336	0.0731751411443281	0.0303968930631617	36.8717362325598	0.128952714988922	0.217928897757083	0.591719208953466	0.554038631370758	0.833081540673217	0.00853189703077692	-0.0460806782255722
UFC1	-0.282195727776788	0.100879594631369	0.00515233790328936	15.505900649629	-0.529031600130958	0.42505117408147	-1.24463037015293	0.213267651458113	0.555442698015104	-0.723316614114439	-0.857795369572726
USP21	0.0413292393138926	0.164199572123269	0.801271982449895	8.40534077043578	0.0914589446958779	0.437670300387814	0.208967674102715	0.834473473825833	0.952976179520976	-0.185946449255538	-0.0923344315165063
PPOX	1.34628751336651	0.476222540099775	0.00469843583388677	6.3162522124558	1.79147128086631	0.998205254318983	1.79469229711531	0.0727027384982559	0.324836721553708	1.98156986074564	2.00486599869363
B4GALT3	-0.0437710139750659	0.124369293117233	0.724880335823939	10.7145462641953	-0.296086770527808	0.430905543964031	-0.687126853379549	0.49200279352948	0.796175229292227	-0.327296705931722	-0.57042569203294
NDUFS2	0.348226509910433	0.0653757283769154	1.0010058946095e-07	54.279279974929	0.457791014775347	0.210523732763676	2.17453400035065	0.0296650548306174	0.19422996000426	0.323805358706119	0.359586862596627
FCER1G	-0.2476282293609	0.190900119233769	0.194575724807976	63.1322253556449	-0.382129655410155	0.360022737480444	-1.06140422708972	0.288506236710804	0.6363910177975	-0.665900512694053	-0.676571495420622
TOMM40L	0.101638696967586	0.129506356082943	0.432561291947849	12.2614185064399	-0.149229914439565	0.383678598800029	-0.388945109021686	0.697316752060263	0.901707555530053	-0.0857733358993972	-0.389257440947558
MPZ	0.0539103305498921	0.146376683723515	0.712650581737257	10.0829565767138	0.144402642529602	0.368906595875182	0.391434157437674	0.695476348398862	0.901428423407322	-0.165049443585805	-0.0270210549536488
SDHC	0.0502557752626032	0.0543923323953841	0.355512542728203	70.4361191696357	-0.0245735804603419	0.226126011124665	-0.10867206447468	0.913462599920537	0.977584188076656	-0.171119605635048	-0.235476605545764
ENSG00000288670	0.542373142726444	0.219311735477863	0.0133958125381897	11.762135382534	0.715694804017606	0.529686865167372	1.35116585115143	0.176642310923885	0.508849554154173	0.646280032056132	0.677746870170517
ENSG00000283696	0.0543949960191178	0.0690353637029097	0.430737974966213	44.5535306206045	0.00809143660606694	0.222072715976376	0.0364359780556189	0.970934726875539	0.994412351732138	-0.164244421440401	-0.195179787465718
ENSG00000288093	-0.110895879538285	0.123276465499189	0.368348828279803	10.2246900473953	-0.414267582854798	0.36549920581116	-1.13342950208443	0.257033930724843	0.606308626697745	-0.43879011059291	-0.71621807552415
ENSG00000283360	-0.30904306466119	0.142988846212829	0.0306714865704697	7.4831751766373	-0.408784259299239	0.481899359461414	-0.848277241447486	0.396283589069561	0.730516519522838	-0.767909641902462	-0.709453637246246
FCGR2A	-0.275757611463946	0.145090047633909	0.0573549071278638	229.857448009118	-0.486912028324794	0.264381053179005	-1.84170545683968	0.0655182455856641	0.3070702155147	-0.712622998547382	-0.805835050089904
HSPA6	-0.900560068344217	0.123888700839333	3.61875020415006e-13	92.8113947693624	-1.35662337715685	0.253430739705804	-5.3530340428777	8.64915690888059e-08	2.25512351137547e-05	-1.75041059892102	-1.87874433205311
FCGR3A	-0.720446625765792	0.258988293467475	0.00540628501544301	193.435532769114	-1.08767927131885	0.422178376910556	-2.57635002360457	0.00998495113896185	0.102050027624947	-1.45124484611362	-1.54696456642124
FCGR2C	0.215922026183602	0.283042469825376	0.445546371765972	108.352033756517	0.319570049275302	0.490189787573351	0.651931266983979	0.514445513351868	0.810811491496444	0.104049576420755	0.189072177412782
FCGR2B	0.41259522244944	0.314158330564739	0.18906999171469	19.5696523977999	0.592798717881876	0.582768001480719	1.01721219486257	0.309052495975299	0.65429681257275	0.430720834132614	0.526137544031394
DUSP12	-0.244424908308426	0.0936775453330353	0.00907500579155332	38.8675340622352	-0.456798742788737	0.239675637578783	-1.90590394336005	0.0566626693515161	0.283627602176339	-0.660579844006429	-0.768686145909876
ATF6	-0.12446379228165	0.0897774358257959	0.165637186497114	969.152824466592	-0.239384921677366	0.23283729028343	-1.02812105992973	0.303892885296161	0.650533702459379	-0.461326212128621	-0.500476116213547
OLFML2B	-0.117782939289611	0.188972442785473	0.533099859753244	101.126983593079	-0.199247924447649	0.382260979266436	-0.521235321559655	0.602202851164115	0.858840570744369	-0.450229414542907	-0.450961576779602
NOS1AP	0.465203866019077	0.207562382398999	0.0250084271748672	67.3818777030165	0.521647156657939	0.390589272266108	1.33553887343465	0.181700041150616	0.513879086935275	0.518103009679194	0.438362248738476
UHMK1	0.0340700470045879	0.0439273912824875	0.437985706934646	110.352682063437	-0.0330723368529191	0.144168110924013	-0.229401194487113	0.818557107849457	0.946219758265781	-0.198003859856866	-0.245960997443128
HSD17B7	-0.0104617002246564	0.131020938437464	0.936358509893839	38.0624907612076	-0.0842793982354698	0.310597480014104	-0.271346046438119	0.786124894459361	0.935037017182655	-0.271970430552248	-0.30913199266261
PBX1	-0.160390423254467	2.21064440011926	0.942161274259656	8.65016261521054	0.938185691761758	2.6934008032086	0.348327545846171	0.727594209043888	0.914794562228026	-0.520999812538189	0.952220164020834
MGST3	1.29128211475055	0.236221882646705	4.59280310717651e-08	96.1696073310559	1.89028127574677	0.425308298143347	4.44449657812617	8.80979101817129e-06	0.000738323414401455	1.89020671066732	2.1267617987201
ALDH9A1	0.487739105881677	0.302388371042757	0.106754090070361	30.3606832227096	0.700592986001281	0.598594664748854	1.17039630865274	0.241841520479598	0.587619551040358	0.555533708363744	0.659116688161286
TMCO1	0.304301794690133	0.0991126736274059	0.00213871650315731	47.4737267428594	0.442808727518165	0.31358779869993	1.41207256581397	0.157928595642386	0.482923172445168	0.250847059161042	0.341104138317064
UCK2	-0.317547880712184	0.106808398921467	0.00294845888995587	128.206361908512	-0.52575872884961	0.249682700958886	-2.10570747124441	0.0352297704523805	0.215286925373844	-0.782036015036861	-0.853757830013025
POGK	0.0868042170392238	0.102425829496772	0.396725590000664	56.9057364691237	0.109051261287988	0.245643469058855	0.44394121979225	0.657085081991482	0.881296212506408	-0.110413186716431	-0.0706318749289011
TADA1	0.0697233816441816	0.11499759364017	0.544313592102084	16.9333397310826	0.0205176057426708	0.325141434635033	0.0631036329334696	0.949683981404458	0.988656345608135	-0.138784200597375	-0.179850388552146
STYXL2	-0.41265591068144	0.366450622947381	0.260127970704272	23.9201333795719	-0.712586752855409	0.656612350651139	-1.08524725760757	0.277812158750696	0.626221961258455	-0.94000904012849	-1.08423604713168
POU2F1	0.335059661328249	0.0735259171526453	5.18825162635557e-06	409.355233711171	0.447160081825176	0.200496989877448	2.23025833005523	0.0257302978415886	0.179529502130435	0.301935418784923	0.346472135907728
CD247	0.729603571883777	0.302671044607979	0.0159285043977877	36.5262052052027	1.04582209229344	0.550149263107863	1.90097881143284	0.0573047880019835	0.285866104433364	0.957266993858924	1.08500455663872
CREG1	0.396265975452303	0.138046431954521	0.00409788524891571	177.807028185291	0.523723238601586	0.285199903981677	1.83633735947973	0.0663077776553619	0.309216675369778	0.403598197416872	0.440923383062463
RCSD1	0.297813691820907	0.0876512897683391	0.000679523322538977	887.33386661584	0.36254623061465	0.177112634009748	2.04698119161108	0.0406599312909907	0.233592204494644	0.240070416666307	0.242089243275199
MPZL1	-0.0873467214283897	0.0622672425421041	0.160684948913525	557.47206197146	-0.237860235222264	0.149727545618578	-1.58862041209304	0.112146116974661	0.409052273048224	-0.399675308759839	-0.498595204515706
ADCY10	-0.46161892435829	0.121058459916428	0.000137184495653442	15.8356207110593	-0.734046165338774	0.508651262625083	-1.44312266433874	0.148985919856423	0.469876794715994	-1.02133587857352	-1.11070920155216
MPC2	-0.45791127606764	0.246857119079982	0.0636012478115375	44.8602815714949	-0.764654857400058	0.481749938146592	-1.58724432916768	0.112457318421886	0.409770719578877	-1.01517752983431	-1.14846925822545
DCAF6	-0.129005404911608	0.132747346867982	0.33114430882957	716.206821876923	-0.271407890760912	0.250713045556834	-1.08254395042793	0.279010897264298	0.626962661439368	-0.46886976324813	-0.539980879273035
GPR161	0.576260603115405	0.132695278825699	1.40719005990111e-05	39.6692307584991	0.779742046018138	0.349607322251114	2.23033671319409	0.0257250976057943	0.179529502130435	0.702566600414737	0.756758004748439
TIPRL	0.368776310760896	0.0635949989402314	6.67809196447095e-09	61.4304080083924	0.472345123264147	0.214695966752452	2.2000651917638	0.0278022700561143	0.188013852777169	0.357938272682231	0.377541369122618
SFT2D2	0.0445537342174318	0.0664145882165133	0.502320813880752	240.668579731799	-0.00279333819191844	0.16380637966323	-0.0170526825491246	0.986394587272334	0.998277419036465	-0.1805906111158	-0.208607663195431
TBX19	0.34942660941977	0.108973746283047	0.00134350483386148	68.0026453766319	0.454897883903112	0.249532645950032	1.82299948037342	0.0683034695929937	0.31347379058101	0.325798706165448	0.356017785372415
ATP1B1	0.185491662147506	0.175401066376554	0.290270362303928	84.8695601939311	0.352655446212934	0.365810288723777	0.964039167523864	0.335026289379618	0.67794067359464	0.0535051937542709	0.2298875922277
NME7	-0.259111097185719	0.342037939320464	0.448719973807765	51.1742836893792	-0.453975612301969	0.565047368366598	-0.803429301182822	0.421726644836202	0.74903401814459	-0.684973385590279	-0.765203423846384
BLZF1	0.169456978617868	0.133823438778063	0.205415436654722	50.4836330926704	0.216459847625208	0.28624389191344	0.756207743607209	0.449524650744848	0.766720850005714	0.0268718225827436	0.0618714773597721
SLC19A2	0.522591925158655	0.163785937108506	0.00141928162916735	21.9599381785582	0.726557921844633	0.382962094426	1.89720583948035	0.0578007764565086	0.286876696346961	0.613423723496387	0.691148029030097
C1orf112	-0.34154275585678	0.109652367324453	0.00184083543983694	100.368161463889	-0.581827157877953	0.25390662500055	-2.29150049895977	0.0219344830469846	0.162362883080809	-0.821891146244112	-0.922925994841954
SELL	-0.576471665049358	0.120853873620963	1.84235848923682e-06	15.7822582571892	-1.10495006367209	0.435076580221219	-2.53966798927734	0.0110957744566653	0.108488934750045	-1.21210457489598	-1.56827047837413
SCYL3	0.0433132113267092	0.0942826402278134	0.64594872712106	52.3260552507912	-0.0277645004377055	0.251910558549817	-0.110215707501656	0.91223830538115	0.977507776230853	-0.182651101211181	-0.239413046833224
KIFAP3	1.93626390132135	0.342798173845463	1.61940603037551e-08	40.2241282402042	2.76931214602664	0.614391038901068	4.50740972879419	6.56238353787748e-06	0.00064163705041597	2.96151187792321	3.2111679998373
GORAB	0.263088764778376	0.126509537090387	0.0375625769931195	29.8416330793709	0.356835290918458	0.357585436960948	0.997902190735545	0.318326789583041	0.663063694390335	0.182392828635433	0.235044008994877
FMO4	0.431619584474418	0.0942573012062796	4.66839387198099e-06	30.1905023973598	0.594616101962191	0.322245396797922	1.84522760564077	0.065004436381531	0.305502827405102	0.462320016877706	0.528379538747549
PRRC2C	0.150059017801339	0.0451769425728371	0.00089507977217857	667.011632624469	0.196176036679199	0.121375705720736	1.61627102816247	0.106035727861734	0.396468194710558	-0.00534790220586291	0.0368485900917318
MYOCOS	0.708774341933461	0.394676937002273	0.072520889586425	20.6899657253634	0.936044538906338	0.728761054062396	1.28443271452071	0.198990592404414	0.537590748487448	0.922669952298456	0.949578755723969
VAMP4	0.796020624566786	0.109321010421804	3.3013565587111e-13	36.6459385584956	1.09800183631575	0.255229769423087	4.30201319696223	1.6925322811617e-05	0.00122602212199801	1.06758473183958	1.14937549047463
METTL13	-0.130857511607258	0.0976254249859356	0.180114031152942	20.8299252679837	-0.160770612539306	0.345761909179745	-0.46497490981787	0.641949424346326	0.87589748144637	-0.471946084959333	-0.403494488823473
DNM3	0.732095735571769	0.561090692097934	0.191970307324742	84.2707649026938	0.978106741544459	0.835195136624144	1.17111163445942	0.241553907908028	0.587605570168244	0.96140644072732	1.00146830240042
PIGC	0.00721943326303013	0.136354733460231	0.957774959102067	43.342614473652	-0.0807850703500064	0.32019834920848	-0.252296960773547	0.800811537122531	0.940425045889813	-0.242602330455951	-0.304821255741019
SUCO	-0.0623350713186264	0.0584369846880467	0.286104700911178	181.422852643414	-0.173983532156857	0.164582387654134	-1.05712120620391	0.290456274134948	0.637411656534798	-0.358131329438115	-0.419794453310013
PRDX6-AS1	-0.330133757536302	0.408338746148817	0.418814247149588	69.7287929735142	-0.574979381387682	0.673400937510967	-0.853844046479841	0.393191405593029	0.726856115738056	-0.802940969497376	-0.914478315083506
PRDX6	1.39093297327447	0.805723440339228	0.0842906438988077	12.9065744569129	1.83797316277823	1.24965065443922	1.47078958127143	0.141348030931627	0.458368300946416	2.05572530651133	2.06223250402791
KLHL20	0.000339034134338829	0.0742100744969443	0.996354818908312	116.048068731407	-0.0321357226081419	0.202174140732178	-0.158950707008135	0.873707710077189	0.964050405299645	-0.254030571210685	-0.244805554182338
CENPL	-0.0691865931039023	0.158038641649879	0.661543767765477	7.33779457557174	-0.485148417770086	0.545721861350953	-0.889003084041904	0.374001422341675	0.713059070601128	-0.369511605354366	-0.803659392457683
DARS2	0.238180243766335	0.0930045044310146	0.0104385221245037	26.004040031348	0.289204905155549	0.239737972078019	1.20633749692949	0.227687385206385	0.573519985106593	0.141020145213197	0.151612570822636
GAS5	-0.426190930028874	0.0755333595379999	1.6767656365324e-08	39.7003812172303	-0.623712424265901	0.263304852124551	-2.36878439281805	0.017846653831016	0.144310674982296	-0.962490506222142	-0.974597266172932
ZBTB37	0.390338786624815	0.0866650302926012	6.66880530963386e-06	118.48965370622	0.482663113971888	0.198958714882713	2.42594607758911	0.0152685386963091	0.131256144251429	0.393753224813925	0.390270038256821
RC3H1	0.162487171054923	0.0224933921208979	5.05644324685574e-13	438.168590063836	0.170898849880823	0.135737902132768	1.25903559135358	0.208017476671058	0.548588234160828	0.0152950757467433	0.00566568282679224
RABGAP1L	0.00407149170656612	0.0530416489036786	0.938814251161194	1376.20581999819	-0.0517937651721641	0.164364888801143	-0.315114532975634	0.752674694504964	0.922847961623812	-0.247831014623281	-0.269056469569945
ENSG00000289425	-0.043192532649122	0.145416535098828	0.766446444576153	11.5415412365384	-0.0335420268891927	0.383461419385327	-0.0874717121293694	0.930296569678272	0.982348840034474	-0.326335857041803	-0.24654042508914
CACYBP	0.0106233701765941	0.243783613246284	0.965241547485829	45.5497363969006	-0.0454250039339203	0.449629928069178	-0.101027536420866	0.919528601099755	0.97859060711122	-0.236948441802904	-0.261199721401376
MRPS14	-0.158983091967307	0.106629050866427	0.135963521026182	18.4658889075951	-0.415233580827274	0.403148369730903	-1.02997708040947	0.303020764790403	0.649614952180852	-0.518662256174013	-0.717409767678586
KIAA0040	1.23222325220964	0.304134382683652	5.08740196102825e-05	21.9468418116998	1.78471469620289	0.550337719014626	3.24294453122058	0.00118301240425324	0.0248305626817589	1.7921108172178	1.9965308166709
COP1	-0.0324953651365388	0.0379081221963259	0.391326742148253	1073.16719824799	-0.0964035901492474	0.128525302991794	-0.750074793874654	0.453209659546496	0.771100483680255	-0.3085680206938	-0.324088860890285
COP1-DT	2.24660495974673	0.593672256426829	0.000154172036604529	8.51056995773282	2.06590491131889	0.958238693636881	2.15593977266561	0.031088368302908	0.199322308906022	3.47698376631627	2.3434178524677
ASTN1	0.122204597800432	1.05405495977218	0.907701999508659	25.7053790269278	0.992679927498112	1.63669478812333	0.606514992716718	0.544172829613992	0.827552357012585	-0.0516136800916885	1.01944634361886
BRINP2	1.40143146976572	1.1709765936844	0.231382293441764	21.342262933697	2.76680760155713	1.70240977476803	1.62523009592924	0.104113539952056	0.393038662888503	2.07316315324386	3.20807829770561
LINC01645	-1.08811492584645	0.999754501622219	0.276426450308831	17.1810972190537	-1.62153466573288	1.19150309564678	-1.36091519330269	0.173540491557864	0.504622202589448	-2.0619364313858	-2.20554905961215
SEC16B	0.336766919911048	0.0902394365238178	0.000190021156884127	28.2926506501555	0.217668049003448	0.271356028840321	0.802149301541905	0.422466599092352	0.749656314024196	0.304771149932182	0.0633619609264584
RASAL2	0.326284517745438	0.118173751890519	0.00576145411093578	1313.12684108375	0.406991749982528	0.251619420675453	1.61748941671509	0.105772678335675	0.395989552070641	0.287360035635485	0.296918940893276
RALGPS2	-0.297673761403871	0.0926100382059398	0.00130776176461455	283.345009721407	-0.507690541540289	0.21451749386087	-2.36666265488614	0.0179492851336057	0.144734136179934	-0.749025398066023	-0.831468221054314
FAM20B	-0.0916703538913861	0.0547383956818185	0.0939932414143946	69.0203955007625	-0.111300063177404	0.238444059855152	-0.466776413910312	0.640659852323328	0.87499363885276	-0.406856798059793	-0.342465721445097
TOR3A	0.253953279015588	0.121036195602517	0.0358910321324255	25.1277151612495	0.315620772687865	0.28195039326597	1.11941951572358	0.262961209079728	0.611803265146233	0.167218922477398	0.184200198320648
ABL2	-0.0457164085913935	0.0719442475313548	0.525140073790415	373.887715995367	-0.106677266118159	0.176209580104155	-0.605399922382787	0.544913302602781	0.827633369506593	-0.33052797749352	-0.336762861662761
SOAT1	0.242936269725612	0.0543437442855332	7.80869100694618e-06	414.491667163312	0.300080059494906	0.15615935935212	1.92162711693933	0.0546526939808036	0.277547626310969	0.148919833687916	0.165028578385545
TOR1AIP2	0.115087223769266	0.142366060488207	0.41886641349865	109.951791272582	0.119956633475048	0.288263589768925	0.416135223915051	0.677311056195998	0.891716018761719	-0.0634355326395256	-0.0571785894699117
TOR1AIP1	0.429634146939599	0.14392638575929	0.00283488897316098	76.9663744143889	0.559173378836257	0.299226339052531	1.86873047542145	0.0616603218309826	0.29691013543983	0.459022234623071	0.484656035919936
CEP350	0.303331332036894	0.0990742818842075	0.00220116537910288	778.574527395017	0.387960466306002	0.232619188989389	1.66779218856145	0.0953569870954131	0.375647196097475	0.249235135108782	0.273441219311696
QSOX1	-0.00282014741671895	0.0528037918909598	0.957406793520548	98.7513141979262	-0.125515671227733	0.161500954876592	-0.777182223619935	0.437051268490668	0.760142682063595	-0.259277924842083	-0.360002640845346
ACBD6	-0.195446801543408	0.0391041386373564	5.78948412425546e-07	382.831558049283	-0.336635566747997	0.101399469076774	-3.31989476683664	0.000900513860059105	0.0208397024064566	-0.579227936166137	-0.620448242498102
XPR1	0.269496449937903	0.0874106505884933	0.00204851002523295	462.276490771721	0.343933225551212	0.22576918395107	1.52338427916606	0.127662592790782	0.435757480254749	0.193035898508844	0.219127526235851
ENSG00000243155	0.557263091206846	0.151218130869757	0.000228558513027313	36.3173873649845	0.786119933105403	0.329504507197369	2.38576382396653	0.01704369263726	0.140596800696699	0.6710120153142	0.764626010914426
STX6	0.220953876329268	0.0632122939357041	0.000473306220567444	292.635879450367	0.262564539011732	0.152111599400455	1.72613094626988	0.084323857584294	0.350220113641246	0.112407404772111	0.118747993225732
MR1	0.146038508135383	0.0702094337635581	0.0375217628593614	102.329458170267	0.164785726680287	0.171101759095356	0.963086104734034	0.335504314342989	0.678160358147773	-0.0120259090423667	-0.00187570045220967
IER5	-0.425179263411103	0.0803865790986093	1.22864455078858e-07	30.1639370288929	-0.561019529974652	0.292025063056106	-1.92113486460189	0.0547147072067903	0.277547626310969	-0.960810142996816	-0.897256906881829
GLUL	0.303908045951692	0.516423770935557	0.556206275395694	149.994133283953	0.39368585271613	0.871249646913563	0.4518634287093	0.651367371957657	0.879224431480323	0.25019304835504	0.280504275612504
RNASEL	0.427337699976654	0.0980626231332494	1.31373898144697e-05	27.1719596643234	0.47855373697427	0.301224680957734	1.58869364705682	0.112129573925503	0.409052273048224	0.455207870327899	0.385200553157253
RGS16	-0.766392406608204	0.397343379771804	0.053756791146583	67.5465877314916	-1.22313405028616	0.654456679998949	-1.86893050016408	0.061632484275449	0.29691013543983	-1.52756010563712	-1.71406677778765
NPL	0.342037123474909	0.203476906164508	0.0927701274990558	867.735994526487	0.461086515296989	0.355525437524606	1.29691568206024	0.194660200073084	0.532140756630356	0.313524879770778	0.363652318455209
DHX9	0.0221062515819872	0.0491599226345658	0.652940936671851	234.355258771764	0.0265052807066503	0.143633661229478	0.184533907161942	0.853594629805243	0.958711384167145	-0.217875546349547	-0.172463763029943
SMG7	-0.308382374759043	0.05716720167921	6.87554354049792e-08	240.151499626918	-0.457207138390182	0.158811406535406	-2.87893135867575	0.00399025172787571	0.0563847653294706	-0.766812245788553	-0.769189958389835
NCF2	-0.220481010418209	0.157360471307661	0.161177988788926	86.7914163505576	-0.348091740055774	0.32367033178324	-1.07545148836468	0.282172640369816	0.63027039928605	-0.620809385261513	-0.634581017348286
ARPC5	0.309805746357171	0.108422146889188	0.00427123426631825	119.101886978951	0.450434326782218	0.222682964056696	2.02276060357961	0.0430978352671623	0.242409827991187	0.259989041127037	0.350511370086456
RGL1	-0.223974308073896	0.166642948081552	0.178936383594757	427.462384668738	-0.288616205482568	0.333215121602976	-0.866155785770289	0.386404736259868	0.723038184802785	-0.626611700779906	-0.561209716422973
ENSG00000289581	0.0371273886766244	0.221131368871858	0.866663971455957	16.7815099695032	-0.00849279430935299	0.516970293427706	-0.0164280122423333	0.986892932224818	0.998277419036465	-0.192925660751843	-0.215638730892488
TSEN15	0.101248587923466	0.102089115122413	0.321311330458204	100.16818519154	0.110855756726203	0.239958617072454	0.461978644812453	0.644096634736891	0.876217079410933	-0.0864213012271957	-0.0684057801360472
EDEM3	0.106938200041555	0.100768671916277	0.288587812994497	200.549553149047	0.102813044358146	0.218011358941733	0.471594896968759	0.637215969840688	0.873825967057129	-0.0769709400097141	-0.0783275786309577
NIBAN1	-0.29614546519776	0.278920654732144	0.288346816989056	636.077474034342	-0.513413022583323	0.444425842868457	-1.15522765118608	0.247997214208129	0.594595238663731	-0.746486920768222	-0.838527693182824
RNF2	-0.245902916387455	0.0700791122535346	0.000449908062913291	144.344096746993	-0.429289393002014	0.196321019183389	-2.18667056022668	0.0287665822454572	0.191139093535523	-0.6630347934721	-0.734749556756953
TRMT1L	0.447965896007303	0.082043691342497	4.75894670286793e-08	67.0859241756245	0.489361430512219	0.364269238475599	1.34340586254307	0.179140589609173	0.511898815851055	0.489470997533858	0.398533338487754
SWT1	0.705106596634532	0.187447173655321	0.000168810778347344	69.0317306370536	0.960637940773491	0.357879379757766	2.68425060260166	0.00726925955154405	0.0830722060749377	0.916577881835796	0.979918119667828
IVNS1ABP	-0.112183955372791	0.0589371822928668	0.0569819057226857	167.239615397614	-0.230696933448199	0.1742633540235	-1.32384077387314	0.185555931388996	0.519407328710857	-0.440929585421588	-0.489758280663652
TPR	0.18778847118013	0.0983359649165418	0.0561767260406489	192.535864687505	0.261936932915371	0.205072341507651	1.2772903990351	0.201499741943407	0.540047417034915	0.0573201594418014	0.11797375427035
ODR4	0.070009235537295	0.0915509210558462	0.444448604446075	105.530147329876	0.0347546630239601	0.213038583886618	0.163137880424783	0.870409875027702	0.962714929847652	-0.138309401526845	-0.162287008557795
PDC-AS1	-0.244729224942374	0.0785893898671322	0.00184554646234922	112.582130836018	-0.388227990084559	0.186911162906145	-2.07707225212388	0.037794891148182	0.224238953642645	-0.661085309415249	-0.6840946350065
PLA2G4A	-0.101752622121858	0.0599190590985829	0.0894760791816225	531.750003885827	-0.250222641867124	0.174386377938401	-1.43487493017092	0.151322740787505	0.47333236941077	-0.423603295833616	-0.51384594357354
LINC01036	-0.0219424518336113	0.104925653830024	0.834351592852869	29.6986835389302	-0.0716350817819006	0.321593091839225	-0.222750685881379	0.823729550623647	0.948833577210608	-0.291039788445356	-0.293533478850719
RGS18	0.374872006215077	0.103523645811757	0.000293325351601263	87.1768881477219	0.465031078644381	0.297604205066935	1.56258235175067	0.118150862002643	0.418845398815271	0.368063132289202	0.368518483113624
ENSG00000285280	-0.277770826192735	0.0923178069844302	0.00262234882568707	24.2732341932615	-0.612399139203752	0.276106205643601	-2.21798397387069	0.0265559251532401	0.182638141748515	-0.715966918308612	-0.960640763743733
RGS1	0.261320735191862	0.390254419809798	0.503102396750745	286.109485778493	0.240669241578969	0.653817280998138	0.368098624147033	0.712799696752386	0.908459574407533	0.179456157753664	0.0917371144111633
RGS2	-0.789798405500631	0.285147518135027	0.00560926495900717	33.0514032736973	-1.32129203543527	0.609710864011996	-2.16707969863117	0.030228777613187	0.196495428108323	-1.5664371221364	-1.83515823359849
UCHL5	-0.0107491516934608	0.060270492654901	0.858449295289766	90.0905835742651	-0.087526795719507	0.167246284657726	-0.523340748038936	0.600737149371655	0.858389221555329	-0.272447883172271	-0.313138106768774
RO60	0.305489124862646	0.133972761607198	0.0225938674715923	70.6684042678267	0.40790474334035	0.263100322240451	1.55037720922121	0.121051005465055	0.423021780833107	0.252819196941575	0.298045244521824
GLRX2	0.413202124234409	0.13462994282553	0.00214654712627306	20.2109961520833	0.507485247236014	0.339375884620991	1.49534858024094	0.134823492677076	0.44782800540847	0.431728888982831	0.4208915740261
CDC73	-0.238362935848886	0.056930029007706	2.82733526236475e-05	330.876372882103	-0.403880905984927	0.145656342873279	-2.77283431684334	0.00555704058633909	0.0704873050805584	-0.650510997792654	-0.703404672505548
ZBTB41	0.417113167142314	0.152821414237311	0.00634466686772948	46.3310629429319	0.541157070601532	0.344525761422735	1.57073035225813	0.116245295828679	0.416714346458262	0.438225073160178	0.462430426977721
DENND1B	0.628941160442726	0.129039713119687	1.0935412731059e-06	149.954784686057	0.905814089327817	0.296914600284122	3.05075630656435	0.00228265760782575	0.0384238968121987	0.790068223644659	0.912285313486757
NEK7	0.348835152458465	0.0853477651621473	4.36571771113072e-05	474.932503622666	0.454554144330299	0.213669053311129	2.12737472875125	0.0333889601632601	0.207826349918054	0.324816304937928	0.355593735049576
PTPRC	-0.146589071517661	0.0761772577555221	0.0543150592920518	1630.64553667024	-0.26544258435991	0.194365095201591	-1.3656906045018	0.172036094561077	0.502364235312373	-0.498075972301758	-0.532621848468177
ENSG00000261573	-0.540618669627708	0.135250547841246	6.41057918286005e-05	9.31979185080985	-0.609574552431076	0.51200751785175	-1.19055781639436	0.233827220096783	0.579162924508244	-1.15255328204316	-0.957156245150081
MIR181A1HG	-0.154842024446125	0.201573482195868	0.442388190234421	152.842434997207	-0.198868726750777	0.365277670406991	-0.544431655319083	0.586144467363021	0.851332828390513	-0.511784004530685	-0.450493783954752
LINC00862	0.104370013867166	0.107373659438639	0.331037497376863	73.1732583363813	0.0265806528151202	0.342760215527573	0.0775488274629761	0.938186949492131	0.984152657880302	-0.0812366590988162	-0.172370781105668
ZNF281	0.116632602516791	0.144763142652291	0.420428046739862	23.3394006392294	0.105720614411737	0.356396874721258	0.296637321790273	0.766743413987477	0.928049293998451	-0.0608686814941721	-0.0747406886787386
DDX59	0.718165376985868	0.0783770180629034	5.04935525887766e-20	46.1035304065497	0.905571416363515	0.30087967652382	3.00974604475096	0.00261466207912363	0.0417385444549082	0.938268322030746	0.911985942809083
CAMSAP2	0.457086361298753	0.0626637934694061	3.00292237817109e-13	330.621232170296	0.596258416588872	0.181567139618898	3.28395555407434	0.0010236106393691	0.0228327445469917	0.504619954912107	0.530405561070055
KIF21B	0.156594332519664	0.102369075967685	0.126090140006483	70.0305770186639	0.204215653298059	0.238073510609994	0.857784021308442	0.391011734526321	0.726023212723109	0.0055071584689655	0.0467665695516801
CSRP1-AS1	0.0091670473878254	0.350659213446211	0.979143817514424	8.4303065051463	0.192661227026389	0.760895342981108	0.253203320014501	0.80011110109386	0.940425045889813	-0.239367372323556	0.0325125860762631
NAV1	0.621630437411795	0.679633770335973	0.360372766572309	72.2496840708191	1.16147901170054	1.13700418382372	1.02152571487865	0.307005432276214	0.652231332054799	0.77792522128012	1.22768336900766
IPO9	0.00551150052237138	0.0745575272461837	0.941071820670963	167.716184145255	-0.00900957344386614	0.192554369503205	-0.0467897636761557	0.962680787502357	0.99173341120168	-0.245439181369402	-0.216276249456422
RNPEP	0.251368490920128	0.0879669777891018	0.0042694901693013	80.8821180671684	0.310958620609323	0.21755315434788	1.42934549278969	0.152904956522011	0.475710424045894	0.162925627843994	0.178448788676852
ARL8A	0.165444221230384	0.161317702449868	0.305089563734167	33.9964110056201	0.271388767122628	0.350194760136112	0.774965242247332	0.438360198314481	0.760775886808737	0.0202066921656333	0.129633899519878
PTPN7	1.00968555233074	0.323251407266736	0.00178695489211667	19.3056084080509	1.43504002104546	0.620745441673385	2.31180114215085	0.0207886444583931	0.157407073230513	1.42247900318309	1.56515872390967
PPP1R12B	0.113947847880656	0.156890589514554	0.467661861541262	246.463636979747	0.0974620195963689	0.287890118251346	0.33853895433562	0.734957076841238	0.917056429921112	-0.0653280190667844	-0.0849288080418827
KDM5B	0.535024395261002	0.229261264396667	0.0196120343391627	68.9664076716542	0.675614596453434	0.429949636670571	1.57138078237543	0.116094227122911	0.416518543989233	0.634073871670667	0.628302388646433
RABIF	0.314713495971641	0.121699661536365	0.00971011637263846	14.372919405022	0.285491495148323	0.381503967748506	0.748331653883412	0.454260136115092	0.772279596737166	0.268140740339403	0.14703156579167
KLHL12	0.173156656241585	0.058207803309984	0.00293178263769009	64.9231917849803	0.178034321412086	0.169702504683313	1.04909660434489	0.294133658804601	0.641820758555771	0.0330169321625702	0.0144682742237613
ADIPOR1	0.301042299636676	0.113829903136545	0.00817711091318511	39.0710340955316	0.435845617932829	0.298500164947878	1.46011851621232	0.14425750457425	0.463938131717569	0.245433086292166	0.332514179228378
CYB5R1	0.237180928342102	0.0956789831220991	0.0131779378704212	23.1939335319571	0.403883004780415	0.29665277959631	1.36146711765191	0.173366118159821	0.504316232184813	0.139360297136881	0.293083873560782
TMEM183A	0.0773534619189748	0.116185446403627	0.505554396570945	25.1497970903733	0.100088349379178	0.323002374856203	0.309868772400625	0.756660750769013	0.924035405748894	-0.126110750594355	-0.0816888668760501
ADORA1	1.1057116561441	0.558508428028478	0.0477307021375795	17.7366005410243	1.87897649999153	0.853916049941586	2.20042298083057	0.027776898841157	0.187950607902708	1.58197693529317	2.11281579369832
MYBPH	2.6687155508175	0.86523674635257	0.00203979544989469	13.853659777346	3.95636284157291	1.25535842821437	3.15158025999035	0.00162389526367167	0.0308890621170347	4.17810318826434	4.67555927301409
CHI3L1	2.24184672145318	0.961876995782787	0.019769183791396	51.2332566365883	3.31450275512702	1.53018659153891	2.16607750548488	0.0303052648131698	0.196731520273896	3.46908040318718	3.88373604868303
CHIT1	0.0534056117915901	0.189585019232105	0.778175528894357	9.22228645442815	-0.146911336044141	0.689454634177307	-0.213083397748778	0.831261913959067	0.951967594974336	-0.165887773946504	-0.386397153698519
BTG2	-0.128975550820649	0.14955692658131	0.388476057359943	154.862745460717	-0.230956771327332	0.271721068334512	-0.849977415233052	0.395337642813645	0.729323358983096	-0.468820176046485	-0.490078826638706
ATP2B4	1.07080968379015	0.440568954871503	0.0150773601801769	116.477706853477	1.4721993499617	0.679066396021389	2.16797555966137	0.0301605461319411	0.196378295097705	1.52400527762977	1.61099989748904
SNRPE	0.0671456122402662	0.196389572501652	0.732426082949451	10.0407377235517	-0.0570481826892622	0.502375962518904	-0.113556752204512	0.90958917224719	0.976478013568856	-0.143065837288376	-0.275538520577989
PPP1R15B	0.0407019163414209	0.199917202356175	0.838670886059633	50.2698321727705	-0.0140032968030979	0.414499733459376	-0.0337836087039858	0.973049706844013	0.994587843028872	-0.18698842339487	-0.22243669815112
PIK3C2B	0.0389454623275259	0.0445525504570358	0.382038400236542	102.287212567806	-0.0741837575664224	0.207073821077617	-0.358247880781687	0.720157818130873	0.91222312178895	-0.189905867422456	-0.296677623065464
MDM4	0.00217785986248973	0.0616428527768977	0.971816370507632	416.355292533063	-0.031805119081959	0.170431057856875	-0.186615746460181	0.851961919748376	0.958670101592836	-0.250976308989228	-0.244397708990519
ENSG00000240710	-0.0725535207618676	0.21427189990876	0.734907371375117	11.7635158699798	-0.265114965279358	0.559419965125159	-0.473910446188748	0.635563769675557	0.873098373558211	-0.37510402218358	-0.532217685002971
RBBP5	0.153757751465609	0.0637327005244121	0.0158417566751804	53.8030328391453	0.201251797441236	0.191603072123793	1.05035788419514	0.293553601297375	0.640807528063148	0.000795639471343389	0.0431102432734764
DSTYK	0.182158905975436	0.054800203104763	0.000887185993236711	72.3675307199767	0.160878279267968	0.173618432099677	0.926619814050651	0.354123963636631	0.693607899427111	0.0479695352555627	-0.00669607746935447
TMCC2	2.29670592708269	0.330410106438147	3.62509206272103e-12	10.2977592782097	3.85603801070091	0.951789325752965	4.05135664623091	5.092152070096e-05	0.00271573728356529	3.56020072888648	4.55179471319949
NUAK2	0.617924284656407	0.13616654446313	5.67892601961892e-06	26.1815279925869	0.835680549964854	0.312905560797809	2.67071172475854	0.00756906199523402	0.0853100906725079	0.771769356602769	0.825765889012758
CDK18	0.367894711654076	0.139222474878749	0.00822976491721046	68.2751188146826	0.470194907864788	0.302564754513836	1.554030668973	0.120177101253643	0.421476910128252	0.356473949660639	0.374888780923912
ELK4	-0.10792394852165	0.0602895895879424	0.0734390253198687	153.036352488209	-0.184588450465633	0.163285107187588	-1.13046715432272	0.258279431101382	0.607671644746971	-0.433853777317863	-0.432877087339369
NUCKS1	-0.0239670586343994	0.0994323212212771	0.809524957189668	168.809187306254	-0.0436687112710963	0.189708625753333	-0.230188327482147	0.817945431665787	0.945978684054675	-0.294402630268964	-0.259033091401298
RAB29	-0.0645572220883406	0.0994156946639197	0.516101509230121	91.4437011360628	-0.179224427128315	0.224082700881942	-0.799813758147886	0.423818710587824	0.751157844611321	-0.36182228885989	-0.426259822387032
SLC41A1	0.356209692426183	0.453785208737001	0.432468681083342	8.64664576287259	0.367853149908925	0.842267165096137	0.436741648200115	0.662298721324411	0.883255736960489	0.337065306286562	0.248636062489532
ENSG00000286619	0.214555130216824	1.1339675823267	0.849930218103607	43.2733083942335	0.333178588298311	1.69184074603437	0.196932594914311	0.843880286067141	0.956873256008361	0.10177918252313	0.205860193173818
FAM72A	-0.0432388612517875	0.138930526666328	0.755628440304239	9.14164573350195	-0.212982501400653	0.38797627840315	-0.54895753492264	0.583034592449723	0.8498236889409	-0.326412808162688	-0.467905077765883
SRGAP2	0.072198588620079	0.0647615716737434	0.26492032850759	3847.16413060248	0.0317417780700347	0.183916366321482	0.172588110046447	0.862975198455076	0.960856787858469	-0.134672918575901	-0.166003819010935
IKBKE	-0.37931811897156	0.177955279154114	0.0330449937011069	102.225124779524	-0.617242793147807	0.344685082043863	-1.79074414676658	0.073334361851018	0.32616833494996	-0.884635463281332	-0.966616081051221
IKBKE-AS1	-0.691421641952766	0.145929829956559	2.15793250600223e-06	7.32700448229935	-1.4727013456729	0.575897861260831	-2.55722662773685	0.0105510452979835	0.105268209592892	-1.40303477912284	-2.02194256675426
RASSF5	-0.0784223302499499	0.0717999333335759	0.274730250215206	68.6731188620384	-0.156610428381761	0.191624303069303	-0.817278528210075	0.413769274457743	0.743909729882424	-0.384852027570912	-0.398362326062459
EIF2D	0.16297964085978	0.117713512689707	0.16619167695855	29.1226032627243	0.200300651981241	0.310862345584841	0.644338739722257	0.519355799759899	0.815043889517496	0.0161130607777096	0.0419368737481785
MAPKAPK2	-0.0769070791267605	0.0510878811079512	0.132224372736915	134.736665201773	-0.129015467107042	0.159514714881946	-0.808799785038792	0.41863031989245	0.746472574969318	-0.38233521796208	-0.364320123293896
PFKFB2	0.224078926582922	0.361264890443226	0.535085230008601	47.3032149480293	0.215331860768643	0.682753019006998	0.315387636193573	0.752467353079515	0.922847961623812	0.11759806682549	0.0604799495040455
YOD1	0.759117445716327	0.271477809702717	0.00517007940488577	16.1998896126705	0.944494153810754	0.534688852945488	1.76643696349332	0.0773225683741902	0.335636587027145	1.00628909991041	0.960002524796475
CD55	0.0488618544412583	0.0935913522819602	0.601617002273423	67.4749273439949	0.157267248118126	0.232886316350784	0.675296215691966	0.499487587749663	0.801473474065727	-0.173434887414696	-0.0111507840146084
CR1	-0.497724954122939	0.395225853917634	0.207906430084027	19.555090858798	-0.500273323545514	0.682365608634789	-0.73314557066616	0.46346964841467	0.779163045128386	-1.08130745771162	-0.822318056412188
MIR29B2CHG	0.399423411957127	0.107657706613085	0.000207157978253889	550.932131454998	0.497521754695	0.228901324734055	2.17352064376664	0.0297411538103985	0.19451112466968	0.408842652552396	0.408600227428887
PLXNA2	-0.0803539124116163	0.915932536499285	0.930092011745513	21.8198348562173	-0.11347214594576	1.26069426354279	-0.0900076642110533	0.928281124392382	0.981889230573927	-0.388060356850681	-0.345145286069028
TRAF3IP3	0.139048362841638	0.07350634134818	0.058537462024145	205.055419802435	0.139949378917527	0.175873848734858	0.795737285129355	0.426184750566291	0.752283086865396	-0.0236364365471414	-0.0325147717722705
UTP25	-0.202776612718175	0.085600462564236	0.0178423856613137	26.8559924290432	-0.34691320690731	0.252122561271609	-1.37597050084535	0.168830766343585	0.498337454467743	-0.59140264365406	-0.633127133647922
HHAT	0.460822913459018	0.151636573204856	0.00237368140940996	43.6863575225524	0.602115861716161	0.310915902591946	1.93658753603991	0.0527957827580776	0.27192841049189	0.510826312549424	0.537631530070112
RCOR3	0.575735557447652	0.136806761344778	2.57202078927992e-05	195.533574771433	0.768150588532334	0.277004865558174	2.77305810850826	0.00555322036308699	0.0704873050805584	0.701694507359367	0.742458338146752
TRAF5	0.183827244721003	0.131812946460239	0.16313441304183	43.5388833877019	0.258726962351311	0.333016872272351	0.776918480393741	0.437206867309897	0.760250616598098	0.0507406211312772	0.114013811448363
LINC00467	0.456142907691267	0.186699389814428	0.0145578922915531	11.9507346877784	0.429101618887704	0.535654764269569	0.801078693797929	0.423086089911321	0.7504261667316	0.503052892483663	0.324194523307154
SLC30A1	0.246416612833899	0.237924868567329	0.300346385630836	17.4563308140948	0.254892803287947	0.500914111237031	0.508855305869658	0.610853649868044	0.864054546521562	0.154700631895498	0.109283845749823
LPGAT1	-0.0153393565029126	0.0619120198560091	0.804319674756805	235.546215052377	-0.0850222769113942	0.159040671469114	-0.534594554499888	0.59293024996249	0.853568322953949	-0.280072145180154	-0.310048436293985
INTS7	-0.0919739059083259	0.0768647549535475	0.231474980364478	88.1675620449171	-0.167488664815245	0.219399254061948	-0.763396692169037	0.445226852064461	0.764726490304834	-0.40736099345112	-0.411782135814912
DTL	2.14537065962067	1.32113819788131	0.104401298542902	7.04943608080136	3.62891681293536	1.42921955392302	2.53908981511934	0.0111141287084672	0.108577911853826	3.30883509749075	4.27160929128853
PPP2R5A	0.488049504826531	0.134090203466477	0.000272944865385109	106.032607896556	0.66720892047489	0.281978062585481	2.36617314963155	0.0179730364283784	0.144734136179934	0.556049276400635	0.617932824318377
ENSG00000234915	-0.444665561822883	0.0821148034130309	6.12307448752782e-08	27.3929829833896	-0.560797340603938	0.318620496199179	-1.76007930215942	0.0783943616162312	0.337665581807357	-0.993176595219012	-0.896982805550953
PACC1	0.0598473618558648	0.062658883605096	0.339512101892975	88.5919446318375	-0.0132521932179458	0.186825307403269	-0.0709336085252118	0.943450594999808	0.98686030334933	-0.15518812277229	-0.221510107956214
NENF	1.04120830498695	0.346758624922786	0.00267605758386044	10.6232563049903	1.81345143804864	0.729471405070032	2.48598015692547	0.0129195169162294	0.119076741538193	1.4748378271218	2.03198156375047
ATF3	0.420063493824816	0.328925564461384	0.201574827123817	12.5203895033674	0.495175697363957	0.604229525419576	0.819515890124878	0.412492139777392	0.743093854753284	0.443125521957131	0.405706041110778
BATF3	-0.459210205377333	0.179734125681843	0.0106205597090001	67.7545787827642	-0.764285282392267	0.374032978038533	-2.04336335902854	0.041016481816601	0.235098378678153	-1.01733503212406	-1.14801333631898
FLVCR1-DT	-0.178001389160645	0.131307928243307	0.175225595102369	15.3449853121593	-0.44746110461681	0.340641216222504	-1.31358474344024	0.188985985660933	0.524201553134687	-0.550251365323835	-0.757166877270082
FLVCR1	-0.100284324205982	0.15790958705136	0.525379942202224	61.2741039635346	-0.219345058913812	0.348171112638174	-0.629992124423487	0.528699736965719	0.819137692073099	-0.421164474804712	-0.475754172781213
ANGEL2	0.406119439978377	0.143576004558665	0.004675173278854	77.3168433981323	0.540041217685795	0.298464427771662	1.8093989348002	0.0703890485411775	0.318502279541045	0.419964655636226	0.461053868016858
RPS6KC1	-0.226970511507006	0.0347165419793563	6.24218769446319e-11	447.762979632412	-0.376498152373283	0.122081976535264	-3.08397818464651	0.00204252572215862	0.0358220542572303	-0.631588350178187	-0.66962425725042
PROX1	0.0727712403914089	0.12025194949587	0.545075062921624	37.7824880871779	0.00188620446346674	0.255299471299375	0.00738820356292435	0.994105120074335	0.998711969719912	-0.133721752489606	-0.20283479986894
SMYD2	0.194934429119849	0.123861053728304	0.115530141488758	65.5626309564448	0.239879048465986	0.261803912817709	0.916254634563127	0.359533355922192	0.698758466959595	0.0691894894371748	0.090762301875256
PTPN14	-0.429986792948437	0.481517122555829	0.371866067167895	148.199210682969	-0.726694204520375	0.902503848541791	-0.805197901033355	0.420705487522351	0.748208728510633	-0.96879537814968	-1.10163954066607
CENPF	0.649871772424603	0.20644015778037	0.00164396717562965	11.5352342474996	0.446629313277633	0.483301208786097	0.924122069546292	0.355422764007031	0.695061088880015	0.824833659253671	0.345817359467247
KCTD3	1.33704988263713	0.255674117515682	1.69961604436145e-07	35.9064998430672	1.82239326143498	0.50993953925792	3.57374378948332	0.000351913286376487	0.010952250899351	1.9662262933153	2.04301254008735
ESRRG	0.927060982582389	1.78232762171034	0.602965573185838	71.2242586668271	0.974591354614269	3.33407543943528	0.292312328355517	0.770047833592351	0.928568471895072	1.28524082009529	0.99713158623343
GPATCH2	-0.284273705783689	0.136707120223136	0.0375772955003715	184.914714335765	-0.496041972487252	0.249475121210408	-1.98834244505242	0.0467738295062624	0.254544221519933	-0.726768104718651	-0.817098099432495
RRP15	-0.24927224825559	0.118816751457704	0.0359090832233203	69.645799110663	-0.367296474682772	0.255970428493745	-1.43491760686624	0.151310577794387	0.47333236941077	-0.668631203658695	-0.65827271467593
LYPLAL1	0.313894091144395	0.11043987165424	0.00448009729739319	177.753518215407	0.385556554123055	0.27762451302569	1.38876985292497	0.164902745239271	0.492979181234624	0.266779721092379	0.270475661028972
EPRS1	0.0071924622611212	0.101796695891265	0.943672205408708	84.2666659290763	-0.043394835894568	0.221635088450505	-0.195794069422626	0.844771352150328	0.957055186488333	-0.242647128889507	-0.25869522823098
BPNT1	0.506678410662472	0.13964983009123	0.000285397036444711	13.2236420040466	0.607134526566423	0.490017613514287	1.23900551698989	0.21534345494832	0.55856779549576	0.586991612289645	0.543822747544899
IARS2	0.0193614866316184	0.166720470533334	0.907548379895864	65.6569661233703	-0.00883898538529143	0.333615719071896	-0.0264945111395863	0.978862911539968	0.995665239800472	-0.222434560162738	-0.216065805483623
RAB3GAP2	-0.0365439433323962	0.0280950060466866	0.193351790188376	255.089125043245	-0.0989586943784312	0.112478945917895	-0.879797490729213	0.378969024259235	0.716841468620189	-0.315292648941556	-0.32724093548096
HLX-AS1	-0.199845473868653	0.136182160447901	0.142243775264568	11.776606485738	-0.271849144987679	0.43888331417398	-0.619410982847058	0.535645647731529	0.822931829885299	-0.586534065562681	-0.540525227413645
HLX	-0.255146997493124	0.272047156952285	0.348307197182012	13.8580469805099	-0.446477747413494	0.582738716193597	-0.766171416119134	0.443574313789608	0.764013127377198	-0.67838907488164	-0.755953770102583
DUSP10	0.743040544643299	0.218023647334588	0.000654233471110817	103.72099137297	1.03629138440049	0.388467445822073	2.66764022454312	0.00763860061328989	0.0856823145274668	0.979585606026388	1.07324710978494
ENSG00000236230	0.105803380954556	0.228320037935437	0.643078069832756	32.5823084006945	0.00727483386215232	0.470461876063735	0.0154631740259582	0.987662663848535	0.998277419036465	-0.078855857657182	-0.196187179935414
TAF1A	-0.249775447148493	0.0715725688988634	0.000483344353066209	36.7612843345339	-0.406606249513312	0.207759833275837	-1.95709749619154	0.0503360067588553	0.264839626592668	-0.669467009545542	-0.70676676082608
AIDA	0.129971623619991	0.213747061059112	0.543145863202106	357.585831436138	0.122389467719057	0.41754396563119	0.293117558372671	0.769432296273335	0.928303252665814	-0.0387127655729334	-0.054177351823214
BROX	0.453378077984266	0.131579285357495	0.000569657041797461	108.919534627504	0.603897238363154	0.297810324148561	2.02779148133865	0.0425815341545118	0.240174218391175	0.498460551407739	0.53982910463528
FAM177B	0.607498468258942	0.315930111566454	0.0544940185654978	171.092348919284	0.823654526078563	0.5648318253798	1.45822966955647	0.144777248367741	0.464082409370157	0.754452230426462	0.810930124629505
ENSG00000287684	0.957292971993928	0.288798604074559	0.000917276187456767	969.053081857721	1.34118088871384	0.501424261431177	2.6747427116626	0.00747866202577819	0.0846163370766205	1.33545570545694	1.44937049783806
DISP1	-0.343068075370649	0.13815947917185	0.0130233211617162	1873.25255179878	-0.525236130045192	0.287732065148397	-1.82543481823725	0.0679354390626244	0.312949736328638	-0.824424679300311	-0.853113132081056
TLR5	0.430110580071418	0.149457279626109	0.00400438378643637	305.805405796677	0.56243286307229	0.297173928990639	1.89260499729102	0.0584104187068884	0.288013484963468	0.459813582978322	0.488677060707008
ENSG00000226601	-0.566830347261232	0.151021311128455	0.000174512281524837	8.30768414111993	-0.934404944632492	0.476991251230486	-1.95895614903214	0.0501179224422839	0.264162917073863	-1.19609048925724	-1.35787947743246
TP53BP2	0.641688750943581	0.332044709089906	0.0532932356912425	49.8698441836239	0.880233766680333	0.559044242053643	1.57453328460517	0.115364212826307	0.415537587492592	0.811241782120218	0.880728446210096
ENSG00000291068	0.122876420373577	0.133459543005195	0.357206218734968	13.4631713593395	0.0686170839108991	0.458198774554217	0.149753966447546	0.88095872914173	0.967847036070503	-0.0504977927766126	-0.120513027192447
ENSG00000290989	0.17757150965073	0.0739822296272493	0.0163865021922322	44.2102335354759	0.260525819501553	0.19795898690974	1.31605957157348	0.188154048914612	0.523130676757143	0.0403499380991255	0.116232950632889
FBXO28	0.101587368460369	0.0339489767122313	0.0027683472107399	203.176251924478	0.0751010260105488	0.143725267980321	0.522531821063165	0.601300096716015	0.858427393293393	-0.0858585917874772	-0.112514187494921
DEGS1	0.00788223756230731	0.0936003795934968	0.932888196876238	74.4808318760113	-0.0366660412856246	0.225030038210261	-0.162938430696816	0.870566911822567	0.962714929847652	-0.241501422359816	-0.250394329085471
ENSG00000232628	0.0414115359336157	0.199389663527572	0.835469864260745	14.3441179443353	0.0663461888191607	0.448543939196569	0.147914580983972	0.882410180826676	0.96823329763765	-0.18580975579257	-0.123314490488933
NVL	-0.167875767857033	0.0541732690114882	0.00194262057132659	157.32090296482	-0.256726931030895	0.178659773168779	-1.43695990696443	0.150729386050734	0.472231745402742	-0.53343285873947	-0.521869884189877
CNIH4	-0.143643317545857	0.101644593804421	0.157599304916841	35.3882843791368	-0.245609939556081	0.279788434797516	-0.877841643932959	0.380029661543061	0.717830654933382	-0.493183118709354	-0.508155537059819
WDR26	0.105611283795531	0.0644010150135332	0.101025769469003	313.603087947328	0.119787297362007	0.17749133474898	0.674890960346984	0.499745044132113	0.801682882526946	-0.079174928185007	-0.0573874889946759
DNAH14	0.407076266540819	0.559758653434611	0.46708180950723	26.5033196698374	0.559040278811983	0.810850200803985	0.689449516393628	0.490540432029704	0.795853602452043	0.421553930344218	0.484491838624287
LBR	0.0705035173137224	0.0954746255308389	0.460239258195915	108.414421410532	0.0812184443888765	0.226258376406942	0.35896325996258	0.719622574313615	0.912183547421677	-0.137488406838014	-0.104967505519834
SRP9	0.658427091516397	0.177823692658823	0.000213320364577394	29.0408929080863	0.8707471133595	0.405678441357527	2.1463973053281	0.0318412941382217	0.201942650877706	0.839043917188692	0.869025346766405
EPHX1	3.94498223624799	2.17502929254575	0.0697146048523425	6.28188489458795	4.18108168252671	1.87267839421163	2.23267470562498	0.0255704036644703	0.178901339412779	6.29796319573473	4.95278105540789
ENSG00000242861	0.111994724102375	0.137452164865821	0.415192214878405	30.6180468286999	0.159905599993094	0.335046144282556	0.477264408863753	0.633173851524624	0.87162522317893	-0.0685721286517813	-0.00789601193472323
TMEM63A	0.177426649552763	0.0776358136886155	0.0222910736187145	99.2980181474072	0.159223504635101	0.196264398722702	0.811270437589983	0.417210383004337	0.745526869294834	0.0401093276280828	-0.0087374709334554
PYCR2	0.024207461974413	0.173666176956693	0.889141366334165	14.8662728413395	-0.0735931502168585	0.435809543390403	-0.168865393915738	0.865902519891388	0.961595047172693	-0.214385467098061	-0.295949027183401
SDE2	0.455106802504753	0.143454434605697	0.00151141235620216	14.7400543659919	0.634428315424556	0.383899205916743	1.65259085105309	0.0984141613204686	0.382855886861094	0.501331937158655	0.577493412467416
H3-3A-DT	1.66350350696113	0.357111846838428	3.18964101613116e-06	20.9835577505301	2.43652501796477	0.660763170040723	3.68744071770013	0.000226520843228774	0.00784002670679412	2.50846091433793	2.80062903297783
H3-3A	0.0333719344115118	0.131499037671868	0.799664887165938	104.423845227156	-0.0434557486371624	0.273772401570086	-0.158729471590063	0.87388201756886	0.964050405299645	-0.199163414504548	-0.258770372526851
ACBD3	0.0479745022929758	0.0658336912772607	0.466171331844193	150.492955638784	0.0388972640568112	0.150619194700081	0.258249050755218	0.796214704394427	0.938122432305944	-0.174908766152707	-0.157176537013891
LIN9	0.507318627841463	0.131362293835739	0.000112471508376722	25.0646171949353	0.68553636770477	0.351073481544082	1.9526862715169	0.0508567814169716	0.266447983916253	0.588055003514482	0.640542266260276
PARP1	0.216344843346866	0.0572644267556084	0.00015809466267615	105.907858227893	0.262530845811712	0.164205619886945	1.5987933055669	0.10986653702885	0.404856808718433	0.104751869448622	0.118706428001719
ITPKB	2.21176070635309	0.443136357195888	6.00203876640565e-07	139.895113039492	3.20611077276211	0.68379808194274	4.68868055852572	2.74972234175645e-06	0.000313228079959499	3.41910797898861	3.75001954133162
PSEN2	-0.0895038649999147	0.116435895344255	0.442073504312473	42.1292201809235	-0.161202248088654	0.265358180472685	-0.607489272806675	0.543526259491723	0.827552357012585	-0.403258292191006	-0.404026970994646
COQ8A	0.408984685504032	0.277153907649201	0.140035431298054	24.0773601112939	0.59098510050057	0.562411647721181	1.05080522939944	0.293348053538511	0.640583047118435	0.42472378589541	0.523900196059627
ZNF678	0.00675184208617754	0.0597554306200103	0.91003747521262	145.290766069013	-0.085832933524335	0.163772898256169	-0.524097298382529	0.600210867523899	0.858389221555329	-0.243378992455336	-0.311048493388418
SNAP47	0.130154874886397	0.154881383009351	0.400711072071947	22.1976372186272	0.0627701901523717	0.337062407663478	0.186227205185816	0.85226659046094	0.958670101592836	-0.0384083879413558	-0.12772597961925
JMJD4	0.0536064996283352	0.143016833960149	0.70778950293639	10.5373504321986	-0.0938782715511069	0.450097558187612	-0.208573163402891	0.834781462299678	0.953142360564629	-0.165554102233558	-0.32097353099664
ARF1	-0.0694979805317098	0.125030265926897	0.578313908751107	130.135318075356	-0.147418277117502	0.247448012922809	-0.595754540019235	0.551339217088833	0.831282445071163	-0.370028815246761	-0.387022535652828
C1orf35	-0.0334616370139694	0.204842187514577	0.870240309680943	22.8700450074347	-0.0525189914731459	0.476290150984906	-0.110266801370013	0.912197785344773	0.977507776230853	-0.310172983929692	-0.269951136554447
MRPL55	-0.235985062559735	0.2687137386948	0.37983386492883	10.1558130180142	-0.256677266621934	0.638375235379887	-0.40207898489231	0.687625898280978	0.897032984715445	-0.646561385579118	-0.521808616269862
GUK1	0.401394323813976	0.191835360562189	0.036403673487468	26.1668099295947	0.613753850720036	0.398123976929172	1.5416148895479	0.123167205141993	0.426586604395329	0.412116307871679	0.551988599737436
IBA57	0.390738792398788	0.207559433265795	0.0597628276923427	13.0563348962038	0.45378840079509	0.497297880390637	0.912508214269143	0.361501247397881	0.700144430381479	0.394417628463007	0.354649084450693
OBSCN	0.766589574763032	0.179233637781234	1.89394133494251e-05	11.6019403843976	1.40692210420631	0.477555923302554	2.94608868941819	0.00321820110628035	0.0492296656844685	1.0187001952697	1.5304713830963
TRIM11	0.0274214376344785	0.0827242457247212	0.740281903007681	28.5020488581446	-0.129931058186585	0.299564264660801	-0.433733504006918	0.664481973981665	0.88408751449833	-0.209047101265485	-0.365449631571606
ENSG00000231563	0.555529001944214	0.136851940623866	4.92109287915401e-05	11.6655748764665	0.735113055071099	0.416110303774688	1.76663026222283	0.0772901694583163	0.335620117784762	0.668131718806266	0.701701969552355
H2AC25	-0.0356191825246153	0.133873187863778	0.790187925517163	11.0973777315812	-0.00820967688719211	0.553413747079587	-0.0148346096036018	0.988164128144797	0.998277419036465	-0.313756634975768	-0.215289466380154
H2BC26	-0.190051875014654	0.135031289228938	0.159289413653961	11.3695902713658	-0.295477439839064	0.532288081283408	-0.55510812702519	0.578820704258886	0.847318904307219	-0.570267043335429	-0.569673998321439
RNF187	0.252745796855817	0.205002482063477	0.217616284919668	12.46398695559	0.480422470154733	0.53673637927162	0.895080879009342	0.370743854536383	0.710658004456034	0.165213312545357	0.387505894093097
RHOU	-0.132412005670549	1.02156680765878	0.896869777361996	6.12879043787092	-0.23572491074792	1.5860040236284	-0.148628192133232	0.881847025979522	0.967918072993238	-0.47452807650878	-0.495960986333314
RAB4A-AS1	0.484280313924125	0.380190379226445	0.202740077866292	6.3605522374238	0.70227982504531	0.853799083738531	0.822535229213689	0.410772344942945	0.74216815362729	0.549788706297424	0.661197637512985
RAB4A	0.0253214591942562	0.180852679877203	0.888650885832072	54.0949651616492	-0.0269408734936656	0.372066140832154	-0.0724088287996601	0.942276558873868	0.986590014816261	-0.212535134262661	-0.238396989040806
CCSAP	1.25399735983783	0.212821615225941	3.80980907866838e-09	49.5909673857197	1.97624930109704	0.466020792983937	4.24068910840456	2.22834602940104e-05	0.00148552181607741	1.82827728656646	2.23281525251741
NUP133	0.111589744689173	0.0949779062277187	0.240033871852465	79.941859104584	0.133246353276263	0.221130682377254	0.602568362941794	0.546795872127191	0.828702356537689	-0.069244793441748	-0.0407838813307543
ABCB10	0.175413128328832	0.0784307793430431	0.0253167929786935	83.8752060971677	0.139663346491132	0.191336068120624	0.729937370737041	0.465428467915768	0.780206310866559	0.0367648987829752	-0.0328676323456482
TAF5L	-0.0382701075180729	0.0579015572708897	0.508643568075796	62.8025845938179	-0.0927019571860669	0.181121375458729	-0.511822290170218	0.608775388669935	0.862438891893534	-0.318159782014381	-0.31952238447262
URB2	-0.181111135265883	0.116830264901871	0.121091756448107	30.7581144621622	-0.247409135763888	0.320122738423167	-0.77285711406367	0.439606947801851	0.761764203215755	-0.555416607414014	-0.510375094518764
LINC01736	0.679561803137397	0.216768586967131	0.00171874968213881	89.6030410543326	0.891958058684976	0.386166384625814	2.3097765476124	0.0209005283416989	0.15760019218069	0.874148359266694	0.895191982569742
GALNT2	0.335011269686024	0.10885150877979	0.00208611356441278	1278.46394109111	0.400483253838232	0.235264480929019	1.70226823979886	0.0887050956910433	0.360174219290318	0.301855040985972	0.288889810384385
PGBD5	2.56739376649682	0.783374519168985	0.00104785780920869	36.2156572556181	3.15765779657685	0.890617614807342	3.54546973255173	0.000391913994103556	0.0119127639710286	4.009809209491	3.69024609125796
COG2	-0.0410548756717933	0.111495735010202	0.712709759426415	57.4359048751863	-0.0856183906506332	0.251508762033306	-0.340419116846893	0.733540924288423	0.916958853352664	-0.322785240554152	-0.310783825069576
ENSG00000223393	0.641342211660112	0.168539989827228	0.000141642645281005	27.7554582965859	0.850352768747523	0.39642623252086	2.14504666691748	0.0319491159697567	0.202312827457634	0.810666185517699	0.843866100927964
TTC13	0.0754386309193122	0.0307807827582202	0.0142525125386101	224.876769900465	0.0911206895271484	0.145515714900642	0.626191402003318	0.531189406067098	0.820627039703311	-0.129291256442849	-0.0927517160680868
ARV1	0.289539606553734	0.111580925371667	0.00946227283175204	25.4070390659633	0.292603851397212	0.309010964622475	0.946904430251181	0.343687480234829	0.684283931036016	0.226327283936673	0.155805641289604
FAM89A	-0.318482123025806	0.196256949736375	0.104636148263616	66.1919807499196	-0.495716267755658	0.363356105577561	-1.36427119331794	0.172482228713942	0.503166083913646	-0.783587777643018	-0.816696297581598
C1orf131	0.00806800413396795	0.107468454214	0.94015644593596	34.1729155898802	-0.0498867791894731	0.286588072350012	-0.174071372825824	0.861809370878811	0.96054045298006	-0.241192866843572	-0.266703938509897
GNPAT	0.221473215737989	0.0461721898493488	1.61317065573959e-06	97.8676334378895	0.237577641902534	0.138289834050908	1.71796895652559	0.0858022777556497	0.353538726733852	0.113270019815987	0.0879231984568465
EXOC8	0.245345596785698	0.100789465383538	0.0149231585928921	20.2207373521297	0.207409095728491	0.392788230655105	0.52804305104195	0.597469455874857	0.856302196528403	0.152921690147775	0.0507061226340064
SPRTN	-0.0704016918134114	0.0964388708743546	0.465381843014487	19.1155473104466	-0.182212381811706	0.262289583392682	-0.694699268857012	0.487243786345371	0.793783857982538	-0.37152986626239	-0.429945877902119
EGLN1	-0.247859767324961	0.0692304369751249	0.000343313160290543	259.21970839708	-0.480741626087245	0.188397644600108	-2.55173904699109	0.0107186766221199	0.106526143511924	-0.666285093813209	-0.798223005193624
TSNAX	0.240709536920221	0.109390572955159	0.0277743029308274	195.726234774183	0.235982926920904	0.279904260570644	0.843084440514778	0.399181220094752	0.733291437166523	0.145221263572942	0.0859558968823936
ENSG00000286071	-0.0915806261975067	0.162231985129196	0.572411087829052	48.1032838374686	-0.163402444003043	0.363831053515213	-0.449116265432276	0.653347787493374	0.879820747479051	-0.40670776169303	-0.406741217073941
SIPA1L2	-0.514578808655903	0.130641909487148	8.18732940140329e-05	1635.51625459881	-0.829355623091358	0.261217482246208	-3.17496216547122	0.00149856039016386	0.029353270547233	-1.10930145975211	-1.22828660469741
NTPCR	0.0638051959775215	0.103251234141107	0.536601301970721	33.6866977976239	0.00108008618629667	0.258223931921283	0.00418275013574625	0.99666265797635	0.999302936766066	-0.148614219083915	-0.203829258298277
PCNX2	-0.0684587865279306	0.0442308420922339	0.121679772449901	1084.80238650146	-0.183893057256534	0.142399959953705	-1.2913841922169	0.196570489318768	0.534622519976149	-0.368302729442154	-0.432019223601408
MAP3K21	0.293808935343721	0.0879947286021126	0.000840993591540844	34.4252326755514	0.35244226044556	0.268815520197996	1.31109342267875	0.189826202646645	0.525335493942818	0.233418575642359	0.229624598087283
SLC35F3	-2.38120494812731	0.926824662865078	0.0101931379083007	12.4211929075646	-3.81256915655624	1.30299481370138	-2.92600485931789	0.00343345574241559	0.0512130332260492	-4.20973975147918	-4.90849325536494
COA6	-0.192240438953283	0.138512841854694	0.165170871262479	19.1846272595049	-0.343931372278253	0.352800995705011	-0.974859414982562	0.329630000173389	0.672851216429085	-0.573902215529652	-0.629448628066627
TARBP1	-0.0744603258656945	0.165625920266338	0.653021042393636	84.8625339865663	-0.112139460872895	0.330770508757226	-0.339024967172031	0.73459092172221	0.917056429921112	-0.378271197138303	-0.343501234641469
IRF2BP2	0.258951864430544	0.134630421794262	0.0544263752267521	107.344386939037	0.388086834569372	0.27382714100483	1.41726942459121	0.156404170895806	0.480465019149448	0.175521498605141	0.273597112048864
TOMM20	0.150115560264027	0.164732457205863	0.362153724031574	40.1751989883546	0.23195830796212	0.356997632589161	0.64974746829501	0.515855356519872	0.811640519236924	-0.005253986015191	0.0809909725508394
RBM34	0.0664232465053858	0.170337566117681	0.696573031247201	7.617657940246	0.0368400317777258	0.545717260225079	0.0675075436729475	0.946177656744808	0.988188479490793	-0.144265676044351	-0.159714417668604
ARID4B	0.143809346761955	0.0569555325269619	0.0115717787143655	573.451766675639	0.158707784065803	0.143693206141851	1.10449052065224	0.269380413331507	0.618641689101307	-0.0157285129727779	-0.00937368361073268
GGPS1	0.273535438589239	0.0791141413215062	0.000545255852526368	59.3945461692664	0.31776965406857	0.212601823176291	1.49467040931758	0.135000480570555	0.448165937197482	0.199744598665588	0.18685114082277
TBCE	0.0363588972863239	0.0690434550480635	0.598465216547334	81.2857708718812	-0.0394983120384993	0.193787675032458	-0.203822622010835	0.838492114106527	0.954836961872473	-0.194202113536344	-0.253888326931852
B3GALNT2	0.0792575801877266	0.152087990780218	0.602276371304793	74.0492008465623	0.0491768311619556	0.289428126796987	0.16991033907513	0.865080649948279	0.961595047172693	-0.122948038432783	-0.144495268709776
LYST	-0.00272154104877078	0.0765619454341616	0.971643636377515	1021.26863335276	-0.027829420508686	0.195560566276719	-0.142305890387468	0.886838394023037	0.970133665643134	-0.259114141129571	-0.239493134723113
GPR137B	0.17761251452247	0.125683103679445	0.157603586584182	101.726049793932	0.176874231967496	0.281619515416537	0.628060991106689	0.52996398611695	0.819892859851026	0.040418046582021	0.0130371433839952
ERO1B	-0.00682208483783331	0.0557872696532251	0.902671344027836	151.920722748036	-0.10372113410636	0.164926923681541	-0.628891461691457	0.529420116275538	0.819375573705433	-0.265925083455769	-0.333116063816064
LGALS8	-0.160349081401879	0.0461355154749207	0.000509691990349495	92.0179927821202	-0.246598785413794	0.173234810473991	-1.42349441627275	0.154592879632093	0.478243303665629	-0.52093114433511	-0.509375415241927
ENSG00000230325	0.00625613949243876	0.279822622792072	0.982162767123205	10.7179470394776	0.0032909150747746	0.684434079206625	0.00480822795759868	0.996163603930126	0.999189022459252	-0.244202347100617	-0.201101894974266
HEATR1	-0.33135212186248	0.115003788822382	0.00396129134696156	104.644055359878	-0.491100860238417	0.268902950718608	-1.82631264895388	0.0678031809983791	0.312587317349305	-0.80496465454618	-0.81100255382174
MTR	-0.226643346830395	0.0586650889063442	0.000111845894916196	236.467866558582	-0.219818224135036	0.134965535841682	-1.62869893239181	0.103376768888325	0.39181595019186	-0.631044934509878	-0.476337887548686
FH	-0.0812815633006783	0.11791161610173	0.490607358155452	13.8072491329375	-0.200631284069877	0.483839835317258	-0.414664666745187	0.678387401550423	0.892723124987787	-0.389601171198548	-0.452668142275124
KMO	0.115841042046588	0.234976049514449	0.622019053583724	22.1925234503911	0.213604919458261	0.482012978865904	0.443151800519641	0.657655939396722	0.881457359467733	-0.0621834516777348	0.0583495284582552
OPN3	0.192716061724024	0.17502787318949	0.27087086360084	25.0476299921787	0.201226741903088	0.391580291123175	0.513883733335779	0.607333280983854	0.861545325327476	0.0655048141432345	0.0430793338004898
CHML	0.758852265488138	0.174055041479291	1.30157120602675e-05	24.2549323365785	1.13747204603579	0.373751838771593	3.04338849482136	0.00233930116810253	0.0388526366606686	1.00584863949024	1.19806745525874
CEP170	-0.0606172194535698	0.0532017702672979	0.254543233009235	958.568289022291	-0.137626692495765	0.144000902946179	-0.955734927212253	0.339206171790902	0.680442129188348	-0.355278003006372	-0.374943261259206
SDCCAG8	-0.0280749698831419	0.0639304276720977	0.660553729208398	1642.51077797254	-0.112777867437531	0.134118186444578	-0.840884226272583	0.400412795932446	0.734298739399092	-0.301225809836258	-0.344288797468819
AKT3	0.993416427690154	0.188009014351275	1.26478477185263e-07	1146.68928203669	1.38754045169624	0.365198261159336	3.79941691751608	0.000145036923565958	0.00569136529832571	1.39545622880856	1.50656143308154
ZBTB18	0.94876214894864	0.204391357333664	3.45237048621897e-06	30.1770975749793	1.4149513636994	0.407857217659073	3.46923212937268	0.000521948269863562	0.0142751026813734	1.32128613509132	1.54037658560859
ENSG00000240963	0.142407764165512	0.108368418593006	0.188809991679956	20.1627643537378	0.149590897314631	0.309175890647967	0.483837523686341	0.628501182354381	0.869324114913401	-0.0180565208470601	-0.0206206248298809
ADSS2	0.108919680603778	0.0949274486274968	0.251216663029067	86.2010109005853	0.139042294944616	0.229757538918931	0.60516967407836	0.545066263469184	0.827758538607809	-0.073679730227787	-0.033633785356908
CATSPERE	1.28399363579608	0.162638178088152	2.90813440937518e-15	29.0293885472187	2.13545304049948	0.568123988426293	3.75877992128918	0.000170743940902715	0.0064209572391396	1.87810065538338	2.42921509248444
DESI2	0.027378410456762	0.0636094708097093	0.666894470978528	123.596256397809	0.0207330322423712	0.190100942598956	0.109063279534128	0.913152299790976	0.977575753281401	-0.209118568768568	-0.179584630158376
COX20	0.0232649665851055	0.165462796208548	0.888181663231667	59.756432416663	-0.0211234491824797	0.324752659549243	-0.0650447303858854	0.94813838593862	0.988656345608135	-0.215950937940343	-0.231220391254688
HNRNPU	0.0981275040601216	0.0661570752005624	0.138007911900529	502.403236702459	0.105338851587194	0.147835958033247	0.712538769245193	0.476131212883407	0.787267125248169	-0.0916053751651853	-0.0752116459434806
EFCAB2	0.774327695924521	0.570527195819791	0.174713113172007	49.4511704301738	1.11762009201786	0.82088868073064	1.36147582279135	0.173363368932338	0.504316232184813	1.03155309958074	1.17357732326315
KIF26B	1.17419707072542	0.215498880028822	5.07282982890478e-08	294.432520416419	1.6648210868651	0.392215271433083	4.24466156246836	2.18923586684607e-05	0.00147728293972832	1.6957301916645	1.84862546108444
SMYD3	-0.16556476671646	0.0691506612749278	0.0166538700295179	1236.52881866384	-0.285860583609838	0.176018367999951	-1.62403837087001	0.104367619580122	0.393112449609495	-0.529594320171438	-0.557810275575383
TFB2M	-0.138741737710936	0.111340350792057	0.212725948722542	18.6568111773637	-0.208151892025323	0.300587607830875	-0.692483278094549	0.48863388360294	0.79439093663425	-0.485041667409176	-0.461945852738763
CNST	0.227406863228145	0.0506170800297963	7.03290328956119e-06	122.62689411499	0.322832140191702	0.143576935405117	2.24849582755613	0.0245445908529111	0.174640196772108	0.123125720161692	0.193096417900747
SCCPDH	-0.0379753312394908	0.260935104190659	0.884288057745585	17.7268257754956	-0.15997658204383	0.536964300652016	-0.297927780021085	0.76575828480871	0.927782110249958	-0.317670162994117	-0.402514942345319
AHCTF1	0.173524919785198	0.170497053023225	0.308792474145658	154.159674030099	0.197929427367005	0.323178912684074	0.612445365705195	0.540243134705354	0.825611503943794	0.0336286124385081	0.0390116401041075
ZNF670	-0.077277904736678	0.12854435051159	0.547722113641175	32.9725122207915	-0.155443444323757	0.321300393052616	-0.483794753087345	0.628531539154426	0.869324114913401	-0.382951153792094	-0.396922689763109
ZNF124	-0.2837247486222	0.074771234066328	0.000147899018410558	353.726658594201	-0.466234808197884	0.176313665155692	-2.64434868270807	0.00818482933078853	0.0894158310411004	-0.725856295027354	-0.780326838165165
ENSG00000259865	-0.203685007309574	0.163860128619035	0.213852389922796	73.5968067765499	-0.321236437957103	0.337965193586028	-0.950501542920967	0.341857470287437	0.682699809557314	-0.592911473577534	-0.601451286512551
ENSG00000290683	0.366800141723051	0.129744930049283	0.00469736356824856	127.35776692705	0.44801339130342	0.239384367973217	1.87152317044171	0.0612726013548534	0.29645832234907	0.354655885263402	0.347524811212959
ZNF496	-0.126065789595537	0.108973595345908	0.247334827826999	49.8876134519352	-0.224888960804395	0.27186846285762	-0.827197676554974	0.40812502836162	0.740606432019446	-0.463987105871717	-0.482593342816981
ZNF496-DT	-0.185874153243574	0.319483330109063	0.560704036020232	10.8474008802363	-0.303042194509811	0.697483542278703	-0.434479347741685	0.663940388702211	0.883740889069117	-0.563327909527463	-0.579006169866537
NLRP3	0.233936743316936	0.0605959277945362	0.000113108139431268	136.802149987108	0.259767480257046	0.191481935045358	1.35661612253664	0.174903216243555	0.506457081758345	0.133971753997587	0.115297434251045
ENSG00000235749	0.36678108727378	0.318137065965219	0.248950317348968	19.3317881006076	0.508226090403767	0.605693432940923	0.839081394586192	0.401423635898178	0.734606252045833	0.354624236106188	0.421805506576514
SH3BP5L	0.01742593048668	0.100297005313215	0.862067223743558	19.3134167645574	-0.162208624784949	0.325230342504444	-0.498749973744325	0.617955534146885	0.865984516238698	-0.225649490169694	-0.40526847589171
ZNF672	0.130862349981294	0.127702840231455	0.305485360923352	21.7136017808201	0.0846381682480628	0.319094425174674	0.265244897969407	0.790820809567199	0.936230261696839	-0.0372332823172152	-0.100748802986862
ZNF692	-0.566045952601517	0.251213263818483	0.0242434742197199	26.5470271116774	-0.919318645203324	0.527723786297826	-1.74204511730024	0.0815005498652809	0.344598493248614	-1.19478762137846	-1.33926843974764
PGBD2	0.170639302315317	0.133848716250056	0.202356345001018	13.6697288329773	0.290718563873115	0.443548083315899	0.655438665634053	0.512185363824633	0.809599434332901	0.02883564468256	0.153479878280429
SH3YL1	-0.05264473665513	0.119951776664289	0.660746671389524	72.897276217537	-0.155669679365801	0.264237770531525	-0.589127281284069	0.555775893758073	0.833947418398295	-0.342035827497452	-0.397201781989328
ACP1	0.241406050816206	0.0719253474613598	0.000789808894732716	42.1574985866013	0.325717476491753	0.201127361526635	1.61945880470678	0.105348583204986	0.395265650504704	0.146378162808502	0.196655879441715
TMEM18	0.195850226560408	0.124062447036298	0.114418126766644	14.890323486489	0.113757157652583	0.357169773466182	0.31849603774871	0.750108699719889	0.921766377651179	0.0707106153831444	-0.0648265006558027
EIPR1	-0.23700583666099	0.137354765535523	0.0844371563842898	139.773392881465	-0.402901650223869	0.259965960856302	-1.54982463433579	0.121183612641167	0.423042941719374	-0.648256876199233	-0.702196625034549
TRAPPC12	0.0225788864911116	0.110917586831799	0.838693813250522	282.959592798078	-0.0419322673724838	0.201701612769281	-0.207892573573265	0.835312847925776	0.95346547735626	-0.217090506785775	-0.256890947598149
ADI1	1.0383593809151	0.635416070188347	0.102229271208881	7.60589122149528	1.3319911224594	1.05307616379098	1.26485734675103	0.205922469723414	0.546132083468538	1.47010580655495	1.43803364966803
RNASEH1	-0.0513974623744894	0.0714312099264525	0.471809562558568	37.3775556794243	-0.0945900389823671	0.207698126303033	-0.455420762170765	0.648806561253334	0.877740580187479	-0.339964123443699	-0.321851594603173
RNASEH1-DT	-0.123887176181562	0.132557822730015	0.349999787607798	11.2346572032382	-0.199031230042665	0.379480093488001	-0.524483980736025	0.599941958836623	0.858389221555329	-0.460368461351144	-0.450694254249237
RPS7	-0.206004314444366	0.20068281909872	0.304647980402272	78.0835019788708	-0.308883399067875	0.378770146019705	-0.815490350318703	0.414791685893927	0.745062898131269	-0.59676380827859	-0.586212103877412
NRIR	-0.393337658248514	0.159295676457705	0.0135404169215232	25.0075820862932	-0.673396598591031	0.487863306715533	-1.38029769675562	0.16749500384571	0.496267393970131	-0.907921709781098	-1.03588956950058
CMPK2	0.144077129862592	0.312527322941849	0.64479393580958	16.5242670675621	0.234225880380238	0.626828219340799	0.373668372216171	0.708651058821616	0.907156424519224	-0.0152837292201371	0.0837883368696906
RSAD2	0.106128358014591	0.144458016640036	0.462543080429712	14.3607429152559	0.142380514910561	0.373353596149358	0.381355680992563	0.702939342106689	0.904737527527181	-0.0783160755875115	-0.0295156291531201
ID2	-0.78884812329536	0.461145885189008	0.0871501832469536	52.67952802564	-1.19158068609707	0.716320180456056	-1.66347496358184	0.0962173983942979	0.378450799651457	-1.56485871750846	-1.67514133733997
KIDINS220	0.213293139581752	0.119959615253472	0.0753970866802699	284.225692152645	0.253942953745274	0.221562393230746	1.14614646485067	0.251734554647324	0.599230098962767	0.0996830348232551	0.108112074917844
ITGB1BP1	0.00764052126889294	0.120305997574588	0.949361141990868	58.7145269902646	-0.0157877878358543	0.27565257622586	-0.0572742255922847	0.954326751639124	0.989220329539691	-0.241902909532844	-0.224638114742033
CPSF3	-0.0662928180822515	0.078831913635679	0.400382197612219	48.5115706277859	-0.176007714180017	0.204052176166465	-0.862562298950594	0.388378166415421	0.724971817913362	-0.364705088026097	-0.422291561901212
IAH1	0.308793771954839	0.175934770902721	0.0792318470548929	28.2671346800857	0.458464770801155	0.357998296737578	1.28063394429282	0.200322271407911	0.539251994335689	0.258308166676127	0.360418033875281
ADAM17	0.163173552773199	0.0739995210287289	0.0274497243080691	381.470996857074	0.180748014728155	0.176999701291756	1.02117694780863	0.307170611923785	0.652231332054799	0.0164351455856278	0.0178159903954806
YWHAQ	-0.0409835821505381	0.0661782294173234	0.535724669612967	105.700371066638	-0.032720535148833	0.174021479993828	-0.188025841120266	0.850856394163324	0.958670101592836	-0.322666823074306	-0.245527001365888
TAF1B	-0.295806813579455	0.121230115603689	0.0146854739895281	87.5092550430614	-0.456513929583385	0.250611420751238	-1.82160066055621	0.0685156006411853	0.313956237157121	-0.745924425460381	-0.768334789414347
KLF11	0.200424553183237	0.149071598180962	0.178791548474284	10.0675910080953	0.47074188789329	0.415961341063309	1.13169624535287	0.257762160608697	0.607171939454294	0.0783085039588943	0.375563556469174
HPCAL1	0.151520775043504	0.146494408280811	0.300990805248833	185.298392169843	0.221395720757368	0.280433150937636	0.789477706245234	0.429832854751079	0.754184071301691	-0.00291994513884081	0.0679605597952255
ODC1	-0.0179877866384772	0.129512127416582	0.889538005162699	13.1933730515713	-0.10795167067391	0.302627883345505	-0.356714224348796	0.7213057557069	0.912363134078165	-0.284471148296865	-0.338335016008771
NOL10	-0.379815944078786	0.0845858150532191	7.11219080581164e-06	184.739287907712	-0.59809122007349	0.187691993282903	-3.18655692026246	0.0014397715417304	0.0285834847700894	-0.885462343389988	-0.942989965854235
PDIA6	-0.625554252993533	0.199827107295295	0.00174522398587258	131.923475948446	-0.913298189263914	0.355706859740955	-2.56755855068139	0.0102417491551866	0.103572579833541	-1.29363002442294	-1.33184137435667
SLC66A3	0.519836730856075	0.0935919560791759	2.78744689221358e-08	25.5560139221135	0.529621396194405	0.325251136057669	1.62834603012885	0.103451534426786	0.39181595019186	0.608847386684085	0.448199576521724
ROCK2	-0.054890258014686	0.0486614423010956	0.259318607782355	329.907287852898	-0.0847292632908842	0.141044105462048	-0.60072885012329	0.548020600151701	0.82953339541672	-0.345765605121819	-0.309686963451749
E2F6	0.323341368817277	0.164578592643535	0.049453327343067	30.8298015889211	0.559999414170264	0.360229676488427	1.5545621327738	0.120050388201142	0.421476910128252	0.282471508981878	0.485675064794603
LPIN1	2.70295351594314	1.44502854250442	0.06141176456825	7.6534531091596	3.56930454001589	1.88996994100279	1.88855095659461	0.0589520238579194	0.289528713237743	4.23497193978435	4.19806930469399
ENSG00000287291	-0.330642437882546	0.158337541083138	0.0367786671778789	23.5986076215459	-0.609535202964696	0.406097161582389	-1.50095903302942	0.13336615787045	0.445934776373324	-0.803785879996802	-0.957107702138914
NBAS	-0.230053239479966	0.049689439182788	3.65980883395933e-06	428.613274891467	-0.38150397074068	0.108472787716353	-3.5170477201921	0.000436375321813674	0.0127046939226795	-0.636708715551968	-0.675799626811153
DDX1	-0.277288139845416	0.0980213568714321	0.00467149567008827	71.8594063903861	-0.472608574845557	0.223486694858761	-2.11470564341307	0.034455043085846	0.212433536797809	-0.715165183455297	-0.788189761198812
CYRIA	1.20363931331532	0.325292796433547	0.00021545334687701	357.335620948942	1.79043337886322	0.530997622616155	3.37182936910715	0.00074670694499173	0.0183585806024344	1.74463331928593	2.0035856029688
SMC6	0.291550056535852	0.102260874781886	0.00435762029755805	101.238548713788	0.362130261763226	0.206328482102825	1.75511523214113	0.079239599381739	0.339437100966026	0.229666611494749	0.241576088143558
GEN1	-0.122177954180052	0.218629719741225	0.576274287429621	15.8292789664313	-0.0406121798858977	0.469206631800594	-0.0865549997237832	0.931025236613258	0.982348840034474	-0.457529468994568	-0.255262437036266
RDH14	-0.0132219163915916	0.127100278517333	0.917147574018217	17.4036830507577	-0.00806428433627925	0.347006259107159	-0.0232395933059781	0.981459156235966	0.996333252524645	-0.276555108606651	-0.215110104552103
LINC01376	1.31597821812618	0.233558391301106	1.75595477831063e-08	61.0218141553412	1.98930578881106	0.447552126817871	4.44485830724383	8.79498134023337e-06	0.000738323414401455	1.93122657155063	2.24892223660704
TTC32	0.691485356158995	0.130687719727061	1.2156473875234e-07	19.3755911894684	0.885483140438124	0.33145265802188	2.67152221895795	0.00755080734123886	0.0852063973556783	0.893953203729051	0.887204275043182
WDR35	0.628838454588902	0.499677419934151	0.20821502217326	22.1803214631248	0.831445662442114	0.858947852313247	0.967981537182884	0.333053590524366	0.676192728434399	0.789897630746998	0.820541569314826
LAPTM4A	0.361393914614511	0.116907800796505	0.00199300381242901	78.8033407585582	0.464968654814866	0.346074878677225	1.34354928214402	0.179094179502096	0.511890866771765	0.345676222337521	0.368441474682962
PUM2	-0.0471579918176882	0.0481962202852489	0.327847705397602	738.85070884104	-0.116385747367781	0.141249970128254	-0.823970067123579	0.409956566073112	0.742058066913889	-0.332922425819836	-0.348739616548705
RHOB	-2.38682787478665	0.76056125196543	0.00169962498050512	6.91936129698313	-2.0843752936959	1.26421898474724	-1.6487454458791	0.0991997955246791	0.383584203595146	-4.21907934914019	-2.77652701278947
HS1BP3	0.356771902927802	0.0598929196030678	2.57178496676165e-09	68.3194570659006	0.474868381801734	0.226510231287162	2.09645444756847	0.0360418967690034	0.218655416127568	0.337999129578958	0.380654157646541
LDAH	-0.312719664363616	0.116925327163102	0.00748352846977572	108.993694349182	-0.468097537181914	0.220513006010956	-2.12276611547646	0.0337734555889263	0.209441836376782	-0.77401641939781	-0.78262477209397
ENSG00000233005	1.89890102110155	0.560016515146805	0.000696902889330685	31.4320859964496	2.90407889705491	0.823084643571957	3.52828705982415	0.000418258311419732	0.0123302129846425	2.89945268884775	3.37742143354542
ATAD2B	-0.13406804335484	0.0591839667020614	0.0234957230001413	452.675086338802	-0.251238847627484	0.131805550719542	-1.90613252822769	0.0566330133816749	0.283600147676992	-0.477278730504428	-0.515099573981076
UBXN2A	0.357532446969762	0.118427162416165	0.00253604568268865	75.0358758685903	0.455887322837674	0.241827950386494	1.88517217347732	0.0594065963873418	0.2915171875419	0.339262381935912	0.357238395196874
SF3B6	0.122298620644884	0.137163629487855	0.372593576601695	10.8715851683573	0.0594639084602243	0.452154188043793	0.131512457547922	0.895369932466773	0.973346444853666	-0.0514575095436212	-0.131804735543332
FAM228B	0.0995469745254079	0.0878012509740142	0.256888408823712	163.040026260788	0.0846280444558564	0.189418897438404	0.44677719910906	0.655035935662479	0.88035449979612	-0.0892476558064521	-0.100761292085275
TP53I3	0.398088628639326	0.186263674356298	0.0325791512378763	6.88737639196638	0.393293241563149	0.471385294537104	0.834334982701062	0.404092243954739	0.737223795954889	0.406625597287735	0.280019935433661
ITSN2	0.0694521589349903	0.0281112215666426	0.0134878887174397	826.984935056776	0.0323698665959553	0.10931796762968	0.29610746794717	0.76714801099932	0.928049293998451	-0.139234697488735	-0.165228984911944
NCOA1	0.0887216933986744	0.0666646124380421	0.183232971625317	901.653879046795	0.085242708612991	0.184052411753051	0.463143665443319	0.643261392934587	0.876217079410933	-0.107228286964622	-0.100003018802576
CENPO	0.016766540959604	0.448756883400523	0.970196217808049	6.08490230380142	0.16158848519249	0.86292530307881	0.187256631154472	0.851459424784304	0.958670101592836	-0.226744726379924	-0.00581994019743306
ADCY3	2.61247843193474	1.18872663593466	0.0279696574942658	8.065170121664	2.52613222720539	1.26011200334758	2.00468864711592	0.0449963429681779	0.24879457683583	4.08469416911823	2.91117192362102
DNAJC27	0.259964387029013	0.10835815550142	0.0164344578648378	21.5678543046412	0.359301568206073	0.31275534922024	1.14882629218615	0.25062761557565	0.597807239997784	0.177203283601692	0.23808650326304
DNMT3A	0.268646803860965	0.144778606137774	0.0635149069051074	468.002552459281	0.315986923054023	0.261868810735657	1.20666116047319	0.227562662507366	0.573328906849672	0.191624648995269	0.184651895457833
DTNB	-0.266040565575313	0.0941820517998804	0.00473178095659441	867.815688186407	-0.439752830595693	0.186466034350002	-2.35835353140114	0.0183562020332906	0.146549666626516	-0.696483129658521	-0.747657654748979
ASXL2	-0.173973760262787	0.0666483355159731	0.00904564628375943	408.982526609207	-0.315850278956722	0.133947042013011	-2.35802354579836	0.0183725275789901	0.146549666626516	-0.543561533548885	-0.594806714157138
KIF3C	-0.182137641313067	0.118175341080545	0.123256165047089	107.25534662098	-0.374607376651847	0.261491957638378	-1.43257704762721	0.151978744939822	0.47419803531037	-0.557121618711178	-0.667291723790481
RAB10	-0.181347438562336	0.0835360002932273	0.0299395147837631	905.450189296905	-0.296785985183001	0.186782433153964	-1.58893949592337	0.11207405318877	0.409052273048224	-0.555809103679492	-0.571288270053393
HADHA	-0.0167320539811921	0.111538736134577	0.880755819056147	122.403917622984	-0.0749986160849677	0.222037367589009	-0.337774748905284	0.735532940102317	0.917056429921112	-0.282385395005142	-0.297682863791836
HADHB	0.150566568802897	0.0617260207365816	0.0147168765657146	144.513161296972	0.19504756807712	0.165054758901715	1.18171429515259	0.237319084232088	0.583133992731957	-0.00450486753118351	0.0354564679362592
SELENOI	-0.0623797043753597	0.0461060548587888	0.176068018702563	99.2438061660574	-0.148806618254782	0.159014973439798	-0.935802553909295	0.349374856326533	0.688541215565239	-0.358205464282392	-0.388735246536409
SLC35F6	0.297140015017514	0.218059884009796	0.172991810281711	18.4293368879198	0.553562727756531	0.483962023002897	1.1438143933728	0.252700619361809	0.600416034356652	0.238951449502331	0.477734521523947
MAPRE3	1.19929586241043	0.771022113197469	0.119835996425075	8.28401102898301	1.76193993555327	1.13728331953209	1.54925329976542	0.121320841239586	0.42314430150537	1.73741891184835	1.96843499829589
TMEM214	-0.114149640630735	0.0774057248873575	0.140295237946115	29.8540424921005	-0.210320392442023	0.252173272015143	-0.834031262557411	0.404263367298061	0.737326610991474	-0.444194559437722	-0.464620998036272
AGBL5	-0.0577520196268715	0.175038307190959	0.741445814288099	14.0179904692419	-0.118584231297595	0.484175046601052	-0.244920162924682	0.806518249318257	0.942791045408273	-0.350518948652477	-0.351451750658156
OST4	-0.252117356578875	0.291722433147986	0.387457642507911	12.4822576264986	-0.319441773907	0.578255069851362	-0.552423645830051	0.580658133781923	0.848426137442503	-0.67335688632385	-0.599237320097203
EMILIN1	-1.24784522239862	0.209989613849836	2.80854999476387e-09	6.50999574346987	-1.8197715415778	0.57948590128437	-3.14032064894842	0.00168763007304837	0.0317519232549101	-2.32724608140468	-2.450101674002
PREB	-0.173230021034321	0.0956946687667089	0.0702590567811958	19.5992133270304	-0.644924269069347	0.372139925555412	-1.73301552663775	0.0830929091320355	0.348064656496313	-0.542326193737536	-1.0007650116068
SLC5A6	-0.502458170341198	0.126748309799583	7.36363550195065e-05	15.3764701824043	-0.80273693191615	0.416203522407609	-1.92871248967948	0.0537665648525258	0.275116923425506	-1.08916925954531	-1.19544876617323
ATRAID	1.07949313209386	0.235711075719826	4.65576110619093e-06	8.29640378793907	1.49362726894534	0.620776236103579	2.40606386339847	0.0161254454941119	0.135821860719609	1.53842835628262	1.63743420032017
CAD	-0.193768962776454	0.230951211850782	0.401467132450952	34.0882267246814	-0.34629613539032	0.453582973131206	-0.763468110365218	0.445184273675765	0.764726490304834	-0.576441070896007	-0.632365890553759
MPV17	0.0623371457951587	0.106518429552917	0.558397081695148	51.1185080425585	0.0510477905078979	0.257374554095339	0.198340471875041	0.842778688636105	0.956470636722769	-0.151052628631134	-0.1421871814908
GTF3C2	-0.1572762475209	0.0858286854815149	0.0668853189428745	109.552768757676	-0.330269526793624	0.214196374232542	-1.54190064130155	0.123097740103128	0.426552210463675	-0.515827212901148	-0.612594851409706
GTF3C2-AS2	0.0651296789771028	0.13349663927254	0.625638351088307	12.0373574371962	-0.059649986618114	0.364229561563055	-0.163770305633985	0.869911968692127	0.96266430460213	-0.146414272494822	-0.27874820570957
EIF2B4	-0.131301688428127	0.0946551030679087	0.16539325123479	21.8239383880688	-0.0896968563844764	0.346291909349739	-0.259020941473647	0.795619082787847	0.937908037611756	-0.472683856061217	-0.3158151768484
SNX17	0.195675227086391	0.135871084705233	0.149823957132097	14.7676176126583	0.47735100085137	0.395109190956162	1.20814957428903	0.226989733903828	0.572306086799386	0.0704199438561579	0.383716811739201
ZNF513	-0.338704507221987	0.142229431997636	0.0172471907666566	8.20240813663541	-0.807322387580543	0.58621846732621	-1.37716983100653	0.168459746899548	0.497617877737259	-0.817176857419652	-1.20110556017847
PPM1G	-0.0779149485586058	0.101227564372886	0.441477329321935	68.4310375086128	-0.109893251684857	0.236656794027883	-0.464357054004159	0.642391953575368	0.875907587600209	-0.384009274117984	-0.340730224822737
IFT172	0.561659319081241	0.288424641233204	0.0514946183161006	27.3232093556375	0.78798153073577	0.535540924044914	1.471375006758	0.141189728707571	0.45828535745974	0.678314084514191	0.766922549161953
ZNF512	0.0968511609788311	0.0377482661220923	0.0102964424008315	152.017141790239	0.0866269822555916	0.138355059989779	0.626120810196544	0.531235703522424	0.820627039703311	-0.0937253620650445	-0.0982953257364595
GPN1	-0.0135949920963846	0.121862469368853	0.911172191657582	12.9827557142301	-0.11912975616231	0.304638971605427	-0.391052252883155	0.695758612663147	0.901428423407322	-0.277174781810831	-0.352124731057549
SUPT7L	0.157904594420937	0.203969033873619	0.438836390589342	25.2128449525978	0.0841379507505942	0.422136003501497	0.199314794409134	0.842016507081325	0.956103338885247	0.00768348402500258	-0.101365890480034
SLC4A1AP	0.0635839108587849	0.0709456519389192	0.370127759390402	39.8077730784351	0.0819083358436867	0.215202586359212	0.380610369184722	0.703492385938198	0.905052210988254	-0.148981770379278	-0.10411642895701
MRPL33	0.0540736781211315	0.192362115013995	0.778630959645106	27.8103358063665	-0.00777991528398577	0.449339724237264	-0.0173141052623199	0.98618603291832	0.998277419036465	-0.16477812569626	-0.214759295980824
RBKS	0.0652319424741667	0.0827164478745026	0.430333449891001	37.6416168789304	0.0417214514839926	0.283285130904514	0.147277237427811	0.882913198446727	0.968534181351093	-0.146244414345169	-0.153692511068161
BABAM2	-0.0532350125845342	0.0400325814257334	0.18358676256936	773.177482226805	-0.154073280156252	0.0984330944546193	-1.56525893054479	0.117522208721936	0.417971529231426	-0.343016267048528	-0.395232402686708
PLB1	-0.228359090688179	0.177250760829161	0.197627938167592	172.875233808294	-0.420791823909021	0.321366336980382	-1.30938363944046	0.190404430563492	0.525774343092835	-0.633894759572852	-0.724266629557901
PPP1CB	0.0192532101112193	0.0460853682766939	0.67611329090855	226.976832555048	-0.000479637401276632	0.128900298276798	-0.00372099527843348	0.997031082167696	0.999416120211326	-0.222614405854836	-0.205753393146754
SPDYA	0.658848998184457	0.196262392070766	0.000787987059904879	8.35531238932868	0.690623106208972	0.629104108613031	1.09778826231412	0.272296958050964	0.620785337750959	0.839744697897548	0.646817462005861
TRMT61B	-0.0999526844559234	0.114780579810986	0.38385501265774	36.6149404070769	-0.24604754122877	0.329250029733003	-0.747296944599507	0.454884336405912	0.772829122364692	-0.420613626105876	-0.508695379269607
WDR43	-0.327211567022042	0.0863272318432913	0.000150427133258809	195.204059246153	-0.497999180958803	0.215090764108716	-2.3152978372753	0.020596638041015	0.156820476401836	-0.798087254457952	-0.819512586881329
YPEL5	1.06932420372899	0.229481103351777	3.16596129976411e-06	75.1633503804541	1.59867926483121	0.445602975796729	3.58767636587886	0.000333638050154394	0.0105799330877338	1.52153791731277	1.76703037222948
LCLAT1	-0.206583530981722	0.114398787927226	0.0709465808954034	87.9631606739588	-0.31947972145214	0.25361412407736	-1.25970792287061	0.207774746214629	0.548257822208936	-0.597725878343745	-0.599284133644552
MEMO1	0.225643859595227	0.150268335844921	0.133198850095338	52.9368618997819	0.186065305872055	0.405568272689505	0.458776779155264	0.646394471516307	0.877084114062777	0.120197397314194	0.0243756047213735
SPAST	0.163866097443185	0.0364554940737198	6.95820412319231e-06	169.279960025122	0.17715399459713	0.13208804994923	1.34118108841203	0.179861664931344	0.512461611131486	0.01758545199576	0.01338226929558
SLC30A6	0.0857215520339919	0.0906259976778576	0.344208482069827	76.2411888999916	0.0869614775487582	0.209373534913229	0.415341306554325	0.677892066707737	0.89217135375007	-0.112211477208755	-0.0978826795116019
NLRC4	-0.125482991876221	0.0783516935981765	0.109258439741127	82.0483532265909	-0.227073348589662	0.227021137970051	-1.00022998131398	0.317199223170749	0.662424692916751	-0.46301908751652	-0.485288087381791
ENSG00000289727	-0.624949661749095	0.0943486063495065	3.4999590587005e-11	16.0561174453982	-0.932426108728028	0.391889054736058	-2.37931143383432	0.0173450147659393	0.14201609089237	-1.29262580734623	-1.35543830955276
YIPF4	0.268737929444832	0.103471493628456	0.00939825104225419	148.690311630438	0.352433083061122	0.22636747804061	1.55690687598639	0.119492596710808	0.420770299282086	0.191776007236538	0.229613276513796
BIRC6	-0.147120451622345	0.031703843721221	3.47632713866992e-06	925.122463242576	-0.263510261321889	0.132909642016398	-1.98262712414332	0.0474090952869012	0.256336827189498	-0.498958586762783	-0.530238060644747
ENSG00000276334	-0.133877873225026	0.132430187447181	0.312049125257919	10.7480202014063	-0.346964635969447	0.374399559554318	-0.926722874306986	0.354070437900502	0.693607899427111	-0.476962860743499	-0.633190578511789
ENSG00000276517	-0.201668696491314	0.131348522556273	0.124692752750224	19.4785491200593	-0.184528701641654	0.392918221925907	-0.469636406113156	0.638614809645532	0.874313601116806	-0.58956241125768	-0.43280337889815
BIRC6-AS2	-0.784544971648113	0.225029467130627	0.000489550182304901	18.2540475809727	-1.25539382078534	0.479154894946035	-2.6200166877701	0.00879254642397558	0.0938545110954152	-1.55771124653925	-1.75386366815715
TTC27	-0.233076325005702	0.0313725613325151	1.09169803300345e-13	218.947916530884	-0.36410336433376	0.138511747143811	-2.62868220090912	0.00857164236516621	0.0922670457527478	-0.641730015706808	-0.654333571261983
LINC00486	0.481369315769188	0.290855958489679	0.0979226117891236	310.590712739527	0.68846819060253	0.476441478069569	1.44502152371797	0.148451840005042	0.469206437558283	0.54495358160059	0.644159075451398
RASGRP3	0.501037917626489	0.357018590226197	0.160499239107102	185.908881155716	0.700782171600673	0.561103098336225	1.24893655671947	0.21168827945993	0.553860083117537	0.577622837137951	0.659350074773838
FAM98A	-0.079409448994867	0.0608180976107511	0.191658743305842	53.9495772692713	-0.182830919877712	0.239459463747933	-0.763515114483714	0.445156251837291	0.764726490304834	-0.386491617144049	-0.430708930187405
LINC01320	0.0360735499899121	0.226198010109115	0.873292485904229	10.2270819747503	0.00708192555608891	0.593307948071977	0.011936340275067	0.990476404530217	0.998277419036465	-0.194676071157278	-0.196425159021718
FEZ2	0.252898603084763	0.104596271022646	0.0156123023828765	530.553322370694	0.309075619432694	0.24696364321241	1.25150251029809	0.210751198375318	0.551951743423573	0.165467121421928	0.176125846193618
HEATR5B	0.00501113957865323	0.087570236668656	0.954366575083436	462.792372642853	-0.0850744995265856	0.212991199902748	-0.399427298242513	0.689578382988314	0.897882939474186	-0.246270273464806	-0.310112860115339
GPATCH11	0.0719368916219547	0.114066245412602	0.528263584981285	78.184760385886	0.0384198435118607	0.234815575308341	0.163617100191973	0.870032582118894	0.96266430460213	-0.135107593402669	-0.157765501311948
EIF2AK2	0.0546924481787538	0.0780387649950185	0.483404790621645	220.036094256145	0.0420971334863407	0.192834653465811	0.2183068900207	0.827190006464108	0.950111011838722	-0.163750357821451	-0.153229055338939
CEBPZOS	0.104454670669816	0.0760737301925091	0.169730120677142	65.8025450641848	0.137501608099071	0.192507054372131	0.714267892922352	0.475061541840192	0.787157744049078	-0.0810960454070643	-0.0355344357501718
CEBPZ	0.0527817734210491	0.187162869291176	0.777935954536487	67.7142807859681	0.060647839135325	0.331910405944555	0.182723524327996	0.855014956761728	0.958888404481491	-0.166923960213788	-0.130344193247061
NDUFAF7	-0.00233742346018258	0.0772399079751954	0.975858212098206	37.4452174976642	-0.154264363029136	0.288341965668725	-0.53500489486976	0.592646472526368	0.853568322953949	-0.258476127520417	-0.395468129848618
PRKD3	-0.216661912440047	0.0951583304348359	0.0227947653379917	408.070574916244	-0.383625490806141	0.205237644069982	-1.86917703399155	0.0615981883389854	0.29691013543983	-0.614465920246764	-0.678416815345213
CDC42EP3	0.728435666263866	0.148409682984099	9.18805508583731e-07	52.8683961977967	1.02701389533732	0.329201473197644	3.11971233105851	0.00181027737234046	0.0330326351627848	0.955327119971739	1.06180204339302
RMDN2	0.147624473913431	0.130465378232533	0.257835358149419	64.0795923476105	0.100380523541841	0.289065980665357	0.347258170300049	0.728397372961588	0.915076992298466	-0.00939164344217479	-0.0813284296212166
CYP1B1-AS1	0.0100736993627311	0.147676600959725	0.94561480978149	17.9092382714886	-0.0896596219997992	0.480178571168227	-0.186721414455598	0.851879065076862	0.958670101592836	-0.237861436860194	-0.315769243083154
ATL2	0.0685933035067362	0.0931743467683626	0.461619771610167	159.582440740502	0.0101669409299646	0.216074406432577	0.0470529624392932	0.962471016318197	0.99173341120168	-0.140661243598054	-0.192619365715611
HNRNPLL	0.0991126524443566	0.0954962941013184	0.299331002882064	118.097913076368	0.0894560773320327	0.217522983596462	0.411248852203992	0.680890070105809	0.893911065519913	-0.0899690583318744	-0.0948052455263458
GALM	0.50238499465689	0.122965873206707	4.39698012989343e-05	120.752075699304	0.678790577485507	0.275524898499549	2.46362699408315	0.0137539162202229	0.122811795290621	0.579860312076636	0.632220400677926
SRSF7	-0.00788041787438453	0.125116027953218	0.949778545267839	105.536721368875	-0.0981390119706832	0.302014738824446	-0.324947757028935	0.745220611581747	0.919805747495122	-0.267682958909528	-0.326229743819823
GEMIN6	-0.149290634037394	0.149106857485756	0.316714409976949	9.62764789503836	-0.371081215893645	0.488657217958239	-0.75938961352937	0.447619524838535	0.765341028809424	-0.502563227519371	-0.662941716615973
DHX57	-0.235112357919504	0.0860403833792326	0.00628401266387083	76.0259885137966	-0.333590881011917	0.228353721051454	-1.46085152226072	0.144056192888891	0.463852001115521	-0.645111836134415	-0.616692201380222
SOS1	0.190768518293857	0.0416959185755968	4.75691604250804e-06	549.730569745374	0.229279997143101	0.132629964126534	1.72871943872622	0.0838593205774093	0.349528031380015	0.0622699734335664	0.0776869055847514
MAP4K3	0.628113697311447	0.0587055917548306	1.02456522868007e-26	424.116280415948	0.858491494677388	0.157321651872718	5.45691889487632	4.84467505940978e-08	1.49585717031724e-05	0.788693819674329	0.853906345435792
MAP4K3-DT	2.15874158978938	0.284778212664659	3.4440891038891e-14	118.6066748479	3.15226215793401	0.498665386564063	6.32139756010325	2.59208188843517e-10	2.53440806641749e-07	3.33104401389584	3.68358982445198
THUMPD2	-0.0728025322819444	0.0380581927513927	0.0557574395534858	155.767958031929	-0.127237804487062	0.165499436581074	-0.768811103624099	0.442005456282665	0.76315436739866	-0.375517626619735	-0.36212713049492
SLC8A1-AS1	-0.11330350074122	0.156732336309897	0.469734679601797	66.7307889919675	-0.221999637934875	0.358820482554081	-0.618692769026684	0.536118774492521	0.823284261363206	-0.442789133649379	-0.479028963290992
SLC8A1	-0.166052935850071	0.0727319027060773	0.0224255078999714	4310.52058135115	-0.278162407305255	0.185991504601953	-1.49556512218427	0.134767017719276	0.44782800540847	-0.530405161851345	-0.548313509984743
ENSG00000289013	-0.25581988880555	0.103996364037661	0.0138978589304594	64.1082269260414	-0.470280949823537	0.263172440462282	-1.78696883684877	0.0739425254575661	0.327384019318348	-0.679506737356788	-0.785318313684176
ENSG00000288992	-0.0171261732854885	0.161566731192218	0.915581862196445	7.55314634596843	-0.0822175653478657	0.502371673647877	-0.163658839979687	0.869999721505794	0.96266430460213	-0.283040021315526	-0.306588436520749
ENSG00000287255	-0.38914744908719	0.265468415131389	0.142678303885002	27.2189110848678	-0.561911460450302	0.515218030306321	-1.09062848618908	0.275436389758388	0.623638587617748	-0.90096183460342	-0.898357226530959
PKDCC	0.485299701239283	0.407746962814189	0.233968500466181	26.4325955752587	0.547091695785847	0.705674848525143	0.775274472271849	0.438177490421361	0.760775886808737	0.551481893486429	0.469751608256746
EML4-AS1	-0.517328064512129	0.29896273856163	0.0835570770698104	19.7476289588165	-0.862994331117047	0.603734709501881	-1.42942639794401	0.152881715611927	0.475710424045894	-1.11386793289323	-1.26978460529552
EML4	-0.300856127191278	0.110831116001529	0.00663667467582585	934.286918231854	-0.497653264520904	0.220848564005787	-2.25336880391879	0.0242359048099657	0.173178971458786	-0.754311260369629	-0.819085851094216
COX7A2L	-0.0936455250356031	0.0648363023027329	0.148643965649253	53.6669070033481	-0.0800193426415077	0.189175005253124	-0.42299109512083	0.672301758089704	0.889073961022359	-0.410137527992129	-0.303876624666574
OXER1	0.0147375968617636	0.322767187749782	0.963581129678181	8.29077277867857	-0.115448679758883	0.681337682741205	-0.169444143019365	0.865447304350719	0.961595047172693	-0.230114772389512	-0.347583614000544
HAAO	-0.0819929769862865	0.173518058989089	0.636546524335663	50.5538794760498	-0.20250911021799	0.355268791541296	-0.570016604440333	0.568666436207095	0.841170444980364	-0.390782818763359	-0.454984700644668
ENSG00000288886	0.336614262280661	0.152403422132492	0.0271951382087811	10.0337604670604	0.47043507365306	0.383663471162106	1.22616592147312	0.220136242681975	0.564576289909774	0.304517587875611	0.375185058653061
ENSG00000289082	0.0134787027633221	0.132286718727082	0.918843933540566	11.9346048703168	0.0109387627480948	0.336051758370549	0.0325508272926015	0.974032783164443	0.994587843028872	-0.232205776788037	-0.191667216713754
LINC02580	0.953143575922857	0.220806270416267	1.58414429884952e-05	23.142541570319	1.51518997257808	0.51529170634959	2.94045092111404	0.003277349166625	0.0498097639533823	1.32856362021596	1.66403477866476
ENSG00000286796	0.743709431131112	0.25309210417341	0.00329811876007915	9.91442184563203	1.13414555336279	0.535961645461655	2.11609461790103	0.0343367611518698	0.211926995578584	0.980696616547338	1.19396376629337
ZFP36L2	1.65858467787846	0.391783430447616	2.30161813410282e-05	799.13536160237	2.44767056058373	0.607227090838205	4.03089815575423	5.55641177123597e-05	0.00288466280141202	2.50029081229345	2.81437860189452
THADA	-0.19732308773887	0.025312306752147	6.41338588304837e-15	545.570433605244	-0.317286091399544	0.118207160601177	-2.68415288706617	0.0072713846108379	0.0830722060749377	-0.582344419667379	-0.596577987464231
PLEKHH2	-0.662114600728822	0.533158132827586	0.214283485079167	16.4298882253332	-0.935631109791508	0.894176413071066	-1.04636075847501	0.295394503194182	0.643136705507021	-1.35435621896206	-1.3593921218082
DYNC2LI1	3.48718545460599	1.51302383574118	0.0211789578208624	10.8475303226471	2.96108760767467	1.37231670254238	2.1577290447525	0.0309489043784239	0.19897177812167	5.53756954131275	3.44774956581463
LRPPRC	-0.222220668575719	0.120906097591303	0.0660681809383439	206.362131321109	-0.339594360334775	0.243642016811165	-1.39382510775216	0.163370424259136	0.490643532816058	-0.62369893162112	-0.62409832376579
PPM1B	0.44954495905899	0.10632509169612	2.35753442014625e-05	221.60683063277	0.571965174767722	0.289583540344444	1.97513012682765	0.048253382748047	0.25781281410876	0.492093797808094	0.500436486073057
PREPL	0.914847639904059	0.249636302078024	0.000247607419095024	35.6221132954872	1.27849097965337	0.444311107466623	2.87746796820607	0.00400880607128995	0.056464971950114	1.26495463931749	1.37203382124216
CAMKMT	-0.035229147748524	0.0374405634645307	0.346738017297141	577.449689200449	-0.122270663439547	0.137064834492909	-0.892064429887537	0.372358399044678	0.711660057988468	-0.313108793006063	-0.355999474759651
SRBD1	0.0753133138437047	0.0552927431751282	0.173171645074432	370.559075999417	0.0613529721158907	0.16981448458766	0.361294104356686	0.717879600540722	0.910581767907491	-0.129499406244036	-0.129474314153401
PRKCE	1.69225411509058	0.324845503995972	1.89439878689598e-07	519.576778924318	2.51266556840731	0.509149822085549	4.93502199041351	8.01417296199716e-07	0.000119025685269763	2.55621524739374	2.89455893674796
ATP6V1E2	0.0573751928428506	0.164001093255799	0.726453971052037	9.57580441454815	0.0412434593611518	0.498627681487507	0.0827139384602842	0.934079001564055	0.983540695818261	-0.15929435878254	-0.154282180486629
RHOQ	0.222854567091579	0.0893009756853819	0.0125763946371609	477.694446411004	0.274018340260948	0.202074444510188	1.35602669068395	0.175090675944105	0.506788122511979	0.115564423896396	0.132877841813483
RHOQ-AS1	0.036291314165675	0.0687182402233869	0.5974176950882	42.6152063437728	-0.0422056844533728	0.233388616516347	-0.180838659071518	0.856494217790115	0.958971855533364	-0.194314368095896	-0.257228245397386
PIGF	-0.0504930722516446	0.0443152782098147	0.254534058079454	104.502437570903	-0.118628929176852	0.172487073002872	-0.687755477043063	0.491606777880025	0.796175229292227	-0.338461944883014	-0.351506891676613
CRIPT	2.34342390775312	0.559673209027161	2.82505311650542e-05	21.334449396888	3.6605546593437	0.93890097535114	3.89876542409031	9.6684381192597e-05	0.0042486810656657	3.63779860085446	4.31063895224261
LINC01118	0.00868533239472701	0.26740280253901	0.974088998782765	19.947402985875	-0.0770446286187645	0.56645310090794	-0.136012369771255	0.891811502177164	0.971885978135373	-0.240167493771938	-0.300206903338373
SOCS5	0.50780661130815	0.154296300814887	0.000997917041339626	28.5083484928204	0.776067371540818	0.362080554758247	2.14335556367831	0.0320845583434948	0.202839891505525	0.588865536804386	0.752224785353055
MCFD2	0.440761620017594	0.120808713458763	0.000263852141907619	45.3439214239274	0.619576367811603	0.28632072267389	2.16392429449573	0.0304701600594878	0.197160815803085	0.477504802123678	0.559171480172791
TTC7A	0.464631675466223	0.165557229599373	0.00500873157880451	784.225424910664	0.592051762136421	0.28088439340525	2.10781295093968	0.0350471721643053	0.214843354480764	0.517152609669937	0.52521607077065
STPG4	-0.0356225088074668	0.167601380449107	0.831683394813937	43.729652695888	-0.13110108133565	0.339760119313435	-0.38586365462954	0.699597649374319	0.903310137571133	-0.313762159882177	-0.366893017010269
CALM2	0.448015462321588	0.127852188514865	0.000458037449383078	183.387762310855	0.627505878014536	0.236892612357212	2.64890437810832	0.00807531763989541	0.0887982210580065	0.489553326445651	0.56895362813438
MSH2	-0.0489275916585242	0.161173657840764	0.761455016795811	49.1210925648626	-0.0928515307347555	0.315605016348366	-0.294201694919404	0.768603785571311	0.928221755586137	-0.33586170487071	-0.31970690413991
MSH6	0.146908626509876	0.110819184826122	0.184952145204888	48.7039491269812	0.175037728758336	0.288377096487439	0.606975140849855	0.543867409784592	0.827552357012585	-0.0105806553466394	0.0107715625770887
FBXO11	0.0142228013010231	0.0433380215489955	0.74277331161755	1104.74756850526	-0.0429854300116487	0.144116185496691	-0.298269273943805	0.765497653405729	0.927657918550859	-0.230969840169385	-0.25819016942904
ENSG00000230773	0.932011483896586	0.375116359785796	0.0129699623239916	9.30758486871892	1.52787620228082	0.80801210451834	1.89090756652909	0.0586366842122474	0.288583983163716	1.29346352924589	1.67968499826862
FOXN2	0.415054032219961	0.0986358231519588	2.57704568507867e-05	249.817265622008	0.559104828272903	0.221794229657071	2.52082675521977	0.0117079479420383	0.112138247513417	0.434804880639515	0.484571469315389
PPP1R21	0.24256148230803	0.0733343074608662	0.000940948625830029	351.045539797424	0.284307267655887	0.188578893427744	1.50763037415331	0.131649154371956	0.442590122706636	0.148297317354218	0.145570657330148
STON1	-0.0777149754097888	0.269584508704485	0.773134819441495	8.93712011738267	-0.190929709953489	0.663664304915673	-0.287690189963959	0.773583899982925	0.930086783949467	-0.383677121688101	-0.440699908293694
ASB3	0.432754050965652	0.437371875787164	0.322446992753362	125.106123727691	0.543416200017294	0.678769813438006	0.800589815956695	0.423369148396225	0.750701257085221	0.464204348868846	0.465217375684993
ERLEC1	0.451693270654353	0.276288125811426	0.102077742716282	62.3365573220843	0.597353981725078	0.49072421903619	1.21729060550204	0.223493667397506	0.568422122466649	0.495662111458041	0.531757092247852
PSME4	0.126119730523092	0.0552692756658765	0.0224944217472645	399.173352886152	0.122977261859875	0.143286274728721	0.858262677934111	0.390747433132747	0.725968387738464	-0.0451107027927807	-0.0534522264233735
ACYP2	0.255501015834044	0.135476530823602	0.059302635306416	409.403099455964	0.333526432149193	0.249633298973762	1.33606547491987	0.181527873450997	0.513879086935275	0.169789690343541	0.206289306691524
EML6	4.67853510101119	2.00578428798759	0.0196732699380239	11.1448807761384	3.73828540391485	1.47725719351837	2.53055826725163	0.0113881168227667	0.110428890583095	7.51638360827752	4.4065305804895
RTN4	-0.188397116324482	0.0415604117272216	5.81268377086943e-06	1115.21143580793	-0.331572697359732	0.135669962448495	-2.44396542444395	0.0145268186616021	0.127055969401288	-0.567518513730013	-0.614202492609554
CLHC1	0.607183988506765	0.200427969499159	0.00245009666784873	50.5912420383165	0.736686565391505	0.429008171444992	1.71718539278678	0.0859453036125877	0.353538726733852	0.753929884229222	0.703643112243314
RPS27A	-0.536936531244294	0.194525300581655	0.00577588984551723	138.698103295857	-0.729852815122007	0.377356620001654	-1.93411954749544	0.0530984310630594	0.272291910691816	-1.14643730488096	-1.10553612386824
MTIF2	0.0538386072280467	0.0551256096955032	0.328740834787806	68.1565836960678	0.15918039028742	0.153050009072356	1.04005475891325	0.298314460723313	0.645260180606718	-0.165168574958048	-0.00879065844661707
ENSG00000240401	0.0272989656633285	0.20344582034851	0.893257887216706	20.9102142616333	-0.0103419523151249	0.445340826882834	-0.0232225560533344	0.981472746329144	0.996333252524645	-0.209250525390428	-0.217919923141932
CCDC88A	0.19867005230618	0.0514222772982838	0.000111773145846956	668.283247537242	0.255944289813013	0.138687152987016	1.84547944276407	0.0649678262001517	0.305502827405102	0.0753943040625849	0.110580999862067
PPP4R3B	0.100960520717934	0.0527626684731606	0.0556861228041102	201.748361023112	0.0771196780276621	0.154999569157233	0.497547692854753	0.618802879412362	0.865984516238698	-0.0868997765767766	-0.110023900931313
PNPT1	-0.250924755153831	0.0776338444257084	0.00122859636432441	93.2987032007447	-0.37888084819586	0.190759365345283	-1.98617167503189	0.0470142648342359	0.255299784294241	-0.671375993071159	-0.672563642217135
ENSG00000285755	-0.0456677158575274	0.0710193767000703	0.520203482116736	123.075401157105	-0.0656881969996833	0.230984722573687	-0.284383297162556	0.776116657754714	0.93085640669649	-0.330447099585826	-0.286197173661446
VRK2	-0.151660996593468	0.0591325093048502	0.0103245673157943	260.562683662474	-0.245912626612164	0.155985718451731	-1.57650731780461	0.114908933644816	0.414777519792387	-0.506500364516825	-0.50852894342325
ENSG00000287875	0.0734261753138071	0.116073947388166	0.527007288829136	21.7659374685731	0.0590244900973823	0.328034876397203	0.179933581287595	0.85720471138123	0.958971855533364	-0.13263391531158	-0.132346818891781
FANCL	-0.41156744720674	0.383398572514847	0.283059611677959	53.3024917208149	-0.598315362104246	0.608221212749665	-0.983713408151886	0.325256445353645	0.669632193952327	-0.938201118464507	-0.943266476061443
PAPOLG	0.232308150823521	0.0978043306252105	0.0175378380531897	136.413210165972	0.255885814122734	0.230964181739061	1.10790258556986	0.267903888847521	0.616699299165778	0.131266686056328	0.110508862007416
REL	0.15187849784148	0.0904371520560351	0.0930776781682056	435.851736619126	0.122293134684991	0.186028253800717	0.657390112450325	0.510930107635517	0.808897983118002	-0.00232577288483757	-0.0542961919493633
PUS10	0.32829163110684	0.114828274137654	0.00425006840399956	73.1436699516991	0.373005151224121	0.264560073610085	1.4099071947412	0.158567087958911	0.483621694902057	0.290693821116112	0.254991768942234
PEX13	0.0583837196747525	0.0587594394440886	0.320414820713762	78.0414077163849	0.0111925736184407	0.172780933476695	0.064778985697229	0.948349973285438	0.988656345608135	-0.157619210694906	-0.191354105887935
SANBR	0.94621261199155	0.159936310357549	3.29496949102597e-09	41.2892799276275	1.2979648399974	0.332568633045783	3.90284804706377	9.50673904221487e-05	0.00420915355404932	1.31705139207514	1.39605752237797
C2orf74	0.710597388630947	0.149231512070132	1.9195809321048e-06	31.0076374416116	0.98136607589831	0.322942505659361	3.03882597892967	0.00237502002199038	0.0392669497740519	0.925698005784352	1.00548914228708
USP34	0.0746569195502053	0.0475993855927767	0.116777800150107	913.059389937558	0.065001536256571	0.11544123150239	0.563070364120511	0.573386970894709	0.843464744889458	-0.130589667415784	-0.124973305470887
XPO1	0.054143262649436	0.136617001504828	0.691873226022932	459.373754021085	0.0243049693518022	0.242117425389246	0.100385047927582	0.920038639827206	0.978766285347049	-0.16466254682832	-0.175178151521017
CCT4	-0.209613353178933	0.136326382492337	0.124150202879171	110.006800616118	-0.327925110125511	0.252583972819714	-1.29828154361786	0.194190606159893	0.531352234625472	-0.602758368009843	-0.609702689076322
COMMD1	-0.129012975186817	0.0554757461178002	0.0200412664048452	350.732023699574	-0.247907971515177	0.119539090725876	-2.07386529385332	0.0380918230834996	0.22462634353852	-0.468882337362806	-0.510990477436846
ENSG00000229839	-0.310929602453079	0.130053030014211	0.0168121241403175	11.5609089656072	-0.408406872337931	0.386360631406746	-1.05706130267702	0.290483610642184	0.637411656534798	-0.771043153153096	-0.708988078214249
B3GNT2	0.121090431787584	0.119115479528997	0.309353202129943	48.3156374178386	0.118874063886193	0.276325062777166	0.430196460253971	0.667052736695452	0.885454209712381	-0.0534642932897611	-0.0585140888419887
ENSG00000228541	-0.331226824195076	0.140082283370799	0.0180536392027231	12.7002003921689	-0.384751171456023	0.409478177222123	-0.93961337345534	0.347415913934519	0.68713938158035	-0.804756536981731	-0.679805498175909
EHBP1	0.199812834862292	0.210684189245516	0.342925980733043	175.911736409495	0.228979833178823	0.368529259862076	0.621334200884129	0.534379755341446	0.822151563043372	0.0772924489139645	0.0773166118041572
MDH1	0.875555300313193	0.201294891335374	1.3637668453867e-05	17.3728612682291	1.17552514096225	0.415754442336241	2.82745058442826	0.00469202563680856	0.0636433951406645	1.1996906468859	1.24501121287309
UGP2	-0.0181805977699676	0.0669881890058275	0.786083364458333	176.471921670414	-0.0962692908330989	0.151880258363346	-0.633849928032068	0.526178765848207	0.81872717753561	-0.28479140472235	-0.323923184102176
VPS54	0.0576095580325429	0.0280957582363356	0.0403184196212789	358.207206887969	0.0593682056206559	0.104738897133569	0.566820992443198	0.570835806660907	0.842363694625999	-0.158905081683605	-0.131922798237376
PELI1	0.170936888884587	0.133995261031245	0.202063873078014	1066.70055467138	0.193833732171752	0.286569934383505	0.676392422634093	0.498791526879405	0.801042170468477	0.0293299315539151	0.0339590334007685
ENSG00000225889	0.540979264666268	0.18115691065243	0.00282424508458931	205.518557875313	0.748455799314397	0.363295494223878	2.06018464642219	0.0393808921346275	0.228967298025562	0.643964821302149	0.718162090677279
ENSG00000288932	0.690640700771587	0.184339219346628	0.000179265461869019	382.283932451166	0.953759729535654	0.362350294454044	2.63214834963138	0.00848468058371584	0.0916673639859466	0.892550243676656	0.971432894437309
LGALSL-DT	0.533515632398492	0.257468562892792	0.0382506762052956	9.73011277057362	0.713578818968833	0.565006862709783	1.26295602065167	0.206604985439159	0.54695313496337	0.631567838966449	0.675136509845367
AFTPH	0.0782468909386153	0.0230221761055698	0.000676916619696505	435.862500077007	0.0136406267331501	0.098963999126351	0.137834231170616	0.890371429990608	0.971300910803783	-0.124626778263282	-0.188334093658547
SERTAD2	0.300208806537904	0.0705460503787771	2.08581186348866e-05	272.986822061694	0.343535285971434	0.173590556630238	1.97899754825484	0.0478162823041882	0.257234498062833	0.244048666635397	0.218636612705313
LINC01800	0.174420868759918	0.210464982025086	0.407251224691133	11.5206147420821	0.224526976421135	0.494810837592698	0.453763255294649	0.649999233292349	0.878622235509117	0.035116770377538	0.0718233968967149
LINC02245	0.903828665360413	0.194730014369285	3.45980999309815e-06	403.854993689592	1.27620223805402	0.379697034712141	3.36110667554078	0.000776308365343112	0.0186144482108273	1.24665228627086	1.36921034180928
SLC1A4	0.55707210812801	0.203060018135828	0.00608090696594026	69.3568037185272	0.775704756904644	0.378977259806791	2.0468372094413	0.0406740708925729	0.233592204494644	0.670694795257022	0.751777450028008
LINC02576	0.287588720879282	0.15038303427744	0.0558281414632665	16.909161951375	0.349856369401405	0.428017822640163	0.81738738644893	0.413707081701091	0.743909729882424	0.223086891808893	0.22643454370068
CEP68	0.384269564076032	0.1380029986441	0.00536100643117045	69.2269086338802	0.499291826007718	0.317851843610496	1.57083193331911	0.116221692469056	0.416714346458262	0.383672336309606	0.410783855300022
RAB1A	-0.0573478556585285	0.0789828157512723	0.467789629659416	771.747333850635	-0.140407088476397	0.185869586915708	-0.755406469698948	0.450005132516338	0.767428811019504	-0.34984763830431	-0.378373264396636
ACTR2	-0.129490570965474	0.0305270774087844	2.21707896671437e-05	551.280100080412	-0.261385375638318	0.102187833037934	-2.55789136404611	0.0105308985038586	0.105268209592892	-0.469675616857185	-0.527616720155084
SPRED2	0.0103475069449558	0.0578460487750943	0.858031849255456	287.078222590136	-0.039431231661734	0.147209686010229	-0.267857589608567	0.788808939704335	0.935484846951857	-0.23740664653312	-0.253805574005877
MEIS1	-1.17203829114687	0.552103102459979	0.0337654790739844	38.2452200045241	-1.8693638330806	0.871609830378055	-2.14472550438053	0.0319748004735099	0.202351852187536	-2.20133189459392	-2.51128062715541
ETAA1	0.522262096535843	0.187139244118721	0.00525832499465675	20.028032388018	0.736342047103631	0.483044134254941	1.52437840537984	0.127414211332329	0.435428443028129	0.612875883053006	0.703218101267703
C1D	0.046112818822859	0.132312184772975	0.727453236528727	53.2742529227443	0.00967216818406883	0.296254979854118	0.0326481201728038	0.97395519591542	0.994587843028872	-0.178000994744052	-0.193229736354383
DNAAF10	0.0334417917130641	0.168285012013831	0.842480875885698	28.6777372862011	-0.0324058961464589	0.376955771128117	-0.0859673697247761	0.931492356356132	0.982576626550975	-0.199047382564296	-0.245138850623037
PNO1	-0.332260610196767	0.0850688251687813	9.39196765667107e-05	30.6858525262743	-0.516551180364309	0.3008331167028	-1.71706887202389	0.0859665888836343	0.353538726733852	-0.806473640175198	-0.842399045000881
PPP3R1	-0.122881871199195	0.0566343744552127	0.0300265432149975	669.359013192495	-0.225122046409123	0.166318236754683	-1.35356200740136	0.175876154837599	0.507764499190343	-0.458698664707731	-0.482880886160114
ENSG00000289156	-0.153855904353062	0.122550560977375	0.209316032636134	60.2410755364348	-0.243650998275386	0.287454891912663	-0.847614721927966	0.396652572769382	0.730565851690336	-0.510146073703444	-0.505738911951154
CNRIP1	0.606686486848372	0.200359166114328	0.00246182430311677	46.0538058723063	0.808260915382727	0.417654903978738	1.93523626248113	0.052961309740806	0.272272018026689	0.753103541364273	0.791939975977691
PLEK	-0.150616286441301	0.0697498932889738	0.0308209628679496	226.712026827445	-0.255319380281683	0.185839107034396	-1.37387326250135	0.169481031624519	0.499377434467725	-0.504765116471679	-0.520133475592138
APLF	0.173363461476628	0.133675633202717	0.194666799293391	68.5511443766266	0.203243720189114	0.28762038042011	0.706638799003909	0.479790971205526	0.78964615866944	0.0333604325861934	0.0455675555852242
ARHGAP25	-0.0403763639546935	0.0720293706023864	0.575101502611214	974.190619163064	-0.135275774520263	0.154822406844274	-0.8737480399483	0.382255482760449	0.719673231583496	-0.321658242670324	-0.372043078663638
ANTXR1	-0.508169897206535	0.672379220267239	0.44978188566369	13.6898670306616	-0.534701583048596	1.14248966226273	-0.468014373092537	0.639774311239376	0.87499363885276	-1.09865635302949	-0.864790077999925
GFPT1	-0.00783078052179978	0.0614034546174571	0.898520956826451	165.98941483826	-0.0585877782564961	0.160392554724543	-0.365277418001815	0.714904333345736	0.909918373336518	-0.267600512004174	-0.277437824728467
NFU1	0.14695367309489	0.126130672355642	0.243982281755431	55.2884463218846	0.164226237754278	0.291711878332168	0.562974119165887	0.573452507456167	0.843464744889458	-0.0105058336380303	-0.00256590745327546
AAK1	-0.0250746450663663	0.0780526190261041	0.748018602295718	952.879244139654	-0.0826753171156352	0.176823362178367	-0.467558789161796	0.64010014146267	0.87499363885276	-0.296242314880924	-0.307153136660784
ANXA4	0.237112536649662	0.101817810005832	0.0198700690784943	298.968756001932	0.281124134783945	0.208193496909543	1.35030218982339	0.176919070226956	0.509270669321256	0.139246699551593	0.141643822514648
GMCL1	0.261632838862718	0.144713452198292	0.0706162695006131	55.8872722207521	0.313917983510234	0.299705441709318	1.04742170085354	0.294905127318088	0.642428863502251	0.179974557315124	0.182099572272293
SNRNP27	0.386945236924928	0.137628729081882	0.00493087907974612	14.4046265846	0.621278632561989	0.331616139208483	1.87348732195268	0.0610011218272567	0.295848655861186	0.38811658916851	0.561271459267579
MXD1	0.17150899605642	0.182041116836992	0.346118779245113	34.445775129083	0.262746135511392	0.399915737917171	0.657003740037385	0.511178511634426	0.809072909349348	0.030280193068534	0.118972017633737
PCBP1-AS1	0.257999689162451	0.135555935453246	0.0570051848539844	193.141793703223	0.298716800317662	0.266387454329658	1.1213621192085	0.262133753645011	0.611226334628582	0.173939949627975	0.163346809570006
PCBP1	-0.209494905263662	0.122256831927021	0.086608830949979	38.1975935237639	-0.322608813283718	0.306637234628539	-1.05208623367128	0.292759987514071	0.639990566331138	-0.602561627781943	-0.603144301359649
C2orf42	0.190477481879306	0.125417418644494	0.128825882891417	26.5953193522936	-0.0602231753950686	0.436876142245911	-0.137849540342191	0.890359330533884	0.971300910803783	0.0617865662719079	-0.279455313372288
TIA1	1.17517374182899	0.213702279525336	3.81698791412832e-08	85.9324611267856	1.64578978829401	0.400680369597495	4.1074879459338	3.99985645694361e-05	0.00227770994728075	1.69735242786055	1.82514772112835
PCYOX1	0.862009590240381	0.487619998421268	0.0770960745016719	9.87948871914703	1.2678382928271	0.936240092653833	1.35418073074966	0.175678725041541	0.507569190079391	1.1771914236562	1.35889225813722
SNRPG	-0.0350773648129624	0.134498358902964	0.794245638877172	30.1780602908999	-0.145425624070206	0.359036773292857	-0.40504381413763	0.685445305233708	0.895682121205824	-0.312856683804603	-0.384564322415704
FAM136A	-0.27062851606843	0.0947828928359111	0.00430034477107989	20.0218363612119	-0.510004418089305	0.296526329811757	-1.71992962113371	0.0854452354020757	0.352910645860575	-0.704103647280458	-0.834322707925262
TGFA	-0.0579162957833606	0.177481071611959	0.744179391375147	93.4930301527911	-0.137756889627808	0.343122952070243	-0.401479670178424	0.688067002944588	0.897188756828307	-0.350791808908329	-0.375103877435643
TEX261	-0.102046553083948	0.110236649885708	0.35459961476773	20.9250296675159	-0.16467171141466	0.304272705684162	-0.541197775345618	0.588371270706766	0.85239904143894	-0.424091510795743	-0.408307034041888
ENSG00000236469	-0.0415238430084128	0.340717852799504	0.903000677312558	34.8406982718297	-0.108185606761639	0.589257069322875	-0.18359662088731	0.854329914202495	0.958711384167145	-0.32356418833447	-0.33862360854036
NAGK	0.0682293092469557	0.0987983957007909	0.489822437194703	208.988706525417	0.0645581839006365	0.228775818684637	0.282189718615449	0.777798041462819	0.93140481940021	-0.14126583265696	-0.125520241944122
MCEE	0.212104860804814	0.0680626487166609	0.00183124648191844	47.404381590608	0.238845332412227	0.189799834317577	1.25840643260303	0.208244806732018	0.548892437350628	0.0977093214248625	0.0894870700980903
MPHOSPH10	-0.26518214216942	0.0657226526433246	5.46333063514359e-05	43.4269393146677	-0.447604650232481	0.238224838278791	-1.87891679753668	0.0602558548677763	0.293231831258241	-0.695057301131927	-0.75734396064797
ZNF638	0.187244828015352	0.0557077759505735	0.000776053587182314	914.795309640795	0.219796022533462	0.162828197554005	1.34986461703332	0.177059413184689	0.509270669321256	0.0564171762201102	0.0659871107019438
ENSG00000281195	-0.101984605922269	0.173561941984294	0.556802324242725	19.4283960327273	-0.115303746445258	0.419087084459851	-0.275130756162217	0.783215783052943	0.933509831629437	-0.423988617480327	-0.347404818705228
ENSG00000289463	0.0464243468163772	0.179601286205065	0.796032158407395	19.8365618320113	0.0331297360310818	0.399876279011421	0.0828499657768787	0.933970838716016	0.983540695818261	-0.1774835513741	-0.164291580828253
DYSF	0.63429644654396	0.396578400112886	0.109726739147529	18.1720105744421	0.923342413044199	0.684214814004827	1.34949199307702	0.1771789904387	0.509270669321256	0.798963274314055	0.933908926008104
EXOC6B	0.0707125249246028	0.037214402210643	0.0574149234226457	596.556278972461	0.0352208084441215	0.16414092555564	0.214576640925437	0.83009740756253	0.951771099555306	-0.137141248300837	-0.16171195368619
SFXN5	3.16308382463103	1.32400885139969	0.0168933758027398	53.7727782111428	3.78528513920527	1.47186404154887	2.5717627663639	0.0101182199189444	0.102963637735451	4.99924154796852	4.46451125684911
RAB11FIP5	-0.210995781785609	0.357423025528332	0.554972717606295	7.9074485097465	-0.412115822396318	0.743667187083598	-0.554167011203617	0.579464552740082	0.847660231382949	-0.605054561391625	-0.713563581281245
SMYD5	0.100329191876061	0.121779716300436	0.410020254912869	12.5288626242917	0.00272169821527349	0.390149608298909	0.00697603728769681	0.994433972697807	0.998860868218763	-0.0879484044056844	-0.201804102727251
CCT7	0.319092857177239	0.154576795775894	0.0389892947225648	27.7431656980069	0.477249585584401	0.354636345702069	1.3457435803417	0.178385226424226	0.511063710496115	0.275414794253052	0.383591701975587
FBXO41	-0.0343176440210159	0.0989932165052168	0.728841788309326	40.0206374476043	-0.12008513286924	0.262863274185038	-0.45683495817947	0.647789676849392	0.877403671973364	-0.311594798853694	-0.353303320411378
TPRKB	0.360387067412976	0.155241476516817	0.0202619647706842	18.6061881691228	0.42225593431452	0.491853906160998	0.858498690414595	0.390617153308118	0.725968387738464	0.344003864090979	0.31574942421787
DUSP11	0.381707951524823	0.0806751990794756	2.22958753170019e-06	37.2705841135024	0.55749575833231	0.213636055619772	2.60955837587891	0.00906591764842745	0.0954851093078987	0.379417535910964	0.482586458912904
STAMBP	0.113626769596022	0.0713015350216518	0.111023632176201	93.1451558275694	0.109465122365893	0.175797559084074	0.622677146009417	0.53349670394258	0.821458901228122	-0.0658613253284247	-0.0701213200275255
DGUOK	0.103932650302102	0.0490680821376106	0.0341639326555094	88.2102904316564	0.0747103713767194	0.15588943551399	0.479252305522749	0.631759147814918	0.871311374290491	-0.0819631134840066	-0.112996114036688
DGUOK-AS1	-0.178655956954771	0.137146548219867	0.192689283769346	9.39692748113359	-0.27563581145174	0.432823355424569	-0.636832111754599	0.524234206985485	0.817073795663387	-0.551338592707253	-0.545196604419872
TET3	0.0848244800465607	0.0678658945936294	0.2113420097919	513.43845685762	0.0852240709523266	0.176397925801506	0.483135334869107	0.628999646372375	0.869366574494885	-0.113701500455217	-0.10002601093571
MOB1A	0.11406805013127	0.0910706486538253	0.210379480502944	195.528265636745	0.117737768379777	0.184697501821878	0.637462701002437	0.523823497989372	0.816874122341815	-0.0651283649139388	-0.0599158665668903
MTHFD2	-0.324535119432518	0.185145960976815	0.0796258831741392	103.333118789164	-0.362275627452508	0.317399202973026	-1.14138795579552	0.253708514529915	0.601836861608075	-0.793641714766372	-0.652078804933458
SLC4A5	0.269458563479202	0.314950109426995	0.392241470475528	9.76826251539826	0.662213576378952	0.647872638135213	1.02213542816844	0.306716807174661	0.652231332054799	0.192972969663688	0.611770376220707
DCTN1	0.326573733444419	0.18917488984531	0.0842923897661438	27.3147943356214	0.345314734953521	0.421314026879779	0.819613668006491	0.412436379383763	0.743093854753284	0.287840418615627	0.220831809229108
RTKN	0.0735242991723525	0.135197460355596	0.58655915320818	11.6532063526045	-0.0380601996552468	0.429764531839583	-0.0885605880325495	0.929431131157761	0.982145510614865	-0.132470933040019	-0.252114216330018
INO80B	0.157212354476207	0.206375474884382	0.446192345223746	9.11573012106149	0.373464796016866	0.552870776891655	0.675501060331956	0.499357477934693	0.801473474065727	0.00653368375899372	0.255558804390495
WBP1	1.25663404889333	0.339046617591397	0.000210246583046836	14.1636327085803	1.98065507805752	0.67574875748713	2.93105248971952	0.00337815696631021	0.0507502121456052	1.83265678792359	2.23825038798104
MOGS	-0.302438087912006	0.096772784234349	0.00177660596870079	39.4239278596657	-0.546739471117441	0.25425637751116	-2.15034712784517	0.0315277671849918	0.200604822332706	-0.756938873629102	-0.879640478493884
CCDC142	0.123775901283926	0.0774902151537721	0.110196606390513	32.9533388597831	0.0372665434667669	0.260888880090348	0.1428445070325	0.886412985951736	0.970085212589471	-0.0490037683449642	-0.159188256488055
TTC31	-0.0183939579203462	0.0777182608289538	0.812909045515363	32.628227998942	-0.00138473889327124	0.281302663622393	-0.00492259431688158	0.996072353857882	0.999189022459252	-0.285145792762984	-0.206869961066885
AUP1	-0.0114515070681219	0.151794361891763	0.939863898538554	51.095401500982	-0.0463039080731107	0.317306682644735	-0.145927932204799	0.883978280907948	0.968776122724917	-0.273614485017146	-0.26228397126216
HTRA2	0.371627632327685	0.168088587949289	0.0270425264789692	7.79849614401067	0.467651357847264	0.459234382258214	1.01832827835682	0.308521973948654	0.653645417179407	0.362674275452558	0.37175096005196
LOXL3	0.399358085457048	0.13248738122068	0.0025756417817932	212.846416240059	0.529917517200638	0.258760580498397	2.04790666406749	0.0405691457699265	0.233590737035865	0.408734146206092	0.448564882754187
M1AP	0.692896196009454	0.16740871425062	3.48899896633393e-05	21.7055718578281	0.996877268576054	0.386597938090264	2.57858920174401	0.0099204682952352	0.101656641491698	0.89629658776475	1.02462434458221
HK2	-0.6034191317754	0.0979238617165094	7.17748994545879e-10	199.560009569582	-0.966500987461672	0.231557014698015	-4.17392230039816	2.99399902549465e-05	0.00182013422622428	-1.25686391686369	-1.39747438706767
POLE4	-0.216473381303614	0.149694873559154	0.148149858932669	13.1833319530876	-0.172358143818606	0.428400801665775	-0.402329181337701	0.68744178136407	0.896952134147758	-0.614152772829496	-0.417789311906206
ENSG00000270571	-0.426484989649694	0.336406423673824	0.204881141351202	9.44441718581402	-0.576871104472746	0.709214576312479	-0.813394314978909	0.415992017738878	0.745080341889436	-0.962978934884509	-0.916812017247557
MRPL19	0.151719174917215	0.129509801828675	0.241402690320973	30.3312468731078	0.161353927137875	0.308333076322235	0.523310470165862	0.600758216016675	0.858389221555329	-0.00259040589553872	-0.00610930001123001
GCFC2	-0.164122029155519	0.142496474915128	0.24941887484811	65.8225597294107	-0.279959859324552	0.290383270877844	-0.964104641697225	0.334993465801777	0.67794067359464	-0.52719795451242	-0.550530915745835
SUCLG1	-0.0098300567825315	0.211069152412462	0.9628538039937	46.0672585424854	-0.0864323740179112	0.450028476269056	-0.192059788603769	0.847695372523615	0.957860040824	-0.270921280176995	-0.311787986175774
TMSB10	-0.904271564481492	0.196514865763032	4.19372969410298e-06	143.40263826472	-1.26621821853716	0.364070641831425	-3.4779465110605	0.000505270740172262	0.0139819377227385	-1.75657533887632	-1.76721706044665
ENSG00000287625	-0.0234592768847881	0.146577697822436	0.872844286755595	11.5220855021016	0.0300065469671752	0.407140353488047	0.0737007440065901	0.941248506769255	0.985934315667613	-0.293559212325197	-0.168144466662721
ENSG00000290085	0.570760805353999	0.244555351946136	0.0196024430667235	10.1974709699809	0.800336321132278	0.516512416852593	1.54950064126084	0.121261417481936	0.423078979756765	0.693431518024299	0.782163892523661
KCMF1	-0.0123412739709636	0.0277942497770349	0.657026272506144	271.498772023768	-0.046619268215828	0.12061786044065	-0.386503856439794	0.699123547064703	0.903037628395065	-0.275092374626612	-0.262673011631401
TGOLN2	0.0484541979358167	0.0865893924710234	0.575761965382787	183.944544904078	0.0670608777689231	0.176012715780608	0.381000187807518	0.703203109179312	0.904878490897222	-0.174111998815108	-0.122432822785107
RETSAT	-0.026139163020011	0.100154644398499	0.794101740565031	18.2272778985772	-0.140606536006288	0.286255412662664	-0.491192584616681	0.623290243180342	0.867368148499228	-0.298010463390108	-0.378619310520298
ELMOD3	0.0227827321756563	0.0708935246255615	0.747933433313944	107.406327627291	-0.0448522628847247	0.166616505273268	-0.269194596364642	0.787779938324084	0.935484846951857	-0.216751922131569	-0.260493166072797
CAPG	0.436967714369411	0.1927732668523	0.0234058471680716	62.2623460157671	0.622443399133551	0.383226933490936	1.62421621430288	0.104329671553964	0.393095708523654	0.471203181194831	0.562708359990592
MAT2A	0.0179422550381253	0.246752610055531	0.94203407610794	132.494468781967	-0.00563374652577075	0.4156541398934	-0.0135539285792164	0.989185860758514	0.998277419036465	-0.224791882758971	-0.212111699873862
GGCX	0.0920735420555224	0.133827451029224	0.491451577939069	38.1304083006704	0.116221127241675	0.319199938384444	0.364101346102699	0.715782331674339	0.910121105810345	-0.101660916132288	-0.0617868532530619
VAMP8	-0.360525110280895	0.17808014785534	0.0429176636237964	29.7596643945827	-0.507454913780175	0.386710077068087	-1.31223607522084	0.189440493295458	0.524965826130281	-0.853420554988128	-0.831177541610779
TMEM150A	0.0662380687091806	0.188160819023514	0.724816498976077	16.9977398422991	0.0758757708231539	0.41772394898609	0.181640940164722	0.855864517657765	0.958971855533364	-0.144573253613309	-0.111558432574955
USP39	0.00436429705413325	0.0555899964645767	0.93742342860608	64.944779971885	0.0555695557358325	0.200106227317733	0.277700281898763	0.78124244418039	0.932833881362285	-0.247344669290157	-0.136608958451139
C2orf68	0.445681209327908	0.0769355014991939	6.91730409829516e-09	42.9291377584759	0.579785916817012	0.211709943499291	2.73858613928993	0.00617039937818299	0.0752895309456053	0.485676166894981	0.510084453467975
GNLY	-0.26762202413618	0.756275115529917	0.723437352220803	50.582882033089	-0.538707128225564	1.16492518431923	-0.462439249727767	0.643766358051477	0.876217079410933	-0.699109908837924	-0.869731472182562
ATOH8	1.08113452167846	0.515018215278883	0.0357978566951356	14.3120248246028	1.56020407985784	0.89742910026471	1.73852628513789	0.0821181226765309	0.345461431826367	1.54115468000226	1.71956590814192
ST3GAL5	0.092003455725865	0.0886388307326419	0.29928922952088	163.8929209324	0.0814120195739291	0.1974879791525	0.412237848213855	0.680165098407421	0.893459146844411	-0.101777328484822	-0.104728703746027
POLR1A	-0.239293320144481	0.147806815938894	0.105455873573706	78.6929411001815	-0.363133498240203	0.306090275885802	-1.18636077931363	0.235479853500832	0.581623667099223	-0.652056352288172	-0.653137107245001
PTCD3	0.104633309168488	0.0898773952123927	0.244351780369475	99.8850135438832	0.112863301197837	0.194577485008306	0.580042964338958	0.561885644731341	0.837557374682096	-0.080799329514178	-0.0659291962666257
IMMT	-0.046657040727561	0.0369450765189692	0.20663384091333	155.858420910282	-0.144379734974682	0.137265496035426	-1.05182831188269	0.292878327058759	0.639990566331138	-0.332090353500013	-0.38327407350726
MRPL35	0.0753136979171429	0.20005289587635	0.70656831612878	14.5200066912292	0.0979937183905206	0.468383383030984	0.209216897824999	0.834278921757841	0.952976179520976	-0.12949876830376	-0.0842728840135024
KDM3A	-0.206022201676738	0.107725194392121	0.0558147483979527	166.255833378682	-0.371172329482905	0.234190479972521	-1.58491638740591	0.112985332702648	0.410696000085274	-0.596793518705873	-0.663054117834794
CHMP3	0.00814481226742122	0.0807899757379165	0.919697605526466	144.423869060559	-0.0383619677592146	0.19363374865314	-0.198116124002398	0.842954209736589	0.956470636722769	-0.241065289674776	-0.252486489038869
RNF103	0.890421734746472	0.302628508057895	0.0032579153566656	33.1473930087275	1.17672195170279	0.547134044218942	2.15070139417593	0.0314997762601524	0.200535471980667	1.22438357366097	1.24648764451217
RMND5A	0.591988210367645	0.129115611193084	4.54102009915052e-06	65.3340957420816	0.829812854870486	0.37166500616646	2.23269030202653	0.0255693744320679	0.178901339412779	0.728689922450664	0.818527275260124
CYTOR	-0.511351470340056	0.491416921474731	0.29807727293116	26.7649308911234	-0.767194978735854	0.761130590482815	-1.00796760546596	0.31347001412992	0.65995759479389	-1.10394089874677	-1.1516028493441
KRCC1	0.245137526199983	0.0533024488875704	4.24540458165214e-06	224.0669594026	0.287836745669245	0.174591001518562	1.64863448382615	0.0992225396668599	0.383584203595146	0.152576087995479	0.149924756797865
EIF2AK3	-0.154855467568347	0.0912927316428349	0.0898381894298827	101.376896813581	-0.264369593323179	0.196346556181256	-1.34644374958697	0.178159449676011	0.510836955779236	-0.511806333357017	-0.531298165565432
RPIA	-0.288524278905615	0.0590345621909019	1.02187265537875e-06	58.3722136391514	-0.357283771372959	0.218890510919573	-1.63224878900409	0.102627086598152	0.390309410312188	-0.733828243538274	-0.645920659786606
MRPS5	-0.0547334074890745	0.14360057366523	0.703091695575321	105.273384105118	-0.128427696495274	0.273999277091411	-0.468715457422278	0.63927303668513	0.874806454330142	-0.345505078728557	-0.363595026920394
ZNF514	0.221720245947797	0.123109105233006	0.0717019230418654	70.7368183338883	0.273049708846242	0.259194447573427	1.05345508517843	0.292132469124649	0.639308567986171	0.113680333325215	0.131682900943692
ZNF2	-0.0174113619681045	0.107431718408393	0.871251438694001	17.6856774525166	-0.00863167821509988	0.308620297854812	-0.0279686017902833	0.977687193487158	0.995380194109182	-0.283513715481301	-0.215810063406191
ZNF892	-0.112271619833566	0.154409833803627	0.467163787628779	28.8922574499696	-0.297922332566103	0.366949990202508	-0.81188810606505	0.416855839857596	0.745526869294834	-0.44107519478881	-0.572690111775365
FAHD2A	0.292300346330361	0.25558498396928	0.252767876403795	11.1199768383089	0.30259462916467	0.653123056244168	0.463304160328933	0.643146364135195	0.876217079410933	0.230912831698997	0.168130647988818
ENSG00000291126	0.213125072914168	0.190517781011565	0.263284203400549	20.1458591549702	0.156746288830076	0.440013008637965	0.356231033521657	0.721667552943186	0.912623992097694	0.0994038785847766	-0.0117934593762954
LINC00342	0.117346682054014	0.222591956095519	0.598066553868108	100.161344189799	0.152306949795551	0.408325350475224	0.373003903917036	0.709145538406674	0.907156424519224	-0.0596826059894268	-0.0172699983019058
ANKRD36C	0.601332041977465	0.179164959108489	0.000789917316640944	124.5725868757	0.829964922067926	0.324451289283279	2.55805709356662	0.010525880914349	0.105268209592892	0.744209887965953	0.818714871188169
STARD7	-0.0782897870779441	0.0458851669548113	0.0879687589056714	89.7820102404926	-0.233359112893825	0.189972619698388	-1.22838287572346	0.219303273121167	0.563408211852562	-0.384631875330941	-0.493042447348723
STARD7-AS1	0.0970248623612415	0.0739403541744886	0.189451158163382	36.7090891222707	0.0879594562384328	0.21000473829096	0.418845102992703	0.675329339693656	0.890710073767112	-0.0934368466489346	-0.0966515347176524
TMEM127	0.184272210807759	0.0940795934345741	0.0501497849086525	56.7775497953986	0.259444491724982	0.265852152817102	0.975897652043735	0.329115185785603	0.67271816407679	0.051479703192074	0.114898983208082
CIAO1	-0.183562725723744	0.094676573870757	0.0525208273361586	71.4534109649849	-0.315613511561566	0.223536430837637	-1.41191084772579	0.157976213268125	0.482942915652661	-0.559488662749818	-0.594514628816099
SNRNP200	0.210833074347535	0.0602384896660796	0.000465305663154498	81.0929082644045	0.220104937869658	0.166747936878884	1.31998597397658	0.186839700956009	0.520710263970749	0.0955969030098037	0.0663682005106384
ITPRIPL1	-0.178902636692141	0.162724151961123	0.271583706588621	5.73470399373404	-0.536059732959904	0.611863648170251	-0.876109791066956	0.380970350508852	0.718632844602192	-0.551748324086968	-0.866465543829015
ARID5A	0.0525514671728128	0.0771512552305156	0.495777486774877	124.037108211951	0.0120878741578239	0.175224917649552	0.0689849042018072	0.945001635573146	0.987680758077652	-0.167306495471254	-0.190249628798909
KANSL3	0.207840080720996	0.0607107813695713	0.000618325390027524	83.6114446344423	0.247092129548676	0.169720235309041	1.45587901818985	0.145426066838446	0.46480088319681	0.0906255850525589	0.0996606353919609
LMAN2L	0.147031446589346	0.0918374522499748	0.109377677546175	24.0790997845869	-0.133579824792615	0.400108977062991	-0.333858604656062	0.738486257913289	0.918040055681152	-0.0103766530189473	-0.369950890023141
CNNM4	0.231834148581069	0.0783733033922577	0.0030956629264614	39.055111707859	0.386456751664461	0.241433012326311	1.60067899555568	0.109448035694913	0.404596014458983	0.130479375372207	0.271586179247541
CNNM3	1.59716452121608	0.242203742843351	4.2726244587235e-11	19.8627120528587	2.46275496996818	0.561712682878981	4.38436774712949	1.16323125567366e-05	0.00090385379621318	2.39827284438165	2.83298730794768
ANKRD23	-0.0535365304707642	0.156096934187658	0.731621198279384	23.800420193832	-0.182769164142274	0.433655101091354	-0.421462041337251	0.67341772368158	0.889720871533724	-0.343517083778959	-0.430632745943225
ANKRD39	-0.128701527573546	0.128205772186681	0.315442786044044	9.76840324613924	-0.35528111515744	0.462422969547429	-0.768303346836667	0.442306986763021	0.763511530924015	-0.468365027503251	-0.643450106257441
SEMA4C	-0.124666544255578	0.193177374395056	0.518701988319174	48.3602040888187	-0.232195004070235	0.38889854711821	-0.597058039405987	0.550468631449846	0.830801190223957	-0.461662980145738	-0.49160635804884
ANKRD36	0.544010312756553	0.102074106343149	9.84497251148839e-08	186.183800274967	0.766368357076087	0.209471982160112	3.65857213539091	0.000253624357522711	0.00867572765834975	0.648999347158434	0.740259709056098
APPAT	-0.115545723161902	0.163814353684553	0.480595228819555	24.8305514902717	-0.186690653862274	0.39479205696765	-0.472883510616253	0.636296289744175	0.873445546576074	-0.446513431785277	-0.435470446089786
ANKRD36B	0.564574033838772	0.155663794934303	0.000286865606024631	43.5252030053151	0.814665699341834	0.311543482438149	2.61493417537172	0.00892446529400323	0.0943340101752612	0.68315538243273	0.799841163156544
COX5B	3.50132150725625	0.859975293172692	4.67272007899185e-05	8.77356939992145	4.85334210855792	1.22174914827326	3.97245385062664	7.11360209510507e-05	0.00344892121412677	5.56104931479493	5.78210730480552
ACTR1B	0.329593452490564	0.125377962305954	0.00856870098024566	26.883264669299	0.345301569444007	0.288084814429826	1.19861079844637	0.230679317365377	0.575863921414462	0.292856127097872	0.220815567751544
C2orf92	0.225897993887316	0.130408154785775	0.0832311512330382	15.3258282855002	0.235130549259346	0.353247556328861	0.66562540928223	0.505650561117021	0.805585215530836	0.120619510598568	0.0849043711019699
TMEM131	0.00496234744060797	0.0375994699665904	0.895000754879301	565.827028005165	-0.0411583903814011	0.113738807285656	-0.361867610217079	0.717450965244321	0.91037292173695	-0.246351316481365	-0.255936263256102
INPP4A	-0.0799938302565889	0.097514368429011	0.412028777741357	503.412666219471	-0.165759113841808	0.180704906446311	-0.917291716653286	0.358989796801297	0.698204646215484	-0.387462265739661	-0.409648495388671
COA5	0.394729289482415	0.177156039511472	0.0258708677023139	23.1233096812747	0.528795684505432	0.386349258340091	1.36869858836367	0.171093511764983	0.501416070933286	0.401045784846057	0.447180946907987
UNC50	0.676941475863856	0.149415299125422	5.88154342813048e-06	35.3505759914161	0.963798870756291	0.331014819542537	2.91164870530045	0.00359526727967514	0.0527290887405355	0.869796034586378	0.983817564147581
MGAT4A	-0.227584835742571	0.0724636690708845	0.00168558954872267	2243.73622799381	-0.410574128058019	0.162964853029198	-2.51940292907487	0.0117554048778728	0.112409262780832	-0.632608733608594	-0.711661688006271
LINC02611	0.0247625568884169	0.156975032194791	0.87465507671651	61.3000716216786	-0.0479672160556362	0.305205763577235	-0.157163532868532	0.87511596764186	0.965012280573952	-0.213463462691003	-0.264335891793738
CRACDL	0.120756091188715	0.0995930661123004	0.225322968869994	100.497481985694	0.0729999051392323	0.236721853052659	0.30837839514121	0.757794419627533	0.924095383061161	-0.0540196280583547	-0.115106210800573
TSGA10	0.234701820834748	0.168511981309797	0.163683270253187	88.7131102444276	0.30349109443942	0.327963154494994	0.925381678642356	0.354767405559524	0.694210468550683	0.135242536390594	0.169236561940071
LIPT1	0.259444183184644	0.139934962295872	0.0637342904860745	14.1549902214164	0.331222473189377	0.384342767554012	0.861789270284187	0.388803490415533	0.725136123517001	0.176339232743044	0.20344705453905
MITD1	0.124350036413566	0.128531064639713	0.333308791976547	91.5386845031988	0.0895448823611332	0.279370436646999	0.320523830065378	0.748571268680731	0.921297911650401	-0.0480501384225489	-0.0946956922358951
MRPL30	0.129822742074438	0.130241174306667	0.318867787938655	32.8680136911124	0.0914975014441359	0.328466471078681	0.278559638503312	0.78058279083908	0.932563795079058	-0.0389600556086848	-0.092286866432822
LYG1	0.143306031144887	0.156994878050229	0.36134403100283	8.29081712000262	0.0609008639660241	0.442693114301765	0.137569033713297	0.890581030303483	0.971300910803783	-0.0165645127367282	-0.130032052109902
TXNDC9	0.0662430944739613	0.162456537973941	0.683450711916097	27.2964443299775	0.0528939684842231	0.367438900307447	0.143953099249876	0.885537505165391	0.969579278471961	-0.144564905892659	-0.139909665519995
EIF5B	-0.0651795562381866	0.14931576461042	0.662458332198767	143.956756758379	-0.108447751122748	0.286642496948597	-0.378338007368796	0.70517951426977	0.905647757669587	-0.362855976638942	-0.338946999880057
REV1	-0.0891267818939669	0.0278032745730282	0.00134771015623662	272.795172290823	-0.110040454387381	0.11027886588081	-0.997838103506736	0.318357870105566	0.663063694390335	-0.402631962753031	-0.340911819723253
AFF3	0.641267703371157	0.827457540882511	0.438348151083385	47.3411058834699	0.946574448863281	1.14077364160939	0.829765357768841	0.406671460702141	0.739076246657097	0.810542428356454	0.962568856573191
CHST10	1.53430595254367	0.414762160622113	0.000216243622933963	5.88485434291059	1.31666865914564	0.860396096398987	1.53030524505665	0.125941190610244	0.432319481986538	2.29386569548665	1.41913127115595
RPL31	-0.138643304529283	0.0995236863462464	0.163599101574416	88.1935348002087	-0.27579657601018	0.230899615197162	-1.19444363635981	0.232304476139315	0.577324085701636	-0.484878171356527	-0.545394929746077
TBC1D8	-0.122630848899726	0.260535310547662	0.637863542276677	325.235932364813	-0.261377485436122	0.413275608811781	-0.632453210068735	0.52709077369635	0.818995386430381	-0.458281720396874	-0.527606986498986
CNOT11	-0.161152393932673	0.0605633585881799	0.00779345711793292	49.9853845986946	-0.379072459474419	0.179916433244074	-2.10693627390985	0.0351231038099772	0.214970984351832	-0.522265434516755	-0.672800021240555
RNF149	-0.287912860677387	0.10702221184869	0.00714057962836131	745.969703464741	-0.467182097176008	0.218125588312778	-2.14180326476002	0.0322093166127354	0.203397153830584	-0.73281268694289	-0.781495450186494
MAP4K4	0.00264303136960072	0.108767689942022	0.980613485440151	1871.74473827692	-0.0615186728419541	0.249209374453007	-0.246855372021949	0.805020155540818	0.942080738575745	-0.250203666025342	-0.281053488717924
ENSG00000288948	-0.205077770397675	0.0873921577387269	0.0189436426115168	24.6605893228376	-0.415338119226106	0.256804363970438	-1.61733279296577	0.105806464309338	0.395989552070641	-0.59522483237946	-0.717538730257468
IL18R1	0.214139975987586	0.628304064248252	0.733237433780242	9.34471120686972	0.634968584142457	1.11938295757523	0.567248750613379	0.570545190784636	0.842250468479634	0.101089617514859	0.578159908682475
MFSD9	0.0424752298779723	0.111051141179849	0.702102760534626	16.4255073663122	0.0700516973954757	0.35165507254675	0.199205707138385	0.842101835241759	0.956103338885247	-0.184042975950574	-0.118743232966237
TMEM182	-0.167309973255742	0.116224960010418	0.149998817107258	63.9900373938391	-0.327696745230581	0.236909611808287	-1.38321422558305	0.166599189102399	0.495393633949944	-0.532493082310756	-0.609420969381881
MRPS9	-0.0496906594209161	0.0971211444184398	0.608905889265374	64.5499462710287	-0.137066305117567	0.229240752096235	-0.597914218410985	0.549897172150838	0.830259107044883	-0.337129149089815	-0.374251945893054
TGFBRAP1	0.141339782816425	0.0450929278615348	0.00172199303021271	107.922041412359	0.174919289543382	0.137403758760493	1.27303132840989	0.203006925145584	0.541952275934729	-0.0198304220046302	0.0106254514182052
C2orf49	0.442151913061143	0.121708714143497	0.00028028645625889	39.6456896902005	0.632902994488094	0.278607675241372	2.27166388700447	0.0231068189598555	0.167821235556315	0.479814058218294	0.575611718049031
NCK2	-0.280347249074955	0.145576279155842	0.054132397054958	1857.04832313199	-0.489322534734216	0.262264062332153	-1.8657628131852	0.0620745572016755	0.298131278631255	-0.720246318447076	-0.808808743263361
ENSG00000290119	-0.425500046868792	0.130991741794914	0.00116098127079367	9.20404628995604	-0.74760176558266	0.671010601507503	-1.11414300147134	0.265217843355096	0.613912506971248	-0.961342959555281	-1.12743191000454
ENSG00000235522	-0.581488606435385	0.150441826474827	0.000110995610681622	17.0800031042887	-1.00483729873476	0.423361053962576	-2.37347599485044	0.0176215384497596	0.14328032614763	-1.22043764001902	-1.44476753123137
UXS1	0.10272184128807	0.0762149311082472	0.177725431594628	112.183626373121	0.108472604347686	0.189525617976942	0.572337425966777	0.567093399225516	0.841170444980364	-0.0839742492715599	-0.0713457283276825
SULT1C2	1.30177704081194	0.965591746492009	0.177605304400274	21.377641205297	1.79227866679667	1.20242302093703	1.49055584897233	0.136078143264116	0.450244242227044	1.90763862696889	2.00586202094857
GCC2	0.403523277164027	0.0608296142272661	3.2745275795978e-11	282.854699891814	0.473857768595362	0.212466402549312	2.23027152956752	0.0257294220720444	0.179529502130435	0.4156524677637	0.379407426428135
GCC2-AS1	0.30079133280919	0.101094444401185	0.00292654645809847	24.6752338869175	0.315236275276836	0.256179690007646	1.23052797537318	0.218499457664954	0.563092438665806	0.245016234119448	0.183725867565119
LIMS1	0.235613087362825	0.10524101872369	0.0251692448701927	880.132229010166	0.279150746653591	0.216473012872552	1.28954063580175	0.197210198673507	0.534750926978567	0.13675613655823	0.139209375218065
RANBP2	0.0890628510271975	0.044127233053748	0.0435580063929849	310.477986722991	0.0980478392659078	0.126639078768216	0.774230515726996	0.438794485507401	0.76091506172888	-0.106661629211031	-0.0842061184255532
CCDC138	-0.563566655468427	0.129641848021138	1.3794653227371e-05	41.3824627768351	-0.817211148376855	0.321257954650053	-2.54378494461575	0.0109658575637427	0.107951755984882	-1.19066954566664	-1.21330471482872
SH3RF3	-0.305324200385911	0.165167976017092	0.0645202473153966	3305.81118313455	-0.501271377952252	0.288621255722082	-1.73677914572908	0.0824261614091733	0.345990491170684	-0.761732663579381	-0.823549294613611
SEPTIN10	0.796701724215846	0.147565834385471	6.70291073780065e-08	76.363596079573	1.21243977021	0.308395526078065	3.93144409592729	8.4437132290891e-05	0.00385486721077441	1.06871602823996	1.29055051555475
MTLN	0.0219026245194683	0.22188773270171	0.921368219531235	14.1343953097197	0.155450693448306	0.469960741829204	0.330773785153316	0.740815363709725	0.918439746792009	-0.218213767875816	-0.0133917555381614
MIR4435-2HG	-0.319270205561336	0.232097566603456	0.168949787043536	44.0896248532709	-0.475515824190009	0.457816120955608	-1.03866116203478	0.298962349820274	0.645752071141619	-0.784896771028746	-0.791776255511934
ANAPC1	-0.173401236099449	0.0617187220067436	0.00496123089985173	98.3225715620785	-0.315520764104469	0.180869812782027	-1.74446337534896	0.0810783223916322	0.343845049344514	-0.542610579417569	-0.59440021199524
MERTK	0.315400332652283	0.195896949707349	0.107390898517962	1618.33819806053	0.437023663249124	0.374045341513977	1.16837082231859	0.242657219030887	0.587619551040358	0.269281565864019	0.333967461120264
TMEM87B	0.130798403021105	0.0381112532711902	0.000599113833504829	152.629201142549	0.114101086312965	0.134547983078088	0.848032677284684	0.396419772526954	0.730516519522838	-0.0373394972682529	-0.0644022170672852
ZC3H8	-0.120615435644486	0.184664758327996	0.513653825387891	62.508214182606	-0.225472431262615	0.337694398385736	-0.667681881430162	0.504336677988016	0.805037111833443	-0.454934148915865	-0.483313134356111
ZC3H6	0.903836259123373	0.217254737499177	3.17885089669936e-05	155.565767928176	1.26765817156321	0.404727334463299	3.13212887694929	0.00173543678206484	0.0321313511196399	1.24666489939834	1.35867005363666
RGPD8	0.221019957220216	0.119853338219786	0.0651704934170234	23.5628234074785	0.349283662760363	0.307101317471214	1.1373564452165	0.255389307155113	0.603757727252169	0.112517164150443	0.225728030819318
TTL	0.523693197892002	0.0997548872205623	1.52264510788873e-07	128.303415129814	0.732067456779865	0.235247541002699	3.11190269475108	0.00185885758119029	0.0336573703705335	0.615252921148719	0.69794480267143
POLR1B	-0.227736632390617	0.110715620995482	0.0396909177000893	36.3819749289449	-0.393409700341984	0.296009976243864	-1.32904203207624	0.183834103135991	0.517000367232641	-0.632860865586288	-0.690486991549969
SLC20A1-DT	0.0972513042719469	0.3018258152629	0.747293588320575	5.79165704793092	0.0353813923992139	0.843929740060502	0.0419245711102412	0.966558828701752	0.992584668843405	-0.0930607299987084	-0.161513851159203
SLC20A1	-0.0267311411908447	0.132351515257696	0.839939553303506	100.643257726159	-0.0752770875895122	0.252846102532215	-0.297718995213387	0.76591764441988	0.927859597905848	-0.298993730338914	-0.298026396921983
IL1A	-0.65083529627859	0.202323925365431	0.00129629614267562	23.0918612736445	-1.07965431084509	0.519092430055417	-2.07988837504301	0.0375357725398633	0.223443540948866	-1.33562146180739	-1.53706466734409
IL1B	-0.919268290788844	0.520111145407123	0.0771535883691078	55.9260503088655	-1.4429801119226	0.817076172609243	-1.76602887257696	0.0773910050779568	0.335685272672705	-1.78148467851893	-1.98527731269622
PSD4	-0.0506320803917686	0.0789731163179618	0.521437843310275	46.2670604562589	-0.161332807281431	0.255253366937833	-0.63204967369039	0.527354418917753	0.818995386430381	-0.338692835339002	-0.404188033823093
PAX8-AS1	1.4922578969352	0.575466641204103	0.00951077331615472	116.543757771887	2.08982792995756	0.986642700276368	2.11812029762363	0.0341648809320954	0.210977130513829	2.22402449968186	2.37293020594507
ENSG00000272563	-0.413062140462395	0.177140225560212	0.0197092652839835	34.2679782165467	-0.61126166068233	0.42777783780669	-1.42892316211705	0.153026319367787	0.475870078224819	-0.940683781760721	-0.95923752660614
ZNG1B	0.0016241445162901	0.0949052670568235	0.986346210027431	104.869036706176	-0.0185955210793295	0.228348672122907	-0.0814347677455315	0.93509620025616	0.983540695818261	-0.251896021954654	-0.228101842175562
WASH2P	0.459367054348535	0.175920852355899	0.00902213243071078	60.031441499438	0.57460648229741	0.33638127670329	1.70819995669453	0.0875992465673485	0.357745200130421	0.508408152191516	0.503694904361983
RABL2A	0.590653898002196	0.196828909302683	0.00269227756023199	19.7326094311359	0.844903333398945	0.500656376812312	1.68759127523444	0.0914897152019193	0.367367839994565	0.726473649430865	0.837143468442141
SLC35F5	0.401697426468673	0.055483821610508	4.49009341451079e-13	178.768158917603	0.532571491537218	0.167995032452907	3.17016213968416	0.00152353896905388	0.02967532418682	0.412619756878995	0.451838927301993
ACTR3-AS1	0.745233445841272	0.123100210972166	1.41401236652508e-09	45.3138274531952	1.02580367380631	0.274361172366254	3.73888063299615	0.00018484146283841	0.00679857330245476	0.983227982343959	1.06030906768838
LINC01191	0.255881760061098	0.176563517754442	0.147272392587485	16.6622020652143	0.242333295261752	0.403612393946839	0.600410936076631	0.548232401245855	0.82953339541672	0.170422100849293	0.0937899548671843
DPP10	2.02524276010955	1.12292758724339	0.0713037372671599	12.2399011953473	2.62716543282912	1.59914570147698	1.64285557620087	0.100412818205034	0.386023458715488	3.10930444072276	3.03581036170253
DDX18	-0.258691990347609	0.146707529061723	0.0778469129108013	62.1773588412212	-0.398156851188269	0.300014478148234	-1.32712545623063	0.184467185801991	0.517664073430941	-0.684277255357381	-0.696343258934197
ENSG00000236255	-0.384649097575574	0.200043093434114	0.0545012548004998	6.43484449039193	-0.650018038721549	0.556746781888738	-1.1675290452805	0.242996785703685	0.587619551040358	-0.893490139558899	-1.00704888124627
CCDC93	0.245951929746242	0.0746121035558714	0.000979297075806716	195.81147575216	0.334056987316424	0.165664366704602	2.0164685620782	0.0437510024077778	0.244676125476862	0.15392880018907	0.206943819897865
INSIG2	-0.22858896713047	0.117244249488391	0.051214069345087	116.413288164546	-0.405577358088964	0.257899772624343	-1.57261619101823	0.115807716332298	0.416349648827716	-0.634276580929028	-0.705497480896828
STEAP3	0.199855761283463	0.228680076360055	0.382143558040431	98.4834448463126	0.253540597094202	0.386853086068608	0.655392463508064	0.512215102538086	0.809599434332901	0.0773637490619217	0.107615712318719
C2orf76	0.591835263014584	0.152999360064937	0.0001096325004386	32.3804733282089	0.75310298304966	0.349842368728508	2.15269232765257	0.0313428668791432	0.200297307784852	0.728435879169034	0.723895034798621
DBI	-0.503096178883224	0.754654287841681	0.50499073017621	16.3140459079928	-0.710673251846914	1.11506581758854	-0.637337492224299	0.523905034571052	0.816874122341815	-1.09022898225696	-1.08187547888588
TMEM177	0.339526936790148	0.158720211827974	0.0324232182512788	9.74373060540741	0.387509917518279	0.447418947460368	0.866100820534885	0.386434875272413	0.723038184802785	0.309355496972452	0.272885405044153
PTPN4	0.447089494882548	0.201095990963348	0.0261979976003449	101.931159953379	0.606784153515261	0.400330801328284	1.5157068891576	0.129593484878572	0.438696006370538	0.488015308283265	0.543390513908709
EPB41L5	0.315519878804082	0.151321793274376	0.0370609393770453	83.8064056520948	0.376513973702844	0.30248294501574	1.24474447206685	0.213225693115216	0.555442698015104	0.269480130246478	0.259320386950081
ENSG00000224789	-0.0462961518956945	0.115273993346676	0.687964917378955	13.8833190629035	-0.27874886559542	0.360877871049783	-0.77241883738825	0.439866400476156	0.761764203215755	-0.331490922510745	-0.549036987427975
TMEM185B	-0.0689514384705303	0.184299171238205	0.708309256900612	9.22151611797817	-0.0121510778112544	0.484229163960926	-0.0250936513444591	0.979980264082515	0.996252468812732	-0.369121017001205	-0.220151729751838
RALB	0.0122067823686059	0.048307985927247	0.800510377151073	81.9948545992986	-0.145570809746675	0.184097138645778	-0.790728258013657	0.42910258250144	0.754030343041695	-0.234318417671189	-0.384743429035504
TFCP2L1	0.317264816856733	0.225940133182199	0.160259721072432	48.5077185081014	0.377471034598351	0.432435328212166	0.87289592216932	0.382719809161003	0.7202908204076	0.272378446433491	0.260501053983543
CLASP1	0.188875777059789	0.0712997842018562	0.00807214580603891	749.694307459369	0.206914127934538	0.161798967685959	1.27883466065213	0.200955285496146	0.539506094295508	0.0591261583576146	0.0500955113764686
NIFK	-0.451671791433767	0.151266592056102	0.00282715296044203	21.531368725082	-0.646103741652651	0.382087311447265	-1.69098455325655	0.090839752870584	0.365618014398866	-1.00481383853564	-1.00222005423001
TSN	-0.0318109716678784	0.0803076453142631	0.692021031315229	32.115258099853	-0.0254943734955186	0.262243191304342	-0.0972165316045575	0.922554439907961	0.979374693898913	-0.307431253307995	-0.23661253115549
ENSG00000286481	0.0697318101969536	0.273111942463587	0.798473496491577	10.1537502477087	0.709938032089573	0.650330780251533	1.09165682087965	0.274983970877604	0.623218085417351	-0.138770200896414	0.670645095490875
GYPC	0.457695905876798	0.174355802122252	0.00866315630632206	163.835715762083	0.68739055744935	0.324393856243193	2.11899992623172	0.0340904731847042	0.210658883200569	0.505632399402369	0.642829665855731
BIN1	-0.232899928185806	0.264473664801677	0.37852531197952	810.60152080518	-0.426223869115067	0.431531767943167	-0.987699865404117	0.323299660449346	0.66744990320062	-0.641437023209072	-0.730967808896813
CYP27C1	0.00276816748989547	0.245589681270682	0.991006823561542	13.268608813432	-0.26627948144902	0.494893061640938	-0.53805458610817	0.590539363997197	0.852411843530777	-0.249995816788243	-0.533654276820595
ERCC3	-0.160982303190802	0.0578814797041233	0.00541516397898637	117.1102981138	-0.327466927593805	0.15165728056935	-2.15925622801908	0.0308302939884739	0.19842668094721	-0.52198291632095	-0.609137457529373
ENSG00000286145	-0.256732112089462	0.122939640920277	0.0367727907325256	39.5792524151582	-0.3820043790659	0.322500129921702	-1.18450922534092	0.236211546615358	0.581899225207146	-0.681021926681655	-0.67641694971676
MAP3K2	0.0684149840250652	0.0611449400018464	0.263183426410832	594.430997336223	0.0439987928473201	0.156598541855625	0.280965533433156	0.778736835727238	0.931863262987015	-0.140957429608441	-0.150883095403764
IWS1	-0.02144366517525	0.0821171467810343	0.793988363665967	252.772537498277	-0.0808598187438554	0.168786531199103	-0.47906558757625	0.631891969985322	0.871311374290491	-0.290211311214546	-0.304913468227012
ENSG00000231731	-0.107630406745038	0.260989029653567	0.680050388256044	8.29666197841997	-0.0851275008979267	0.642317821535577	-0.13253174370036	0.894563716626941	0.973195742900686	-0.433366208787034	-0.310178244640153
WDR33	0.0149147390503822	0.0505076314159175	0.767767204410461	366.800934228272	-0.0177513968981571	0.133417698379318	-0.13305129014959	0.894152817372769	0.973083607167878	-0.229820541845398	-0.227060498205145
POLR2D	-0.00880270958196969	0.233927114302981	0.969982578322233	18.8115493902812	-0.0628590562465707	0.517935488300881	-0.121364644181428	0.903402219688898	0.97512587337717	-0.269214871736566	-0.282707037102838
AMMECR1L	-0.118954328442744	0.0648594889718236	0.0666493582347848	45.0931185588896	-0.220786193045502	0.207603212649524	-1.06350084966283	0.287554880075303	0.635848784042726	-0.45217507452703	-0.477532011127832
SAP130	-0.0448715023894586	0.0472831255613241	0.34262258878386	88.8601428156231	-0.16283494789024	0.158909774723523	-1.02470064018117	0.305504460896063	0.652231332054799	-0.329124600841922	-0.406041132100091
UGGT1	-0.26939262735984	0.0559562572535127	1.47684799642015e-06	192.826888064987	-0.421629026432148	0.13212993930014	-3.1910180892038	0.00141772403592291	0.02828938114538	-0.702050854492765	-0.725299434705439
HS6ST1	1.30656265698224	0.189149861946948	4.9308548934682e-12	139.355901752273	2.00786538914164	0.381249612573425	5.26653752010029	1.39020844109824e-07	3.13679146911648e-05	1.91558746434459	2.27181807151933
LINC01854	1.19802792183248	0.265797273379565	6.56579195540862e-06	12.2505054848713	1.83849389980411	0.58105445016216	3.16406474348665	0.00155582181380168	0.030122866899893	1.73531288138174	2.06287490519846
SMPD4	0.0742714616481085	0.239244969258909	0.756225574685469	43.1016217659082	0.0208138797410982	0.452278378477897	0.0460200635969942	0.963294258412076	0.991780583884599	-0.131229907265768	-0.179484893582644
MZT2B	0.155245563743025	0.182631171103921	0.395297480898121	22.5628524482439	0.36389284364557	0.394668340564186	0.922021875697904	0.356517165176054	0.6955463749602	0.00326687356490781	0.243750476766089
CCDC115	0.206318402423386	0.16620478125873	0.214476265383004	9.30543516655054	0.093488760516309	0.515641743007337	0.181305648319047	0.856127672785675	0.958971855533364	0.0880981000024802	-0.0898303728568822
IMP4	-0.0439197485451355	0.131168048638779	0.737749010527158	14.7998832157191	-0.136064089415224	0.476961854580997	-0.285272476422153	0.775435397763708	0.930689167380901	-0.327543751843379	-0.373015574157745
PTPN18	0.0489133207548602	0.0511358573574852	0.33880118644719	264.204696035519	0.0182410377366143	0.14641199140774	0.124587047558251	0.900850483047109	0.974343539601008	-0.173349402632259	-0.182658850173348
FAM168B	0.0443969501980816	0.0352354710364253	0.207666734228599	168.824009927465	0.0445983379935955	0.146422490711544	0.304586664090119	0.760680978209956	0.925357171315439	-0.180851027043149	-0.150143473512824
PLEKHB2	0.0279970107985579	0.0466361859935575	0.548287625476546	92.9388245512976	-0.0506708016467809	0.214788290564527	-0.235910447043473	0.813502161460065	0.944657646517315	-0.208091082789227	-0.267671138688259
MZT2A	0.448218234050107	0.105847468031024	2.28992131470158e-05	23.0339365355619	0.791191948663419	0.289981837107058	2.72841898153545	0.00636387207011191	0.0766604835714816	0.489890127274852	0.770883043868826
C2orf27A	-0.417470299669769	0.413614571592425	0.312820217434426	42.3591053058195	-0.59431893316092	0.765561773636123	-0.776317409812841	0.437561596016935	0.760250616598098	-0.948005668727567	-0.938336328014325
NCKAP5	-0.723424024656486	0.185958335293791	0.000100141863094102	1016.80033570293	-1.10130240053761	0.31279177137654	-3.52088034698285	0.000430116653877721	0.0126163967498683	-1.45619026144627	-1.56377058120743
ENSG00000286068	-0.914186464450347	0.222472898331428	3.97025701370819e-05	13.1971608330869	-1.36456076303414	0.587692049103241	-2.32189760796717	0.0202384496524251	0.155140226207801	-1.7730438404536	-1.88853619574871
NCKAP5-AS2	-0.435319334152574	0.0688531040605555	2.57471908654716e-10	45.0417389988182	-0.74703692167309	0.253834852607575	-2.94300374435972	0.00325044486847349	0.0495291813529864	-0.97765264988284	-1.12673509689034
MGAT5	-0.258793467287328	0.0497401673014538	1.96195008331258e-07	1546.93221425949	-0.415945441234213	0.125584571453931	-3.31207437680192	0.000926069217714004	0.0212673682544945	-0.684445807046968	-0.718287945983484
ENSG00000289534	-0.351537160835837	0.135322052002263	0.00938281018950157	9.3247268171968	-0.591321563669978	0.435689004867285	-1.35721020513267	0.174714429062796	0.506404248071586	-0.838491704462411	-0.934638658031492
TMEM163	-1.02804877632308	0.338568825578935	0.00239378369288258	1110.1264231245	-1.54977627554364	0.530911107376777	-2.91908806203181	0.00351057036302432	0.0521121614067877	-1.96216744922014	-2.11702515682973
CCNT2-AS1	-0.15483969659766	0.10563560396507	0.142705287800455	20.1066991436577	-0.34628168136499	0.466138948463993	-0.742872232638031	0.457559038333657	0.774569354605223	-0.51178013800896	-0.632348059513658
CCNT2	0.00957886955010188	0.0685916828336473	0.888936060588507	232.644128407993	-0.0421433916384003	0.182200724063119	-0.231301998689098	0.817080194054927	0.945705951888623	-0.238683341829016	-0.25715139859129
RAB3GAP1	-0.0160337191559995	0.038018353911613	0.673217520048456	459.554353519626	-0.103256780361949	0.113246832765534	-0.911785149662702	0.361881829312628	0.700311350268727	-0.281225471233215	-0.332543219224394
ZRANB3	-0.22672506193778	0.136741907923796	0.0973071658688457	79.2634921789201	-0.311928307006771	0.290439615955897	-1.0739867768388	0.282828608132588	0.63064007206759	-0.631180662089489	-0.589968419113211
R3HDM1	-0.0408945347572423	0.0662363758388159	0.536968967580353	388.955522680648	-0.123927380620579	0.15632200517162	-0.792769901361769	0.42791189565045	0.753248596810399	-0.322518916676707	-0.358043264625685
UBXN4	0.11025924874862	0.0871797965426403	0.205966714214524	164.390994709993	0.126408541833827	0.176192906285027	0.717443990788915	0.473100184145118	0.786244257871766	-0.071454727436483	-0.0492192678239354
MCM6	0.512239001747061	0.343947047266193	0.13640940994381	12.5859007353984	0.694278389041652	0.644181842996242	1.07776770890095	0.281137433431558	0.629478389518079	0.596227671486896	0.651326759124554
DARS1	-0.276480850333453	0.124002738566983	0.0257716819837082	207.66652237123	-0.432411637428613	0.244721750348634	-1.76695220924415	0.0772362322790133	0.335620117784762	-0.713824287567003	-0.738601277250603
CXCR4	1.41813184499142	0.463216117106745	0.00220237817069163	32.9577920634008	2.06453606623937	0.761644707443932	2.71062878276661	0.00671557640599338	0.0789796370071989	2.10090222843469	2.34172919266884
HNMT	0.364335742380321	0.118383546102842	0.00208683440704381	245.36919980707	0.510840400942635	0.273904478927001	1.86503120702448	0.0621770300672442	0.298373453488334	0.350562554560089	0.425030620341964
SPOPL-DT	-0.114953784730206	0.0672770576931474	0.0875134865773634	166.20254941455	-0.271223361165192	0.170818372157599	-1.5877879980905	0.112334286315969	0.409449574819904	-0.445530230842588	-0.539753236485217
ENSG00000241772	0.272175584854885	0.166696794517244	0.102519827847351	8.01594672807355	0.243954536858157	0.513565251821511	0.475021501148882	0.634771648099705	0.87241135611501	0.197485901811416	0.0957899806911826
KYNU	-0.0891107401723243	0.0659763610030763	0.176808702084841	369.032803162507	-0.149002392351708	0.170617782715671	-0.873311034641775	0.38249356759487	0.720005940733292	-0.402605317691659	-0.388976760972253
ARHGAP15	0.161237617291956	0.122378232757902	0.187659323231634	2712.50987230358	0.194888031040986	0.26318736913699	0.740491580884135	0.459001767843093	0.77528554256923	0.0132195855067033	0.0352596569286589
ENSG00000228655	0.0298290042099685	0.247325535210134	0.904002921790115	89.0097015532611	-0.0306112122419425	0.48780944105166	-0.062752398100267	0.949963671926895	0.988656345608135	-0.205048168944391	-0.242924859714523
ARHGAP15-AS1	0.425041149705424	0.154863109715969	0.00605800936582899	8.85556607580516	0.549653052570132	0.500896100015948	1.09733945333699	0.272493030218777	0.62080790748678	0.4513933344392	0.47291139623924
ENSG00000257277	0.0195795756348551	0.210170955391927	0.925776264676847	10.4941043206513	-0.0493640519121752	0.569155603563401	-0.086732084518037	0.930884472747463	0.982348840034474	-0.222072317567748	-0.266059082088855
GTDC1	-0.00787903577502929	0.0746951399169569	0.915992895169829	640.617563792141	-0.0614837470446544	0.213614470459605	-0.287825758771718	0.773480118699721	0.930086783949467	-0.267680663263028	-0.281010402914625
ZEB2	0.0351701452867718	0.101624936761436	0.729284167319983	2802.2419897989	0.0271208073594893	0.236658162027613	0.114599078802635	0.908762909908533	0.976478013568856	-0.19617661295047	-0.171704425739458
ZEB2-AS1	0.0603594839097657	0.307325222035944	0.84429503272103	21.7310348059966	0.00273014468739492	0.595680366386737	0.00458323765806714	0.996343118236927	0.999189022459252	-0.154337495647567	-0.201793682835236
TEX41	0.419810589141366	0.200255133876702	0.0360486139365042	43.4326108680936	0.529388907104078	0.395693190302802	1.33787722426804	0.180936462745949	0.513411551789312	0.442705451034441	0.447912769061637
ACVR2A	0.281588035410422	0.0955653487599197	0.00321340930349063	130.67762256497	0.337009037573152	0.253755917435899	1.32808346295327	0.184150535926023	0.517270346665077	0.21311984237631	0.210585582334929
ORC4	0.146709453730752	0.0762923504879691	0.0544812618446238	149.786763737604	0.108493718451438	0.234979317126249	0.461716034322916	0.644284971013158	0.876217079410933	-0.0109114783743513	-0.0713196811593581
MBD5	-0.0831123860853767	0.068418183739198	0.224453664035029	874.458900328489	-0.169226380255404	0.150951996864534	-1.1210608920084	0.262261943938241	0.611226334628582	-0.392642140649803	-0.41392584824049
EPC2	0.176378029643239	0.0571050172546164	0.00201060837784232	421.138462382283	0.228255071073735	0.129360801982649	1.76448404443528	0.0776505193303504	0.336280264012147	0.0383675855340417	0.0764225174695156
ENSG00000289474	1.2213125464111	0.607349161768212	0.0443370437112769	41.8265602916479	2.08958731644148	0.914590377088895	2.28472480007122	0.0223289694993403	0.163946057031139	1.77398829694861	2.37263337588172
MMADHC	0.366380317207642	0.18780297449602	0.0510717972849773	35.2843528520074	0.410361446056376	0.413120524042132	0.993321372758824	0.320553365204411	0.665319765424262	0.353958562979173	0.301075927231194
MMADHC-DT	1.81989395577445	0.857485355635409	0.0338073877287113	11.9108650121999	2.35335466585001	1.06406748414252	2.21165922361254	0.0269902199799164	0.184114099432767	2.76822312687102	2.69802689620232
RND3	0.454485844349769	0.530990331333216	0.39204140647306	10.0101662776745	0.812359684254545	0.839663515109836	0.967482413652665	0.333302928592567	0.676287367698095	0.500300534886629	0.796996374486347
RBM43	0.534026806626655	0.26276582508897	0.0421202834803136	10.8560333031854	0.645582476162266	0.587348397175567	1.0991474213035	0.271703768342577	0.620697101628398	0.632416891766701	0.591253613025992
NMI	-0.15300264863856	0.0694004221583338	0.0274796681570018	58.8028806899164	-0.26043767739458	0.188460823908638	-1.38191944613823	0.16699643633141	0.495566476954981	-0.508728828635492	-0.526447603247994
RIF1	-0.0535918779670042	0.0480746284185159	0.264951452217233	227.895109996092	-0.0771890814836285	0.123761636790817	-0.623691504776187	0.532830203232915	0.820998090726169	-0.34360901514811	-0.300385105933667
NEB	0.0356043767613068	0.171009601453884	0.835071997089487	91.7989890331915	-0.0515425592637643	0.312009259736343	-0.165195607679462	0.868790022334357	0.962469392130017	-0.195455360921126	-0.268746572325108
ARL5A	0.0782776138392944	0.0935987727454287	0.402980383450894	492.385066733086	0.0652069632107056	0.226528858102478	0.287852787308922	0.773459428168533	0.930086783949467	-0.124575747981597	-0.124719882900109
ENSG00000288066	-0.0689721745271838	0.168074517416221	0.681537016090619	13.8861070454552	-0.30154056342663	0.436001623292213	-0.691604221905693	0.489185909617988	0.794960980269785	-0.369155459283304	-0.5771537001599
CACNB4	-0.0404350586381234	0.14155649125592	0.775149196669266	629.805926838685	-0.166825555409843	0.284584052331972	-0.586208376902436	0.557735493051831	0.835521716809962	-0.32175573366768	-0.410964098615595
STAM2	-0.0638839808820832	0.0731441138958065	0.382445748002383	184.585913608521	-0.150371808063608	0.165466013694049	-0.908777607597712	0.363467528827202	0.702101500778658	-0.360704045216286	-0.390666124725107
FMNL2	-0.124227150810822	0.111708951935668	0.26611199290368	2546.52430690825	-0.198335924299136	0.212157869589179	-0.934850659479152	0.349865267833094	0.688984422203036	-0.460933154160531	-0.449836498412157
PRPF40A	-0.25977196858958	0.0757357930075051	0.000603634161620976	226.655284894174	-0.419824781724219	0.162124216678446	-2.58952542886848	0.00961083242909581	0.0995782219637951	-0.686071083175837	-0.723073649223084
ARL6IP6	0.393297775485442	0.0596645338138364	4.3447166583424e-11	90.7115251701047	0.532907130085663	0.172228467879439	3.09418725398348	0.00197352882908186	0.0351552932556103	0.39866806136008	0.452252983890417
NR4A2	0.955939289390139	0.269014627360145	0.000380163702475352	10.466062323274	1.12160955744321	0.583771348026133	1.92131655867598	0.0546918108250683	0.277547626310969	1.33320725875898	1.17849888084738
GPD2	0.599739875492322	0.0837839457050191	8.17600673722375e-13	379.138584879809	0.822559134153221	0.20072592828512	4.09792168446131	4.16876266153291e-05	0.00234029149797922	0.74156532308338	0.809578807131274
CYTIP	0.450951224305945	0.165184732388213	0.00633379253708003	94.44899772151	0.692455311844917	0.346805883836309	1.99666540885954	0.045861542201495	0.251380741294821	0.494429583495323	0.649077741161596
ENSG00000234584	0.0821639042178784	0.172038410078148	0.632941718903372	7.74780276323393	-0.059945836777956	0.491893850700843	-0.121867424633478	0.903004014666285	0.974965133346786	-0.118120677387791	-0.279113177815535
ACVR1	0.412538227604241	0.0612728002035322	1.66415346065979e-11	151.600104388834	0.551673882934079	0.188203408905662	2.93126403045445	0.00337585725897612	0.0507502121456052	0.430626166541313	0.475404370095064
PKP4	-0.142937066010681	0.146434568651362	0.329007184351768	91.1102937652091	-0.20863276149343	0.316945869647294	-0.658259915882803	0.510371130258837	0.808732204603902	-0.492010045399735	-0.462539071760726
TANC1	0.172640501246712	0.174745566591224	0.323175402058986	521.886374843447	0.141644183219278	0.337909858413102	0.419177421707877	0.675086471734314	0.890710073767112	0.0321596063827948	-0.0304239961731002
WDSUB1	0.0763139719860155	0.0440711020224674	0.0833429800068722	112.186996712946	0.118858378973775	0.184405166595623	0.644550156419512	0.519218744338822	0.814982411682595	-0.127837327932935	-0.0585334383516192
BAZ2B	0.295674961391617	0.0759930778411917	9.99083335535517e-05	1248.13333115202	0.355663269687951	0.187290608773359	1.89899147649384	0.0575655966780769	0.28667960349061	0.236518017190893	0.233598158646302
ENSG00000226266	0.0747389065178836	0.0941119559519064	0.427108751424796	59.0193891590092	0.0639020175948319	0.240050234279076	0.266202687894656	0.790083113052018	0.935953555595362	-0.130453488280264	-0.126329713869439
MARCHF7	-0.0160352308417396	0.0698318183956496	0.818382070953838	473.683889520939	-0.0994524246620609	0.187817394187767	-0.529516582274778	0.596447144360144	0.855793681257231	-0.281227982120775	-0.327850020098292
CD302	0.369981456534155	0.150909329305084	0.0142190861080251	272.407741208664	0.474501798925289	0.322501492732647	1.47131659734254	0.141205516807912	0.45828535745974	0.359940001910981	0.380201926948074
ENSG00000287091	0.69957339297229	0.250216977157683	0.00517606940970295	13.5627383317499	0.943588538421529	0.477615712082352	1.97562290048538	0.0481975029764009	0.257669412996608	0.907387312740263	0.958885322913008
LY75	0.00618466459410784	0.100330120104064	0.9508470139189	104.988019187656	-0.0191068519644548	0.237150721548122	-0.0805683905987092	0.935785205103656	0.983542187478533	-0.244321065845092	-0.228732639570056
RBMS1	-0.268582804878425	0.0596323253672562	6.66924643641943e-06	587.70532313503	-0.413409376257068	0.155986713957577	-2.65028582094178	0.00804237012644372	0.0886852713285377	-0.700705751379834	-0.715159358944468
TANK	0.280454422965485	0.0618460321652459	5.76800233255568e-06	482.937896584772	0.354016308545427	0.149559320865798	2.36706282494483	0.0179298889045861	0.144734136179934	0.211236928943384	0.231566404203613
PSMD14	-0.277985291936764	0.104246473894661	0.00766192110009897	134.09596187615	-0.44144171909784	0.212851472098516	-2.07394252313897	0.0380846491890203	0.22462634353852	-0.716323142723877	-0.749741132390829
IFIH1	0.137706321178055	0.0580179245950553	0.0176197539367555	68.9170841606452	0.198006688944492	0.209734358664462	0.94408322129646	0.345127122744118	0.685753857943563	-0.0258655478163332	0.0391069529498425
GCA	-0.301747025255076	0.157039251286496	0.0546718272143569	173.548178423339	-0.483243996273946	0.292833560741035	-1.65023433465435	0.0988950169008573	0.383581895305044	-0.755791028820642	-0.801310025046619
TTC21B	0.207098076084732	0.138016653122897	0.133477266767122	91.0690054697003	0.245647805162471	0.29394009294162	0.835707040520192	0.403319733510822	0.736636119751319	0.0893931263730914	0.097878861424994
SCN9A	0.444395975228884	0.528893189277619	0.400775147352853	27.8512266968225	0.82184458544183	0.866172115130162	0.94882364727053	0.342710312722452	0.683553198474518	0.48354141214673	0.808697312430882
CERS6	-0.108313891887298	0.0804467249733589	0.178171862589051	449.919061392542	-0.167884057957759	0.177433876369867	-0.946178156012325	0.344057725667856	0.684636011956515	-0.434501467456179	-0.41226990796276
BBS5	0.16948361718972	0.334881900060803	0.612786686238877	9.68381764746525	0.0823259348082437	0.707518789029206	0.116358655183142	0.907368301140529	0.976237844174865	0.0269160688549142	-0.103601262855276
FASTKD1	0.0188708648813321	0.0859285466693637	0.826174025720993	141.692497624765	-0.00227747814724939	0.22424734131957	-0.0101560987695448	0.991896744897551	0.998277419036465	-0.223249475602513	-0.207971278455985
PPIG	0.0805502094314974	0.0289845585651029	0.00545142418625531	248.580872255544	0.0527261708914777	0.113733039270471	0.463595901680677	0.642937291169962	0.876217079410933	-0.120801000458951	-0.140116667067105
KLHL23	5.82890933558493	3.53249380946825	0.0989258829262404	5.69627268095795	4.0047621758576	1.8427760922827	2.17322234243704	0.0297635869875611	0.194549396169946	9.4271381248186	4.7352665483815
SSB	-0.039227335481903	0.186434839099679	0.833349442469667	37.7735789858983	-0.11911339082033	0.382084404359884	-0.311746277684074	0.755233354812773	0.923517764671003	-0.319749723444116	-0.352104542143911
METTL5	-0.161022541556831	0.25033181316294	0.520070698799231	27.8898585459109	-0.317630365923371	0.520301038600212	-0.610474210810544	0.541547721843627	0.826372664896771	-0.522049751649244	-0.597002697723162
UBR3	-0.0518070217236409	0.054359053332025	0.340563563962432	441.256377956871	-0.112356402738655	0.115137585763713	-0.975844699134429	0.329141430100405	0.67271816407679	-0.340644395439249	-0.343768862448941
GORASP2	0.021215970363452	0.0538724148593051	0.693714815299344	77.4092925548416	-0.0496292370343545	0.169085014656944	-0.293516472379573	0.769127410535108	0.928221755586137	-0.21935429022974	-0.266386224628051
TLK1	0.160125423879542	0.0523437933058292	0.00221995588524157	401.249671853058	0.172875359541162	0.128067323591583	1.34987875668017	0.177054876871783	0.509270669321256	0.0113722487686513	0.00810398096250723
METTL8	-0.0175877717209514	0.0375617040001944	0.639615265313839	156.679347330967	-0.0719758248748368	0.163480377806612	-0.440271950924778	0.659740153275121	0.882555547170309	-0.283806729460477	-0.293953832601038
DCAF17	0.209893425123446	0.0815643944103993	0.0100720398910467	93.7291353122043	0.284010569910881	0.189934949277246	1.49530442391786	0.134835011058091	0.44782800540847	0.0940361596056737	0.145204639610611
CYBRD1	1.18219325703414	0.213736330574175	3.18260761623864e-08	155.63999151382	1.66604367364622	0.399558884326911	4.16970749243331	3.0499083134787e-05	0.00182574358377784	1.70901173835193	1.85013369103593
DYNC1I2	0.141735040543162	0.0645057745800288	0.0280028981490849	162.925547435009	0.170498956132399	0.155286383471403	1.0979646271677	0.272219935581954	0.620785337750959	-0.0191739047914821	0.00517235855884967
SLC25A12	0.150125496472988	0.15735776801127	0.340063744366087	90.5306572296326	0.14409235051044	0.296826979633264	0.485442228629182	0.627362683541376	0.869324114913401	-0.00523748211969413	-0.027403843091259
HAT1	-0.120200861629695	0.131872432221795	0.362035421542863	76.1115539390835	-0.235495230226896	0.270157731389074	-0.871695320419098	0.383374613830162	0.720882815945299	-0.454245547635173	-0.495677643632056
METAP1D	-0.181608071453565	0.174707586803974	0.29857349534591	43.3448099202892	-0.294970541112564	0.353064590935167	-0.835457728375623	0.40346003805702	0.736663029337538	-0.556242011040511	-0.569048668607842
ITGA6	4.10884796762121	0.594088932322849	4.63863717947457e-12	53.7730170978661	4.54878494923697	0.742473349369873	6.12652959610936	8.98165061352311e-10	6.58635666552917e-07	6.57014174156568	5.40639391028375
PDK1-AS1	-0.496510940495486	0.102732289336442	1.34452727873976e-06	69.2908982948798	-0.808457957101958	0.252851346442354	-3.19736465111635	0.00138689480327323	0.0278161311569312	-1.07929099910877	-1.20250644230043
PDK1	-0.166072685601099	0.0921247740551929	0.0714364416547662	130.526465890829	-0.347720668705855	0.209158390160084	-1.66247535391585	0.0964175010273779	0.378983765344799	-0.530437965894449	-0.634123249496764
RAPGEF4	-0.351062005573756	0.146828260331764	0.0168039134214312	78.7150767522585	-0.547486001128376	0.311604280980942	-1.75699126919845	0.0789192973736255	0.33893122843512	-0.837702478629815	-0.880561426552194
MAP3K20	-0.459664429156799	0.333269017122163	0.167814785357565	102.574856783134	-0.681592411666155	0.515864546446071	-1.32126236695626	0.186413897447448	0.520270835673425	-1.01808949107494	-1.04600023890065
SP3	0.02042442403995	0.068212783825144	0.764617900517151	380.061134382492	-0.0253825928636673	0.194860163683718	-0.130260553947119	0.896360287498761	0.973795856779904	-0.220669036915842	-0.236474634280144
OLA1	-0.341202329602953	0.102868774155756	0.000910320305114462	306.597832244782	-0.542542896460272	0.194772351134653	-2.78552316742941	0.00534414209319646	0.0689041969005209	-0.821325703293026	-0.874463423016599
CIR1	0.492466019013599	0.104773190140338	2.59772365586745e-06	109.059755022887	0.667139534683426	0.241329353953708	2.76443592026272	0.00570213056744927	0.0716624200487495	0.563385040864654	0.617847227344395
SCRN3	-0.0143658528689516	0.194556447258726	0.941138496816547	26.2952771930219	-0.142702953056333	0.457294302068305	-0.312059328994259	0.754995434910559	0.923419309684728	-0.278455170104083	-0.38120553101159
GPR155	0.856289682719201	0.222857338233266	0.000121875732713534	181.713970389997	1.19763507113787	0.413443892156374	2.89672938422537	0.00377074866294874	0.0544184428811532	1.16769074222417	1.27228687087254
ENSG00000236449	-0.180409268711701	0.122134681025984	0.1396397677452	39.9634764232443	-0.311276069809788	0.280751586359884	-1.10872417087886	0.267549191402306	0.616487561414623	-0.554250817492695	-0.589163794287255
WIPF1	0.141367652467364	0.0440502076386007	0.00133086729126043	901.534137327867	0.142176086755109	0.128556908304693	1.105938907757	0.268752962846696	0.618047532943999	-0.0197841309283826	-0.0297678195675301
ATF2	0.102464798472458	0.082891161414176	0.216407792124937	179.129663029621	0.099923351689204	0.193054867325377	0.517590429464759	0.604744060634014	0.86033199820661	-0.0844011935703048	-0.0818924143556982
ATP5MC3	0.542059015432062	0.216799717027996	0.0124096767656163	15.2937947706079	0.869277741765982	0.465520672353897	1.86732360857466	0.0618564104616361	0.297565093868953	0.645758271286054	0.867212673603687
ENSG00000229066	0.98443501596671	0.932327405034266	0.291018555537407	9.16135345616637	1.86293903727964	1.43311195711217	1.29992568133588	0.19362644217137	0.530303232025369	1.38053823734133	2.0930313645014
LNPK	-0.250680799271232	0.0505713742547131	7.16009235359673e-07	79.6003379707779	-0.449718908518475	0.166808646368762	-2.69601677316107	0.00701741330072021	0.0811185322732515	-0.670970785973762	-0.759952190772317
MTX2	-0.0124730334852966	0.161280780348034	0.938355152589093	113.572115478535	0.0527759957389736	0.303854654239781	0.173688291433333	0.862110439742936	0.960693493162111	-0.275311225222829	-0.140055201223958
HNRNPA3	0.143670530276839	0.104191287833234	0.167922144770509	345.518358604994	0.146465786508137	0.192102609691052	0.762435173284164	0.445800320259246	0.764915991374733	-0.0159590850926444	-0.0244758813997229
NFE2L2	0.090032017524822	0.0671083102822642	0.179728102454721	391.182173333556	0.0923035216777498	0.1691626985323	0.545649380617593	0.585306973522761	0.851085229934634	-0.105051858053993	-0.091292528953777
ENSG00000213963	0.0644106952981719	0.150115407836795	0.667869000521807	38.8733327740553	0.0368920454389518	0.335587559127292	0.109932696953638	0.912462751269921	0.977507776230853	-0.1476084937061	-0.159650251620876
AGPS	-0.0530178503555223	0.0277224467314445	0.0558182360276537	254.870130910109	-0.158686988632312	0.121851856761371	-1.30229438311373	0.192815771039596	0.529690339875342	-0.342655563811759	-0.400924050444191
RBM45	0.186775733034629	0.0785740187711434	0.017450902417441	77.3913725392563	0.293463343085291	0.236789594330193	1.23934222665236	0.215218787007284	0.558417078274318	0.0556380164248332	0.156865943206037
CHROMR	0.365073023699118	0.100023366140779	0.00026236550133048	76.6423603802538	0.466926662383945	0.226926399656735	2.05761279027143	0.0396273178840421	0.230058050832987	0.3517871678794	0.370856947929161
PRKRA	0.455696723533064	0.0649846909787881	2.34313875580211e-12	64.5114371914885	0.593640594724645	0.211828473747073	2.80245891510062	0.00507146755095466	0.0668578975003944	0.502311787224286	0.527176115598948
PJVK	1.21239572541362	0.376745681094875	0.00129054225708752	10.4099911669132	1.6735590689369	0.807002579101903	2.0737964317281	0.0380982207143659	0.22462634353852	1.75917758971781	1.85940497095636
PLEKHA3	0.468305818480624	0.0952156573990345	8.72679106773887e-07	67.0182405609088	0.598325202606255	0.219223091078208	2.72929826718301	0.00634692688087295	0.0765758225600367	0.523255306642967	0.532955227582812
TTN-AS1	-0.364837178329764	0.257373149091626	0.156324603548656	79.0718420484379	-0.557812026159637	0.463290384212527	-1.20402245582492	0.228580899277494	0.574045310621327	-0.860582835967988	-0.893300007136088
TTN	1.21049367505212	0.66309093886397	0.067920798763143	24.500481438793	1.58451721117347	0.828760741720763	1.91191152211616	0.0558875435549235	0.281194870547453	1.75601831231946	1.74955951958226
CWC22	-0.0764825841645504	0.0482059395021075	0.11260777814629	92.8229295421281	-0.112170992442059	0.172331475134685	-0.65090252581191	0.515109410875873	0.811188508649077	-0.381630138135086	-0.343540133194739
UBE2E3	0.0986794393019922	0.0678354406833154	0.145755502002582	227.323902802919	0.0777130792094088	0.26227766788632	0.296300786245714	0.767000385560186	0.928049293998451	-0.0906886189266094	-0.109291858470697
ITPRID2	0.244899712047997	0.1570544719625	0.118918351536892	86.0116667378016	0.343322497797371	0.29157334297111	1.17748246221325	0.239002993423708	0.58470019221025	0.152181082221403	0.218374109051254
DNAJC10	-0.211562994892097	0.0593059507463402	0.000360658130491072	154.899811438645	-0.350711643583877	0.148199155201566	-2.36648881774578	0.0179577167389085	0.144734136179934	-0.6059966939364	-0.637813030839803
NUP35	-0.18640209862241	0.0869443629978776	0.0320389840868793	45.4229675264189	-0.269886777455353	0.258229127029277	-1.04514459914026	0.295956143941764	0.643595951919517	-0.564204818959872	-0.538104375549537
ENSG00000272800	-0.345268452892325	0.0879045020789008	8.5738008664567e-05	44.2937102053115	-0.502963086789599	0.254874919139564	-1.9733722270028	0.0484531694405394	0.258045034899218	-0.828079473680503	-0.825636251529151
ENSG00000287621	-0.357568579934369	0.205812075084004	0.0823245785355069	23.8921677828936	-0.459614570498567	0.488211500025829	-0.941425121026955	0.346487045069244	0.686665020919913	-0.848509801997378	-0.772159858987604
ZNF804A	0.990185907244193	0.416727676862207	0.0174968028587677	217.230969157064	1.61040464023639	0.60038909465129	2.68226830664159	0.00731247854403971	0.083298359958464	1.39009038233236	1.78149524511359
LINC01473	0.115705980934875	0.134084112678935	0.388172766402078	340.619622085876	0.142812740473036	0.268842064313848	0.531214268263896	0.595270306620128	0.855186299445814	-0.0624077861781601	-0.0289824191191193
ZC3H15	-0.10154251423047	0.110477306913023	0.358029912554507	89.1380668202898	-0.222264037555676	0.244547403929555	-0.908879153833509	0.363413918680498	0.702101500778658	-0.423254309746858	-0.479355136805556
ITGAV	0.133121997970812	0.163833816878006	0.416480204211111	426.535076976278	0.115220258345581	0.286427257711895	0.402267086121658	0.687487474847932	0.896952134147758	-0.0334800405703115	-0.0630215635165181
ENSG00000227227	0.0689751087264252	0.231745509178734	0.765983292972603	8.34697297682832	0.136791759504993	0.57577021276053	0.237580473031323	0.812206497182698	0.943900438930724	-0.140027070799295	-0.0364101322055509
CALCRL-AS1	-0.504820246621107	0.541257416461412	0.350984947570053	70.3785053404863	-0.686897770499474	0.847681591701671	-0.810325217892921	0.417753285349176	0.745815474285132	-1.09309263316114	-1.05254513307049
WDR75	-0.0673637157154644	0.0615179318803122	0.273505382438318	72.8606662372071	-0.102291313211009	0.229048472492489	-0.446592426912445	0.655169364553152	0.88035449979612	-0.366483833088284	-0.331352181911767
SLC40A1	0.520702942154818	0.23035940639008	0.0237968295263216	81.7288979333558	0.709645995423656	0.476885236549036	1.48808547850839	0.136728352583679	0.450967393442564	0.610286150785025	0.670284827857303
ASNSD1	0.760961355991809	0.263682778201285	0.00390299784822653	7.88088278159757	1.23607204141878	0.61800189560193	2.00011043690222	0.0454883400230872	0.25022560230284	1.00935180748946	1.31970419184956
ANKAR	0.221180947471033	0.200592018057911	0.270183175631754	111.341415962429	0.256340118978958	0.377910775046355	0.678308574153556	0.497576063394287	0.799759838060019	0.112784566565781	0.111069309905146
OSGEPL1	-0.0581105172282816	0.104539155234253	0.578297524061595	19.4956868672051	-0.169395454198768	0.376397028889039	-0.450044610338053	0.652678274439368	0.879820747479051	-0.351114407843475	-0.414134424342684
ORMDL1	0.180961938093062	0.10241933252546	0.0772495246010263	94.6958638877286	0.261328958092514	0.245251022144559	1.06555705989465	0.286623918878625	0.635485103159082	0.0459813893821038	0.117223733207019
PMS1	0.0663119577555099	0.100386287396449	0.508889468842777	353.916196991936	0.0365058608178106	0.246073513522417	0.148353474924009	0.882063815323927	0.968034304105849	-0.144450525004867	-0.160126663783521
C2orf88	0.635009963442153	0.352397003106875	0.0715496185682192	7.15463789521507	0.723425527628304	0.767522753522927	0.942546034378504	0.345913154144567	0.686153683445174	0.80014841528373	0.687283787366491
HIBCH	-0.19200522218545	0.218577564757203	0.379710082336357	247.306175515659	-0.343772126873483	0.370537195290403	-0.927766851055416	0.35352852265268	0.692990621240436	-0.573511523972075	-0.629252176826665
MFSD6	0.772359576584324	0.421633162850905	0.0669769996324548	15.6178399415248	1.13578451214109	0.710502837116889	1.5985643586589	0.109917434425737	0.404910423594856	1.02828408259013	1.19598564871259
NEMP2	-0.050332896425226	0.101911404637795	0.621384748888515	19.7560792927563	-0.0863703001721319	0.320423881979839	-0.269550133524587	0.787506368283372	0.935484846951857	-0.338195895214505	-0.311711409498474
NEMP2-DT	0.434893476294701	0.498018992208988	0.382528587330878	9.81886095999549	0.448609071257822	0.866839752830901	0.51752249454731	0.60479147031519	0.86033199820661	0.467757902562437	0.348259664854935
ENSG00000284052	0.602669325857795	0.359720641890067	0.0938593945983376	16.1086949481123	0.735177367038602	0.639198189293917	1.15015558453116	0.25007979601134	0.596986011515981	0.746431096627834	0.701781307262468
NAB1	0.276114824577559	0.0479702266973647	8.61495249618145e-09	119.808348998092	0.378050406938108	0.154094154935296	2.45337279079049	0.0141523585877036	0.125037366949944	0.204028920479271	0.261215789926535
GLS	-0.0763617509133582	0.0760575386528732	0.31537872698997	664.415465543935	-0.181796563010584	0.189177174388238	-0.960985719331514	0.336559348284589	0.678580625096277	-0.381429435899652	-0.429432907878286
STAT1	-0.0461609165282048	0.154698965266148	0.765404078629781	158.768289576302	-0.130761209530673	0.282661745711881	-0.462606672159872	0.643646325249669	0.876217079410933	-0.331266298574064	-0.366473738114199
NABP1	-0.529399821070761	0.0743719309104668	1.09286535380389e-12	251.986126917748	-0.796630037060122	0.192352916202437	-4.14150225942886	3.45038473534273e-05	0.00201409771640678	-1.13391894122926	-1.18791506641894
SLC39A10	0.162263206082411	0.125318726089224	0.19538780147869	326.057133140153	0.165761956216714	0.260545500973201	0.63621116310799	0.524638798165078	0.817257968517108	0.0149230732540638	-0.000671386248001818
STK17B	0.649644996023941	0.232700784871385	0.00524220467105831	75.4006070098366	0.906064911478388	0.455049682948304	1.99113403531659	0.0464661535387803	0.253451031166004	0.824456987020594	0.912594737313216
CCDC150	-0.347894904782742	0.253584427326841	0.17009158822129	11.9850042827787	-0.555124601153786	0.638501697463373	-0.869417580813292	0.384618770439818	0.721907220265125	-0.832441971258478	-0.889984696559505
GTF3C3	-0.0362862016902279	0.113747378982865	0.749721260910221	79.2765411058844	-0.0719249456317905	0.248585424057614	-0.289336938818749	0.772323547464384	0.929731073488502	-0.31486454390228	-0.293891066015093
ANKRD44-IT1	0.330493672828964	0.104165778793829	0.00150994012117645	20.1521568572252	0.469503822589405	0.369513127365204	1.27060119876438	0.203870560280544	0.543145613935429	0.294351379708529	0.374036231618234
SF3B1	0.210976838581015	0.0925376270568904	0.0226134260498764	375.483533059243	0.261815039882485	0.235690332137546	1.11084335750222	0.266635780063166	0.615834174701008	0.0958356932662121	0.117823382349177
COQ10B	-0.0283060127133957	0.0628234640727302	0.652303571692555	47.2333185693236	-0.258063842764549	0.205692884372021	-1.25460753565888	0.209621266533235	0.550035030381373	-0.301609568545514	-0.523519149788319
HSPD1	-0.147091031831196	0.369940866175017	0.69091999177176	99.0203631453031	-0.276686768256498	0.577173630986662	-0.479382205634568	0.631666750130718	0.871311374290491	-0.498909720926671	-0.546493105048825
HSPE1	-0.370279796489521	0.370618660087473	0.317753186896404	53.9431615352046	-0.673526915685327	0.616029473344076	-1.09333553803705	0.274246504938458	0.622626594899946	-0.869622943889405	-1.03605033366705
MOB4	0.0772139598515711	0.0860139434511527	0.369350203902537	68.601005092466	0.035655626408553	0.214291852732664	0.166388156870502	0.867851493492077	0.961936102351871	-0.126342461456219	-0.161175545565692
ENSG00000222017	-0.0772571763926748	0.309587836538097	0.802936539215663	16.5513793050549	-0.171873091122764	0.597503987528955	-0.287651789293599	0.773613297383801	0.930086783949467	-0.382916724320593	-0.417190932294041
PLCL1	1.26352518603533	0.23183579739057	5.03452828199952e-08	577.390785320517	1.77927915026153	0.426688168577192	4.16997536208845	3.04632570694024e-05	0.00182574358377784	1.84410286435893	1.98982531869062
SATB2	0.0307503149713296	0.120930851262116	0.799279134103985	70.0950059128736	-0.181580214653542	0.393786932138012	-0.461112850209827	0.644717642812014	0.876227511075334	-0.203517885454462	-0.429166012245937
FTCDNL1	0.0902329250803864	0.100459377739633	0.369077277973259	151.605982051703	0.0696107049678627	0.222367026019156	0.313044187414126	0.754247091330026	0.923201850030808	-0.104718153588382	-0.119287258141368
C2orf69	0.301562197630908	0.231293563027644	0.192299349467746	22.4797189712979	0.477709017570236	0.449072839142661	1.06376733556687	0.287434112086679	0.635848784042726	0.24629662913828	0.384158474897081
TYW5	0.439767278753057	0.174468562958187	0.0117151473604876	44.727339138359	0.591733557735453	0.357429230136957	1.65552648704393	0.0978177481707782	0.381562818344139	0.475853216052733	0.524823521615326
SPATS2L	1.01225103280849	0.297927099527218	0.00067968130030828	241.220535301534	1.49987548388941	0.481902033301265	3.11240746094083	0.00185568181330498	0.0336518001785276	1.42674022815026	1.64514223795611
KCTD18	0.176896666230849	0.0822887443344852	0.0315784209980704	27.0874551091497	-0.0219971612035141	0.275112828877036	-0.0799568718525514	0.936271557374067	0.983542187478533	0.0392290332024918	-0.232298235919345
SGO2	-0.323462239618559	0.159780508909632	0.0429273534171955	18.6008898289821	-0.543091387669203	0.421131982553949	-1.28959900973475	0.197189919733268	0.534750926978567	-0.791859677331409	-0.875140062812007
BZW1	0.315014856815745	0.357399616737583	0.37809706640761	23.4532312235935	0.438020460396262	0.671542313446258	0.652260403590065	0.514233199197885	0.81081003851102	0.268641296225195	0.335197148318017
CLK1	0.322739305587279	0.10880559292321	0.00301502946538388	205.77218584826	0.388170250855103	0.277083834914069	1.40091265510125	0.161240193959942	0.486456980131654	0.281471490899599	0.273700017578783
PPIL3	0.255053698502716	0.106876479117031	0.0170126456303207	20.0478567868522	0.319674133836586	0.364592912200854	0.876797444873195	0.380596667191661	0.718510168328199	0.169046702900435	0.189200580120255
NIF3L1	-0.161433395250087	0.121931640924384	0.185514205138891	12.4095242037256	-0.254761404675083	0.345090825009523	-0.738244503220427	0.46036588378481	0.776219806946102	-0.522732173531126	-0.519445135479945
ORC2	0.0761382233533894	0.0556000457637761	0.17087696755144	129.197524792184	0.105493554961753	0.167554441619993	0.629607630462038	0.5289513299864	0.819137692073099	-0.128129243801244	-0.0750207979262174
ENSG00000183308	-0.0141010390125338	0.149087004717807	0.924646357843332	26.0443456853776	0.000176737147530179	0.353571529489757	0.000499862496805755	0.999601167447883	0.99978235162378	-0.278015318221986	-0.204943664324881
HYCC2	-0.0128112037901569	0.0460202257468394	0.780719113753628	163.93533552373	-0.0703529820687297	0.127845046714052	-0.550298849091015	0.582114413505858	0.849073646651445	-0.275872921076188	-0.291951831463329
NDUFB3	0.776448097196911	0.450770133183373	0.084980370945921	8.23795107945036	1.3617829873223	0.851642733875485	1.5990073456335	0.10981897043289	0.40482783354187	1.03507505459879	1.47478603697598
CFLAR	0.152172300355274	0.0599886077725099	0.0111907070654631	625.936131508517	0.174435770418246	0.168217746144314	1.03696413973231	0.299752569920769	0.64641266698411	-0.00183777127342329	0.0100289636776892
CFLAR-AS1	-0.0612726689425217	0.10948194993421	0.575711365660262	18.666938187865	-0.0526750055030459	0.344676034770129	-0.152824682279335	0.878536532726812	0.966797669247085	-0.356366694871801	-0.270143601446415
CASP10	0.216882112772724	0.0936687032121209	0.0205901191431469	115.096813788111	0.269223242909748	0.229596092836781	1.1725950541377	0.240958233724187	0.587279384355191	0.105644265984639	0.126962425781568
CASP8	0.238979425322947	0.0714576157020014	0.000824749990710464	113.268669091121	0.344855517983335	0.182545155306356	1.88915185070008	0.058871484370167	0.289375419403087	0.142347573908086	0.220265301559168
ENSG00000289698	0.02009456075707	0.194744843983053	0.917816902512622	13.8545615666226	-0.0234903983632404	0.502733693931552	-0.0467253312176817	0.962732140999226	0.99173341120168	-0.221216934929081	-0.234140350560018
FLACC1	-0.655106558429618	0.499921349689	0.190054046118316	7.43369834550375	-1.0013320431619	0.976531702369566	-1.02539634989028	0.305176209774982	0.651927616348972	-1.34271596479705	-1.44044331349542
TRAK2	0.216045708367258	0.0894769272979754	0.0157550502542857	83.358913083496	0.236987955762749	0.199136059820104	1.19008057092643	0.23401472588703	0.57950501874895	0.104255010690695	0.0871957390145036
STRADB	0.734875579433164	0.263953767027938	0.00536752931768931	17.8527235321765	0.972113593527039	0.555917898196953	1.74866396041567	0.0803491232045009	0.342315273260134	0.966023720090681	0.994074925109545
ALS2	0.0146248648860593	0.20491142875012	0.943101979408409	60.9056795297111	-0.0552987322924237	0.39706706820651	-0.139267989516732	0.88923838400479	0.970913266287753	-0.230302018526692	-0.2733803314597
SUMO1	-0.012738629616639	0.0652267001787749	0.84515983641442	46.6639041230977	-0.0375026725610782	0.199628469329267	-0.187862345922321	0.850984560736992	0.958670101592836	-0.275752376451956	-0.251426429519966
NOP58	-0.292762630518443	0.176606408429845	0.0973755328175139	122.032587565354	-0.439866418822066	0.32099366626804	-1.37032740843791	0.170584720945401	0.500743190105675	-0.740868082612818	-0.747797781542267
FAM117B	0.814471965355417	0.178489290604176	5.03937231718667e-06	134.668698946011	1.15578122550331	0.331620306502441	3.48525468085231	0.000491668830595209	0.0138339337874666	1.09823213482247	1.22065436138823
WDR12	-0.375373721242709	0.106411112668921	0.000419376885455977	39.6743312239728	-0.577129707784453	0.291398046031559	-1.98055448773308	0.0476412571499943	0.256999940294659	-0.87808387724183	-0.917131040212877
CARF	0.832636121260159	0.197022347943628	2.37776482742639e-05	77.6625331649621	1.09948231456937	0.394242721826906	2.7888461947361	0.00528961792676807	0.0685779968339997	1.12840252797892	1.1512018652393
NBEAL1	0.378242930389714	0.175804966354393	0.0314374082414941	130.52633056822	0.478043624123217	0.318345339110976	1.50165108576184	0.133187242592309	0.445685229344619	0.373662187273246	0.384571258376314
CYP20A1	0.322529976600802	0.0436457445427014	1.47134645824296e-13	192.789552916566	0.427054002169152	0.163009154835686	2.6198160624759	0.00879772053070301	0.0938545110954152	0.28112379856233	0.321668504776767
ABI2	0.858043294710808	0.106127796074745	6.21638922537068e-16	149.487339177	1.18059702647128	0.213444729734293	5.53116035210123	3.18119346216772e-08	1.0664269397604e-05	1.17060346569495	1.25126808539407
RAPH1	0.455580250184334	0.122827487975562	0.000207991825894332	457.140701875478	0.602568581186584	0.256876948314578	2.34574797442962	0.0189889424833398	0.14872981452405	0.502118326722082	0.538190022175102
CTLA4	0.35358374148986	0.345224949175415	0.305734870442865	13.2865229955209	0.531158472661904	0.676482784175082	0.785176629896961	0.432350015613522	0.756451347031532	0.332703640785898	0.450095773014138
PARD3B	0.852361382707049	0.762699532067975	0.263755580369508	87.8209487536327	1.25075151651192	1.25932248995504	0.993193980484358	0.320615431266949	0.665325185002402	1.161165894253	1.33781335542772
NRP2	0.137154891747627	0.129877612458631	0.290953676541542	238.545769087867	0.189567351418664	0.256401834901924	0.739336953228808	0.459702415586966	0.775512356877336	-0.0267814639096166	0.0286958624458024
INO80D	-0.00958226217354819	0.103157366056538	0.925991147083834	151.583157207305	-0.0624279036958612	0.201916138425141	-0.309177385140049	0.757186595753482	0.924035405748894	-0.270509697012092	-0.282175150777312
NDUFS1	0.236922776281803	0.0643441645022991	0.000231304722896783	150.746169765058	0.328596304051558	0.139676098306212	2.35255929995392	0.0186447166272037	0.147312094402008	0.138931510399186	0.200207311551039
EEF1B2	-0.537487333927139	0.148637009573047	0.000299066771892106	32.7901709757658	-0.801984699176491	0.367469042594205	-2.18245513558028	0.0290759589472412	0.19230452442389	-1.14735217995581	-1.19452078301002
ZDBF2	1.54850605509779	0.628732701207035	0.013781817391078	18.5971997351034	1.98668003399485	0.865814914414778	2.29457820709602	0.0217573083777144	0.161773446892093	2.3174518549078	2.24568300474206
FASTKD2	-0.27554145784358	0.173160452309249	0.111553469775939	44.6985554412499	-0.483524529553075	0.383313952946822	-1.26143211285647	0.207153204529123	0.547414355842323	-0.712263970594593	-0.801656101660983
ENSG00000229321	-0.236562160334737	0.466522456039289	0.612101765534997	19.7739414043884	-0.408413834606203	0.785756827198312	-0.519771283518388	0.603222996535329	0.85924674254571	-0.647519936411475	-0.708996667135461
KLF7	1.55988614675629	0.256421625601753	1.17743864409026e-09	243.343446570039	2.46879785303335	0.486517983449203	5.07442260516381	3.88674384590965e-07	6.70634787412617e-05	2.33635401811834	2.84044204030129
ENSG00000223725	0.000264380715253995	0.190966398105573	0.998895380414656	44.0818452337701	0.0336161446136957	0.397983204339065	0.0844662393970177	0.932685743947605	0.983481786082254	-0.25415456943092	-0.163691528542154
CREB1	0.213823577901382	0.0735515677001442	0.00364767775129776	311.410041072217	0.243413569395727	0.200977639411812	1.21114751923701	0.225838872102603	0.571080036567345	0.100564084993294	0.0951226224780686
METTL21A	0.0782412026822115	0.167111871517635	0.6396440349501	151.382922418061	0.0505227450732953	0.343541344171521	0.147064526382218	0.883081089229007	0.968589207071643	-0.124636226372678	-0.142834897679619
CCNYL1	0.101841197153157	0.122167113349915	0.404494006902391	56.3710089864305	0.0243603477838052	0.275538710022266	0.0884098926856291	0.92955089886051	0.982145510614865	-0.0854369860990016	-0.175109834562986
PLEKHM3	0.46878706917775	0.101286288563245	3.68613964163816e-06	159.232264082828	0.606092298687728	0.224930273733917	2.69457858484941	0.00704777050557566	0.0813892631318102	0.524054656902634	0.542537015253979
IDH1	0.00798642710200751	0.114105391627551	0.94420028845822	121.190001050475	-0.0610719371234785	0.221947604388034	-0.275163758995594	0.783190428734752	0.933509831629437	-0.241328365081954	-0.280502378398873
PIKFYVE	-0.117608134219168	0.0598991847715609	0.0495956922286033	328.850673306326	-0.226735436085441	0.150605212061275	-1.50549528122036	0.132196789129922	0.443401175363893	-0.449939065917368	-0.484871225554294
PTH2R	0.897256651748306	0.324545417117867	0.00569827362577751	26.8378867042263	1.23403200664977	0.556603620006905	2.21707506435991	0.0266179624484132	0.182743448453618	1.23573626927856	1.31718752670297
RPE	0.103885592842468	0.0678496377703022	0.125740992517911	100.395815421086	0.110246129633387	0.206716208062045	0.533321168508942	0.593811276604695	0.854454986162342	-0.0820412752254906	-0.0691578395029809
KANSL1L	0.980713831954555	0.191604971871941	3.0811344692474e-07	280.578988731364	1.35838230200252	0.358431369906798	3.78979747881927	0.000150770156638897	0.00584392615129182	1.37435740596976	1.47059082111554
ENSG00000272807	-0.066946441836023	0.136577194395365	0.624011543342321	10.6489405975882	-0.0189506588823101	0.396751852715281	-0.0477645126358353	0.961903919072915	0.99173341120168	-0.36579074737251	-0.228539953792371
KANSL1L-AS1	0.0125886288568638	0.0814267468283711	0.877136149111159	69.4549939272074	0.0534657324967993	0.229167258588223	0.233304411922424	0.815525032911384	0.945229201931174	-0.23368417632595	-0.139204315501269
LANCL1	1.06202929558258	0.256071051563684	3.36271026251188e-05	25.98062371647	1.61988923086822	0.489329167958888	3.31042851507334	0.000931532425239286	0.0213470116119776	1.50942118323651	1.79319579994499
ENSG00000273118	-0.567563981009832	0.533450346678279	0.28735178833886	111.131833894749	-0.930480688160436	0.973421391292624	-0.955886830188552	0.339129413344399	0.68040448132179	-1.19730904401663	-1.35303836411443
IKZF2	-0.088990889463373	0.40694216910274	0.826897844216045	191.822631462502	-0.237006866513081	0.610254036382537	-0.388374107147263	0.697739202857045	0.902002431370837	-0.402406247444293	-0.497542456140917
SPAG16	-0.621455914768145	0.420999400079734	0.139905126686205	41.0889471433988	-1.05053042849469	0.686132883990032	-1.5310888794392	0.125747427855633	0.431907075828495	-1.28682274550525	-1.5011363288873
BARD1	1.01777118146417	0.221712170524623	4.42171480534399e-06	69.5969165519579	1.59896472983062	0.439338412963488	3.63948310152318	0.000273185863359061	0.00897840261846459	1.43590911307381	1.76738253280316
ATIC	-0.200361626948042	0.24885885981312	0.420749550477538	38.2419541434604	-0.439645542434073	0.52897979814191	-0.831119721354896	0.405905999781777	0.738256874196185	-0.587391388160865	-0.747525299957241
MREG	0.0372408302845491	0.089682101390808	0.677956143518438	28.8078137455618	-0.00690753262862624	0.230599505127242	-0.0299546723867198	0.976103203128026	0.994587843028872	-0.192737235926086	-0.213683091272658
PECR	0.17205456924616	0.129187055076624	0.182917650920872	53.0020709307306	0.156907101737759	0.295249844317074	0.53143838941115	0.59511502481658	0.855186299445814	0.0311863820330198	-0.01159507440461
TMEM169	0.52820864792575	0.100254211216841	1.37398628299814e-07	28.279253662964	0.64990604829749	0.351070444576092	1.85121265073234	0.0641389664921788	0.304565643781536	0.622753016584529	0.596587337463817
XRCC5	-0.104193568068569	0.0317005614992161	0.00101330929480187	514.055071999111	-0.177674814781692	0.116598361704151	-1.52381913591988	0.12755389795855	0.435688467175449	-0.427657670794507	-0.424348161153257
SMARCAL1	0.205524890384564	0.0478053811051088	1.71415799927863e-05	94.9930507172909	0.19915999065605	0.16267916125729	1.22425016896333	0.22085786877416	0.565297856528627	0.0867800882924296	0.0405297101817637
RPL37A	-0.440019598073551	0.136074191281847	0.00122208792082882	106.612663482792	-0.644270937405111	0.272775680889307	-2.36190753994143	0.0181811760582645	0.145686381952831	-0.985459718440203	-0.999959036604054
DIRC3	1.47712932273847	0.39248127493981	0.000167507251116284	414.037374281401	2.32908094115998	0.599965704991902	3.88202345864321	0.000103590881317787	0.00445213117399853	2.1988961626534	2.66808189828695
ARPC2	0.0278205045598506	0.0240705253308174	0.247766518948077	416.453458118311	-0.0302430215363114	0.099933537969467	-0.302631350303556	0.762170820059838	0.926087929497272	-0.208384257029984	-0.242470645536296
AAMP	0.0933031580667606	0.135993144370809	0.492658110799646	20.5440765054999	0.146308540401679	0.318986919439133	0.45866626963554	0.646473839701452	0.87709037479384	-0.0996185422017256	-0.0246698662285949
PNKD	-0.144200934239695	0.161642761342707	0.372341235287311	58.8465723419767	-0.252624218948929	0.310807851651263	-0.812798703786871	0.416333478840276	0.745122200455961	-0.494109311755258	-0.516808621185922
ENSG00000288819	-0.664131195479904	0.313298414035443	0.0340225874803899	72.7008586700474	-1.10659009744769	0.526520783885719	-2.10170259430419	0.0355793361907745	0.216745769224484	-1.35770575289011	-1.57029368695126
SLC11A1	-0.290461425626424	0.216482898306241	0.179683816121766	535.010179906501	-0.458229228077351	0.354189996536481	-1.29373848092334	0.19575576864477	0.533767704742991	-0.737045815468126	-0.770450847435189
CTDSP1	-0.09347300632725	0.0577944570075112	0.10580595754018	58.5208191195888	-0.120846480220274	0.176719166172385	-0.683833467742777	0.494080330383297	0.797844713816874	-0.409850976980062	-0.354242547708824
USP37	-0.175496904345272	0.0817029802826577	0.03171482239629	160.133989067568	-0.286066668195935	0.17915367328814	-1.596766970755	0.110317660988501	0.40524643593553	-0.546091453245869	-0.558064509426176
CNOT9	0.232207699252568	0.0792183220077952	0.00337614791855346	67.504266178358	0.357772176238371	0.210229093425221	1.70182047788562	0.0887890265045678	0.360346471109683	0.131099837489033	0.236199786664353
ZNF142	-0.0396563980761904	0.0794761620042302	0.617798945100796	40.9401155494628	-0.0856816330632446	0.262037049124565	-0.326982895546629	0.74368082214085	0.919226992794824	-0.320462390040145	-0.310861843335746
BCS1L	-0.333203755178252	0.131085573576749	0.0110258123150536	11.5827747177835	-0.475781333296519	0.48837933155889	-0.974204481131176	0.329955020143797	0.673163319656959	-0.808040189980438	-0.792103797730629
RNF25	0.042059946557629	0.135891625843487	0.756932881995926	10.6483225831514	-0.103660260468491	0.449749862076965	-0.230484251823409	0.817715499333419	0.945897782629978	-0.184732755377253	-0.333040967761282
STK36	0.207059258790434	0.423194506861991	0.624645735834211	10.9260518603809	0.169900419198264	0.863934796274959	0.196658845008704	0.844094518016372	0.956873256008361	0.0893286514238353	0.0044339804370814
TTLL4	0.124783247322516	0.14056295208765	0.374681036638331	115.510312202391	0.117719486300139	0.301333733746185	0.390661492945541	0.696047465543954	0.901472152809389	-0.0473305815374811	-0.0599384200416307
CYP27A1	1.71792860493521	0.452809667356388	0.000148280934110901	147.386244939024	2.48555728698244	0.668839902250633	3.71622159296805	0.000202224241767096	0.00721759382503194	2.59886019366958	2.86111712091117
NHEJ1	-0.0801546489072299	0.0909567092894582	0.378188180862189	69.7255802531564	-0.132138472952824	0.245534161404544	-0.538167366190284	0.590461507552209	0.852411843530777	-0.387729383129656	-0.368172783103457
CNPPD1	0.0546812773067106	0.105980447042419	0.605884944306878	16.1381461044296	-0.0447846743476671	0.314071190464474	-0.14259402233435	0.886610818722944	0.970120743828808	-0.163768912473989	-0.260409786260793
RETREG2	0.896493226472785	0.143213952088707	3.85427863912422e-10	19.0663120936696	1.21346704150307	0.392127069074078	3.09457606272479	0.00197094390191381	0.0351552932556103	1.23446823123546	1.29181779682792
ZFAND2B	0.144417172731322	0.149852313617293	0.335181301077568	16.6226858215784	0.253810821027007	0.392862009143596	0.646055905431763	0.518243150523169	0.813863175207259	-0.0147189230660038	0.107949070927992
ATG9A	1.3926702845962	0.319491000409319	1.30641271638165e-05	12.3432102975937	1.92577726966805	0.639113776171367	3.01319943563803	0.00258508970799544	0.0416061146007003	2.05861095481157	2.17055101844432
ANKZF1	0.106048439225966	0.184626506445314	0.565700912873099	19.6717622872922	0.0606818459459411	0.396316002084502	0.153114801387713	0.87830774369278	0.966797669247085	-0.0784488195083429	-0.130302241140987
GLB1L	-0.0711765001255115	0.193846221767996	0.713484585791581	7.49401060249459	-0.0676989603582459	0.553752817024262	-0.122254836954229	0.902697198507919	0.974813274743986	-0.372816811360171	-0.288677728473258
DNAJB2	-0.617760862003881	0.743328498820522	0.405931922971697	16.3961213120763	0.181171260299598	0.981659252688966	0.184556158161127	0.853577175835284	0.958711384167145	-1.28068531774828	0.0183381223680719
DNPEP	0.127149254247173	0.0817258752493921	0.119755257851037	32.6648228612039	0.271742145360723	0.315637484243872	0.860931159718552	0.389275958824329	0.725659125899393	-0.0434006791791157	0.130069840469946
STK11IP	-0.296601806657589	0.105920402974843	0.00510657343157379	15.702205172346	-0.519316066306794	0.344959091984449	-1.50544246658153	0.132210358007885	0.443401175363893	-0.74724489715473	-0.84580991436029
FARSB	-0.395378112465019	0.142550853112907	0.00554409146166783	95.4066494645506	-0.561675208868417	0.311743464963838	-1.80172248016032	0.071589079394352	0.320838299669187	-0.911310873926823	-0.898065777516958
ACSL3	0.337472091420855	0.180591213860087	0.0616635696043564	165.428128095989	0.469627473724213	0.321424047654899	1.46108381482531	0.143992441369515	0.463852001115521	0.305942429335706	0.374188772401379
AP1S3	0.305879055543568	0.161535264904931	0.058281513291703	24.5894015759076	0.475266327340395	0.404380305635173	1.17529543530534	0.239876540103992	0.586065583259684	0.253466866010751	0.381145078528186
WDFY1	0.319301248560719	0.0518440732253505	7.32627921159121e-10	153.62841351318	0.412898389525001	0.168013914917822	2.45752495992344	0.0139898088830672	0.124539019442358	0.275760929245669	0.304205598010998
CUL3	-0.106284944284994	0.0604384527256036	0.0786514315289174	400.843302478935	-0.205743765923402	0.163053618724749	-1.26181661917432	0.207014780610499	0.547414355842323	-0.431131415625729	-0.458975096003946
DOCK10	-0.0455108320190736	0.0563297660001643	0.419127566956198	2194.24762504106	-0.124964105878211	0.153078664521783	-0.816339143463256	0.414306192485455	0.744532785485043	-0.330186517860428	-0.359322208672181
NYAP2	0.492973198765974	0.689853211841056	0.47485257700331	5.34760222186088	0.655027187443174	1.10041220625137	0.595256199196998	0.551672229427719	0.831398777147711	0.564227458899952	0.602904971160339
RHBDD1	-0.184896426258612	0.0604561903846826	0.00222556564259034	285.468358052987	-0.311874450905768	0.152901463252475	-2.03970873967892	0.0413793439308503	0.236485066897548	-0.56170391952811	-0.589901980161098
COL4A4	1.73407687936106	0.506129159296407	0.000612191236981425	12.9427580504814	2.63599819707394	0.853789948686674	3.08740832698806	0.00201910038013612	0.0356778686146642	2.6256822376325	3.04670679849894
MFF-DT	-0.200095870845997	0.35177778260045	0.569482868165918	7.92060365194814	-0.158941175834019	0.815119322770327	-0.194991299303063	0.845399759037976	0.957165125913976	-0.586949971222778	-0.401237625526813
MFF	-0.370639748359009	0.152709274826047	0.0152203162209389	140.508223256773	-0.601786775815569	0.296793180654398	-2.02763006376592	0.042598018279386	0.240174218391175	-0.870220818598079	-0.947548945178828
AGFG1	-0.13899690058135	0.0500271498525797	0.00546223931387982	359.00510231928	-0.16788597527853	0.162830177654821	-1.03104951242163	0.302517601837261	0.649129301820883	-0.485465489146872	-0.412272273243211
PID1	0.00553144248278688	0.372489268890427	0.988151899342166	182.227060218491	0.0296765591768569	0.612556808119531	0.0484470318238076	0.961359977310773	0.99173341120168	-0.24540605806936	-0.168551552259158
TRIP12	0.0566496760978524	0.0490301405200242	0.247924560329591	595.065793018364	0.0352565267181762	0.127327944235235	0.276895436661104	0.781860396671107	0.933031736588904	-0.160499431319517	-0.161667890253166
FBXO36	0.769015083671391	0.157721267667614	1.08376276667279e-06	11.4921288876619	1.24571499410859	0.541432997301903	2.3007740575774	0.0214044055450693	0.160057394084483	1.02272892953918	1.33160010819046
ENSG00000225963	-0.30155522706274	0.0430587021151857	2.49910740787237e-12	101.815534091151	-0.495130863549578	0.204383795289946	-2.42255440480088	0.0154118178563685	0.132183376395301	-0.755472454872045	-0.815974120496929
SP110	-0.139474394922501	0.0565525640087677	0.0136524988262838	378.217764850042	-0.260082743729399	0.125530581510354	-2.0718675927423	0.0382777909510372	0.225119459262416	-0.48625860015506	-0.526009743463405
SP140	-0.254559952452759	0.0346946828136909	2.18196587673508e-13	191.630360857398	-0.428372165047574	0.144701450419128	-2.96038611780873	0.00307253693147899	0.0474968060830607	-0.677414001789268	-0.733618029167579
SP140L	0.141724330998022	0.0816380432093734	0.082562344486662	198.094346688724	0.146928664729147	0.191540067032987	0.767091016543511	0.44302740273888	0.763593972422064	-0.019191693186886	-0.0239048570703216
SP100	-0.180998091421626	0.0511709564263776	0.000404507505393333	1141.64775930688	-0.317289158871502	0.121670248768102	-2.60777932225847	0.00911316845191664	0.0958107575684032	-0.555228843267801	-0.596581771615306
ENSG00000235419	-0.525331513092543	0.0870008075472609	1.55806914704752e-09	20.0939114644159	-0.77946870750449	0.332261625882772	-2.34594863440384	0.0189787227721377	0.14872981452405	-1.12716154210606	-1.16674419197215
LINC01907	0.10785441966495	0.177705979842694	0.543899872663544	20.5789189278846	0.00878483929039594	0.442505159310574	0.0198525126895306	0.984161027054017	0.997412490484693	-0.0754491128243254	-0.194324379315469
CAB39	-0.0482513012650489	0.0383351222162162	0.208149240715444	993.562034420192	-0.117952359699108	0.115030423435224	-1.02540142143813	0.305173817766753	0.651927616348972	-0.334738396572428	-0.350672249615729
PSMD1	-0.207301663788278	0.129690727132036	0.10994711560133	209.048306353828	-0.324736946642119	0.231037700930194	-1.4055582501673	0.159855340783802	0.485202122794815	-0.598918686268647	-0.605769648305565
ARMC9	-0.273665342628708	0.60396357735487	0.650465474201894	10.3666830075333	-0.467064759469515	1.0540062010875	-0.443132838296025	0.657669654118785	0.881457359467733	-0.709147771089571	-0.7813506978907
NCL	0.207867394195858	0.167950700263376	0.215838776350858	103.323171704481	0.262763706053896	0.301525992506115	0.871446285177446	0.383510522787982	0.72092419691022	0.0906709523286052	0.118993693328974
PTMA	-0.383689991840307	0.195017593257313	0.0491298026916687	168.82676279135	-0.53566957884663	0.340738126958013	-1.57208582329455	0.115930648829809	0.416349648827716	-0.891897079178699	-0.865984234748606
PDE6D	0.167329107245571	0.0911612348455988	0.0664273186323608	91.2305760207443	0.202295154705257	0.19237228314178	1.05158160729508	0.292991549977299	0.639990566331138	0.0233374598397002	0.0443973688174578
COPS7B	0.0693863845940674	0.157409935486283	0.659357402428887	70.4727957458339	0.0210146767706792	0.327151139068618	0.0642353770508238	0.948782808736374	0.988656345608135	-0.139343947692028	-0.179237182664398
DIS3L2	-0.264628539821815	0.0873898731010597	0.00246066210255583	308.314058775886	-0.425431465106882	0.171948353785921	-2.4741816699016	0.013354177056024	0.120991937759328	-0.694137775855489	-0.729990268915774
TIGD1	0.106135337346441	0.109428908716694	0.332095252303693	14.1959810053464	0.142151151952976	0.341260693429624	0.416547099299295	0.677009710077864	0.891716018761719	-0.0783044830209756	-0.0297985800959381
EIF4E2	0.325460609734915	0.0608691358442369	8.94780657243224e-08	69.1296570044979	0.383171100151303	0.186516508172521	2.05435488743378	0.0399413559688414	0.231423175102428	0.285991536667926	0.267532873503633
GIGYF2	-0.0139512947541427	0.0308266291477766	0.650856367860482	454.196841981674	-0.084530120751427	0.0978825587088359	-0.863587158595563	0.387814720926086	0.724420268609859	-0.277766595233025	-0.309441293575986
INPP5D	0.0367907509261543	0.0523725514743249	0.482378906291954	2414.54816848069	-0.0295161402066185	0.124686143186062	-0.236723499920704	0.812871302756752	0.944298910420294	-0.193484811055125	-0.241573936844889
ATG16L1	-0.121947038251343	0.077204140281439	0.114212217977578	64.7487236846109	-0.251754855520787	0.196586226260655	-1.28063323819535	0.200322519537396	0.539251994335689	-0.457145921066891	-0.515736141112268
DGKD	-0.112844421828052	0.141750516045652	0.425986886940276	149.335748162483	-0.175440020104499	0.259006542450063	-0.677357484660157	0.498179166386446	0.800283367816977	-0.442026610393537	-0.421591232712962
USP40	0.266535078831983	0.100707834166374	0.00813013445482316	149.086311463465	0.331956519128464	0.200908845063006	1.65227428899091	0.0984786481665795	0.382928573208268	0.188117105088642	0.204352601767439
AGAP1	0.100575112032753	0.262622407790934	0.701745936559908	155.344436615343	0.152410560335189	0.459665349010124	0.331568521889677	0.740215092020535	0.918439746792009	-0.0875399346781947	-0.0171421803657176
COPS8-DT	0.358625752421832	0.415749390272926	0.388356995960619	15.2520591378413	0.603110860192128	0.768654980099332	0.784631435178094	0.432669693692306	0.756503392453528	0.341078346052385	0.538858998358112
COPS8	0.27712187607138	0.133662903345999	0.0381453578058239	13.0175399160052	0.259137538421575	0.445014485624777	0.582312591595215	0.560356145603881	0.836896468478912	0.205701618052267	0.1145203138383
LRRFIP1	0.107910263509691	0.0787972198917177	0.170853061178596	678.810371723844	0.125544257427969	0.156081432314054	0.804351008102995	0.421194286810577	0.748315046509463	-0.0753563570276862	-0.0502854822208693
RBM44	-0.172283459018892	0.235995828426098	0.465373338011329	8.51878249148723	-0.202630076879895	0.624915154888293	-0.324252140942423	0.74574714982947	0.920042260856348	-0.540753968289669	-0.455133929759063
RAMP1	3.2656625491771	2.48531538366453	0.188851872994418	15.6310257660319	4.08003871824629	2.35887127625996	1.72965721330723	0.0836915374582122	0.349247926459932	5.16962328578625	4.82813057867314
UBE2F	0.0208712042846276	0.112002839536273	0.852173974417596	290.023393960293	-0.0655600998886886	0.214522382908599	-0.305609601197753	0.759901909333675	0.925080836502595	-0.219926941565684	-0.28603914815153
SCLY	-0.0365458026096345	0.117718742968121	0.756218654730029	67.482692376088	-0.162778128348693	0.285978317628299	-0.569197447200398	0.569222152890475	0.841170444980364	-0.315295737173432	-0.405971037334045
ILKAP	0.0234652448769138	0.115099723033907	0.838456010296265	142.183486506983	-0.0133239262419892	0.223603987712412	-0.0595871584326384	0.952484446280963	0.988989252755311	-0.215618278672484	-0.221598600566346
PER2	-0.432324118458253	0.587443235268739	0.4617660278509	13.2525297783428	-0.717653752381982	1.0143082392619	-0.707530240417062	0.479237026933445	0.789509693486395	-0.972677641104014	-1.09048689211727
TRAF3IP1	-0.215508024907677	0.268286557531346	0.421815501987702	47.2386011020271	-0.367311423956745	0.485428136751935	-0.756675182478039	0.449244486678572	0.766577306893498	-0.612549330194768	-0.658291156673756
ASB1	0.0750452496369134	0.111848164377663	0.502248260073505	37.9667928559362	0.100678800185841	0.278215905853642	0.361872912610554	0.717447002677819	0.91037292173695	-0.129944656909824	-0.0809604641113146
TWIST2	0.0573055194328591	0.374051378469472	0.878238769387035	28.9067334853185	-0.0151992647429113	0.635540361666772	-0.0239154987781572	0.98092001158168	0.996271519776004	-0.159410085281641	-0.223912090078889
HDAC4	0.0187921723808654	0.183483051867041	0.918424009320422	681.774180091262	-0.0567545731421609	0.308038495650688	-0.184245066585833	0.85382120656863	0.958711384167145	-0.223380182676929	-0.275176312577851
NDUFA10	-0.138550848165328	0.0500257266897927	0.00561265654875147	153.132471617254	-0.278604183041097	0.153588262922981	-1.81396792788006	0.0696826635997375	0.3170228620847	-0.4847246027093	-0.548858501478953
ANKMY1	-0.0834464041113903	0.05297968357163	0.115241621275507	214.539004850567	-0.163708265520968	0.155952695226409	-1.04973027419179	0.29384214060493	0.641303912893907	-0.393196939629674	-0.407118490229737
[truncated: 9,597 more rows]
