# Supplementary material for: Integrative analysis reveals generalizable human neurodegenerative disease-associated glial states
Source: bioRxiv. 2025 Sep 25:2025.09.25.678630. Preprint. [Version 1] doi: 10.1101/2025.09.25.678630 (PMC12485690; doi:10.1101/2025.09.25.678630)
Supplement: Supplement 6 [file media-6.zip › microglia_diffexp/Gerrits_2022_FTD-GRN_OC.csv]

gene	nebula_logFC	nebula_SE	nebula_pval	DESeq_basemean	DESeq_logFC	DESeq_lfcSE	DESeq_stat	DESeq_pval	DESeq_padj	nebula_zscore	DESeq_zscore
ENSG00000238009	0.101945304246311	0.255595008790389	0.690000172294928	22.829485568747	0.194600678435126	0.523978259574637	0.371390749290059	0.71034651467924	0.913225043824487	0.0405517598908206	0.0381652120369382
ENSG00000241860	-0.415160250586707	0.334259773704931	0.214225952854315	27.9988764957812	-0.58210154571353	0.594452138339675	-0.97922357103359	0.327469524540537	0.700569527343372	-0.926138528625943	-1.09703412905556
ENSG00000290385	0.467697104181273	0.342969772665329	0.172671895946929	24.9325866119338	0.782017248442083	0.626815240982994	1.24760407423357	0.212176085715898	0.580782679289428	0.724297485884477	0.896711618221924
ENSG00000291215	-0.292312756213628	0.199246893135669	0.142352076778799	23.9253337514845	-0.512207861783911	0.465953204514572	-1.09926888971078	0.271650797926552	0.652370412464216	-0.696484295231716	-0.994880096948342
LINC01409	-0.206829110790897	0.20322045019614	0.308793276027371	116.544345337543	-0.235271717029922	0.368997664588083	-0.637596764447166	0.523736202418858	0.838123642056431	-0.536678992262482	-0.590120435813066
LINC00115	-0.078920036669804	0.146681406313738	0.590551444261387	21.3834023214888	0.017163618213787	0.433717045990618	0.039573307926104	0.968433307953143	0.990899909391249	-0.297562512831198	-0.221170254743059
LINC01128	-0.402737338684658	0.155695024283362	0.00968980762710688	50.1722995993805	-0.482437649519275	0.370249276250494	-1.30300767743535	0.192572140489879	0.558144661274657	-0.902914820857636	-0.95136905205074
NOC2L	-0.365741010913345	0.139694398744553	0.00884077091304441	55.5407362531265	-0.498114994501854	0.34109297869934	-1.46034959852083	0.144194017212429	0.489601044507601	-0.833752943880971	-0.97428248160067
C1orf159	0.0185767828492578	0.23943490119476	0.938157423692921	45.0224453231651	0.164388741143579	0.483774234506377	0.339804663866223	0.734003635438806	0.920909093811203	-0.115299476378644	-0.00599144187773858
SDF4	-0.139915686227411	0.138536236743086	0.312515739106263	58.6824084312534	-0.173632993558457	0.318923006665337	-0.544435459122144	0.586141850422043	0.86555762755553	-0.411589332922409	-0.500031549628548
B3GALT6	0.0906045958985751	0.218814736613375	0.678822916631814	13.2272338803636	0.0845174204268177	0.548320877811152	0.154138614535714	0.877500442084713	0.970691127033488	0.0193511509973477	-0.122728420131198
UBE2J2	-0.1805923890908	0.129465935308711	0.163045167985894	108.24256806122	-0.200663051977032	0.281494132179576	-0.712849857378276	0.475938670113303	0.808712326067276	-0.487631396790043	-0.539537686668507
ACAP3	-0.427519139636389	0.235726515427008	0.0697357153775334	32.0643316205146	-0.593752828148036	0.466557212995527	-1.27262597514215	0.20315079674285	0.569923715630778	-0.94924255044416	-1.11406321398838
INTS11	-0.381469360789591	0.0889934828278724	1.81521245928338e-05	57.6525849264631	-0.457182287862674	0.2662961155636	-1.71681921418596	0.0860122091274329	0.374573621283823	-0.86315592154705	-0.914456746381664
DVL1	0.200176535167909	0.390014015284338	0.607773151550126	12.9521420133839	0.434553241669459	0.789073274569186	0.550713420001094	0.581830143595902	0.864131135097625	0.224187723715692	0.388871033660717
AURKAIP1	-0.194049710663484	0.556777452551927	0.727447494269964	18.0367930103445	-0.0765833338912638	0.943050689555734	-0.0812080779319951	0.935276475475798	0.985434092303859	-0.512788856330313	-0.358187344369309
CCNL2	0.0672348848340821	0.0841456831013455	0.424273294740985	116.752292145595	0.190906073554851	0.224461527554241	0.850506880332615	0.39504333681435	0.755291510560565	-0.0243367818054303	0.0327653137293434
MRPL20	-0.163124822622603	0.0942587369248082	0.0835218961936964	63.9015480777213	-0.15538693979047	0.254256635917088	-0.611142121148574	0.541105496637735	0.844599043132259	-0.454977083350537	-0.473363790002057
ATAD3B	-0.524225600826663	0.0845659780621698	5.68183244828641e-10	72.3019862872585	-0.745732766999032	0.252592031138816	-2.95232103577014	0.00315394835096059	0.0491058337261677	-1.13002807091618	-1.33619149053868
ATAD3A	-0.416202937599682	0.12156580975793	0.000617783760298807	37.4710553058213	-0.596656664720495	0.352013852181041	-1.69498064074375	0.0900790933209537	0.383324775117983	-0.9280877542724	-1.11830735448547
SSU72	-0.198351204956894	0.080826818796578	0.0141266328958583	93.3878348942358	-0.229712923355101	0.236304615631607	-0.972105105696357	0.330998262381701	0.702931150297309	-0.520830179268513	-0.58199590787851
MIB2	0.0911180011643726	0.249342202474899	0.714787816206769	28.9227449371141	0.27925263095516	0.492526972814057	0.566979366347488	0.570728200332508	0.858357399639057	0.0203109238713407	0.161889385517024
CDK11B	0.143655787172678	0.113233208984878	0.204558118745895	51.1660650649277	0.215440227582041	0.325208974443918	0.662467042769736	0.507671949689491	0.826093846518023	0.118526398525835	0.0686235289114304
SLC35E2B	0.579440674879556	0.200904323866401	0.00392456442685154	96.3652238960657	0.958360107012021	0.37706618395379	2.54162305662888	0.0110339097653378	0.112338868184618	0.933193761680815	1.15444784020118
CDK11A	0.198587953017326	0.0901200720391978	0.0275529854004099	68.603922238476	0.370021769858332	0.266742404644798	1.38718765151369	0.165384549864606	0.520358278022513	0.221217987801763	0.294554213131439
ENSG00000290854	0.340535621630069	0.101369592563405	0.000781269413546189	58.2803262270723	0.570828047159156	0.274412937736694	2.08017906104296	0.0375091120637963	0.238122028959728	0.486578573165898	0.588045266191053
NADK	-0.28773814637443	0.0887764354743417	0.00119046629782675	86.7297380460384	-0.342632275227923	0.252537558802354	-1.35675769122359	0.174858214826209	0.533353337937841	-0.687932403139328	-0.747034670298852
GNB1	-0.285007544100596	0.0630882490117546	6.25441632838574e-06	1116.84343291223	-0.367327899587611	0.175276485342205	-2.0957055298687	0.0361083210165981	0.233015691593303	-0.682827745733803	-0.78312888456702
CFAP74	-0.0961265557833476	0.122082521909075	0.431053604316662	108.960820496618	-0.0542555385040702	0.27722140153922	-0.195711940718958	0.844835637811103	0.961068240062106	-0.329728817700253	-0.3255538616477
PRKCZ	-0.179108058896907	0.227511748984713	0.431136987622796	56.9220396892343	-0.199574630176413	0.43360219202243	-0.460271266723876	0.645321522663837	0.888547555103835	-0.484856552137963	-0.537946889484622
FAAP20	-0.204983296504944	0.189878473636702	0.280342639803986	42.8466614779105	-0.155802287671209	0.400478456174278	-0.389040372257647	0.697246281507202	0.907957221024105	-0.533228380046155	-0.473970847154566
SKI	0.492627742404126	0.129292230526233	0.000138860994478193	997.283204831079	0.742486994898016	0.251107268058789	2.95685186907528	0.00310797389851629	0.048669781591032	0.77090345565469	0.83893565675145
MORN1	-0.0553719720834349	0.239957341716876	0.81750314907521	41.8700372100194	-0.0308417838724169	0.457612816040187	-0.0673971156212295	0.946265565370593	0.987297941935665	-0.253541161414157	-0.291333180923517
RER1	-0.324760684878451	0.128662274447889	0.0115984058889857	84.3415537121077	-0.406285619201062	0.290166241614101	-1.40018224360293	0.161458751683664	0.513999690497772	-0.757143279126983	-0.84006805154846
PEX10	-0.385838883476758	0.263013719777451	0.142378375721652	12.9575669230364	-0.584232711759031	0.605322746425091	-0.965159025014981	0.334465166649658	0.704614080144499	-0.871324418496387	-1.10014896279157
TNFRSF14	0.0867501741822945	0.272356024742396	0.750092383081029	74.9625276668412	0.228983648120903	0.458106299163808	0.499848285297259	0.617181908476263	0.874649067476525	0.0121455969162669	0.0884180931521942
WRAP73	0.147987518413829	0.18488065092107	0.423450743905743	23.6678519296161	0.280401790116448	0.445365807813465	0.629598826845481	0.528957091332493	0.838634424054169	0.126624247183906	0.163568954188446
LRRC47	-0.128852363350957	0.170747958953638	0.45046809679061	24.9947147248268	-0.12470490683591	0.419451426646681	-0.297304762634539	0.766233845892665	0.935407601971202	-0.390907275490542	-0.428520061594337
CEP104	0.0369753656091103	0.0854737517375336	0.665310314867226	81.1360996616152	0.104042668260309	0.236459126350663	0.440002760164207	0.65993510821892	0.896273340102097	-0.0809046973819945	-0.0941910376104486
DFFB	0.137358752974578	0.110853774713557	0.215308999053777	44.9494088154426	0.253093531712472	0.321608831958133	0.786960762773517	0.431304835620452	0.778926778255417	0.106754562487974	0.123656210304448
C1orf174	-0.0856323671738712	0.188431923269554	0.649506958934727	17.184920495835	-0.0686424251042287	0.496087214576804	-0.13836765610415	0.889949857790683	0.975030606912769	-0.310110714355918	-0.346581204792976
NPHP4	-0.139045662076355	0.135896038125487	0.30622429954778	106.936814059035	-0.148228466041964	0.292411148351796	-0.506917971074182	0.612212375634744	0.87263095463932	-0.409962887625622	-0.462901228637
KCNAB2	-0.146383968849055	0.217966210707711	0.501844625259992	57.7782387350019	-0.0810482679953018	0.407226101539491	-0.19902522870932	0.842243009701028	0.960758633208959	-0.423681305122832	-0.364713127475545
RPL22	-0.562028740728483	0.210321088642094	0.00753464021063965	90.1256710722881	-0.677632143620751	0.377773763962235	-1.79375120313673	0.0728528886628317	0.344967920075444	-1.20069822302919	-1.23665812963998
ICMT	0.751119103115168	0.266147351193017	0.00476965130974805	14.573871552416	1.19903906214414	0.567133352100335	2.11421010191623	0.0344973264502795	0.227278584001382	1.25413378596034	1.50621532944752
TNFRSF25	-0.367036646313345	0.259368183029507	0.157033831504217	35.7831192912581	-0.490915774124508	0.510735526797145	-0.96119370665885	0.336454780127413	0.705406599220622	-0.836175037681613	-0.963760366464845
PLEKHG5	0.00190290989952172	0.307772288398989	0.995066830857767	39.4840907177992	0.0842576577394852	0.54542439401065	0.154480911863726	0.877230560677328	0.970562196933081	-0.146470038949137	-0.12310807969999
NOL9	0.00241684856173585	0.0968826966684643	0.980097930472482	68.1140410900155	0.0111865040148591	0.280990366029503	0.0398109877321721	0.968243816233658	0.990899909391249	-0.145509268930304	-0.229906184536095
ZBTB48	-0.361125290145263	0.161636344036898	0.0254709864682747	43.600732604909	-0.506617091471875	0.36898836789581	-1.3729893285279	0.169755664246274	0.526115489495176	-0.825124197971539	-0.986708833139512
KLHL21	1.54009844179508	0.325073930602626	2.1617165646718e-06	49.2890836580653	2.52470684143265	0.552790684779201	4.5672022176732	4.94277127371715e-06	0.000375885986863157	2.72907184727848	3.44376249072338
PHF13	-0.0298499283006469	0.235660266399505	0.899205479229606	14.0408132250586	0.055467031640933	0.581482505113401	0.0953889947731373	0.924005857117246	0.983272924094203	-0.205829603034383	-0.165187397565393
THAP3	-0.349630127369042	0.14058536957044	0.012884004754686	24.5076198490717	-0.503972313801071	0.364021073711606	-1.38445917062576	0.166217901722611	0.521136740137708	-0.803634848037403	-0.982843323584002
DNAJC11	-0.324536178953414	0.0597236931237925	5.51168406223308e-08	148.170012487978	-0.418151557137567	0.187951530453105	-2.22478399686082	0.0260957422184398	0.192811832293416	-0.756723582035317	-0.857410869050664
CAMTA1	0.540190916587617	0.141602001516744	0.000136263648691058	359.011157734502	0.826282424965443	0.27363353532278	3.01966798035466	0.00253051922980913	0.0422219021940841	0.85981926432176	0.961407968586751
PER3	0.757092042836809	0.609411514363306	0.214113719730728	31.8275519158689	1.15822593786558	0.902560891886455	1.2832662574652	0.19939880994039	0.566017743034567	1.26529975153322	1.44656437139891
PARK7	-0.274404591201853	0.0966283447376537	0.00451426788416231	55.8676747370755	-0.328886545473299	0.272120256568405	-1.20860736213008	0.226813726644954	0.601839698591014	-0.663006315658224	-0.726944418365572
ENSG00000284747	-0.317720470887288	0.203590772871892	0.118621973205586	19.7178828133303	-0.389412408940879	0.520660295782467	-0.747920308299398	0.454508227235743	0.792305551712798	-0.74398212386433	-0.815406789389117
ERRFI1	0.471254003635974	0.344770419177681	0.171668183862852	12.6821290697243	0.88575830816267	0.707333755417997	1.25224945279083	0.210478981217571	0.580242351878707	0.730946844275531	1.04833572715007
RERE	0.225627990014232	0.0307124066308608	2.03499167914243e-13	2774.14640523868	0.347933923719266	0.134030381893042	2.59593324144164	0.00943343918719523	0.102768165358692	0.271767321340607	0.262271431386216
ENO1	-0.994799893752591	0.363258937777832	0.00617122588980859	191.558750464227	-1.36355974365606	0.509154898902884	-2.67808430517752	0.0074044578850719	0.087039363509168	-2.00973163384548	-2.23918462613706
SLC2A5	-0.17461343780343	0.212828041383042	0.411963179612709	964.037247652692	-0.188368232635434	0.327823008224779	-0.574603453416776	0.565559515951406	0.85634567476448	-0.476454193043157	-0.521568031913453
GPR157	0.229220224615957	0.206376213292618	0.266701331806329	13.7551199495583	0.540456544327871	0.547755933315378	0.986674012012383	0.323802474158887	0.698396268304496	0.27848273615506	0.543655397165178
MIR34AHG	0.00795416247166739	0.154247897737397	0.958873398740326	431.726732247077	0.091076231536429	0.283828733021482	0.320884466371259	0.748297946006334	0.927305480368564	-0.135157673339868	-0.113142303575214
LNCTAM34A	0.255939016638172	0.23960672203624	0.285447026244128	20.5161038059432	0.528953473005505	0.515657953910469	1.02578360130821	0.304993597463434	0.682554328084483	0.328431526160062	0.526842932130715
H6PD	0.0935725490828768	0.0814238536549494	0.250472222408855	90.689778463593	0.163658231154919	0.23211155791505	0.705084368158934	0.480757733889644	0.810983960638649	0.0248995182373078	-0.00705912835011578
SPSB1	1.35373370692117	0.443910555302137	0.00229173698314637	12.2001085478456	2.14015484814169	0.828536288664997	2.58305505434177	0.00979296944466377	0.105187797167688	2.3806768674899	2.88171547215303
SLC25A33	-0.464125336548732	0.120449470626812	0.000116546772033196	91.7313697262	-0.631330346910878	0.269940390952717	-2.33877688582537	0.0193469835750554	0.161765093033316	-1.01767510686124	-1.16898513028162
PIK3CD	-0.223379300467263	0.130079849182595	0.0859339534621403	648.400689647895	-0.290064071272298	0.251943066644697	-1.15130801230328	0.249605542064222	0.627895775407704	-0.567618338173046	-0.67020292109374
PIK3CD-AS2	0.103756294935265	0.238383035395562	0.663380733496679	14.7788370393166	-0.0402885953151709	0.575347638767989	-0.0700247860605498	0.94417393163395	0.987054075711344	0.0439372719883879	-0.305140292312948
CLSTN1	0.512950143802836	0.16823407137609	0.00229584220098793	193.601162071998	0.831126158725958	0.306794358522765	2.70906597737939	0.00674729207000083	0.082255155998407	0.808894670190795	0.968487391308104
CTNNBIP1	0.0316802086353093	0.147185676631617	0.829580399024548	92.1985010628918	0.0663029485911131	0.316342483099404	0.209592299907056	0.833985889948009	0.956618651544716	-0.0908035986312727	-0.149350020769594
LZIC	-0.461640514886522	0.0882052622941599	1.6614358319461e-07	58.2329415916219	-0.542860558783023	0.269388590269731	-2.0151579480017	0.0438881021071859	0.26016151205137	-1.01302991798809	-1.03968094900492
NMNAT1	-0.222226437336812	0.135631822817857	0.101327122714352	62.7490341652616	-0.279577847037428	0.332897764999244	-0.839830952418871	0.401003176136564	0.759927870152677	-0.565463146487751	-0.654876642280749
UBE4B	-0.120329092159993	0.0561254522115321	0.0320384226100065	407.488703549974	-0.130200148574896	0.178835486514482	-0.728044255155998	0.466586496082135	0.801334883849803	-0.374973655343376	-0.436551704362038
KIF1B	1.34475180839819	0.262223919527876	2.92436117419713e-07	132.233869331044	2.1396165669669	0.468474219177388	4.56720237609647	4.94276753939663e-06	0.000375885986863157	2.36388587773268	2.88092874022934
PGD	-0.282654856692568	0.103587554274892	0.00635929008142997	56.3814251199648	-0.259511316843323	0.297884355991869	-0.871181421995878	0.383655102085331	0.744645417657414	-0.678429571999252	-0.625548141413728
DFFA	-0.600496107504121	0.128337237234108	2.88209814940328e-06	65.952336961552	-0.836668116256541	0.310031593757685	-2.6986543729813	0.00696204398938731	0.0838671225833629	-1.27261009776979	-1.46909924508038
PEX14	-0.119898409616353	0.0804009991117892	0.135894500866768	245.14932264549	-0.117397676057269	0.214856812023976	-0.54639959958155	0.584791285294094	0.865286344855075	-0.374168526432113	-0.417840082437309
TARDBP	-0.0210704434177332	0.0858934409149469	0.806217099613117	140.817939074447	0.0458267125989014	0.216978837170985	0.211203604906357	0.832728397894092	0.956479332646561	-0.189417010488876	-0.179277332529119
SRM	-0.661859371251262	0.150269530504733	1.06037175610166e-05	40.1466194728592	-0.918190879044467	0.393601029512085	-2.33279592836094	0.019658858480798	0.163152471385925	-1.38732414518553	-1.58824991019188
EXOSC10	0.215391451613603	0.130093812507756	0.0977901780855539	59.3061033109239	0.36909213011884	0.314178903094528	1.1747833049369	0.240081421060258	0.617407454803917	0.25263087585587	0.293195485955291
MTOR	-0.307018841386519	0.049480916745026	5.47689753151071e-10	212.146445838518	-0.286442763316497	0.177593765081418	-1.61291002071597	0.106764057806368	0.419182515382553	-0.723976225236847	-0.664910150869187
UBIAD1	0.0772488854580702	0.184593386673327	0.675595236094858	23.1167727601297	0.200773030165067	0.468402958558414	0.428633138404973	0.668190225440198	0.89935004006254	-0.00561635410564257	0.047186493808728
FBXO44	0.348737825348174	0.495736267630732	0.481760089839892	13.8661145150167	0.735959816532674	0.839992458924973	0.876150504344478	0.380948219917006	0.743214685942794	0.501911981605667	0.829395773448488
AGTRAP	-0.0811629376250605	0.148884938183125	0.58565814640457	29.6145323706223	-0.0494056369983281	0.384944354636869	-0.128344879989042	0.897876049672974	0.976622910977808	-0.301755448976027	-0.318465424377269
MTHFR	-0.27982660704156	0.115931870222907	0.0157907663016647	233.521355722105	-0.186079315477598	0.233786517503791	-0.795936897749377	0.426068713590499	0.776368728480552	-0.67314237010096	-0.518222634966459
CLCN6	0.0502468510127999	0.0948857569870097	0.596423249749646	138.216681511783	0.0523391065485939	0.247029221180754	0.211874151156785	0.832205217168314	0.956344416201334	-0.0560946447070014	-0.169759057583108
KIAA2013	0.125180336483403	0.116728541250966	0.283537912361088	50.3869333327187	0.256010941031605	0.313959081053878	0.815427730812065	0.414827516367953	0.768033331030813	0.0839879206650441	0.127920188227786
PLOD1	-0.789084553650798	0.215973295118088	0.000258567911657552	78.2256742665187	-1.10685407857496	0.396129619659043	-2.79417146217859	0.00520328818966606	0.0684324219673845	-1.62516214002223	-1.86399308838371
MFN2	-0.209650664714533	0.0923911039780884	0.0232582903462422	60.6892055046422	-0.262186948806622	0.249717205069605	-1.04993546092886	0.293747786516859	0.672615868352998	-0.541953676997566	-0.629458746465841
MIIP	-0.379456474623566	0.125079371174903	0.00241554129936631	56.1600476703575	-0.430570634558351	0.325018104768067	-1.32475892340092	0.185251122834021	0.547944777695652	-0.859392980904856	-0.875562134834025
TNFRSF1B	-0.0448855959640945	0.194567621493708	0.81755248284541	765.726315477975	-0.00215400368014033	0.31662357468354	-0.00680304264233396	0.994571999178467	0.998104871841041	-0.233937662937769	-0.249404178843762
VPS13D	-0.0152472969811798	0.049904005568631	0.759960599768165	724.498942502032	0.0339928623645803	0.155162098655316	0.219079676410498	0.826587982098574	0.954392382966325	-0.178531072296538	-0.196573251828582
LINC02766	0.00318219733762	0.145622842385197	0.982565756692539	63.2832630957176	0.0342026878488186	0.326496375145831	0.104756715395514	0.916568857110007	0.981203901026438	-0.144078506444656	-0.196266578635116
DHRS3	0.19712348652056	0.153282582416946	0.198438313324443	377.19427627404	0.337063889602427	0.277467820940843	1.21478551444093	0.224447907057173	0.598974254712852	0.218480276850779	0.246384190197208
PDPN	-0.3130604762342	0.156595596945214	0.0455904767309776	112.623071458682	-0.405220924143795	0.309392841725628	-1.30972947494095	0.190287368682472	0.554397314178097	-0.735270611227158	-0.838511932498076
PRDM2	0.0557431242032503	0.0360068065009955	0.121591623204867	549.552025061813	0.135530928529815	0.148263210123656	0.914123796569482	0.360651799764981	0.728142761345985	-0.0458197716823649	-0.0481689570772388
TMEM51-AS1	0.0481215813864081	0.287266740807444	0.866964590464729	22.3129349316017	0.398338576444357	0.599181848699184	0.664804144700219	0.506175771340144	0.825567238676359	-0.0600676778510295	0.335941013862611
TMEM51	-0.151495324509506	0.187161607452313	0.418264458364012	421.544303949615	-0.171809785395297	0.308238910895897	-0.55739161839085	0.577259890837518	0.861459357674701	-0.433236603517778	-0.49736681578185
FHAD1	-0.349990457834918	0.360250867463212	0.331290040956668	34.6858401712712	-0.361631643662975	0.587315056156342	-0.615737056069459	0.53806807616375	0.843390777262276	-0.804308458983493	-0.774803446875081
EFHD2	-0.259981250374768	0.151118625898777	0.0853636439851346	133.162379562351	-0.292349866940202	0.298709568629475	-0.978709414236535	0.327723579144874	0.700569527343372	-0.63604295513116	-0.673543755786109
CASP9	-0.0897490449287404	0.169252066898358	0.595925761792721	40.3631202816064	-0.0499422330743543	0.385920614654414	-0.129410638296886	0.897032730321757	0.976144153827209	-0.317806536551968	-0.319249693422727
DNAJC16	-0.00670092996406824	0.0634358299020556	0.915873379105746	125.781785868192	0.103631956315375	0.207104235381101	0.500385499720361	0.616803661447202	0.874649067476525	-0.162554276224004	-0.0947913190500677
AGMAT	0.0120124723559409	0.174000319933462	0.944960111878022	17.0907221587423	0.0262162499420824	0.491567593770279	0.0533319329311482	0.957467437597814	0.988687279226489	-0.127570965527019	-0.207939261894573
DDI2	-0.0600751911755601	0.0864247719840527	0.486982975571894	238.911311719337	-0.0394088970785989	0.206362790140607	-0.190969006824085	0.848549875225533	0.961965231209255	-0.26233347891806	-0.303854557796594
PLEKHM2	0.0539617956612442	0.0843568024714739	0.522377297694807	255.513207331882	0.131902636158686	0.208062498214116	0.633956802839817	0.526109013573174	0.83849142668598	-0.0491498326072976	-0.0534719354657859
SLC25A34	-0.024967899615553	0.265875755193665	0.925182121732372	13.0989410843989	0.0677140558096896	0.615854940662791	0.109951307262088	0.912447991862506	0.981203901026438	-0.196703014325305	-0.147287598473206
SPEN-AS1	0.225607554911935	0.169620908849823	0.183495456107096	23.8395008271768	0.368855575298972	0.413191407885117	0.892699045188102	0.37201836183542	0.738028973728156	0.271729119440142	0.292849746150128
SPEN	-0.160595716218519	0.0733498473175089	0.0285642548208062	538.951893739635	-0.189042570088209	0.18601091830541	-1.01629824641702	0.309487383408667	0.686732723129316	-0.450249107453539	-0.522553618677935
ZBTB17	-0.00721636229291778	0.103688516499544	0.944514788589426	50.4275564529621	0.0382517904470928	0.290480017521583	0.131684756746652	0.895233642865545	0.975827483239525	-0.16351783854127	-0.190348559529899
FBXO42	-0.254012970118004	0.0891507431093324	0.00438220981601198	501.771369882943	-0.322265823104428	0.197952496632062	-1.62799574942179	0.103525787063314	0.413179140871399	-0.624885700080549	-0.717267814595142
SZRD1	-0.0662380416930303	0.117498098457385	0.572933039053282	78.7298680187675	-0.0120751414108005	0.276684438102229	-0.0436422861134639	0.965189544346587	0.990469336850501	-0.273854468567345	-0.263904548051638
NECAP2	-0.0380804280606932	0.113498237102722	0.737236185959734	64.241898002484	-0.016150478367113	0.286845718737983	-0.0563037107130943	0.955099862804638	0.988439564885192	-0.221215908815309	-0.269860910327549
LINC01772	-0.304358778730241	0.176214835827082	0.0841312268877272	18.1944850099439	-0.298724440879385	0.469920577222331	-0.635691338832457	0.524977622730277	0.838123642056431	-0.719003436388156	-0.682860598084891
CROCCP3	0.259702624555848	0.119663580735136	0.029986179490702	104.692621375839	0.385331393868017	0.280573710922635	1.37336955982404	0.169637487955246	0.525925887511567	0.335467310614123	0.316930195261809
NBPF1	-0.0666268584192777	0.110663724993402	0.547130252571483	106.601933484932	-0.07615329043667	0.271713503541953	-0.28027054027115	0.77926995085169	0.939893502382732	-0.274581332453767	-0.357558808707742
CROCCP2	0.13170566939351	0.13980695125154	0.346165097281075	122.656062714482	0.227311768764014	0.293182033098116	0.775326394874755	0.438146816357557	0.781820265296969	0.0961865441270882	0.0859745359106698
CROCC	0.272333979713499	0.186026847660526	0.143207645508369	139.618553260711	0.43253940581498	0.329530280285591	1.31259380910342	0.189319856839572	0.552875308152972	0.359080687510935	0.385927685407044
ENSG00000238142	0.328782864919028	0.277249726282374	0.235672599359986	12.0426253490781	0.487518352334971	0.625599187051215	0.779282266386737	0.435813458636935	0.781820265296969	0.464607670572262	0.466282887082774
ATP13A2	-0.144439747032519	0.155249053371119	0.352177261312382	68.516657592331	-0.142645841943172	0.330204052233273	-0.431993008500089	0.6657464945996	0.898388116571585	-0.420046727363608	-0.454741871033173
SDHB	-0.244544383226797	0.0648255843947866	0.000161721290354041	126.082369704646	-0.363909504914909	0.196306667520704	-1.85378066629616	0.0637705455658275	0.32126675479062	-0.607184882697794	-0.778132684917536
PADI2	0.338456835160653	0.248412155790519	0.173046145578746	818.390552418327	0.477230670649003	0.367882317783671	1.29723731633558	0.19454954476501	0.560542871060762	0.482692436818874	0.451246790740857
RCC2	0.170649039662919	0.0465469281026644	0.000246208458758873	265.112776786108	0.25390565385853	0.166596682076481	1.52407389327218	0.127490253408743	0.462131498980654	0.168988271916895	0.124843178097803
ARHGEF10L	-0.0321518900881518	0.134867280510297	0.81157356769347	294.094306036224	-0.0161379688990764	0.280618703531148	-0.0575085291750167	0.954140112055541	0.988439564885192	-0.21013294900257	-0.269842626950174
IGSF21	0.10883255643534	0.168928142146893	0.519411026646472	1436.43887931118	0.19773954131578	0.28350437627067	0.697483206139267	0.485500445689461	0.813923805915026	0.0534269644665092	0.0427528583228801
UBR4	-0.0561595331992637	0.049187032012216	0.253555927334072	265.15934948771	-0.0590505792043044	0.171647529644377	-0.344022307379819	0.730829510006624	0.920909093811203	-0.255013448213572	-0.332562116387004
EMC1-AS1	-0.158838321132812	0.127351697388813	0.212308963072518	58.69519182715	-0.162063757650798	0.315112737709154	-0.51430405139757	0.607039429614964	0.871056897783304	-0.446963788341103	-0.483122380875086
EMC1	-0.177058246974111	0.122256875505927	0.147547769863361	36.8457650896811	-0.304052545891469	0.348066449917407	-0.873547410167275	0.382364776574493	0.7437716786717	-0.481024581546016	-0.690647959973315
MRTO4	-0.408079304056143	0.181474098199359	0.0245321156261405	22.2414787993904	-0.399098093136067	0.495080830317542	-0.806127138633278	0.420169544929895	0.772028342947692	-0.912901226917179	-0.82956302838851
SLC66A1	0.275769569281678	0.212442466747806	0.194256203783191	13.5811841117632	0.38661302379104	0.513692836796879	0.752615174082936	0.451681196560876	0.790449566151172	0.365503266111856	0.318803378315629
CAPZB	0.401561905809811	0.12772145809884	0.00166630286067136	1770.28300537976	0.624152944814221	0.24258830824037	2.57288963900015	0.0100853361433081	0.10646267492544	0.600662662399615	0.665982971015069
MICOS10	1.1780198627669	0.290352511462266	4.96633398622604e-05	648.101410732393	1.74480149183718	0.422808902361527	4.12669052636283	3.68021115865497e-05	0.00191353862988855	2.05219293395967	2.30388157954699
NBL1	1.29525614654286	0.378208892412494	0.000615453770767727	85.0872222308046	1.98776317793125	0.570952424453832	3.48148653512196	0.000498638850975847	0.0134320089519494	2.27135742741519	2.65898542422444
TMCO4	0.00234018154102491	0.118363736271859	0.984225970382847	143.315684482475	0.0378706212355055	0.259976943355352	0.145669153374658	0.884182573613439	0.97349644866526	-0.145652592210586	-0.190905662399422
OTUD3	0.0655104809640103	0.117303603587297	0.576523848525764	52.3094903821591	0.111549515972598	0.307543658430011	0.362711156334844	0.716820664928386	0.914869073322803	-0.0275604262994784	-0.0832193057012053
LINC01141	0.611453398342542	0.199479613711811	0.00217493541006124	503.610797984622	0.920160651965631	0.337151508440839	2.72922003588513	0.00634843287117078	0.0794157444313051	0.99303916189245	1.09861692476086
MUL1	-0.128597374058329	0.194090303759925	0.507609416951911	17.1647079678285	-0.203111481878552	0.529745540936587	-0.383413292199595	0.701413349251734	0.909291669411188	-0.390430592015467	-0.543116221561932
PINK1	1.81797224885844	0.333126587651558	4.83424922028022e-08	15.2527453984903	3.38455900961136	0.817737092666135	4.13893296508833	3.48924875582047e-05	0.00182272485239799	3.24853621622743	4.70049072505196
DDOST	-0.249610525306676	0.147596331585735	0.0908042907941282	56.6998207267506	-0.298344844816217	0.330028258312687	-0.903997876853164	0.365996527197222	0.733724681853084	-0.616655657674185	-0.68230579447111
HP1BP3	0.113496731058169	0.0553616156393751	0.0403548798871914	706.477118668552	0.225120597252998	0.153484125856857	1.46673537733114	0.142448055134661	0.487107975510695	0.0621462912455283	0.0827720003981023
EIF4G3	-0.188978461945329	0.0302677148791098	4.27706938104091e-10	2897.51220732379	-0.224276501684291	0.119586028375305	-1.87544067422682	0.0607321238937548	0.311616859396162	-0.503308534874327	-0.574050234354312
NBPF3	1.09579116882602	0.463390249003031	0.0180433937769049	13.386602470398	1.60849368328643	0.862303400549142	1.86534540193404	0.0621330050310547	0.316295475064736	1.89847252015414	2.10465911095914
USP48	-0.0993615925100354	0.0664908294718033	0.135080149598617	331.726534208737	-0.084408532845212	0.181061573923074	-0.466186894415674	0.641081729346973	0.886278789918122	-0.335776477713679	-0.369624366718738
LINC00339	-0.00565878824132555	0.16133618830463	0.972020324547506	19.6888511378216	0.08431839635441	0.424530361310154	0.198615703466279	0.842563368750612	0.9607961763651	-0.16060606995699	-0.123019306379279
CDC42	-0.12832536588543	0.048360209016294	0.00796541992687748	335.79474334422	-0.120068591837897	0.162615198266816	-0.738360209363031	0.460295587623984	0.796909458579607	-0.38992209301235	-0.421743794490672
ZBTB40	-0.0581612615311151	0.0610118277988655	0.340448999794279	163.544876983247	-0.018113888951476	0.20142432398326	-0.0899290045673998	0.928343632216406	0.983704352074292	-0.258755530116511	-0.272730558865129
C1QA	0.153117637264647	0.163095036642547	0.347820791569625	202.472955251693	0.367192428850611	0.306302673558845	1.19878949989011	0.230609806427105	0.605445520443542	0.136214621964591	0.290418952605809
C1QC	0.0445946708270539	0.149703087653001	0.765789067890831	338.694814096698	0.145488751607855	0.270728045162802	0.537398153635562	0.590992618434212	0.866336646009287	-0.0666609742376752	-0.0336149699178777
C1QB	0.0540765108389801	0.147451687697687	0.713812567526484	391.696478692027	0.163032881076868	0.265727958192291	0.61353303651583	0.539523945442234	0.844004190264022	-0.0489353811336549	-0.00797311697340523
EPHB2	0.133491823233613	0.198181288292088	0.500575576795352	278.064934671862	0.201454458856118	0.345050382652205	0.58384070554466	0.559327489027337	0.85408019266472	0.0995256255871237	0.0481824448656855
KDM1A	-0.170844533348043	0.0781173913268292	0.0287408433074874	164.226986939364	-0.165803404705935	0.212815975202176	-0.779092850282602	0.435925021499906	0.781820265296969	-0.469408507106662	-0.488588111165177
ENSG00000240553	-0.00751891020588494	0.187957703609255	0.968090572574004	15.5932920855209	0.133840843247736	0.488287569921858	0.274102499207905	0.784005853275528	0.94230743293916	-0.164083429311942	-0.050639123427939
LUZP1	0.0938017051418605	0.0661772225779068	0.156356696863781	372.603659918793	0.1691630081226	0.183396436836567	0.922389829598209	0.356325272835478	0.723984408438001	0.0253279084077553	0.000986450756371572
LINC01355	0.0429706925966071	0.108187908172363	0.691230509080309	44.9381153553991	0.118052538088875	0.303712804478986	0.388697928924637	0.697499614608332	0.907957221024105	-0.0696968804844036	-0.0737147282814619
HNRNPR	-0.106599813940609	0.112671520929711	0.344091753817334	242.605984346406	-0.0892368904516185	0.234307941290695	-0.380853034515404	0.703312303707291	0.909991694808311	-0.349307793124376	-0.376681316220022
RPL11	-0.133320750558584	0.137760922675956	0.333159748480246	174.55377127885	-0.0960471696598771	0.271242787007844	-0.354100364177055	0.723263669172704	0.918269682871284	-0.399260592291288	-0.386634969279719
ELOA-AS1	-0.0904473712642305	0.0991496021913661	0.36164696631443	56.6087698175905	-0.0199769875541035	0.281924309955009	-0.0708594003734247	0.94350965592234	0.986761572041898	-0.319112005581308	-0.275453595107765
ELOA	-0.256657558262444	0.0972609086393295	0.00831862420885242	63.0916862333763	-0.323000646158704	0.277782286339427	-1.16278345324016	0.244917372257177	0.622965029456878	-0.629829560482864	-0.718341804885241
PITHD1	-0.242339690603311	0.145344660159837	0.0954458259459902	28.0282315166408	-0.241828247846605	0.401815199062996	-0.601839473495605	0.547280996803704	0.847581984902674	-0.603063374181072	-0.599703219576958
LYPLA2	-0.548387523033261	0.208261436635046	0.00845922869073439	34.043372608708	-0.668515668817688	0.433900572490226	-1.54071165424136	0.123386979127871	0.45522872596385	-1.17519698339588	-1.22333382610671
GALE	-0.157520066728137	0.17086105374981	0.356570782185008	23.9632827552152	-0.229051335275674	0.42685362472647	-0.536603936355117	0.591541224504916	0.866336646009287	-0.444499409997293	-0.581028955128165
HMGCL	0.121745583571234	0.148031583930816	0.410832334056391	73.9443463810003	0.257986239257963	0.317591469808278	0.812321059547671	0.416607429509105	0.77018995857024	0.0775669061301668	0.130807211304718
FUCA1	0.0377750549421072	0.155879652016775	0.808520797221273	36.43340732955	0.150923705628264	0.370946350096348	0.406861276810148	0.684109878101079	0.905484599603235	-0.0794097377846484	-0.0256714414574063
PNRC2	0.0501136105679753	0.0969735553574914	0.605312502989667	54.358248679393	0.101664073683279	0.266549068098229	0.381408475402413	0.702900173020677	0.909863937040657	-0.0563437277865502	-0.0976675037677715
SRSF10	-0.0796363330678587	0.107963677130209	0.460744466381758	189.36579881492	-0.0652780862070215	0.234417239218038	-0.278469648498438	0.78065186094737	0.940567828203723	-0.298901575552972	-0.341664011072425
IFNLR1	-0.0574817500579311	0.123238836889542	0.640910881423263	94.1339015306022	-0.0617543643678137	0.281803725280075	-0.219139630984076	0.826541279897513	0.954392382966325	-0.257485234069749	-0.3365138691188
STPG1	0.212311850207255	0.219995181917698	0.334507247669325	30.7841747668674	0.332690447978508	0.451346671044656	0.737106240771612	0.461057744292268	0.797734797004064	0.246873790587311	0.239992129127445
NIPAL3	0.624476947428664	0.111663497339197	2.23836567242876e-08	118.877704653835	0.906527716058182	0.255076079243261	3.55395033022147	0.00037949087770661	0.01096208920383	1.0173857161035	1.07869152815696
RCAN3	0.337181498739728	0.134156681840578	0.0119593649067335	44.0096404489483	0.479571874374513	0.340605760019979	1.40799695914239	0.159131970424035	0.511500837055033	0.480308290446479	0.454668607807849
NCMAP	0.478872833411551	0.269019491211368	0.0750649266304688	53.899553924867	0.714804249280106	0.469093084283358	1.52380044223446	0.127558569066536	0.462229252380811	0.745189678615788	0.798475576159396
SRRM1	0.128539567862068	0.124221944816319	0.300782255145576	246.584766163133	0.234960615591427	0.247508362203548	0.94930374674856	0.342466148504274	0.71090426515869	0.0902677533225852	0.0971538084924046
CLIC4	0.77954938097603	0.274722447515411	0.00454556795250507	52.7606702196054	1.29669596015834	0.538513572154416	2.40791695364462	0.0160438301040657	0.145579526569278	1.30728207116259	1.64894705189156
RUNX3	-0.908700857264564	0.540721931267632	0.0928537282931283	26.3434043757553	-1.21144986037801	0.849243526169068	-1.42650467509932	0.153722718392951	0.503331093688427	-1.84877590315235	-2.016866427602
SYF2	0.673487375757335	0.215930832267288	0.00181468500027921	24.6080481078413	1.25576739933631	0.494655951581491	2.53866833163825	0.0111275257754211	0.112880771908741	1.10900705851331	1.58912737604609
ENSG00000284602	0.435154709123065	0.242938416076963	0.0732589491409037	12.8150843485295	0.669338022004714	0.578659173928551	1.15670510753427	0.247392862245804	0.62541944980684	0.66346190410852	0.732023814286871
RSRP1	0.803775274879309	0.112122227919614	7.56902878726187e-13	371.663637805378	1.26891093569091	0.236177318693145	5.37270446930406	7.75643968279532e-08	1.14091104228906e-05	1.35257057396063	1.6083374843031
TMEM50A	0.102932584580307	0.14492844592825	0.477561287243453	76.2211344857681	0.237194675833126	0.311061000644168	0.762534278941833	0.445741192311684	0.786241708712187	0.0423974068810683	0.100419028592833
MACO1	-0.069263906483986	0.0801318375027975	0.387382268244512	223.805298336145	-0.0841415332133776	0.189145826918727	-0.444850064017177	0.656428111839789	0.894249312973069	-0.27951109723908	-0.36923412989862
LDLRAP1	0.0128766000384714	0.118526436128442	0.913488782489545	40.8371009817261	0.133274928156917	0.319226585229098	0.417493198635917	0.676317698085992	0.903335504535037	-0.125955543238604	-0.0514662440647007
MAN1C1	-0.0181116047860791	0.0830304271311637	0.827326155908943	373.113364131716	0.0306479727289542	0.195642165523516	0.156653207384736	0.875518166743668	0.969875014245017	-0.183885682225671	-0.201462019225318
ENSG00000233478	0.92915215598151	0.328953913301178	0.00473446439479237	12.9614246224583	0.936659666708506	0.686232206835846	1.36493107927324	0.172274712898141	0.52925760502781	1.58695330729861	1.12273127654518
SELENON	0.346021363015655	0.199347010017061	0.0826037977009797	53.7483734940046	0.661466678960921	0.387635207960796	1.70641537552961	0.0879307699003423	0.379779607562098	0.496833757766405	0.720519349436624
MTFR1L	-0.00434593650588967	0.135981248721479	0.974504091907617	30.397619070553	0.271364513091787	0.382382692658621	0.709667352371652	0.477910442174655	0.80982003753908	-0.158151791500596	0.150360403208808
PAQR7	0.0366440982774327	0.158234087273332	0.816863023814395	63.9562217131334	0.151523636076614	0.345441800369606	0.438637234736765	0.66092441266517	0.89675900430846	-0.0815239769651331	-0.0247946052279048
STMN1	0.116462699496236	0.52646560986009	0.824924128693726	14.031173456482	0.503552411646535	0.884434227710598	0.569349755888581	0.569118806978026	0.857616660269411	0.0676909481503506	0.489717677147237
PAFAH2	-0.23367505546364	0.107198756320487	0.0292700718665205	48.8973241655147	-0.22554471182554	0.315096671083302	-0.715795286094636	0.4741177635607	0.807336249633673	-0.586865484669392	-0.575903803549753
PDIK1L	0.0175265928793709	0.095410179735405	0.854250923293325	63.9622484890898	0.113534934049792	0.26660398469302	0.42585610331564	0.670212702941316	0.900399535310319	-0.117262728243759	-0.0803174918233132
CEP85	0.0353311136709311	0.135730473167799	0.794629693212269	45.3763142571828	0.160742759221566	0.346706262167478	0.463628081640817	0.642914231515952	0.887301011619362	-0.0839785038140797	-0.0113202746618098
SH3BGRL3	0.0620065590436867	0.383631714490984	0.871596892567969	28.6882357822006	0.272265962358597	0.660495939270129	0.412214437925932	0.680182255626651	0.904466365217944	-0.0341107471390826	0.151677928229201
UBXN11	-0.257575162579257	0.241694374802809	0.286556532367213	15.2837664983396	-0.425874134338017	0.550127727686901	-0.774136828421052	0.438849880609092	0.78264005113482	-0.631544953352799	-0.868697903227882
DHDDS	-0.196680324318752	0.0910360713910716	0.0307366237135514	66.4312569407488	-0.194303700407365	0.273849058888492	-0.70952845774242	0.477996598177205	0.80982003753908	-0.517706592466812	-0.530243092823903
DHDDS-AS1	-0.010091864798167	0.212481201999237	0.962118452293317	18.7907750378655	-0.0246082864356465	0.50116631620648	-0.0491020358708783	0.960837980976029	0.989323203300424	-0.168893376128229	-0.282222530840495
HMGN2	-0.562414803666187	0.109427675090397	2.75319588457408e-07	41.8476419667037	-0.692165966132427	0.317110362890711	-2.18272893961203	0.0290557774280174	0.206529265577012	-1.2014199389132	-1.25790022889738
RPS6KA1	-0.108108183762915	0.103773364391734	0.297517405804521	352.154316527389	-0.0819260871992831	0.213571096061761	-0.383601005519921	0.701274194632067	0.909248923891426	-0.352127578069805	-0.365996115667127
ARID1A	0.0182644528374643	0.0554294561046572	0.741771698858835	1059.38788200806	0.0663859431001838	0.154891685280529	0.428595911910637	0.66821732111633	0.89935004006254	-0.115883354053891	-0.149228719054365
ZDHHC18	0.0402108279554389	0.3339714164245	0.904164703659309	16.3701786351621	0.313683199630477	0.717815124043984	0.43699720042574	0.662113378355912	0.897451495966474	-0.0748562417043766	0.212211835560862
GPN2	-0.415286644350086	0.113609890529136	0.000256807277637694	37.7855164121271	-0.423585534278906	0.349541207467468	-1.21183289760859	0.225576352581078	0.600449266727979	-0.926374812344897	-0.865352969740694
GPATCH3	-0.0752609676498786	0.174798084753541	0.666788729274158	15.8362732500126	0.0251902878692892	0.504003327301372	0.0499803999393568	0.960138007380666	0.989323203300424	-0.290722156053912	-0.209438770242573
NUDC	-0.784132172294241	0.128374251105874	1.00777897971967e-09	107.763870710286	-1.11557193786425	0.282604406270101	-3.9474683094574	7.8981968750713e-05	0.00340172949352169	-1.6159040322381	-1.87673479017527
SLC9A1	0.195005866115523	0.129931021982142	0.133396569555005	37.0393301037322	0.295954567675211	0.35174711984211	0.841384480441682	0.400132576929292	0.759823692456694	0.214521543355882	0.186300320583359
WDTC1	0.186429160644456	0.094452357046972	0.048405574806584	172.363752397387	0.321049616983196	0.217438323933167	1.47650888387953	0.139807332115533	0.482212322059949	0.198488031805177	0.222978319632909
TMEM222	-0.045995175843503	0.137620817003629	0.738216040151102	43.2077330900149	-0.0249679408855421	0.345326628694089	-0.0723023908696603	0.942361262039711	0.98621886719268	-0.236011939811674	-0.282748188527377
WASF2	0.208421904897331	0.06791629757547	0.00214916491449298	1247.93164529894	0.343868162684099	0.171269402291337	2.00776179564849	0.044668610406874	0.262677746311649	0.239601827795925	0.256329064923677
AHDC1	0.283942963434487	0.166366015037646	0.0878710249952048	108.478757183991	0.472435658744341	0.321896046001448	1.46766530565652	0.142195159275139	0.486860546871906	0.380782817216837	0.444238578088101
FGR	-0.393776230368919	0.197029331194137	0.0456552728146997	62.3466132169315	-0.494928071444727	0.424202540961228	-1.16672585299286	0.24332109885411	0.621308031998653	-0.886162696843093	-0.969624592332323
FAM76A	-0.156497100684981	0.15200744034254	0.303227969062372	41.9416852201765	-0.111315506359831	0.348914289395086	-0.319033956886145	0.749700763302933	0.928004446109874	-0.442587051233869	-0.408950607400062
STX12	-0.0121100979233388	0.0844182911122832	0.885932046064306	342.371640696613	0.0261440662457136	0.200256643288663	0.130552803724108	0.896129080240496	0.976029300771786	-0.172666312511975	-0.208044762924451
PPP1R8	-0.14400796683662	0.102340388458917	0.159383814662324	50.5484452119281	-0.165660860692071	0.283942883546932	-0.583430225905591	0.559603715143467	0.85408019266472	-0.419239546473268	-0.488379774088774
THEMIS2	-0.0127525318044815	0.218640504914397	0.953488572629522	139.065054691863	0.0246998415493408	0.371627054405338	0.0664640565226459	0.947008373148837	0.987297941935665	-0.173867294764264	-0.210155588505656
RPA2	-0.210685359038002	0.0829207039963374	0.0110597508312814	104.20837045013	-0.238075864893026	0.227534250372682	-1.04632979212175	0.295408795061641	0.673848131610124	-0.543887960906785	-0.594218874967157
XKR8	0.152065400822641	0.233226827787247	0.51439699822874	12.8715208434577	0.322063488924282	0.598218211528994	0.538371254364049	0.590320767667598	0.866336646009287	0.134247544372397	0.224460157490056
EYA3	-0.190752687492495	0.0569000008227209	0.000801084569734759	453.226034222077	-0.227996890887042	0.179228880162758	-1.27209906506138	0.203337923338987	0.569923715630778	-0.506625317279879	-0.579487818077211
PTAFR	0.276191104195084	0.0868385042904208	0.00147013886126318	353.61676267275	0.441692517961991	0.204268764012145	2.16231062099994	0.0305942416096244	0.211903982003712	0.366291294210282	0.399305536731753
DNAJC8	-0.137235596453247	0.0790819366411509	0.0826771345198625	84.9115655340276	-0.141069394840394	0.229831912930989	-0.61379376363087	0.539351618829842	0.844004190264022	-0.406579104869698	-0.452437794056566
ATP5IF1	0.471664418371403	0.278219781349937	0.0900195995074915	26.0616714638278	0.809029871196615	0.533668882491436	1.51597722434116	0.129525111558543	0.465133704501432	0.731714084030153	0.936192271938008
SESN2	0.142986359191605	0.199701084430214	0.473990165488786	42.7137192124327	0.266094329512484	0.41623787416619	0.639284279561358	0.522638013344338	0.83812308468213	0.117274952815928	0.142657697151517
PHACTR4	-0.103841190591547	0.0440879920962936	0.0185069177601915	533.819435964641	-0.119288241152593	0.163536720142765	-0.729427868239356	0.465739975920286	0.800754720211147	-0.344150752407467	-0.420603262693239
RCC1	-0.559723348006527	0.136126513133813	3.92606919514069e-05	93.9086299930506	-0.753735985731936	0.292058682991683	-2.58076896742494	0.00985805300124618	0.105457583254479	-1.1963884631848	-1.34788870003511
SNHG3	-0.869067877142015	0.105846209067119	2.19964846995222e-16	55.5248132098216	-1.23655770156114	0.318296572773096	-3.88492307908902	0.000102362292274015	0.00414604371496816	-1.77468500114721	-2.05356312278475
TRNAU1AP	-0.216063404360898	0.0806103685279775	0.0073546844864692	124.568084145335	-0.251389247292936	0.222454906323557	-1.13006834260286	0.258447427994026	0.637969485640069	-0.553941815746007	-0.613677223943378
SNHG12	-0.821439507547365	0.348153078816739	0.0183035027622122	77.6136462114756	-1.11635021942645	0.530360617035334	-2.10488898226783	0.0353009729830038	0.229806789432457	-1.68564731451879	-1.87787229781864
TAF12	-0.247953400938819	0.0769437387501545	0.00127064467078685	86.9718263864706	-0.264075337647991	0.256227043817845	-1.03063023213008	0.302714253288079	0.680326523091882	-0.613557787194358	-0.632218745989208
GMEB1	-0.128518010049656	0.103588470103181	0.214731595409034	89.5611596946966	-0.0392059565049711	0.261178208358573	-0.150111897739742	0.880676333309586	0.971438419322772	-0.39028222691723	-0.303557947334694
YTHDF2	-0.285979756999867	0.051209384174881	2.34348474600927e-08	200.740593925699	-0.380455621455754	0.187793069020579	-2.0259300486434	0.0427719534677383	0.256753409442899	-0.684645225277992	-0.802315878953571
EPB41	0.0313247462953989	0.0648533717755631	0.629089520540799	1011.59403966476	0.0822707238377204	0.171023029869034	0.481050557347287	0.630480566865712	0.880934623678285	-0.0914681089787505	-0.1260121090512
SRSF4	-0.138695412349818	0.0391830691420057	0.000400616879446592	351.64196560209	-0.151633987291042	0.152328684070475	-0.995439488080188	0.319522561164495	0.695541249759144	-0.409308121870285	-0.467878612965038
MECR	-0.26691020889661	0.143371111799833	0.0626491168473804	34.1428559084959	-0.357162248879394	0.365284198251656	-0.977765396337603	0.328190369184164	0.700569527343372	-0.648996126587156	-0.768271144204048
LAPTM5	-0.0394673129704121	0.118293272708006	0.738651578412963	870.323783026434	0.0266607893455677	0.227041600304368	0.117426891414731	0.906521775216623	0.979414992282461	-0.223808586772421	-0.207289539488436
SDC3	0.41081712605855	0.334126584982514	0.218874877215219	34.0188623081165	1.03439588872445	0.657534686746756	1.57314269433035	0.115685780929877	0.439283744910019	0.617964606749117	1.26557893602625
PUM1	-0.177460978260049	0.0552927539533274	0.00132975378451001	1045.75620430131	-0.195495562092581	0.1528561921704	-1.27895088394357	0.200914352415527	0.567269935408619	-0.481777457664557	-0.531985073930259
SNRNP40	-0.327855124910114	0.0752471199634635	1.31829874959142e-05	96.0435352906513	-0.425547346700751	0.229159061921148	-1.85699549968999	0.0633117943527316	0.319675948089064	-0.762928104099462	-0.868220282462847
ZCCHC17	-0.0719334368595887	0.0714772194198918	0.314231513724552	105.891811893372	-0.0035295056834298	0.216265338921152	-0.0163202559459453	0.986978897785011	0.996157195588537	-0.284501585283303	-0.251414561869918
PEF1	0.189560753344094	0.172256775856464	0.271134120512307	19.5476990925028	0.332334962876385	0.446409711334659	0.744461767829339	0.456597162648748	0.794052624450282	0.20434231092099	0.239472565205582
ENSG00000269967	-0.559897171460087	0.23427044820205	0.0168501743716925	19.8728431835495	-0.890468518785521	0.521927423008441	-1.7061156006189	0.0879865585028295	0.379779607562098	-1.19671341317402	-1.54773193030071
PTP4A2	-0.260042693037183	0.12531584009775	0.0379774206192379	141.920861776645	-0.332743816876219	0.254344350884808	-1.30824142827893	0.190791434490334	0.555287020611153	-0.636157817608466	-0.732582064066676
KHDRBS1	-0.309637159640009	0.107252312656391	0.00388937307809339	463.829734789415	-0.41065455630626	0.224226433022264	-1.83142794884261	0.0670366928588853	0.330716323684677	-0.728870976036251	-0.846453528979701
ENSG00000203325	0.391607185987317	0.218815511975472	0.073507250911741	13.8934355267295	0.546524058864559	0.498528259862451	1.09627498151329	0.272958454599356	0.653706124304837	0.582053055739292	0.552523452759673
TMEM39B	0.117204899553126	0.110321093508351	0.288055080638458	57.4080437625335	0.234533686812513	0.283060094432624	0.828564998830444	0.407350600564039	0.764154519524102	0.0690784358313984	0.096529825126001
KPNA6	-0.193969305206001	0.0440139814149885	1.0481560482058e-05	276.177885709747	-0.261012051997111	0.161847447948282	-1.61270415632699	0.106808797134729	0.419182515382553	-0.512638544321156	-0.627741560596481
HDAC1	-0.186854349572356	0.0818950975394634	0.0225111664474776	106.892322658881	-0.185565885170256	0.234548392877826	-0.791162467128547	0.428849190523237	0.778035448699237	-0.499337665129301	-0.517472224154607
FAM229A	-0.0254700963567052	0.222944608816075	0.909044328930334	12.540940748964	0.331359808711639	0.655587370987545	0.505439584982388	0.613250121699874	0.87263095463932	-0.197641833697983	0.238047315823173
BSDC1	0.0612868523370552	0.114990496205759	0.594052134604733	134.673187541463	0.118602989786226	0.246603936374396	0.480945241710022	0.630555417236716	0.880934623678285	-0.0354561851785284	-0.072910208370602
ZBTB8A	0.0791108824475898	0.185036311854253	0.6689842559333	30.6075808729839	0.225618228740776	0.445660953260842	0.506255320530007	0.612677423988819	0.87263095463932	-0.00213548953129612	0.0834993202376358
ZBTB8OS	-0.344877014211882	0.0826990349836562	3.04243659159325e-05	189.928884943664	-0.4117443617944	0.211533305552282	-1.94647533502772	0.0515976679316292	0.284820458225509	-0.794749257298136	-0.848046348510263
RBBP4	-0.233249773523245	0.0674145999366945	0.000540316519504112	197.497409973547	-0.265464824958937	0.194799051458492	-1.36276241065529	0.172957401318095	0.529946991961411	-0.586070451783324	-0.634249569425528
YARS1	-0.182385888596251	0.0771102871118191	0.018017410090491	123.268095320803	-0.172654294215822	0.23508980142535	-0.734418478253922	0.462693728285665	0.798714590320077	-0.490984210423883	-0.498601118744814
S100PBP	0.22688727594724	0.0890365755082102	0.010826547330785	258.549423836248	0.382719962460364	0.20715460875281	1.84750879917449	0.0646734340348717	0.324286743749104	0.274121462522281	0.313113423375355
RNF19B	0.232188178874815	0.108252205888364	0.0319623041764023	125.304515254077	0.403866619607788	0.253706189901819	1.59186742650654	0.111414495939288	0.428892097143699	0.284031105403823	0.344020597983201
AK2	-0.291906935698924	0.158276488697647	0.0651416331703664	133.350039497436	-0.366847281996005	0.299719349292384	-1.22396929948669	0.220963809144703	0.593359217494266	-0.695725644030276	-0.78242643161099
AZIN2	0.783272927496862	0.231182756445463	0.000703756803166407	145.75828152814	1.2530030168031	0.433225618803567	2.89226435930428	0.00382475971971997	0.0552415877348185	1.31424296382151	1.58508705643239
TRIM62	0.394089503507308	0.143861404504864	0.00615571996929735	30.1073253041741	0.533298740961891	0.381153839273372	1.39916927500604	0.161762227849509	0.514555427652855	0.586693563305227	0.533193815606511
ZNF362	0.0839575358083876	0.127592778412161	0.51053063936823	206.795499813255	0.149398307976411	0.25489692599255	0.586112631192647	0.557799828604657	0.853846951112072	0.00692496764596881	-0.0279009064382561
ENSG00000225313	0.520947377324313	0.256389741281637	0.042168100489541	42.6759548717036	0.780712865041137	0.467764166183784	1.66903093798424	0.0951112486331489	0.392922634320019	0.823844902126919	0.894805179523478
PHC2	0.0176317500271039	0.0928735159511666	0.849429095402104	1224.82581915552	0.0808767491305629	0.186466193930168	0.433734112473233	0.664481532079862	0.898288274525047	-0.117066144794729	-0.128049491100414
PHC2-AS1	0.11907334727835	0.218348022424742	0.585521472096273	13.2615639262442	0.281076679491965	0.565091751233246	0.497400075082584	0.618906952646593	0.874970792346974	0.0725713595752923	0.164555347622864
ZSCAN20	0.467645922225607	0.206382069573589	0.0234560850731153	17.4426366492902	0.70601070349994	0.519293055048225	1.35956122778182	0.173968814610219	0.531365403969299	0.72420180503358	0.785623253782627
SMIM12	-0.01801770571641	0.209438526048628	0.931443672368045	101.055121486334	0.0243217863784492	0.377353588373461	0.0644535712070091	0.948609075007928	0.987429549701776	-0.183710144914379	-0.210708140008084
TMEM35B	0.067147762477044	0.198873495878809	0.735634057842806	13.0967058141429	0.182703469306136	0.537373941050832	0.339993169279589	0.733861671974071	0.920909093811203	-0.0244996505576111	0.0207766897124746
ZMYM6	0.319431493858681	0.0925358758978625	0.000556500095839256	229.418978763267	0.52297500374107	0.207219383680997	2.52377453523441	0.0116102365704807	0.116091980877821	0.447125979447763	0.518105021823882
ZMYM1	-0.210495654433046	0.0651057186842955	0.00122439182742439	116.505269085397	-0.268610615600066	0.214854552570224	-1.25019745863785	0.211227424956077	0.5804118831196	-0.543533322288839	-0.638847341070817
SFPQ	-0.181810640610935	0.0337561196584517	7.20408247681141e-08	586.196558096247	-0.232852524893155	0.14270807268773	-1.63167030783659	0.10274895827704	0.41159006470955	-0.48990882719565	-0.586584633758882
ZMYM4	-0.178247961207835	0.0276721977443177	1.18368916430505e-10	802.772272242462	-0.20186389020944	0.12910762037639	-1.56353195590579	0.117927525394385	0.444167415690267	-0.483248663621914	-0.541292787565357
KIAA0319L	-0.00691341603309747	0.0508605622148786	0.891877554549426	478.213342805866	0.0589936319555617	0.158914800832092	0.371228052054722	0.710467681021698	0.913225043824487	-0.162951503090851	-0.160033048538195
PSMB2	-0.147973610562502	0.082582903263364	0.0731619731577282	72.2230237968343	-0.110424472713701	0.254799473846159	-0.433377946378225	0.66474021948655	0.898288274525047	-0.426653021810552	-0.407648305466927
C1orf216	-0.370498154057506	0.154304508299113	0.0163465639159622	19.9750788436836	-0.58383157483968	0.431144643587675	-1.3541431710283	0.175690705340997	0.534871022605392	-0.842646068380531	-1.0995626758564
AGO4	-0.092963253441135	0.0558148359204024	0.0958000291057678	551.92843043205	-0.0697029720059869	0.162678930647199	-0.42846957334107	0.668309281130536	0.899365529524288	-0.323815259771357	-0.348131261052172
AGO1	-0.0689674073241357	0.0604357717967018	0.253799753049275	143.695376537433	-0.0417452076635565	0.199181782698725	-0.209583462392737	0.833992788080758	0.956618651544716	-0.278956814161472	-0.307269223229718
AGO3	-0.230529436553106	0.0452070118289237	3.40699953593034e-07	666.181942350865	-0.292787482913452	0.156425350483764	-1.87173934408951	0.0612426735229494	0.313476120564584	-0.580984984597855	-0.674183359161817
COL8A2	-0.238654555844962	0.164746311605172	0.147444150091985	66.6675495802564	-0.304581889502217	0.359690707923109	-0.846788317832574	0.397113120870879	0.757305966942265	-0.596174289448803	-0.691421629082853
TRAPPC3	-0.0542347106915819	0.0969327573114798	0.575814668154232	54.8559683369399	0.0202079467699899	0.275068788707161	0.0734650661929637	0.941436042070105	0.986157934845403	-0.251415136016181	-0.216720776341142
MAP7D1	0.14841817274472	0.084438591646097	0.0787976400200377	82.5581810392384	0.245371922441156	0.251961050592513	0.973848624079544	0.33013170609936	0.701943974568332	0.127429323353538	0.112370590816774
THRAP3	-0.230884852725341	0.0633865324091384	0.000270012770427901	401.030122403237	-0.286636807367892	0.165013818960003	-1.73704729200509	0.082378823685131	0.367336605495046	-0.581649408638305	-0.665193758502121
SH3D21	-0.0717998160574722	0.132453243375499	0.58776567438469	30.6033509479706	-0.130269734972703	0.371094163502332	-0.35104226308287	0.725556642121281	0.919770988189423	-0.28425179115415	-0.436653409276075
EVA1B	0.48538250377967	0.543505611699131	0.371825650984446	13.9149938403142	0.948276135293755	0.946816115481603	1.00154203101139	0.316564830512994	0.692744697532385	0.757359022123106	1.13970947883918
STK40	-0.147659258476144	0.121285549909017	0.223432529525824	158.993615948382	-0.178220254927115	0.270559330183234	-0.658710438137236	0.510081728829362	0.828377361338332	-0.426065364017637	-0.506736121755694
LSM10	0.321245735999749	0.220464725270345	0.145080535115924	19.6241329589519	0.447697880410704	0.507974848249513	0.881338676419662	0.378134538332835	0.741868375574371	0.450517569892685	0.408082753125428
MRPS15	-0.249205942184806	0.260712236895769	0.339139978841196	12.4910129861331	-0.226439213340488	0.711928398635834	-0.318064588762551	0.75043594393933	0.928097251698541	-0.615899319686411	-0.577211173992123
CSF3R	-0.239385012049769	0.0900198022833189	0.00783152072461541	557.067494074819	-0.291484710446093	0.19306172306754	-1.50980062652876	0.131094305147524	0.468105837782065	-0.597539822873795	-0.672279274944522
ZC3H12A-DT	-0.755729075996226	0.280091653165571	0.00697261780283626	18.4460530515912	-1.01191201612328	0.594789914993245	-1.70129316354459	0.0888879510809965	0.380652583480708	-1.56280656094143	-1.72522926952733
MEAF6	0.479742705697931	0.104328509069497	4.25777563508428e-06	74.2842002550185	0.834018027414677	0.306511196665662	2.72100346247518	0.00650840798147231	0.0799532888185483	0.746815840012884	0.972714039987473
SNIP1	0.0898566427531475	0.128945053801454	0.485890448696465	31.9956798236547	0.099840955676954	0.359503469767809	0.277719032145748	0.781228049564424	0.940586792254249	0.0179529083461275	-0.100332105844562
GNL2	-0.0749170195581745	0.101045310332687	0.458438788171948	62.2604046732674	-0.101007872415351	0.287919924990858	-0.350819320401524	0.725723901728453	0.919770988189423	-0.290079170735157	-0.393885349572555
C1orf109	-0.0303130034954475	0.17458710566683	0.862158754978805	22.7978959904229	0.0784214904885808	0.466152224539784	0.168231505418651	0.866401156408656	0.966809595477377	-0.206695287592367	-0.131638006629186
C1orf122	-0.0146634169766196	0.337947613180158	0.965390955580681	18.4810307220437	0.0979887015920314	0.633200654362797	0.154751421870591	0.877017289464287	0.970422278424356	-0.177439552151778	-0.103039292139856
MTF1	-0.357529526886429	0.0765089432702198	2.967706404403e-06	94.6214733339935	-0.30414262446151	0.231263114512469	-1.31513676576864	0.188463942268735	0.552739384531202	-0.818402186595656	-0.690779615490936
INPP5B	-0.140573505048853	0.0959043173942145	0.142711429029866	239.665061899889	-0.116348721418811	0.227684875170859	-0.511007686968668	0.609345674166779	0.871641112157443	-0.41281907617376	-0.416306969002854
SF3A3	-0.295120333677407	0.100200555960726	0.00322645448000607	109.542304355119	-0.299957857926878	0.249006381493943	-1.2046191592651	0.228350356924366	0.603426236770214	-0.701732852016935	-0.684663314976994
FHL3	-0.0983552360498277	0.112039495490334	0.380018514140467	46.3042015101591	-0.142120149830134	0.300011092087295	-0.473716317757949	0.635702215493116	0.884224843473628	-0.333895169327458	-0.453973538818093
UTP11	-0.150287323290578	0.142800873843478	0.292604238766906	23.8416542376554	-0.103551060323654	0.392969864351096	-0.263508909250956	0.792158357550635	0.943641471152182	-0.430978335286195	-0.397602379275856
RRAGC	0.146534290059913	0.107339923640988	0.172208271297059	57.7957860567861	0.253423259954129	0.29425850255096	0.861226634938919	0.389113233249917	0.750412361572623	0.123907545103261	0.124138128948467
RRAGC-DT	0.881854976087169	0.187150698678373	2.45291693465591e-06	117.899420171073	1.41147048296314	0.397340105133552	3.55229805581474	0.000381882022514114	0.0110027297156837	1.49853475512728	1.81669726376333
MYCBP	0.280079516990726	0.16728069592784	0.0940699544161357	20.3488308014188	0.442487149545872	0.434829656531918	1.01761032831805	0.308863177041299	0.685926632927565	0.373560392080455	0.400466940964144
AKIRIN1	0.0166639904588637	0.0884145784294948	0.850503843419469	109.086476176692	0.105638763021662	0.227388491361783	0.464573920997554	0.642236611630462	0.886803740293593	-0.118875299168519	-0.0918582443402925
NDUFS5	-0.21871403101409	0.626974442139084	0.727209112537252	13.0906987234122	-0.190591585644978	0.996031338159322	-0.191350993029189	0.84825061244132	0.961965231209255	-0.558896964690309	-0.52481760271804
MACF1	0.378491509929051	0.0617676998728988	8.91804833481763e-10	1222.9394665195	0.5984791929178	0.166576440668123	3.59282015222174	0.000327118370746169	0.00993710942003103	0.557534277021179	0.628459161593594
PPIEL	-0.435143608692514	0.101714402409942	1.88501803748539e-05	50.117537213633	-0.533339455324523	0.297013421067407	-1.7956745974906	0.0725462841794564	0.34437151203488	-0.963495926999037	-1.02576525514372
PABPC4	-0.120846206260111	0.0695172754972444	0.0821470070052591	101.74968548303	-0.143450887410069	0.224728013909974	-0.638331131549695	0.523258150818201	0.838123642056431	-0.375940361606667	-0.455918495813118
PPIE	-0.161326840419729	0.140073150626329	0.249430894086868	24.0748938779763	-0.18929627550258	0.391363380450884	-0.483684179353967	0.628610022722595	0.879978850344494	-0.451615889648013	-0.522924425159842
TRIT1	-0.177083902609529	0.0611120272802779	0.00375918188661354	137.660058959192	-0.21572352784192	0.189689128034379	-1.13724771723776	0.255434744293217	0.634415238817663	-0.481072542844001	-0.561549523054195
MFSD2A	-0.230558262856782	0.267983534369601	0.389598957916207	19.8606934663089	-0.167857753583237	0.598641703361155	-0.280397694715849	0.77917240549315	0.939893502382732	-0.581038873223799	-0.491590671759674
CAP1	0.00842939659612162	0.0683164860151623	0.901800299290901	300.312747089966	0.0648055364199038	0.176507395066396	0.367154794820501	0.713503556608363	0.913974591420292	-0.134269258569251	-0.151538583203497
PPT1	-0.0835973667528316	0.0951356327231933	0.379554345628919	167.076067025542	-0.0421859726719376	0.237158601772249	-0.177880845799766	0.858816553776839	0.965628992670561	-0.30630643276242	-0.307913429119098
RLF	-0.466572173539244	0.164631031188524	0.00459624898177473	640.252789266293	-0.642641902247897	0.274522127427811	-2.34094755227659	0.019234868988382	0.161310277885313	-1.02224928622211	-1.1855176826113
ZMPSTE24	0.0228356338859575	0.0798380378493555	0.77485936611534	87.0830125411235	0.0116502864510741	0.224432795513205	0.0519099110467954	0.958600477051458	0.988852517574813	-0.107337871830136	-0.22922833722263
COL9A2	0.0964923683602964	0.15428413706444	0.531695509847006	58.110057263102	0.311655885587612	0.356741287520694	0.873618772174032	0.382325899662664	0.7437716786717	0.0303579027263644	0.209248788083858
SMAP2	0.581800061123619	0.081106405906623	7.32146103350972e-13	2433.83065116901	0.888513549086859	0.181905232623771	4.88448592858538	1.03699047663006e-06	0.000108341276058387	0.937604458389985	1.05236268572498
ZFP69B	-0.20149574650971	0.195697152174691	0.303183516369859	13.131947874022	-0.303405116338375	0.52035747423386	-0.583070545465094	0.559845811087263	0.854288332261058	-0.526708665300106	-0.689701700803167
EXO5-DT	0.192340643692213	0.183564966604184	0.294727570055436	68.3767814046842	0.308326887881079	0.368030210821896	0.837776027116127	0.40215650502477	0.760566328822857	0.209539108707346	0.204383247744899
ZNF684	0.363708301529406	0.220621964489183	0.0992380360906969	14.3894539139172	0.673537160654089	0.561450145473361	1.19963841150353	0.230279801798992	0.605264828181289	0.529898170892574	0.738161120553956
NFYC	-0.0620272527462521	0.0570264594154934	0.27673087563509	323.882531201729	-0.0263952570871905	0.173904421645238	-0.151780252839323	0.879360257620284	0.971305411854967	-0.265982712513286	-0.28483430127595
CTPS1	-0.0645494130389913	0.122048011576434	0.596884941425342	56.0866315028991	-0.077658912697091	0.350930254287464	-0.221294435997749	0.824863182028877	0.954174825320862	-0.270697703172903	-0.359759370705408
SLFNL1-AS1	0.300691539808114	0.194241383620032	0.121615010929093	16.7832331103212	0.354502593759428	0.514726380263897	0.688720468489834	0.490999192862962	0.817527550940579	0.412093032269728	0.271871957391686
SCMH1	-0.0747254151243597	0.066643851343309	0.262175097192274	408.15954374786	-0.0436452141680352	0.174872936764924	-0.249582439544125	0.802910280110151	0.946263938645726	-0.289720980528778	-0.310046202701253
HIVEP3	0.0433796464957415	0.0677061173782129	0.521714378828675	1688.69790283991	0.083483584149342	0.172598207910504	0.483687433143164	0.628607713172154	0.879978850344494	-0.0689323716543409	-0.124239437126513
FOXJ3	-0.198587081318203	0.0334377725077465	2.86758000014677e-09	517.607559937802	-0.232667701707702	0.134793720262546	-1.7261019374977	0.0843290753429596	0.371623405345574	-0.521271132543212	-0.58631450300372
PPCS	-0.113519105864692	0.102237804369655	0.266850932444523	52.5892953969722	-0.045596591122273	0.292832561940985	-0.155708746390923	0.876262602643525	0.970067303916812	-0.362242893596433	-0.312898263328608
CCDC30	0.208267348265775	0.110504223490604	0.0594703056120922	175.703928325392	0.364166250597554	0.24091901732884	1.51157121025647	0.130642980281627	0.467485722954372	0.23931289569424	0.285996002017939
PPIH	-0.124122577341198	0.114528208089041	0.278465468362436	41.749516555923	-0.100248848232355	0.302202326258275	-0.331727586195607	0.740094968327065	0.923487180592506	-0.382065293114482	-0.392775987804788
YBX1	-0.436469160571136	0.137088608598216	0.00145331787231039	169.69374724531	-0.606448416646181	0.267701991591076	-2.26538627165894	0.0234889860428437	0.181467432600518	-0.965973947426419	-1.13261861817004
P3H1	-0.305354565817877	0.113181113359823	0.0069772397996332	59.5335110711673	-0.332292706269587	0.296280064479116	-1.1215493248045	0.262054108216793	0.642434841174458	-0.720864986120219	-0.731922737432238
C1orf50	-0.210592100723302	0.107261263637255	0.0496047629191243	42.2028317286807	-0.240334328036558	0.289840451089092	-0.829195259438384	0.406993927025624	0.764154519524102	-0.543713621439142	-0.597519761449398
SVBP	0.480890931393923	0.169761302678157	0.00461498024090441	37.8233245811901	0.712316976744141	0.379700241566262	1.87599821850477	0.0606555245214889	0.311469043925459	0.748962362360143	0.794840270303229
ERMAP	0.319821066483627	0.0917059980325592	0.00048763053553405	135.223594805267	0.482458352100836	0.221720176689802	2.17597856588315	0.0295568633193772	0.208016940684818	0.447854256430455	0.458887377255292
ZNF691	-0.438308523524124	0.110942946332049	7.79046806202702e-05	37.3190907117693	-0.591127507270738	0.315478869827098	-1.87374675075612	0.0609653389117382	0.312342586477691	-0.969412499356663	-1.11022614176506
SLC2A1	-1.20760083671145	1.37554080995064	0.379992639185054	18.2746664235347	-1.66841616890248	2.22056591962987	-0.751347282309268	0.452443680552622	0.790538903547633	-2.4075471340328	-2.68475154008131
ELOVL1	-0.189072859967754	0.270907934751315	0.485225392626036	32.1099812490944	-0.13182810126897	0.521366358459591	-0.252851184450153	0.80038321301999	0.946263938645726	-0.503485004940603	-0.438931060012356
ENSG00000288772	0.00713723305996035	0.163122773191362	0.965100693794044	21.2620141818689	0.0952547170129822	0.44912035762428	0.212091737539694	0.832035465567705	0.956336054861339	-0.136684861979247	-0.107035183224236
MED8	-0.247458151935668	0.148965340471056	0.0966774255698445	19.4258943895249	-0.280694297769878	0.457334284290475	-0.613761765543901	0.539372766361538	0.844004190264022	-0.612631956099972	-0.656508405518235
SZT2	0.0562656903943186	0.116846537704898	0.630136354017158	122.718379215248	0.14108482915335	0.276724481944641	0.509838624186401	0.610164523720886	0.871697023728534	-0.0448428731414547	-0.0400515806460833
HYI	0.718629211398313	0.264900177455358	0.00667112728176282	16.3390690129835	1.32024460251285	0.594911478162661	2.21922866001901	0.0264711721999139	0.194557024341116	1.19339635526733	1.68336487953942
KDM4A	-0.0626621199576186	0.112683148490171	0.578148433594268	87.6795036257468	-0.0228750070452952	0.284583903710172	-0.0803805371529087	0.935934605913218	0.985513388973457	-0.267169549440466	-0.279689233573305
ST3GAL3	-0.174560142351007	0.0657773385547632	0.00795901203814548	405.336360588781	-0.193212806463292	0.180590814549758	-1.06989276805137	0.284667578711776	0.664142577488588	-0.476354561167618	-0.528648682446271
IPO13	0.179604495303891	0.209357983822369	0.390957494100603	11.7919487468841	0.394514622645599	0.622843590015605	0.633408818794643	0.526466707568556	0.83849142668598	0.185729828677323	0.330352063943644
ATP6V0B	-0.204904263390188	0.179894790509108	0.254693655322547	200.383917139044	-0.211553959372388	0.314945226294997	-0.671716672327757	0.50176408537112	0.82345383146429	-0.533080633529431	-0.555455435471993
ENSG00000230615	-0.682566082622863	0.138031302737502	7.61402099136424e-07	30.6757477335322	-0.987352460930778	0.373838224069738	-2.64112227525079	0.00826318907993856	0.0940674039965715	-1.4260337985686	-1.68933392893833
DMAP1	-0.138509391452939	0.128683115028662	0.281766167024982	29.3436588016227	-0.164326578348861	0.366911104213968	-0.447864827369826	0.654250753880458	0.893531736343592	-0.408960369669998	-0.486429636198408
ERI3	0.0518421860354257	0.137573311948444	0.70629759526997	307.94856253688	0.11050419393354	0.270316160099446	0.408796107095068	0.682689297004411	0.904771019223332	-0.0531122848021632	-0.0847471098622761
RNF220	2.32591466216383	0.796535434791375	0.00349987403520376	13.7121573958368	1.89102074312264	0.91482542557281	2.06708371921188	0.0387262659299745	0.241850787349033	4.19809669470004	2.517590247494
ARMH1	0.973401167695894	0.582623793912721	0.0947770159732768	21.1437558420758	1.74215358846038	0.877290009220068	1.98583543657267	0.0470515995722646	0.270292822003261	1.66967353627502	2.3000115015748
RPS8	0.0889600786936865	0.144359736567383	0.537736888059677	183.241171504061	0.21838838263468	0.277122678004559	0.788056698236321	0.430663542133877	0.778271538557163	0.016276848668923	0.0729324436655538
PLK3	-0.0342443629202737	0.181618153761963	0.850444401749858	86.8649825547813	-0.0150877515279506	0.347328422632429	-0.0434394381363878	0.965351240270637	0.990469336850501	-0.214044670984459	-0.268307667952197
BTBD19	0.332797412811495	0.166773916545244	0.0459883334210893	40.3691623406308	0.463616219130324	0.379079118649005	1.22300648155615	0.221327248223396	0.594127583730601	0.472112568603549	0.431348410238238
PTCH2	0.0776614586672444	0.213180727746456	0.715634982139268	16.0084642292136	0.0373138089456352	0.527559233396265	0.0707291363387202	0.943613331456598	0.986777683101339	-0.00484507924525227	-0.191719478717852
EIF2B3	-0.433376629711061	0.0731801004482211	3.17941924170139e-09	344.157516545205	-0.604095505722581	0.207392750694012	-2.91280916859946	0.00358193424218995	0.052966194303494	-0.960192691507908	-1.12917969029386
HECTD3	0.199589076986215	0.167598427922936	0.233701959426088	18.1822681298496	0.357392444764672	0.483677268957778	0.738906844919088	0.459963565628272	0.796853323228104	0.223089514435507	0.276095657099261
ZSWIM5	1.15187654779923	0.343322037920575	0.000793389909620479	12.6618235487557	1.8861745762248	0.719224435044101	2.62251181178117	0.00872842421694144	0.0976821626554449	2.00331995541075	2.51050726858882
MUTYH	0.00930696695677962	0.135916299067482	0.945406944297316	26.7491112130874	0.0948568128892534	0.362303570645951	0.261815837807321	0.793463428069312	0.944117302020456	-0.132628706196124	-0.107616745224487
TESK2	0.875515705124398	0.111889678811025	5.08415981643304e-15	95.8846348371918	1.3868421752728	0.277651108435605	4.99490955785054	5.88633465029237e-07	6.40436116727369e-05	1.48668396060629	1.78070143705775
PRDX1	-0.575230747548573	0.201702198933432	0.00434613141830268	34.6436581294903	-0.706840264733604	0.439606684415359	-1.60789244065668	0.107858737731258	0.421739359600465	-1.22537839067124	-1.27934764282916
AKR1A1	-0.0728355053758988	0.107783282841264	0.499193776072285	161.890567944051	-0.0554413307888776	0.248466544785466	-0.223133987059495	0.823431227249938	0.953505043445935	-0.286187935132272	-0.327286971942139
NASP	-0.193822447822315	0.130359163494849	0.13705863626695	214.156883369602	-0.208009075812621	0.256263172822082	-0.811701008466937	0.416963215551315	0.77018995857024	-0.512364005389445	-0.550274364327633
GPBP1L1	0.0125217944582083	0.0320184097044994	0.695737300301724	557.558700449833	0.0489980364445906	0.142149901152409	0.344692722593288	0.730325389760186	0.920909093811203	-0.126618825822877	-0.174642242493213
TMEM69	-0.196447401941899	0.153453239552705	0.200482677374556	43.1491182870628	-0.192666503173766	0.359929201570241	-0.535290002403894	0.592449338532212	0.866336646009287	-0.517271161445858	-0.527850225695376
MAST2	-0.312488135988416	0.0646398649946884	1.3361873504517e-06	315.975200061407	-0.423748430814409	0.175854959140034	-2.40964731894183	0.0159679479618675	0.145481410159508	-0.73420066380123	-0.865591053312519
POMGNT1	0.359449991177753	0.195076181114939	0.0653854716777716	20.4847144414095	0.640844097386524	0.482465637139999	1.32826889223733	0.184089292515492	0.545871140856945	0.521937577114458	0.690378144368566
LURAP1	-0.410062524440995	0.276276714197921	0.137743750507689	40.5940687299237	-0.529093047764158	0.491506909830515	-1.07647122997031	0.281716561033583	0.661030039416242	-0.916608709592827	-1.0195588623787
LRRC41	-0.00753269608399216	0.103483772900263	0.941972365471877	84.9452372976685	0.0286662292369347	0.262947753058673	0.109018726737468	0.913187637074774	0.981203901026438	-0.164109200983432	-0.204358462464966
UQCRH	-0.310818415127625	0.310885523651072	0.317414983944455	50.0196550073832	-0.425643231996545	0.5380756654347	-0.791047169272516	0.428916466557009	0.778035448699237	-0.731079245116835	-0.868360424876787
NSUN4	-0.226945388225575	0.0817171823140858	0.00548285426819088	84.070581620904	-0.250859774505026	0.257890698798743	-0.972736805451039	0.330684127768472	0.702480291745708	-0.574284873412784	-0.612903366033261
MKNK1	-0.218478653759798	0.108071740857212	0.0432169052431223	1024.71084625917	-0.261929045533092	0.215107153755468	-1.21766775748821	0.223350254319416	0.597185480276668	-0.558456944458975	-0.629081804547723
MOB3C	-0.165748732990417	0.153792187879147	0.281147653197886	40.0209768485431	-0.217716627249998	0.360227833199865	-0.604385911316304	0.545587100356721	0.847217418375856	-0.45988228819082	-0.564462563682169
ATPAF1	0.229999961377622	0.156089590782642	0.140612898856716	55.5504929276868	0.350614778988487	0.340417582493454	1.02995496419527	0.303031147113496	0.680511288385249	0.279940395907613	0.266189670629731
EFCAB14	-0.178490725362178	0.0540203357800099	0.000952684134143682	172.919045872346	-0.159476928809039	0.205603812829277	-0.775651611779496	0.437954717637399	0.781820265296969	-0.483702493112256	-0.479341567192078
TAL1	-0.163403102037641	0.041687936463223	8.8668990155656e-05	301.723469450104	-0.192570200669666	0.149268764533071	-1.29009040352177	0.197019271420704	0.56349357163556	-0.455497305973358	-0.527709473505153
CMPK1	-0.169902087006323	0.055872039330186	0.00235860902446999	165.076625565966	-0.158192971596532	0.188314111044453	-0.840048420796193	0.400881238131966	0.759927870152677	-0.467646673922945	-0.477464982657733
SLC5A9	0.568493193510438	0.492002977779668	0.247899248093084	12.5586077593528	0.999596127214583	0.955167997099511	1.04651341989052	0.295324052305318	0.673848131610124	0.912728261311819	1.2147168873441
SPATA6	-0.131411729816084	0.186067016278528	0.480026333703469	958.689276654577	-0.142548025590591	0.295777872177016	-0.481942832779861	0.629846557355902	0.880902622880224	-0.395691820316005	-0.454598906257811
ELAVL4	-0.29830996268024	0.304582042953642	0.327378631549118	173.99623401308	-0.365793889519515	0.47013605331009	-0.778059642403655	0.436533853173287	0.781820265296969	-0.707695625675413	-0.780886831996049
FAF1	-0.206143517843499	0.0385733431468221	9.08191040117967e-08	1299.81938069611	-0.244614303492286	0.141362451033142	-1.73040508073064	0.0835579267338838	0.370730652337319	-0.535397327353004	-0.603775215812955
RNF11	-0.277013727044085	0.0719377208977335	0.000117759676100684	95.0221271837774	-0.314073657515439	0.213717708585621	-1.46957245421529	0.141677585218349	0.485832431029425	-0.66788390062426	-0.705294447338553
EPS15	0.210965876431346	0.143777218667013	0.142291506886956	1316.55189373162	0.354532579552563	0.260587135212334	1.36051451374866	0.173667163192927	0.530895166933451	0.244357592945246	0.271915783521638
OSBPL9	-0.00105230555579747	0.0499609257671941	0.983195742128311	441.781172673323	0.0534955016590579	0.162209748424831	0.329792149846334	0.741557019361166	0.924692238643444	-0.151994593954264	-0.168068913115091
NRDC	-0.118396879321197	0.0313247374597622	0.000157042207832201	586.299528417588	-0.12948246865172	0.129593818827316	-0.999140775566276	0.317726500819308	0.693317304832919	-0.371361527472858	-0.435502769840448
TXNDC12	-0.338835658104119	0.0766413797025043	9.82207415892073e-06	82.4437385902121	-0.404317652948736	0.256774313699583	-1.57460318800335	0.115348066535609	0.43874652460074	-0.783455392391325	-0.837191744614511
BTF3L4	-0.174856036082018	0.094563968201096	0.0644467293985049	205.405438641383	-0.181589756736553	0.226885356197716	-0.800359087865985	0.423502777608664	0.774217097446813	-0.476907712441139	-0.511660861398454
ZFYVE9	0.189133124432029	0.222726377149339	0.395785288206289	113.784983660651	0.375371768446622	0.379350237613436	0.989512411559715	0.322412500362461	0.697549184526945	0.203542890546332	0.302373573863834
CC2D1B	-0.213056606396672	0.11563764803439	0.0654093263052576	40.9652872820285	-0.258482356734562	0.331820664157056	-0.778982096823897	0.435990261031163	0.781820265296969	-0.548320831085558	-0.624044251246867
PRPF38A	0.0289644563744207	0.131843360207496	0.826113842277012	40.0446283832069	0.0849991239938887	0.331605365720413	0.25632614179577	0.797699013139571	0.945247469381478	-0.0958804950445517	-0.122024379953458
TUT4	-0.0207049252774727	0.074288456073209	0.780467494172872	675.367696495657	0.0355718842998277	0.180805373603483	0.196741300277054	0.844029988732631	0.960836175564367	-0.188733701572227	-0.194265411571747
SHISAL2A	-0.412307547387912	0.200175116518201	0.039423951385383	78.1962512554349	-0.647233302806081	0.378374937155251	-1.7105607143861	0.0871622364135141	0.378108902160138	-0.920805612642886	-1.19222830442528
ZYG11B	-0.0121075067813899	0.0758188316922883	0.873125304125822	243.466073067062	0.0319328468782794	0.196676414053097	0.162362360692922	0.871020509324926	0.967835456485855	-0.172661468565251	-0.199584094529918
ECHDC2	0.69194562541416	0.192292116496594	0.000320170204349732	158.619037251201	1.08098779039229	0.33555205836318	3.2215203675559	0.00127512398886367	0.0266441328439382	1.14351338032614	1.33367594209772
SCP2	-0.047334198164689	0.0539323803748664	0.380129211982465	187.882969836831	-0.0549218520890963	0.183354702662473	-0.299538824429275	0.764528953432073	0.934926822659804	-0.238515142227312	-0.326527721022844
CPT2	0.455107755871994	0.176053054945432	0.0097361979592928	20.4965331188766	0.669652753661262	0.428491399128189	1.56281492469567	0.118096132711598	0.444510662485841	0.700762637659408	0.732483814474879
CZIB	0.127280677429381	0.247687251928497	0.607338283964616	26.0614553054893	0.354803387613171	0.512441169009109	0.692378772570603	0.488699492952885	0.816406630913045	0.08791435149928	0.272311586600871
MAGOH	-0.184417423442288	0.10873292338958	0.0898747592152974	40.9792783273739	-0.178428538684857	0.297577351457777	-0.599603893948139	0.548770251429162	0.848078747219148	-0.494782013383245	-0.507040541618541
LRP8	-0.506293020319425	0.304298865354026	0.0961520307623376	127.443759873586	-0.691865260307252	0.479415664014535	-1.44314279286101	0.148980250756061	0.497446303226406	-1.09650444839391	-1.25746072834751
LINC02812	0.0782403242575958	0.385319244790335	0.839093412946065	14.2835209449741	-0.018009681765983	0.748597813946851	-0.0240578871998437	0.980806434737044	0.994036904177785	-0.00376293317406981	-0.272578253483953
NDC1	-0.199530453143364	0.105609327571595	0.058848153758099	123.127068302354	-0.22501804947776	0.249370232252587	-0.902345269702596	0.366873484751223	0.734125041127804	-0.523034695849233	-0.575134053275337
YIPF1	-0.0939295553587804	0.0886468428890303	0.289329896272062	112.409519943542	-0.126941695424926	0.230490396408369	-0.550746136945411	0.581807712457038	0.864131135097625	-0.325621689176016	-0.431789269346634
IFT25	0.0440557971648739	0.0680594495560426	0.517429097741527	116.948198783573	0.128664084979224	0.204765715549853	0.62834779071157	0.529776130814636	0.839575753668389	-0.067668358380232	-0.058205282494693
LRRC42	-0.05623515515684	0.158557341188342	0.72283860990189	21.0913852101466	-0.0423783784429896	0.421816690437615	-0.100466338586612	0.919974105511935	0.982024562642592	-0.255154817826226	-0.308194642301872
TMEM59	0.178084617248417	0.0996466506743867	0.0739114554588426	127.55245628109	0.300213971102144	0.234582937216345	1.27977752629668	0.200623389907838	0.567176821571861	0.182888529947839	0.192525707627925
TCEANC2	0.153060095043079	0.0860657844293331	0.0753368401942391	74.9520795140611	0.323510638466211	0.242054573059739	1.33651942360275	0.181379556127311	0.541137458752924	0.1361070510707	0.226575257917714
CYB5RL	0.0578512974790151	0.198751894561323	0.770995538165531	17.3494359884299	0.144344686533825	0.49008449815641	0.294530202601425	0.768352788013274	0.935494068905919	-0.0418786988914324	-0.0352870932591355
MRPL37	-0.345191652546034	0.147255558023064	0.019069619323304	22.201764056697	-0.40287799616805	0.380258675499437	-1.05948403580511	0.289379395890803	0.668177649853839	-0.795337450209964	-0.835087595330497
SSBP3	0.29695703849177	0.130835768925392	0.0232262119677633	177.666099054577	0.495184911104553	0.268982729668499	1.8409542936635	0.0656282569591197	0.327233846809098	0.405111660437184	0.477488046786309
ACOT11	1.52451460516612	1.0723835335199	0.155138565660848	25.8494495754207	0.853610932638111	1.66019581972891	0.514162800854116	0.607138173142328	0.871056897783304	2.69993902635584	1.00135030805547
TTC4	-0.571128865335295	0.203776822263567	0.00506740353110242	37.8167457537114	-0.775724535050415	0.432465703993294	-1.79372497723529	0.0728570765988123	0.344967920075444	-1.2177102276373	-1.38002635320751
USP24	0.191755240458339	0.0619940884802957	0.00198063107978004	868.399612074501	0.327401831897141	0.157739610016494	2.07558413427614	0.0379324300749684	0.239168999327734	0.208444740998928	0.23226248280457
DAB1	0.154271320790466	1.02792834493699	0.880701625752185	87.8565944158508	0.350587670636718	1.8618704647305	0.188298636923415	0.850642553821193	0.962677982300781	0.138371347317872	0.266150050062015
OMA1	0.157451398266721	0.281533621039835	0.575982095620861	25.6833333800652	0.302417682109895	0.535475190620749	0.564765067377478	0.572233570289929	0.858560331692977	0.144316265109403	0.195746570406707
MYSM1	-0.0906720904009091	0.0670978283710581	0.176586014498482	225.589443076088	-0.0406303101875937	0.184509360983524	-0.220207310734884	0.825709703227703	0.954392382966325	-0.319532101256244	-0.30563973017466
JUN	-0.135226273095192	0.491254829598518	0.783111068876916	67.8799679670241	-0.123768453121134	0.670525112884691	-0.184584366406003	0.853555049028212	0.964132146593957	-0.402822824631423	-0.427151375363081
LINC01135	1.2716941145123	0.335718819587835	0.000151880821411118	28.4350692226822	1.91861882920323	0.617356981690652	3.1077948190511	0.00188488879661848	0.0345996253816058	2.22730996490241	2.55792659282691
LINC01358	0.638669073564672	0.328739842615087	0.0520427887380071	19.3074701125481	1.28234177113906	0.682112002299937	1.87995778818621	0.0601138310777213	0.309964003912332	1.04391683800087	1.62796749832524
FGGY	0.694661685082098	0.135840645315552	3.15744206691927e-07	260.905290073203	1.0678475734648	0.259429656541787	4.11613532430823	3.85278149399202e-05	0.00196667782289209	1.14859085141398	1.31447068539301
TM2D1	0.0374497544114152	0.0799883775625788	0.639648759205403	197.419644935542	0.100802751759977	0.197026671206066	0.511619828640102	0.608917105274158	0.871605838188845	-0.0800178628781236	-0.0989263801420119
PATJ	1.37862658810943	0.295560230485844	3.09440141736531e-06	36.4091748578207	1.97001277720054	0.517861749766321	3.8041287623376	0.000142304148715894	0.00533831569964759	2.42721225329845	2.63304209280715
USP1	-0.148258276506293	0.127274338806081	0.244070926911687	33.1085752485021	-0.0408939631102761	0.348089499768172	-0.117481174058716	0.906478761654411	0.979414992282461	-0.427185183572813	-0.306025075568043
DOCK7	0.856549442840324	0.164171876558034	1.81457532732245e-07	252.06101271362	1.31033103704754	0.296525471007005	4.41894934892991	9.91818866863035e-06	0.000675167260112856	1.45122794705525	1.66887557767546
ATG4C	0.349834115602674	0.0640733715954652	4.76406441177242e-08	567.484814951268	0.550315849924222	0.164583731924382	3.34368314225044	0.000826741046351802	0.0193350170652025	0.503961414516444	0.558065394804718
ALG6	-0.153952834937393	0.09409149129927	0.101796987384683	56.0905185645491	-0.15951556617537	0.261982679423227	-0.608878291215871	0.542605114514618	0.845182841517405	-0.437830736074204	-0.479398038142511
EFCAB7	-0.498510227797588	0.339164272299994	0.141610673013671	27.2344835152408	-0.664631433965625	0.587636650271783	-1.13102447517225	0.258044790096402	0.637651685647955	-1.08195509792169	-1.21765677162222
PGM1	-1.02922220259809	0.28160656947541	0.000257359343219832	82.6615494506208	-1.4130136902045	0.458266056929576	-3.08339155570854	0.00204655684544049	0.0365470590657816	-2.07408157431366	-2.31146469150928
JAK1	0.818030480789709	0.0617356512450439	4.47991077886148e-40	765.840815517767	1.25248279472493	0.157255584267538	7.96463159358515	1.65716744347342e-15	2.31568435632367e-12	1.37921961879411	1.58432671901864
LEPROT	0.17044781961746	0.108705635129556	0.116886749221691	83.5916560203135	0.333509956233349	0.261104611129299	1.27730396943543	0.201494952780808	0.567827723071693	0.168612106041316	0.241189892185141
LEPR	0.228651428655135	0.0878848055546625	0.00927582503416729	375.347154586692	0.392969398685092	0.200982199772138	1.95524478849678	0.0505541844328934	0.281166779987719	0.27741941450567	0.328093621560875
PDE4B	-0.540144805614413	0.206247762174853	0.00882106166899209	1876.87127477414	-0.764187512486412	0.329350477979471	-2.3202866356066	0.020325376595336	0.166703877446266	-1.15978783761255	-1.36316426628973
MIER1	-0.161338021793573	0.0708821833958745	0.0228374215776388	332.930742153826	-0.174487758440422	0.178435127601983	-0.977877847178353	0.328134742821341	0.700569527343372	-0.45163679239293	-0.501280842472866
SLC35D1	-0.0916314097817057	0.10552956561479	0.385229666012494	102.141768712122	-0.0685885647128733	0.25219496343659	-0.271966433342824	0.78564782914952	0.942640752359646	-0.321325477328759	-0.346502484430298
IL12RB2	0.116989579631353	0.260271314011532	0.653077592080813	31.000477634217	0.192892654195512	0.489324904723496	0.394201587398275	0.693432213813064	0.907607858355725	0.0686759112880879	0.0356688267671454
SERBP1	-0.0941693679430008	0.0599622630262067	0.11630413076124	145.870085450462	-0.0860297472747935	0.187332519506551	-0.459235521421495	0.646065044820464	0.888775834699573	-0.326070000926031	-0.371993873970051
GNG12-AS1	1.36919777497084	0.43037637390538	0.00146567017741096	21.7828859870455	2.03686810366961	0.757380524161349	2.68935896645222	0.0071589390389103	0.0855019011922844	2.40958578998137	2.73075537364576
WLS	1.28071802480077	0.411923704906067	0.00187648888387101	179.559526525102	1.8917608286154	0.577882396514808	3.27360867890172	0.00106183549192467	0.0231590361566231	2.24417949252357	2.51867192917021
LRRC40	-0.253230155573877	0.0739005267094669	0.00061110916719911	99.8155679427681	-0.281259151242195	0.227753562497908	-1.23492756011129	0.216857465317493	0.587412068035923	-0.62342228664311	-0.657333974532526
ANKRD13C	-0.0870923525469688	0.0739922950701453	0.239177051590167	258.613516288432	-0.0501461793459312	0.187668903597048	-0.267205585927022	0.789310875524949	0.943410081385912	-0.312840048180238	-0.319547773775678
HHLA3	0.435316731638425	0.222752222222088	0.0506699600126416	13.2940939206646	0.629733991318753	0.528577137037883	1.19137576560301	0.233506102322812	0.608828926661232	0.663764793123453	0.674140022865276
ZRANB2	-0.002774110468863	0.0950734026726306	0.976722134585213	330.556625570644	0.0341017793628517	0.20472885730415	0.166570457198368	0.86770804063683	0.967819272772353	-0.155213379891921	-0.196414062758657
ZRANB2-DT	0.763979154802407	0.179666244645021	2.11668319472479e-05	50.092156400139	1.22778686575826	0.396693563853832	3.09505113677786	0.00196778967379579	0.0355953410410408	1.27817469397165	1.54823205954814
FPGT	0.231685664305543	0.0895619195320653	0.00968501745255519	89.218453423189	0.42693729917623	0.238704839531537	1.78855736655404	0.0736861290848199	0.34669075632963	0.283091691875166	0.377739852840954
TNNI3K	1.69983140020653	0.511934069544908	0.00089885086102337	23.6515909672226	2.67214861455963	0.739760407245236	3.6121811716179	0.000303632306782062	0.00932501526790294	3.02768070616467	3.65925795153104
CRYZ	-0.334176067186053	0.229099182204958	0.144660809200929	63.0317413452119	-0.452001558854459	0.425260369873106	-1.06288192099662	0.287835502677568	0.666745355249178	-0.774744634506679	-0.906884783828125
TYW3	-0.0902874374275287	0.116893654274268	0.439883739215651	66.936375414316	-0.15637151567943	0.324175764850467	-0.482366458675774	0.62954564385976	0.880812359537955	-0.318813021195431	-0.474802809829286
ACADM	0.163977238080214	0.146485614474028	0.262965917705498	117.967275311357	0.267365929316796	0.295371684910355	0.905184697707032	0.365367547236056	0.733724681853084	0.156515836189542	0.144516220553547
RABGGTB	-0.416482789310763	0.129903960984478	0.00134555500889437	69.8174578644025	-0.533602150405174	0.307087173889512	-1.73762434831342	0.0822770266835976	0.36709607092852	-0.928610916185471	-1.0261492005905
MSH4	-0.0789194250546231	0.20390624674086	0.698728224475626	88.0636706829333	-0.0253268177586809	0.373276872318308	-0.0678499517030986	0.945905079638615	0.987297941935665	-0.297561369462209	-0.283272709736734
ST6GALNAC3	0.444561575818001	0.103159505847361	1.63655004350977e-05	5375.41963843086	0.675347534719254	0.206811148588019	3.26552770162593	0.00109260317941659	0.0236709514393373	0.681047340185112	0.740807096556097
PIGK	-0.148744567642043	0.104621655485087	0.155102367506671	121.569524700049	-0.174129431197082	0.245510547086458	-0.709254381384116	0.478166631987307	0.80982003753908	-0.428094268601832	-0.500757124582164
USP33	0.100337964431371	0.069348085640372	0.147932125950802	446.203446254012	0.191594049796304	0.179382564798309	1.06807509420844	0.285486639414179	0.665441022104067	0.0375469579216157	0.0337708344446231
MIGA1	-0.21775884717537	0.0475947660709441	4.75608990433092e-06	233.048231441098	-0.247390283395743	0.169861393664451	-1.45642442969969	0.145275326263382	0.49144955072723	-0.557111319705434	-0.607832485715517
NEXN	-0.524836800312409	0.179247189559315	0.00341143744685775	17.3385342409768	-0.855700825060916	0.468465875304582	-1.82660225679099	0.0677595938230213	0.332156063384606	-1.13117066279456	-1.49691675071146
FUBP1	-0.162890749282517	0.093839742472955	0.0825921844380148	448.27781497017	-0.197634346819187	0.205890919224801	-0.959898316852918	0.337106393408558	0.70611061868358	-0.454539500689614	-0.535111042849741
DNAJB4	-0.615639179169971	0.324373621467657	0.0577049984667842	27.0910021155994	-0.879808426403701	0.575517204372146	-1.5287265432204	0.1263322492478	0.459678497095727	-1.30091894144953	-1.53215153221302
GIPC2	-0.61563508366405	0.249668633443884	0.013670432953366	56.9114407183454	-0.88220793057759	0.449781620282136	-1.96141391910191	0.0498307575980617	0.279029910678916	-1.3009112852065	-1.53565855906637
ENSG00000273338	-1.20263232565914	0.381224097241163	0.00160685366454196	14.6422006989191	-1.68851623953636	0.721704032532945	-2.33962422741387	0.0193031507457279	0.16164039115093	-2.39825887298481	-2.71412906241879
IFI44L	-0.681038038780946	0.21382405372451	0.0014473429431025	376.08565781464	-0.977465395187892	0.347651931123644	-2.81162078412346	0.00492925797905576	0.0655222056454986	-1.42317723451005	-1.67488335809187
IFI44	-0.0755444577168663	0.189032223717901	0.689423171864131	135.662337802539	-0.0582059311346893	0.339173983556358	-0.171610836787597	0.863743487328012	0.966736229341828	-0.29125211960214	-0.331327609902703
ADGRL2	1.06435027661563	0.597331580592557	0.0747750615150698	27.4156043739938	1.31812761745529	0.86940116435498	1.51613279519038	0.129485777195984	0.465133704501432	1.83969611584361	1.68027077221267
PRKACB	0.0656485819420533	0.207649419274304	0.751887859980819	189.544365470587	0.184804022949148	0.357465606140271	0.516984067207378	0.605167281074589	0.870117689406152	-0.0273022568153931	0.0238467814893987
RPF1	-0.0687827110796445	0.113954781202353	0.546111917079057	42.2107475247132	-0.0347548591916011	0.287333926292963	-0.120956336900382	0.903725619298195	0.978036704696093	-0.278611538300081	-0.297052387571666
GNG5	0.155282129608934	0.127881237438531	0.224645296070796	58.6328519795406	0.264199079086439	0.313379158919313	0.84306525040634	0.399191951945342	0.758768605325035	0.140260979055972	0.13988766898891
SPATA1	0.287334580875438	0.17035227652719	0.0916594755153804	42.6751648665039	0.479790271875046	0.385561142824993	1.24439477577963	0.21335430470143	0.581634005825143	0.387123193203689	0.454987809544361
CTBS	0.253591989549407	0.0616925690862053	3.9467346680124e-05	210.907695028757	0.407926823118551	0.179600947583238	2.27129549486087	0.0231290957794136	0.180429807348175	0.324043933970442	0.349954841772926
ENSG00000284882	-0.24725935226809	0.150923248164984	0.101356648179936	23.6222591517706	-0.241459327105318	0.38261505072046	-0.631076395585203	0.52799057411475	0.838634424054169	-0.612260314940423	-0.599164018620139
C1orf52	0.201609371574496	0.148036305814954	0.17323216108988	63.9148778540011	0.315821265814497	0.314172867724567	1.00524678691024	0.314778031329366	0.691200866672753	0.226866304570868	0.215336754284988
BCL10	-0.0197865520119512	0.128773911294452	0.877883013140785	31.5814410239264	-0.0120379921366203	0.353893859756772	-0.0340158265105078	0.972864530274047	0.992255186875063	-0.187016871210001	-0.263850252041841
BCL10-AS1	0.983604022760819	0.398008833825281	0.0134618297776831	45.4067111258489	1.50504728818071	0.605784805476038	2.4844586304835	0.0129748582888416	0.125798734441422	1.68874701327449	1.95346567297056
ZNHIT6	-0.441897031685772	0.102700462741888	1.68671761395067e-05	147.827323250906	-0.567163238730433	0.240845003973701	-2.35488895087217	0.0185282418482868	0.158233167014513	-0.976120947869169	-1.07520085020428
ODF2L	-0.195203259785207	0.148511745941164	0.188712941968804	95.7294585650912	-0.214395524467279	0.302109162765746	-0.709662436268178	0.47791349147679	0.80982003753908	-0.514945330425156	-0.559608562272843
SH3GLB1	-0.174806241017816	0.0691096392833936	0.0114256223387116	233.795085390107	-0.188292729005968	0.185863329136675	-1.01307089397665	0.311026299597091	0.688110401194789	-0.476814624280454	-0.521457678591736
HS2ST1	-0.311527372475315	0.0689519986727032	6.24168989314972e-06	430.747506680721	-0.353948775242512	0.179875531174179	-1.96774276596728	0.0490976424972744	0.276505060693718	-0.732404588031022	-0.763574449587002
LMO4	0.514207687624855	0.117407123637117	1.18844160161286e-05	121.774562053331	0.823867354849278	0.26504687002877	3.10838364082493	0.00188113704440201	0.0345875510187008	0.811245554625835	0.957878191125939
PKN2	0.184635337615537	0.0565909761349462	0.00110384075160503	1459.91954026363	0.321208370165314	0.144406759641121	2.22433057125289	0.0261262112967186	0.192871895200268	0.195134613368329	0.223210347432152
GTF2B	0.202223427584095	0.0590532423716215	0.000616100797684084	174.228951144901	0.285167105208148	0.186421415795638	1.52969069562672	0.126093307789329	0.459520424875465	0.22801423650766	0.17053376307402
KYAT3	0.0664405285242562	0.0567193835505489	0.241441980371775	180.208630175943	0.166386137205019	0.187393738737352	0.887895926118552	0.374596736317273	0.738988265629565	-0.0258217717134939	-0.00307212141958852
RBMXL1	-0.0193183985868798	0.111900139181889	0.862934699612819	42.2460565363068	0.00805268396703069	0.290221485086418	0.027746684449061	0.977864189215189	0.99356289576631	-0.186141693279068	-0.234486460403461
GBP3	0.228103477044805	0.171618793463155	0.183805487733374	32.1988034935067	0.32495116367859	0.417191397803125	0.778901879064956	0.436037516966446	0.781820265296969	0.276395059815738	0.228680676469479
GBP1	0.784097215933505	0.344963359315867	0.0230269660226189	13.6897613778454	1.40585546090236	0.689161164449319	2.03995165924029	0.0413551407176986	0.252602781227698	1.31578390960945	1.80849055449247
GBP2	0.432519341036763	0.416290044522454	0.298811456493796	72.2463552441944	0.732535879890759	0.61905178328989	1.18331923057837	0.236682654162743	0.613465196124578	0.658535279917608	0.824391473861082
GBP4	0.618709582270818	0.219593538760382	0.00483958293994949	29.0217369097275	0.971251210954104	0.446123773575284	2.17708911401513	0.0294739191232217	0.207617480704786	1.00660405685364	1.17328900254889
LRRC8B	-0.269042168751945	0.146304882636066	0.065927764091458	173.221007545314	-0.334342049073824	0.281815739157908	-1.18638529584214	0.235470175883978	0.612167696792322	-0.652981666615489	-0.734917981334871
LRRC8C-DT	0.432844691312944	0.192904196413192	0.0248431851409073	70.7370115550208	0.711229644690316	0.369805002226839	1.92325587919994	0.0544479226402601	0.293766906882496	0.659143498006568	0.793251065853089
LRRC8C	0.126483982429692	0.0521553672329708	0.0153025528844944	864.061548728932	0.24053524626719	0.154473911183158	1.55712537104074	0.119440722465741	0.447312508021616	0.0864249895848486	0.105301483203773
LRRC8D	0.248810744886947	0.101345962230125	0.0140859811627704	956.58221544549	0.401982948068394	0.219263216320019	1.83333508837019	0.0667527543323928	0.329752116960592	0.315105753479003	0.341267493094518
ZNF326	0.000327863630254872	0.0718005010611448	0.996356621253866	175.969369104806	0.062466762509479	0.193408720070922	0.322978004748558	0.746711899792495	0.926893577809065	-0.149414470541941	-0.154956848942325
LINC02609	0.173012516170055	0.153206856575079	0.258782275251592	76.9301315988137	0.344183929722949	0.33285670334688	1.03403033876792	0.301121980272243	0.678798344929526	0.173406615067982	0.256790578388291
ZNF644	-0.0542275081969986	0.0405950368742375	0.181609354163992	896.155361486497	-0.0112990259668849	0.146419473671051	-0.0771688743552621	0.938489202454295	0.985820334507925	-0.251401671489448	-0.262770206326905
CDC7	0.799946537570255	0.411295860420423	0.0517819756600269	13.4214821590306	1.31788461858331	0.786315983972605	1.67602420076103	0.0937334523867271	0.389389172884141	1.34541303496428	1.67991561401847
BTBD8	1.75132026610048	0.410345902507668	1.97310990157298e-05	53.0290191339883	2.67768557645701	0.615471306332344	4.35062617689459	1.35749312743873e-05	0.000831050439775781	3.12393530285432	3.66735057094441
GLMN	-0.126179338077015	0.0834547108989945	0.130546619605272	107.328568477407	-0.0949089836286183	0.240461654546603	-0.394694878930164	0.693068082600663	0.907408575943794	-0.385910253994393	-0.384971438530671
RPAP2	-0.162758143973377	0.0783420243289043	0.037752389043391	285.460481192211	-0.160440090777983	0.198869574867548	-0.806760364851386	0.419804558340315	0.771798431377232	-0.454291604948882	-0.480749289223143
EVI5	0.0925192822766298	0.0351591163317649	0.0085022617688445	1038.13045793607	0.156494816844082	0.130129226230152	1.20261083061616	0.229126954528285	0.604819415506896	0.0229305144559718	-0.0175289106589631
RPL5	-0.425283550835502	0.161200163324643	0.00833393593882801	171.920393145762	-0.53996886270455	0.296351210293509	-1.82205722112543	0.0684463037742046	0.334569842541247	-0.94506328382686	-1.03545455260633
DIPK1A	0.436310351484088	0.118837655539161	0.000241147760898594	292.724427489776	0.642219698621043	0.247327953339373	2.59663208282736	0.00941427025729698	0.102675246054949	0.665622291358199	0.692388672427429
MTF2	-0.0316038971281772	0.104674128100902	0.762708064781256	300.584448073088	0.134386339483324	0.215780290422958	0.622792467374612	0.533420908964493	0.841958529182706	-0.209108517012559	-0.0498418462373317
TMED5	-0.243689644819804	0.10306052607152	0.0180529939508985	129.99213843658	-0.3268009055817	0.245093618860039	-1.33337174220077	0.182409840891908	0.54319648676895	-0.605587012960098	-0.723896123977984
CCDC18	0.180813565026178	0.0744420842459889	0.0151440430591095	123.98799284099	0.249926238204788	0.217436430165597	1.14942210012576	0.250381971458766	0.628851956624925	0.187990094396287	0.119027010862009
CCDC18-AS1	0.289031773285106	0.0768329755114011	0.000168681873954969	879.551283640268	0.463039943079537	0.187309496932662	2.47205801447431	0.013433771387115	0.128136629979999	0.390295967900917	0.430506146404298
DR1	0.102101822421476	0.0625198525085464	0.102445776039661	146.17182403352	0.191281971703147	0.184844477790363	1.0348265416946	0.300749925293156	0.678798344929526	0.0408443589520657	0.0333147126070555
FNBP1L	0.165143877461074	0.0497810516180748	0.000908580176571361	621.12454511576	0.254951646943308	0.151534986001671	1.68246062292504	0.0924795544221306	0.387782797781319	0.158696781548062	0.126371963034564
BCAR3	0.0145816486960369	0.167593852434461	0.930666847365135	482.594124409777	0.0480962317708483	0.305173478552938	0.15760292145605	0.874769701357807	0.969566774883891	-0.122768081871554	-0.175960286963278
BCAR3-AS1	0.598951586494257	0.308162614859169	0.0519410709492523	15.2718046134857	0.934872186355272	0.615048516455715	1.51999746579762	0.128511612558342	0.463429457028937	0.969667956556039	1.12011876114852
DNTTIP2	-0.173788640018977	0.165607473491089	0.293993621138033	20.9670120580607	-0.229911875206632	0.461177275054533	-0.498532533242116	0.618108744579972	0.874970792346974	-0.474912295067456	-0.582286688571221
GCLM	0.626511684848683	0.433772855732056	0.148645823346743	25.3811939012077	1.01068096026428	0.737656542726922	1.37012403703227	0.170648185609179	0.526875147577164	1.02118950603619	1.23091807073575
ABCD3	-0.24563440206439	0.0805372475193104	0.00228881132170665	163.328796011604	-0.287490066383483	0.207857237948037	-1.38311308868327	0.166630192997313	0.521331121912221	-0.609222591662151	-0.666440850427656
ALG14	-0.187722744706372	0.182243923579219	0.302980375802148	28.3621486015637	-0.323724997497847	0.422285737154681	-0.766601779352232	0.443318317227323	0.785280250651115	-0.500961065100162	-0.719400490102494
RWDD3	0.358654136974547	0.129062591761193	0.00545405804842726	72.1955066521444	0.532924664036868	0.293700435403697	1.81451778682028	0.0695980468802889	0.337396602807784	0.520449787006376	0.532647078561603
PTBP2	-0.0737113427516876	0.0684335860979816	0.28142562459318	545.250190981709	-0.0532982079710549	0.181980986281044	-0.292877893785801	0.769615486518255	0.935573240951237	-0.287825247819366	-0.324154662628439
DPYD	0.0970255463718455	0.152624542346153	0.524962900715529	1552.16287112241	0.14718801641508	0.281108837793819	0.523597968567021	0.60055819473205	0.868958190673975	0.0313546392746337	-0.0311313871115872
SNX7	-0.0601704356693919	0.145460147466468	0.679126191444635	110.103013706896	-0.00803443403142743	0.297075672100442	-0.0270450756691749	0.978423781980737	0.99356289576631	-0.262511531399534	-0.257998799088913
FRRS1	-0.465615345452209	0.603045351774607	0.440051245162101	87.7402733797584	-0.644352276919948	1.06067290103492	-0.607493861954273	0.543523214860018	0.84572783009946	-1.02046056743758	-1.1880175031865
AGL	0.926816131438813	0.268485458523698	0.000556414478732718	78.1150705048667	1.4766172494758	0.450008501759192	3.28130967238029	0.00103326232613616	0.0228640709131024	1.58258628354871	1.91191337634823
SLC35A3	-0.111764090042659	0.0678822532315625	0.0996731033739577	139.320210805914	-0.109011677855846	0.21278702072604	-0.512304169135378	0.608438147862423	0.871605838188845	-0.358962022340079	-0.405583416579178
MFSD14A	-0.121719774646558	0.0976396623524452	0.212536042868462	172.949392167425	-0.120645956535841	0.218335014960743	-0.552572644188719	0.580556078276425	0.863815225338591	-0.377573432587322	-0.422587649451168
TRMT13	-0.0482960678502252	0.0992809694108669	0.62664214804873	105.530077912471	0.0400664088268941	0.253581753163919	0.158001939520446	0.874455270398309	0.969566774883891	-0.240313285904432	-0.187696380193934
DBT	0.0210613925014566	0.121857166917819	0.862779776451098	74.5842623046459	0.0629558432687358	0.299129009998846	0.210463850594025	0.833305662826393	0.956479332646561	-0.110654683842406	-0.154242026532414
RTCA	-0.148267653261068	0.0782460698506294	0.0581070474691656	84.3528509506082	-0.121495079446676	0.221582708924955	-0.548305777269937	0.583481961147768	0.864970805419825	-0.4272027127169	-0.423828696198449
CDC14A	0.191514730103924	0.05634754781966	0.00067679183522281	382.132605758517	0.309090442981323	0.168195309160889	1.83768765326065	0.0661084442519732	0.32860217798702	0.207995124819548	0.205499231734303
EXTL2	0.069070056606175	0.158323048557575	0.662647900857984	37.6391752358386	0.1844814197658	0.372509614795343	0.495239350713549	0.620431176593945	0.875766613250926	-0.0209060649754493	0.0233752765679691
SLC30A7	-0.174671133522212	0.0704742810021421	0.0131932815194037	283.358778556145	-0.224180829695545	0.182953048882182	-1.2253462353607	0.22044479491959	0.592962551108301	-0.476562050888646	-0.573910403702089
DPH5	-0.255602946019704	0.0890604094964923	0.00410478055519329	62.7050797925436	-0.249894225864397	0.292694109305041	-0.853772651789042	0.39323097031282	0.752469876262755	-0.627858041508297	-0.611492155730836
DPH5-DT	-0.264730586112511	0.104125437399377	0.0110087824861914	72.4863735286969	-0.257263169212774	0.299291534825753	-0.859573824440281	0.390024009074287	0.750666189308816	-0.644921484266405	-0.622262331705026
RNPC3-DT	0.144828374435923	0.189585743409679	0.444914813334552	15.7005541566061	0.34314161582664	0.484060119340602	0.708882227881272	0.478397564640959	0.80982003753908	0.120718463007107	0.255267170817779
RNPC3	0.525600766815383	0.189365682833152	0.00551022984859683	213.448155080106	0.82177388406089	0.324102629554913	2.53553599731488	0.0112275388546089	0.113572555634958	0.832544066906065	0.954818451388255
AMY2B	0.764288356927378	0.193396176623514	7.7523076927121e-05	48.2410138361223	1.30723209360483	0.433731381467406	3.01392094153341	0.00257895000194355	0.0429019078448317	1.27875272429564	1.66434627616857
VAV3	0.489986649934711	0.358173608381251	0.171307572254823	90.0171939671026	0.737315287645464	0.530381940237108	1.39015911310224	0.164480566158821	0.520002332887289	0.765966130156258	0.831376880063439
SLC25A24	0.520475122114534	0.182919084267291	0.00443578467598139	90.5417273271735	0.798908382387405	0.353810343825007	2.25801307488778	0.0239448442941479	0.184098634363328	0.822962056215233	0.921399076978789
EEIG2	0.0394917639379876	0.0348639069494089	0.257323189790935	519.808744848057	0.0535892804960436	0.146577341364963	0.36560412405497	0.714660497310774	0.914284587128614	-0.0762004782843076	-0.167931849423698
HENMT1	0.072751795258647	0.14947581891175	0.626461868770248	25.4269247444567	0.0780956103457272	0.398215978234982	0.196113703653659	0.844521170565266	0.9610355245157	-0.0140233290099639	-0.132114301033838
PRPF38B	-0.0398082649190667	0.102275922018343	0.697110295963303	453.568664724372	-0.000486486333417217	0.216320578436569	-0.00224891379698241	0.998205627915351	0.999256478169336	-0.224445971025084	-0.24696699695551
STXBP3	0.141269105499703	0.118518634294181	0.23327814025943	321.846042852538	0.252424941833861	0.232375233631114	1.08628160535634	0.277354422673382	0.656807744005622	0.114064675046978	0.122679023982506
CLCC1	-0.0545184040285134	0.111969108523893	0.626325115911043	96.8760662621183	-0.0225320209703387	0.258055438013259	-0.0873146527886036	0.930421407262062	0.984137534423581	-0.251945479562417	-0.279187937768827
WDR47	0.0926458942052564	0.147305137575815	0.529389222190142	52.8834163215434	0.265983957777969	0.34455602611243	0.771961415909694	0.440137280250788	0.783985764168828	0.0231672060185933	0.142496381892721
TAF13	-0.490275223862029	0.296065601981832	0.097728257575014	25.0909295460845	-0.585783979259028	0.573384433577876	-1.02162518714326	0.306958331979344	0.68417390014807	-1.06656037192039	-1.10241623818889
TMEM167B	-0.423718207541267	0.123795097146242	0.000619937549155749	32.5815599505431	-0.528020614899271	0.325792983012214	-1.62072433241902	0.105076772771258	0.416101042440629	-0.942136991222595	-1.01799143403392
SARS1	-0.0219936730196201	0.126161413599943	0.861606411482456	66.0721408907491	0.00120597667610105	0.309362561268639	0.00389826316137143	0.996889643887329	0.999120153775605	-0.191142919409935	-0.244493355406029
PSRC1	1.5937729383991	0.503329205732615	0.00154305363095348	25.8865465704403	2.4249080631799	0.775493595460651	3.12692210145137	0.00176646725513769	0.0335268887015013	2.82941231765863	3.29790027507369
SORT1	0.47626670598161	0.0630841502263415	4.36246203241269e-14	894.472548904032	0.719604226534725	0.156956432476833	4.5847386767085	4.54554582266012e-06	0.000352879560774427	0.740317717652276	0.805491045984624
PSMA5	-0.53083660411644	0.088317564372647	1.84901847998329e-09	68.8155368995983	-0.661643189391232	0.253327072197008	-2.61181398282093	0.00900632435232127	0.0993896346837112	-1.14238684876695	-1.21328926350083
CYB561D1	-0.118178238074709	0.181767854877963	0.515588699774421	40.4814380915494	-0.107092474337041	0.40392934525208	-0.26512674950667	0.790911821340829	0.943641471152182	-0.370952793960573	-0.402778379459118
GNAI3	0.00424425595397265	0.0926689783052413	0.963469514765834	312.010540894823	0.0637101453947252	0.206457045847059	0.308587896011652	0.757635029374863	0.931694759631636	-0.142093067029689	-0.153139566349109
AMPD2	-0.208671595196713	0.294221338174564	0.478179660142388	56.9606397518657	-0.223067415506758	0.497440402009405	-0.448430434290579	0.653842581397332	0.893286398818351	-0.540123379516106	-0.572283078564892
GSTM4	1.06234054454165	0.302348841808627	0.000442035852382118	27.8271616264124	1.79871022260149	0.56458186209654	3.18591570746196	0.00144296632504105	0.0288567451657136	1.83593907154139	2.38267259332302
GSTM2	1.13928734325248	0.366179472614194	0.00186277402180074	73.982686184593	1.75513983722312	0.556724602722535	3.15261770117579	0.00161813572362708	0.0312420367088551	1.97978537593901	2.31899172408529
AHCYL1	4.59331507407089	0.856007692270323	8.05135121515834e-08	100.814066498833	4.16503390996336	1.10127642726692	3.78200586777279	0.000155569694146813	0.00577778608261534	8.43683274749155	5.8412040706201
STRIP1	-0.0293782325619675	0.107381610961791	0.784401884004178	65.2684401263982	0.0363224915801946	0.276242622795234	0.131487643770016	0.895389560554256	0.975827483239525	-0.204947803012213	-0.193168351638611
RBM15-AS1	0.124244632121022	0.255749818085112	0.627105174561061	18.7511677074516	0.149297263682749	0.597904817686158	0.249700720359667	0.802818801079065	0.946263938645726	0.0822386911091395	-0.0280485890533172
RBM15	-0.0790053289729111	0.156288909780018	0.613201924766234	51.434689981622	-0.0281633193111806	0.340732109496376	-0.082655313444946	0.934125617933819	0.985360035373087	-0.297721960433971	-0.28741843585067
LAMTOR5-AS1	0.00770832819089815	0.0867692858884864	0.929211405096223	127.641226398942	0.0892239411370872	0.2294548718224	0.388851805274143	0.697385775621651	0.907957221024105	-0.13561724220271	-0.115849542946325
SLC16A4	-0.16504392265239	0.216080934001574	0.444982836536262	13.30702185547	-0.269386517716922	0.541269362106891	-0.497694007043618	0.618699732770865	0.874970792346974	-0.45856469780207	-0.639981371004583
SLC16A4-AS1	-0.132630469826183	0.171258304604138	0.438666534712596	18.6195908316381	-0.00799890512337518	0.478741109720225	-0.0167082060866879	0.986669400565183	0.996024673010491	-0.397970163917187	-0.257946871346521
LAMTOR5	-0.209628811525188	0.194881805343269	0.282074180291084	19.0730931188927	-0.116262879162917	0.485539189781776	-0.23945107132376	0.810755832366568	0.948161691220289	-0.541912824089073	-0.416181505125838
LRIF1	-0.291568927025299	0.174585745737302	0.0949072024934112	51.7863044354788	-0.353707094513672	0.368650915978724	-0.959463490208946	0.337325303775022	0.706304471043449	-0.695093762010883	-0.76322121794223
DRAM2	0.123354621852306	0.06695064695791	0.0654062925330373	343.449501551442	0.2197382989929	0.18164997931679	1.20967973582692	0.226401808568029	0.601032015668961	0.0805748832551978	0.074905431655979
CEPT1	-0.156607207232135	0.0636155075936055	0.0138250511886968	339.981546692226	-0.184611087483283	0.163653251478705	-1.12806244798201	0.259293546810851	0.638642346806411	-0.442792887216176	-0.516076727049758
DENND2D	-0.361861560276442	0.21881275748113	0.0981783536519819	41.104260639695	-0.480400914696485	0.435219327236914	-1.10381337553738	0.269674101481219	0.650558217621612	-0.826500600098501	-0.948392235509053
WDR77	-0.617062668146525	0.100703878917288	8.9272548414822e-10	43.6980654875179	-0.737253577362923	0.313464600641483	-2.35195162660851	0.0186752034122204	0.159063166965379	-1.30358004798103	-1.32379861951471
ATP5PB	0.0031140945649432	0.100088521810335	0.975179100396783	52.2240657363051	0.136331092853577	0.283072460803744	0.481611995976169	0.630081602857434	0.880934623678285	-0.144205819501637	-0.046999466396179
C1orf162	0.200885269865727	0.22384690382069	0.369493458832445	110.894470441918	0.339933175688724	0.385831327264988	0.881040889288026	0.378295689014413	0.741924124121425	0.22551265040254	0.250577832977284
TMIGD3	0.125457144769091	0.115275960764107	0.276453821601873	318.834779877848	0.251979835386853	0.232876513000353	1.08203198399175	0.279238316256282	0.658176464678816	0.0845053931212082	0.122028472806456
ADORA3	0.117265581194554	0.154121545146999	0.446738125169628	110.721180555077	0.267481723235767	0.301589083218741	0.886907842886889	0.375128518791755	0.739029843026208	0.0691918756366983	0.14468546067728
RAP1A	0.0290130958903202	0.0345832572855433	0.401505932928902	1925.49843026866	0.093619025455906	0.133230283772266	0.702685776875861	0.482251593373115	0.811540484093998	-0.0957895670952796	-0.109425849711459
INKA2	0.258388416126476	0.17780559967263	0.146166173620921	44.6874992476154	0.519406810869912	0.405245520059138	1.28170895212886	0.199944763404987	0.566729845361145	0.333010495919547	0.512889882649188
DDX20	0.188462750306789	0.145408605100304	0.194944216052928	26.7196709843084	0.332863456856772	0.385354563441733	0.863784909886249	0.387706058942324	0.748620880157009	0.202289676090434	0.240244992526702
CTTNBP2NL	0.367774045679985	0.0580650273607774	2.39148114228805e-10	806.476209721141	0.564263701339635	0.168285977560724	3.35300486421114	0.000799393016633072	0.0191357912910944	0.537498776512113	0.578451060307078
WNT2B	0.772686604108661	0.0812042314977306	1.81103936120667e-21	310.16212212218	1.12290933158219	0.21044234223417	5.33594769788615	9.5046798677175e-08	1.34497235748372e-05	1.29445262137629	1.394946921447
ST7L	-0.106754667668907	0.0855499005180909	0.212080752306232	175.598466202631	-0.0869275568137487	0.21233675216791	-0.409385355696732	0.682256884851628	0.904771019223332	-0.349597280626275	-0.373306079298374
CAPZA1	-0.0843302716811326	0.0341797412564912	0.0136151866140657	467.024704450338	-0.0668524764824266	0.127339583184068	-0.524993680761403	0.599587583867838	0.868907797198143	-0.307676543893451	-0.34396508186596
MOV10	0.648920821524446	0.17169477966352	0.000157142116608998	46.1658575802181	1.09153038661177	0.409096256031448	2.66815051597016	0.00762700811895629	0.0887225013130202	1.06308171662267	1.3490846121255
RHOC	0.834369277731352	0.300913022724629	0.00555776006335541	16.2115429928527	1.42650397249841	0.624589378103978	2.2839068714693	0.0223770047146997	0.177081230979636	1.40976378174482	1.83866965792438
LINC01356	-0.0737966401930076	0.144485087248354	0.609521850055308	52.6893458838031	-0.053673088357561	0.34326885473563	-0.15635874801079	0.875750251498528	0.969875014245017	-0.287984705027646	-0.324702573983034
LINC01357	-0.11390226564303	0.115083561068819	0.322303504315492	196.832368092573	-0.14373471050495	0.24618324614597	-0.583852527558782	0.559319534560728	0.85408019266472	-0.36295918224042	-0.456333321186702
SLC16A1	0.844805141521407	0.359617791948761	0.0188150593649234	12.6092837562314	1.25714598330342	0.784496429632087	1.60248783272729	0.109047775983211	0.425050588464545	1.42927285118691	1.59114226355695
SLC16A1-AS1	-0.288208953192451	0.120694938902217	0.0169443755038703	198.736457756821	-0.348960774918184	0.263995917074188	-1.32184156022428	0.18622091580266	0.549422965890193	-0.68881254139059	-0.756284172173733
LRIG2	-0.213750360701255	0.0553555711242989	0.000112736167165538	164.325273481037	-0.208757242273411	0.176402311207468	-1.18341557343821	0.23664448825197	0.613465196124578	-0.549617753043926	-0.551367856848847
MAGI3	0.324908393015229	0.0720613238189997	6.52025964692485e-06	306.123176442976	0.498730895502268	0.188733949780844	2.64250759379216	0.00822946198773689	0.0938746485315415	0.457364634160205	0.482670726874836
PHTF1	-0.138618826012202	0.151587594351608	0.360481997234178	94.5125781270928	-0.187622137856679	0.318948607998185	-0.588251941384069	0.556363198105747	0.853283604283735	-0.409164949421035	-0.520477567286339
RSBN1	-0.175722481741151	0.115994513558512	0.129792504857474	166.474967807281	-0.199412979239596	0.243323534411771	-0.819538396570116	0.41247930449262	0.767111320067044	-0.478527468014027	-0.537710626433924
PTPN22	-0.0995992269131037	0.339036311400207	0.768932466644608	28.9881386190969	0.0793996668764526	0.577626590873536	0.137458469071477	0.890668417954041	0.975112141764137	-0.336220717516398	-0.130208340076858
BCL2L15	0.669631873680549	0.279180669015362	0.0164596332549751	13.3368322635805	0.830518613039633	0.725525945936495	1.14471249125021	0.252328275308137	0.630905343249756	1.1017994847788	0.967599424927481
AP4B1	-0.239579351135636	0.136294013981015	0.078779380681419	28.5573834811034	-0.307244443094021	0.349073127679602	-0.880172143689119	0.378766061570256	0.742325701664428	-0.59790312530834	-0.695313119269265
HIPK1	-0.0995097299221811	0.0755009539500542	0.187505986236649	191.616230825295	-0.104687169499034	0.18692917644868	-0.560036541581699	0.575454513247982	0.860717956060903	-0.33605340956318	-0.399262874568906
OLFML3	0.50501942343115	0.20169796811861	0.0122853606700354	43.6465829543546	0.777116769203157	0.407740406418863	1.90591061609146	0.0566618034666684	0.300342485042146	0.79406877963016	0.889549258400998
SYT6	0.0541573327062312	0.137963174903792	0.694652472660093	261.794853992126	0.110184611411058	0.276457543366208	0.398558889258098	0.690218258510209	0.907260668504306	-0.0487842906774777	-0.0852141998971273
ENSG00000232895	0.176620293879224	0.291505582175701	0.544587853399931	65.4910386542815	0.296429254814226	0.479620365717285	0.618049766028822	0.536542534176293	0.84276889925702	0.180151086563181	0.186994105808481
TRIM33	-0.030377023302198	0.0481982921102803	0.528530356084547	482.388568700274	0.00372129360517866	0.146283346827609	0.025438942202793	0.979704849763352	0.993659999592135	-0.206814967848903	-0.240817060898623
BCAS2	-0.506964573807947	0.106716811420423	2.0285448571695e-06	50.0826904011466	-0.718522209520086	0.297545704331834	-2.41482971879427	0.0157425674305553	0.144606541747065	-1.09775986758155	-1.29642154272539
NRAS	-0.410279517065896	0.143165759800616	0.00416002073727471	24.4589537812994	-0.490342318768229	0.388199578299431	-1.26311914329287	0.206546365259556	0.574516500929728	-0.917014361129946	-0.962922225254027
CSDE1	-0.166383647691073	0.089315787885882	0.0624806437415793	300.653608889033	-0.175401749145884	0.20361827423796	-0.861424397207587	0.389004343764717	0.750412361572623	-0.461069213895686	-0.502616697597708
SIKE1	0.129523617758591	0.218487198270781	0.553301508508234	39.2305865207649	0.218838348808767	0.428977864620006	0.510139023146606	0.609954067889711	0.871649193754778	0.0921073612507797	0.0735900976395683
ATP1A1	-0.217837822710725	0.151955146653592	0.151695980996187	123.04333349439	-0.249976014859335	0.306650115865894	-0.815183174327108	0.414967467521792	0.768033331030813	-0.557258958581762	-0.611611695511045
ATP1A1-AS1	0.468365510721786	0.294769676812192	0.112078397120955	32.4904945633172	0.789186582011653	0.547233152470411	1.44213956784046	0.149263004686422	0.497491981531616	0.725547022087398	0.907190051901149
LINC01762	-0.012698771279911	0.152426517049975	0.933604432796884	33.3785765891937	0.0765143211383214	0.390666064388993	0.195856072776607	0.844722820149172	0.96103769656499	-0.173766793471014	-0.134425455052087
ENSG00000224950	-0.0126428395063344	0.139486519099489	0.927779892540576	31.1895028283836	-0.0460022072287986	0.371138585807394	-0.123948867048472	0.90135576093049	0.977191982920505	-0.173662233189596	-0.313491096878646
CD58	-0.0325965360148366	0.0645938140674898	0.613812648640098	285.936430622184	0.0149497812442511	0.182036208235309	0.0821253166563779	0.934547061340075	0.985360035373087	-0.210964181417572	-0.224405917254337
PTGFRN	0.152363006136273	0.387810868379333	0.694408357431649	17.6260686364984	0.486274257374194	0.70408556068325	0.690646541454862	0.489787691853291	0.816983092786168	0.134803895322045	0.46446456374621
TTF2	-0.00710196441018147	0.0709270973443036	0.920240736175397	111.042930252359	0.0530177915324959	0.230053031973791	0.230458999290807	0.81773511986434	0.950860985622432	-0.163303980226978	-0.168767116627384
MAN1A2	-0.313694181768253	0.0711133073274396	1.02804915509982e-05	444.02471860717	-0.394752684914246	0.185571897984539	-2.12722232838905	0.0334016147552928	0.222923373939951	-0.736455276485194	-0.823211939905923
GDAP2	0.0420534085653836	0.0599565248399877	0.483054441316016	298.409426311498	0.147437000730264	0.171931217242532	0.857534792662375	0.391149394894277	0.75158052545059	-0.0714116746043035	-0.0307674808142295
WDR3	-0.227466648787897	0.164909591243684	0.167789475950613	38.3345632589237	-0.281014863290127	0.403430393837434	-0.696563440887808	0.48607604187525	0.814303022946714	-0.575259331178078	-0.656976932266387
WARS2	-0.0358394001479218	0.135881650793671	0.791969078435404	59.135090860829	0.0603258449956661	0.329599520362343	0.183027708685217	0.854776277451216	0.964809213928948	-0.217026474183785	-0.158085935064973
WARS2-AS1	0.103617255801605	0.157262566927299	0.509972439001025	164.862225001584	0.185948302402478	0.29390945862508	0.632672059185681	0.526947819620404	0.838571755580049	0.0436773486923096	0.0255192181595391
ZNF697	0.0157157663866781	0.159971371082423	0.921740832701977	21.4531241494678	0.0846436227852619	0.395453013008991	0.214042174419689	0.83051416878039	0.955517873171058	-0.120647933388655	-0.122543967415993
NOTCH2	0.204920243856177	0.0971798367601008	0.034973042758155	317.721884475414	0.365880914122556	0.211919351747054	1.7265101610884	0.0842556728856109	0.371623405345574	0.233055733501397	0.288502091022525
SEC22B	-0.177511421022223	0.124033123423447	0.152383957748353	76.2970771946039	-0.196168995786377	0.288590705734014	-0.679748141186432	0.496663947990503	0.821574932712752	-0.48187175664832	-0.532969339793929
ENSG00000290569	0.290509214984156	0.195520268199449	0.137324992807436	28.3764388829669	0.37870637717055	0.421451991110398	0.898575366016835	0.368878884861109	0.735977684615585	0.393057935025372	0.307247315058992
NBPF8	0.203806663020563	0.107896936529757	0.0589050560731471	45.8609297327957	0.283726762404063	0.295305848880794	0.960789511888721	0.336658013121775	0.705697287950635	0.230973977138106	0.168428611123494
NBPF26	0.373243718498192	0.274122072383583	0.173325186508593	23.9757769400102	0.647929219556318	0.554233956092354	1.16905363237678	0.242382023672142	0.620908660946634	0.547723922123695	0.700733497769961
LINC00623	0.104861417992222	0.106323997803635	0.324013332055168	83.5021327511588	0.243285084747792	0.267333236711777	0.910044286824269	0.362799154442261	0.731333792479273	0.0460032171649403	0.109320545766278
PDE4DIPP4	-0.2318499163041	0.341466818291342	0.497149094378736	78.5773185323464	-0.252809154971852	0.518855441616311	-0.487243911684368	0.626085490144504	0.878961749056477	-0.583453523060726	-0.615752508668207
FCGR1BP	-0.210856310502634	0.186809958810957	0.259015577016758	157.562881519518	-0.223003583904929	0.335133158560387	-0.665417844246965	0.505783274772646	0.825182607805518	-0.544207541926796	-0.572189784648532
SRGAP2C	0.0183307000749833	0.0967205722044829	0.84968352127745	1458.24871617938	0.055924045929837	0.19790689908052	0.282577546258678	0.77750069458202	0.939472393015503	-0.115759509781571	-0.16451944232656
SRGAP2-AS1	0.0778862379775021	0.112271053979771	0.487849092001588	40.8144163469424	0.241730273891071	0.343979025182347	0.702747133383865	0.482213348684741	0.811540484093998	-0.004424871080295	0.107048091529382
LINC02798	0.131581338062526	0.0994220780909691	0.185681799481019	2065.74292984962	0.247616176129339	0.199364793162225	1.24202559640433	0.214227118209032	0.582656071296529	0.0959541159717588	0.115650709282847
ENSG00000290735	0.076754097894228	0.228514234199282	0.736958927585082	24.3362365476315	0.073555930216974	0.49824368781795	0.147630430681643	0.882634438029277	0.97254755074391	-0.00654132257363668	-0.138749330174614
H3-7	-0.524446434251704	0.17512164768283	0.002746653405902	125.698014109599	-0.700468943797257	0.326376921438691	-2.14619630796671	0.0318573200266739	0.216620464239238	-1.13044090254286	-1.27003555499942
NBPF15	0.258364219481904	0.0885659859815261	0.00353195295268366	69.8760693015143	0.422359741604361	0.247761600447567	1.70470218484782	0.0882499821723962	0.379779607562098	0.332965262096193	0.371049463425507
SRGAP2B	0.0743859470113112	0.0598194308771158	0.213680656881145	2086.69303831773	0.128102743601985	0.153043871701279	0.837032820575946	0.402574119852699	0.760584094276377	-0.0109684041218079	-0.0590257183602764
LINC01145	-0.103901213692848	0.112283084047155	0.354783591664324	102.096461602258	-0.0837117342569742	0.253665832989363	-0.330007921328863	0.741393976759709	0.924592064502096	-0.344262961121089	-0.368605951586596
NBPF20	-0.292237837306473	0.137639574323178	0.0337361873490115	26.5916282698687	-0.470302005656559	0.415488067809179	-1.13192662339597	0.257665284618236	0.637564689856935	-0.696344239919419	-0.933632042308316
GPR89A	-0.218573775349143	0.181098181723004	0.227457089337594	48.2241855442842	-0.337607166953142	0.392353215044757	-0.860467441090372	0.389531423709809	0.750412361572623	-0.558634767179674	-0.739690157273023
RNF115	0.00116076427459659	0.0466679725129935	0.980156403698373	322.294921797327	0.0574620284109636	0.156444039713027	0.367300847743186	0.713394621807025	0.913974591420292	-0.147857424873684	-0.162271583823128
POLR3C	0.0198988059893841	0.0847757834696303	0.814423920236803	125.647366477244	0.0345551645394493	0.24117371136512	0.143279150716121	0.886069721250412	0.974171264148146	-0.112828052664839	-0.195751411696599
PIAS3	-0.0613164228841958	0.142239689952199	0.666411545005979	23.2170577907426	-0.114505132256014	0.389266063915306	-0.294156472578939	0.768638339774686	0.935494068905919	-0.264653869073073	-0.413612447038344
ITGA10	-0.414762752228436	0.231278941274503	0.0729179009999394	23.7028006788188	-0.611333796981624	0.48887668081966	-1.25048671979332	0.21112180356566	0.5804118831196	-0.925395435075601	-1.13975890999019
PEX11B	-0.134988327241952	0.17522348716627	0.44107567380831	17.0056198473095	-0.0928049718987413	0.460078171727854	-0.201715659645851	0.840139019619734	0.959925807474347	-0.402378002595824	-0.381896292541453
RBM8A	-0.0641183184117589	0.143702417041266	0.655461327919826	36.0023046024818	0.00812772766499742	0.380149460016118	0.0213803477838764	0.982942250179577	0.994392055872135	-0.269891803902082	-0.23437677930067
LIX1L	-0.144680766760511	0.159609939198932	0.364689970310968	56.9396875363925	-0.180791536057781	0.341121118757378	-0.529992211318843	0.596117330969597	0.867567243423318	-0.420497295778921	-0.510494211477266
POLR3GL	0.457893109205997	0.177148104895726	0.00974344014042365	29.7455399340681	0.788310650352362	0.445735525175166	1.7685614132788	0.0769670949537791	0.354517987016191	0.70596964809065	0.905909822475311
TXNIP	0.0510642051108048	0.104618503829993	0.625479597439253	614.171394148333	0.165098660919577	0.211293752752309	0.781370290266534	0.434584739674588	0.781067801738884	-0.0545666621482454	-0.00495384930122134
NBPF10	-0.0195376755756641	0.164702195330765	0.905573046599377	20.0002732633369	-0.00517452652925793	0.457530539403276	-0.0113096855480001	0.990976368881378	0.997528923021862	-0.186551615264187	-0.253818863701697
NOTCH2NLA	0.678464314450729	0.192413931589813	0.000421781078096248	77.5926694419453	1.07220036824432	0.368795764384785	2.90730119971128	0.00364561985712515	0.0534133478149437	1.11831107440809	1.32083256979605
NBPF12	-0.163353270292158	0.100558639062683	0.104278129845354	95.7361097322768	-0.191661478975267	0.258639138434143	-0.741038189871905	0.458670285000819	0.795697566111756	-0.455404149239752	-0.526381319372661
PRKAB2	-0.162538146798642	0.128486087548032	0.205862271631163	52.5420941228638	-0.164893383078274	0.316746231194597	-0.520585146211162	0.602655799011675	0.86948422544028	-0.453880336629813	-0.487258057098146
ENSG00000237188	0.346657657337944	0.0937407003372386	0.00021726337352381	114.779376889639	0.538904715515441	0.230694580231411	2.33600943279579	0.0194907499194566	0.162239086634107	0.498023262571073	0.541387301374298
FMO5	0.6662809201254	0.130988425422481	3.64610024985957e-07	39.3913278351812	1.00540154005	0.337185387918676	2.98174706281306	0.00286608685077971	0.0463675613673898	1.09553512689527	1.22320186475324
CHD1L	0.139842627959527	0.196997103690519	0.477783830133977	14.3608682029376	0.23037144394435	0.511229668429507	0.450622211836902	0.652261855121501	0.892486281265976	0.111397981618553	0.0904464443727349
ACP6	0.732486440386659	0.138850675036361	1.32500186567355e-07	85.4002909550658	1.25811942835952	0.343164490622621	3.66622847858426	0.000246154015975744	0.00806966494015496	1.21930141191115	1.59256501496916
GPR89B	-0.223466245262509	0.170391137156067	0.189692323953924	51.2990320886845	-0.255152072023498	0.376374254207136	-0.677921162702793	0.497821681045907	0.82204534387273	-0.567780874986692	-0.619176829869525
NBPF11	-0.104290664565553	0.0941375699105057	0.26792496078917	70.3792052162048	-0.0280478710606098	0.265039866623213	-0.105825102532531	0.915721119679298	0.981203901026438	-0.344991010497043	-0.28724970094313
LINC01138	2.36070531990991	0.446094643232837	1.21026739161264e-07	58.6455229501125	3.2452714471566	0.602070428621385	5.39018575382882	7.03848928208832e-08	1.0778530367735e-05	4.26313523598029	4.49691315799357
NBPF14	0.495256590381693	0.180282480140013	0.00601221664403234	39.2026674605489	0.737499762268757	0.397767935440176	1.8540955581365	0.0637254900861852	0.321184514731048	0.775817890988345	0.831646501372997
PDE4DIP	3.0631970470564	0.870116418816508	0.000430823236238986	48.4517101847892	2.94743427427207	0.793569549171193	3.71414739558793	0.000203889936981032	0.00701318647849526	5.57639115452321	4.06160532456749
NBPF9	-0.00574303329352165	0.0763626343579336	0.940049716413622	84.3558194199975	-0.0314046219804515	0.245807252949681	-0.12776116897934	0.898337980825191	0.976622910977808	-0.160763559802249	-0.29215580435566
ENSG00000274265	0.103940150510422	0.0556361669871141	0.0617325375443974	233.533319068854	0.209310898574457	0.172847335414351	1.21095820235062	0.225911424308994	0.600585924459036	0.0442809762811249	0.0596651275647944
ENSG00000289614	1.12677244956134	0.505738555697065	0.0258822361002228	14.420709565999	1.80864491195395	0.853951935844561	2.11797038689911	0.0341775757079877	0.226345449549523	1.95638971507254	2.3971927690818
NOTCH2NLC	0.213690788338181	0.1540113821455	0.165289359807154	87.2851172800478	0.412791517697461	0.317405714033125	1.30051697070073	0.193423843623219	0.5585775132745	0.249451612633841	0.357064900053817
NBPF19	0.955710550747774	0.233403191176382	4.22758342844305e-05	32.018304853948	1.64277429194467	0.508028642596518	3.2336253396039	0.00122229688233842	0.0259280016084652	1.63660224659	2.15476238496963
LINC00869	0.198440423442845	0.169616557324923	0.242026946203139	83.0210037745224	0.345610091181683	0.326114017455237	1.0597829982243	0.289243333310418	0.668177649853839	0.220942192259467	0.258875003407186
ENSG00000290790	-0.0606217149085161	0.328729579329332	0.853690171373306	152.980695831575	-0.0294959953302091	0.496627351458512	-0.0593926114693125	0.952639397865946	0.988439564885192	-0.263355164297679	-0.289366225996822
FCGR1A	-0.0390814753582821	0.248607154591248	0.875085863116751	96.6300742546854	0.0393773368706537	0.418564437695962	0.0940771200903042	0.925047895282966	0.983272924094203	-0.223087292117772	-0.188703502365558
H2BC18	-0.585178996600998	0.210675945483948	0.0054757594872516	88.2468872639554	-0.813810672902054	0.375396650365465	-2.16786876523745	0.0301686729633959	0.21052159491748	-1.24397590070926	-1.43569164841292
ENSG00000290791	-0.110535414557249	0.128165431530387	0.388443635288883	30.5630600244148	-0.0628673039491138	0.35354566364482	-0.177819474013608	0.858864753030091	0.965628992670561	-0.356665105108416	-0.338140500587188
ENSG00000290792	-0.0572813523333174	0.154683201496847	0.711148556873126	43.5565559069391	0.0525668531048018	0.366585282706347	0.143395972464368	0.885977463612773	0.9741656403784	-0.257110605461694	-0.169426191611433
H2BC21	-0.686103574959824	0.338684902762178	0.0427865858537934	53.7704711062246	-0.966559892549925	0.53795878016048	-1.79671738466949	0.0723804976296966	0.344169112293653	-1.43264687679969	-1.65894427741978
SF3B4	0.450053615655566	0.273170618723516	0.0994515411605773	11.9267784723356	0.75095328377786	0.64613899483626	1.16221631843805	0.245147607753342	0.62318668049035	0.691314299272092	0.851309672505598
ENSG00000285184	0.556602735085189	0.395318376816658	0.159135219334418	19.9520481595838	0.847926164359579	0.715857066916341	1.18449087610764	0.236218805863436	0.613115865044659	0.890499935628078	0.993041660283633
VPS45	-0.010560102775432	0.0409578407171422	0.796539190076513	326.800662736324	0.0246746538538453	0.137603908179468	0.179316519278389	0.857689176566953	0.965375282404548	-0.169768712123185	-0.210192401912958
PLEKHO1	0.0753575622795118	0.0670017011137174	0.26071144284949	314.440218836211	0.178034631392425	0.176420153873553	1.00915132133956	0.31290206811629	0.689689928294061	-0.00915204180435529	0.0139528883140411
ANP32E	-0.433522305826288	0.187507022247814	0.0207758993079064	28.4117485108862	-0.537531380169883	0.419770445596561	-1.28053650705677	0.200356513916909	0.567097045645441	-0.960465022146291	-1.03189201798077
APH1A	-0.149324185059915	0.157197529965401	0.34215578905276	39.3523498030071	-0.105062254741763	0.372443222514601	-0.282089318292386	0.77787502354671	0.939585617312661	-0.429177820158521	-0.399811085333806
C1orf54	0.464768443665201	0.172802362904986	0.00715386918243576	70.7014817548966	0.706330373621996	0.345529414803446	2.04419752229717	0.0409340378686557	0.2508780752926	0.718822573358805	0.786090471849787
MRPS21	-0.277257636043705	0.214903603854695	0.196998983821107	49.9594814724841	-0.294750295977765	0.422141491476419	-0.698226310204407	0.485035675020238	0.813778162951066	-0.668339870317509	-0.677052134386117
PRPF3	-0.243030680825355	0.0742239358154917	0.00105927890449658	90.2528483889891	-0.249614714902737	0.240862345881201	-1.03633763920016	0.300044652257898	0.67853726409595	-0.604355128893175	-0.611083632812221
RPRD2	-0.048292352504532	0.0638100518370239	0.44916119205759	476.248945344661	-0.0173411354060614	0.175349246583548	-0.0988948384092368	0.921221767169838	0.982384635618775	-0.240306340342609	-0.271601130767323
TARS2	0.176293278229117	0.156661718302318	0.260456936536717	23.0333590161526	0.458415632365413	0.52783850952498	0.86847705139581	0.385133229945518	0.745698054062209	0.179539755181809	0.423747424319482
ADAMTSL4-AS2	-0.043383351943427	0.137055282018114	0.751593372491233	35.141604292933	-0.158065692175098	0.367113596520154	-0.43056343778436	0.666785830888393	0.898720787508767	-0.231129329721874	-0.477278955746963
MCL1	-0.019365764001022	0.121721635137349	0.873591047124648	204.159518189611	0.0651437291212439	0.25142041643872	0.259102781086682	0.795555939060375	0.944611772995851	-0.18623023939008	-0.15104429321721
ENSA	0.141931281162717	0.0867805677989379	0.101940261947045	215.762629933053	0.280322113472528	0.213415585519624	1.3135034762808	0.18901335029837	0.552739384531202	0.115302563088879	0.163452501742623
ENSG00000288880	0.347735020680271	0.229151659321046	0.129143380592289	16.9121761798334	1.03211962149401	0.629037918528645	1.64079078715667	0.100840851340122	0.407703391367533	0.500037313030401	1.26225202774684
GOLPH3L	-0.0603304362641861	0.062183101471725	0.33194367539199	142.889259124236	-0.0389804539015507	0.188139002062137	-0.207189649537296	0.835861750409354	0.957743008216353	-0.262810640584687	-0.3032283610417
HORMAD1	0.0371758241303523	0.216908997077164	0.863917874429884	27.2282565408097	0.109428672139612	0.45375487948754	0.241162524275657	0.809429155070063	0.948161691220289	-0.0805299551191741	-0.0863190528718854
CTSS	0.14410430424472	0.0765005738109003	0.0596052597477174	408.787766334993	0.259431720443694	0.187352753387531	1.38472328670329	0.166137095747766	0.521136740137708	0.119364867758519	0.132919873324455
CTSK	0.168487911395848	0.185694027297866	0.364226194520368	27.3626872537336	0.260171366049574	0.442486276534401	0.587976124564277	0.556548318526509	0.853333377150987	0.164948203717103	0.134000912078216
ARNT	0.0853187492316797	0.0528369933464297	0.106363966552483	283.369433721502	0.213952482085881	0.165821577889185	1.2902571837114	0.196961377571076	0.56349357163556	0.0094696546728178	0.0664490949334598
SETDB1	-0.0490346734864257	0.0611006799313559	0.422250749375469	142.785648334438	-0.0170410707780989	0.187880641046628	-0.0907015788490397	0.927729716064541	0.983704352074292	-0.241694054083937	-0.271162567367661
CERS2	-0.0755059311033547	0.132170669156037	0.567812568190185	47.2425748242986	-0.0267520977760394	0.33150047746457	-0.0807000278872859	0.935680514639558	0.985513388973457	-0.291180096970043	-0.285355846473404
PRUNE1	-0.240255718034482	0.121200225109049	0.0474452017005918	33.8452389361929	-0.305709351984605	0.330040570141265	-0.926278099246266	0.354301474408895	0.72247115566486	-0.599167542807781	-0.693069486688148
C1orf56	0.346253615530384	0.33000413605052	0.294067567309672	56.2609940166259	0.517801991832965	0.529174573172271	0.978508828814034	0.327822726873309	0.700569527343372	0.497267936530052	0.510544338299407
CDC42SE1	0.0389129818674946	0.0768408075373516	0.612568595399382	307.829211423246	0.0947617346479294	0.190201028183875	0.498218834844148	0.61832980841174	0.874970792346974	-0.0772824682213405	-0.107755708077364
GABPB2	-0.46174040240667	0.163022267123157	0.00462034423231813	93.219316434212	-0.583828985872406	0.327881557196914	-1.78060940927452	0.0749762815651689	0.349656535276986	-1.01321665026116	-1.09955889191726
TNFAIP8L2	0.184235385485871	0.174359296147348	0.290674925833033	18.3779170961184	0.355411520139127	0.439452919288214	0.808759037748094	0.418653762048232	0.771798431377232	0.194386932675275	0.273200410684667
SCNM1	-0.161782688813569	0.130100945579361	0.213677518357858	45.9220462823722	-0.19483504661166	0.322572341691494	-0.6040041920209	0.545840855125393	0.847257836534697	-0.452468064240305	-0.531019688850353
VPS72	-0.118505824619518	0.135977207525341	0.383474429680486	28.1261510349774	-0.00923378995066961	0.356943191199641	-0.0258690743466377	0.979361766884143	0.99356289576631	-0.371565192587036	-0.259751733491478
PIP5K1A	-0.403732045857534	0.073020489652346	3.22017140176083e-08	477.428914304697	-0.522239556581436	0.182386331706407	-2.86337003269577	0.00419160734483946	0.0589884489985012	-0.904774351769555	-1.00954205228994
PSMD4	-0.152279094930516	0.0780323468751679	0.0509991648858819	83.6412071561289	-0.182476887704073	0.228999466909856	-0.796844159361749	0.425541544926243	0.77611470976601	-0.434701803895796	-0.512957459320385
ZNF687	0.333062005534699	0.149462503718385	0.0258539590820839	26.1876184960174	0.601999334544239	0.410030762157308	1.46818090276183	0.142055090269717	0.486568052489153	0.472607204976224	0.633604070840205
PI4KB	-0.0526968817043471	0.065480899834065	0.420954021255515	192.5054998739	-0.0174919368061685	0.195783139254977	-0.0893434280026942	0.928808981490216	0.983719147710008	-0.248540279357873	-0.271821536535087
RFX5	0.35416080358731	0.149836186115304	0.0180957356890826	25.7130857176113	0.572099548329186	0.365578685425641	1.56491494481713	0.117602854000488	0.443543198680187	0.512049835182396	0.589903645432851
PSMB4	-0.368017806097794	0.287686086478379	0.2008146871255	26.9787936317559	-0.393205329259724	0.554479563245366	-0.709143051113182	0.478235709443939	0.80982003753908	-0.838009242760721	-0.820950381917758
POGZ	0.0250939062836987	0.102252103359301	0.806137339266393	519.824093074282	0.0928749457288511	0.217310734144949	0.42738314834877	0.669100279481694	0.899717794135917	-0.103116199919404	-0.110513369213285
SNX27	0.109684843580717	0.0775639759831797	0.15732639223536	519.208306936341	0.200543316293703	0.177417269343272	1.13034834227826	0.258329471997576	0.637920293231921	0.055020251753337	0.0468507524817368
TDRKH	-0.00678126159838365	0.324173009868161	0.983310549661221	17.3976054624544	0.0901456136567992	0.641262061862491	0.140575310809716	0.888205453644702	0.97487931460818	-0.162704450226251	-0.114502460364932
THEM4	-0.156523766299344	0.148407240694539	0.291566714891296	35.5159906599713	-0.0699193569544313	0.37972824057689	-0.184129989510942	0.853911480456198	0.964132556309447	-0.442636900612203	-0.348447521316736
S100A11	0.0807133029271471	0.215732356146989	0.708302922036785	64.2294933571332	0.194767952857251	0.400420805180476	0.486408174444048	0.626677795961871	0.879247573614417	0.000860116107109047	0.0384096941664785
FLG-AS1	-0.165806456576118	0.131761970038659	0.208254831299883	125.739371467789	-0.179097215912493	0.312124925536372	-0.573799787391933	0.566103292643318	0.856609962277539	-0.459990198131438	-0.5080178556066
S100A8	-1.57229854256427	0.470571184009554	0.000834004451865223	21.2064479358001	-2.59623585423897	0.938321670257964	-2.76689320574384	0.00565932908925011	0.0729707495833068	-3.08932230971451	-4.0408185921631
CHTOP	-0.124044690193027	0.101846806055121	0.223241582986327	91.1947177896638	-0.0673688992399769	0.252882693013228	-0.266403755975712	0.789928272869384	0.943415653221674	-0.381919688896865	-0.344719866332734
SNAPIN	0.552370043254725	0.282431446245144	0.0504926326199796	11.7796072312186	1.26517319483035	0.703600612274387	1.79814112261882	0.0721546469829913	0.343669180877689	0.882587233765661	1.60287454003675
ILF2	-0.364979288619934	0.125738943455554	0.00369990370724042	30.9755772814782	-0.479732853495682	0.369813914429669	-1.29722769960003	0.194552852644759	0.560542871060762	-0.83232896083398	-0.947415821883107
INTS3	0.0949341547770571	0.12156087847894	0.43482616084326	152.61903170703	0.178468933543987	0.253583869676212	0.703786616127693	0.481565669827557	0.811367388545931	0.0274449385853415	0.0145876483301189
GATAD2B	0.153837901439595	0.0672403421108928	0.022144451813038	692.011888123138	0.261933045880969	0.181045790010996	1.4467778889808	0.147959141434567	0.496014921992766	0.137561102149499	0.136575718383177
DENND4B	-0.148916000176568	0.0849642866834636	0.079655345228564	218.140783870652	-0.164973498790524	0.201047951064001	-0.820567918834481	0.411892427529626	0.766679712557715	-0.428414748946149	-0.487375151270056
CRTC2	0.0255060718124264	0.196212596549721	0.896572740086329	40.7147086452596	0.101482669992201	0.416068690403624	0.243908451495721	0.807301723485599	0.94789836155736	-0.102345687187219	-0.0979326367160001
SLC39A1	0.260114881008066	0.115255779753459	0.0240175173040085	48.4530943626524	0.428122710597481	0.317752708930477	1.34734558845618	0.177868955967939	0.538243416326278	0.336237993320994	0.379472406479257
JTB	-0.0724724844243097	0.21498488630766	0.736037733193469	43.1212616011268	0.0089231614651309	0.427885039269588	0.020854109506523	0.98336203396247	0.994392055872135	-0.285509294523697	-0.233214202578575
RPS27	0.270489753093889	0.193470999353426	0.16208622306314	132.623210424063	0.496158361195259	0.346007003186672	1.4339546790259	0.151585196508362	0.501241046414208	0.35563304331849	0.478910805556913
NUP210L	-0.0384924129757279	0.254758384859643	0.879901721609665	13.3618423319431	0.0999116305047951	0.580462749083185	0.172124103850938	0.863339963425444	0.9665776115306	-0.221986083903658	-0.100228810121307
TPM3	-0.0889366745487707	0.043107739991643	0.0391007127763067	311.524393150379	-0.0908766999269144	0.149528994381462	-0.607753033469079	0.543351283456528	0.84572783009946	-0.316287870682581	-0.379078001304725
C1orf43	-0.115933284853568	0.0646076072491237	0.0727459046146812	131.6570232576	-0.157433428585779	0.22220358658531	-0.708509844530957	0.47862870090954	0.80982003753908	-0.366756021257654	-0.476354862590441
UBAP2L	-0.0832396807455608	0.0521538216846334	0.110479455611128	187.994312437541	0.00086625755389723	0.194044373642768	0.00446422402069742	0.996438076409029	0.999119316187688	-0.305637765434569	-0.244989876352786
HAX1	-0.0972142350690679	0.185492837428706	0.600218591021963	15.3699875817451	-0.138210296447502	0.504110709501611	-0.274166554771557	0.783956629110279	0.94230743293916	-0.331762153046779	-0.448259041233646
IL6R	0.0609846210912981	0.135836594298696	0.653463572521043	510.569970507542	0.151550628586077	0.259322331516087	0.584410249977549	0.558944332285804	0.85408019266472	-0.0360211839634555	-0.0247551539710341
SHE	-0.0585405417366687	0.274497458817336	0.83112072277239	17.7456933617925	-0.0053671314174813	0.569739678352671	-0.00942032233563171	0.992483781418748	0.997855599487796	-0.25946456618837	-0.254100367906789
TDRD10	-0.0583131707858465	0.312203883785772	0.851833808306631	44.4074903731087	-0.0216194010733902	0.5370933826801	-0.0402525925110251	0.967891748816345	0.990899909391249	-0.259039513144564	-0.277854086167179
UBE2Q1	-0.124907121025184	0.155153988586747	0.420789330215235	30.0933935679964	-0.0875016027841659	0.399057256309619	-0.219270797362159	0.826439108705166	0.954392382966325	-0.383531939049994	-0.374145083729047
ADAR	-0.10572897871779	0.0729004963123303	0.146969568535366	311.123424254797	-0.0990742922513046	0.180462272408475	-0.549002796701188	0.583003530550222	0.864720242539595	-0.347679831589388	-0.391059300077744
PMVK	-0.204659475801617	0.186139539320241	0.271552253482618	39.0393164402416	-0.295739778781041	0.42041152531479	-0.703453071510353	0.481773442558833	0.811461593602076	-0.532623021379631	-0.678498325978438
PBXIP1	3.95940106570263	1.16419271020098	0.000671436974333872	18.2665620863909	3.06535079379577	0.980831649891812	3.12525681051778	0.00177649892564957	0.0335891177229462	7.25177776226283	4.23394776302767
PYGO2	-0.0321257133329125	0.140596845868701	0.819261237982045	32.3131894522432	0.043943471010128	0.363425987619287	0.120914498431966	0.903758758342485	0.978036704696093	-0.210084013509926	-0.182029809017824
SHC1	0.18220271114944	0.177174952162507	0.303772349802014	16.770174290079	0.339218038302514	0.515844659183266	0.657597267440155	0.510796950896071	0.828648009988089	0.190586999523561	0.249532614534005
FLAD1	-0.1906100426687	0.1143390919218	0.0955026207549333	36.448391763585	-0.185061307666233	0.342288912744335	-0.540658200648351	0.588743194258202	0.866336646009287	-0.506358653414869	-0.516734752273764
ZBTB7B	0.0270583105320922	0.0992589054172479	0.785158133435525	71.5893979044317	0.0340684863764608	0.294696225598902	0.115605438472191	0.907965252532494	0.97961940896615	-0.099443892608267	-0.196462722560366
ADAM15	-0.371220146925216	0.143449827574893	0.00965897096386153	43.6468732824522	-0.463523167683562	0.356498668519102	-1.30021009505881	0.193528971615463	0.558600664520852	-0.843995780227699	-0.923724342599132
SLC50A1	-0.515579139664934	0.121788963539892	2.30203551053161e-05	33.3726354395683	-0.644559740125657	0.322726658040928	-1.99723116781978	0.0458000767301102	0.266560177131044	-1.11386415630154	-1.18832072376075
DPM3	0.307671362729724	0.393146076079718	0.433869148281405	19.8632323858124	0.488153334122112	0.6877442222862	0.709789073181003	0.477834946032827	0.80982003753908	0.425141290929541	0.467210953057038
KRTCAP2	-0.0176695037487278	0.189806647879898	0.925830375456683	26.6735904267343	0.0668193606107822	0.433574229965698	0.154112850793897	0.877520755863712	0.970691127033488	-0.183059207291576	-0.148595251996912
ENTREP3	-0.104423429518752	0.164272556515071	0.524990369060703	19.674356831203	-0.0228676338930643	0.438891782200431	-0.0521031261474411	0.958446522046175	0.988790613371452	-0.345239204680441	-0.279678457245783
SCAMP3	-0.307976145417814	0.0942276686965392	0.00108147522055712	58.3643580216669	-0.361634532927052	0.267951719554954	-1.34962572185653	0.177136069155777	0.536786152640941	-0.725765833763698	-0.774807669716955
FDPS	-0.394862581029549	0.110650405102625	0.000358949012046167	64.0813118456109	-0.574445867121943	0.286529863351279	-2.00483768219889	0.0449804026328289	0.263656427218066	-0.888193548424051	-1.08584487141913
ASH1L	-0.172094005123157	0.0535153707729315	0.00130087587346264	1634.06578492954	-0.202530826684875	0.155582690813037	-1.30175680614918	0.19299953374317	0.5585775132745	-0.471744301451723	-0.542267557334163
MSTO1	-0.506943953918279	0.0927412268274601	4.59733558703873e-08	85.9454746298315	-0.647657538348476	0.254808153377774	-2.54174573993428	0.0110300379048309	0.112338868184618	-1.09772132023487	-1.19284835145647
YY1AP1	0.0101653387081385	0.105871897279253	0.923508295564628	265.581835994572	0.0664912145494495	0.225276233957289	0.2951541464514	0.767876128198963	0.935494068905919	-0.131024044191973	-0.149074858184489
DAP3	-0.272256403403215	0.0669169048580054	4.73016656359163e-05	324.123197986734	-0.354405933284038	0.184172231753676	-1.92431795993026	0.0543147407307333	0.293455182264267	-0.658990438699556	-0.764242614929369
GON4L	-0.179435259469367	0.0759947453792213	0.0182181877289958	258.690266195718	-0.192618269158789	0.199017148955196	-0.967847595898145	0.333120489313918	0.703990338325709	-0.48546822921789	-0.527779728637021
SYT11	1.12316591526078	0.618390134159593	0.0693283533337032	21.0843747069558	1.43631348737244	0.782261051714389	1.83610507544079	0.066342117811475	0.329268546313064	1.94964756803704	1.85300688327949
RIT1	-0.20330848220722	0.159720971823235	0.203054291021991	42.8432252113393	-0.221518106143718	0.35705863448882	-0.620397001352039	0.534996446154479	0.842252180964831	-0.53009743956109	-0.570018665108371
KHDC4	-0.227932497117609	0.0666172833576133	0.000622716986935269	118.769198633882	-0.236020568461314	0.200287610040922	-1.17840823210727	0.238633897432147	0.615815725042536	-0.576130199905064	-0.591214929462062
ARHGEF2	0.103979563530595	0.107955237299725	0.335460741372781	234.944579150689	0.18357388451479	0.246290770874672	0.745354297535591	0.456057564636045	0.793381188152248	0.0443546559844007	0.0220488564974028
SSR2	-0.425520793074279	0.105055047459712	5.11180339977791e-05	46.0868721791901	-0.560564820066527	0.306245094113983	-1.83044506129423	0.0671834147967734	0.33114788095817	-0.945506790507669	-1.0655568447069
UBQLN4	-0.240790343547413	0.206870868807532	0.24443840611428	46.0584270252547	-0.272760986032501	0.407907545387191	-0.668683355130372	0.503697487500234	0.824064717220125	-0.600166985351983	-0.64491336950965
LAMTOR2	-0.0657161633156492	0.234376165533808	0.779180173116705	26.0774074976843	0.0146160314556586	0.527554500248501	0.0277052540519962	0.977897233185976	0.99356289576631	-0.272878855842852	-0.22489371364312
SLC25A44	-0.0967534137607245	0.133311133364752	0.467978895562646	28.9413032101143	-0.0885951807304289	0.367339754848412	-0.241180486351086	0.809415234196422	0.948161691220289	-0.330900681961516	-0.375743416945347
PMF1	-0.0250832726848226	0.0982692342043863	0.798529617161859	58.2300542660442	-0.179257825251981	0.332098480042854	-0.539773097512671	0.589353522141396	0.866336646009287	-0.196918695678129	-0.508252596297036
SMG5	-0.218515965882879	0.1158239622504	0.0592112662392938	117.153253947216	-0.307029224736588	0.262697588431593	-1.16875539882064	0.242502194787739	0.620918927057292	-0.558526696691745	-0.694998564051122
TMEM79	-0.269889518818221	0.175158259857764	0.123357586023357	16.8846202224544	-0.286665011485672	0.431547807583715	-0.664271736405618	0.50651640717361	0.825567238676359	-0.654565724400958	-0.665234980601048
GLMP	0.24454280145749	0.246386407277704	0.320945185681346	21.3166810705804	0.552246758624096	0.530430666412372	1.04112901759485	0.29781567379033	0.676133512855829	0.307127151380004	0.560887539785968
CCT3	-0.615400030432803	0.163327942397709	0.000164640037916396	167.338685600379	-0.846617837596808	0.308472268793467	-2.74455088267156	0.00605937601372151	0.0766264303816661	-1.30047187071209	-1.48364139103845
MEF2D	0.535254777056903	0.190322032140461	0.0049178859188448	140.702699933131	0.823179827630141	0.33485457374425	2.45832039391183	0.0139588579018955	0.131889018857695	0.850591519420344	0.956873326685125
GPATCH4	0.0127860281636322	0.158805948221201	0.935828832343612	38.8850189604173	0.180289270637372	0.401394882548491	0.44915687388115	0.653318495243738	0.893169555867647	-0.126124860607179	0.0172481859270617
ISG20L2	0.0227931823689875	0.145106982813914	0.87518300797728	39.9323220599034	0.0850643460775865	0.351727897075496	0.241847026593197	0.808898698344842	0.948014640308401	-0.107417231776677	-0.121929053760051
METTL25B	-0.0518018330413701	0.129411351355711	0.688944280031377	39.0295292027206	-0.0758811913361023	0.336487058093693	-0.225509984740553	0.821582558708208	0.952647175998242	-0.246867052601434	-0.357161118692093
MRPL24	-0.96420894168465	0.211374017275944	5.07593116238414e-06	12.8009409601647	-1.16121621114668	0.545820762971481	-2.12746800767518	0.0333812167545204	0.222920323834399	-1.95254412927476	-1.9434467775288
HDGF	-0.339694033330035	0.161961204359484	0.0359600361015335	48.0762510326717	-0.406536232765612	0.366330688713864	-1.10975204996585	0.267105886906168	0.647476214212558	-0.785060060890901	-0.840434339096637
PRCC	-0.223904107269757	0.0719759697858637	0.00186570198734245	94.0705645623949	-0.259246571817533	0.236924066590456	-1.09421797265393	0.273859390809664	0.654239224536401	-0.568599425369996	-0.625161199842698
ARHGEF11	0.0834639003999788	0.0528115507094351	0.114013013593912	436.662366194487	0.138120432683102	0.173655992838554	0.795368074694151	0.426399425163142	0.776591806822586	0.00600215304667318	-0.0443842332575157
ETV3	0.0168754172739328	0.0994745643360609	0.865288897242013	55.4310120620426	0.0897368095627539	0.27383039032804	0.327709460791595	0.743131349406408	0.925094401003228	-0.118480052497991	-0.115099953360017
MNDA	0.00651076123814315	0.166651399583892	0.968836057246235	146.699734450135	0.0345468014776421	0.320674982530958	0.107731514335724	0.914208670163763	0.981203901026438	-0.137856004351476	-0.195763634839469
IFI16	0.0191710852243046	0.0949830155307652	0.84004416879901	1268.99422809133	0.0933826835101859	0.193146217604176	0.483481813252795	0.62875366999938	0.879978850344494	-0.114188472389167	-0.109771278387614
AIM2	1.72171094173384	0.483414062281143	0.000368649834565249	14.782321255374	2.77129699222307	0.865753422452957	3.20102343271263	0.0013694039510665	0.0279353408192927	3.06858287809838	3.80416956565356
DUSP23	0.243898272713195	0.314351220440827	0.43782087982206	11.1290580501631	0.3868724639909	0.765055054219895	0.505679247339113	0.613081839123312	0.87263095463932	0.305922252937208	0.319182566548619
SLAMF8	0.223287612774851	0.268624699455774	0.405846435570988	17.1817738820523	0.358239780991477	0.683712150841441	0.523962870267251	0.600304365003467	0.868958190673975	0.267392160548716	0.277334092495022
PIGM	0.17710795247136	0.125940243856259	0.159639331855911	44.0203919665728	0.336027295801015	0.319521223443288	1.05165876676313	0.292956135155323	0.671510484909034	0.181062727949981	0.244869142906551
PEA15	-0.557846370510441	0.158263258257665	0.000423802249456029	36.0553776024813	-0.770655235090529	0.398781230119486	-1.93252634999801	0.0532945729686436	0.290058437787959	-1.19287959367011	-1.37261725124366
DCAF8	-0.00276092216208453	0.0493694740282657	0.955402614587198	215.166567260251	0.05816256333927	0.1609143090775	0.361450536454516	0.717762675189709	0.915245865002453	-0.155188725335486	-0.161247707794065
PEX19	-0.0533178909624058	0.227213206218319	0.814472499623205	15.4207215410661	-0.014172118344469	0.541290413763373	-0.026182097417791	0.979112095179041	0.99356289576631	-0.249701209874348	-0.266969412242024
COPA	-0.345341941769611	0.0524926215806157	4.74048627316007e-11	390.186062896747	-0.440628670393159	0.16538705431311	-2.66422708973923	0.00771654510471353	0.0893919769177125	-0.795618404710535	-0.890262589264775
NCSTN	-0.100063765010423	0.14889317814442	0.501551418501397	39.4469358103195	-0.0629097289152889	0.362404053745106	-0.173590025456879	0.862187671537277	0.966505943135943	-0.337089136861592	-0.33820250735394
CD84	0.220915848704825	0.106401850807397	0.0378716986666906	433.524516882565	0.377958615580501	0.232942614221099	1.62253959776445	0.104687861708184	0.415443949604467	0.262958324416579	0.306154414281932
F11R	0.0974205520134636	0.188281153375196	0.604862565204781	57.191576110452	0.161318426887511	0.380519152081043	0.423942989479683	0.671607391179777	0.900484032207835	0.032093072877005	-0.0104789000207295
USF1	-0.0451892563882377	0.212600279886506	0.831674059792111	54.0054239106031	0.0185961288616279	0.406962089768371	0.0456949905879739	0.963553356572275	0.990083839580276	-0.234505333465155	-0.219076549983401
ARHGAP30	-0.203672053183832	0.0689762222822585	0.0031491975752079	203.822820791017	-0.279726233064468	0.194411225171098	-1.43883786966666	0.150196464090741	0.499106906210034	-0.530777108400447	-0.65509351782827
PFDN2	-0.157804108552983	0.0846392727434497	0.0622611620680616	77.4340191498187	-0.146936279109484	0.25665233613343	-0.572510974663773	0.566975852943175	0.85691455954164	-0.44503040501571	-0.461012615847295
NIT1	0.141590600869982	0.152040499772526	0.351714444663113	24.5653361399879	0.298337415360332	0.438347259648706	0.680596054368907	0.496127124233519	0.821574932712752	0.114665686676708	0.189783002926696
DEDD	0.207924781892164	0.127567017501665	0.103117165430522	40.8100227045436	0.353206154277633	0.332031701384636	1.06377238319322	0.287431824897586	0.666693758614032	0.238672493394463	0.269977129232654
UFC1	-0.0511963219557709	0.183262853418912	0.779968517907101	13.949004664553	0.149130148412798	0.651518808137484	0.228896152421326	0.818949631112516	0.951568228480077	-0.245735094763103	-0.0282928385719063
PPOX	0.0185995945353548	0.211298115741481	0.929856513126421	14.7148541734774	0.273375741680936	0.535901606106102	0.510123012444957	0.609965283977657	0.871649193754778	-0.115256831631921	0.153299940779581
B4GALT3	-0.0956775560558679	0.239384956579854	0.689391681286438	21.5686642739757	-0.158426149643097	0.516659167541632	-0.306635708017957	0.759120671052115	0.932049264145179	-0.328889446179208	-0.477805787095505
NDUFS2	0.159370249967374	0.202681877491794	0.431687447552036	79.9396772146983	0.300545667237166	0.36512066878493	0.823140657134911	0.410428010632592	0.765205925760798	0.147903415328133	0.193010502472349
FCER1G	0.0437634738326816	0.185593487733152	0.81358565451149	78.3043553254359	0.147589535662001	0.353530943044541	0.417472751864342	0.676332650722374	0.903335504535037	-0.0682148350593084	-0.0305445413805351
TOMM40L	-0.40731411646678	0.182723759584809	0.0258055831595272	14.8771729685347	-0.648290263012504	0.459267821149069	-1.41157345052068	0.158075594331951	0.509846240345322	-0.911470765757716	-1.19377311850279
SDHC	-0.0431347192044108	0.0978371579983783	0.659297853307424	107.519864701837	-0.00737595209948415	0.243739627953316	-0.0302616039969376	0.975858418109926	0.993510321239687	-0.230664529349942	-0.257036386169235
ENSG00000288670	0.0479954816884356	0.16540475782775	0.771686263972376	18.3999329080445	0.265725250654119	0.471156844580728	0.563984697899449	0.572764546184167	0.858570992378488	-0.060303411836626	0.142118265096606
ENSG00000283696	-0.146577609129186	0.0937811438570307	0.118058410457367	63.3613365322152	-0.059249448510219	0.276490144191885	-0.214291358136439	0.830319856727723	0.955517873171058	-0.424043301192142	-0.332852776434083
FCGR2A	-0.670796949222277	0.237647856094369	0.00476283932359403	377.277462014345	-0.946521595443796	0.37769796127885	-2.50602781184988	0.0122096015598751	0.120575208337317	-1.40403228097461	-1.62965704099345
HSPA6	-1.12691336743701	0.202620119692167	2.67151351600998e-08	167.040972181445	-1.56407175021749	0.35954410601417	-4.35015266292766	1.36042786008559e-05	0.000831050439775781	-2.25670792485473	-2.53224558393097
FCGR3A	-0.59874991205438	0.220900879353924	0.00671836106681795	299.970589668567	-0.807985784663791	0.356595001022098	-2.26583598297196	0.0234614273602849	0.181467432600518	-1.26934571554195	-1.42717820647285
FCGR2C	-0.110271227564018	0.171415811659357	0.520031591126294	145.78038686294	-0.0635984018699247	0.331123575775729	-0.192068479935117	0.847688564577587	0.961965231209255	-0.35617122721768	-0.339209046359525
FCGR2B	0.0136683041717374	0.351040982097111	0.968941022707129	25.8337317266921	0.0921425414527835	0.624381555706921	0.147574092492947	0.882678902392675	0.97254755074391	-0.12447551137692	-0.111583824306312
DUSP12	-0.297615019162827	0.135299135887218	0.0278294934467507	57.4859247562366	-0.354056712971907	0.31677931768157	-1.11767622824356	0.26370529906402	0.644143208742434	-0.706396480572304	-0.763732207393635
ATF6	0.0320846309674332	0.0714965257678317	0.653606309689293	1497.33927825298	0.0940877606529201	0.164042160648589	0.573558408892668	0.566266663209024	0.856609962277539	-0.0900475612279428	-0.108740763625372
OLFML2B	0.257936944800639	0.0914409519768872	0.00479035564086015	163.699216574948	0.475803771688514	0.223894455335038	2.12512530056413	0.0335761589627611	0.223798083697126	0.33216650392961	0.449161287816582
NOS1AP	0.695488241010039	0.396874539125814	0.0797027573759974	117.551845707972	1.04697376695751	0.54033426159298	1.93764090374519	0.0526670484474224	0.288186458440399	1.15013603610788	1.28396229922334
UHMK1	-0.256935097456436	0.110424715994406	0.0199764581563966	177.776806888651	-0.300506769339371	0.239158437741657	-1.25651752945461	0.208928394468676	0.577765549250855	-0.630348399317619	-0.685465583664281
HSD17B7	0.14651467405802	0.101709978496684	0.149721959505067	55.4425020123736	0.298879636984086	0.27210261365545	1.09840781376155	0.272026451925122	0.652441351456132	0.123870874449944	0.19057549406535
PBX1	5.83242048308901	2.24977600358207	0.00952964258996802	85.6230305556419	3.85737639066661	2.18648841461584	1.76418789364788	0.077700350300971	0.356280646437471	10.753247943869	5.39154318086194
MGST3	0.422671752139074	0.143430315127378	0.0032099901124661	148.384298019059	0.694136060980463	0.296741775487898	2.33919224834177	0.0193254860901019	0.161706294162612	0.640125946535421	0.76826771398281
ALDH9A1	0.537287168624501	0.125550334532346	1.87350426898719e-05	47.0168476575384	0.8794320462689	0.344680936683767	2.55143801896926	0.0107279403820252	0.110551186880219	0.854390923956801	1.03908949595605
TMCO1	-0.296498718764673	0.0839899366638743	0.000415293401913379	77.0685840273715	-0.33614207362957	0.264292940833535	-1.27185415005575	0.203424945049911	0.569923715630778	-0.704309640189569	-0.737548830875533
UCK2	0.0394898746851738	0.0827995082060258	0.63340934336842	182.664630761686	0.0631989080547111	0.231961302956467	0.272454531205025	0.785272548071016	0.942552673473589	-0.0762040101016136	-0.15388677200075
POGK	0.186506714913276	0.0910903359752739	0.0406098223075091	82.4378818441823	0.35400369151541	0.25261736154004	1.40134347598789	0.161111386187838	0.513709123272629	0.198633013729662	0.271142780261674
TADA1	0.250066105677296	0.153533719420944	0.103368629091628	24.0664700022764	0.371366849053164	0.413143182830151	0.898881706117461	0.368715673169366	0.735917248769924	0.317452556899065	0.296520131302156
STYXL2	0.826965865928723	0.374438684523975	0.0272060848375274	34.976859132579	1.22488484563822	0.593224518101451	2.06479133660613	0.0389427479343202	0.242664982808119	1.39592365524723	1.54399057391094
POU2F1	0.162012681445909	0.043236686884509	0.000178882670462464	639.699098748348	0.317532005094537	0.148370428961139	2.14012999300355	0.0323442628068476	0.21870632951125	0.152843244004302	0.217837107757789
CD247	0.0675398934997297	0.187518399401218	0.718714458561564	51.1326584302071	0.231260200027631	0.370365137686348	0.624411361912465	0.532357465239955	0.841958529182706	-0.0237665908410532	0.0917454175039598
CREG1	0.0619794262437927	0.0763257027378763	0.416769411885828	240.462235901824	0.174148282784671	0.194523256099955	0.895256877127255	0.37064978650221	0.736562459397025	-0.0341614698859427	0.00827274444215519
RCSD1	0.25935793200231	0.131649664363305	0.0488313254483603	1146.85875485849	0.428231106629948	0.249078384672639	1.71926242091528	0.0855665993207662	0.373511819607109	0.334822933579463	0.379630834124766
MPZL1	0.153561428142355	0.102189576088196	0.132913514034165	773.709083945349	0.280250117473585	0.202212389698392	1.38591961596216	0.165771450301776	0.520842901327587	0.137044255929267	0.163347275044385
ADCY10	-0.0787628539718454	0.324763861377662	0.808374584175275	28.7294260929676	-0.0244533691718266	0.578105080257963	-0.0422991770992827	0.966260201280307	0.990770851534893	-0.297268671494126	-0.281996109478041
MPC2	-0.101970306637008	0.209908615276851	0.627120117316719	73.0998974826874	-0.0922716885473757	0.383602609705039	-0.240539783132147	0.809911825907565	0.948161691220289	-0.340653274314472	-0.381116865252251
DCAF6	-0.110008953723105	0.100881870076995	0.275504848340486	1054.70642736018	-0.0927918961481324	0.196048991947539	-0.473309733584158	0.635992218800133	0.884408137077582	-0.355680925822593	-0.381877181506343
GPR161	0.611639930123327	0.138976901617289	1.07743883134812e-05	57.3885004050076	0.928132255117469	0.31857879983092	2.91335222434782	0.00357571031462212	0.052966194303494	0.993387869152118	1.11026792608938
TIPRL	-0.0355627536659739	0.0891550193610329	0.689976671289264	71.4849709751767	-0.0113025450413912	0.24575089036265	-0.0459918782988426	0.96331672323977	0.990083839580276	-0.216509304207651	-0.262775349676488
SFT2D2	0.0304368043246913	0.0816277033676623	0.709242624429882	323.351275576179	0.101942579985352	0.189140868236328	0.538977011874431	0.589902716647068	0.866336646009287	-0.0931280503037411	-0.0972604492225767
TBX19	0.18827405832006	0.160058182177368	0.239480959127884	100.565361567827	0.298841295961215	0.30621076332291	0.975933349691164	0.329097494221826	0.700908062847876	0.20193693048678	0.190519456239596
ATP1B1	-0.289600597422713	0.0953655016572531	0.00239148612768261	95.9518702183793	-0.297463428339647	0.255914447502867	-1.16235496370838	0.245091308945989	0.62318668049035	-0.691414116542687	-0.68101754863851
NME7	-0.321594839295532	0.166125843077742	0.0528859821501355	78.4196061640404	-0.375401053489353	0.335511355002424	-1.11889224579788	0.263186111431966	0.643885131241301	-0.751224966799164	-0.794928308728373
BLZF1	-0.0327487183676386	0.133719968336802	0.806529819179484	87.5538110719568	0.00461690200200344	0.298222539892716	0.015481398567876	0.987648124508314	0.99653855133039	-0.211248674982111	-0.239508072678502
SLC19A2	-0.54302135659824	0.145137817835816	0.000182984318907911	34.1915935812659	-0.739484198728265	0.389143961174604	-1.90028439988169	0.0573958074544968	0.30201426767451	-1.16516533525206	-1.32705881348021
C1orf112	0.0930410888950819	0.122694947277481	0.448264039585612	135.334022048426	0.166968500446215	0.273686878369641	0.610071266261832	0.541814599727936	0.845152600879949	0.0239059930324963	-0.00222096077252561
SELL	-0.562582340093258	0.181377559042955	0.0019240007150911	24.0355869045176	-0.835394892126697	0.427106641168869	-1.9559398323577	0.0504722423235179	0.280850770002293	-1.20173313577506	-1.46723834762403
SCYL3	-0.0056422566882453	0.108090422982509	0.958369800230927	81.6897644693694	0.0815132781950715	0.280662167483378	0.290432012714713	0.771485755998756	0.936267213589807	-0.160575165450806	-0.127119163682582
KIFAP3	0.677539007821892	0.212956317564454	0.00146470627217633	70.1059762795911	0.972502298250073	0.386929557879044	2.51338332377823	0.0119579325410464	0.118824647001207	1.11658128263998	1.17511754562482
GORAB	0.181344843234805	0.195133170654043	0.352713489361155	32.9942305436377	0.359690621905896	0.445704719803432	0.807015510323807	0.419657547189898	0.771798431377232	0.188983279404609	0.279454588096646
FMO4	0.272043426946436	0.153968231076141	0.0772482849010598	38.1314931422864	0.422640545516922	0.370551711565504	1.14057102511105	0.254048480595884	0.632968954808429	0.358537520771385	0.371459876073499
PRRC2C	-0.107265965198868	0.0758361334007844	0.157231573657229	926.04228807138	-0.0994706040576097	0.175919226618367	-0.56543338650185	0.571779021226968	0.858560331692977	-0.350553113245237	-0.391638534805541
MYOCOS	-0.070107199113815	0.365731690614743	0.847984843931825	30.197716719551	-0.154252906868048	0.593373279604888	-0.259959307521837	0.794895162586676	0.944429059682904	-0.281087569949563	-0.471706329283798
VAMP4	0.37084266776492	0.153665721355486	0.015808467638419	56.9844797909487	0.653332470479132	0.355445677223097	1.83806559579867	0.0660527400498448	0.328471343868868	0.543235336757715	0.708630690151585
METTL13	-0.10852805344893	0.138436221606954	0.433065306030502	26.3925887102829	-0.0896424822241294	0.384711730546985	-0.23301208439024	0.815752022038657	0.949926234830224	-0.352912493149752	-0.377274114204361
DNM3	0.0106573652812276	0.303071404181718	0.971948540960653	161.496932538572	-0.0136337708473734	0.527416700074122	-0.0258500931909387	0.979376906592276	0.99356289576631	-0.130104237190382	-0.26618258338409
PIGC	0.227460902996568	0.170094684316204	0.18113761893017	61.7993508095603	0.41262300580283	0.347881983034682	1.18610053387471	0.235582599739364	0.612317573235608	0.275193815531513	0.356818609280076
SUCO	-0.223271296874081	0.0469114648681373	1.94151436985749e-06	246.117475219613	-0.226381106564165	0.168036172210226	-1.347216516459	0.177910510055657	0.538243416326278	-0.567416433506431	-0.577126247269701
PRDX6-AS1	0.0440622097104159	0.132339965789283	0.739174204324453	153.166326707842	0.0977757180984307	0.271905673096714	0.359594255555135	0.719150580019073	0.915751718194922	-0.0676563706043473	-0.1033505809634
PRDX6	-0.216287912636758	0.29172183183551	0.458439835400849	31.8557322459312	-0.291970203103104	0.555776391599768	-0.525337541349472	0.599348564283297	0.868903851656461	-0.554361517232361	-0.67298885311645
KLHL20	-0.0321481656553508	0.0950557911275538	0.735210120693365	157.91316507221	0.0239071063484432	0.23097594297812	0.103504746166175	0.917562382832421	0.981572237098912	-0.210125986453076	-0.211314221054579
DARS2	-0.170075560287524	0.126491045750854	0.178765427105495	31.3991105407962	-0.119853942056544	0.35150672804964	-0.340971971494152	0.733124682200906	0.920909093811203	-0.46797096929105	-0.42143007028237
GAS5	-0.683609011699714	0.180624373082621	0.000153894287653056	62.1750663636836	-0.879624434375909	0.365270788935692	-2.40814338573012	0.0160338823275024	0.145579526569278	-1.42798347673542	-1.53188261624726
ZBTB37	0.117074257785327	0.0621597922302917	0.0596407230951352	193.542440100908	0.221226156706974	0.184877116296733	1.19661189626032	0.231457861476892	0.606878902508773	0.0688342107848368	0.0770800296475155
RC3H1	0.0174877788586995	0.0358195451674699	0.625394800343403	611.151217484751	0.0755936932696668	0.138192549489074	0.547017140570546	0.584366956309896	0.865286344855075	-0.117335288162117	-0.135771010810001
RABGAP1L	0.0257563391245519	0.0385219347050371	0.503741171919686	2007.0400916774	0.0792099365731109	0.144974524727646	0.546371417474327	0.584810653393775	0.865286344855075	-0.101877831102705	-0.130485642894646
ENSG00000289425	0.180009454239653	0.166287949407684	0.27902307370166	20.2560165076369	0.346078799388782	0.407348107268001	0.849589805903016	0.395553181519779	0.755756645094645	0.186486869221156	0.259560050045808
CACYBP	-0.470616034010131	0.270757299383596	0.082184884947169	101.185564821643	-0.614393164951683	0.441956837041627	-1.39016553983939	0.164478615045841	0.520002332887289	-1.02980898193373	-1.14423036944504
MRPS14	-0.0225329558030747	0.154368222138359	0.883945958944793	27.9004090594291	0.0804434509728837	0.389892804430456	0.206321968650828	0.83653941918683	0.958065174376557	-0.192151068374218	-0.12868278371604
KIAA0040	0.8717251304728	0.261812667342411	0.000869783748185469	32.2850402432244	1.43631245042058	0.502359679889023	2.85913163002628	0.00424802474447031	0.0595842768110835	1.47959776385333	1.85300536770888
COP1	-0.0185955904035465	0.0288635243912564	0.519407384325928	1489.82266722317	0.0183582261652683	0.115970464341701	0.158300876602311	0.874219717423919	0.969533950504166	-0.18479045726012	-0.21942425979516
COP1-DT	1.55947936411609	0.410515507994198	0.000145379711643168	14.6945657562945	2.00763677801993	0.736813176894759	2.72475688678771	0.00643488499914497	0.0794868280723112	2.76530303685885	2.68803194556088
ASTN1	2.75989397835658	1.92749194303841	0.152184580135012	108.147221445135	2.42664320505038	1.80672278674406	1.34311872460716	0.179233533368209	0.539753629809029	5.00938867650084	3.30043629447318
BRINP2	2.62448976602886	1.97033207364662	0.182858947052395	43.0151779055659	1.94729173815489	1.72115564119894	1.13138619863479	0.25789257785133	0.637564689856935	4.7562605948972	2.59983385964955
LINC01645	0.755864863215828	0.71204682234098	0.288445407020785	30.9209370687415	1.12248126130665	0.962317063533839	1.16643599479017	0.24343821252038	0.621465123947324	1.2630056307086	1.39432126971121
SEC16B	0.212431258073697	0.127992666395075	0.0969719422170671	35.6474899154281	0.304547825785481	0.339515175634198	0.897007991517907	0.369714652711073	0.736129526137816	0.247097014692685	0.198859909884534
RASAL2	0.306448139551781	0.112103508774811	0.00626427237372714	1798.34952034101	0.478498927207877	0.226829672781031	2.10950763778509	0.034900787449056	0.228562333270649	0.42285456638026	0.453100427778589
RALGPS2	-0.234464598105243	0.0655021763844149	0.000344261142498486	402.832320054953	-0.275897788427891	0.165773395741845	-1.66430679176977	0.0960511358407835	0.395781661468529	-0.588341475783535	-0.64949800426628
FAM20B	-0.0579492648506829	0.0731872320836379	0.428480374231851	116.228937045236	-0.0170379232275576	0.235018303526279	-0.0724961544352754	0.942207065734424	0.98621886719268	-0.258359218125165	-0.27115796702381
TOR3A	0.134241033245961	0.131547834129561	0.307504114851669	35.7877547578398	0.12620555830738	0.361455360002556	0.349159459985562	0.726969599425341	0.920361625365333	0.100926217857362	-0.0617985744554509
ABL2	-0.189691569279924	0.0755155424270279	0.0120064736014086	578.790363255628	-0.215444511546774	0.187999866428678	-1.1459822586018	0.251802492960876	0.630295581909904	-0.504641635879682	-0.561141723121923
SOAT1	0.0835821108361514	0.0579053702914682	0.148900534357206	510.113814470048	0.156184837878898	0.15823141749464	0.987065908603064	0.323610329120789	0.698396268304496	0.00622313864541868	-0.017981964488461
TOR1AIP2	-0.0572500648367999	0.0537293716256218	0.28663777766355	182.521374525771	-0.0175318379657481	0.184695389266633	-0.0949229866287487	0.92437599826685	0.983272924094203	-0.257052115819197	-0.271879854599147
TOR1AIP1	0.158757609531311	0.0734722717015538	0.0307121333550006	100.17662742484	0.273820063984423	0.204645560797087	1.33802102971549	0.180889581578797	0.541063971536368	0.146758129700547	0.153949345880365
CEP350	0.217428951559482	0.106776012850843	0.0417193407883245	1106.9039296933	0.366677079538612	0.21752349215655	1.68568955887633	0.0918556089849107	0.387619527701476	0.256439830124735	0.289665737047485
QSOX1	0.0748377800990203	0.132061225191162	0.570924793480015	126.87202291876	0.156796721185122	0.267577560779938	0.585986062239635	0.557884881126635	0.853860225371666	-0.0101237358450187	-0.0170876584024792
ACBD6	-0.262262827847782	0.0573366834458973	4.78307072118111e-06	537.682630870357	-0.323003395968258	0.157672467150272	-2.04857196570923	0.0405039882908239	0.249061652972014	-0.640308194142901	-0.718345823905524
XPR1	0.161070265983944	0.0942781239684315	0.0875512931388832	655.971197490648	0.269014322429418	0.209404162827654	1.28466559020044	0.19890916758493	0.566017743034567	0.151081468547987	0.146925451166168
ENSG00000243155	0.267781076764657	0.117836108141835	0.0230570852286276	45.2752984738876	0.387331584444175	0.324982509778166	1.19185363147256	0.233318642237961	0.608697573297121	0.350569374831987	0.319853600079662
STX6	0.0212795854772526	0.117296270673254	0.856039955420555	408.924516158889	0.0930762527473082	0.229499615294197	0.40556169398364	0.685064679435853	0.905788977682939	-0.110246788338764	-0.110219146295409
MR1	-0.0495619834652825	0.151074136120201	0.742863282457816	147.718926402797	-0.0487083301177575	0.295855694576024	-0.16463543210672	0.869230940956279	0.967835456485855	-0.242679820782505	-0.317446266343789
IER5	-0.564902528330328	0.224463519805197	0.011846685358827	84.2270862118885	-0.757407584861448	0.401984618323607	-1.88417056359036	0.059541907889228	0.308728658763302	-1.20607055473207	-1.3532549739854
GLUL	-0.593765529963751	0.264335259857957	0.0246874052879962	242.910934292944	-0.710434620170044	0.413735997077946	-1.71712064018495	0.0859571316798543	0.374479647330121	-1.26002778477088	-1.2846010202449
RNASEL	0.271859520081233	0.132034891810708	0.0394944722248519	33.247817897192	0.536893659665467	0.345036949694318	1.55604685278235	0.119696951561486	0.448121976391778	0.358193720595732	0.538448016272735
RGS16	-0.95676848377104	0.402654171961105	0.0174941406454393	74.3840785690542	-1.38046313124756	0.589603554584983	-2.34134126314632	0.0192145948335447	0.161310277885313	-1.9386347478342	-2.26388999437151
NPL	0.0501531879914614	0.207667030517659	0.809161645297727	1060.3266957015	0.134621222837896	0.335236693512549	0.401570667659795	0.688000020588328	0.907225631020853	-0.0562697407435356	-0.0494985493842341
DHX9	-0.0187212224831322	0.0997066041510615	0.851062352181587	349.293394568139	0.02273575912087	0.210591515065136	0.107961420543642	0.914026295229024	0.981203901026438	-0.185025317068	-0.213026218985819
SMG7	-0.236868568072526	0.0753243790788767	0.0016628745540579	327.117125937556	-0.277725506046982	0.190813656522408	-1.45548023715151	0.145536357532767	0.491674506152555	-0.592835518439892	-0.652169328967545
NCF2	-0.328804786989746	0.0730214319572539	6.70472046970059e-06	106.853275304982	-0.412764917564938	0.233607569272979	-1.76691585315289	0.0772423216358989	0.355009363698386	-0.764703426567327	-0.849537955206167
ARPC5	0.0793177074812523	0.0578251915696025	0.170162814819364	159.829148152953	0.199971011122764	0.17287053485624	1.15676746930332	0.247367375930864	0.62541944980684	-0.0017488455480802	0.0460142923394134
RGL1	-0.0559722376266829	0.193785724266255	0.772707102106637	662.245262151607	-0.0455229241906512	0.315568441689093	-0.144256897004617	0.88529761343027	0.973990145691615	-0.254663313102077	-0.312790594456758
ENSG00000289581	0.067818204215842	0.167124974086791	0.684894440350005	30.6434867978392	0.17466891973496	0.421382486010705	0.414513952368021	0.678497751094646	0.904217772572714	-0.0232463097032055	0.00903368821769823
TSEN15	-0.102471474178583	0.119972804031319	0.393037105108428	146.004358968297	-0.0781383097150336	0.254834187109604	-0.306624125284362	0.75912948833007	0.932049264145179	-0.341590169675259	-0.360460039715963
EDEM3	0.0240806383523575	0.0673102689021299	0.720526078946758	314.691370030703	0.0654788810867392	0.176151862237463	0.371718358551724	0.710102554777887	0.913175711476131	-0.105010428785713	-0.150554447458351
NIBAN1	-0.0338816453633752	0.131197151802316	0.79621408413342	961.756411353149	0.00826057962788702	0.243104166591188	0.0339795888475178	0.972893427040959	0.992255186875063	-0.213366597549643	-0.234182607768716
RNF2	-0.0593416762482728	0.0526525844754449	0.259724706651553	208.848003117356	-0.0882686816368362	0.172573162133343	-0.511485566733913	0.609011092415784	0.871605838188845	-0.260962227439395	-0.37526621790511
TRMT1L	0.257571155751188	0.130666913942666	0.0487005358056173	97.7368370587127	0.427131387719491	0.27121187440014	1.57489928737158	0.115279693192781	0.438635701226039	0.331482688568422	0.37802352550156
SWT1	0.861062093365858	0.154122231251667	2.31188098120961e-08	105.064989909102	1.52114366362096	0.388375489649229	3.91668296316747	8.97756867186743e-05	0.00378717887482287	1.45966401082934	1.97699154199169
IVNS1ABP	-0.152714197169752	0.079354414841527	0.0542972655929347	236.699162562962	-0.184767964095584	0.200640664280998	-0.920889914104434	0.357107904879527	0.724389270304524	-0.435515195098521	-0.516306012123729
TPR	-0.0821045055311306	0.0882600457796712	0.352238152360979	191.092158692271	-0.0664030384679424	0.21509387925836	-0.308716541339526	0.757537159893108	0.931694759631636	-0.303515639989777	-0.343308199830553
ODR4	-0.0473892682662707	0.100348170570265	0.63674945904859	133.426799174204	0.0169357026722998	0.234642762290454	0.0721765398045212	0.942461414994132	0.98621886719268	-0.238618091677166	-0.22150336769739
PDC-AS1	-0.0426202939220631	0.0866154599106456	0.622674555668485	171.28113585605	-0.0389743641788344	0.238513214874678	-0.163405470842832	0.870199195670185	0.967835456485855	-0.229702849631043	-0.303219460527449
PLA2G4A	0.121314877160797	0.0536750561381516	0.0238105569150845	743.04847965059	0.190088068173731	0.15774649731281	1.20502243417036	0.228194641435819	0.603355699293051	0.0767617326017062	0.0315697472164811
LINC01036	0.285865636741113	0.194656119890897	0.141950155741458	48.1862554178337	0.430134544739266	0.397123913978803	1.08312425819369	0.278753272945646	0.657838893447198	0.38437711164306	0.382412829103443
RGS18	0.66996493945334	0.136508802869198	9.20795079014538e-07	130.372757774719	1.04386797709392	0.277969199796486	3.75533684256453	0.000173108502447285	0.00622048024552976	1.10242212641354	1.27942299124004
ENSG00000285280	-0.1343301526193	0.196409213344053	0.494019371244427	32.6968034771998	-0.0271595793993295	0.451730825842999	-0.0601233695943718	0.952057377384155	0.988439564885192	-0.401147594200635	-0.285951406593981
RGS1	0.108014762873591	0.566644529792078	0.848821961090044	330.18612010351	0.20860296324908	1.00146526105262	0.208297752664752	0.8349964862784	0.957278814491461	0.0518981603630437	0.0586304353881563
RGS2	-1.06813621627023	0.281866325361	0.000150942670950901	40.8525626459688	-1.32746145725878	0.495283040631851	-2.68020777688105	0.00735764747209219	0.086759546128292	-2.14682842213317	-2.1864247013439
UCHL5	-0.349420723528708	0.0803167430370875	1.3580637773806e-05	130.127251522512	-0.46435311499257	0.215942546634114	-2.15035490796242	0.0315271522413745	0.215418221453365	-0.803243383167345	-0.924937362993609
RO60	0.159654488169118	0.132084503243893	0.22676663127328	92.3232313741266	0.322722369469925	0.280549978372872	1.15032042184299	0.250011922631082	0.628487358464778	0.148434777458521	0.225423153008824
GLRX2	0.103788725811861	0.206060827213761	0.614486236413611	24.5133875273336	0.175079285935165	0.447304436177938	0.391409679347598	0.695494438800892	0.907957221024105	0.043997899094711	0.00963346432956628
CDC73	-0.266477228673422	0.0659269765403707	5.29958970557809e-05	494.411151204199	-0.336323137015033	0.166521445510406	-2.01969863992093	0.043414656274376	0.258978512010786	-0.648186702335254	-0.737813466445619
ZBTB41	0.248778384213593	0.0893071002631998	0.00534204060776723	75.9879315544828	0.409052719560247	0.254083173412353	1.60991660355404	0.107416063757604	0.420596909543346	0.315045257612408	0.351600410510871
DENND1B	0.109796182745722	0.14273824094986	0.441766573989407	195.647560309224	0.190373258412771	0.285081221831796	0.667786033711807	0.504270182878568	0.824518995816807	0.0552283920228361	0.0319865707575741
NEK7	0.25403179405403	0.047070821758841	6.78400713838422e-08	694.512015470656	0.419322333552679	0.14200474358759	2.95287553752763	0.00314828871030736	0.049086080184834	0.324866115707789	0.366610099777902
PTPRC	0.122909036344797	0.0715070980505471	0.0856440805480727	2233.08478201575	0.231645319812548	0.162642435388151	1.4242612591217	0.154370857623666	0.504037906994814	0.0797418943638832	0.0923082943858425
MIR181A1HG	-0.0564635879191728	0.31785401502052	0.859005706950435	276.263024331819	-0.0480789415736293	0.463774121988172	-0.103668875200534	0.917432127522635	0.981572237098912	-0.2555818558475	-0.316526375247341
LINC00862	0.159532422883595	0.0663385042347176	0.0161802590000352	138.33336589393	0.28099697434009	0.196722331462202	1.42839388010243	0.153178519676425	0.503016752759446	0.148206585506263	0.164438853510864
ZNF281	-0.204062261215597	0.231694399925802	0.3784591796136	28.1370979038179	-0.252187497319813	0.469067114441456	-0.53763627752951	0.59082817981449	0.866336646009287	-0.531506573228822	-0.614843916758672
DDX59	0.556155431377128	0.183963460179305	0.00250129919121227	62.6716741220437	0.856238416846789	0.368962614651133	2.32066443278106	0.0203049617408457	0.166703877446266	0.889663734688909	1.00519054212418
CAMSAP2	0.464179344685539	0.149613570529154	0.001918794994068	499.589254256549	0.701634042330679	0.26891426999229	2.60913651905046	0.00907710213428824	0.100071917908489	0.717721296729127	0.779226487144067
KIF21B	0.130061109161714	0.184876372286548	0.481742248102179	97.2469637656516	0.247982556182333	0.35199956601457	0.704496766828596	0.481123462836406	0.811079827220793	0.0931121613630677	0.116186196863309
CSRP1-AS1	0.0875173500704641	0.251743777017262	0.728107150609506	18.1778999599403	0.145818621731	0.55056597951645	0.264852219636	0.791123307383554	0.943641471152182	0.0135797750521358	-0.033132843905105
NAV1	1.2166881601893	0.687107130732698	0.0766039282654528	195.416076192366	1.96840383092422	1.07767504802395	1.82652816777518	0.0677707423312424	0.332156063384606	2.12448043356657	2.63069051623644
IPO9	-0.0918299777127975	0.0503036441203558	0.0679235870251186	227.046105938259	-0.0844177401620066	0.169094048923659	-0.499235429628387	0.617613537751091	0.874848167577223	-0.321696685274222	-0.369637823793578
TIMM17A	-0.26392212848712	0.233285143629565	0.257916858745026	30.8206626098655	-0.22322263383181	0.476865324341983	-0.468104142694441	0.639710116881597	0.886051219999923	-0.643410133000037	-0.572509939947345
RNPEP	-0.027501331051378	0.0735901045951682	0.708620356978291	95.4681823020097	-0.0211313539551655	0.226963330574695	-0.0931047050713378	0.925820379568659	0.983445756792972	-0.201439075546743	-0.2771407744889
ARL8A	-0.294646300640369	0.127256428405389	0.0205924409316753	55.8155492533047	-0.386675297050084	0.32178311421276	-1.20166435083482	0.229493598355724	0.604875962232839	-0.700846682589712	-0.811406327541165
PTPN7	-0.430729559746739	0.297701517129002	0.147938826836019	20.6501668768198	-0.720968296433735	0.599859591187935	-1.20189508849223	0.229404177603416	0.604875962232839	-0.955244191528322	-1.29999665319411
PPP1R12B	0.0177015617110013	0.0633080120207972	0.779776631471114	414.780059783078	0.0903445429238791	0.170780406820294	0.529009999483987	0.596798513232875	0.867908232006024	-0.116935637055607	-0.114211712680823
KDM5B	0.0691170026170093	0.148985285394839	0.642706270122193	128.604585445224	0.157979978527669	0.290024707572238	0.544712137976451	0.585951515399312	0.86555762755553	-0.0208183029076587	-0.0153582530862087
RABIF	0.142748272563098	0.156391360662516	0.361367117649477	23.671715282759	0.247373828851514	0.40789219024249	0.606468657084245	0.544203589263353	0.846063763832513	0.116829867611462	0.115296503434648
KLHL12	-0.198723676738475	0.0809772733095756	0.0141250551576093	76.3738220112864	-0.227048761018596	0.224117419702629	-1.01307948895653	0.31102219451281	0.688110401194789	-0.521526487499271	-0.578102066410143
ADIPOR1	0.0179913492751906	0.0939561010589697	0.848144253429806	57.5320288601206	0.0700376222841363	0.264222367351612	0.265070754554758	0.790954956202055	0.943641471152182	-0.11639390080579	-0.143891559362248
CYB5R1	0.38237191293978	0.256752085131441	0.136417581017776	29.3583971634127	0.797199693672185	0.513875524301429	1.55134785754957	0.120818343726754	0.450456403287588	0.564788401195525	0.918901720535943
TMEM183A	-0.180465355814164	0.141782481813181	0.20307747322692	38.3158781783505	-0.177980842615942	0.34586404142843	-0.514597706893366	0.606834167845569	0.871056897783304	-0.487393917548725	-0.506386205546569
ADORA1	0.736672430830541	0.352855548609301	0.0368208372352043	31.9422308079921	1.09811047338016	0.590526588535181	1.85954450603834	0.0629499969100499	0.318424441383461	1.22712680901259	1.35870182440012
MYBPH	2.15744125845763	0.962921698032339	0.025057457557351	25.7858190211728	3.22282766279576	1.18141966669953	2.72792789356488	0.00637335380056935	0.0794492742402287	3.88314822486831	4.4641101500635
CHI3L1	2.20180663167173	1.12636954320392	0.0506088356291523	74.6365559596228	3.11859001657191	1.7278446670065	1.80490183876013	0.0710900440214323	0.341764350861877	3.96608598299459	4.31176024860668
BTG2	0.0186500700663658	0.204060269775333	0.927178805761058	191.127424200634	0.0920516256756299	0.344154979057177	0.267471433735488	0.789106205775541	0.943395072925017	-0.115162471389259	-0.111716703454988
ATP2B4	1.16782982228046	0.301621048777337	0.000108014822047435	196.66510747145	1.75512347323295	0.442041598270118	3.97049390849513	7.17237900193858e-05	0.00316917094318859	2.03314341285944	2.31896780708045
SNRPE	-0.26113215899057	0.171621981392369	0.128120802764663	17.5223638918452	-0.136988250019647	0.492472065254663	-0.278164508577373	0.780886078143787	0.940580268028165	-0.638194492997013	-0.446472943220079
PPP1R15B	-0.266258616059774	0.131481826877766	0.0428611819446929	84.0158750366593	-0.323279206879652	0.296954798492326	-1.08864786331448	0.276309201301127	0.655948303534785	-0.647778022349928	-0.718748938967057
PIK3C2B	0.150734687578224	0.161261553191693	0.349931694588806	127.787034960988	0.26302724048363	0.316258794125093	0.831683562227182	0.405587581341216	0.76331036562516	0.131759875156401	0.138174952881739
MDM4	-0.168794685505244	0.0832734748356953	0.0426632084749414	645.144771276863	-0.189251583084443	0.184424897976757	-1.02617154820546	0.304810729912896	0.682451261705642	-0.465576469364947	-0.522859104368883
ENSG00000240710	0.461717574779566	0.220437384398581	0.036210831752707	12.7100239870446	0.521496407019356	0.52505379059666	0.993224725464297	0.320600451461886	0.696326490556134	0.713119201395932	0.515943959357412
RBBP5	-0.0850776935132977	0.0850379450878581	0.317084356878655	71.7933592201363	-0.0622164308673486	0.246301917249517	-0.252602300307391	0.800575552269975	0.946263938645726	-0.309073793294133	-0.337189208482464
DSTYK	0.403244101815577	0.100551912059553	6.06396845405485e-05	114.291601440757	0.596332369979788	0.261279009798439	2.28235850418991	0.0224681831049187	0.17713104296889	0.603807402437614	0.625321444320614
TMCC2	2.00580206622309	0.77242175836716	0.0094104765736202	13.0677985665113	2.47873080570481	0.877965799595362	2.82326578876673	0.00475371444085637	0.063859610110602	3.59967005852181	3.37656561160861
NUAK2	0.815059706769851	0.180873755096405	6.59878998754565e-06	32.6144692395693	1.38376524845157	0.413435818713326	3.34698926851102	0.000816943729139984	0.0193350170652025	1.37366597821235	1.77620431423325
CDK18	0.00642664567039621	0.148762769194799	0.965541601173597	95.644399245036	0.0326821373379572	0.318645619325741	0.102565782661984	0.91830760105368	0.981789493778299	-0.13801325213521	-0.198488959213361
ELK4	-0.190225319280266	0.0693803707276437	0.00611083095842315	238.90976635449	-0.212303643734916	0.185171618551226	-1.14652367029013	0.251578538957664	0.630158298679751	-0.505639441718361	-0.556551146502436
NUCKS1	-0.374925620270118	0.0499343802964061	5.98697701125854e-14	298.367589283946	-0.459406637673409	0.170158413251658	-2.69987612657132	0.00693652979171828	0.0837458752771004	-0.850922886431442	-0.917707774074129
RAB29	-0.101002427310326	0.0770295079433208	0.189784342125606	119.28743000137	-0.0733800635223394	0.220189495538248	-0.33325869312232	0.738939016991798	0.922971985581151	-0.338843896061203	-0.353505562472611
SLC41A1	0.411576227238937	0.210533783682321	0.050592781078819	23.4440041976213	0.836491559096237	0.564433596363729	1.48200171727055	0.138339838031059	0.479683948309308	0.619383689820693	0.976329262717337
ENSG00000286619	1.03466267275257	0.80010156327057	0.195954285517265	91.1149738922387	1.60436063320724	1.49962860033843	1.06983864727918	0.28469194304726	0.664142577488588	1.78419735340426	2.09861839731016
IKBKE	-0.1552216736245	0.161611474050097	0.33682276569331	142.243492071091	-0.19417154242261	0.299977132061815	-0.647287815201186	0.517445686066354	0.834226323123129	-0.440202735417581	-0.530049935584811
RASSF5	-0.0486809279691566	0.147266964964633	0.740975017566876	111.611788379342	-0.0197987742011303	0.292845696148093	-0.0676082129993742	0.946097517333187	0.987297941935665	-0.241032753208411	-0.275193125040114
EIF2D	-0.488897042133727	0.102656265167132	1.91240784262782e-06	44.6608738771524	-0.680324695162356	0.2937315107023	-2.31614474570919	0.0205503668839128	0.167779546874697	-1.06398396391218	-1.24059346372408
MAPKAPK2	0.122819839894767	0.0744541676534282	0.0990241017195213	195.051254047226	0.190728904373739	0.199972936910924	0.953773582165757	0.340198264495199	0.708851574648617	0.0795751482494614	0.0325063697847957
PFKFB2	0.641827227581718	0.20868911157389	0.00210136877601207	77.7705833257835	1.02472006618498	0.374585055041079	2.73561385430234	0.00622640427515431	0.0782958080899326	1.04982077151964	1.25143711045934
CD55	0.0356783360331023	0.174591324249044	0.838077319350947	117.346196070496	0.146182754523644	0.326613354862839	0.447571271496333	0.654462640413394	0.893531736343592	-0.0833293974907582	-0.0326006408375363
CR1	-0.81845266929593	0.267870541395778	0.00224757695050155	23.5031460350766	-1.06296632267009	0.52880609169039	-2.01012495766113	0.0444179651937783	0.261616666439014	-1.68006364305356	-1.79984836208292
CD46	-0.0451336654424466	0.0731154760417076	0.537041538237266	171.620465478371	0.00548813349762212	0.198587256393785	0.027635879548784	0.97795256484431	0.99356289576631	-0.234401410335876	-0.238234712838636
MIR29B2CHG	0.370418666095815	0.0704111382028307	1.43432746340041e-07	815.852946390361	0.57342912414769	0.182135515792811	3.14836522493502	0.00164186415298809	0.0315910488231563	0.542442697243388	0.591846904440191
PLXNA2	1.71976831507258	0.376005876414185	4.79001846064746e-06	87.3036623340106	2.47815453745224	0.535366160555873	4.62889648251052	3.67619466748089e-06	0.000299972118158897	3.06495128236304	3.37572335917226
TRAF3IP3	0.197316513143692	0.07524396981921	0.00873240341256896	308.655953856113	0.344646484339561	0.201296454684309	1.71213390161325	0.0868719950213686	0.376996130568276	0.218841125734073	0.257466631165883
UTP25	-0.206026133864962	0.114266108983976	0.0713822507832016	38.0018958171976	-0.153859985181512	0.325622993458044	-0.472509584005579	0.636563102515099	0.884669798000064	-0.535177886755203	-0.471132049430092
HHAT	0.805594137528476	0.232244954539978	0.000522932276495088	67.7766736311068	1.19118108555352	0.414075952121769	2.87672123785451	0.00401830402412057	0.0575291257966525	1.35597080210102	1.49473040051253
RCOR3	0.371092193238811	0.103743053569018	0.000347518018552145	298.549841971315	0.577483277283668	0.216136713751545	2.67184259101626	0.00754360253569774	0.0882112267223483	0.543701806030949	0.597772305225151
TRAF5	0.342253398804258	0.110036960943009	0.00186866138827056	49.2071787020733	0.579799945634992	0.292584780109365	1.98164766266471	0.047518688708441	0.271858455000851	0.489789829545962	0.601158262293622
LINC00467	0.628768472292345	0.291394398692807	0.0309440151811527	13.3578391806265	1.31920427921462	0.687456933007778	1.91896279733889	0.0549890422288208	0.29525576516618	1.02540840193596	1.68184438135369
SLC30A1	0.353696747452571	0.250513822375308	0.157983778840462	48.4176530102781	0.620022610255053	0.449254501916967	1.38011440644316	0.167551422258825	0.52261644794403	0.511182316830318	0.659946226270069
LPGAT1	-0.0334660163971318	0.0423668559169386	0.429580148358845	321.199835717724	0.0510554421253373	0.163927648604477	0.311451073445966	0.755457732161294	0.930607381579185	-0.212589610179195	-0.171635214187477
INTS7	-0.174961785910029	0.110282727551739	0.112629552304869	114.164453059519	-0.225258719998124	0.259167431109864	-0.869162915392076	0.384758028183745	0.745443673668299	-0.47710540386177	-0.575485808436637
PPP2R5A	0.0252282604999805	0.0548726758753912	0.645688509913637	181.526948766228	0.124331884107232	0.176771683017917	0.703347289478654	0.481839346840557	0.811461593602076	-0.10286503472714	-0.0645370676015998
ENSG00000234915	-0.010390511370746	0.133023171681184	0.937740125507577	33.032713313965	0.0146949721015056	0.335985846805535	0.0437368783275294	0.965114142676376	0.990469336850501	-0.16945167363386	-0.224778336904951
PACC1	-0.0876365999307808	0.0705030404313364	0.213860930752594	104.221649020801	-0.0550541504847138	0.238903050128681	-0.23044557386379	0.817745551102429	0.950860985622432	-0.313857478094817	-0.326721083481279
NENF	0.122055915243363	0.192449632331068	0.525935529765575	17.6597854683707	0.371070058745045	0.48946199395857	0.758118226389716	0.448380209336078	0.787937550181864	0.0781470480583712	0.296086353527683
BATF3	-0.21789134623933	0.11744430706246	0.0635571371453004	99.6021249612758	-0.266938901974449	0.267079923458311	-0.999471987703023	0.317566102359729	0.693237933661278	-0.557359016828722	-0.636404026056011
NSL1	0.0970661385893812	0.0569388278157355	0.0882421355564638	433.070322845353	0.191063497278668	0.168065296401979	1.13684086702636	0.255604815782696	0.634415238817663	0.0314305233994789	0.0329953984413385
TATDN3	0.271247513931578	0.0990515299857023	0.00617298273698685	123.262279456192	0.457642619012324	0.235474123987168	1.94349430529047	0.0519564627798454	0.286118865722114	0.357049620719305	0.422617616496355
FLVCR1-DT	-0.173636657167822	0.197542249254084	0.379409455052196	18.2724557285497	-0.174056904831799	0.506364996181374	-0.343738027202523	0.73104331025307	0.920909093811203	-0.474628174456374	-0.500651122720033
FLVCR1	-0.0738760569766199	0.106545949598675	0.488075665163882	83.5512087988233	-0.0256375288716076	0.265892339229155	-0.0964207127814701	0.923186442344336	0.983229957396157	-0.288133168784698	-0.283726833646384
ANGEL2	0.246106602460415	0.0981988464908326	0.0122034272400544	120.645848994377	0.454404539677095	0.237071595474993	1.91673970374501	0.0552710085131955	0.295888626999569	0.310050560785631	0.417884959097586
RPS6KC1	-0.269951410610524	0.0304494092495847	7.61127489517478e-19	635.487924818939	-0.312877971088463	0.144861965324083	-2.1598351947559	0.0307854300246394	0.212569686377668	-0.654681426493112	-0.703546876130624
PROX1	0.151633842035353	0.140505617762358	0.280498010783997	82.8341032531577	0.304934853586694	0.316633567713983	0.963052830400293	0.335521011585538	0.704882985109248	0.133440777388953	0.199425575452703
SMYD2	0.0343232348885589	0.142281284411664	0.809372935333776	88.743679974648	0.104140151909091	0.305041014095561	0.341397212495718	0.732804573301514	0.920909093811203	-0.0858626580681099	-0.0940485591026954
PTPN14	-0.130440263690983	0.350234863597315	0.70956784634418	322.214795929664	-0.144730486300391	0.50417774842623	-0.287062423425392	0.77406452357214	0.937921884783541	-0.39387573681046	-0.457788710384408
KCTD3	0.741910773437316	0.115819386500775	1.49625725247157e-10	70.9392744579484	1.36264480908787	0.328980835344415	4.14201881292355	3.44262096800422e-05	0.00181533300949619	1.23691950003778	1.7453354585717
ESRRG	-0.382752849581494	1.47981859213377	0.795906463587506	125.596683263149	-0.374032574008436	2.5404081755069	-0.147233258660807	0.882947910033452	0.972556378585472	-0.865555308169291	-0.792928189562063
GPATCH2	-0.157768483518673	0.0925234734469819	0.0881622552533361	250.502768384374	-0.203150196885131	0.22353771997356	-0.908796049763589	0.363457792133894	0.731825406747983	-0.44496380666964	-0.543172805988489
RRP15	-0.299361168026533	0.103628936112065	0.00386739901245009	86.7420735676093	-0.414159812308303	0.281191922560744	-1.47287236609307	0.140785454623145	0.483731002547468	-0.709660775711029	-0.851576681946388
LYPLAL1	0.161233655855586	0.0766321133886635	0.0353788006985128	241.244082815596	0.288063297508942	0.193918052284183	1.48548984540537	0.137414111373449	0.478475287906983	0.151386913733561	0.174766730985426
EPRS1	-0.450486910368159	0.0970987858907394	3.49303727761285e-06	126.2118189777	-0.559930278426981	0.238633936801349	-2.34639836199448	0.0189558353916372	0.160050818612622	-0.992179085756475	-1.06462942203613
BPNT1	0.730477960358111	0.198298072511733	0.000229839323506477	17.3863500584213	1.09191740258765	0.480069049100297	2.27450072991381	0.022935897266973	0.179552097722333	1.21554670821453	1.34965026041021
IARS2	-0.0874229015359748	0.0991304617563741	0.377832265655787	95.2100889064911	-0.0162691563697488	0.252870563738442	-0.0643378815201949	0.948701190831301	0.987429549701776	-0.313457984875299	-0.270034365721658
RAB3GAP2	-0.0849524413641051	0.0440983068130054	0.0540503079502759	337.268820870775	-0.0719847957804523	0.158570098430719	-0.453961979546245	0.649856192306758	0.890723684869697	-0.308839643737802	-0.351466290571499
HLX	-0.0677319086922188	0.263995703097844	0.797515032056975	19.6010495984957	0.0128367082567745	0.556075963995173	0.0230844508447158	0.981582908810611	0.994121701177189	-0.276647141566028	-0.227494306843658
DUSP10	0.225615632260268	0.246554611813708	0.360152959105422	159.451880875456	0.343984742004621	0.40818010123061	0.842727857060037	0.39938066370981	0.75887377510114	0.271744219440748	0.256499452961365
ENSG00000236230	0.611940722809653	0.223536791312257	0.00619007474552554	46.0322248045248	0.949837536238761	0.418896102884758	2.26747761484921	0.0233610648571096	0.181107936735789	0.993950178657422	1.1419915649062
TAF1A	-0.12586676087055	0.0994956413879513	0.205854126317576	53.2267194281882	-0.1403715783845	0.279974466115318	-0.501372787069384	0.616108787964573	0.87435649232072	-0.385325914207134	-0.451417891246576
MIA3	0.134584760092711	0.0657316978147613	0.0406103467119931	191.524775619024	0.252459331291164	0.184903178613794	1.36535960703236	0.172140052873241	0.52925760502781	0.101568789575167	0.122729286345683
AIDA	0.54188219836864	0.0852617255740381	2.07729119029395e-10	617.538475856363	0.829404860711144	0.177181522131831	4.6811024689924	2.85336263750828e-06	0.000241649552459887	0.862980989539328	0.96597160557776
BROX	0.496347773079319	0.119388019591673	3.21842671403338e-05	153.305013779722	0.770003516337233	0.248603633191823	3.09731401126828	0.00195282894936361	0.0355083081961109	0.777857775702276	0.879152790211053
FAM177B	1.53073367543319	0.179301080225158	1.37483606768073e-17	150.828701466446	2.25391596433945	0.322629417321633	6.9860832376996	2.82666410760519e-12	1.85878106228932e-09	2.71156511463626	3.04798452628274
ENSG00000287684	1.16520860372411	0.111837903339811	2.03660414341888e-25	1499.03030193784	1.75075270785891	0.221436499717401	7.90634204430269	2.65062252098833e-15	3.29236768468095e-12	2.02824324016004	2.31257965751885
DISP1	0.202516802619837	0.114350168862492	0.0765568429040373	2639.29268035978	0.320728941293999	0.214480456052474	1.49537606920945	0.134816322436657	0.474083569839381	0.228562679268126	0.222509631865882
TLR5	0.0659026061182961	0.117969869711955	0.576407909178949	365.341756391979	0.163139480031958	0.235711662434276	0.692114587573479	0.488865371440372	0.816406630913045	-0.0268273775534566	-0.00781731586994887
TP53BP2	1.0715685138813	0.218592755130447	9.48065707393421e-07	101.937350872628	1.7466607935638	0.462333056529049	3.77792755438428	0.000158138863106704	0.00583443680089057	1.8531900723477	2.3065990664156
ENSG00000291068	0.00279923175832558	0.180292258153504	0.987612479341076	21.7829820830898	0.213641228038908	0.474069039292858	0.450654251451612	0.652238759470389	0.892486281265976	-0.144794432048007	0.06599417749142
ENSG00000290989	-0.00654696972231166	0.0965124932865952	0.945916612924693	81.8833344436189	0.0982863360695586	0.259492881981887	0.378763129527457	0.704863769267105	0.910364187010545	-0.162266459028592	-0.102604280558493
FBXO28	0.0799949440145662	0.0463574636620798	0.0844174393153639	321.824360645164	0.113209192296198	0.175178466170265	0.646250619560533	0.518117062015303	0.834706821771015	-0.000482802331826844	-0.0807935839633247
DEGS1	0.266292665444144	0.0948503852665476	0.00499273385966346	108.43782568664	0.444429554972623	0.231887607169884	1.91657312090434	0.0552921855087307	0.295888626999569	0.347786900817909	0.40330588913762
ENSG00000232628	0.572086710715189	0.25643227087861	0.0256846644045816	15.9259087123672	0.665660760755007	0.547919544922428	1.2148877822003	0.224408894285469	0.598974254712852	0.919446073857021	0.726649264790418
NVL	-0.272600987293696	0.0857300156667802	0.00147396405580635	226.002398515172	-0.332682569934099	0.220503538011005	-1.50874028115366	0.131365167296313	0.468329968319076	-0.659634612596731	-0.732492547793674
CNIH4	-0.358210969463346	0.0974152560543845	0.000235849991234685	67.5643036667653	-0.43166723713192	0.266500176589532	-1.61976341875668	0.105283107173633	0.416583233076346	-0.819676092696896	-0.877164888734106
WDR26	0.113176809424155	0.0786915824303023	0.150368031474766	449.141733032653	0.212491220544361	0.180603263214712	1.17656357234109	0.239369744499398	0.616570132202482	0.0615482215984385	0.0643133689273761
CNIH3	0.0417029756712609	0.1760202996748	0.812717768458837	64.3795917073938	0.178358759985706	0.351128324569569	0.507958907058686	0.611482161883209	0.87263095463932	-0.0720667827777878	0.014426622718401
DNAH14	-0.325842112184113	0.375145100268032	0.385078967351835	16.3737247124916	-0.369690975381926	0.756470283900569	-0.488705218499394	0.625050408708617	0.878870866532506	-0.759164926862827	-0.786582669043561
LBR	0.0819337809128624	0.110452278673993	0.458206981178676	139.290870177425	0.176430552337099	0.248743965706034	0.709285758294956	0.478147164438215	0.80982003753908	0.00314170872415302	0.0116084254941206
SRP9	-0.00333616269294132	0.264332860544574	0.989930112993306	48.1641786175158	0.106526136088776	0.479296801789305	0.222255053009104	0.824115339531861	0.953530111191247	-0.156264094628163	-0.0905612925745174
EPHX1	1.86886805901591	1.13229635368304	0.0988383801801942	12.8552686092182	2.69950427221961	1.2907977271334	2.09134569690843	0.0364970862325257	0.23434860826732	3.34368213942546	3.69923997242046
ENSG00000242861	-0.0211573788835884	0.166474724164895	0.898868661272114	40.1645538051705	0.00727300879005617	0.376338343541763	0.0193257182396273	0.984581267569547	0.995084891977214	-0.189579529861922	-0.235626004902819
TMEM63A	0.156390118752735	0.0640171353424432	0.0145680971782287	153.70870391658	0.24814405024737	0.201031004411169	1.23435711309406	0.217069862515883	0.58756210389078	0.142332282168236	0.116422230635995
PYCR2	-0.142024577535646	0.169543669888935	0.402206353028335	24.7332237343409	-0.112743677520518	0.439814529720919	-0.256343685580508	0.797685467636785	0.945247469381478	-0.415531748021521	-0.411037969725252
SDE2	0.0050307741829967	0.161416569187941	0.975136831749063	20.2213130028473	0.124279633700191	0.39618819230521	0.313688383737722	0.753757724218443	0.929527823540011	-0.140622729829416	-0.0646134348705483
H3-3A-DT	0.571263424472535	0.198592152025088	0.00402028162508373	32.4212678845537	1.12388100139653	0.469609601780776	2.39322406768247	0.0167010382668475	0.148845035820974	0.91790700159604	1.3963670782313
H3-3A	0.0672558808299466	0.15770160501824	0.669761350705647	133.289755089409	0.0998325902847887	0.294914405891233	0.338513779898591	0.734976044543898	0.920909093811203	-0.0242975313562518	-0.100344332393397
ACBD3	-0.31156411791086	0.0545700880539614	1.13354921788622e-08	212.890708714993	-0.374589011780875	0.187982963326806	-1.99267532095266	0.0462970114720275	0.267741009914283	-0.732473280883683	-0.793741458499621
LIN9	0.196152893605445	0.177191273894449	0.268288673998323	30.0674984961531	0.242799777438647	0.402059120075834	0.603890734757742	0.545916289163559	0.847257836534697	0.21666582574621	0.108611238491958
PARP1	-0.0682434980556868	0.103758017954833	0.510719465301922	127.764839885105	-0.0700289282064517	0.244772346146861	-0.286098202304418	0.774802908389064	0.938409719705454	-0.277603519745978	-0.348607666619825
ITPKB	2.84373292107852	0.323838241969197	1.61541908231649e-18	280.059863231595	4.05827485984779	0.444923563196703	9.12128553203554	7.42384230526652e-20	2.76637110435248e-16	5.16611933037088	5.68516897817563
PSEN2	-0.281773101667714	0.149285608533028	0.0590962428318838	69.739162762083	-0.335060746967459	0.323382216451167	-1.03611370669808	0.300149098394711	0.67853726409595	-0.676781196708347	-0.73596840368456
COQ8A	0.440226691828587	0.13171210820957	0.00083075133654854	38.9189766943522	0.621499204486993	0.311522312557586	1.99503913342357	0.0460386119125125	0.26712035278124	0.672943597699176	0.662104361971298
ZNF678	-0.0312444905641594	0.0654469834756402	0.633076219277882	202.333240259861	0.0470827208553672	0.194002635757401	0.242691140105147	0.808244671470146	0.94789836155736	-0.208436633232124	-0.177441597158708
SNAP47	-0.0828300378050317	0.160519821866656	0.605846535041454	27.5248064508638	-0.100478475842019	0.426811371863597	-0.235416585559324	0.813885414355514	0.949334833793854	-0.304871968492982	-0.393111603054858
ARF1	-0.246593373133102	0.0985329062382393	0.0123267394683371	203.488004858028	-0.318315178954829	0.225118412290502	-1.41398997850101	0.157364844955412	0.508312718482346	-0.611015316591187	-0.711493698729267
C1orf35	0.187375259567667	0.248651691674845	0.451110352443383	28.0916288888216	0.274963959100861	0.490034646018504	0.561111262917681	0.574721690577975	0.860334193880336	0.200256693217719	0.155621220817871
GUK1	-0.353396356565269	0.278711366848544	0.204810323836038	43.5281715415261	-0.382040968353772	0.50356591614688	-0.758671220794734	0.448049256708009	0.787937550181864	-0.810675532776318	-0.80463296354285
IBA57	0.115640317196845	0.185375183739925	0.53274732672644	16.8524896857937	0.341454755420434	0.567531140244934	0.601649374293488	0.547407555540495	0.847581984902674	0.066153565743918	0.252801717826784
OBSCN	-0.266053020555491	0.206780537135319	0.198218259891581	15.0337046010942	-0.0950219158977436	0.525718316084357	-0.180746823898934	0.856566303873483	0.965367905176798	-0.647393676880234	-0.385136496172471
TRIM11	0.00142958246588766	0.112816453830653	0.989889672881786	40.1790990875634	0.0842846211000996	0.338090288999834	0.249296190521878	0.803131677846805	0.946263938645726	-0.147354889303395	-0.123068671046002
ENSG00000231563	0.525462270893215	0.20560668916247	0.0105984430679925	19.3112767403569	0.825531911477678	0.494563195822642	1.66921420447495	0.0950749360291759	0.392917822502831	0.832285159103378	0.960311045737424
H2AC25	-0.334889048042718	0.314201675090976	0.286495494010027	15.8900993029828	-0.334484543403576	0.63546974517162	-0.526357935912815	0.598639536046376	0.868839597830998	-0.776077499070974	-0.735126245794808
H2BC26	-1.18589783568357	0.232497494166167	3.38415983551842e-07	17.8503262723585	-1.55983150844709	0.528818489223891	-2.94965387979597	0.00318130105657695	0.0493941173770469	-2.36697499140306	-2.52604820285729
RNF187	-0.373985262008626	0.476239226085928	0.432284345131061	19.0830564245826	-0.285576628274526	0.838445529468196	-0.340602481899641	0.733402860773346	0.920909093811203	-0.849164956758062	-0.663644239818114
RHOU	-1.04627483647634	0.290573567450244	0.000317333903103698	14.2333357986036	-1.11226021663499	0.695848395613863	-1.59842319626788	0.109948825651117	0.426925294183341	-2.10596020220629	-1.87189450049866
RAB4A	0.552228089118327	0.103445209295897	9.37894798564481e-08	80.5790961953274	0.889009602901681	0.265846390324102	3.34407249922731	0.000825581596214931	0.0193350170652025	0.882321861089254	1.05308769969588
CCSAP	0.957166097004536	0.309297030730407	0.00197045181723015	59.5862497471912	1.53690745439299	0.513664282360318	2.99204657043859	0.0027711398610255	0.0452241934400059	1.63932328181723	2.00003131752104
NUP133	0.0630334624348449	0.0818148610215001	0.441038781968127	108.155031529472	0.158402616643165	0.223821041896168	0.707719950283535	0.479119185740522	0.80982003753908	-0.0321910277970653	-0.0147405407953007
ABCB10	-0.000463192472645163	0.0718248154231522	0.994854542141653	121.779381012028	0.0519416298469707	0.206565904502707	0.251453065170733	0.801463845161057	0.946263938645726	-0.150893290959162	-0.170339994878963
TAF5L	-0.029575386219754	0.0763397712347061	0.698446928271958	94.6616530177817	-0.00531610303128157	0.221183583416848	-0.0240347992792155	0.980824850907324	0.994036904177785	-0.205316367079155	-0.254025786698457
URB2	-0.328435165236421	0.121052563248326	0.00666445992420718	42.193884303589	-0.397607350138965	0.328237946160638	-1.21133877051612	0.225765595465305	0.600449266727979	-0.764012446251946	-0.827384213373651
LINC01736	0.962707870569451	0.211206279832985	5.16085419129104e-06	105.575602080113	1.43844980606352	0.364435850973521	3.94705900152516	7.91170648819786e-05	0.00340172949352169	1.64968321440022	1.85612924793235
GALNT2	0.379447709341305	0.0867776173002193	1.22750269668664e-05	1704.5495491324	0.569161319422652	0.201268781634099	2.82786686937556	0.00468592891172659	0.0632815341077034	0.559321820545074	0.585609238367991
PGBD5	0.14425847683693	1.12460797860412	0.897931779126521	15.0980646363196	0.0102870188038514	1.2726136851099	0.00808337905227153	0.99355046689166	0.998069855261611	0.119653081927273	-0.231220838964924
COG2	-0.139613771899877	0.0932234230063679	0.134230587716349	77.3666525371204	-0.144945205970949	0.252973635640883	-0.572965659459906	0.566667945732117	0.856746140835723	-0.411024926592477	-0.458102536740195
ENSG00000223393	-0.263818634828725	0.110622052471897	0.0170854008786472	39.1031068792783	-0.343077771783743	0.338662479270907	-1.01303744224143	0.311042276960502	0.688110401194789	-0.643216659320324	-0.747685791643559
TTC13	0.103397822813468	0.0437421259892338	0.0180883678209404	307.671778293233	0.210969773123439	0.14493122957661	1.45565433854214	0.145488198514389	0.491674506152555	0.0432671350780297	0.0620896774584476
ARV1	-0.172207794150732	0.107184133490009	0.108130336082001	41.7093977343388	-0.219542305317495	0.307349037413963	-0.714309396133873	0.475035883329338	0.80803806143315	-0.471957021556676	-0.567130907450002
FAM89A	-0.0885510489681438	0.0795521827940597	0.265657309375313	89.9862700676824	-0.105677383838979	0.274958891637988	-0.384338848652743	0.700727317902131	0.908965437215015	-0.315566972405022	-0.400710135348258
C1orf131	0.0627398060934796	0.161011743445919	0.696788115559055	35.4457800959331	0.199729580766977	0.380852478248308	0.524427677838969	0.599981109903776	0.868919397281295	-0.0327399964374251	0.0456614266306672
GNPAT	0.340279299901284	0.0742577952610538	4.5965832492658e-06	110.416921339302	0.581267964225399	0.228268197473807	2.54642552338942	0.0108832432201063	0.111311780382038	0.486099398800748	0.603303864153289
EXOC8	0.0174968373150061	0.135008550825696	0.896884490681594	28.8410752294043	0.172879758918518	0.367688625430616	0.470179785181146	0.638226575352891	0.885475207286777	-0.11731835405329	0.00641871671795841
SPRTN	-0.242371787583742	0.148944787067477	0.10368204140537	23.7880043614093	-0.361869047496367	0.37591572287657	-0.962633445409744	0.335731507137616	0.70494788097134	-0.603123377093405	-0.775150427567115
EGLN1	-0.202602475263702	0.192054169612403	0.291460269539373	480.226636835996	-0.245546155028717	0.309595360436972	-0.793119621308751	0.427708132023442	0.777834587260461	-0.528777612207573	-0.60513717566998
DISC1	-0.0621929672084284	0.0848075938476762	0.463349888224923	4562.10283952502	-0.0582875246978998	0.197575211207586	-0.295014361071131	0.767982909148606	0.935494068905919	-0.266292503347586	-0.331446864047103
ENSG00000286071	0.882236827136371	0.197691347261131	8.09339934262574e-06	36.6391104198313	1.27006118018639	0.433193980678229	2.93185325012577	0.00336945923110972	0.0514025284517628	1.4992485971997	1.61001863925897
SIPA1L2	-0.166009376432856	0.0790513437627709	0.0357271113016972	2555.16792105931	-0.195687554670108	0.171481615001608	-1.14115763761773	0.253804329466242	0.632756155018537	-0.460369541677494	-0.532265683204607
NTPCR	-0.0895578522618481	0.146010640334531	0.539634860833524	49.2689372652972	0.00986715078729718	0.346947217826486	0.0284399190433396	0.977311286274312	0.99356289576631	-0.317449116113157	-0.231834502581326
PCNX2	0.151315248881947	0.0351330031023854	1.65538865646672e-05	1625.65707127922	0.258728742585049	0.131219919932188	1.97171849151222	0.0486417515151799	0.275046100246938	0.132845191237331	0.131892426798457
MAP3K21	0.49878648423782	0.11410139527672	1.23434325519895e-05	53.4571363974696	0.696504333912058	0.290577118260343	2.3969689632892	0.0165313239089768	0.148198612653129	0.782416764425926	0.771729094403627
SLC35F3	-0.901220230739053	1.15675238873872	0.435923638940223	26.4887249784674	-1.19133115149195	1.73479031040542	-0.68672919392404	0.492253396422966	0.818153541274507	-1.8347914294861	-1.98746166428216
COA6	-0.0686134732448395	0.204602144698771	0.737360549602923	22.4956964244153	-0.0589375533310303	0.462547419769761	-0.127419483520992	0.898608396307159	0.976622910977808	-0.278295160783293	-0.33239692193683
TARBP1	-0.192116833695206	0.109700726173724	0.0798974619639332	96.0423586500927	-0.223161453735316	0.268827571951292	-0.830128591779082	0.406466083163343	0.763654567219556	-0.509175486919235	-0.572420521373445
IRF2BP2	0.00422505529472339	0.107537098460303	0.968659752427935	176.172030821074	0.0697928955510079	0.231850231374821	0.301025774859708	0.76339484007162	0.934310369735126	-0.142128961230894	-0.14424924293461
ARID4B	-0.0257685591243396	0.0680740431581559	0.705031548749641	889.971139184363	0.0169974625039409	0.169806649441446	0.100098921684466	0.920265791405208	0.982024562642592	-0.198199787593971	-0.221413101803969
GGPS1	0.155233498045971	0.0801695181973237	0.052829045093383	87.9677086322942	0.204453720212863	0.235656768259721	0.867591122982436	0.38561820778632	0.746334131724943	0.140170065974122	0.0525660547100802
TBCE	-0.36439620998718	0.070820876925332	2.67062447648758e-07	103.874346339528	-0.455180305188765	0.223865292143495	-2.0332776949497	0.0420244753458652	0.254078750617321	-0.831238938794076	-0.911530722299796
B3GALNT2	-0.105595000996461	0.075031849909406	0.159327868125421	117.318950714771	-0.0936499708041492	0.223788994490081	-0.418474425060701	0.675600281543436	0.903207245424087	-0.347429370226371	-0.383131311794416
LYST	0.10548012193974	0.0673151415096431	0.117124083967791	1306.95929031188	0.201221251404339	0.177154193555945	1.13585372925871	0.25601778608375	0.63509906152427	0.0471598380752043	0.047841597450336
GPR137B	0.257729143998146	0.109548232148104	0.0186399431967799	171.825470998629	0.407316515377701	0.246149814852197	1.65475044383957	0.0979751300518525	0.400568461751846	0.331778035819301	0.349062838475219
LGALS8	-0.0750321718604308	0.14957458763336	0.615922772708628	135.828395868454	-0.0298560644015328	0.289877416135396	-0.102995482709793	0.917966556163096	0.981789493778299	-0.290294439380506	-0.2898924896791
ENSG00000230325	-0.072493226275764	0.211987045972169	0.732373411815901	13.6837823029371	-0.0194846388859005	0.565614584906202	-0.0344486146677631	0.972519417556511	0.992156380383346	-0.285548069868845	-0.274733996442596
HEATR1	-0.309923445841995	0.0819539996715621	0.000155776240453808	116.032077023453	-0.30761078110326	0.236907268595226	-1.29844382963545	0.194134866265118	0.559771387665141	-0.729406166750428	-0.695848545400124
MTR	-0.174719779396902	0.0604725429603797	0.00386172396063961	355.247173266908	-0.0491006805866514	0.168760891923014	-0.290948216895241	0.771090923882791	0.936267213589807	-0.476652990725204	-0.318019711326844
FH	0.170343346906041	0.238371220919552	0.474847759424662	19.7135508158042	0.434634774941929	0.538102464922653	0.807717494853705	0.419253230008639	0.771798431377232	0.168416802094955	0.388990199686393
KMO	0.343210971643188	0.185566829727527	0.0643816674726691	21.3607921151239	0.448904188809095	0.446038647276762	1.006424424318	0.314211449493452	0.690381009582037	0.491579940588649	0.409845849015244
OPN3	0.38087371064919	0.149718488774026	0.0109612303601002	41.0428833730106	0.636695872154916	0.350344732762073	1.81734107185025	0.0691649047348979	0.335868076846128	0.56198762369273	0.684315251276188
CHML	0.19053974050656	0.197855472148338	0.335535042269769	31.2166582178118	0.313692918749218	0.424552595948245	0.738878814410687	0.459980587870296	0.796853323228104	0.206172454445254	0.212226040666563
CEP170	-0.0563921012421958	0.0782176611662199	0.470931795112202	1395.15859052164	-0.0382022979778461	0.177978238403693	-0.214645893343405	0.830043410064639	0.955517873171058	-0.255448216833674	-0.302091037026921
SDCCAG8	0.107926766480451	0.0842494309473143	0.200180135858942	2600.462976798	0.19307117007955	0.194902566714847	0.990603527361565	0.321879214622514	0.697072402221054	0.0517336576655225	0.03592973900305
AKT3	1.04897724597778	0.073861508494251	8.91016985253855e-46	1872.26038993183	1.56325696217137	0.178346170247856	8.76529594102773	1.86286660133262e-18	3.47083095604957e-15	1.8109573810074	2.03854278683081
ZBTB18	0.588268409861405	0.206338473734067	0.00435836824901505	62.8878443681845	1.09376401220918	0.428280579463412	2.55384919292756	0.0106539389591132	0.11024330944698	0.949696554189607	1.35234919696587
ENSG00000240963	0.0925113406268494	0.131345513658735	0.481223708919057	32.1535202815646	0.189511050172124	0.346914184327461	0.546276453179671	0.584875919620528	0.865286344855075	0.0229156681336962	0.0307263989745723
ADSS2	-0.0540614128116677	0.0990557982646466	0.585225922811356	128.120795731439	0.0187372347342984	0.239803794860621	0.0781356889918648	0.937720118252911	0.985820334507925	-0.251091168547706	-0.218870314841156
CATSPERE	0.648112091921291	0.209438925014513	0.00197134341389205	44.864941094006	1.02985589463284	0.415803271040751	2.4767864188637	0.0132571207725858	0.127415335696582	1.06156985691415	1.25894344800892
DESI2	-0.123567844707263	0.0549447790948258	0.0245159277808832	178.721232885708	-0.123526732331507	0.177691230164645	-0.695176302269111	0.486944821523365	0.815391875345971	-0.381028261806394	-0.42679808516694
COX20	0.0261228655965904	0.139947856233329	0.851926106607619	97.2137193517023	0.0679174158809431	0.295637643222433	0.229731962211061	0.818300056819637	0.951110036929374	-0.101192637184959	-0.146990374889039
EFCAB2	0.0871283995681536	0.216708029318193	0.687644049231149	92.8581479982952	0.379876320193151	0.465322680967704	0.816371811928756	0.414287513469186	0.76766453059374	0.0128526610813359	0.308957260656005
KIF26B	0.869372615278869	0.137233727509684	2.37375471182579e-10	333.865036993874	1.27915058733474	0.270719802030355	4.72499823707505	2.30117352618002e-06	0.000204165228961639	1.47519991206019	1.62330338170584
SMYD3	-0.066605746986824	0.0617035168947817	0.280387997331874	1731.14621677956	-0.0507599227846207	0.167797276988895	-0.302507428579904	0.762265271385974	0.933951243219279	-0.27454186620449	-0.320444798562705
TFB2M	-0.164712397291744	0.166568788880926	0.322734038525467	21.6744025925901	-0.0626435763686002	0.445555091672338	-0.140596701820812	0.888188553921786	0.97487931460818	-0.45794493585301	-0.337813508602246
CNST	-0.146165412467142	0.0610139570645704	0.0165929076627	165.337515220335	-0.113003254527088	0.190019472244872	-0.594693023783708	0.55204868588648	0.850371569627413	-0.423272730258544	-0.411417357909885
SCCPDH	-0.134348518208516	0.465803461804085	0.773022822097196	22.9781406948368	-0.127815823729045	0.729345203306899	-0.175247363182098	0.860885269694892	0.966151634365947	-0.401181927300661	-0.433066863055026
AHCTF1	-0.0331449486843255	0.133924970312358	0.804529851418855	240.1950718666	0.00771080329352922	0.259999208029332	0.0296570260808615	0.976340585052048	0.993510321239687	-0.211989398023233	-0.234986140593918
ZNF670	-0.102367632501807	0.106994199137485	0.33868905466202	49.4479936200294	-0.0717485479105672	0.310588765531317	-0.231008187909916	0.817308441027852	0.950847233036774	-0.341396045401125	-0.351120999393117
ZNF124	-0.0959143769308954	0.126094827176908	0.446864504320856	565.088339136425	-0.112513616116762	0.231511903062059	-0.485994951571028	0.626970745319584	0.879300710315848	-0.329332165151896	-0.410701720457727
ENSG00000259865	-0.135202612259464	0.178034112323376	0.44760153237188	105.046415987297	-0.123155302852766	0.33287616359464	-0.369973330390633	0.711402361933243	0.913481162882118	-0.402778592462763	-0.426255217531932
ENSG00000290683	0.0493808522312088	0.0578240630507258	0.393113590505835	165.422903707723	0.0722953192852454	0.195180059986569	0.370403202510646	0.711082087979964	0.913414001458626	-0.0577135648756347	-0.140591792645531
ZNF496	-0.249696775575906	0.132654849664189	0.059794729801296	73.1018222879248	-0.295282221849151	0.301498544928343	-0.979381913499221	0.327391310286457	0.700569527343372	-0.616816896123217	-0.677829577632619
ZNF496-DT	0.263354894821368	0.259135202807091	0.309494286098974	17.3617524156534	0.70291662168765	0.609157443320185	1.15391616633039	0.248534540632744	0.627596031112141	0.342294957626842	0.781101057855548
NLRP3	0.38180199618987	0.103773039174071	0.000233964698178481	182.239125659965	0.60169839137538	0.234207580626939	2.56908162308292	0.0101968436658394	0.107234727507449	0.56372298431448	0.633164223397552
ENSG00000235749	0.659266785470753	0.270776373972918	0.0149029928040817	21.907726843542	0.972047238787013	0.572471008148247	1.69798509435659	0.0895105751371856	0.382069003229705	1.08242272500822	1.17445244748739
TRIM58	1.30833060585846	0.719404411579912	0.0689678635853975	12.6294573908538	2.002154335298	1.03308637178044	1.93803189160985	0.0526193318049585	0.288066361531651	2.29579915450528	2.68001900936474
SH3BP5L	-0.329703403062222	0.127021887835169	0.00944142596190989	27.6310065169242	-0.352359589109023	0.373743331664112	-0.942784952282955	0.345790910085836	0.715006359883599	-0.766383322329903	-0.761251753712675
ZNF672	-0.162501956496728	0.196202441780968	0.407536770496502	28.7993002403294	-0.123288678540455	0.452686371802442	-0.272348995286874	0.785353686657588	0.942552673473589	-0.453812681558093	-0.426450154520748
ZNF692	-0.567824281598574	0.0951981240013512	2.45146487419156e-09	49.0178107356269	-0.799937959202437	0.301201229250373	-2.65582567904293	0.00791144990658733	0.0908962985670501	-1.21153255467281	-1.41541580142635
PGBD2	0.144792602154114	0.177512278338672	0.414685156468086	16.806560345773	0.225151587234667	0.511106557781422	0.440517899461103	0.659562051151786	0.896273340102097	0.120651589392813	0.0828172942130006
SH3YL1	-0.153466416032599	0.109958062796352	0.162810476992534	99.8183844147987	-0.132130046470227	0.262342746112868	-0.503654278336252	0.61450434304295	0.873654336878689	-0.436921412190481	-0.439372371988626
ACP1	-0.097359358452419	0.146684642891997	0.506861561897075	55.8139319730898	-0.0404911182716245	0.327167184580627	-0.123762773835424	0.901503107320198	0.977191982920505	-0.332033450394121	-0.305436292400979
TMEM18	-0.138380379075255	0.165260047364001	0.40239627535086	21.075871604637	-0.0588014739868849	0.429341629439462	-0.136957308481022	0.891064539945982	0.975147276720887	-0.408719190646798	-0.332198033383396
EIPR1	-0.297340813282141	0.160424106007233	0.0638154279288664	167.549937231098	-0.386546455054946	0.309082993744842	-1.25062349879416	0.211071873112628	0.5804118831196	-0.705883873118303	-0.811218016830267
TRAPPC12	-0.162899693477338	0.0793137792439794	0.0399888838533081	396.07154174786	-0.193179833063394	0.201558781370786	-0.958429256962124	0.337846348132317	0.706507013807064	-0.454556221195111	-0.528600489740399
ADI1	1.31344679440209	0.327038187005684	5.91471153221763e-05	17.8315670218418	1.95713375748115	0.61118134715405	3.20221447626714	0.00136375419501427	0.0279219929415101	2.30536348761507	2.6142185923139
ENSG00000235078	1.54813559016933	0.325122977897304	1.91976214175023e-06	14.2501512961086	2.1663295716015	0.632180029894484	3.42676052573676	0.000610827499026227	0.0157337341281433	2.74409669705651	2.91997148314543
RNASEH1	-0.115851014264641	0.11005597762814	0.292498976872531	42.0649392347424	-0.0653339675891992	0.316354405110605	-0.206521440933806	0.836383618275948	0.958065174376557	-0.366602222524295	-0.341745685240794
RNASEH1-DT	0.287069459823554	0.199638205553045	0.150448664772638	13.9649645542364	0.511102640263853	0.542239853285913	0.942576679243747	0.345897472940354	0.715006359883599	0.386627569159928	0.500752812988223
RPS7	-0.0435134273776541	0.179537267908756	0.808497880853625	114.360475088623	0.0197630341840693	0.334114954451671	0.0591504029399199	0.952832313147326	0.988439564885192	-0.231372496050038	-0.217371044176971
NRIR	-0.668740037673788	0.263582130999283	0.0111767979148227	36.5489564721719	-0.925276370961451	0.48384024344261	-1.912359262177	0.0558301294138427	0.297666337105024	-1.40018703816165	-1.59860580400214
CMPK2	-0.619361389359554	0.160436454904484	0.00011316547375682	23.3251865431652	-0.909448864993048	0.450767842251763	-2.01755489133828	0.043637638815271	0.25961956589458	-1.3078773359368	-1.57547290469036
RSAD2	-0.187294155787902	0.165054824622343	0.256484668207524	23.4100254680185	-0.163987647271102	0.417227393773688	-0.393041419902674	0.694288889417474	0.907787313470067	-0.500159850065091	-0.485934267028365
ID2	-0.984299399023501	0.309262522167203	0.00145893115838264	35.4317820790347	-1.26695856338203	0.576915295274511	-2.19609113115848	0.0280854212588363	0.201389944998416	-1.9901017416806	-2.09799590182764
KIDINS220	0.0090447888313165	0.0529717461152397	0.864422376772438	416.482652658213	0.0708878940059577	0.153108791578738	0.462990356562921	0.643371279414341	0.887591360179968	-0.133118828658314	-0.142648833555174
ITGB1BP1	-0.272700518025607	0.148271411347697	0.0658860342261293	90.0965272306874	-0.38970155047738	0.319262085160777	-1.2206321031861	0.222225345613631	0.59517420666382	-0.659820677880787	-0.815829388000933
CPSF3	-0.123555705211643	0.0910246974854201	0.174658401706353	63.428202187028	-0.136162039305734	0.248509124187245	-0.547915654006891	0.583749819609437	0.865138437414012	-0.381005567924238	-0.445265384095259
IAH1	0.212510576127544	0.120638544771712	0.0781457118957422	38.9028977472645	0.462140219708891	0.332751714202888	1.38884399383473	0.164880194140724	0.520235870815454	0.247245293881803	0.429191143890121
ADAM17	0.0952616018343118	0.0588288155025083	0.105382361873475	491.568069517193	0.168666520906191	0.166242873000996	1.01457895825213	0.310306573779744	0.687595081919475	0.0280570764502185	0.00026080334169407
YWHAQ	-0.154820608706505	0.0689691235973673	0.0247821667185381	143.685388025734	-0.170391733571639	0.203136958388118	-0.838802229410585	0.401580299461669	0.760348180907111	-0.439452974449695	-0.495294243506657
TAF1B	-0.273612244732821	0.0665253793397381	3.90719356875786e-05	127.70953387145	-0.379866547539254	0.234202138517392	-1.62196020046608	0.104811870160249	0.415594158036767	-0.661525082997707	-0.801454910230842
KLF11	-0.0358504856210224	0.192666412248749	0.852385608959711	12.9396209567701	0.125755708996728	0.538792916208585	0.233402677009294	0.815448734623139	0.949801090945932	-0.217047197649409	-0.0624560576261758
HPCAL1	-0.0301994698176742	0.0884646374266574	0.732822533499791	216.985928319829	0.0224404736473282	0.223190028936734	0.100544248120015	0.919912255869633	0.982024562642592	-0.206483044844833	-0.213457797349543
ODC1	0.204734231928302	0.190348760273176	0.282117692621705	23.9512517765194	0.310751700263373	0.450003743119789	0.690553589863479	0.489846121491033	0.816983092786168	0.232707998067994	0.207927264142779
NOL10	-0.43346589284996	0.044298689277317	1.30501531707595e-22	296.946175052732	-0.560709814273847	0.161272193932013	-3.47679163160777	0.00050745202196477	0.0135389168342343	-0.960359562292199	-1.06576876289574
PDIA6	-0.61233103681044	0.087300314553105	2.31473635853018e-12	198.462784844679	-0.838255767209504	0.245114875595861	-3.41984861249955	0.000626559936404257	0.0159915833996877	-1.29473461590496	-1.47141969719144
SLC66A3	0.231342945207625	0.157753726079761	0.142517115519886	36.9882901585159	0.416887257578648	0.378878272155173	1.10031978135687	0.271192816268078	0.651613205678577	0.282451004068683	0.363051082492661
ROCK2	-0.0916821884138866	0.108636232846408	0.398704343732794	485.983666315329	-0.0670064967013748	0.222571402362201	-0.301056182376619	0.763371653213529	0.934310369735126	-0.321420404196465	-0.344190192140695
E2F6	0.0509248925598543	0.114080277927331	0.655311773652773	43.2682663403687	0.189526150322104	0.311201594198106	0.609014072728223	0.542515111065992	0.845182841517405	-0.0548270965775677	0.0307484687971825
LPIN1	1.87128784300079	0.344273517759718	5.46526563301737e-08	27.8747048434615	2.29775297837593	0.63143674961487	3.63892817416374	0.000273775138064263	0.00862121765752224	3.34820574520891	3.11205509013908
ENSG00000287291	-0.212641375779461	0.237993998434556	0.3716035559991	28.6336973735783	-0.022717867345698	0.541264720531403	-0.0419718235531665	0.966521159863678	0.990770851534893	-0.547544588398932	-0.27945956398064
NBAS	-0.241090891336572	0.0304285854073871	2.31528464272692e-15	706.741651401052	-0.30480651922755	0.141839439417781	-2.14895462417725	0.0316379970758006	0.215922569786554	-0.600728837040288	-0.691749939609409
DDX1	-0.209578203278173	0.085791486063911	0.0145706292850873	100.434424856441	-0.247780148123431	0.232808351977903	-1.06430953193187	0.287188501331294	0.666693758614032	-0.541818215743734	-0.60840229763085
CYRIA	1.01090879662583	0.16257073849077	5.02665074640141e-10	600.380017437549	1.51025682098682	0.281269143467114	5.36943655592778	7.89830160805124e-08	1.14668978800526e-05	1.73979125265417	1.96107973409337
GEN1	-0.306108003421044	0.14286887055043	0.0321468279802329	24.2835798273783	-0.295419483067555	0.428338456695783	-0.689687041752988	0.490391016556785	0.817131896181678	-0.72227348155636	-0.678030193569904
RDH14	0.186048389806531	0.152154196873182	0.221419552916672	25.9711060243173	0.333118537656392	0.394851880986486	0.843654427640407	0.398862540428817	0.758446046178928	0.197776209107215	0.24061780922099
LINC01376	0.819705759713869	0.198386913317268	3.59848981585215e-05	75.9626522126048	1.28902305459192	0.374189759662701	3.44483786983871	0.000571402014492932	0.0148551235349221	1.38235142786367	1.63773261594371
TTC32	0.0277366319361354	0.155553179994531	0.858479806435659	30.1782198615221	0.0829501097739608	0.389064942131652	0.213203763154512	0.83116803317548	0.95590983566852	-0.0981758213070539	-0.125019143609376
WDR35	-0.474995042080478	0.188950732429593	0.0119418986648522	42.0692559848372	-0.589942853153046	0.396781563470975	-1.48682022418665	0.137062298536354	0.478220797546162	-1.03799521109986	-1.10849469497373
LAPTM4A	0.104200506675123	0.144426304211839	0.470615022035267	131.148128000161	0.211804011265816	0.280609761822614	0.754799155560763	0.450369500643508	0.789134897757645	0.0447676927234829	0.0633089691768136
PUM2	-0.103254475121075	0.0539083197107513	0.0554451054066058	1084.85742564289	-0.0969277332416488	0.141800236538944	-0.683551280360722	0.494258558153481	0.819898993015521	-0.343053931570547	-0.38792196855272
RHOB	-1.16615693833675	0.449538724166276	0.00948336612995525	32.355413269604	-1.53064581580776	0.706572502372845	-2.16629689192188	0.0302885070790168	0.211094277204694	-2.3300708553453	-2.48339147029827
HS1BP3	0.215811154137903	0.11415633809747	0.0586927628004992	77.3778880396424	0.352050162628286	0.290216331678772	1.21306116920379	0.225106434668444	0.600015458549962	0.253415478439454	0.268287574448534
LDAH	-0.0980693457147042	0.11723896965557	0.402878724599102	147.884220286746	-0.0920892672281529	0.251451042146903	-0.366231400124214	0.71419241344773	0.914100040446807	-0.333360718656871	-0.380850244976237
ENSG00000233005	-0.141566772844738	0.484688308402278	0.770227016904197	29.0481018347796	-0.184845413446387	0.766709967180798	-0.241089096736366	0.809486063124129	0.948161691220289	-0.414675916277688	-0.516419209240032
ATAD2B	-0.174334966201229	0.0574859630172174	0.00242414342262034	647.452192862065	-0.192493880036784	0.1544015439017	-1.24670955466181	0.21250401414768	0.581158780850599	-0.475933611140759	-0.527597926081359
UBXN2A	0.533413186600612	0.105590709269094	4.37882052632674e-07	113.096816060785	0.787295099159077	0.252670254007167	3.11589942493486	0.00183384806545254	0.0341107945485756	0.847148803338717	0.904425530285048
SF3B6	0.427694325355836	0.247648587007801	0.0841638812131496	13.5815663036875	0.665871744791269	0.591799038842668	1.12516530289312	0.260518993141701	0.639934481285668	0.649515272769939	0.726957631280816
FAM228B	0.00254595935801011	0.130084439870185	0.98438512716939	209.711076663474	0.0870900674662528	0.267103128388579	0.326054090012585	0.744383431345663	0.925610053700603	-0.145267905920886	-0.118968334047717
ITSN2	-0.00914254439558704	0.0326791927262759	0.779656630845752	1098.69189452216	0.0250329686134556	0.138338671813909	0.180954235610484	0.85640349760595	0.965367905176798	-0.167118692400144	-0.209668702268015
NCOA1	0.0395020619333508	0.0457509896148737	0.387909680699307	1454.56338723254	0.0979280683655343	0.132654321393598	0.73821996401438	0.460380793116686	0.796933553151352	-0.0761812269496125	-0.103127911428727
DNAJC27	0.104431818431472	0.144904429163575	0.471097525505922	30.9733057860879	0.228101211772812	0.369035994169226	0.618100172820036	0.536509308391474	0.84276889925702	0.0452001128094636	0.0871283567129736
DNAJC27-AS1	3.202114076591	0.902019416718207	0.000385320147463036	12.1178795985348	2.9096127193977	0.956468535356325	3.04203704757914	0.00234982971268473	0.0401662788350193	5.83608618604159	4.00632673408896
DNMT3A	0.15662613767822	0.131525867250228	0.233716778987973	511.067881635532	0.254830934084648	0.263234529906248	0.968075632689248	0.33300659843537	0.703990338325709	0.142773501956033	0.126195533569897
ARNILA	-0.539995278643111	0.180374422285691	0.00275574887016909	17.269011334788	-0.678234664764895	0.484624638598965	-1.39950512364714	0.161661562973686	0.514436268853641	-1.15950830808579	-1.23753875233496
DTNB	-0.181087753766274	0.123645562545379	0.143037891635864	1200.51795049903	-0.214443648414918	0.229998750266685	-0.932368754900926	0.351145986414653	0.719544231911461	-0.488557444125213	-0.559678898460834
ASXL2	-0.115837753601947	0.0680633057409581	0.088771874733856	626.196675287798	-0.10873904614383	0.16694546685518	-0.651344706700886	0.514823995176948	0.831438520959709	-0.366577432703868	-0.405184948118267
KIF3C	0.135009211247682	0.205095785569855	0.510362119046165	157.247696630275	0.232595220677396	0.359484873079644	0.647023666628288	0.517616626488987	0.834381581473741	0.102362269369815	0.0936966344759721
RAB10	-0.289343186906803	0.0677714671641559	1.96003582442101e-05	1318.84325929348	-0.375681522181659	0.170374370289903	-2.20503542605858	0.02745160870729	0.198988764639988	-0.690932906771168	-0.7953382314308
HADHA	-0.188626575567506	0.0552152072576053	0.000634999657271166	169.512864831061	-0.128515646508397	0.195843736394392	-0.656215250354453	0.511685637860856	0.829125053724672	-0.502650709521411	-0.434089698233428
HADHB	0.00405618245707758	0.0503769154349594	0.935826323042767	207.111316754517	0.0577996470560111	0.163541465607398	0.353425027966708	0.723769825345944	0.918599327604713	-0.142444656412701	-0.161778132856359
SELENOI	-0.453277713219881	0.0586621142541038	1.10176161195586e-14	164.889685464291	-0.546745338408748	0.18204878231259	-3.00329028001928	0.00267077553532049	0.0441013289650632	-0.997396283654872	-1.04535879971051
SLC35F6	-0.0629663072094054	0.181075587699048	0.728039259849611	20.3698817999146	0.0340204803797382	0.496186933180215	0.068563837748992	0.945336804394539	0.987223722788828	-0.267738204832861	-0.196532886355645
MAPRE3	1.11901857809375	0.360344123258973	0.00190011274705328	13.8781023998566	1.45714133366598	0.728880446657201	1.99914998453963	0.0455921282618201	0.265870840813191	1.94189443035538	1.88344809569487
TMEM214	-0.307021057451786	0.129023561002678	0.0173326820924501	30.7657172830617	-0.390860005769992	0.381187593955221	-1.02537441398449	0.305186556043083	0.682745749450796	-0.723980368005673	-0.817522543555237
AGBL5	0.147188890207335	0.193426593000583	0.446684078159807	18.5596981301953	0.349922901518192	0.488377732301101	0.716500524848771	0.473682343540098	0.806886445442795	0.125131271283458	0.265178448022177
EMILIN1	-0.176306790044681	0.283860397096981	0.534531285749398	20.0567585214757	-0.235684942236579	0.574105460462166	-0.410525519208348	0.681420487472286	0.904466365217944	-0.479619788831784	-0.590724390543378
PREB	-0.418284266778772	0.131191675168195	0.00143089907639192	28.5599490781232	-0.474205407747661	0.374365539395911	-1.26669086185885	0.205265848769375	0.572162319228301	-0.931978644025618	-0.93933711092286
SLC5A6	-0.564526093959671	0.151965061466501	0.000203331224505463	20.2807364495426	-0.726400729097616	0.419689019219975	-1.73080708770434	0.083486177341405	0.370648124106261	-1.20536683873641	-1.30793649653281
ATRAID	-0.129861838077036	0.209572598028678	0.535487682320424	12.9976893182335	0.212479752082158	0.581999956302543	0.36508551208843	0.715047575289109	0.914284587128614	-0.392794413242367	0.0642966070457552
CAD	-0.204942103525237	0.106544928027538	0.0544138309882809	45.5745496394058	-0.268525342283041	0.280979572002027	-0.955675675529551	0.339236115417947	0.707654512830235	-0.533151372841214	-0.638722708733881
MPV17	-0.0444611079826506	0.11749291459946	0.70512215803032	70.0328199103358	-0.0242291405055662	0.285569215520783	-0.0848450714877664	0.93238456083539	0.984416900168659	-0.233144114298775	-0.281668385124642
GTF3C2	-0.14334642776882	0.0795362095730573	0.0715015454879452	144.214786200611	-0.139415445698287	0.232051500834914	-0.600795276896184	0.547976350331853	0.847846764596135	-0.418002848498668	-0.450020442956048
GTF3C2-AS2	0.167476237250137	0.219265498122921	0.44498303962845	16.7683235744891	0.27914389236402	0.546071962356706	0.51118517632604	0.609221397593219	0.871605838188845	0.163056954314226	0.161730457200384
EIF2B4	-0.272235104291197	0.169901880595364	0.10908756718953	30.573382728919	-0.212810443504225	0.452846648369906	-0.469939314490392	0.638398374985219	0.885550990688642	-0.658950621597324	-0.557291866364306
SNX17	-0.272178257173193	0.218842772427022	0.213604105839979	21.7536232294226	-0.243844201572889	0.514950193989678	-0.473529681936146	0.635835329840592	0.884299969182381	-0.65884435014773	-0.602649663233997
PPM1G	-0.182824142036814	0.0829489925673961	0.0275204761461763	87.7606425100601	-0.217369172465401	0.257827207073431	-0.843080817314569	0.399183246315098	0.758768605325035	-0.491803492562592	-0.563954736576399
NRBP1	-0.0169957509247193	0.080995333189335	0.833795537836619	79.460693058912	0.0581779945901059	0.23819876004178	0.244241383036174	0.807043878326813	0.94778269942383	-0.181799676610186	-0.161225154046649
IFT172	0.395191250205776	0.131022954472833	0.00255965559217655	47.4026382591196	0.814940085318918	0.362531491430652	2.247915297242	0.0245815915443269	0.186982066796479	0.588753196631268	0.944830423045027
ZNF512	-0.120677467963327	0.0617684324893505	0.050735784067135	180.756670395101	-0.101505058845368	0.188320437712596	-0.539001820929703	0.58988559809879	0.866336646009287	-0.375624917938972	-0.39461201893207
GPN1	-0.382166717323744	0.152132872016854	0.012002909333405	22.590780082964	-0.43211159783686	0.481044400845874	-0.898277990715679	0.369037363272734	0.735977684615585	-0.864459577605082	-0.877814349961037
SUPT7L	-0.107589858389495	0.155292841581828	0.488423037163328	34.2440587803331	-0.141961714901515	0.364175805460037	-0.389816436932665	0.696672288481605	0.907957221024105	-0.351158607421368	-0.453741976166432
SLC4A1AP	-0.00545010331700913	0.0957663053295238	0.954616531691108	57.3682252931945	0.0773485062131816	0.26648718088829	0.290252258871715	0.77162325927503	0.936267213589807	-0.160215949046837	-0.133206240895247
MRPL33	-0.313505214140037	0.103808923303461	0.00252756470249995	50.5698429615476	-0.401431370709788	0.301514708425625	-1.33138238199351	0.183063223459658	0.543869747456403	-0.736102015590329	-0.83297326088421
RBKS	-0.303828248679346	0.102805924739388	0.00312307050303101	56.4019474417458	-0.410584265780077	0.268613233950532	-1.52853327344136	0.126380188804541	0.459678497095727	-0.718011650004944	-0.846350794937584
BABAM2	-0.152006942436187	0.0322722813959486	2.47547482262837e-06	1081.28438739115	-0.184982183040243	0.132899501371509	-1.39189523761373	0.16395412420342	0.518829393746073	-0.434193035094525	-0.516619106636999
FOSL2	-0.0477299566222899	0.721271803586785	0.947238726502985	42.6832950795045	-0.035615395558691	1.20632235649852	-0.0295239455414458	0.976446721483178	0.993510321239687	-0.239254983163046	-0.298310115805903
PLB1	-0.188184958376855	0.117604201922928	0.109564189665015	258.466131394166	-0.235498652898259	0.244380105811944	-0.963657217987623	0.335217809998529	0.704728790781953	-0.501825139102655	-0.590452116913231
PPP1CB-DT	0.647350534776886	0.281142871977918	0.0213031704946358	12.9069305909934	1.65377566320511	0.757823421492713	2.18227045549425	0.0290895781400049	0.206529265577012	1.06014618260091	2.17084158368656
PPP1CB	-0.154869079241252	0.132051945686023	0.240880400271695	413.309163230759	-0.18062780863116	0.243238975319212	-0.742594020526993	0.457727509768515	0.795017861911006	-0.4395435865013	-0.510254913505611
SPDYA	0.730600271376485	0.289004817148872	0.0114718768441023	17.85977928709	1.23451607555699	0.658274131536037	1.8753829391356	0.0607400605263652	0.311616859396162	1.21577535954603	1.55806722454713
TRMT61B	-0.251177995512143	0.0997203734783064	0.0117747746331828	60.3465100604104	-0.285914558220593	0.282213456647029	-1.01311454676023	0.311005450778839	0.688110401194789	-0.619585926380453	-0.664138145770979
WDR43	-0.440445049584903	0.0485986985689259	1.2702976714097e-19	257.925221773846	-0.521741676944358	0.166912046899686	-3.12584793389973	0.00177293203331191	0.0335891177229462	-0.973406575565697	-1.00881436976454
YPEL5	0.734608842197794	0.179506475686979	4.26966863862908e-05	112.316626107126	1.15343012234427	0.32399203323189	3.56005705090509	0.000370774233538711	0.010765935472024	1.22326908388833	1.43955498420968
LCLAT1	-0.263302872949173	0.148155181115873	0.0755336908469851	134.119614513663	-0.349417114481836	0.298011057328482	-1.17249714696556	0.240997516897812	0.619139933415638	-0.642252480932584	-0.756951141259009
MEMO1	0.114903564324779	0.138651102052258	0.407260322614385	78.0916155243259	0.204265261918466	0.298097333649649	0.685230087158504	0.493198740802821	0.819033088043606	0.0647762611688513	0.052290611013679
DPY30	0.0931057221174084	0.100344924262049	0.353481846547452	65.9683909743362	0.211833010111286	0.270385525434706	0.783448040610592	0.433364054561104	0.780443064292364	0.0240268200237258	0.063351352820436
SPAST	-0.022030246503399	0.046166395592531	0.633225224404845	260.023431568098	0.0676101494336651	0.171154992848214	0.395022945626973	0.692825954047892	0.907404256941284	-0.191211290811588	-0.14743946420235
SLC30A6	-0.372794770612039	0.0655175447842066	1.27040044220292e-08	116.674016233272	-0.424622635202906	0.216572857029927	-1.96064567382158	0.0499203704587022	0.279029910678916	-0.846939421834125	-0.866868758223033
NLRC4	-0.242959757327087	0.121464316498179	0.0454726014156687	101.283694991444	-0.293176453538554	0.279705165261897	-1.04816245800839	0.294563763994865	0.67279245634125	-0.604222542699964	-0.67475186428977
ENSG00000289727	0.0416790637195107	0.191481940925767	0.827689537381697	14.7143395032978	-0.00461290307299037	0.489057068515056	-0.00943223883256961	0.992474273852228	0.997855599487796	-0.0721114843891327	-0.252998015559803
YIPF4	0.255000852359308	0.0488453408070662	1.78366731112314e-07	241.207287060807	0.419906467445507	0.157008363500917	2.67442101861698	0.00748584068346319	0.0876274481679947	0.326677697973661	0.367463848344124
BIRC6	-0.18424950497774	0.062143240447254	0.00302765316683147	1295.34440413628	-0.208770110831498	0.152931643798322	-1.36512042665815	0.172215202899731	0.52925760502781	-0.494468102330803	-0.551386665059003
ENSG00000276334	-0.242990275035646	0.174287988979993	0.163260750172017	16.3303218054442	-0.315706253709271	0.442200363226728	-0.713943904083588	0.475261867450653	0.808176516007127	-0.604279593281256	-0.707680589756955
ENSG00000276517	-0.525601682576628	0.14130251061568	0.000199466627764271	25.8165197517973	-0.640867435343413	0.394228049709095	-1.62562617199947	0.104029204136079	0.414023370167559	-1.13260055317143	-1.18292418719165
BIRC6-AS2	0.393105244175803	0.352910298599042	0.265323958572133	15.9902355736081	0.724219689178628	0.723562276983789	1.00090857720994	0.316871009441215	0.692744697532385	0.584853563853946	0.812236836056151
TTC27	-0.329899681952397	0.0431146520428858	1.98364616822744e-14	319.629208689433	-0.423158579053662	0.150073510073371	-2.81967536340545	0.00480722560136579	0.0642822667436222	-0.766750251084003	-0.864728947721311
LINC00486	-0.674730681236066	0.197751489656835	0.000644850046370679	609.034292908959	-0.904786348029792	0.332135673083946	-2.72414685128119	0.00644678343459266	0.0795459073016681	-1.41138609974491	-1.56865834176011
RASGRP3	0.0846693982235333	0.270187338059355	0.753997346702626	213.042713114336	0.177174306935146	0.423821587055925	0.418039836446006	0.675917991537212	0.90329793513383	0.00825574136721356	0.0126954697993722
FAM98A	-0.0605438286372763	0.106800777601545	0.57079187166842	71.5957423805616	0.0552661994589845	0.286352539678901	0.193000556310612	0.846958532407745	0.961746747227901	-0.263209561719419	-0.165480926479731
LINC01320	-0.39847134870563	0.194109359660663	0.0400901515445859	15.7973367753546	-0.434724462413084	0.501746379245098	-0.866422719516477	0.386258389247595	0.747055801626101	-0.8949398705886	-0.881633216513846
FEZ2	0.338802424606264	0.0460758107865139	1.93587072308878e-13	688.253116560112	0.536116101003	0.137818729215681	3.89000902891796	0.000100240492288288	0.00408378555112055	0.483338490526407	0.537311565192966
STRN	-0.00407286582591369	0.0435401287427206	0.925472344306811	288.327771875518	0.0486094605840007	0.157400378816306	0.308826833515632	0.75745325602969	0.931694759631636	-0.157641306219701	-0.175210170647906
HEATR5B	0.138412613202527	0.0689201048873802	0.044610857065771	541.893433931701	0.239031764059885	0.162812653484046	1.46813996912904	0.142066206577028	0.486568052489153	0.108724675626948	0.103104049028858
GPATCH11	0.136143858197859	0.0815562258442546	0.0950529603747948	91.3614660710853	0.2839386635396	0.237916284481936	1.19343938208298	0.232697339171882	0.608070022113713	0.104483407263963	0.168738318012388
EIF2AK2	-0.314003776121935	0.0907459146616939	0.0005396691264651	327.811177381121	-0.421321441469225	0.219361171703173	-1.92067464901825	0.0547727375578904	0.294666372912408	-0.737034040051524	-0.862043855145922
CEBPZOS	-0.0245012054378554	0.0701775846780107	0.7269905887724	104.317902918288	-0.00293644863819881	0.206695710595933	-0.014206625912713	0.988665133807071	0.997001375269553	-0.195830564348562	-0.250547771553057
CEBPZ	-0.167570400073544	0.0995385062423425	0.0922835379001968	77.4989287630343	-0.183866087582737	0.264619748287441	-0.69483131464177	0.487161021122598	0.815509591963091	-0.463287759011449	-0.514987862656276
NDUFAF7	-0.198187319291747	0.0979923313183172	0.0431270099086664	58.8700083790141	-0.219719903799373	0.280433570636488	-0.783500717480737	0.433333132525425	0.780443064292364	-0.520523807233937	-0.567390478844726
PRKD3	0.10727378671525	0.090565911361057	0.23622190291636	588.373157499863	0.198809847701879	0.189437008599575	1.0494773390458	0.293958479528746	0.672615868352998	0.050512960669101	0.044317178684648
CDC42EP3	0.404037827688545	0.167629579452093	0.0159393420706499	60.5694461444634	0.669521566173137	0.347116234638592	1.92881086898809	0.0537543460208186	0.291850332281074	0.605291213790966	0.732292075677886
RMDN2	0.145047315257114	0.104998113044611	0.167147454434895	98.9201943862949	0.245063330108188	0.260484985672398	0.940796374407523	0.346809219229758	0.715114617090845	0.121127756551969	0.111919563637812
CYP1B1-AS1	-0.216901803924209	0.298351803692118	0.467225868194671	25.4577354899201	-0.380970074482775	0.587534425526008	-0.648421705913998	0.516712235040691	0.833524686222205	-0.555509141233374	-0.80306778453481
ATL2	-0.305427206693916	0.129118410265378	0.0180066444479185	236.31134715564	-0.408002928654553	0.255515787966196	-1.59678167796242	0.110314381451677	0.427502901342686	-0.721000782823155	-0.842578007744597
HNRNPLL	0.167039930852796	0.0899615023598962	0.0633405419777491	174.917328761248	0.28800856711224	0.213028977684036	1.3519689679937	0.176385242664895	0.535687827437292	0.162241312027684	0.174686739055003
GALM	0.240032641844559	0.0944895072783743	0.0110754247149066	141.395450732857	0.397040995103754	0.242383273295203	1.63807093495346	0.101406897264981	0.408661753613995	0.298695744181354	0.334044516804835
SRSF7	0.166714475176783	0.222373651730023	0.453432838123931	118.777886994083	0.303271741303438	0.375227647778796	0.808233996345127	0.418955890558218	0.771798431377232	0.161632896901597	0.19699483184284
DHX57	-0.457253803766168	0.0839330925533695	5.09860613360075e-08	104.275256974592	-0.624845306221041	0.23672718789903	-2.63951644830737	0.0083024394257733	0.0941373039305752	-1.00482928854417	-1.15950683385196
SOS1	0.0542277950011842	0.044936945499628	0.22752727095174	810.30644568596	0.119321408974149	0.145466843935863	0.820265331574515	0.4120648653354	0.766850410102415	-0.0486525666694854	-0.0718601933669085
MAP4K3	0.205263055272298	0.0505677261827957	4.92472090556421e-05	597.558086003138	0.346234065865913	0.156382443263773	2.21402133538682	0.0268273112964828	0.196399812038888	0.233696593889881	0.259786981805565
MAP4K3-DT	0.696674621592323	0.133805466294116	1.92308214219281e-07	136.635581915306	1.22698758251758	0.325664984657752	3.76763741980751	0.00016479982627073	0.00598148460350809	1.15235388617091	1.54706385662564
THUMPD2	0.118575415070451	0.0562310939235782	0.0349690912281823	190.917075016547	0.237702640978002	0.17792121499517	1.33599942527627	0.18154946115576	0.541366398041486	0.071640512429642	0.101161451724675
SLC8A1-AS1	1.02782543751449	0.166905691411561	7.36131209927519e-10	65.659351881918	1.54814582954563	0.360772741151979	4.2911940203749	1.7771495319633e-05	0.00105115103797978	1.77141565178998	2.01645691239071
SLC8A1	0.172947051980039	0.0663697439744429	0.0091656848435006	6985.73501644191	0.283115608851635	0.166238068052522	1.70307326214948	0.0885543589471596	0.379779607562098	0.1732842346446	0.167535371618763
ENSG00000289013	0.235504168887483	0.10055560924158	0.0191792164660704	132.007502643835	0.33136227602751	0.233193808254878	1.42097373213844	0.155324396048801	0.505346747214652	0.290230101550944	0.238050921961104
ENSG00000287255	-0.298971989793606	0.255331919934471	0.241632921895424	72.6011606360987	-0.434255994423234	0.432921677143025	-1.00308212166462	0.315821240029382	0.692403538397423	-0.708933236014818	-0.880948520967899
PKDCC	0.0882312396248658	0.478832023994959	0.853806787389569	47.2908126550899	0.124029499175716	0.67966528851282	0.182486146154536	0.855201225585647	0.964809213928948	0.0149143383591118	-0.0649790222714086
EML4-AS1	0.0934691574590314	0.266819639946848	0.726107272301193	30.282577053695	0.258345095281759	0.511076447472871	0.505492077670969	0.613213261414706	0.87263095463932	0.0247062353035794	0.131331702041445
EML4	-0.226771427400056	0.0868881149184268	0.00905621846198516	1193.1714194312	-0.278976366113534	0.201504565242559	-1.38446672797571	0.166215589150413	0.521136740137708	-0.573959666616918	-0.653997539933344
COX7A2L	-0.29468209274374	0.0833638463742676	0.000407943723155911	71.6757324520464	-0.361543067171835	0.229887777085501	-1.57269373672428	0.11578975081261	0.439529244256085	-0.700913593258937	-0.774673986740614
MTA3	-0.048070068686958	0.0767682367882752	0.531202572119644	268.844578908046	0.0996751787276393	0.185417306509501	0.537572142557963	0.590872466731087	0.866336646009287	-0.239890797315204	-0.10057439932304
HAAO	-0.124523738719164	0.198866399406312	0.531204875559103	57.4068435150623	-0.0783555627052322	0.388097003573866	-0.201896850487584	0.839997364323697	0.959910884194443	-0.382815234407094	-0.360777568678358
ENSG00000289082	0.182916559039519	0.177633379020148	0.303131112664037	17.4368350619001	0.464269236314067	0.438895711768852	1.05781219516352	0.290141071857167	0.668602700500108	0.191921484942192	0.432302836083381
LINC01819	-0.372480881722986	0.801753934368134	0.642230435978507	19.0816840026617	-1.25525005599352	0.881874780754198	-1.42338808568718	0.154623684389	0.504365711758018	-0.846352629954043	-2.0808831790114
LINC02580	0.536195352412131	0.247684877838786	0.0304007997797548	40.9876927244891	0.873497467390528	0.481858836729237	1.81276631413394	0.0698678715682922	0.338264589113009	0.85234985493428	1.03041573421966
ENSG00000286796	1.38300260526333	0.312538519714195	9.64141912491585e-06	11.4406542382048	1.98856461154539	0.66255403417691	3.00136216665827	0.00268774687098758	0.0442508428140945	2.43539289116922	2.66015677005352
ZFP36L2	1.56106982375653	0.351690163801591	9.04767360060142e-06	1027.89562038986	2.57581906222611	0.7780117546921	3.31077139476574	0.000930391827679874	0.0212262249829251	2.76827628260011	3.51846622860709
THADA	-0.213746187948165	0.0274792830565586	7.34193809602499e-15	817.847691759878	-0.255810234729867	0.132343358821626	-1.93292838422404	0.0532450206847536	0.289929900747618	-0.549609952393071	-0.620138776220872
PLEKHH2	0.375679520785677	0.515063636582305	0.465766392271421	29.312216576013	0.572021346442512	0.81738102775302	0.699822147835995	0.484038381435303	0.812838375554341	0.552277472929813	0.589789348437857
DYNC2LI1	0.554089145963179	0.328044516761013	0.0912066037465509	21.7413896576084	0.92792969950353	0.603127945892547	1.53852877457091	0.123919378523309	0.455989049543145	0.885800968133225	1.10997187827037
LRPPRC	-0.395038229700578	0.0594757854886015	3.09452758572042e-11	302.585010143294	-0.502926074577268	0.173221310396886	-2.9033729939172	0.00369166672147706	0.0536659847586373	-0.888521910521281	-0.981314178899516
PPM1B	0.136014457275996	0.0641624761113476	0.0340191805948539	385.021382651745	0.231402631769378	0.166947872605888	1.38607715185235	0.165723346260357	0.520838146709172	0.104241501886386	0.0919535904875765
PREPL	0.249256643651492	0.367760331593606	0.497918011650616	54.4402461707648	0.43577416672295	0.573025392728875	0.760479679002873	0.446967911508445	0.786754230175505	0.315939327980996	0.39065549271485
CAMKMT	0.0240312954710684	0.0831252306804179	0.772506775005359	947.192364330051	0.0803297428011114	0.191411733168046	0.419669899392151	0.674726617269978	0.902444318921057	-0.10510267162415	-0.128848975388549
SRBD1	0.00240186884295274	0.0549638116306896	0.965144260368976	478.952071931048	0.0639099449176594	0.172606673903102	0.370263463587376	0.71118619413559	0.913414001458626	-0.145537272397946	-0.152847546731122
PRKCE	0.898254483535065	0.16912512216927	1.08915857744927e-07	631.878972478243	1.37675249107192	0.29989863666796	4.5907260745444	4.41706728422234e-06	0.000347735177255785	1.52919241184392	1.76595472654172
RHOQ	0.193783333519601	0.0644635601331001	0.00264629714010066	636.175579253466	0.305698941731419	0.183856885874955	1.66270053077768	0.0963723959209773	0.396812896501144	0.212236109798212	0.200542338520272
RHOQ-AS1	0.720048123366559	0.207182019831292	0.000510021167898056	40.4068405423888	1.04751608046617	0.414476736014126	2.52732177574008	0.0114936143317758	0.115442151495886	1.19604890542298	1.28475492465758
PIGF	0.154244132431679	0.0631333349012257	0.0145597321469479	141.463758469928	0.299982228765174	0.192824037178093	1.55573046366677	0.119772199366155	0.448210558162804	0.138320520707803	0.192187001570375
CRIPT	1.77312375985233	0.361674033499791	9.46022211878155e-07	41.456527621298	2.92474958000692	0.603213851764497	4.84861143598006	1.24328681972697e-06	0.000126351848706616	3.16469530914057	4.02845021160137
LINC01118	0.395742281931943	0.225210816895603	0.0788823373571833	25.4334842882998	0.643653135690902	0.468234084628658	1.37463964461571	0.169243191391552	0.525693147142583	0.589783309368159	0.69448373121136
SOCS5	0.645542766224137	0.214545626025441	0.00262209753054598	34.4703007906202	0.963398256918983	0.428598858080186	2.24778540296237	0.024589877101819	0.186982066796479	1.0567666940468	1.16181141439588
MCFD2	0.137884695619299	0.0958366991438273	0.150222418062556	64.9718653443549	0.258865688017892	0.255756165484453	1.0121581527763	0.311462441188446	0.688110401194789	0.1077377730573	0.132092581195208
TTC7A	0.370991728280291	0.248453615533834	0.135384010510727	1006.84057644742	0.565946697776724	0.368750911569753	1.53476691180917	0.124841093170262	0.456824412618777	0.543513994279886	0.58091086586324
STPG4	0.55587571900719	0.106708041762907	1.89539887930335e-07	63.247568758787	0.848137640462023	0.277399475008139	3.05745942899546	0.00223221856496491	0.0385784862008835	0.889140833263718	0.993350745959825
CALM2	0.122842352721892	0.137227481757293	0.370694552491372	324.762948764742	0.252949437988885	0.258647339385529	0.977970384655103	0.328088971644078	0.700569527343372	0.0796172343016132	0.123445608229437
MSH2	-0.35324652686103	0.115742789656874	0.00227325157622259	73.0437771406373	-0.431861404360656	0.306287967641758	-1.4099848834603	0.15854414652097	0.510326810814258	-0.810395437312895	-0.877448676398503
MSH6	0.0195553564688784	0.123043955513645	0.873724148603733	58.8340249471507	0.10416658453526	0.29535270147221	0.35268539619253	0.724324308871503	0.918990063429183	-0.113470105941903	-0.0940099261506098
FBXO11	-0.0367439873457852	0.0428998046061615	0.391717345854753	1478.78942409886	-0.00716520751206853	0.147603774451976	-0.0485435249787585	0.96128307739174	0.989323203300424	-0.218717532520169	-0.256728369648444
FOXN2	0.132420053615891	0.0667037077196597	0.0471224693297897	339.536002180504	0.245149980101437	0.173231098538811	1.41516149334187	0.157021151763856	0.507763799701517	0.0975220321789778	0.112046208073973
PPP1R21	0.0814715675529444	0.0498924901636668	0.102481090785177	402.165748954779	0.177605448148309	0.151830808431306	1.16975895724526	0.242097984653918	0.620737011570218	0.00227763530223879	0.0133256099044004
ERLEC1	0.113348201359479	0.0952131331219471	0.233862445625892	83.5474795516403	0.288445142243688	0.261118644327416	1.10465165360619	0.26931055985682	0.650102083489395	0.0618686260455748	0.175324821174698
PSME4	-0.023777445070986	0.0725971726178713	0.743270253003784	552.772250004349	0.0323282397906072	0.176967115761911	0.182679361933553	0.855049610041002	0.964809213928948	-0.194477548293471	-0.199006202823686
ACYP2	0.0912590572887245	0.145068851825178	0.529300546210216	594.972497098203	0.184853127438857	0.2731690608436	0.676698623438518	0.49859719006057	0.822099435307026	0.0205746177811669	0.0239185508015347
EML6	5.8932875113789	2.39581370159425	0.0139003957281561	23.3481659532776	2.5286444078152	1.84110720563238	1.37343681024086	0.169616592875556	0.525925887511567	10.867034316088	3.44951749260698
RTN4	-0.150862538555859	0.0531568671957091	0.00453882215840855	1673.99147960564	-0.172389182216745	0.146472300539095	-1.17694049716063	0.239219256743626	0.616466590856846	-0.432053657346763	-0.498213640819154
CLHC1	0.300020673856325	0.181403432894326	0.0981505927638239	66.6775851736443	0.493707352625253	0.344804075933904	1.43184894577607	0.152187056028379	0.502048977984089	0.410838898380758	0.475328501776681
RPS27A	0.134719213494754	0.164763762955322	0.413556643022208	183.992202741243	0.325399485110292	0.305618950644126	1.06472286625053	0.287001359266534	0.666608808485474	0.101820140187819	0.229335926548649
MTIF2	-0.176415909644059	0.0834082692242016	0.0344223657426053	74.1999639274638	-0.0944030438423684	0.227781875756621	-0.414444931269403	0.67854828903146	0.904217772572714	-0.479823779788794	-0.384231975588341
ENSG00000240401	-0.0299793014473794	0.130716807084106	0.81860045152304	29.4991259469236	0.0174408983504608	0.359839800092164	0.0484685083361922	0.961342861640051	0.989323203300424	-0.206071456488426	-0.220764992316014
CCDC88A	0.127573338886252	0.077135292247156	0.098149732082986	856.926602996487	0.23659644155141	0.187206909241163	1.26382323446526	0.206293479766131	0.574098782749707	0.0884614602772396	0.0995446714179614
PPP4R3B	-0.0863885937498687	0.0747712741669972	0.247938357433198	283.37228892753	-0.0727913112560358	0.183335041998869	-0.397039815533381	0.691338100014769	0.907404256941284	-0.311524423568868	-0.352645063861954
PNPT1	-0.290975442565686	0.0859115922042836	0.000706827369389402	127.633632198772	-0.367369844964924	0.229661631055811	-1.5996134978056	0.109684352206131	0.426333235843526	-0.693984287053339	-0.78319019038437
ENSG00000285755	-0.0233770179051008	0.076955399665639	0.761300389826679	162.928412715373	0.0339579251852971	0.20823135659651	0.163077865602621	0.870457127176298	0.967835456485855	-0.193728979555615	-0.196624314722017
VRK2	-0.0376227452652235	0.0791281613658523	0.634454907667472	321.034269290348	-0.0254036699077211	0.193206278138237	-0.131484702011314	0.895391887535772	0.975827483239525	-0.220360304945912	-0.283385034004953
ENSG00000287875	0.158728917667809	0.211501099561689	0.452961188690753	25.8616627506112	0.318720621744732	0.464909323830287	0.685554376752141	0.492994159735669	0.819019425127811	0.146704492400488	0.219574346040571
FANCL	-0.32630499700364	0.135867286467239	0.0163215365669692	100.712057090338	-0.406023272368056	0.289971571949798	-1.40021750973006	0.161448194022934	0.513999690497772	-0.760030255528427	-0.839684615087606
PAPOLG	0.19066947597773	0.161384703887518	0.237420271581531	175.321328965173	0.349843194092363	0.296761446963431	1.1788700913548	0.238449908850454	0.615782136001537	0.206414985237825	0.265061950586651
REL	0.0703662418997006	0.0914351769947673	0.4415519384699	577.341196324107	0.132253699973702	0.187104878038724	0.706842608060335	0.479664292881312	0.810054526261374	-0.0184829431898516	-0.0529588335341867
PUS10	-0.192826626448895	0.158839207650112	0.224757753330184	107.752575836972	-0.237377611361368	0.304195613678891	-0.780345280099745	0.435187667200482	0.78177132116892	-0.510502391562665	-0.593198333343342
PEX13	0.085232646235722	0.0953312181259488	0.371285202353722	97.8775737526629	0.176875172391002	0.241741677863909	0.731670161115435	0.464369913137039	0.799971887220285	0.00930869154019129	0.0122582657759355
SANBR	0.571733446578083	0.147333769432177	0.000104228114643587	60.3571744491521	0.882873098440268	0.326537294291019	2.70374353519762	0.00685631849607547	0.0831310026763857	0.918785672885827	1.04411881097042
C2orf74	0.520897486785138	0.177922849677517	0.00341524049542703	40.4381124318909	0.77795302401113	0.3840283949896	2.0257695372557	0.0427884069945542	0.256753409442899	0.823751635482888	0.890771497603463
USP34	-0.0527603729559923	0.0808265510007786	0.513910747229571	1288.22357070881	-0.0303801105759562	0.178896313617489	-0.169819656770089	0.865151967597617	0.966739888399432	-0.248658971520039	-0.290658416250972
XPO1	-0.135330984169138	0.0407163600082407	0.000888159124234383	713.846495507176	-0.140790106344358	0.141998579797716	-0.991489538451163	0.321446598189863	0.696340965792915	-0.403018574178759	-0.452029596285506
CCT4	-0.600117664625686	0.167724233582899	0.000346230633854008	197.817632923939	-0.817121046046109	0.312721478884508	-2.61293547523764	0.00897682484145637	0.0993583414877632	-1.27190262701857	-1.44052996777788
COMMD1	-0.247931548799349	0.0676550416616738	0.000247684196017828	541.848702817753	-0.316601957221357	0.185803136542944	-1.70396454608925	0.0883877110087224	0.379779607562098	-0.613516936248528	-0.708989716994035
ENSG00000229839	-0.157395532461225	0.215950256529967	0.466092890075869	12.8663438016463	-0.225114228302922	0.642378147022853	-0.350438802045539	0.726009410482464	0.919770988189423	-0.444266602468374	-0.575274624700983
B3GNT2	0.114460928232853	0.117846220201263	0.331412027550307	73.7949524791617	0.115434322227451	0.324153085488368	0.356110515047352	0.721757802879497	0.917504034385933	0.0639487859901137	-0.0775414160754667
ENSG00000228541	0.202410710711772	0.23774280665812	0.394555401686732	23.0716371050426	0.427366451320743	0.481089045610183	0.888331287565898	0.374362574511076	0.738832129860639	0.228364348354335	0.37836708579656
EHBP1	0.323504346747023	0.13056296375825	0.0132208176774866	306.489229422984	0.514464387097693	0.255373099415363	2.01455982746608	0.0439507902815012	0.26016151205137	0.454739874322648	0.505666218244502
WDPCP	-0.0467300749438849	0.0749005133497473	0.53269637610775	400.655718976143	0.0222562394870552	0.186563517408085	0.119295775488475	0.905041030272203	0.978711724479208	-0.23738577889876	-0.213727067207213
MDH1	0.482917008830833	0.353709031082317	0.172160494431831	32.8010056837654	0.830325317858463	0.614538545175868	1.35113627025762	0.176651784748828	0.536045141614318	0.752749963099949	0.967316911815663
UGP2	-0.191807245862604	0.0679024727652547	0.00473180934127628	306.654509672385	-0.238854741752986	0.183347680469891	-1.30274209709574	0.192662824818151	0.558262757553683	-0.508596735543579	-0.595357252675793
VPS54	-0.020353534968958	0.0524880751587026	0.69818294792474	489.394035604991	0.00874134205196322	0.160657266598492	0.0544098766090002	0.956608610116548	0.988439564885192	-0.188076803583904	-0.233479943130886
PELI1	0.177255073948681	0.115292962712388	0.124187589749916	1517.98070086264	0.288107127225055	0.226972286106429	1.26934936492625	0.204316487121497	0.571041656275882	0.181337760585058	0.174830790882906
ENSG00000225889	0.439321987013879	0.09804818252853	7.44075308274816e-06	248.132073425244	0.711829931496367	0.222759652046334	3.19550656933288	0.00139585605217349	0.0282686137812455	0.671252319486869	0.794128422921871
ENSG00000288932	0.763536040086675	0.0961479767508409	2.00138354182497e-15	564.526707172471	1.14416550886147	0.210093612656972	5.44597950595288	5.15210687637681e-08	8.25380752232542e-06	1.27734632404139	1.42601416664259
AFTPH	0.0249476533701498	0.0370331329081515	0.500528990841519	606.442667219571	0.0764275307811676	0.137058231081466	0.557628171457576	0.57709831533025	0.861447732284266	-0.103389608839254	-0.134552304638957
SERTAD2	0.353732969398927	0.147699882629121	0.0166228972194372	443.126552442982	0.559938964566092	0.271680700709461	2.06101855267555	0.0393012701490556	0.244082721664607	0.511250031058963	0.572130184451333
LINC01800	0.0675500254573474	0.296757849477224	0.81993642063167	13.8050434664938	0.227796044585387	0.61868143123314	0.368196026396573	0.712727073022473	0.913817633824777	-0.0237476499015465	0.0866823356004829
LINC02245	0.623186885041059	0.115127897234929	6.19787616523527e-08	474.449758895158	0.937695961698237	0.239929025911529	3.90822226754674	9.29777496255645e-05	0.00387835172785144	1.0149740406341	1.1242458871037
SLC1A4	0.116672846833037	0.193171676154917	0.545853435903132	113.174037045082	0.196646741813998	0.360085602237704	0.546111093006673	0.584989574989361	0.865286344855075	0.0680838029316315	0.0411556628523399
LINC02576	0.949042523641708	0.227616831071377	3.05303061246777e-05	17.6534975027102	1.32976314854083	0.570298612214622	2.33169627289991	0.0197166750342489	0.163352148496866	1.62413686696536	1.69727683555443
CEP68	0.651852214343886	0.148467928437215	1.13077092880794e-05	91.4367261086564	1.00118453339273	0.306415510188347	3.26740814385446	0.00108537081520439	0.0235599229964463	1.06856173698582	1.21703844326444
RAB1A	-0.213183220230377	0.0776674164290093	0.00605437576333702	1098.90376692374	-0.266183485788137	0.179187979360679	-1.4854985626706	0.137411803866497	0.478475287906983	-0.548557526209582	-0.635299937603204
ACTR2	0.0296543349923242	0.0288334661078043	0.30372912005912	733.440110806523	0.111449670204097	0.135156516656377	0.824597089073012	0.409600374582708	0.765205925760798	-0.0945908183935283	-0.0833652365960696
SPRED2	0.0771673805531536	0.113479414094087	0.496496766647167	430.671652010617	0.1545038532182	0.245088716898234	0.630399698417584	0.528433108094347	0.838634424054169	-0.00576872144982013	-0.0204388297064055
MEIS1	-0.399779242125322	0.613356038854087	0.514536748697149	86.5124715496852	-0.641767985125523	1.15726184109898	-0.55455728542477	0.579197512443532	0.862853010608508	-0.897384879843315	-1.18424039755836
ETAA1	-0.263555132992074	0.206426108718013	0.201689498698688	29.6750735923221	-0.265585668562814	0.438742811132907	-0.605333379427979	0.544957506896722	0.84659254719267	-0.642724062278741	-0.634426189982584
C1D	0.130080451328716	0.115073511371865	0.258302758115104	73.4486689740932	0.313983697880122	0.292856329017178	1.07214243562312	0.283656061102994	0.663803874203553	0.0931483201024678	0.212651032725994
DNAAF10	0.0882177208624315	0.168454301456532	0.600494635673215	47.9277538261849	0.230907067686067	0.376489547084415	0.613316012288369	0.539667407818877	0.844004190264022	0.0148890660404607	0.0912292922902072
PNO1	-0.470946853472342	0.118698280484244	7.26011919491855e-05	41.6954461423643	-0.627584134969458	0.314356928930232	-1.99640624148209	0.0458897219928675	0.266560177131044	-1.03042742425828	-1.16350980499573
PPP3R1	-0.119817751753585	0.0439019847083535	0.00634861904365079	986.461122281278	-0.11929949920057	0.146063695506807	-0.816763527628331	0.414063578971949	0.76766453059374	-0.374017742570092	-0.420619717041183
ENSG00000289156	0.0110491022999182	0.184432711084721	0.952228444275509	87.1387687908071	0.0578692732760638	0.352999314494789	0.163935936699724	0.869781576399387	0.967835456485855	-0.129371914034923	-0.161676369739595
CNRIP1	0.141921790226375	0.159638256707618	0.373991700875311	80.8406736134565	0.247532916981783	0.332372218438781	0.744746110684264	0.456425218126733	0.793897232525089	0.115284820490863	0.115529020781762
PLEK	-0.311905612732479	0.0936765893785013	0.000869706915668115	251.004284316687	-0.387498027972439	0.217425632806579	-1.78220949834906	0.0747150744502418	0.349610968758966	-0.733111679996886	-0.812608800730909
APLF	0.0955648311745262	0.0971121899867506	0.325082927023909	96.542566006725	0.258319146098747	0.242375904502787	1.0657789875139	0.286523561683942	0.665900440691025	0.0286239410983332	0.131293775672057
ARHGAP25	0.0415404139362785	0.072142182790668	0.564741517778421	1214.47062438148	0.0949220743727905	0.189936668135663	0.499756446738298	0.617246581209972	0.874649067476525	-0.0723706798236099	-0.107521361445728
ANTXR1	3.55325676731222	1.33828475649454	0.00792889563897305	39.5169927156333	5.07290923608636	1.76141178659054	2.88002457727713	0.00397644171643501	0.0571370719126311	6.49252127135694	7.16812118243683
GFPT1	-0.29718073874225	0.0624444475860617	1.94436975873605e-06	228.650925702329	-0.391861361752406	0.187364425097983	-2.09143951178289	0.0364886833857055	0.23434860826732	-0.705584625698302	-0.818986088548534
NFU1	-0.0843749307645738	0.101286138991266	0.404824812244933	62.3782374865833	-0.050638603828949	0.280336220942619	-0.180635251694122	0.856653884164075	0.965367905176798	-0.307760030720953	-0.320267483248987
AAK1	-0.0405679515259249	0.0823578471073532	0.62230832536424	1283.0333407592	-0.0186685606687701	0.196681744319508	-0.0949176078001581	0.924380270660877	0.983272924094203	-0.22586614850781	-0.273541246601584
ANXA4	0.256363592834728	0.105631533356992	0.0152259000531702	336.733452347416	0.442533819296505	0.227932375349035	1.9415136556132	0.052196004699963	0.286872731829344	0.329225239710633	0.400535151751394
GMCL1	-0.0165507704237668	0.124392083536637	0.894151271011101	79.9871351487766	0.0143062274696144	0.278134491374169	0.0514363659067674	0.958977807310327	0.989150480524279	-0.18096781873353	-0.225346511729556
SNRNP27	0.216795595944197	0.167676881897057	0.196032949754849	20.1971254403669	0.52253907066493	0.458505895265487	1.1396561659526	0.254429575821802	0.632968954808429	0.255255819013752	0.517467878108558
MXD1	0.342994159211767	0.163647352437699	0.0360879868946671	77.3429606008681	0.576351698730254	0.324793963791561	1.7745148093335	0.0759780346873112	0.352138660766771	0.491174625909807	0.596118431722165
PCBP1-AS1	-0.0280862240726944	0.0727461503080912	0.699433447394674	326.100973824669	0.0140094467725687	0.193582926045176	0.0723692272804029	0.942308073635025	0.98621886719268	-0.202532489450816	-0.225780275456839
PCBP1	-0.620091898163933	0.276428032781	0.0248819302099847	66.9331104181001	-0.745760182951077	0.472519849558544	-1.57826212729012	0.114505402717831	0.436581138125044	-1.30924296769277	-1.33623156068362
C2orf42	-0.104259665827428	0.15866840936448	0.511122073039128	40.6315037489974	-0.148801528547283	0.364890634218556	-0.407797610004308	0.683422268408983	0.905303751899875	-0.344933060666835	-0.463738795671337
TIA1	0.382587412719486	0.161067753898587	0.0175337550719705	127.960486749597	0.664219172447639	0.307146949505549	2.16254523613831	0.0305761742342708	0.211903982003712	0.565191261969835	0.724542292458202
PCYOX1	0.96694860832918	0.303117741365219	0.00142267899741794	18.8680281776698	1.57138837895234	0.628633981428664	2.49968729876982	0.0124302971796281	0.122214856790732	1.65761095752764	2.05042736586883
SNRPG	-0.399191542576103	0.120572670897509	0.0009303093090612	51.3451962354739	-0.511872978837927	0.313120734378179	-1.63474635384478	0.102102230883563	0.409985933565861	-0.896286219344532	-0.994390644378483
FAM136A	-0.383985163508724	0.139502289323328	0.00591355276627543	26.2173095943239	-0.448444065217177	0.387166702749017	-1.15827126153429	0.246753355323917	0.62521662719086	-0.867859027196719	-0.901685282259284
TGFA	-0.542540549824342	0.133296172716629	4.69751125104318e-05	126.860696081009	-0.686392088014757	0.287805292777122	-2.3849182250665	0.0170829181754537	0.151083815097624	-1.1642665028287	-1.2494613414693
TEX261	-0.0465244951031276	0.170124269963993	0.784489189849675	37.5636327367526	-0.0364957317666336	0.37346795893971	-0.0977211856948756	0.922153692320044	0.982930282780167	-0.237001462710861	-0.299596782757696
ENSG00000236469	-0.61583626247955	0.403818120604267	0.127250680026014	38.1105955263635	-0.814014070974276	0.645276850545195	-1.26149585296066	0.207130253175851	0.575424726702991	-1.30128737400574	-1.43598892753791
NAGK	-0.055453509841137	0.0733646092825083	0.449732024784794	256.32160604744	-0.0238153812654376	0.19332032180484	-0.12319129744404	0.901955616711533	0.977504783249464	-0.253693590174168	-0.281063649870691
MCEE	0.0617110607849625	0.0894470905876113	0.490246438017774	69.0774140519292	0.0646061175791905	0.259074889539309	0.249372363697903	0.803072760577996	0.946263938645726	-0.0346631591066441	-0.151830046430382
MPHOSPH10	-0.2228546813113	0.14705220404744	0.129650879179248	50.211354484544	-0.216765493342927	0.347973547705905	-0.622936699562375	0.533326120007202	0.841958529182706	-0.566637601767299	-0.563072421422976
ZNF638	0.0835581759687323	0.0484827450739729	0.0848049845574117	1332.62720733496	0.16033617478699	0.139719973894231	1.14755371274521	0.251152847383266	0.629730391865063	0.00617839419493901	-0.0119145234844335
ENSG00000281195	0.0289970268635685	0.134824101226363	0.829710387192302	29.2677971933747	0.0827669002299327	0.345185199241113	0.239775344979724	0.810504421335199	0.948161691220289	-0.0958196069429696	-0.125286915925711
ENSG00000289463	-0.175141495038318	0.124011535226338	0.157861637307578	31.2151517411536	-0.168766056604687	0.335205175229544	-0.503470915952053	0.614633223519689	0.873664712759591	-0.477441356681173	-0.492918213975216
DYSF	-0.88831650304109	0.470339211895134	0.0589357918602989	30.3174260330402	-1.21346014348935	0.74694329394903	-1.62456796027163	0.10425464867915	0.41460786822633	-1.81066887242845	-2.01980458329726
EXOC6B	0.00760689285754265	0.0498497277875844	0.878716503127425	969.373993658172	0.0608797931065487	0.158372621117454	0.384408571866714	0.700675648261331	0.908965437215015	-0.135806867997194	-0.157276304924977
SFXN5	0.757385873466087	0.494563713206789	0.125665069034637	129.168314205595	1.18606118806867	0.706433595050321	1.67894221959275	0.0931633052207643	0.388846701855141	1.26584904599184	1.48724734707125
RAB11FIP5	0.0430553056198531	0.18271105235962	0.81370662391582	16.8005552440781	0.162436149821736	0.503233264753579	0.322785000910616	0.746858073031665	0.926893577809065	-0.0695387027446955	-0.00884527738002332
SMYD5	-0.307343861009505	0.186574368681958	0.0994965041903664	20.693074646652	-0.399529143258287	0.477062034557995	-0.837478387120988	0.402323720568864	0.760584094276377	-0.724583825194305	-0.830193035358372
CCT7	0.0913018163693088	0.12136160440492	0.451863329040837	39.4836302880164	0.158892461346324	0.311219215496943	0.510548364093171	0.609667340552865	0.871649193754778	0.0206545526949585	-0.0140246018331415
FBXO41	-0.332005075255234	0.20592214680552	0.106900055474759	41.6291085789019	-0.413873424664444	0.416990641109584	-0.992524493027359	0.3209417375129	0.696340965792915	-0.770686126922772	-0.851158108322548
ALMS1	-0.15238160972073	0.0912620075084354	0.0949756195402233	203.413887809278	-0.171763199554821	0.216312830969794	-0.794049982078067	0.427166334342052	0.777102107666363	-0.434893447654412	-0.497298727634594
DUSP11	-0.146092273422763	0.0973781215454001	0.133547670677837	49.1379562178756	-0.155676382588563	0.286635800954383	-0.543115626415901	0.58705019422598	0.86575784901567	-0.42313600226703	-0.47378682892671
STAMBP	0.133176560134254	0.0645902566424602	0.0392203389941174	131.430066810329	0.242052510874667	0.189812797537555	1.27521702443049	0.202232437146508	0.568424684125362	0.0989362647233122	0.107519061226752
DGUOK	-0.112647948510768	0.104537231450932	0.281218162283645	129.795920375029	-0.0910606596958894	0.253128911259094	-0.359740257416439	0.719041383656916	0.915716977432293	-0.360614329861355	-0.379346870122189
TET3	0.111467453331486	0.0894213518946329	0.212565551720881	663.053940098495	0.21032462283054	0.208935212093233	1.00664995968553	0.314103017078518	0.690381009582037	0.058352707802549	0.0611467495709848
MOB1A	0.0658366620293636	0.0832508136662134	0.42904725964102	278.867936627388	0.17125091260353	0.191771563924063	0.892994295396899	0.371860227606806	0.73793507898784	-0.0269506551120911	0.00403805498425258
MTHFD2	-0.19962579078806	0.11051868814139	0.0708773056746006	135.882898265013	-0.109520775362288	0.263148165394023	-0.416194333706631	0.677267805701165	0.903773040270566	-0.523212922469304	-0.406327494728944
SLC4A5	0.686456502615819	0.44536732498079	0.123237319297448	14.2184556469066	1.36129979313778	0.822027541030816	1.6560269883789	0.0977163534903032	0.399989423532808	1.13325187442655	1.74336963283716
DCTN1	-0.0230031325557805	0.144873556586805	0.873841612481376	28.4808335638355	0.0116096008738073	0.368874337075684	0.0314730511367218	0.974892283572152	0.993013288205293	-0.193030028765339	-0.229287801762668
RTKN	0.187996816467474	0.236808261346824	0.42726658726571	12.4920299685546	0.311889361054656	0.572893120086571	0.544411077946836	0.586158624280503	0.86555762755553	0.20141864750962	0.20959002722044
WBP1	0.653295023367348	0.339729133203311	0.0544815654352219	26.9210256324929	1.19300021808887	0.607115711665594	1.96502939252869	0.0494108357345242	0.277291030459963	1.07125896090486	1.49738917757184
MOGS	-0.171976914450943	0.110044284647945	0.118100271943676	42.8739368999518	-0.145420246756824	0.338813005665213	-0.429205031463628	0.667774021717243	0.899294758315511	-0.471525409168229	-0.458796838842534
CCDC142	-0.0698236492974875	0.193361244337349	0.718021198563721	36.8392731153229	-0.0190333234028296	0.411027967615027	-0.0463066382398981	0.963065848436581	0.990083839580276	-0.280557494704397	-0.274074370368306
TTC31	-0.313174876006106	0.108933894993338	0.00404145828600234	39.3657045015578	-0.464922675693473	0.306747556050125	-1.51565242012067	0.129607264608275	0.465279258527908	-0.735484473073113	-0.925769811919689
AUP1	-0.394127397896871	0.172794990709733	0.0225546035040521	74.0468939233821	-0.510833443546792	0.342790504639553	-1.49022051845904	0.136166263027457	0.475985820632877	-0.88681917835976	-0.992871297914873
LOXL3	0.0664503528691817	0.163528032812779	0.684482142357093	189.721557062154	0.164998306199188	0.308175188203384	0.535404252240761	0.592370350371604	0.866336646009287	-0.0258034058329851	-0.00510052406140393
DOK1	-0.0903418005153235	0.161656765841692	0.576264446223708	58.300118511942	-0.0574804368262121	0.347882684969627	-0.165229369869991	0.868763449149559	0.967835456485855	-0.318914648935714	-0.330267254163601
M1AP	0.365340101075121	0.215645931044536	0.0902336584847226	17.029617747824	0.559995823370531	0.533602643698477	1.04946223558624	0.293965427425982	0.672615868352998	0.532948698505179	0.57221328718405
HK2	-0.248149281895865	0.155862261973119	0.111360832337337	359.557873127432	-0.3312527759937	0.268498561454689	-1.23372272163775	0.217306244151775	0.58756210389078	-0.613923972042135	-0.730402813673473
POLE4	-0.180824480695427	0.202619888791793	0.372161404105107	16.6263423572664	-0.145937793948578	0.518297096371893	-0.281571698877248	0.778271943516012	0.939609324086289	-0.488065274744248	-0.459553266740894
ENSG00000270571	-0.850703622995213	0.256641541054097	0.000917237441855048	13.6474455879997	-1.0361949890708	0.617549796023885	-1.67791325613315	0.0933640342964148	0.388866072801647	-1.74035439693373	-1.76072036770207
MRPL19	-0.0735671632925323	0.122056735763008	0.546688827961877	49.1561124108199	-0.0732173539752112	0.318310002358129	-0.230019017413203	0.818076992131012	0.950949640743743	-0.287555715067946	-0.353267752196103
GCFC2	-0.171329883537348	0.0778305418974638	0.0277134188406244	109.124081711131	-0.17772918866082	0.226852003877401	-0.783458755589709	0.433357764619959	0.780443064292364	-0.470315833106443	-0.506018397401883
SUCLG1	-0.012233076497437	0.0841663114480197	0.884439200329759	72.2242072665814	0.0955798741325021	0.24508026699776	0.389994165190688	0.696540861514013	0.907957221024105	-0.172896211789144	-0.106559945563838
TMSB10	-0.335156607014533	0.291363953501197	0.25001941046401	203.071664219125	-0.355901169847228	0.44245075976994	-0.804385938973831	0.421174119251721	0.772233144024109	-0.776577680624318	-0.766427997574785
KCMF1	-0.100406428585026	0.0401132580139491	0.0123120011918764	382.890013430032	-0.0821206396034772	0.154229144890879	-0.532458632650655	0.594408385514332	0.866800331550315	-0.337729720871377	-0.366280466289775
TGOLN2	0.00394189650292795	0.0609659165772219	0.94844679672487	244.377201450601	0.0684272708993816	0.175066433336009	0.390864596915889	0.695897323953626	0.907957221024105	-0.142658305484845	-0.14624518958766
RETSAT	-0.224016539856203	0.157311240127088	0.154436657076804	18.6112644673347	-0.301498187496227	0.422705425104937	-0.713258381818449	0.475685885626024	0.80852858680452	-0.568809609709371	-0.686914603898056
ELMOD3	0.0676197375429937	0.0692076690750499	0.328541649316552	170.0014150034	0.102764434295666	0.197825133845628	0.519471071738834	0.603432280856937	0.86948422544028	-0.0236173283539307	-0.0960592572566774
CAPG	0.247276949810563	0.210036685314765	0.239074342842903	70.0684493021271	0.427943688520593	0.391612112640052	1.09277439258866	0.274492867483053	0.654834777121863	0.312238437916334	0.379210754410543
MAT2A	-0.414430480761472	0.138420684190322	0.00275352775249899	233.804587098782	-0.538203468488684	0.258420454368878	-2.08266590120778	0.0372816876566168	0.237883553831803	-0.924774278336396	-1.03287431749394
GGCX	0.0564476104710397	0.106553799890468	0.596280493068789	45.0704679525369	0.161880713661419	0.304529285797258	0.531576834187277	0.595019112923094	0.867038028799235	-0.0445027871187677	-0.00965708239822366
VAMP8	0.0696312429509434	0.192583197428588	0.717677514772012	37.6068954611114	0.213652068723956	0.426111271271368	0.501399712066974	0.616089842402832	0.87435649232072	-0.0198569689360323	0.0660100218370924
TMEM150A	0.152787278307176	0.173066958208319	0.377332576474132	21.973998408134	0.270049423829732	0.436033224456363	0.619332217553889	0.535697524471285	0.842628764044533	0.135597040519319	0.148438317218391
USP39	-0.172055313764631	0.103630215241392	0.096857865600281	77.3337289899798	-0.16026588772211	0.26619105872649	-0.602070890317856	0.547126950360645	0.847581984902674	-0.471671970841101	-0.480494680457911
C2orf68	0.119244902601068	0.107429872052315	0.267008073225206	50.2875081767788	0.264827660242812	0.296987139127427	0.89171423725922	0.372546120402541	0.738551707746054	0.072892069462983	0.140806380037175
GNLY	0.492493841408628	0.580227669245573	0.395995855439502	92.0045362131	0.824641546318701	1.07073989022444	0.770160478606848	0.441204704340811	0.784636873978035	0.770653137724896	0.959009720840472
ATOH8	-0.245409357009433	0.548348567769293	0.654483319300586	33.5866655930624	-0.296604020059263	0.82696415959211	-0.358666112211634	0.719844882389196	0.916009782609997	-0.608801886707287	-0.679761469174221
ST3GAL5	0.0368175952965811	0.0990735098270332	0.710176565896654	232.337050380617	0.112742150713666	0.231099335756169	0.487851470212008	0.625655051078045	0.878961749056477	-0.081199637220704	-0.0814761947249129
POLR1A	-0.275679512736161	0.0781379164079489	0.000418531139174124	108.843389426123	-0.367905372156333	0.230768717137369	-1.59426016108297	0.110877776738733	0.428018799424538	-0.665389686431014	-0.783972897187469
PTCD3	-0.0718054341349857	0.0568054802977188	0.206209132169729	153.481553452688	-0.0349845836981035	0.184930761556688	-0.189176659435209	0.849954360423575	0.962464353517298	-0.284262293731277	-0.297388144442583
IMMT	-0.285692099589018	0.0523892678912135	4.94557369717294e-08	197.098955762725	-0.35703485968378	0.172463910784872	-2.0702004150256	0.0384335804283474	0.240969711502241	-0.684107471191058	-0.768084956851383
MRPL35	0.103327957367722	0.154293497605299	0.503058961149217	22.3200956148267	0.325180385860841	0.41618344684833	0.781339066518296	0.434603098860564	0.781067801738884	0.0431365268351394	0.229015699161785
KDM3A	-0.301921171398273	0.1771711480471	0.0883583814148187	317.116958530251	-0.390339576497288	0.302333948737949	-1.29108748166293	0.19667334437276	0.56316888236247	-0.714446511185927	-0.816761903313597
CHMP3	0.117634524343098	0.0868058703269666	0.175371425526236	178.88709862738	0.264550579211251	0.215893400767277	1.22537594141853	0.22043360733392	0.592962551108301	0.0698815873510261	0.140401408614824
RNF103	0.898701242408607	0.193356277335318	3.35326347381376e-06	44.8825199165569	1.51770596934782	0.424062471044248	3.57896789501437	0.000344953836912191	0.0103888744800508	1.53002759425557	1.97196713475761
RMND5A	0.145679421201955	0.0836211197610617	0.0814845279952253	104.765956467208	0.23327387068302	0.218849590508686	1.06590955980684	0.286464527085766	0.665900440691025	0.122309431497209	0.0946885243087341
CYTOR	-0.0686956656088027	0.253874973848476	0.786707489387846	27.5539830364545	-0.372633980159409	0.565941898465954	-0.658431512438773	0.510260891866514	0.828377361338332	-0.278448813280913	-0.790884056345357
KRCC1	0.236155133701595	0.0939906389577114	0.011986589986289	329.911886051304	0.386225531869328	0.214717088195287	1.79876476118217	0.0720558997713723	0.343521329753087	0.291447031746504	0.318237034406045
EIF2AK3	-0.49472853446829	0.0605324227334612	3.00935835362073e-16	156.232968722008	-0.578136877364531	0.214417348318584	-2.69631576874801	0.00701111688080605	0.0842574439542439	-1.07488550413873	-1.09123951593679
RPIA	-0.190811688960346	0.0967242060488953	0.0485252172663731	75.1841901158192	-0.14412340866632	0.27714432867153	-0.520030156695484	0.603042556493566	0.86948422544028	-0.506735616125921	-0.456901428091706
MRPS5	0.00870556881814048	0.0638913871698936	0.891619104677552	131.52638006553	0.0641773635756877	0.197427995632845	0.325067189027425	0.74513022092774	0.925696741136681	-0.133752975186702	-0.152456697477765
ZNF514	-0.0811722875971966	0.129784987610916	0.531684515621851	79.0079779238761	-0.0406905827647039	0.291881655201233	-0.139407811486647	0.889127899963124	0.97487931460818	-0.301772928051968	-0.30572782235168
ZNF2	0.459137829868245	0.175820215658958	0.00901709773670373	28.4885164382709	0.7025384858542	0.419157260604652	1.67607376009844	0.0937237457559008	0.389389172884141	0.708296560584368	0.780548388459699
ZNF892	-0.171855376607287	0.126221334450335	0.17334314949644	39.7362183758636	-0.220373605570617	0.349874214553467	-0.629865238431109	0.528782757880434	0.838634424054169	-0.471298203229224	-0.568345905257724
FAHD2A	0.22716354066682	0.185780377607338	0.221422948103701	15.4380422313641	0.421800135810654	0.502177264408269	0.839942716856515	0.4009405052431	0.759927870152677	0.274637918822125	0.370231564224839
ENSG00000291126	0.489660206324193	0.227014774050997	0.031009323831094	27.5015398145317	0.690808590961599	0.468834351656183	1.47345984465788	0.140627083804435	0.483416411392922	0.765355868160255	0.763404406455836
LINC00342	0.216385068015892	0.197927810006442	0.274282963319915	76.9586866566506	0.374704155239972	0.368958988801316	1.01557128735993	0.309833583560428	0.687065553173883	0.254488367653486	0.301397815009631
ANKRD36C	0.0834344906787419	0.121200306309162	0.491199885926274	176.061584220025	0.192614239323212	0.252610355516847	0.762495420780035	0.44576437515143	0.786241708712187	0.00594717376508928	0.0352619058523364
STARD7	-0.382612359426651	0.0753668036165789	3.84107980219113e-07	137.893489867218	-0.434683640443037	0.212929220436078	-2.04144663448636	0.0412064531317803	0.252132971844648	-0.865292672297274	-0.881573552627148
STARD7-AS1	-0.302542202372431	0.118840929395484	0.0109035612659097	50.2924462888349	-0.363325593663381	0.327106310112886	-1.11072633706759	0.266686162152093	0.64743206271823	-0.715607482299032	-0.777279261755632
TMEM127	-0.084720602051197	0.129854705673748	0.514126317452914	95.4209965964984	-0.0154879905884506	0.287120641997287	-0.0539424490023149	0.95698101646576	0.988550247927438	-0.308406237424158	-0.268892642609965
CIAO1	-0.406681459051874	0.066392815204698	9.04654069703552e-10	106.818181482897	-0.493976611270109	0.223165480153829	-2.21349919767882	0.0268632484901454	0.196534198214224	-0.910288059880296	-0.96823397321251
SNRNP200	0.098979649710855	0.0764477570805602	0.195411377523676	93.6828048546016	0.18179678594095	0.212583335326755	0.855178914478483	0.392452107376108	0.752234400786702	0.0350076898035314	0.0194515147268271
ARID5A	-0.0198302970992108	0.120788186067855	0.869594054707837	164.58487582568	0.00815112780775538	0.241473398530718	0.0337558002552338	0.973071882128057	0.992272451215429	-0.187098649389772	-0.234342578514559
KANSL3	-0.0547457918230078	0.068531536878313	0.424382694918034	106.857013809585	0.023937934579948	0.210468479964603	0.113736434947285	0.909446729003917	0.980395851835563	-0.252370564094212	-0.211269163647759
LMAN2L	-0.223655646543182	0.131976349597032	0.0901390663931356	44.8414038960454	-0.251559756639855	0.336414719092202	-0.74776679605065	0.454600833243479	0.792326584787786	-0.568134946562502	-0.613926434119755
CNNM4	0.167756839563011	0.149136580286389	0.260651019072082	50.8592624616838	0.29617449778765	0.344223147287066	0.86041424036093	0.389560738774428	0.750412361572623	0.163581519421399	0.186621762328939
CNNM3	0.910316235445756	0.197368408905042	3.98296671344894e-06	24.5024446339109	1.63068136933337	0.486969544615921	3.3486311153596	0.00081211844188526	0.0193350170652025	1.55174095793008	2.13708781503354
ANKRD23	0.108401906959081	0.125649327626252	0.388283909507982	33.1462741736827	0.188965677667682	0.331832594928464	0.569460868388829	0.569043419540803	0.857616660269411	0.0526218973722511	0.0299293026248466
SEMA4C	0.631093691373365	0.341181318112609	0.0643523171919848	61.3133362273312	1.03290721309614	0.53140166761081	1.94374100807795	0.0519266907850632	0.286095848342149	1.02975522568072	1.26340314260141
ANKRD36	-0.0076596536032423	0.0555146342763482	0.890259863329764	237.45143930487	0.0280098442223279	0.175414606180586	0.159677947191537	0.873134773573075	0.969160718627456	-0.164346538601963	-0.205317810607558
APPAT	0.94052194672791	0.527355360666366	0.0745099871318364	11.6901710224997	1.39338632039166	0.886376679438488	1.57200245980564	0.115949980751184	0.439769359872411	1.60820828356852	1.79026611834224
ANKRD36B	0.280844701672484	0.109840986364202	0.0105630901954558	54.8141541025444	0.398521988693651	0.287643636471127	1.38547125040833	0.16590841751893	0.52098039310228	0.374990847804365	0.336209082445491
COX5B	0.686367218538304	0.241852402682096	0.00454030050800096	14.0019025755608	1.40869647019895	0.68593491571588	2.05368824056543	0.0400058754290678	0.247176638230068	1.13308496449908	1.81264286895901
ACTR1B	0.0949816537115675	0.146571716919984	0.516970912784858	36.3171953727548	0.186589262935914	0.353360240539476	0.528042607880977	0.597469763452363	0.868301705030016	0.0275337343027282	0.0264560224490088
C2orf92	0.200939149068194	0.195179339615035	0.30323992154812	19.1106871532116	0.310744107423764	0.479869564027325	0.64755952600084	0.517269882335876	0.834226323123129	0.225613373555272	0.207916166728284
TMEM131	-0.161836255622371	0.0320279069576497	4.34977831838664e-07	799.003541740173	-0.169459542639244	0.136675046654771	-1.23987184776519	0.215022798167111	0.584140913902828	-0.452568203396367	-0.493931787601002
INPP4A	0.0456364872131543	0.0531174892862766	0.390251572132886	667.812275058246	0.0887244204560448	0.16953987583461	0.523324793174896	0.600748250356078	0.868958190673975	-0.0647133761632625	-0.116579623961096
COA5	0.202181659579427	0.144239328631538	0.161001966293262	26.597598521824	0.323163853192449	0.374150415193002	0.863727100304695	0.387737822700565	0.748620880157009	0.227936154336417	0.226068409344302
UNC50	0.0991989113885364	0.098538207249776	0.314076532018376	53.0911251098284	0.152078690664921	0.279044721407974	0.5449975541468	0.585755199792051	0.86555762755553	0.0354175831656844	-0.0239833579012899
LINC02611	-0.0436817240194101	0.155207781564194	0.778372714670149	63.4106403714575	-0.0157720560391909	0.331084889262484	-0.0476374988732475	0.962005146162141	0.989625060177286	-0.23168711407658	-0.269307822201939
CRACDL	0.287808634751656	0.199261689102231	0.14863347318658	116.322612809396	0.420793558742736	0.349552464101349	1.20380658687255	0.228664343221942	0.60388346158235	0.388009401588206	0.368760388285421
TSGA10	0.770546579331387	0.160698870602671	1.62697582687203e-06	121.771737734177	1.13444453595436	0.317121165558632	3.57732204331412	0.000347132393516703	0.0104037346571668	1.29045200457757	1.41180635096262
LIPT1	-0.0244785087106145	0.189583184655565	0.897264667133047	20.1690920198306	0.0689155473116869	0.45657549820064	0.150940091142171	0.880022974611211	0.971438419322772	-0.195788134508852	-0.145531542781604
MITD1	-0.0484525405266209	0.0703022193817724	0.490695170996067	119.159043943717	-0.0505089611364104	0.21063379237175	-0.239795146674597	0.81048906961245	0.948161691220289	-0.240605799909118	-0.320078002268282
MRPL30	-0.0133353615615562	0.171776435294686	0.938120725105995	45.7111236714998	0.0296195054938031	0.372070563857763	0.0796072260774872	0.936549647881044	0.985638237041026	-0.174956851549638	-0.202965189026278
TXNDC9	-0.209766798164797	0.135289282185049	0.121020195348288	41.0537117973455	-0.157437987141317	0.343804936671564	-0.457928232984384	0.647004002396022	0.888775834699573	-0.542170779825979	-0.476361525207184
EIF5B	-0.357003396805313	0.066084903863097	6.58311091132132e-08	169.244805473683	-0.401913856390158	0.20861743072545	-1.92655932436966	0.0540345719203153	0.292661085027715	-0.817418625627961	-0.833678444169918
REV1	-0.0598381972220757	0.0727849677135195	0.411006887076081	381.340489388796	-0.0373683800382685	0.183353197647549	-0.203805444997474	0.838505537656494	0.959025345761927	-0.261890436388098	-0.300872213305164
AFF3	0.978646761878377	0.691375951176062	0.156920209648273	64.4880214933826	1.53564531230449	1.06159295066321	1.44654814384848	0.148023518811553	0.496014921992766	1.67947978358045	1.99818661716783
CHST10	0.110886264073787	0.397391668894604	0.780217810952472	11.4651467536899	0.299770269596404	0.761977272682723	0.393411037760997	0.694015918607691	0.907787313470067	0.0572662178084719	0.191877209862247
RPL31	-0.161388341682825	0.161451871496341	0.317500971798722	116.450397558375	-0.168003954158813	0.312520068970557	-0.537578129661301	0.590868332411166	0.866336646009287	-0.451730861674926	-0.491804353131893
TBC1D8	-0.13002023794615	0.293939841201392	0.658245925496747	479.390581586871	-0.115353324268815	0.428734592035159	-0.269055323297438	0.787887109897794	0.943164406629686	-0.393090529990185	-0.414852133219373
CNOT11	-0.0717793520923735	0.0824896737742628	0.384212060870175	76.6731537999921	-0.000742511041930802	0.259912430337349	-0.00285677387944498	0.997720627328273	0.999256478169336	-0.284213535296829	-0.247341193232245
RNF149	-0.175611539220692	0.169886625098478	0.301277162952198	1035.63959046777	-0.191383064585236	0.282930377307924	-0.676431659287496	0.498766622258408	0.822099435307026	-0.478320069241939	-0.525974399162719
MAP4K4	0.187990897782893	0.0974985117616099	0.0538375651700312	2589.04852709894	0.305129472253596	0.212509309905255	1.43584049277481	0.151047734558246	0.500918573882113	0.201407582969988	0.199710022922482
ENSG00000288948	0.062556304807774	0.151490250714609	0.679650957419435	30.4698249584049	0.197860627286512	0.382422380653937	0.517387677332515	0.604885560022506	0.869853945139827	-0.0330830384124417	0.0429298331143976
MFSD9	0.0156117907760574	0.183700506553919	0.932273301865612	21.0061249866007	-0.00959684564472973	0.469889165445943	-0.0204236367859684	0.983705428352941	0.994509450993609	-0.120842308042128	-0.26028236231146
TMEM182	0.0147131982148655	0.119143151008897	0.901717693566955	94.709719342544	0.0437130375659648	0.264933192517961	0.164996454957229	0.868946772349288	0.967835456485855	-0.122522159852109	-0.182366602045894
MRPS9	-0.218526876158752	0.0982368308722461	0.0261154752480924	86.7104245854058	-0.222421165991195	0.259003517267651	-0.858757318578602	0.39047441984575	0.751064092695762	-0.55854709263921	-0.571338544094101
TGFBRAP1	-0.0664824174791232	0.0628538075782484	0.290178121674842	132.390922622563	-0.0525024104166021	0.196158977769417	-0.267652345121405	0.788966934828571	0.943395072925017	-0.27431131088311	-0.32299155425644
C2orf49	0.0463961554914981	0.120030615637627	0.699099737282792	38.8669369811009	0.126920016262999	0.338609720788115	0.374826853663835	0.707789241528708	0.911831812888203	-0.0632932329443285	-0.0607543490428785
ENSG00000235522	-0.0770230116313192	0.311262249196304	0.80455707867913	21.5168251729813	-0.0326751800345892	0.584541285861595	-0.0558988403811837	0.955422394629048	0.988439564885192	-0.294016165930383	-0.294012805174034
ENSG00000234162	0.513668183370843	0.30550977379892	0.0926953800921203	24.7864709903036	0.834938921980385	0.583921745696884	1.4298815348689	0.152751022524284	0.502591835634794	0.810236991638853	0.97405998553997
UXS1	-0.00109860554818488	0.0638404069542582	0.986270182390343	147.992696490791	0.0330736820607267	0.210702728338657	0.156968456562025	0.875269707905675	0.969875014245017	-0.152081148338724	-0.197916691879142
GCC2	0.178454118977412	0.113067222433249	0.114496458546209	295.161585701864	0.296975586571138	0.233540462470732	1.27162369822041	0.20350685255193	0.569923715630778	0.183579285886683	0.187792604166259
GCC2-AS1	0.33504989210978	0.146178921577759	0.0219025627854547	29.3966005711901	0.573641415849819	0.378661702499843	1.51491796519892	0.129793180186463	0.465797098332095	0.476323410746677	0.59215718216682
LIMS1	0.0260465186850425	0.0720111193840049	0.717575222383014	1115.20550111745	0.083172748480326	0.191371818597315	0.434613356814769	0.663843098247003	0.898288274525047	-0.101335362045023	-0.124693743082753
RANBP2	-0.186206969591466	0.104321165704276	0.0742711303470898	398.368794875809	-0.191886168163951	0.21541777500863	-0.890762928714975	0.373056366924602	0.738686333710192	-0.498127436512226	-0.526709716808661
CCDC138	-0.149086133480101	0.122466773316424	0.223467329922567	68.0466949606769	-0.105531769410365	0.296788488652776	-0.355579051901271	0.722155833818336	0.91769694967093	-0.428732800474973	-0.400497310666834
SH3RF3	0.0515405382831511	0.121715807071154	0.671967092522999	4109.91142252355	0.106985013092589	0.23229755803656	0.460551604574986	0.645120339695015	0.888547555103835	-0.0536761927895198	-0.0898906148602345
SEPTIN10	0.607396247627717	0.15068797372099	5.55823644619139e-05	100.842348284348	1.07557674326574	0.354060757714497	3.03783099321346	0.00238287554909463	0.0406069600050745	0.985454621060479	1.32576735507209
MTLN	0.368915255537579	0.301597338946554	0.221252424611262	14.2558644433645	0.82908877944686	0.672443042781115	1.23295019310168	0.217594347193455	0.587681354302896	0.539632183272464	0.965509632852833
BCL2L11	0.329674197905588	0.074959857948794	1.09247993320578e-05	121.765821036126	0.570507347633611	0.212766728368699	2.68137481836441	0.00733203408401879	0.0866275516855964	0.466273951148615	0.587576543585698
ANAPC1	-0.245827275997295	0.0620110512432445	7.36272299298778e-05	144.682634232453	-0.288056795527376	0.193669781031765	-1.4873605680389	0.136919605540636	0.477872079406421	-0.609583155102447	-0.667269160854384
MERTK	0.340936625892427	0.129692001167502	0.00856822838731902	2158.96843221125	0.546255042605691	0.250680675556113	2.17908716495147	0.0293251935598586	0.20707067523232	0.487328220742592	0.552130268511816
TMEM87B	0.0402079056170036	0.139445472018375	0.773085403143925	212.042744014761	0.105570795131301	0.267959718422556	0.393980094294703	0.693595735611317	0.907609356010642	-0.0748617047982434	-0.0919575837035064
ZC3H8	-0.298426292712323	0.114310775638055	0.00903683280106759	75.3376726893435	-0.360383740981395	0.28233360020186	-1.27644651831639	0.201797721026105	0.568115766342131	-0.707913095998881	-0.772979558314147
ZC3H6	1.35768919343555	0.205597244635618	4.01196174733928e-11	216.681057754298	2.07403778632969	0.337959945836468	6.13693371620219	8.41294667705913e-10	2.68709516865269e-07	2.38807135467743	2.7850812117243
RGPD8	0.0032431092992158	0.129969453927381	0.980092565930936	33.9867165334899	0.117821882220305	0.360014869119079	0.327269488920287	0.743464067231316	0.925094401003228	-0.143964636072971	-0.0740518463968461
POLR1B	-0.302281805136704	0.113160155962367	0.0075563892344112	47.3378851817603	-0.298622660534652	0.336433771194603	-0.887612023829557	0.374749483661687	0.738988265629565	-0.715120689077452	-0.682711839684716
SLC20A1	-0.345642984430876	0.15664443337759	0.0273458661181502	171.594647732831	-0.441886455037769	0.29239718268367	-1.51125414746497	0.130723711419211	0.467485722954372	-0.796181181525355	-0.892100920938618
IL1A	0.529863544092088	0.211734248037638	0.0123321948156481	27.6122752118757	0.652153217347178	0.43974962241986	1.4830102951732	0.138071675496384	0.479072094533964	0.840513011267591	0.706907137241918
IL1B	-1.45076655843172	0.209482591808787	4.34513515190586e-12	101.366665239784	-2.04366643382076	0.402451463036428	-5.07804448864875	3.81339413854303e-07	4.5194882668656e-05	-2.86212732465376	-3.23320349532958
PSD4	-0.063920959613778	0.157972385453301	0.685746742294603	62.9752375019479	-0.0525493995774012	0.333315755554609	-0.157656512486077	0.874727469840951	0.969566774883891	-0.269522856340838	-0.323060231881814
PAX8-AS1	0.478114389956366	0.438849808083254	0.275945984776953	83.6475372171016	0.743111274678274	0.645132911901529	1.15187314267994	0.249373206045053	0.627895775407704	0.743771825112448	0.839848081066937
ENSG00000272563	0.392726148917086	0.184520588918752	0.0333072881045924	57.5809189957036	0.622325153183569	0.362167723633021	1.71833411034209	0.0857356910467088	0.373916504533931	0.584144873526412	0.663311538141234
ZNG1B	-0.137681923491489	0.104653800484306	0.188310311583217	146.648587380363	-0.168288417316778	0.238906831417238	-0.70441023523045	0.48117733376226	0.811079827220793	-0.407413479997441	-0.492220113998087
WASH2P	-0.312182837639948	0.21331943349645	0.143343628449752	80.4193999618952	-0.36735476598114	0.382614358168013	-0.960117565216484	0.336996049029808	0.706011775131975	-0.733629931296414	-0.783168151497491
RABL2A	0.415066497919258	0.214037458222745	0.0524741127717947	27.7856189360478	0.6832549391676	0.457757982817363	1.4926117398595	0.135538848491225	0.474831960916139	0.625908490684708	0.752364267425991
LINC02936	0.125440302442987	0.292932300919293	0.668488887577923	12.935409192116	0.284522850326558	0.608953612422893	0.467232387692887	0.640333624037717	0.886169865056939	0.0844739076480235	0.169592143886721
SLC35F5	0.0862427844841691	0.0793140035662227	0.27687824528413	283.257893939311	0.164120744748981	0.187088955993895	0.877233740907377	0.380359692947484	0.743182158063563	0.0111970696976227	-0.00638313552957112
ACTR3-AS1	0.619483383202951	0.109153986907073	1.3843276065653e-08	60.1772985023564	0.878880887886955	0.294077664349479	2.98860129289691	0.00280257586033388	0.0456040692033078	1.00805062001535	1.03828394318104
ACTR3	-0.138467401310564	0.0280204586587624	7.74627413267457e-07	718.849750289625	-0.15375715556983	0.127432786189405	-1.20657454151005	0.22759603607151	0.602804441312241	-0.40888187222887	-0.470981757460021
LINC01191	0.4356121288986	0.218350492714234	0.0460414333680627	23.6890480486408	0.680924296530021	0.492744503123132	1.38190135499059	0.167001991857963	0.521630418267719	0.664317016281756	0.748957886055832
DDX18	-0.213320863856096	0.15377192202268	0.165364027243462	70.3866432347761	-0.274602733142844	0.324926862371522	-0.845121671808293	0.398042909430502	0.757947643913208	-0.548814840707588	-0.647605199198192
CCDC93	-0.146502524128197	0.0462008663408034	0.00151919931745737	268.238871474946	-0.145765997969994	0.173384481080715	-0.840709601352012	0.400510640412954	0.759927870152677	-0.423902935379803	-0.4593021760711
INSIG2	-0.157848666380124	0.118141916296238	0.181518659135385	217.002450539308	-0.173846232072476	0.239936010593598	-0.724552482315529	0.46872661914107	0.803049023046439	-0.445113702552105	-0.500343211180535
STEAP3	-0.571222356861124	0.325006924449682	0.0788207347777466	120.94338806762	-0.766018763702894	0.489121727761906	-1.56611068416035	0.117322707265919	0.443091400177605	-1.21788500307576	-1.36584075556669
DBI	0.556727859264796	0.713005427640168	0.43490922626967	16.4063686071775	0.883663365866553	1.0643673988428	0.830224006134807	0.406412144833715	0.763654567219556	0.890733845954807	1.04527383671093
PTPN4	0.519364202311597	0.127746727930899	4.79137014464766e-05	184.80528783954	0.792972873760842	0.255620094160052	3.10215390682212	0.00192118046814849	0.0352079941859541	0.820885274454173	0.912723956356714
EPB41L5	0.00830477930640887	0.0938829831471886	0.929512001021689	156.995386567323	0.0472454027314605	0.221689487316459	0.213115214904251	0.831237097462536	0.95590983566852	-0.134502221303108	-0.177203827325164
TMEM185B	-0.0146262695271059	0.215792055077059	0.945961192627697	15.0637249392203	0.0752607944293138	0.563656502607543	0.133522445108232	0.893780214569051	0.975827483239525	-0.177370107763969	-0.136257563484204
RALB	0.0212228990612482	0.114553596220941	0.853020318818607	114.637499931853	0.107191474004919	0.269949462066008	0.397079783691914	0.691308627341461	0.907404256941284	-0.110352759367948	-0.0895888592010487
NIFK-AS1	1.03328366467155	0.217460545988166	2.01821871974293e-06	64.3717660480658	1.68208241590446	0.436878507721701	3.85022926551464	0.000118007309601334	0.0046450835001173	1.78161940059123	2.21221369002756
NIFK	-0.291455829268045	0.240618691866129	0.225789352852537	21.1366558467482	-0.46110117505628	0.526204881701183	-0.876276885850189	0.380879527515928	0.743214685942794	-0.694882334184264	-0.920184447451239
TSN	-0.435705622311148	0.0969470716795696	6.98113555403879e-06	49.7217856029746	-0.565970158222609	0.272849269771401	-2.07429603420522	0.0380518259075957	0.239651471448458	-0.964546569565279	-1.07345708771173
GYPC	0.40611978958402	0.132801531205749	0.00222748438512282	167.075640183283	0.685049155097811	0.269437404574201	2.54251690176578	0.011005727821742	0.112256415437275	0.609183286360304	0.754986627293682
BIN1	-0.0242472117617968	0.240251907234429	0.919610697703659	1028.10835563496	0.0239546039583698	0.374556912008372	0.0639545104906099	0.949006447982457	0.987429549701776	-0.195355742104446	-0.211244800298701
CYP27C1	-0.130161819541935	0.363645120882726	0.720390921831726	25.02405902525	-0.0780826061462011	0.644164918103837	-0.121215241550324	0.903520552123398	0.977985831832192	-0.393355206229684	-0.360378625433025
ERCC3	0.0677608883101482	0.101972031575688	0.506367379068542	139.790322592015	0.146996611368214	0.244755440979902	0.600585673518429	0.548115982443534	0.847846764596135	-0.0233534575164399	-0.0314111376727776
MAP3K2	0.040532718785215	0.0792988384590902	0.609253818902291	815.256141501069	0.101336285368245	0.183213123011132	0.553106042311655	0.58019079941635	0.863815225338591	-0.0742544907925969	-0.0981465870865454
IWS1	-0.0813110813323494	0.0646245974278765	0.208317125192699	364.043591110163	-0.0401660881510186	0.173554865102515	-0.231431646282537	0.816979482222635	0.950662395312464	-0.30203239259383	-0.304961240357513
WDR33	-0.17765449447617	0.0303643014138449	4.89307237609439e-09	563.132339265568	-0.188353546654294	0.134653440178205	-1.39880233587066	0.161872265655928	0.514555427652855	-0.482139221805448	-0.521546567424753
SFT2D3	-0.563401877917418	0.185636377105344	0.00240555134822889	12.9766488621206	-0.616621305515631	0.553283408831971	-1.11447640697806	0.265074860450182	0.645797014560801	-1.20326520064708	-1.14748693756267
AMMECR1L	-0.0349429585406226	0.100930047344808	0.729185146815082	66.9320667653862	-0.016300342460482	0.270314393568119	-0.0603014225225648	0.951915569000533	0.988439564885192	-0.215350643421769	-0.270079946162335
SAP130	-0.035437382036309	0.075856802012106	0.640384292762807	135.918657158002	0.0220272417466955	0.230921306501921	0.0953885203594768	0.924006233926379	0.983272924094203	-0.216274931291484	-0.214061761863524
UGGT1	-0.354575575534336	0.0454596137079049	6.20088191529362e-15	271.326821987419	-0.437740157349667	0.165788474116914	-2.64035337607953	0.00828196209569708	0.0941373039305752	-0.81287999473728	-0.886040845072779
HS6ST1	1.33646795689049	0.213061295466996	3.54857661128054e-10	166.643003151638	1.99819268309192	0.360892960544725	5.5368014939274	3.08045348234137e-08	5.55425636759583e-06	2.34839983483646	2.67422880452927
LINC01854	1.62460725285966	0.686128281499451	0.0178947201150968	12.0177613244667	1.83046470332769	0.862103678042014	2.12325355980964	0.0337326099771662	0.224594516428283	2.88705477008157	2.42908377186269
SMPD4	-0.180924298998766	0.0840008810578842	0.031252869790948	69.508164433006	-0.164276769839103	0.238399374885986	-0.689082217256939	0.490771529952572	0.81727021202738	-0.488251877621653	-0.486356837916519
MZT2B	-0.0256504838723599	0.218773196724613	0.906664385141619	36.3987060185456	0.193105991500038	0.447977873056729	0.431061449938142	0.666423689960385	0.898610024436594	-0.197979054711997	0.0359806327076968
IMP4	-0.436690681142118	0.212075854296391	0.0394822710691194	20.5304723902598	-0.635481669836427	0.54077416371391	-1.17513319325777	0.239941432707288	0.617331478995346	-0.966388063621213	-1.17505255084928
PTPN18	0.0919804127444994	0.069811324036538	0.187651920559777	285.843566792856	0.226762651847079	0.18268963819162	1.24124528403319	0.214515150816248	0.583045191095269	0.0219231380342348	0.0851719668656671
ENSG00000290596	0.39526181955166	0.281465372674822	0.160229537777807	14.1264021649332	0.721612652892701	0.612132703210465	1.17885002566934	0.23845790023711	0.615782136001537	0.588885120762995	0.808426487917607
FAM168B	-0.205691754766075	0.0490077624289616	2.70323532622066e-05	216.989916764694	-0.255653941706157	0.170914363051713	-1.49580138931217	0.134705419219727	0.474083569839381	-0.534552789955224	-0.619910344098473
PLEKHB2	-0.330620579334691	0.102750478228696	0.00129221297239529	147.813011384926	-0.400802639222338	0.239361272796103	-1.67446736282923	0.0940387834653165	0.390367456501587	-0.768097915002842	-0.832054330117583
MZT2A	-0.0884458453038842	0.227928234589224	0.697984571727443	34.8396254728843	-0.0498427289215096	0.459813747352971	-0.10839764841404	0.913680266439253	0.981203901026438	-0.315370301996813	-0.319104261820713
C2orf27A	-0.145324445937978	0.287609853171509	0.613359894456493	73.9474746848422	-0.184839068591379	0.463001449631741	-0.399219200584351	0.689731696756976	0.907225631020853	-0.421700606019862	-0.516409935833827
ANKRD30BL	-3.40419358650512	0.87884146414915	0.000107282817792034	17.3181906834259	-2.03177338421896	1.07814192273778	-1.88451384865879	0.0594955033589278	0.3086311981668	-6.51391354067016	-3.21582105241674
NCKAP5	-0.480483704907095	0.211986542043667	0.0234161117818972	1714.92154274388	-0.65425199277046	0.341931330345834	-1.91340171170843	0.0556966454392015	0.297341355952642	-1.0482558571166	-1.20248656296398
ENSG00000286068	0.493124664550845	0.267194968921729	0.0649559461993333	15.2644876353598	0.733904841319919	0.63674989864781	1.15257943955456	0.249083046306884	0.627895775407704	0.771832414566256	0.82639229742518
NCKAP5-AS2	0.0485790996930276	0.163910507993703	0.766943142787121	55.9198048931823	0.136034797663366	0.350982853376474	0.387582459811651	0.698325051261287	0.908253559903192	-0.0592123814812767	-0.047432520524568
MGAT5	-0.161355740366792	0.0673353976293759	0.0165615779415293	2214.98848025214	-0.186520306168069	0.178823027878879	-1.04304411115555	0.29692786338397	0.675902379305518	-0.451669915944779	-0.518867170704463
TMEM163	-0.778839867684817	0.510506402827663	0.127103996553648	1472.56848517019	-1.03467857866382	0.862803493660039	-1.19920536514599	0.230448101613871	0.605378951475713	-1.6060104632714	-1.75850403814706
CCNT2-AS1	-0.131000900206939	0.158888967815779	0.409666431891834	33.2265757136117	-0.221695332124489	0.441099531835105	-0.502597069650404	0.615247589941652	0.873867511089524	-0.394923804985897	-0.570277692069208
CCNT2	-0.114494762194838	0.0725313092946833	0.114437842861576	293.509437939922	-0.103077714006407	0.183486621680899	-0.561772368263827	0.574271120608658	0.860329249167004	-0.364066810377962	-0.396910553746406
RAB3GAP1	-0.015086413603983	0.0395153100611999	0.702619701555041	679.761881108688	0.00751369268672019	0.135898126771003	0.0552891556730671	0.955908101471569	0.988439564885192	-0.178230312815487	-0.235274230191212
ZRANB3	-0.170005386174307	0.115973822563766	0.142677036361551	112.865932896345	-0.145313088446994	0.284032532382433	-0.511607199457483	0.608925945785069	0.871605838188845	-0.467839784017332	-0.458640220206807
R3HDM1	-0.126438589072368	0.0879218788835294	0.150411700311877	625.593291780808	-0.122467911080573	0.197907234412237	-0.618814726224077	0.536038419784128	0.842728316353434	-0.386394904405037	-0.425250551055379
UBXN4	-0.148125035215337	0.0777736870458017	0.0568366516405133	242.079306217733	-0.154585686889371	0.195948400567658	-0.78891017452319	0.430164508583058	0.778271538557163	-0.426936098911483	-0.472192708296487
MCM6	-0.192304683599331	0.157876980948505	0.223198650079914	18.6568332007744	-0.142459673516321	0.432295370485208	-0.329542445380398	0.741745717098938	0.924728229385115	-0.509526658312231	-0.45446977412277
DARS1	-0.243352536404376	0.188997613144124	0.197886695661977	354.67023338983	-0.302284861454495	0.311692200442346	-0.969818497304389	0.332136971072575	0.703990338325709	-0.604956813906296	-0.688064377558173
DARS1-AS1	-0.246638194499165	0.402246473503047	0.539775897579541	17.0245293917562	-0.302302914798496	0.702409695504333	-0.430379758043404	0.666919417420807	0.898720787508767	-0.611099106793954	-0.688090763660308
CXCR4	0.196256170256454	0.519549846377881	0.705621731728622	88.0281096121267	0.373490897338382	0.698317790477436	0.534843737953501	0.592757915739279	0.866336646009287	0.216858893746792	0.2996245619821
HNMT	0.524765184969917	0.120512123230527	1.33395511923325e-05	337.223156608487	0.786252517731001	0.246153142617189	3.19415998256727	0.00140238377306054	0.0283494542478188	0.830982008932169	0.902901731699968
SPOPL-DT	0.0436892803608347	0.107181734651415	0.683553626284253	252.95393697839	0.101197163894304	0.229762925325116	0.440441658510005	0.659617258505487	0.896273340102097	-0.0683535342243734	-0.0983499219047542
SPOPL	0.0383695824940115	0.0715432285156191	0.591742064194459	561.788233491865	0.086686250797821	0.182866009823846	0.474042447152019	0.63546963833652	0.884214441324056	-0.0782983128438215	-0.119558537605365
ENSG00000241772	0.51519922972788	0.247830536637368	0.0376323569341911	13.25446761005	0.601281391931137	0.572959538669603	1.04943080854766	0.293979884853095	0.672615868352998	0.813099168675599	0.632554752380704
KYNU	0.0124896349889872	0.102554407018459	0.903068934447026	570.10531720725	0.0536392508573573	0.227253819283502	0.236032340518958	0.81340757494595	0.949334833793854	-0.126678945553345	-0.16785881458554
ARHGAP15	0.210148436012619	0.121070259598077	0.0826069775884382	4032.56768831846	0.326638159115683	0.235865937409748	1.38484667477968	0.166099355450839	0.521136740137708	0.242829449016334	0.23114632681664
ENSG00000228655	0.593727390774266	0.175023432963007	0.000693151597850689	73.7898038477962	0.934204558177649	0.361064408867684	2.58736262903165	0.00967137503789834	0.104359364429214	0.959901712081143	1.1191429804133
GTDC1	0.0627299422932148	0.0810054896434666	0.438699457117294	1078.91468528166	0.132512722360573	0.187022737023436	0.708538033768415	0.478611201873152	0.80982003753908	-0.0327584360767497	-0.0525802559612621
ZEB2	0.225039105202325	0.114370099435456	0.049109551683137	3825.11790578464	0.371561623776457	0.225254095926713	1.64952216406021	0.0990407063136485	0.403342825457296	0.270666445081582	0.296804806858205
ZEB2-AS1	0.286630135808865	0.210500632665399	0.173305443838941	14.6660098217882	0.561984797304799	0.543423933826782	1.03415540303371	0.301063519127213	0.678798344929526	0.385806285662694	0.57512029817157
TEX41	0.483324763180667	0.285645579709515	0.090637668720752	38.8019597707885	0.731853828474512	0.513973161770847	1.42391448213556	0.154471229033387	0.504037906994814	0.753512229462012	0.823394612651931
ACVR2A	-0.0924525196229387	0.0590108060310892	0.117183682311256	175.164571698207	-0.105306761423846	0.172208817996947	-0.611506208849962	0.540864509200847	0.844340783180599	-0.322860480969518	-0.400168447287671
ORC4	0.00325094029406029	0.0812616443808042	0.968088470857723	246.301074861449	0.0300615646611291	0.189148649176061	0.158930897958185	0.873723317029242	0.969271902458063	-0.143949996611849	-0.202319091641888
MBD5	-0.0602721059620653	0.0749834020184439	0.421509043177344	1460.58135660701	-0.0270904893111262	0.178816420146583	-0.1514988908117	0.879582185743225	0.971320584587715	-0.262701596432948	-0.285850427067766
EPC2	0.00690294607963476	0.0659409418423938	0.916626744584835	584.153680760728	0.0442361081489794	0.17300249787945	0.255696355204094	0.798185309761476	0.945247469381478	-0.137122844024672	-0.181602101362464
ENSG00000289474	-0.938836345889716	0.35458428223603	0.00810390126393787	32.6163749623348	-0.886285437421813	0.628440682536891	-1.41029290758844	0.158453211889133	0.510181006828517	-1.90511195276808	-1.54161809277047
MMADHC	0.167884263904987	0.12516892057297	0.179835539813093	51.3485288695261	0.278005572517611	0.306503759603754	0.907021737276616	0.364395302336379	0.732262283807007	0.163819729730217	0.160066730872045
MMADHC-DT	1.83358913444835	0.325512068315404	1.77165683401183e-08	27.1198531678288	3.02314762359505	0.668513626644384	4.52219297124846	6.12022240908136e-06	0.000453099114643183	3.27773081971902	4.17226516509719
RBM43	0.157141811548418	0.210017783672138	0.454320849150311	17.7425482125088	0.286921987195117	0.51507449331686	0.557049496564006	0.577493611852786	0.861497481692482	0.143737515816845	0.173098633900142
NMI	-0.110383294985982	0.0794784225510601	0.164879562002468	88.4044075096993	-0.139052082545987	0.243440419630211	-0.571195542454328	0.56786709948463	0.857254401558906	-0.356380728909277	-0.449489364766437
RIF1	-0.0523735465600665	0.101444001444897	0.605658604653584	325.580825106133	-0.0238551970996193	0.219523947196982	-0.108667857899865	0.913465936522126	0.981203901026438	-0.24793582840779	-0.281121843226295
NEB	0.26933271415529	0.078131086631553	0.000566449697007318	105.152832054975	0.497797327698501	0.2067235322355	2.4080341619328	0.0160386801484334	0.145579526569278	0.353470045271137	0.481306258584736
ARL5A	0.299216473485551	0.071274185007375	2.69158484466717e-05	669.15061300585	0.480041901291158	0.189346148414651	2.53526097737098	0.0112363580402776	0.113572555634958	0.409335505734551	0.455355581823735
ENSG00000288066	1.52331330631834	0.33407166754025	5.11926438157272e-06	14.9647103807916	2.54548697763777	0.718294431705936	3.54379327651515	0.000394414370033028	0.0112192321694637	2.69769328770751	3.47413397183213
CACNB4	0.386328474397546	0.0665367491989395	6.38905608210294e-09	1041.12557341322	0.590538389185433	0.175765974879971	3.35979924208145	0.000779991295373803	0.0188326623995329	0.572184897909581	0.616853175561291
STAM2	-0.104293408889794	0.0790674512898054	0.187154565094521	259.568242220385	-0.0932571602598174	0.198564524410202	-0.469656704976984	0.638600304700628	0.885611314507917	-0.344996140806643	-0.38255719438206
FMNL2	-0.235448701491007	0.0569419553736438	3.55125247248433e-05	3441.55558471682	-0.294406667295704	0.168938874290309	-1.74268159730831	0.0813892479289399	0.3651910189946	-0.590181183705879	-0.676549899370781
PRPF40A	-0.0598572701940771	0.0717422817889957	0.404090871671151	310.69212152924	0.00196318934350389	0.183923039068154	0.0106739718604607	0.991483564368537	0.997528923021862	-0.261926091887511	-0.243386641282679
ARL6IP6	0.384751610052696	0.0702081923397179	4.2495907245611e-08	128.153434912221	0.619513508131316	0.190218265931007	3.25685603903053	0.00112653551612718	0.0240643152268442	0.569237067559997	0.659202141371834
NR4A2	1.08008737388234	0.49472986965838	0.0290221080884289	36.9965675474029	1.63594004104665	0.715615407059539	2.28606039628006	0.0222507254823068	0.176537161225485	1.86911544610412	2.14477369577179
GPD2	0.164546013392904	0.117455209524781	0.161236313579475	484.425316206962	0.282122372567679	0.234197129509688	1.20463633844841	0.228343722028195	0.603426236770214	0.157579119238789	0.166083694077434
CYTIP	0.343766822164798	0.0666750742722312	2.52480117180878e-07	148.839939623017	0.550878012287413	0.193743403006484	2.84333816655929	0.00446436749308656	0.0615138205849645	0.492619061704414	0.558887030593106
ENSG00000234584	0.568987013714131	0.220311921210826	0.00980467556151072	17.440203445024	0.845149406777616	0.494336388665774	1.70966456476873	0.087327918941371	0.378588635508351	0.913651421372123	0.988983253754833
ACVR1	0.208936885309401	0.0524496704170394	6.78879255955305e-05	229.289534169996	0.316858413151771	0.179115004197339	1.7690221685877	0.0768901751334337	0.354309673461111	0.240564545288459	0.216852610603256
PKP4	-0.248596416751831	0.170487571732814	0.144799260247466	154.037671440417	-0.272625085952884	0.316749466914621	-0.860696273962063	0.389405345806112	0.750412361572623	-0.614759857324899	-0.644714742962642
TANC1	0.696895359334996	0.195176777209033	0.000356184242462086	896.755146009009	1.02231546582477	0.321638458714198	3.17846152450688	0.00148058867196466	0.0293813793385367	1.15276653892653	1.24792263520792
WDSUB1	0.0864545543025596	0.0587457598464416	0.141109175985684	159.040022734837	0.183301909039257	0.196006257677664	0.935183964078843	0.349693501204368	0.718079289118963	0.0115929575872919	0.0216513471675466
BAZ2B	0.217258210101215	0.0458853743530781	2.1926792505925e-06	1864.10690505173	0.351008814654987	0.145310612081739	2.41557591442489	0.0157103472093864	0.144606541747065	0.256120641695967	0.266765578635488
ENSG00000226266	0.280168742863455	0.0881120329485093	0.00147433877504368	82.6797421173169	0.413898642428941	0.245867693958808	1.68342019955775	0.0922937756286947	0.387619527701476	0.37372719319842	0.358683032752048
MARCHF7	-0.0136002936927663	0.0554130647105283	0.80611979698778	660.377580699685	0.0293904534170951	0.154636101947328	0.190062042737639	0.849260513386842	0.962219493951321	-0.175452122420282	-0.203299963098593
CD302	0.481585790944995	0.112252505452705	1.78511622724063e-05	355.730108218547	0.746500871959163	0.231321831501207	3.22710946526146	0.00125047611415523	0.0262764520303408	0.750261350494434	0.844802191510037
ENSG00000287091	0.667124410964759	0.236534950067425	0.00479630379819546	11.9028978918009	0.931223613288021	0.558561296668979	1.66718248980271	0.0954781234318633	0.393856067101402	1.0971119701437	1.11478614124208
LY75	0.0744411487965094	0.105025615765318	0.478454552553657	126.269081115092	0.166593888730052	0.25007501929169	0.666175650818346	0.505298834498903	0.824979874179462	-0.0108652084992485	-0.00276847944845013
RBMS1	-0.149493758436155	0.0968223407408867	0.122588171657524	1004.52621399946	-0.160755755923624	0.205221669344407	-0.783327396357157	0.433434879178903	0.780443064292364	-0.42949482494501	-0.481210653764399
TANK	0.175601168887422	0.063754357951831	0.00588106640018175	678.417987370113	0.308072512899237	0.172896898183915	1.78182787623831	0.0747773048884138	0.349610968758966	0.178245908358941	0.204011462647857
PSMD14	-0.428800419221381	0.0812001961577114	1.28634665800084e-07	210.62543854933	-0.553905495552107	0.208227210634727	-2.66010140492047	0.00781171284541842	0.0899352604520418	-0.95163780711876	-1.05582382146343
IFIH1	-0.195848207977029	0.0863491518047099	0.0233233263686214	105.789809894901	-0.215565758834276	0.225935594485603	-0.954102691632382	0.340031663769916	0.708785002663415	-0.516151012993838	-0.561318933688086
GCA	-0.110989137864182	0.153556023520595	0.469807392875975	295.440851311813	-0.0978458982420188	0.277997915249372	-0.35196630217262	0.724863534446842	0.919161698051553	-0.357513307009143	-0.389263924673132
TTC21B	0.144525352148383	0.0843226704704352	0.0865367958095751	144.611778976034	0.257062926502056	0.230804745226886	1.11376794376284	0.265378752542867	0.645868337437852	0.120151985428532	0.129457731414563
SCN9A	1.04069168230665	0.353000457117867	0.00319701288127637	44.5589507493304	1.40970703101783	0.570942142423006	2.46908911826899	0.0135457479022512	0.128874821956822	1.79546813734929	1.81411986740199
CERS6	-0.296345258298826	0.116772671682369	0.0111552881580261	630.155768003307	-0.399483465670693	0.238925586987596	-1.67199951544509	0.0945244176229569	0.391366098002606	-0.704022757287965	-0.83012627468005
DHRS9	0.724468107150942	0.334777451902763	0.0304621254832758	106.805910831015	1.09398818928332	0.5124525915644	2.13480857993834	0.0327766491682489	0.220330824444892	1.20431173563208	1.35267684591412
FASTKD1	-0.0800612061177967	0.0954174132654132	0.401434045227707	174.469605554173	-0.0893393965987094	0.223685489074609	-0.399397372481819	0.689600429694505	0.907225631020853	-0.299695844048812	-0.37683113542617
PPIG	-0.0920647125135721	0.0806647675001385	0.253734719121638	322.305886731859	-0.0891350381875857	0.186373490469584	-0.478260282420008	0.632464961441271	0.882136719145598	-0.322135504486596	-0.376532452705249
KLHL23	3.33371546310887	1.08969523623871	0.00221847506227205	13.0228322170703	2.14123776110953	1.08089311425702	1.98098936228433	0.0475924665553048	0.272084146972364	6.08210516826514	2.88329821782999
SSB	0.0534603040709179	0.137477100567167	0.697374554155134	59.3695092391658	0.12827001643275	0.315676832967226	0.406333322680247	0.684497704324039	0.905562110844785	-0.0500873337530699	-0.0587812385566095
METTL5	-0.147798713020148	0.0997587287834275	0.138456953042286	48.8458256542056	-0.252260057389282	0.284410755643034	-0.886956812933952	0.375102152325188	0.739029843026208	-0.426326063892389	-0.6149499678816
UBR3	-0.249865221752025	0.0714167604488739	0.000467546984406734	693.072635205075	-0.300115202329046	0.173471017786406	-1.73005961548329	0.0836196245613866	0.370737592568477	-0.617131793693102	-0.684893283755391
GORASP2	-0.154778797193265	0.0807066961777941	0.0551371690856231	100.640962170002	-0.150068934774656	0.235308766577626	-0.637753267578112	0.523634304659683	0.838123642056431	-0.43937481094242	-0.465591189895889
TLK1	-0.132452234100876	0.0303144311797083	1.24656921834413e-05	587.625836143573	-0.152100775512811	0.137153341841236	-1.10898337197556	0.267437355291823	0.648099326860458	-0.397636965514829	-0.468560853423873
METTL8	-0.143634939605696	0.0516015573006321	0.00537694221391093	228.358910066867	-0.225090620497461	0.211606950229203	-1.06372035631936	0.287455399992811	0.666693758614032	-0.418542199871368	-0.57524012040272
DCAF17	0.0295256632742277	0.0987322769072668	0.764903627724587	122.697239659651	0.101053326132983	0.234457507791342	0.431009128626055	0.666461732946042	0.898610024436594	-0.0948313605790223	-0.0985601498747531
CYBRD1	0.533517520519106	0.0973674706610175	4.26716030954697e-08	234.750577361198	0.81886334202119	0.226634601380383	3.61314352280574	0.000302507148254536	0.00931605347200402	0.847343847822049	0.950564510427405
DYNC1I2	-0.0394575676195818	0.0648964622999142	0.543182174457944	235.310693181472	-0.00336942472589261	0.178051485674639	-0.0189238787484744	0.984901830463733	0.995138969880158	-0.223790368565485	-0.251180593443064
SLC25A12	-0.278892583733526	0.0965638339643299	0.00387492741110302	135.675238231948	-0.342312898971393	0.224566179277386	-1.52432971016783	0.127426369020125	0.462131498980654	-0.671396283150849	-0.746567881734713
HAT1	-0.104535319580418	0.0810235439629001	0.196986610672924	112.457242862253	-0.116407026751911	0.22410150817469	-0.519438836891583	0.603454754428074	0.86948422544028	-0.345448374810182	-0.416392185928542
METAP1D	-0.419592823598609	0.179234832087763	0.0192309940600975	54.0646465371579	-0.557631848255163	0.367769325457908	-1.51625437374598	0.129455043865249	0.465133704501432	-0.934424893457454	-1.06127012121856
ITGA6	1.68252673739073	0.569904358175351	0.00315419728431441	51.6485731924837	2.59319553795775	0.75445086867996	3.43719603967716	0.000587770020672904	0.0152099098636629	2.99533092896011	3.54386304502885
PDK1-AS1	-0.381683519954692	0.235772297879202	0.10547631389221	154.416078679528	-0.506126802613215	0.379164698078576	-1.33484684934547	0.181926476493069	0.542226157139308	-0.863556276142288	-0.985992245016045
PDK1	-0.130578912754177	0.225799736158966	0.563064807120671	286.975180249327	-0.130538683721044	0.359673186547373	-0.362936934426859	0.716651995521859	0.914768073105172	-0.39413493089888	-0.437046494853032
RAPGEF4	-0.0938016235500419	0.306903095645018	0.759879353339496	173.860622802139	-0.0898903307752676	0.456234591259722	-0.197026557164526	0.843806755494173	0.9607961763651	-0.325382530195912	-0.377636360510854
MAP3K20	-0.201595941897272	0.117679395133034	0.0866951286272783	181.450171685168	-0.216499012010379	0.257707221387674	-0.840096799944521	0.400854114196836	0.759927870152677	-0.526895973108357	-0.56268294212999
SP3	0.0800179311207781	0.0705393619450794	0.256638217856816	545.883172478019	0.171356894255287	0.169888916067305	1.00864081201978	0.313146926961983	0.689689928294061	-0.00043982965027563	0.00419295385991169
OLA1	-0.395952446275678	0.0943637800869344	2.71644520093149e-05	480.89286200734	-0.491932025279816	0.205305951393608	-2.39609237793938	0.0165709133818731	0.148434487737147	-0.890230970260614	-0.965245681693799
CIR1	0.113731811677263	0.0580433250711168	0.050062492063606	164.085280853441	0.224094330341115	0.188993041612194	1.18572794230672	0.235729756024672	0.612507481702803	0.0625857569394726	0.0812720465085262
SCRN3	-0.0338133952503437	0.115005838138671	0.768746748653959	39.2823746722864	0.0264451656876935	0.298674097825596	0.0885418785231773	0.929446000773282	0.983927731311034	-0.213239009050851	-0.207604687078764
GPR155	0.810945626258893	0.249559311786475	0.00115603774152	290.693469856826	1.2387902477989	0.38380083259334	3.22769036072278	0.00124793976807981	0.0262725398632095	1.36597501137019	1.56431419714728
ENSG00000236449	0.599658701002353	0.201146020299906	0.00287111024093136	37.3246454605166	0.878756095783444	0.407867668434525	2.15451275938659	0.0311999824436107	0.214226983949404	0.970989854418975	1.03810155164246
WIPF1	0.142017378475349	0.0226342324382347	3.50870491753475e-10	1300.02711153731	0.247129735028399	0.118739606467445	2.08127466799508	0.0374087724616121	0.238122028959728	0.11546351559695	0.114939744900232
ATF2	-0.149195083247662	0.0806258172762672	0.0642468612141634	290.485265745024	-0.188821612271857	0.188386223237936	-1.00231115113641	0.316193338499026	0.692575962136182	-0.428936473944061	-0.522230674878196
ATP5MC3	-0.114936646743631	0.259380539467632	0.657679101147362	16.5502713074627	-0.0655136716627745	0.564710926348188	-0.116012757334857	0.907642431176753	0.97961940896615	-0.364892880602835	-0.342008334090728
LNPK	-0.279463759942363	0.120807802711537	0.0207065736912425	133.998255688734	-0.351916283161753	0.25334520765291	-1.38907811370124	0.164808998223152	0.520158043799159	-0.672464054496473	-0.760603834080677
MTX2	-0.224446000002606	0.0704167064675095	0.00143559571431725	185.380792414095	-0.110040682543127	0.196723414346183	-0.55936749018337	0.575910943704131	0.860925755035315	-0.569612453440121	-0.40708737190036
HNRNPA3	-0.0466986002236197	0.0442413417953985	0.291177451151057	438.425477185667	-0.0194393025623741	0.145028072466505	-0.134038205374782	0.893372363489543	0.975675034334662	-0.237326939255423	-0.274667734543254
NFE2L2	0.0256127925126238	0.0590854120293762	0.664660584174673	636.010736584382	0.0823862365951169	0.153705104428537	0.536001955832385	0.591957198731129	0.866336646009287	-0.102146180793408	-0.125843279862861
ENSG00000213963	0.158698075361417	0.157191563469167	0.312694675174939	45.7656487477411	0.2360499027909	0.351416365220713	0.671710045838774	0.50176830473479	0.82345383146429	0.146646835007745	0.0987458705113558
AGPS	-0.145455399945405	0.039233323184385	0.000209360612738268	360.429393976866	-0.147677403993774	0.141783367090502	-1.04157072175829	0.297610748757858	0.676049950272199	-0.421945414775131	-0.462095816659853
RBM45	0.0406242272273325	0.0717619690258822	0.571327919786731	102.08372972993	0.108942167637126	0.215674434870054	0.505123232165948	0.61347228486541	0.87263095463932	-0.0740834225813091	-0.0870301099198626
OSBPL6	0.961420008826891	0.142945285324609	1.74641966891379e-11	300.185850061003	1.46470218474001	0.264724751393438	5.53292496085169	3.14934228789083e-08	5.58833292640184e-06	1.6472756528727	1.89449875692703
CHROMR	0.134877249699963	0.123375953763572	0.274296543527347	109.121724466738	0.21347516502791	0.281812371797746	0.757508138007221	0.448745492216111	0.787996529602814	0.102115577093073	0.0657514659157305
PRKRA	-0.0389687179898904	0.131364286175586	0.766736625351652	98.5049374667177	-0.0152819519088769	0.276920480096036	-0.0551853438343641	0.955990805067876	0.988439564885192	-0.222876500622758	-0.268591504070613
PLEKHA3	0.0612805740428497	0.0743601172420925	0.409879673059178	96.6010768917207	0.202306168553227	0.215996900833243	0.936616070752859	0.348956082350707	0.717487593268081	-0.035467921981547	0.0494272723644356
TTN-AS1	0.10022081527681	0.144929321661537	0.489241890798475	160.867754528419	0.206552720463522	0.272360728803523	0.758379232464625	0.448223986759881	0.787937550181864	0.0373279563097328	0.055633876105999
TTN	2.66982897995174	0.44668208139042	2.27252418919926e-09	32.4604936213876	3.61333397049235	0.688786775721244	5.24593981455109	1.55487658371069e-07	2.06928158682164e-05	4.8410188756362	5.03485977508941
SESTD1	1.02205182110997	0.631758370698281	0.10570805106157	41.7800202219105	1.40094734604969	0.790941141475858	1.77124095913836	0.0765206407693353	0.353713487134856	1.76062230630045	1.80131703473994
CWC22	0.0233599387117163	0.0907713633440008	0.796909206670261	114.956406631486	0.0746341695816255	0.235072646496736	0.31749406276694	0.750868743849445	0.928165196837882	-0.106357723041274	-0.137173415263807
ITGA4	-0.68376554462433	0.796644295144731	0.390722847644527	42.6752326268562	-0.738383301558028	1.27165330174934	-0.580648279324465	0.561477526434103	0.854626612785514	-1.42827610336967	-1.32544978275594
ITPRID2	0.202625006407866	0.166555543304452	0.223771224628399	142.425036353956	0.368388386682712	0.310708963150088	1.18563810630967	0.235765246781211	0.612507481702803	0.228764958184086	0.292166920489464
NUP35	-0.283448490729218	0.154215965763453	0.066062839440391	57.0361501998868	-0.310795177108525	0.33819740832976	-0.918975632141697	0.358108318033338	0.725497079973666	-0.679913211671454	-0.700502741222617
ENSG00000272800	0.00695231785582278	0.156870667110302	0.964650295644411	67.4337359576079	0.0336912887071583	0.334681231676047	0.100666800281677	0.919814966993244	0.982024562642592	-0.137030547169375	-0.197014020770079
ENSG00000287621	-0.00497946269420203	0.151139669691077	0.973717570128992	36.9776304073353	-0.020676582892067	0.364445153092185	-0.0567344159104154	0.954756758225367	0.988439564885192	-0.159336121485139	-0.276476097866217
ZNF804A	-0.33154318204522	0.408929562883008	0.41750428251645	163.013846458064	-0.485338379067422	0.778989282140233	-0.623036016277373	0.533260854313669	0.841958529182706	-0.769822651997238	-0.955608651435631
LINC01473	0.175345810785162	0.0607838306186652	0.00391731651638906	577.498253005051	0.277235392425946	0.176505057282782	1.57069376194576	0.116253798870664	0.4403934996866	0.17776853542175	0.158941064039381
ZC3H15	-0.256041263412707	0.102675196436403	0.0126418904491821	120.605016729888	-0.32359339624982	0.244004405102077	-1.32617850122192	0.184780578654131	0.547286519470188	-0.628677443201324	-0.71920814656928
ITGAV	-0.207950215815068	0.161412018577859	0.19763484387349	552.817612931615	-0.250208961700873	0.281687339897858	-0.888250646236358	0.374405941109269	0.738832129860639	-0.538774814535408	-0.611952162028072
CALCRL-AS1	-1.0010666054539	0.290212980421482	0.000561791115125664	36.6842183356339	-1.41178920162162	0.58002923908663	-2.43399660997221	0.0149331349465245	0.139105088865595	-2.0214467842359	-2.30967502413194
WDR75	-0.245887062988747	0.0909713902929528	0.00687363040391582	96.3298400108419	-0.320031054546078	0.238931010417825	-1.33942870783676	0.180431148887409	0.540906359188078	-0.609694922426306	-0.714001559245204
SLC40A1	1.03790597254473	0.126319451262835	2.09498039550212e-16	121.415318714746	1.59955507636084	0.267420209786893	5.98142929300491	2.21188070570923e-09	6.3401575408009e-07	1.79026046060264	2.09159477255926
ASNSD1	0.382512215599352	0.31814330788551	0.229236949268685	13.7136105458244	0.62130565571754	0.650037249128101	0.955800081535175	0.339173247143419	0.707654512830235	0.565050686559111	0.661821478224193
ANKAR	0.0294079804791457	0.134569419479012	0.827013145727142	159.498107254899	0.129662252516765	0.277085301612087	0.467950669928673	0.639819867089868	0.886065587959525	-0.0950513597920806	-0.0567463976148946
OSGEPL1	0.418799591455495	0.184569714440006	0.023264731699094	22.967193796655	0.724760329103535	0.444798773414434	1.62941170799554	0.103225891921742	0.412276615145823	0.632887230777281	0.813027015442075
ORMDL1	0.0547987993329983	0.122270823804763	0.654026473651222	101.314024871302	0.145648426142833	0.270146497861863	0.539146082942406	0.589786060100581	0.866336646009287	-0.047585116635142	-0.0333815955032566
PMS1	0.0721446772545281	0.120131003514363	0.548139731770303	451.337551124194	0.150001473772787	0.2349427493067	0.638459685244304	0.523174489144471	0.838123642056431	-0.0151582908626845	-0.0270193415433366
C2orf88	0.444499219757548	0.319876914557029	0.164652029161187	18.909560615492	0.671408179788102	0.613638181342728	1.09414342229971	0.273892080761281	0.654239224536401	0.68093077017826	0.735049480595777
HIBCH	-0.506382110746659	0.204049148520808	0.0130769287388643	481.353092657735	-0.693757319334831	0.343281241250999	-2.02095901543182	0.0432840079005068	0.25875503974319	-1.09667099630662	-1.26022609207975
MFSD6	0.13154197382289	0.401843487543432	0.743405986718575	27.3968191395336	0.294954660063497	0.65798758272822	0.448267821165445	0.653959921208068	0.893286398818351	0.0958805274600601	0.184838892475289
NEMP2	-0.216361907517958	0.140404348248662	0.123318854201079	26.8266179139716	-0.21718914926703	0.356661047064261	-0.608951134570908	0.542556829010318	0.845182841517405	-0.554499845147015	-0.563691621305426
NEMP2-DT	-0.349789016371171	0.262974437918413	0.183476911744604	16.24946467635	-0.615818256388518	0.642831506116767	-0.957977713489136	0.338073996761695	0.706507013807064	-0.80393187918293	-1.14631323055937
ENSG00000284052	0.973584668734571	0.293486700773677	0.000908905931587417	29.1010672726684	1.76032478859279	0.564345631457574	3.11923170920323	0.00181323307581936	0.0338965427334192	1.67001657778823	2.32656985788668
NAB1	-0.00119034785809999	0.0785065065170547	0.987902610497953	182.259207238464	0.0632957576717486	0.199431755430107	0.317380537192991	0.750954873485722	0.928165196837882	-0.152252653748426	-0.153745220170425
GLS	-0.00565406723945591	0.0713463975564175	0.936835277776241	1020.2193985727	0.0457022740232252	0.173638520666703	0.263203544050862	0.792393699328241	0.943641471152182	-0.160597244395909	-0.179459207364445
STAT1	-0.00238256092074752	0.153971800071514	0.987654020338792	231.210991385753	0.0679425258382807	0.290335258856117	0.234014036414197	0.814974081701846	0.949801090945932	-0.154481407198728	-0.146953675100963
NABP1	-0.166231159577402	0.145634405443971	0.253691939830939	357.283088639099	-0.189421951280518	0.26374869771305	-0.718191039133027	0.472639502355089	0.806557941523045	-0.460784148733994	-0.523108108244389
SLC39A10	0.248899732880838	0.0983547854385091	0.011385734844898	465.494729351369	0.441154347705951	0.216904604593676	2.03386345131934	0.0419653648794229	0.253996109359539	0.315272109900213	0.398518966922814
STK17B	0.435857014764243	0.0904136827839203	1.43057144661526e-06	147.2770952219	0.691427277579488	0.21490707738593	3.21733135078573	0.00129389071447535	0.0269355759722903	0.664774812153216	0.764308656011372
GTF3C3	-0.346815506965522	0.0990237491581655	0.000461178984626943	133.975901706438	-0.432435020024266	0.252990301596703	-1.70929485160115	0.0873963465038855	0.378588635508351	-0.798373125001335	-0.878287051908607
PGAP1	0.295379014909432	0.736190250109639	0.688253394387024	16.0568571833461	0.149295667329706	0.979155655751956	0.152473885487647	0.878813185959714	0.971211556563926	0.402161662979529	-0.0280509222240834
ANKRD44	0.349425403703048	0.0724809352701262	1.42891597979569e-06	3957.83690082768	0.539230539772961	0.179080463577616	3.01110757142558	0.00260296620207504	0.0431631287629784	0.503197358086423	0.541863514099007
ANKRD44-IT1	0.479800062045572	0.215365149474662	0.0258908867587423	29.9418786761701	0.692168082175615	0.455458266660088	1.51971790357729	0.128581889928391	0.463521984392583	0.746923063429324	0.765391388702556
SF3B1	0.0619987394920716	0.119842776040157	0.604923042249875	494.488195120606	0.138117958080836	0.228298758287687	0.604987776178741	0.545187118780186	0.846743908324999	-0.0341253652079395	-0.0443878500449722
COQ10B	0.144751620379703	0.0972190549078453	0.136507826387202	57.532262840923	0.26077488596068	0.268845967881156	0.969978787541109	0.332057065698505	0.703990338325709	0.120574977020428	0.134882994534172
HSPD1	-0.898470633621891	0.228726277507847	8.56025838795841e-05	156.38846838946	-1.23328804559268	0.389090557513926	-3.16966840180526	0.00152612993846129	0.0298045579104302	-1.82965126263689	-2.04878431414279
HSPE1	-1.30755639436173	0.301614798013212	1.45636608490492e-05	95.6383315411449	-1.86554384773508	0.483796876276342	-3.85604773245681	0.000115234996220181	0.00456812774023194	-2.59440659814164	-2.97286608921517
MOB4	-0.263051431820259	0.0819226914097346	0.00132287028591041	126.944522031289	-0.335285990711074	0.230409524792692	-1.45517417742492	0.145621047765538	0.491792787391914	-0.641782430485083	-0.736297611637604
ENSG00000222017	-0.766381430680153	0.242604091786157	0.00158322451630542	25.9859852527242	-1.12588425584902	0.517801009928916	-2.1743570102414	0.0296783339904381	0.208400813868786	-1.58272034397188	-1.8918068940234
PLCL1	1.20372940745571	0.167171890283933	5.99705481209573e-13	789.08162956409	1.7963761501395	0.277232919559897	6.47966393381862	9.19271395511715e-11	3.75179741215359e-08	2.10025501130651	2.37926119904794
SATB2	-0.267113910472869	0.139699705217609	0.0558687812953825	99.0783695513692	-0.322545611537958	0.285189876877098	-1.13098548612565	0.258061200299225	0.637651685647955	-0.649376931499586	-0.717676743056414
FTCDNL1	-0.133766969227469	0.120181390133957	0.265690268783139	229.307479848241	-0.159868094984846	0.252013297331318	-0.63436372873083	0.525843475002754	0.838334884063861	-0.400094764830598	-0.479913281256012
C2orf69	0.138105985998639	0.124318599100025	0.266609822514381	37.6441744584357	0.208372720941738	0.319653410613924	0.651870788869541	0.514484530557813	0.831305520365419	0.10815145892598	0.0582939217186188
TYW5	-0.065223800492465	0.128035104688892	0.61045699859902	59.6521306392519	-0.06655711967487	0.306704312330472	-0.217007446583128	0.828202541686283	0.954709010301142	-0.271958420246772	-0.34353339924307
MAIP1	0.133426690078524	0.17186821926849	0.437553355530719	37.7147022864797	0.223187157997661	0.389049180545019	0.573673378992851	0.56618884595768	0.856609962277539	0.0994038640088616	0.079946156850266
SPATS2L	-0.391441983116497	0.238527245009174	0.100781077888485	322.739878276726	-0.520072143838218	0.384750655333086	-1.35171217158287	0.176467409830887	0.535687827437292	-0.881798995604877	-1.00637424171663
SGO2	0.0812659854696958	0.204963695229441	0.691743835634378	18.5491116706938	0.122029834455864	0.478286245360479	0.255139752898165	0.798615161534812	0.945247469381478	0.00189331492216941	-0.0679016585170691
BZW1	0.101640398750792	0.227363810875655	0.654847193007563	47.5957036102198	0.245655509182247	0.419775694323408	0.585206605585378	0.558408803838717	0.854028126633213	0.0399817617953084	0.11278507074437
CLK1	-0.133697664149529	0.14959295658627	0.371459390119681	295.061663927539	-0.148098606129189	0.272626066083318	-0.543229810182305	0.586971584181584	0.86575784901567	-0.399965204153551	-0.462711430175204
PPIL3	0.333317471733655	0.164876427488498	0.0432156315417389	21.7513596964818	0.525936105451643	0.41840300551047	1.25700843092649	0.208750582702322	0.577629397036944	0.473084779992133	0.522432858936019
NIF3L1	0.164362676908018	0.198372831981841	0.407356616940747	13.1484734667877	0.31208025522245	0.493551527209985	0.632315448371965	0.52718077093916	0.838571755580049	0.157236385346619	0.209869031099611
ORC2	-0.0907273865022605	0.070645909727379	0.199052629180686	170.784994237211	-0.100381917710418	0.205817678674238	-0.487722523920307	0.625746395438363	0.878961749056477	-0.319635473195821	-0.392970477248903
ENSG00000183308	0.361941733365244	0.1519094210988	0.017190140955787	33.8965684787933	0.59740951115062	0.393325420247408	1.51886829682872	0.128795650490128	0.463521984392583	0.526595703393749	0.626895754151813
HYCC2	-0.269186080319328	0.0760834515487467	0.000403113292673388	255.980706379783	-0.318818801280865	0.195201181662591	-1.63328315210688	0.102409458524635	0.410776941818048	-0.65325069856321	-0.712229774557173
CFLAR	0.0899895854618812	0.0600897566695381	0.134240815525614	857.294246783634	0.16930954668206	0.163542445210714	1.03526363730172	0.300545806645483	0.678798344929526	0.0182014348302483	0.0012006261133773
CFLAR-AS1	1.09005019099211	0.351010240521699	0.00189979783637389	14.005734529853	1.44428426881756	0.723479963605091	1.99630168280088	0.0459010949975186	0.266560177131044	1.88774019003941	1.86465668363176
CASP10	0.33906050945436	0.0896864991086446	0.000156508815594468	173.155903316028	0.539473666695483	0.221721178554024	2.43311744152594	0.0149694446645774	0.139105088865595	0.483820960911681	0.542218859447157
CASP8	0.116324863192352	0.083881576571645	0.165510419533821	132.553387316191	0.199006067487951	0.221759605504651	0.897395479375422	0.369507923933275	0.73612371253125	0.0674332734548764	0.0446039662911888
ENSG00000289698	0.26387001018233	0.173178663819783	0.127587017378902	18.8209818752077	0.412516622589332	0.470782940888095	0.876235281191693	0.380902140142078	0.743214685942794	0.343257927396271	0.35666312349658
TRAK2	-0.266625041286457	0.139068531471366	0.0552099230764288	125.045389875576	-0.31036762147537	0.284139014925278	-1.09230906412831	0.274697277621388	0.655182604337423	-0.648463026997027	-0.699877841669163
STRADB	0.716210529537144	0.178769215420129	6.16664687276659e-05	25.8026035728871	1.0824355154017	0.419157112723833	2.58240999029612	0.009811295149538	0.105187797167688	1.18887480982201	1.33579188360744
ALS2	0.0451441052501242	0.132256103035182	0.732848736702959	82.514511568898	0.128949667572245	0.293508508560313	0.439338771488279	0.66041608477857	0.896622712137434	-0.0656338475398573	-0.0577878855034839
SUMO1	-0.311056084151434	0.0792427819920543	8.66017716487078e-05	78.0370573339559	-0.380534350952991	0.223166054698032	-1.70516233514051	0.0881641524966421	0.379779607562098	-0.731523549640446	-0.802430947084716
NOP58	-0.654821119637416	0.0913242360835387	7.48398841431799e-13	187.733388501453	-0.892389287504419	0.22845764462595	-3.90614763172191	9.37792298356302e-05	0.00389724167409855	-1.37416665844099	-1.55053925505953
BMPR2	0.422169933388213	0.155953274713035	0.00678884630259603	724.458770074338	0.657188869231548	0.275338645939453	2.38683845847075	0.0169939566783093	0.150723854110235	0.639187833787418	0.714267060418878
FAM117B	0.934543302779233	0.189182475265433	7.81609651241762e-07	180.970961622078	1.48206505409131	0.382699850035929	3.87265647988148	0.00010765551335483	0.00434469669239583	1.59703165436841	1.91987568676482
WDR12	-0.122235291610242	0.112952315455831	0.279170371199952	47.3913989513704	-0.214931829619197	0.30081976218739	-0.714487067127288	0.474926050473434	0.807974177178894	-0.378537153123103	-0.560392406114348
CARF	0.55131946652468	0.0824018556714353	2.22227724108849e-11	113.275414729721	0.93906177721042	0.230409866752419	4.07561442765586	4.58930077366082e-05	0.00223419306013566	0.88062325888126	1.12624211271151
NBEAL1	-0.216409976206325	0.109812941098221	0.0487565192786211	209.709813606212	-0.264956096418537	0.238158074808254	-1.1125219946116	0.26591377872835	0.646228289653092	-0.554589705976765	-0.633506030542927
CYP20A1	-0.21287247222365	0.0795325958485681	0.00743858537245055	254.498231416199	-0.255762522842187	0.211697074384596	-1.20815331806399	0.226988294126976	0.601874321642662	-0.547976605974881	-0.620069042284528
ABI2	0.166837082467371	0.108367218231145	0.123669334732905	219.689279915412	0.291273352023951	0.241053451371828	1.20833512387532	0.226918383284872	0.601874321642662	0.16186210209192	0.179458428339973
RAPH1	0.265235943653731	0.115565394109916	0.0217264979108402	548.333049396851	0.421786113278189	0.241170359927734	1.74891356219967	0.0803059618997385	0.36237100314579	0.345811438201217	0.370211069408267
CTLA4	1.02455248412188	0.443060574901323	0.0207532632696346	15.2970228958632	1.64729829795362	0.795839028795321	2.06988880709605	0.0384627583430202	0.241017475065371	1.76529710939601	2.16137450539467
PARD3B	2.28828324790794	0.571917680112808	6.30564308488524e-05	143.573656972775	3.13986779115338	0.650691113502605	4.82543518114422	1.39697894447385e-06	0.000138202014338701	4.12774757088129	4.34285905962305
NRP2	-0.0971549691569579	0.109959749810075	0.376939021992536	288.214840254277	-0.0935489079261599	0.240888980409188	-0.388348639972042	0.69775804670978	0.907957221024105	-0.331651359841907	-0.382983602017187
INO80D	-0.128430207264582	0.0454941136332364	0.00475755132149497	256.598972544732	-0.163784299517267	0.166580812792164	-0.983212272601972	0.325502975846972	0.699634256295577	-0.390118086155557	-0.485637061446884
NDUFS1	-0.0420410798300175	0.0620070627908873	0.497768714996915	226.954415043724	-0.0251920119815565	0.183267418359321	-0.137460396436447	0.890666894599452	0.975112141764137	-0.228620052061921	-0.283075682581913
EEF1B2	-0.188242028073792	0.282691937437354	0.505480748298967	29.0167493437621	-0.185423399445414	0.535991564967566	-0.345944622200601	0.729384332997265	0.920909093811203	-0.501931826646971	-0.517263972271288
ZDBF2	2.61783196741505	1.32175966123598	0.0476399885838059	36.9357347872818	3.32812083323514	1.60287695309248	2.07634205907951	0.0378623259585843	0.239131605588143	4.74381433667639	4.61800276680648
FASTKD2	-0.196786115351542	0.0948690406854358	0.0380521776374779	58.2252712804697	-0.238489764495115	0.281733411039634	-0.846508632451705	0.397269060222167	0.757395862637551	-0.517904360916706	-0.594823815368976
ENSG00000229321	-0.207325106638135	0.195015803486408	0.287727755078669	45.7248957525287	-0.287038399196843	0.408553008503871	-0.702573211363644	0.482321761903616	0.811540484093998	-0.537606219526216	-0.665780710316394
KLF7	1.1494622431302	0.136714338499839	4.17891841053955e-17	323.375825378262	1.88853435634979	0.325050637540125	5.80996970392548	6.24841487827527e-09	1.42553122294366e-06	1.99880659279985	2.51395623623656
ENSG00000223725	0.0134052214402365	0.223869992145237	0.952251613464233	60.4524497461826	0.149408069627858	0.406700068452844	0.367366718663786	0.713345493338608	0.913974591420292	-0.124967324932665	-0.0278866391683214
CREB1	0.174980593015629	0.0433824076313363	5.49648457852123e-05	470.982951043263	0.263684659370857	0.158765216727654	1.6608465305293	0.0967442732897697	0.397208446504321	0.177085788025784	0.139135812094443
METTL21A	-0.137242714183598	0.1674222500121	0.412364345424084	263.346256942977	-0.166906288329171	0.309022083596473	-0.540111199777944	0.589120347363583	0.866336646009287	-0.406592410936016	-0.490200045215928
CCNYL1	-0.0618511837419463	0.0844136193483567	0.463731849505653	83.5562228320421	-0.0703028588694589	0.258180330071302	-0.272301374973234	0.785390299079209	0.942552673473589	-0.265653564634327	-0.349008033579623
PLEKHM3	0.359006758073468	0.097488287824151	0.000230900814275234	220.019317823169	0.558879653541919	0.225553196223074	2.47781748563289	0.0132188745179638	0.127391205376136	0.521108985865617	0.57058193450526
IDH1	-0.241833351050646	0.145278553902682	0.095988916030428	186.179416741604	-0.333718871479425	0.290586326755331	-1.14843280895461	0.250789935979018	0.629593688369513	-0.602116810131086	-0.734007167933608
PIKFYVE	-0.0904962090892203	0.0545713287258002	0.097254804614275	474.690423417485	-0.1090297561022	0.151513899934228	-0.719602334502178	0.471769874256607	0.805883239628135	-0.319203304254642	-0.405609839077672
PTH2R	-0.589245793453325	0.313970461773512	0.0605516109903293	34.1477284935627	-0.77016501708699	0.555320987330802	-1.38688260421933	0.165477563142502	0.520358278022513	-1.25157847427625	-1.37190076667943
RPE	-0.133143852198179	0.0779075521542117	0.0874513166639625	131.834249507086	-0.114491916236922	0.220895674439335	-0.518307642408655	0.604243641598159	0.86948422544028	-0.398929893992925	-0.413593130991989
KANSL1L	0.281147731397994	0.133008397242222	0.0345358341672286	503.904983459001	0.453762799523081	0.257435941800606	1.76262411669983	0.0779639068065364	0.356903568464484	0.375557339287671	0.416947015343417
ENSG00000272807	-0.20028770856548	0.186572766608067	0.283042407500558	13.7061761497916	-0.249580784782775	0.532520127890202	-0.468678593937083	0.639299389937485	0.885616982937249	-0.52445032841331	-0.61103404179957
KANSL1L-AS1	0.275296717888519	0.119300960041458	0.0210224106539665	84.0552761239639	0.476629660991151	0.277127325456887	1.71989413243661	0.0854516873008413	0.373441912562981	0.364619305679781	0.450368377178527
ENSG00000273118	-0.0760256318371626	0.194202887299538	0.695445949178656	268.689673934803	-0.0983182296361047	0.340172645476262	-0.28902450253886	0.772562627038605	0.936508090182669	-0.292151638752203	-0.389954266828302
IKZF2	0.0375107295667869	0.133115736658065	0.778104273430583	377.527838678384	0.102712087786609	0.246292305291067	0.417033279481566	0.676654065836624	0.903525537743385	-0.0799038743703852	-0.0961357649847916
SPAG16	0.0902377566354147	0.145953358552295	0.536401105464855	61.8525164788295	0.2012717906272	0.31539416076038	0.638159533904992	0.52336983583461	0.838123642056431	0.0186653723399162	0.0479154637155628
BARD1	0.920100216885437	0.302619971764895	0.00236226663468992	118.04456970034	1.38693230579847	0.487682525220302	2.8439245494227	0.00445615988101088	0.061500507789902	1.57003138191097	1.7808331685118
ATIC	-0.206211432548905	0.0962657746760718	0.0321850041634326	58.4471329420365	-0.187130753994303	0.252496606377287	-0.741121857751575	0.45861955771261	0.795697566111756	-0.535524288832241	-0.519759378745803
MREG	0.0867432429481887	0.122139590113809	0.477581613091896	39.3961807926186	0.157637080817835	0.333977719866079	0.47199879345558	0.636927649794422	0.88471846384839	0.0121326394907764	-0.0158594197394811
PECR	0.434535336865953	0.109835652969619	7.61411847077514e-05	65.763009678163	0.67216130647815	0.277828934528778	2.4193351481486	0.0155489067672125	0.143459565724655	0.66230403384329	0.736150222805238
TMEM169	0.48851674074785	0.255430680870967	0.0558093016015292	28.4085448749059	0.767664055467354	0.489705683276488	1.56760291269467	0.116973831945207	0.442371605993053	0.76321824450185	0.875733520437609
XRCC5	-0.158502496151907	0.0274363708181218	7.60017821254547e-09	738.269837043911	-0.174329925278623	0.129199984698355	-1.34930298703699	0.177239666596165	0.536954534655428	-0.446335988572471	-0.501050159341409
SMARCAL1	-0.0226806015980234	0.0681146538587928	0.739151772221623	114.483403262415	-0.00744691488677387	0.212295644560311	-0.035078038940447	0.972017513020094	0.991983182221255	-0.192427081182016	-0.257140102763405
RPL37A	-0.217355827442169	0.222459480217494	0.328540411030236	178.311748981832	-0.219627988626392	0.368553366920356	-0.595919094327125	0.551229276672961	0.849723122438917	-0.556357904356237	-0.567256139015946
DIRC3	0.490123814860162	0.360291829212819	0.17371846864402	465.180299519708	0.607713954981258	0.69285069978899	0.877121081304152	0.380420875340575	0.743182158063563	0.766222549759798	0.641956349426517
ARPC2	-0.0340242464021315	0.0551297682754933	0.537124906291727	578.844847873511	-0.0142440084128609	0.160742745049536	-0.0886136939397873	0.929388924711012	0.983927731311034	-0.213633179561786	-0.267074484116073
AAMP	0.182562009138408	0.170122188884807	0.283215997489147	32.045206609658	0.275929404968024	0.389900991319555	0.707690955168353	0.479137195476823	0.80982003753908	0.191258680331035	0.157032280910385
PNKD	-0.47656831565584	0.0959884090534892	6.8753218180156e-07	91.3353555297333	-0.596649015679824	0.267535314166343	-2.23016919294942	0.0257362126413058	0.19142057293224	-1.04093632877355	-1.11829617492958
TMBIM1	0.386894320724453	0.152613744423976	0.0112408465221158	108.121588482518	0.593696917280178	0.302779786838206	1.96082084434992	0.0498999256061586	0.279029910678916	0.573242705438239	0.621469563799277
ENSG00000288819	-1.04119097939001	0.201453900651962	2.36127634087487e-07	60.8162647219496	-1.46981504154991	0.392714263706645	-3.74270857309083	0.000182047316731318	0.00648123233674971	-2.09645631034586	-2.39448345290288
SLC11A1	-0.673697609168435	0.248536960241952	0.00671507358921389	755.540516316119	-0.922013985937409	0.372481058411384	-2.47533120172543	0.0133112668693245	0.127415335696582	-1.40945484852206	-1.59383762230452
CTDSP1	-0.0520160788062359	0.119560057006726	0.663517174347485	86.8590908459082	-0.00164942449033493	0.274375672035896	-0.00601155517213325	0.995203501831702	0.998418733462855	-0.247267569088477	-0.248666704499043
USP37	-0.304082601764464	0.0937741928173311	0.00118398263412876	265.442671558386	-0.392995339960406	0.210822423996435	-1.86410597369401	0.0623068238204067	0.316401964561903	-0.718487144137506	-0.82064346929821
CNOT9	-0.232168058941254	0.0991413231451452	0.0191915618514929	86.653597664812	-0.226904602102566	0.260272263918792	-0.871797089271729	0.383319082797285	0.744645417657414	-0.584048267005796	-0.57789136905226
ZNF142	-0.138079645001349	0.135995165108914	0.309949690759036	52.9275973187519	-0.169868593452908	0.331944085311035	-0.511738575771697	0.608833984294602	0.871605838188845	-0.408156990713045	-0.494529641192387
BCS1L	-0.146731254578859	0.210248275518103	0.485242759393043	13.9272196839283	-0.313437814894281	0.583287835205646	-0.537363881048152	0.591016287413552	0.866336646009287	-0.424330529907219	-0.704365123201019
RNF25	-0.0128805405525549	0.212591232687094	0.951687094765587	14.34773876312	0.0342053890249241	0.526983675205279	0.0649078721681462	0.948247352730008	0.987353769004352	-0.17410659757672	-0.196262630695688
STK36	0.0400565320443035	0.225446022922142	0.858976791891646	18.1226650108574	0.225896268859458	0.513186325606443	0.440183725847551	0.659804045623922	0.896273340102097	-0.0751446864086703	0.0839056934263716
TTLL4	0.166597821651909	0.0979195170732001	0.0888725863718635	159.805940169961	0.321737219026437	0.229793152233915	1.40011665229662	0.161478389214435	0.513999690497772	0.161414821832468	0.223983293433875
CYP27A1	0.920131902564446	0.251343328381519	0.000251373348976163	228.879032199954	1.36860705983096	0.387706892103303	3.53000446395547	0.000415552655533889	0.0116427647524144	1.57009061592595	1.75404966448556
NHEJ1	-0.0362531750094842	0.0782690536513443	0.643230637151407	98.8146744961361	-0.0554008149592623	0.24340583354291	-0.227606767483228	0.819951958346038	0.951765519815196	-0.217799995443741	-0.327227755499012
CNPPD1	0.103122694815986	0.170833549767771	0.546080168008129	22.5197606531954	0.252469229453704	0.440484138861172	0.573163043069922	0.566534304830354	0.85665994774767	0.0427528037954134	0.122743753135199
RETREG2	0.36733878556742	0.32958607898943	0.265045100381385	31.9003836007532	0.813535628683116	0.597497672220537	1.36157121024371	0.173333246126683	0.530438641787624	0.536685090176968	0.942777720995277
ZFAND2B	-0.152117328920019	0.143224894832647	0.28819609598736	23.575500725304	-0.192297186417344	0.411879491172525	-0.466877304014139	0.640587664106379	0.886169865056939	-0.434399394397585	-0.527310445937433
ATG9A	0.467152601569374	0.352977925687364	0.185682039410499	22.6602040196272	0.916497189218248	0.637033106508477	1.43869632497044	0.150236581035581	0.499106906210034	0.723279578840014	1.09326254264678
ANKZF1	0.452328537655811	0.301152464129662	0.133099221432245	31.8176705223622	0.725982898766042	0.532132924861952	1.36428862948929	0.172476743118363	0.52925760502781	0.695567096373605	0.814813878196122
DNAJB2	-0.334074252754845	0.460391419680331	0.468065056265082	41.1085250152425	-0.307477750019824	0.708970940606199	-0.433695843382407	0.664509325431673	0.898288274525047	-0.77455430001702	-0.695654112072181
DNPEP	-0.310930119027362	0.177328191508299	0.0795305967989347	42.0281502828298	-0.346671167377688	0.378848721462419	-0.915064899887954	0.360157560293191	0.727539097672133	-0.731288067230725	-0.752937766188891
GMPPA	-0.57087272161914	0.201105301680001	0.00453011797407049	21.0747559967499	-0.750932059321075	0.484073245645098	-1.5512777582251	0.120835134610267	0.450456403287588	-1.21723138605349	-1.34379058454746
STK11IP	-0.0234621475302747	0.169167551885649	0.889693720279252	27.6394777995587	0.051713850474852	0.407850044731795	0.126796235878457	0.89910167502619	0.976779166678112	-0.193888123044119	-0.170672908813164
FARSB	-0.443397412997026	0.0658374987669477	1.64240883038301e-11	143.835301121995	-0.587856472726269	0.207657081293543	-2.83090019884888	0.00464172019976664	0.0628967152887167	-0.978925798888667	-1.10544531824722
ACSL3	-0.46551688157334	0.154100136629159	0.00252047379495655	255.804873140096	-0.582844040325099	0.283627451296983	-2.05496343058419	0.0398825370007263	0.246596726289336	-1.02027649655576	-1.09811933181102
AP1S3	0.620604497027463	0.281644947242201	0.0275595630240762	33.2869587001978	1.09016712888678	0.52471074517576	2.07765352417476	0.037741282558919	0.239107895726616	1.01014645873986	1.34709212488518
WDFY1	-0.00740661453667069	0.0489770354813959	0.879797225799375	225.096932774601	0.0722852727852988	0.167862895150136	0.430620910717924	0.666744034164807	0.898720787508767	-0.163873500929124	-0.140606476239533
MRPL44	0.223743074672848	0.19556267331524	0.252582549078316	16.4720347981345	0.445907722711046	0.485725444429829	0.918024220935095	0.358606185518183	0.725979454528751	0.268243612615837	0.405466324617925
CUL3	-0.0781501855838279	0.0491510531156121	0.111834753996366	628.372120752142	-0.0516629563894182	0.147801244215115	-0.349543447105399	0.726681359146783	0.920275857346107	-0.296123333612446	-0.321764639193101
DOCK10	0.0867024670194593	0.0757602816464489	0.252444652866881	3079.88006783795	0.1617600880057	0.179092037490284	0.903223226853268	0.366407432977178	0.734062489830085	0.0120564119315488	-0.0098333844102854
RHBDD1	0.0182389695051748	0.0947885554065896	0.847415246279618	459.315823441708	0.0821773039569048	0.213845748208464	0.384283085566872	0.700768643135649	0.908965437215015	-0.115930993244019	-0.126148648105486
COL4A4	2.10611749292056	0.567124382132081	0.000204268455697461	15.2134231659316	2.60652450655747	0.860295685139311	3.02980074360758	0.00244715128608527	0.0413868445191335	3.7872022709889	3.5633441742202
MFF-DT	-0.193926638873091	0.21032747095332	0.356516893389327	15.8812566679864	-0.0947857193680492	0.525667941281132	-0.180314818394749	0.856905422942067	0.965367905176798	-0.512558782792229	-0.38479128003102
MFF	-0.319937166678489	0.0836981115218326	0.000132098209055688	256.497156566993	-0.395483126602641	0.19752238101665	-2.00221931594326	0.0452611491311007	0.264492622130985	-0.748126071408352	-0.82427952655315
AGFG1	-0.317558894593543	0.144429779294277	0.0278986999164846	637.053495376382	-0.400050062331735	0.262709579112176	-1.5227844514985	0.127812641214745	0.462630717752015	-0.743680069027444	-0.830954391474726
PID1	0.519489988217884	0.215111651899971	0.0157361437895974	270.514229756753	0.821993006973892	0.360136828237836	2.28244639959744	0.0224629985928684	0.17713104296889	0.821120421829604	0.955138713360893
TRIP12	0.00445719686583084	0.0438059993821446	0.918956265710891	843.023743804887	0.060860547873178	0.136582200964966	0.445596479213195	0.655888754264277	0.894249312973069	-0.141694989868078	-0.15730443304868
FBXO36	-0.256881453337125	0.153945526308982	0.0951864404745151	23.4035685689841	-0.389617579109626	0.385036826976882	-1.01189691949393	0.311587342334235	0.688114361903283	-0.630248115635325	-0.815706658545059
ENSG00000225963	0.144736289226631	0.0911499601894201	0.112310771147834	144.257229848494	0.217959010382327	0.231266705588354	0.942457366821689	0.345958528540459	0.715006359883599	0.12054631657258	0.0723048890084411
SP110	-0.088020746367049	0.0378667514990126	0.0200994431783795	509.607622718291	-0.0951263136520522	0.144503526141408	-0.658297525272595	0.510346967876906	0.82839679888136	-0.314575611222257	-0.385289080082003
SP140	-0.0574430971413928	0.115579581833837	0.619188776952018	263.586924570219	-0.0668629188237223	0.254313446207587	-0.262915389731869	0.792615794206262	0.943641471152182	-0.257412975323559	-0.343980344007087
SP140L	0.0957952623482889	0.0477565173929222	0.0448658812076338	248.545874872749	0.174847538434143	0.152612981234115	1.14569243730269	0.251922434153065	0.630454643249858	0.0290547150008101	0.0092947507244285
SP100	0.0259573963600054	0.0448474193761741	0.562728494470235	1489.79619469168	0.0796565702672551	0.140280660966488	0.567837146748863	0.570145553814983	0.858291596460682	-0.101501969588296	-0.129832859550479
ENSG00000235419	0.241564727465499	0.202303330676999	0.232449834313405	20.4416263235589	0.294173785211385	0.499463556818502	0.588979478473308	0.555875039978079	0.853003029775559	0.301559864044498	0.18369759457497
LINC01907	0.355352312881725	0.178633738394823	0.0466704357900687	18.8561666790264	0.469764797355807	0.448977243042279	1.04629979500224	0.295422640041257	0.673848131610124	0.514277272990447	0.440334945532218
CAB39	-0.123796704688043	0.0282876055812739	1.20678440192343e-05	1243.09105296304	-0.124729870923845	0.133906036370859	-0.931473100872014	0.351608892662441	0.719867086987457	-0.381456098480712	-0.42855654818507
ITM2C	1.07115389868247	0.56312972464735	0.0571523148847877	15.6313049960064	2.07632840816563	0.888759122449799	2.33621051612093	0.0194802724925601	0.162239086634107	1.85241498013986	2.78842910016598
PSMD1	-0.272670167862165	0.0825532844785346	0.000956701518330062	317.823260878631	-0.344642384006669	0.213452180160996	-1.61461168373508	0.10639481365014	0.418209431010872	-0.659763940512604	-0.749972571196017
ARMC9	0.0190554338856027	0.324291778914734	0.953143148512567	14.465798596975	0.0629791123798965	0.643978364292231	0.0977969383321041	0.922093538587845	0.982930282780167	-0.114404673945952	-0.154208017257255
NCL	-0.161887848056264	0.140166413089631	0.2481031619999	105.067678879533	-0.13322090609423	0.299463437520837	-0.444865347159319	0.656417066486106	0.894249312973069	-0.45266465160571	-0.44096673220531
PTMA	-0.64859383695925	0.214733144403887	0.00252387303207064	217.624028393452	-0.802904436613262	0.353467248968091	-2.27151012988404	0.0231161144476619	0.180429807348175	-1.3625252176702	-1.41975149546383
PDE6D	-0.0941504363666303	0.0893178168479842	0.291834442164001	144.085420118139	-0.0973199834902754	0.228916236069981	-0.425133599787671	0.670739285432741	0.900465784591326	-0.32603460975521	-0.388495267057527
COPS7B	0.00339491126526179	0.0700404864116244	0.961341116584955	106.843659531307	0.059990680216284	0.198665512675242	0.301968265193318	0.76267625503585	0.934108026563772	-0.143680853613117	-0.158575799552138
DIS3L2	-0.290949229237202	0.061834207618372	2.53478197204571e-06	423.604331303405	-0.385466624963713	0.175218316256054	-2.19992197847863	0.0278124310655088	0.200521431122942	-0.693935283189741	-0.809639776972123
TIGD1	-0.0727542956484719	0.178165792623924	0.683015523729279	14.8185093854165	-0.00900266616639765	0.488289771909628	-0.0184371385277836	0.985290125211261	0.995150015526992	-0.286036119600408	-0.259413931487751
EIF4E2	-0.0967022000896688	0.0754284056987603	0.199828768961575	88.9339119619773	-0.0847048096786056	0.227675066478391	-0.372042538468503	0.709861177839829	0.913075377640254	-0.330804941821063	-0.37005739401748
GIGYF2	-0.100593311137212	0.0347949811442645	0.00383982278494764	719.416861694374	-0.0829375647587288	0.135154033784448	-0.613652159957005	0.539445207828064	0.844004190264022	-0.338079083872032	-0.367474453984326
INPP5D	0.0951566280222422	0.0609118382432453	0.118240283981367	3245.23845519072	0.167618096112505	0.158241978741513	1.05925177026703	0.289485133405698	0.668177649853839	0.0278608357335449	-0.00127153569117306
ATG16L1	-0.0913622432246495	0.10791465646805	0.397209355928128	80.6788175587401	-0.103353844753492	0.265817712226731	-0.388814740326017	0.697413195951918	0.907957221024105	-0.32082229051464	-0.397314136267996
DGKD	-0.292428173065947	0.0501461840416267	5.4926710340074e-09	232.79000755278	-0.4221974152604	0.202718433165885	-2.08267895852823	0.0372804966541607	0.237883553831803	-0.696700058433687	-0.863324146150169
USP40	0.198574515584232	0.0570125916828822	0.000495839450431853	219.596401274217	0.333267276414962	0.190777951536155	1.74688570524777	0.0806571659029579	0.363282214999664	0.221192867522252	0.240835200307914
AGAP1	0.241500205974294	0.0887130395848148	0.0064836563167805	298.698206287243	0.403825186719673	0.213674820248161	1.88990535361477	0.0587706194270397	0.307007829240597	0.301439245926271	0.343960041201174
COPS8-DT	1.06659481369289	0.329607735538986	0.00121237765944942	21.8854688450482	1.73903281015493	0.595740352045155	2.91911199935491	0.00351030079242807	0.052667506088216	1.84389211059658	2.29545028703738
COPS8	0.174036633950853	0.174205139604638	0.317778842550913	19.5835999280258	0.238934432050176	0.419918830396479	0.569001470652265	0.569355141907877	0.857792605308377	0.175321126919078	0.102961792151184
LRRFIP1	-0.00827911052173898	0.0569671055342017	0.884449205981617	888.496475743083	0.0180625556385717	0.171446132875797	0.10535411522905	0.916094824109953	0.981203901026438	-0.165504567135342	-0.219856400938382
RAMP1	2.43250805085256	0.892909720797875	0.00644479763293019	38.9681136313746	2.86707560072794	0.823072858352513	3.48338008188821	0.00049512488122692	0.0134019395816846	4.397365089136	3.94415604938568
UBE2F	-0.198323788255048	0.104874489432931	0.0586165436911648	453.243456444226	-0.263116860089231	0.218872049696245	-1.20214920294478	0.22930572602917	0.604875962232839	-0.520778925788117	-0.630817870519399
SCLY	-0.152759136069699	0.108176363613574	0.157911556991785	85.5101765539398	-0.179650040930765	0.279272605951609	-0.64327842080542	0.520043455876677	0.836123370235204	-0.435599205022123	-0.508825844275835
ILKAP	-0.0818214021446199	0.0883622411006256	0.354457937774005	208.642577090914	-0.0643307353311512	0.218336715373857	-0.294640025251813	0.768268883009811	0.935494068905919	-0.302986399311876	-0.340279397952191
PER2	-0.0328645496936224	0.251183647587235	0.895902883447476	20.7542129701543	0.243840284504413	0.604400111126991	0.403441826060783	0.686623222481901	0.906636894467122	-0.211465213011702	0.11013200526555
TRAF3IP1	-0.0341565139379023	0.180725497033777	0.850095440528168	67.249404068244	0.0370737206980607	0.364645830503819	0.101670491190965	0.91901822536015	0.982024562642592	-0.213880443860382	-0.192070382850706
ASB1	-0.113632139241977	0.0986488647002869	0.249368367358474	53.0697725148497	-0.13513840007394	0.259437321562532	-0.520890360955134	0.602443150558427	0.86948422544028	-0.362454201069498	-0.443769270726044
TWIST2	-0.360500684004815	0.23798510190896	0.129822153979899	56.9183268558066	-0.443827250961373	0.425772647759397	-1.0424043284532	0.297224260552553	0.676020347809129	-0.823956543351558	-0.894937516721623
HDAC4	-0.071429528169812	0.102362998324312	0.4852984422136	890.20404129539	-0.0648849614510411	0.215192169875974	-0.30152101486052	0.763017227659795	0.934310369735126	-0.283559565550284	-0.341089434419905
ANKMY1	-0.128662948085318	0.0475985237315474	0.00686987738480724	245.11766613736	-0.11863570048099	0.175686711130669	-0.675268491950731	0.499505198237933	0.822381238748433	-0.390553177770883	-0.419649533300676
RNPEPL1	0.00756791614334588	0.117133266451061	0.94848495891728	75.5739768300133	0.11064939998776	0.279721118401497	0.395570418923249	0.692421963052175	0.907404256941284	-0.13587973205897	-0.0845348820458137
CAPN10-DT	0.349195543818071	0.20273799114602	0.0849974159754463	16.3818149718975	0.459501288258905	0.53404576531379	0.860415563802693	0.389560009505354	0.750412361572623	0.502767652165747	0.425334178955463
CAPN10	0.321405039482064	0.172403773711022	0.0622855428338938	28.7681856701233	0.42583214498103	0.397840054035968	1.07036016273648	0.284457223544774	0.664142577488588	0.450815375878024	0.376124600205914
MTERF4	-0.0514191628005196	0.109491162220724	0.638627034285808	111.806702060567	0.115114530872362	0.235806823216633	0.488173027828835	0.625427287669898	0.878961749056477	-0.246151679111289	-0.078008811332358
PASK	0.100765140059492	0.233594103928275	0.666200444494912	19.4222077737763	0.215315612685869	0.52267581141528	0.411948684028148	0.680377036212191	0.904466365217944	0.0383455309157297	0.0684413963725673
PPP1R7	-0.0882781200082888	0.121563347206975	0.467722135592617	69.4446848860655	-0.138615628227703	0.289683741051189	-0.478506759560278	0.632289564349233	0.882136719145598	-0.315056752059328	-0.448851459222808
HDLBP	-0.141709123292527	0.0426409526603094	0.000889558569901948	350.690523989468	-0.146755298537189	0.161758815246325	-0.907247610052732	0.364275871922381	0.732262283807007	-0.4149420298287	-0.460748101313884
SEPTIN2	-0.0710054680200317	0.047591061815666	0.135701327856594	486.283201311633	-0.0404810303359366	0.141798516273764	-0.285482749747407	0.775274318480203	0.938709790310088	-0.282766816710694	-0.305421548246025
FARP2	-0.0970137699684122	0.0595888549516632	0.103513805087606	261.997717110223	-0.105546656324863	0.179849884078852	-0.586859740641192	0.557297910333074	0.85384110664666	-0.331387398484235	-0.400519068832324
STK25	-0.195899648709722	0.0909524882783615	0.031250529690627	77.5944992197564	-0.222069846791256	0.254903206342994	-0.871192834241725	0.38364887186239	0.744645417657414	-0.516247177609097	-0.570825068901313
THAP4	-0.0796846442394393	0.125990714156458	0.527083449316345	53.015213089693	-0.0622056997851673	0.315931722225492	-0.196896023441321	0.843908905602372	0.9607961763651	-0.298991889687015	-0.337173524328302
ATG4B	0.0056903695103484	0.0837081200201346	0.945802586835836	165.528907490745	0.0288265449284411	0.209726108567178	0.137448528108304	0.890676275118848	0.975112141764137	-0.139389665532692	-0.204124150959595
DTYMK	-0.0939866556002532	0.129568243466239	0.468216841586598	36.7894289021685	-0.0228190523651489	0.348678330963583	-0.06544442352379	0.94782015500971	0.987297941935665	-0.325728433821065	-0.279607452275327
ING5	0.0841368139020204	0.0794248337178523	0.289451208964561	80.9345087118757	0.148881287065216	0.230994148125712	0.64452406380525	0.51923565842709	0.835836249098836	0.00726011467821181	-0.028656565144349
D2HGDH	0.00502950350844019	0.104536467165216	0.961626639593842	162.843970337928	0.0398876803733172	0.235597276251706	0.169304505586483	0.865557132197867	0.966739888399432	-0.14062510526078	-0.187957603113641
LINC01237	0.0300647800737624	0.182764471856829	0.869337441427768	26.9945373147896	0.188269317585672	0.435975633135503	0.431834495500709	0.665861706207579	0.898388116571585	-0.0938235219093049	0.0289115283972437
ENSG00000291147	0.0572406757769395	0.065177440784754	0.379819814070788	125.656027528416	0.131745062754248	0.216208039147801	0.609343959981926	0.542296474672092	0.845182841517405	-0.0430202106463096	-0.0537022389454589
LINC01266	-0.213198901848969	0.163320301215144	0.191755468422476	102.680275174125	-0.250225728674495	0.321014540018534	-0.779484096452604	0.435694602282283	0.781820265296969	-0.548586841826595	-0.611976668018678
TRNT1	-0.0963747894692478	0.0713740999646981	0.176927219492097	114.993832338367	-0.0673769535514074	0.213640431672838	-0.315375479368935	0.752476582226204	0.929187640860128	-0.330192872072131	-0.344731638217434
CRBN	0.458011777010273	0.0854697150489518	8.37946098745246e-08	126.362058974743	0.725820151640702	0.220324301770465	3.29432634443051	0.000986578836927177	0.0221465156988131	0.706191488704972	0.814576012996685
ENSG00000223727	0.318742469732941	0.355618537117259	0.370090194473044	171.062296781682	0.479321007712064	0.50025213087324	0.958158852567728	0.337982662465862	0.706507013807064	0.445837900206143	0.454301950341114
SUMF1	-0.0364550308291086	0.114028907886353	0.749195833064107	1140.64251467066	-0.00184104959777255	0.229357795112415	-0.00802697635312631	0.993595468274489	0.998069855261611	-0.218177349851729	-0.248946776692654
SETMAR	-0.00530513041238419	0.187460347092902	0.977422869583127	15.9624596968851	-0.0209822911369771	0.46785001218736	-0.0448483287173119	0.964228203075728	0.99039530609341	-0.159944933008256	-0.276922909768383
ITPR1	0.181395090130616	0.121686450302586	0.136046538801672	839.194635187487	0.300110928540085	0.236390380386236	1.26955643478274	0.204242675992234	0.571041656275882	0.189077212230808	0.192375104417432
ENSG00000235978	-0.0245990382200093	0.150983772256167	0.870577449511604	51.1812852159993	0.0548986132664862	0.333670405080987	0.164529465096437	0.869314353005803	0.967835456485855	-0.196013455442117	-0.166018176909233
BHLHE40-AS1	0.157997244895791	0.200003315429697	0.429543461374334	18.0443105822747	0.235887022786752	0.460336857970973	0.512422628564812	0.608355257313077	0.871605838188845	0.14533668469378	0.0985078111011509
BHLHE40	0.339130717136306	0.544632662538932	0.533496214935467	32.3221797651156	0.574335030586323	0.797239061688167	0.720405030543986	0.471275653596897	0.80550888687696	0.483952208939636	0.593170943898626
ARL8B	-0.248902568911683	0.0461739250986508	7.02447641003349e-08	380.621707520343	-0.304437592856367	0.152618782559259	-1.99475836296991	0.0460692405548109	0.26712035278124	-0.615332185966452	-0.691210730424142
ENSG00000233912	0.569646718123048	0.175778327143065	0.00119232091298147	31.190686656756	0.810430382335237	0.407505532784689	1.98875921216863	0.0467277868138852	0.26940171675731	0.914884689588703	0.938239207394513
EDEM1	-0.458966910402277	0.121596147604871	0.000160317002222699	203.32273303778	-0.629698324592353	0.24165014346159	-2.60582640495077	0.00916529000615946	0.100746093391206	-1.00803181370145	-1.16659982661821
LMCD1-AS1	2.50672248513682	1.64734266180377	0.128090178616815	67.6741554324589	3.69543360696181	2.27326822981623	1.62560385901339	0.10403395375982	0.414023370167559	4.53610344191491	5.15485357750992
RAD18	-0.295552644420212	0.129903430777883	0.0228956156853363	115.91120948767	-0.403280364178585	0.277759168392124	-1.45190657976502	0.146527582783792	0.493923052891784	-0.702541024725168	-0.835675681583163
SRGAP3	0.252713678373851	0.214288548823462	0.238272807588989	530.015234589665	0.414082138432912	0.336982076810491	1.22879573404072	0.219148401381621	0.59089724530756	0.322401996699085	0.358951223747676
THUMPD3-AS1	-0.0650503033233304	0.0766943344318869	0.396339891939951	199.704339285553	-0.0469152481784279	0.21825478467918	-0.214956333018725	0.82980136389671	0.955517873171058	-0.271634080221955	-0.314825563875371
THUMPD3	-0.317445012201872	0.114908306972509	0.00573440274130042	40.1637200871411	-0.360865212105561	0.330171550571476	-1.09296276884232	0.27441014684763	0.654777167899606	-0.743467174385274	-0.773683258761905
SETD5	-0.182990293161201	0.0355420967478889	2.62506596430762e-07	859.152090816809	-0.216887064265018	0.12901545492376	-1.68109366736865	0.0927447222481192	0.388312078656077	-0.492114099704344	-0.563250105001526
MTMR14	-0.0147453450240278	0.119427706420441	0.901737540566175	254.650851680786	0.139949049841247	0.244004348365358	0.573551458319484	0.566271367853208	0.856609962277539	-0.177592710529302	-0.041711593823128
BRPF1	0.0844001750747782	0.176531847101038	0.632577826719747	17.939586972434	0.100151581486984	0.474540055314276	0.21104979519728	0.832848415396757	0.956479332646561	0.00775244875913185	-0.0998781066104811
OGG1	-0.0159641711382579	0.0972096692793617	0.869554724026221	55.0759336258816	-0.050516462002944	0.275139716813632	-0.183602943944155	0.854324953452309	0.964501984916518	-0.179871215095738	-0.320088965258321
CAMK1	-0.230827871955518	0.1908074437807	0.226377720490414	14.2319245906133	-0.304929260649511	0.539533933148667	-0.565171608150712	0.571957046112408	0.858560331692977	-0.5815428873366	-0.691929333947422
TADA3	-0.127418460634255	0.0941584238700013	0.175980614955717	57.7282089594641	-0.0837970693175981	0.260693961173806	-0.321438474985349	0.747878130003715	0.927237753986619	-0.388226701248093	-0.368730674165701
ARPC4	-0.0772977731059431	0.137465129920227	0.573906035868522	108.188619483361	-0.00324293170936577	0.288048945966535	-0.0112582661897417	0.991017392981611	0.997528923021862	-0.294529812025837	-0.250995715912719
TTLL3	-0.0777485162527344	0.0677574502358324	0.251194284516579	132.823129699628	-0.0834739108117147	0.201680233122962	-0.413892375663914	0.678952927853507	0.904217772572714	-0.295372442739327	-0.368258357605324
RPUSD3	0.00900475666150057	0.154822688093097	0.953619797550087	22.2572719912714	0.0552621365879297	0.439914563679942	0.125620157072443	0.900032606318193	0.977067752176773	-0.133193665815694	-0.165486864622305
IL17RC	-0.510309269485888	0.261795162140675	0.0512632741665243	13.0672419744767	-0.266186700599431	0.728964610958439	-0.365157233421044	0.71499404005235	0.914284587128614	-1.10401252683012	-0.635304636252892
CRELD1	-0.666024535666439	0.157961252058667	2.48256188401436e-05	83.961805929747	-0.902743367602073	0.315301198287799	-2.86311429358436	0.00419499212396533	0.0589884489985012	-1.39511060957871	-1.56567239687248
PRRT3-AS1	-0.620348164500088	0.264185287213737	0.0188666373244641	18.7844326467466	-0.867345021788319	0.575150222746203	-1.50803214097172	0.131546301146963	0.468329968319076	-1.30972203850553	-1.51393547943596
EMC3	-0.157080677297702	0.0802748317652798	0.0503726185833616	82.455736403184	-0.229823609852613	0.235590928308015	-0.975519777026972	0.329302496422161	0.701061246905986	-0.443678004210199	-0.582157683183301
ENSG00000291224	-0.164883365724602	0.1175666744112	0.160775877372229	37.1950602996913	-0.205098987408694	0.309237646199358	-0.663240682140206	0.507176420209583	0.825804603087226	-0.458264548593855	-0.546021086384107
ENSG00000291078	0.0357587274434859	0.169235311627293	0.832656382209896	18.5415523389925	0.0319987375970825	0.42116150542871	0.0759773559183911	0.939437113474825	0.985820334507925	-0.0831791117416077	-0.199487791084088
FANCD2	-0.143811213648551	0.137645973714007	0.296119779845212	26.5135680046151	-0.0249572687655838	0.372720704351553	-0.0669597059519503	0.946613781164227	0.987297941935665	-0.418871731054611	-0.282732590550227
BRK1	-0.237879224674487	0.0750036770485845	0.00151618626518405	89.0820171941481	-0.309688532776931	0.225454379162516	-1.37361950531773	0.169559838238404	0.525925887511567	-0.594724865620578	-0.698885310659153
VHL	-0.129573133734848	0.101526198387807	0.201866034439293	187.72406761189	-0.129534071751258	0.234505938272589	-0.552370113547777	0.580694802439376	0.863815225338591	-0.392254701995337	-0.435578191028611
IRAK2	-0.0279235846696066	0.148579249359934	0.850925793498138	170.222146270532	-0.0471204472763003	0.303179182670694	-0.155421117179676	0.876489337343109	0.970126168530556	-0.202228447210261	-0.315125475313056
TATDN2	-0.26075494785578	0.0828004235319295	0.00163719095091782	77.3334673290103	-0.280947706048437	0.242151448276122	-1.16021484921319	0.245961342697645	0.62448372700817	-0.637489324898713	-0.656878777717391
GHRL	0.433577526017869	0.203187189489773	0.0328524252654488	25.849591156691	0.700524489501709	0.456570377945218	1.53431874545694	0.124951256303614	0.457015646106655	0.660513477860231	0.777604805628045
GHRLOS	-0.126003345762787	0.193409637641775	0.51473389733315	15.9428053137723	-0.115168994187139	0.499311093967985	-0.23065578870259	0.817582222867544	0.950860985622432	-0.385581249481818	-0.414582723166515
SEC13	-0.111088479213573	0.0875007959014282	0.204237459376428	79.2056425532101	-0.0825999681453464	0.264615509868849	-0.312150894655741	0.754925849134925	0.930179347792578	-0.357699018256696	-0.366981035218225
HRH1	0.894372590480374	0.524949632366205	0.0884314861742489	63.6370141212382	1.33698218111873	0.721768900275935	1.85236878536551	0.0639728844563475	0.321716081926854	1.52193550214346	1.7078279074723
ATG7	-0.120333918545555	0.108475038072305	0.267290612477386	1769.74343213982	-0.12408569486158	0.226673017504896	-0.547421551217051	0.584089152554162	0.865286344855075	-0.374982677911414	-0.427615044197191
VGLL4	-0.177011167677034	0.056352706297167	0.00168297399096768	483.440845469349	-0.211288421507747	0.150572734593717	-1.40323161479305	0.160547782978358	0.51301990353097	-0.48093657030953	-0.555067335116923
TAMM41	-0.16767249053042	0.0601981500422612	0.00534711418326883	159.378359116302	-0.181072755796565	0.209098630194348	-0.865968158797911	0.386507623412212	0.747309285749841	-0.463478609510521	-0.51090523188154
MKRN2	0.0434042092010513	0.11282177551686	0.700448713054978	43.6599148228238	0.115938860290435	0.321549148747499	0.360563418507066	0.718425840003267	0.915245865002453	-0.0688864535077251	-0.0768040018401937
RAF1	-0.126049841540469	0.0460273658541493	0.00617042572271096	483.331814248205	-0.142487513798605	0.142442305650779	-1.00031737865811	0.317156939548734	0.692744697532385	-0.385668169872292	-0.454510464453147
RPL32	-0.324535718941595	0.277179327055727	0.241658635172467	100.666917631259	-0.349568700030128	0.442020242313801	-0.790843193515922	0.429035500972045	0.778035448699237	-0.756722722077511	-0.757172693108856
IQSEC1	0.116548143713635	0.188435181690922	0.536242357214041	25.6840485654581	0.45920693675342	0.439744384244011	1.04425878580091	0.296365675549997	0.675172587522603	0.0678506797455691	0.424903965645025
NUP210	-0.244422270698173	0.177502660168756	0.168510318560761	170.350168398666	-0.298816300304299	0.326039604629753	-0.916503075274036	0.359403095229189	0.726803039357291	-0.606956602428082	-0.682994856434351
TMEM43	-0.252728685583536	0.100395828967287	0.0118250514064644	51.3026705487816	-0.319267448227345	0.312567241709159	-1.0214360483893	0.30704789362259	0.68417390014807	-0.622484825876898	-0.712885500396745
XPC	0.0531370405425074	0.0808151129158989	0.510850691638557	130.85682498037	0.16624185828597	0.220727427252784	0.753154514393827	0.451357068854374	0.790449566151172	-0.0506916508226227	-0.00328299416946159
LSM3	0.332174457033143	0.206262222371779	0.107300222643234	15.5017071042116	0.496645609521074	0.504272244880337	0.984875956516161	0.324685004848382	0.699549414365601	0.470947999212484	0.47962294974965
SLC6A6	0.355744060273856	0.151076069099716	0.0185359347985418	216.217616742685	0.546788188476774	0.299859387042129	1.82348197890484	0.0682304240467395	0.333806525347265	0.51500961553828	0.552909494864906
CCDC174	-0.0256906433505665	0.101621497610912	0.80041722581026	71.3396596682109	0.0691368087248324	0.29644785163455	0.233217438897353	0.815592564895967	0.949839491923327	-0.198054129862924	-0.145208155255983
FGD5-AS1	0.227501525604599	0.105957951848284	0.0317859168673264	53.6289658793624	0.40661454152789	0.288205407124642	1.41084980182915	0.158288906268236	0.51001878573059	0.275269756469125	0.348036859371525
NR2C2	0.216495487487157	0.0516386575760038	2.75887291424976e-05	397.513759668724	0.333508013905691	0.164169035871093	2.03149157900619	0.0422051529200174	0.254705456415472	0.254694788624094	0.24118705335063
MRPS25	-0.252781563823122	0.086560478821614	0.00349707571134789	121.537442855667	-0.352496944713573	0.228239372417784	-1.54441777936691	0.122487155609557	0.453255184561151	-0.622583677804139	-0.761452507601273
RBSN	-0.253020287341626	0.0745219155349367	0.000685667886775587	89.539802223574	-0.318956872019951	0.229170491148877	-1.39178857810601	0.163986429729103	0.518829393746073	-0.623029953626978	-0.712431573660049
CAPN7	0.169273566706885	0.116426784541597	0.145972449851703	228.677826662581	0.321334612662286	0.235651846480131	1.36359895949035	0.172693819775082	0.529641758920616	0.166416927756522	0.223394858812351
SH3BP5-AS1	0.453993659499661	0.240011667441635	0.0585511909540466	15.6096965628307	0.719591901473697	0.544733220283623	1.32099874705462	0.186501781993321	0.550106443510115	0.698679917538651	0.805473032129734
SH3BP5	0.27818732972589	0.406429911699305	0.493681147982746	46.4235161544587	0.335935523447312	0.615418825780863	0.545864879939392	0.585158821195042	0.865286344855075	0.370023089036857	0.244735011817165
METTL6	-0.194951585862515	0.104409691128775	0.0618765909090384	73.1695748551997	-0.195592016797509	0.293125592106606	-0.667263528209352	0.504603818515211	0.824707207244388	-0.514474844787039	-0.532126048571602
EAF1	-0.450250527586069	0.195841040751337	0.0215014674097402	31.205623695835	-0.615309565884667	0.431088087231272	-1.42734068537265	0.153481718759745	0.503331093688427	-0.991737185765877	-1.14556974726958
HACL1	0.0979869166562305	0.0828432396263907	0.236888742024864	84.5106138785176	0.26799159660543	0.234510860810822	1.1427683804445	0.253134770217717	0.632041924648082	0.0331518493585279	0.145430672800132
BTD	1.11445902398445	0.188111086577371	3.13300776896376e-09	33.9287351792442	1.92559579303447	0.472628125432802	4.07423022333073	4.61667946051827e-05	0.00223419306013566	1.93337068382776	2.56812386598746
DPH3	0.233309677142285	0.202034901733585	0.248172798100294	18.408605934536	0.325661044420291	0.479401777508872	0.679307127546611	0.496943281249118	0.821574932712752	0.286127662815785	0.229718211994907
OXNAD1	-0.0761557374228739	0.0666466905045565	0.25317211774782	123.304701415528	-0.0705250048936236	0.201806159645411	-0.349469040080548	0.726737209826589	0.920275857346107	-0.292394861446319	-0.349332714020103
RFTN1	0.358262435295726	0.116258564310606	0.0020589104733753	138.688752202179	0.62268040556592	0.25810335281179	2.41252350572904	0.0158425158667649	0.144929202025012	0.519717529916169	0.663830761928457
PLCL2	0.26900725071769	0.0362629935260429	1.18695250634715e-13	1388.19293651531	0.430105632720057	0.136402233126086	3.15321547794955	0.00161482560288614	0.0312320681914605	0.35286161563534	0.382370572361881
TBC1D5	0.218670267891466	0.0832863958685861	0.00865162079015875	3779.8756680317	0.345006081491651	0.190428995000665	1.81173083169633	0.0700277972191002	0.33874545439737	0.25876037847679	0.257992205108404
[truncated: 9,054 more rows]
