# Supplementary material for: Integrative analysis reveals generalizable human neurodegenerative disease-associated glial states
Source: bioRxiv. 2025 Sep 25:2025.09.25.678630. Preprint. [Version 1] doi: 10.1101/2025.09.25.678630 (PMC12485690; doi:10.1101/2025.09.25.678630)
Supplement: Supplement 6 [file media-6.zip › microglia_diffexp/Gerrits_2022_FTD-GRN_TC.csv]

gene	nebula_logFC	nebula_SE	nebula_pval	DESeq_basemean	DESeq_logFC	DESeq_lfcSE	DESeq_stat	DESeq_pval	DESeq_padj	nebula_zscore	DESeq_zscore
ENSG00000238009	-0.022491898878371	0.314877549312409	0.943055039832336	37.8915982028658	-0.0334038686309258	0.532658546065482	-0.0627115980352999	0.949996161677358	0.98830619833948	-0.231558173360618	-0.235617153974866
ENSG00000241860	-0.20268806436855	0.303692461768516	0.504508853481871	45.4477364057214	-0.302186859364213	0.503464888992005	-0.600214366426279	0.548363380353902	0.839251317045342	-0.649840260293845	-0.666974459793784
ENSG00000290385	-0.0646134698618216	0.252550008919495	0.798071097274276	47.5813992295927	-0.0818837715314095	0.437553735093583	-0.187139921257663	0.851550928391166	0.960229467342929	-0.329333276221084	-0.313420292649911
ENSG00000291215	-0.0737810233627653	0.188023002457143	0.694759553772579	27.2383614129253	-0.0139706495959865	0.410926635485126	-0.0339979168775304	0.972878811833222	0.992694140930355	-0.350613548195882	-0.204429685662861
LINC01409	-0.31353642244357	0.204575804709591	0.125370170376126	172.895803276361	-0.444362457545557	0.345692477273277	-1.28542703923024	0.198643097464746	0.579279823467111	-0.907148080483104	-0.895145456840074
LINC00115	0.0856555464476532	0.127023894344128	0.500103918222001	40.8109661851006	-0.0313744614429717	0.322767906508774	-0.097204402328392	0.922564072051185	0.981549756749751	0.019480127062771	-0.232360252879238
LINC01128	-0.494006974767348	0.20193088738252	0.0144284372823739	120.458438449287	-0.745517589230213	0.352110842253962	-2.1172809802105	0.0342360081240052	0.271776914112621	-1.32606709049997	-1.37845530424757
NOC2L	-0.0579805899476533	0.144820297283867	0.688889674149593	117.921401302029	-0.119826119284642	0.26852235724636	-0.446242616493589	0.655422002061691	0.889289755954147	-0.313936639753662	-0.374312199755445
C1orf159	-0.222829307900795	0.119375028955827	0.0619529267952612	121.394696034919	-0.327955649918035	0.238590567964958	-1.37455412724531	0.16926971857151	0.545571890245804	-0.696593316082686	-0.708329591817517
SDF4	-0.120050739862679	0.11649650811398	0.302770969376811	116.918933161241	-0.181857533941246	0.228988677670941	-0.794176968883051	0.42709241432009	0.775998445663875	-0.458017573840632	-0.473863528615241
UBE2J2	0.0109618498470375	0.10524183309291	0.917043428426717	225.621740704467	-0.0264699965244319	0.204148898911086	-0.129660246347743	0.896835235805058	0.97365549525286	-0.15390333650802	-0.224489305510235
ACAP3	-0.0614422453146406	0.28708156707724	0.830528613125377	58.2756192266925	-0.1158680754273	0.481081810824464	-0.240849004930635	0.809672146899483	0.944222666804915	-0.321972040658049	-0.367960119477008
INTS11	-0.163431625431376	0.154855239343838	0.291250081384928	92.0754029522578	-0.257025637031476	0.286234576060786	-0.897954539834813	0.369209786055371	0.735825000620281	-0.558715872826772	-0.594497317025963
DVL1	-0.294606718113272	0.305716663650778	0.335216746105264	24.8564058838603	-0.417173134363559	0.539653135973293	-0.773039396150576	0.439499065637624	0.782498659792813	-0.863207321750713	-0.851510578149166
AURKAIP1	-0.342580767901375	0.472289440880419	0.468230038080393	39.2520820244491	-0.426197529207608	0.752055597793882	-0.566710134806306	0.570911134055342	0.850640444378595	-0.974567547477046	-0.865993409209104
CCNL2	-0.082904530644696	0.0958181676149211	0.386913836919874	268.782053994335	-0.158549385494496	0.190153432882502	-0.833797124201618	0.404395316156362	0.760553233257452	-0.37179157746002	-0.436457366528168
MRPL20-AS1	-0.094767876146709	0.147642874535363	0.520956080308809	21.0543828478352	-0.220857954390368	0.411283792572579	-0.536996493367515	0.591270036265907	0.861060035164506	-0.399329482615179	-0.536453487320744
MRPL20	-0.148971573295714	0.100882937077265	0.139762079701558	142.603931726078	-0.25123701653612	0.202560002955967	-1.24030910776958	0.214861084958524	0.596380791717433	-0.525150337355942	-0.585207429542856
ATAD3B	-0.323006666087334	0.150851432319129	0.0322560005440142	111.184864715531	-0.46741998288356	0.272242506539851	-1.71692506370286	0.085992864744085	0.411898123941234	-0.929130974871028	-0.932149405570304
ATAD3A	-0.301423372157863	0.225555089678188	0.18143080464492	62.937507630465	-0.448870490222149	0.389191514203419	-1.15334089732372	0.248770489950402	0.630323717641307	-0.879030545690672	-0.902380188564032
SSU72	-0.0661361967094827	0.0786024947994003	0.40012347519977	186.310453389758	-0.0805632383373503	0.163989306740642	-0.491271290418744	0.623234582659398	0.876764540756464	-0.332867920601203	-0.311301030418028
MIB2	0.491865240860405	0.157737569747961	0.00181928162174897	65.9406615216153	0.577957942400143	0.325197533929067	1.77725192259978	0.0755268000129375	0.391937167392088	0.962398297653556	0.745528948192816
CDK11B	0.154167206707168	0.135742611987796	0.256068810035614	127.922359222646	0.248336560253916	0.258036397448219	0.962409034964731	0.335844176980452	0.71067590673398	0.178513479158	0.216534940964158
SLC35E2B	0.167768042801733	0.146454601920877	0.251989950638421	209.041638042761	0.229231036758903	0.281974437647701	0.812949708034541	0.416246893166123	0.769168079533756	0.210084551107262	0.185873375964881
CDK11A	0.236460544735461	0.219143796005407	0.280578799846547	129.718303788317	0.344401909391717	0.378883025146827	0.908992714197876	0.363353971675532	0.732448225965482	0.369537683682774	0.370705746466337
ENSG00000290854	0.22828318443869	0.13410323892652	0.0887002055325944	114.92539788839	0.284664520183434	0.268329424766803	1.06087701872736	0.288745794524953	0.672061704681227	0.350555907232461	0.274835992226157
NADK	-0.0389159319123792	0.112521497417769	0.729452961673648	177.61629251982	-0.0979916519454314	0.21908993641632	-0.447266787093431	0.654682444495612	0.889266049539227	-0.269682618432118	-0.339271079855195
CFAP74	-0.193601262215441	0.295195231948647	0.511926158274511	217.904538376901	-0.288489257946337	0.478478576567868	-0.602930354825232	0.546555021475421	0.838725075008428	-0.628747433163964	-0.644991817113617
PRKCZ	0.394455757028248	0.291268449136169	0.175650653861014	116.42227616824	0.54881873423394	0.45639964890372	1.20249596061744	0.229171430200863	0.610146189423669	0.736285593903354	0.698764789888086
FAAP20	0.052470227138778	0.16494408662796	0.750402125038863	73.6313018565257	-0.000597935382430193	0.320668662047617	-0.00186465175178672	0.998512224018123	0.999727796151792	-0.0575516154179995	-0.182968439328378
SKI	0.308963296699902	0.0953439361554883	0.00119314690656954	1803.81866234814	0.42253726294594	0.188876739710978	2.23710586911079	0.0252794214683079	0.237532868998441	0.53783539588765	0.49610153697528
MORN1	-0.589645978994929	0.441060566977544	0.181261123106595	94.5143055069534	-0.865922311444141	0.649164253863575	-1.33390325528632	0.182235564589432	0.561690789776097	-1.54807005139377	-1.57168723622504
RER1	0.115901418098005	0.103016502546652	0.260556733829493	185.518524728154	0.155748575253846	0.196093674394551	0.794255988800898	0.427046419964474	0.775998445663875	0.089688648318532	0.0679447952414937
PEX10	-0.147580205779622	0.113695956800882	0.194278709776777	29.1469409688131	-0.197463282913915	0.286413642698135	-0.689433928683459	0.490550238344029	0.8119538580866	-0.52192061209104	-0.498908468452289
PANK4	-0.104921410331683	0.137161659870933	0.444303061344902	19.3767468070992	0.218260299565679	0.440983749536408	0.494939552296721	0.62064279023559	0.874328160436741	-0.422898471761456	0.168266950701117
TNFRSF14-AS1	0.398564300922824	0.197087388186687	0.0431482626285533	21.3735435554925	0.440636285496624	0.438511047519788	1.00484648673929	0.314970775538653	0.695134586617253	0.74582259104092	0.525147815477203
TNFRSF14	0.495123540610417	0.272609141142926	0.0693336129444801	153.339211734279	0.715905410990755	0.443424613471533	1.61449181944591	0.10642078983492	0.446803341375755	0.969961657370904	0.966914416943823
TPRG1L	0.366855574148057	0.289103571161221	0.204461861712476	22.5343070933915	0.487457527110786	0.568968515972464	0.856739017057276	0.39158913507163	0.751542677125378	0.672218403220021	0.600289045890189
WRAP73	-0.0384692388918954	0.106699732491598	0.718445330064247	55.6206398068921	-0.0230884010790544	0.261401171803447	-0.0883255454432892	0.929617935969767	0.983200359539961	-0.268645727950469	-0.219062340445564
LRRC47	0.127104945598109	0.0892650709465383	0.154474088567604	51.4541336772625	0.212876730935865	0.260878356114231	0.815999970663156	0.414500152491836	0.767200297202252	0.115694944573557	0.159627112095585
CEP104	0.15924984560107	0.0688784290485802	0.0207753490990694	182.966674548416	0.194577082851481	0.160081208889667	1.21548983919524	0.224179321793555	0.606647433351615	0.1903116037068	0.130258859016851
DFFB	0.242894015428907	0.0846618196223248	0.00411783255888369	98.2853937705388	0.365008471570803	0.217362575498995	1.67926088809382	0.0931012100002355	0.426782843027006	0.384471439573517	0.403776258553096
C1orf174	0.0282533924302325	0.102811397227022	0.783463766631742	39.5900331420327	0.0837071733727562	0.259666407023377	0.322364276273982	0.747176744276829	0.923580120644602	-0.113765176529318	-0.0476710959950208
LINC01134	0.490741294487653	0.151364425980284	0.0011864498426533	22.7901884111912	0.609829785484014	0.375258022055017	1.62509460062817	0.104142403205553	0.444391776748023	0.959789326296607	0.796678585030455
NPHP4	0.0840892474816876	0.0987930695262112	0.394677452248956	242.435610695732	0.115397407564015	0.209440327787052	0.550979884262525	0.581647464185764	0.855149167734808	0.0158443404828332	0.00318708518757
KCNAB2	0.362928256836013	0.261494232633782	0.165167018768225	116.070990643951	0.512813840940377	0.404935522439065	1.26640863180272	0.205366822163638	0.586283896727052	0.663102080034883	0.64098221322638
RPL22	-0.664310970908478	0.119671322380311	2.8383022799824e-08	213.328881696634	-0.943478860227751	0.223716800851736	-4.21729104222719	2.47254761950645e-05	0.0069551640651435	-1.72138688393288	-1.69615412990994
ICMT	-0.120770397734621	0.10896735675806	0.267724841878564	35.1006567029011	-0.103291061561852	0.273877055925419	-0.377143902079845	0.706066666821554	0.908974854713569	-0.459688086616167	-0.347775855579037
ACOT7	-0.222943260432144	0.497406660527957	0.654000745263938	25.0168582544532	-0.289422003875397	0.811961997048563	-0.356447721602033	0.721505296401799	0.914497803744502	-0.696857829495025	-0.646488737621405
TNFRSF25	-0.00607753392543225	0.169265898942475	0.971357911994116	89.0603129770619	-0.0315107560532036	0.31525521742545	-0.0999531627439444	0.920381509869225	0.980997055377768	-0.193456170415539	-0.232578985752575
PLEKHG5	0.492182944438671	0.355112275296922	0.165749198614463	122.808501198541	0.699661755470089	0.561681496333074	1.24565569640057	0.212890825204257	0.594041530813896	0.963135770148498	0.94084573059232
NOL9	-0.0253695911966159	0.0757687886883217	0.737754048774718	151.05676914276	0.0262561491986017	0.181656306964133	0.144537504022835	0.885076043434577	0.971474657353342	-0.238238044406447	-0.139871569457614
ZBTB48	0.0410137184829202	0.1445397151026	0.776598929091276	93.9693316422916	-0.00424506961175728	0.274252276101788	-0.01547870330229	0.987650274761462	0.996686317647752	-0.0841451466205375	-0.18882155522247
KLHL21	0.783853752404087	0.197637212523437	7.30507745049152e-05	75.8743652927992	1.15099889908064	0.376188849184769	3.05963055942501	0.00221610172326344	0.0731431760768841	1.64017944597479	1.66517569564224
PHF13	0.0941962108760694	0.125901221963557	0.454354301129948	32.4825225417574	0.141075730227404	0.34881181743901	0.404446532985	0.685884387702798	0.903219902497429	0.0393052267323254	0.0443970295066269
THAP3	0.163403428189197	0.103488337454425	0.114346378421923	45.3831858613376	0.0569726067326421	0.278948277726103	0.20424075458384	0.83816536496735	0.956298446457132	0.199953147346119	-0.0905761570878164
DNAJC11	-0.183713535622215	0.0848236106722564	0.0303241665244506	279.809732803847	-0.281752992600187	0.166075697426493	-1.69653355046059	0.0897848819496724	0.42007684246526	-0.605795452453447	-0.634181098537009
CAMTA1	0.089666084518652	0.113107165198831	0.427921538616679	754.947791951694	0.143941223211195	0.236252639616161	0.609268211542763	0.542346673894325	0.837092707333747	0.0287896272372017	0.0489957257632569
VAMP3	0.0630446277952316	0.0743196081110843	0.396276130019566	125.063911654982	0.0179210568050432	0.187694295820558	0.0954800289838125	0.923933552343685	0.981549756749751	-0.0330056859160172	-0.153248171112459
PER3	-0.750848823854027	0.381629764149992	0.0491279309678092	127.553113283038	-1.07812913428917	0.573735268947084	-1.87914042005427	0.0602253223022172	0.354784791651837	-1.9222637096429	-1.9122480846965
ENSG00000236266	-0.399762515638637	0.418733676565836	0.339732480657406	67.4704815816878	-0.587290352965847	0.657598344147865	-0.893083685797408	0.371812358869404	0.73796048199593	-1.10730123086575	-1.12452378069407
PARK7	-0.059330094091455	0.145508606202256	0.683462473471369	111.238640807785	-0.0742486290307672	0.265973479200183	-0.279158017009976	0.780123560910347	0.936478499629848	-0.317069189261909	-0.301167007984705
ENSG00000284747	-0.432168745662107	0.111788414655371	0.000110656294411947	34.8497305695234	-0.715289286820984	0.31668758972903	-2.25865903818023	0.0239046023223369	0.229778085697883	-1.18252450482933	-1.3299433093064
ERRFI1	0.0855603296135879	0.288120328858892	0.766496738295766	30.757923867562	0.0126010570938379	0.492959431584991	0.0255620570100916	0.979606650293009	0.995304268976438	0.0192591040684378	-0.161785990920633
RERE	0.227432778863318	0.0635876357549883	0.000347982509525971	5547.64095327649	0.311472588093865	0.161110793495939	1.93328194427717	0.0532014748425899	0.333067604515293	0.348581895089424	0.317859012085062
ENO1	-1.25827441510015	0.290259784888158	1.45764122839615e-05	248.098547492228	-1.86363212931399	0.450472551816849	-4.13706034207319	3.51783622397859e-05	0.00794803670917894	-3.10013025687153	-3.17286526408796
SLC2A5	-0.312404679959316	0.115977985378596	0.00706732766037757	1638.31899542135	-0.468325536277469	0.200712015148924	-2.33332088230982	0.0196313102454914	0.211151399134047	-0.904521012327146	-0.93360268604466
GPR157	0.165531437797597	0.171167500788107	0.333507631469176	24.5280897908856	0.136443499481703	0.380735675979388	0.358368043999875	0.720067902902539	0.914198761238551	0.204892810171874	0.0369629780848984
MIR34AHG	0.434353157889829	0.0916825065979233	2.16286086872336e-06	867.68865898492	0.610318373271816	0.175754582307169	3.47256023291132	0.000515519318059952	0.0335820136822528	0.828897820418815	0.797462696819773
LNCTAM34A	0.43801315421113	0.155352657425495	0.00481020651818785	44.495462182155	0.655638060992888	0.320497853709024	2.04568627653942	0.0407872468071508	0.293843861310888	0.837393622176177	0.870194153310317
H6PD	0.236115198870656	0.0954910439062033	0.0134118289986659	172.364174790573	0.365263041440916	0.191677722221401	1.90561029841022	0.056700785000748	0.344181273150691	0.368736046263623	0.404184805883473
SPSB1	0.217304713819068	0.60989764438624	0.721618140026939	29.2888948993855	0.353735684926017	0.973135215281719	0.36350106272088	0.716230619199108	0.913236465831602	0.325072026431675	0.385685088189599
SLC25A33	-0.638288489656038	0.24197447708682	0.00834374277351543	159.643439672901	-0.943990244924351	0.400411322382153	-2.35755132823993	0.018395911945446	0.205307666500258	-1.66098194836812	-1.69697482739664
TMEM201	0.279963360126133	0.29804785822576	0.347564671897465	20.4378040429224	0.537295213162615	0.579281666809726	0.927519795545503	0.35365671868915	0.724980163743701	0.470519013444051	0.680271227519005
PIK3CD	0.0822992441726289	0.0830322988631647	0.321601868236834	1197.84638691764	0.0763315158676728	0.151562826035949	0.503629536767595	0.614521732530023	0.871436129701935	0.011689278039114	-0.0595079452738984
CTNNBIP1	0.292757956868587	0.103345747967825	0.0046142075370657	186.046702505515	0.413455073998577	0.205568031057135	2.01128099477521	0.0442957847814669	0.306630396570076	0.500218594521953	0.481525954850143
LZIC	-0.00754205374942885	0.0968300219225908	0.937915855238373	102.431426273204	0.0252986773013682	0.217975273585028	0.116062142670048	0.907603291769249	0.977668054153872	-0.196855701180636	-0.141408171520346
NMNAT1	0.179713625270538	0.0957087417519909	0.0604203276993235	110.1647046338	0.171714987999185	0.214495010281935	0.800554697162794	0.423389486315828	0.773958124561868	0.237813349614669	0.0935685475728174
UBE4B	0.0385432577003878	0.0247342586182043	0.119163466198944	771.25674718447	0.0660929547707225	0.0758171278496766	0.871741737589501	0.383349285298525	0.745909276400223	-0.0898797275368039	-0.0759393352148838
KIF1B	0.417386059243922	0.443302141388872	0.346428939145671	256.448634563396	0.609161133294254	0.679742324471915	0.896164783864982	0.370164761055889	0.736461862656926	0.789512779058437	0.795605496267219
PGD	-0.0184760924022763	0.140045898947654	0.89504058032883	100.623818974832	0.0301205048365346	0.278149776165585	0.108288797682165	0.913766608514987	0.978730522402117	-0.222236443850051	-0.13366984503987
DFFA	-0.226747464740034	0.122319388116484	0.0637773932852305	127.060376081626	-0.372402495138868	0.241355503631876	-1.54296251601899	0.122839870936283	0.474380368979213	-0.705688375431981	-0.779660264023758
PEX14	-0.0131646559419605	0.0530732539758804	0.804098122096683	467.294323562635	0.0127164919796857	0.133079585932761	0.0955555421258278	0.923873575800973	0.981549756749751	-0.209907220743718	-0.161600734847617
TARDBP	-0.0422277661097539	0.0820811881008982	0.606928051438316	296.236340252274	-0.0795417030930593	0.171177803954397	-0.464672996472428	0.642165649021784	0.884491563298906	-0.277370245501686	-0.309661616072744
SRM	-0.344899492093976	0.286811757885794	0.229158589106694	76.6120028099386	-0.451287917781825	0.484495341110379	-0.9314597674924	0.351615786751766	0.724117902267323	-0.979949908370605	-0.906259805485882
EXOSC10	0.157038832506292	0.134415255867414	0.242681308371569	143.674226087846	0.192393400438544	0.248530565784529	0.774123697144539	0.438857645145252	0.782498659792813	0.185179268237816	0.126754368796548
ENSG00000226849	0.183832193404925	0.114310578385906	0.107795364751767	35.1546192644154	0.137335934000123	0.27813948859011	0.493766400076016	0.621471165096207	0.874979935205978	0.247373615615568	0.0383952046868688
MTOR	-0.123196072955346	0.0733270493447808	0.0929397250041058	425.529089677236	-0.129859583550578	0.144512955969485	-0.898601669859959	0.368864868952132	0.735649449407113	-0.465318708615182	-0.390414439342767
UBIAD1	-0.142093657035519	0.103975956065673	0.171750368927557	50.6086006474661	-0.143665363842132	0.240925081423302	-0.596307212986739	0.550970013329841	0.839990589404877	-0.509184907907205	-0.4125706932599
MAD2L2	0.0264904706400537	0.392891917313099	0.946243908108131	23.2466740128477	0.0357648070654408	0.651254966448813	0.054916751361545	0.95620478636089	0.989079428503111	-0.117857375736166	-0.12461156722234
FBXO6	-0.00375886061909975	0.202687745106426	0.985204014426492	19.5570123563595	0.00308698819619446	0.427460993449047	0.00722168395129232	0.994237979956478	0.998916271576477	-0.188073927642221	-0.177054677067278
AGTRAP	0.0942718122918719	0.115216197108812	0.413233482241205	55.231449979567	0.013473307858111	0.288188957439141	0.0467516450936754	0.962711168483437	0.989859364342487	0.0394807172478475	-0.160386156285827
MTHFR	0.00668540756163396	0.0678125680112071	0.92146654444656	446.019403433072	0.039560274322356	0.145694911352613	0.271528181424344	0.785984827906478	0.937941028060466	-0.163830069404485	-0.118520398559471
CLCN6	0.149090948074762	0.0379191078588054	8.43066480088384e-05	307.767790690533	0.196175464325095	0.112070303712665	1.75046785657033	0.0800376159497318	0.402100628608468	0.16673016485273	0.132824027014454
KIAA2013	-0.0796493003125159	0.130684588369938	0.542208062655142	94.9078527367065	-0.102947292226225	0.265773691301717	-0.38734944652349	0.698497524001403	0.906199928321268	-0.364235342658415	-0.347224156180073
PLOD1	-0.114690485904364	0.224547789099261	0.609517695640466	120.997697264224	-0.169701041725603	0.376959713098675	-0.450183496614613	0.652578135084943	0.888652170529909	-0.445575032646279	-0.454354140331249
MFN2	0.102303451858675	0.128318696853934	0.425299649649819	123.740685834098	0.110857965643869	0.247401903410063	0.448088572140547	0.654089275208827	0.889266049539227	0.0581242380484101	-0.00409805376878236
MIIP	-0.284954223871683	0.185133330574488	0.123759430576098	85.7354641352516	-0.436539101085816	0.328058659902449	-1.33067391427992	0.183296329902607	0.563031833176674	-0.840801376404983	-0.882590116356184
TNFRSF1B	0.0546689710055411	0.138689604347845	0.693446538912206	1299.43416141244	0.0353342879211317	0.246834841362743	0.143149515384683	0.886172099966465	0.971846180014388	-0.0524477600128664	-0.125302487349711
VPS13D	0.023124682559396	0.0379121350974442	0.54189185849628	1533.94265157859	0.0359099761635235	0.110930611784302	0.32371565959943	0.746153314081266	0.923329290980187	-0.12567024377763	-0.124378592096696
LINC02766	0.236784476505795	0.112677754699437	0.0356031881667789	126.680612585994	0.247381943051797	0.241075111540549	1.0261612717752	0.30481557300241	0.687029085548726	0.37028961342862	0.215002920268686
DHRS3	0.197527371563958	0.0904648850823179	0.0290012086253628	712.613849915845	0.269255474318351	0.188763619031443	1.42641614787805	0.153748255283235	0.523518052429736	0.279163679991799	0.250106732046899
PDPN	-0.164460947067612	0.270319150976986	0.542925214828804	207.941626620452	-0.254286985719388	0.431002697067119	-0.589989314335515	0.555197813481074	0.841748471826229	-0.561105195601533	-0.590102183061804
ENSG00000289380	-0.0683266295198126	0.119106977583957	0.56619948803502	26.3512315441572	-0.0753600114275332	0.293806769951306	-0.256495149652348	0.797568525221703	0.941467519296262	-0.33795248388644	-0.30295061384122
TMEM51-AS1	0.486355954809919	0.175280711781902	0.00552482264843646	40.1437795439557	0.82101052634624	0.391463383907077	2.0972856213319	0.0359682989310968	0.277370489638744	0.949609814278004	1.13559272230771
TMEM51	0.0343102639344162	0.107425278762569	0.749432881012092	824.641768586131	0.037634363122145	0.192037054564128	0.195974486317575	0.844630135734622	0.958138249008858	-0.0997056051385247	-0.12161120376371
FHAD1	0.168204359506962	0.314708848669971	0.59301217749284	64.9967128995863	0.257757406958686	0.5208785502714	0.49485126009582	0.6207051175457	0.874328160436741	0.211097355467058	0.231654019154397
EFHD2	-0.152284117437894	0.0796351174596066	0.0558411348063493	253.608657134046	-0.234088951905944	0.159915077412689	-1.46383290239629	0.143239610100881	0.506052256830025	-0.532839612391737	-0.557687299125745
CASP9	0.429120443929002	0.109349889002578	8.69866664357416e-05	77.2911481207876	0.543559478030187	0.247778754913329	2.1937291525269	0.0282548867339408	0.249671715905688	0.816751332673609	0.690324454506472
DNAJC16	-0.0335358540902478	0.0601932876173543	0.577434437786415	254.098678749575	-0.0950327625982445	0.158059857470242	-0.60124540233839	0.547676548342268	0.838856277010931	-0.257194060902702	-0.334522496123996
AGMAT	-0.36373766418197	0.243770356640842	0.135664421435096	27.6265494901887	-0.485052888601751	0.477344550690703	-1.01614837311936	0.309558736737273	0.690189002340028	-1.02367819700282	-0.960447634872713
DDI2	-0.107010756005628	0.0448344929506704	0.0169959527495605	468.760578562001	-0.139400163823905	0.119465655110615	-1.16686393001262	0.24326532444579	0.624796621843857	-0.427748385556487	-0.405725672361733
PLEKHM2	0.228162215240277	0.05846731510427	9.52478678657607e-05	496.865108999276	0.329886696713399	0.126871772154262	2.60015834185948	0.0093180754275634	0.147225617176615	0.350275106314034	0.347410957546747
SLC25A34	0.304375247660323	0.287028281795961	0.288946094202848	29.0578721578328	0.339219918060834	0.508629706619502	0.666929032351229	0.504817465365241	0.82037017351232	0.527185342807961	0.362389409881316
SPEN-AS1	0.245909844852115	0.112821492821236	0.0292844162330624	68.9989716017514	0.401826077330169	0.257499937257591	1.56049000092843	0.118644131071074	0.465746788955739	0.391471962706418	0.462863119606825
SPEN	-0.0674598117891742	0.063049525235377	0.284642013332464	1116.58485324466	-0.0986641873163557	0.133797019340546	-0.737416930531398	0.460868842704461	0.794903038641154	-0.335940374869715	-0.340350400555059
ZBTB17	-0.241164221344036	0.0920187017671476	0.00877192134979227	84.3090540135632	-0.362108163048878	0.214781211369798	-1.68593966268968	0.0918074215025005	0.424129425002917	-0.739153410732409	-0.763139369813046
FBXO42	-0.0159181621564277	0.0569185139041373	0.779733913521363	819.666938356079	-0.0317473860925264	0.118501279184512	-0.267907539150647	0.788770490367414	0.938100472848758	-0.216298823598518	-0.232958742283893
SZRD1	0.0513509485018696	0.0944551204096867	0.586679268507184	147.681003384547	0.0657344929486278	0.190615060579582	0.344854665464294	0.730203633908825	0.918375203423384	-0.0601497517481055	-0.0765146139012168
NECAP2	-0.026977127220231	0.0544821144552785	0.620490248351629	135.773887261825	-0.0457653790173853	0.154939585945753	-0.295375637788323	0.76770694173479	0.931467465210551	-0.241969552904139	-0.255455566374432
LINC01772	0.10769200575597	0.210196969336922	0.608414105492328	27.337772629018	0.211822137621238	0.421509225796446	0.502532624810282	0.615292909223981	0.871436129701935	0.0706324707490413	0.157934644392583
CROCCP3	0.318477291613222	0.0736848435952592	1.54512799233101e-05	248.429174331845	0.476661134215005	0.184726446930294	2.58036216327418	0.00986967478486717	0.151559509692681	0.559919848331965	0.582962417670966
NBPF1	0.220085456844788	0.114913096518241	0.0554626823173411	261.420217536733	0.342674681532406	0.235699992500838	1.45385953515119	0.145985253516377	0.511423572819757	0.331526852997262	0.367933798904124
CROCC	0.0151725120096618	0.184537243709523	0.934472373590258	221.183928446822	0.0155210235584594	0.332385329565064	0.046695874269689	0.962755618616584	0.989859364342487	-0.144129296355933	-0.157099872711202
ENSG00000238142	0.0520774212353543	0.280321318518659	0.85261917286749	21.5933209938809	0.0631730686539062	0.514279568283694	0.122837990365306	0.902235390095117	0.975803641748052	-0.0584634199094925	-0.0806253244778641
ENSG00000226526	0.352236495300127	0.243646335204637	0.148264832684772	16.5019809521638	0.562485892994563	0.50732537730781	1.10872808291095	0.267547503259843	0.651344501936877	0.638283725459706	0.720698576565205
ATP13A2	0.0166300269034777	0.215398155839912	0.938459680095783	125.837656755363	0.0316568408378461	0.359029026520856	0.0881734859841679	0.929738790341416	0.983200359539961	-0.140746025852572	-0.131204250931588
SDHB	-0.0932002305472794	0.0757920242406774	0.218815505063768	248.242663628848	-0.146872760463675	0.167335578905796	-0.877713881435574	0.380099009369062	0.743729148739877	-0.395690570149326	-0.417718094743851
PADI2	0.555157367526887	0.202397082240365	0.00608970193975664	1385.96338862741	0.740597398093999	0.328822933001462	2.25226808645584	0.0243053356302197	0.232478469161691	1.10931575705943	1.00654143725159
RCC2	0.0697734138399518	0.061007288767503	0.252752305317516	535.271041550941	0.106949369891598	0.130184736227846	0.82152004136966	0.411350113205938	0.765500717088009	-0.0173864264181444	-0.0103707770859645
ARHGEF10L	0.354748961585067	0.180493906260849	0.0493639625576636	650.61959999008	0.498593315968259	0.3000716996611	1.66158060400687	0.0965968950181184	0.43422212345702	0.644115812053532	0.618160354884198
IGSF21	0.200835239517932	0.172423067921381	0.244107355679004	3362.05747618605	0.267714202009946	0.311832269870378	0.85851987711608	0.390605459455943	0.750219127826886	0.286842100380625	0.247633215889224
UBR4	0.0746923281296579	0.0353742774936251	0.034730471554413	533.50949690422	0.118309542695703	0.105729491791621	1.11898336680626	0.263147235080828	0.646609753542865	-0.00596834918577362	0.00786063525544605
EMC1-AS1	-0.126183122252479	0.0725022811987018	0.0817884375388431	119.56849037626	-0.176250792750907	0.178357399889642	-0.988188843636213	0.323060170944055	0.703324115133135	-0.472252425602879	-0.464865530759459
EMC1	0.0114266741348698	0.149219088819237	0.938960461901434	74.2314193396896	0.0767266280133636	0.292053858306947	0.262713968095311	0.792771049881146	0.939952510960921	-0.152824358647183	-0.0588738481898659
MRTO4	-0.557228174055348	0.158484986175594	0.000438153434454778	49.5172683641008	-0.710884328400573	0.341716349275788	-2.08033455205517	0.0374948577099836	0.284882076805506	-1.47281990904453	-1.32287399665649
SLC66A1	0.206837104005374	0.120768398878699	0.0867722151154325	29.3762458100081	0.368902335401975	0.324336883683598	1.13740482183905	0.255369092497078	0.638564645996088	0.300773986203326	0.410025339296107
CAPZB	0.294555109778218	0.110924797432442	0.00792029779260575	3660.05589117811	0.413114330341453	0.232489854894122	1.7769133647986	0.0755824951106644	0.391937167392088	0.50439025304495	0.480979111221717
MICOS10	0.590504010147888	0.432487495569442	0.172137835160503	1369.90490751857	0.847940719863521	0.610515922394516	1.38889206449816	0.164865573949564	0.539968565433647	1.19136449212201	1.17881173586621
NBL1	1.16232895519048	0.311188199976965	0.000187616867543161	148.911437591984	1.73560346105201	0.512999715760104	3.38324448870384	0.000716348299491303	0.0394736261002518	2.51871866040995	2.60338033475815
TMCO4	0.308067048012282	0.0751405579837596	4.13369716273464e-05	308.795061444218	0.437067320566112	0.156356508874507	2.79532539906545	0.00518474997267108	0.111009126111552	0.535754969978202	0.519420149850789
LINC01141	0.518249089190879	0.200748158741033	0.00983468413331461	1096.26645524811	0.748910192895661	0.366069955950017	2.04581168359502	0.0407749020790668	0.293843861310888	1.02364206003318	1.0198822545395
MUL1	0.112590581525505	0.136498565331216	0.409457837838011	38.5921453968184	0.178104475520947	0.320129686176208	0.556351014016594	0.577970919496697	0.852938846545679	0.0820033369953245	0.103822738566942
PINK1	0.86591058535961	0.242895510909533	0.000363924223905078	48.6895798943052	1.41952939902166	0.464677623879747	3.05486928156673	0.00225158634322589	0.0738381413441966	1.83065466081858	2.096127790746
DDOST	-0.289361236240002	0.0953593778969173	0.00240991685734175	106.784648446065	-0.387190565017967	0.206575038236568	-1.87433374488625	0.0608844392147784	0.35533682439029	-0.851031196365616	-0.803392948759154
HP1BP3	0.23720000681497	0.120186627894438	0.0484275486280311	1626.6355497276	0.338611381065064	0.236588583566765	1.43122451624767	0.152365879376519	0.520804332792924	0.371254167166113	0.361412797193623
EIF4G3	-0.170104364106016	0.0496232438927105	0.00060823126182808	5492.84725120479	-0.253471247289481	0.100034380652408	-2.53384132171742	0.0112819806746737	0.160872206002807	-0.574205031826332	-0.588793042440899
NBPF3	0.98225048126558	0.496591213417184	0.0479302830024483	36.0308156118812	1.3621015177672	0.74333453402161	1.83242060663847	0.0668887802745925	0.371577280029523	2.10070976615763	2.00396445827757
USP48	0.0505981112163531	0.0621536496160154	0.415598494549809	728.642025164827	0.0747932086080112	0.138012474303054	0.54193078550115	0.587866187968927	0.859034215878561	-0.0618972825573789	-0.0619767029629137
LINC00339	0.279751125506305	0.101078546962695	0.00564601964934991	50.5507470590256	0.289063299699726	0.244421839248236	1.18264104626981	0.236951437802712	0.617680696226656	0.470026361786009	0.281895388640574
CDC42	0.0366774160210482	0.0259589977759393	0.15768571746118	688.008532065912	0.0183859344602485	0.0871846840073843	0.210884912523067	0.832977077445516	0.95478396809994	-0.0942108305289133	-0.152502110610871
CDC42-IT1	-0.390333328995207	0.113461707460509	0.000581239734502301	25.8533288197709	-0.431303687377304	0.30178161426869	-1.42919139862939	0.152949229227115	0.522221409694898	-1.08541364043579	-0.874188044684943
ZBTB40	0.0510264925556364	0.0804652487369738	0.525987353915122	358.47415498314	0.0888577179721506	0.163829030033098	0.542380785347988	0.587556213654931	0.858828865060348	-0.0609028982423118	-0.0394052268050334
C1QA	0.135736350412713	0.190425731641916	0.47596663669819	462.467942285841	0.227519221673383	0.330905447589864	0.68756565759346	0.491726340885364	0.812043499449922	0.135730676239639	0.183126163645621
C1QC	-0.194975231240483	0.15796718457086	0.217099777493192	825.916345599726	-0.256608453807078	0.286243224549752	-0.896469966095136	0.370001814005736	0.736461862656926	-0.631936772013727	-0.593827799095463
EPHB2	0.115795759084034	0.138020617649119	0.401483698980814	540.534356211678	0.167350069010245	0.267456851296113	0.625708663656421	0.531506049619759	0.832188535881563	0.0894433863133874	0.0865634923420155
KDM1A	-0.0722887374411901	0.0536296525668287	0.177682578263499	344.231379790502	-0.123863984244081	0.132411459114531	-0.935447619657627	0.349557665723047	0.721690392669101	-0.347149565109008	-0.38079238120373
ENSG00000240553	0.19812209242308	0.169502418915681	0.242465996864727	43.2468789924165	0.229943328482486	0.348031751364693	0.660696409396091	0.508807026932975	0.822463772369627	0.280544181521451	0.187016499783853
LUZP1	0.0517271725407583	0.0409026690397111	0.206000221700926	784.42624103834	0.0865189321650633	0.122694154031795	0.705159368413291	0.480711063881819	0.805205844039218	-0.0592764380695779	-0.0431586352401445
LINC01355	-0.0858576147984561	0.102620635861985	0.402789004114217	99.932038137468	-0.122499735395624	0.22671762823169	-0.540318529048996	0.588977382226044	0.859597525259267	-0.378646452531108	-0.378602961753743
HNRNPR	-0.115508948502536	0.0660860371991649	0.080488777139136	580.983227559448	-0.174035222686439	0.136051813984912	-1.27918340512343	0.200832478243135	0.581382134137356	-0.447474896845435	-0.461309865532078
ZNF436-AS1	0.177996822259049	0.367950250148978	0.628561589305639	19.3995387358748	0.248616562706473	0.609960158221181	0.407594757387942	0.683571213875799	0.902208812660755	0.233828204067618	0.216984303861819
RPL11	-0.331152362786778	0.191832186809802	0.0843005243527566	427.036079069143	-0.463125397463329	0.325537270325136	-1.42264938512501	0.154837820138113	0.525048684890253	-0.948039251890687	-0.925257225408806
ELOA-AS1	-0.00175288489764889	0.0924391681090421	0.984870958794918	125.395271936804	-0.0399664896805556	0.196435674351033	-0.203458408522756	0.838776750944146	0.956823948980248	-0.183417537153426	-0.246149198905819
ELOA	0.00882502884429299	0.144555438278818	0.951319833438553	119.617736947024	0.035755392606671	0.268399974633819	0.133216825580749	0.894021904558066	0.973442041208635	-0.158863452867874	-0.124626676048831
PITHD1	-0.0913209588910253	0.0844694977525529	0.279647447577977	55.1402997953817	-0.0681561122455606	0.249327573478748	-0.273359706247532	0.784576723336663	0.937351343866622	-0.391328292693787	-0.291389411497094
LYPLA2	-0.314309523598399	0.230758869028302	0.173176080908074	52.6665082422684	-0.460395946583771	0.413355918483925	-1.11380030137799	0.265364867662519	0.648582339466626	-0.90894264899444	-0.920876856790393
GALE	-0.174185869275615	0.208424754095595	0.403309380185511	70.4182696776504	-0.22436650228675	0.382631856988772	-0.586376952647029	0.557622228723732	0.843315044588665	-0.583679265062787	-0.542084192462431
HMGCL	0.273440705394623	0.0535268372134109	3.24763083625033e-07	163.646277765261	0.362148969042811	0.141464851715709	2.55999256812281	0.010467440171679	0.155903137189977	0.455378238244871	0.39918717610003
FUCA1	0.31260070826883	0.154324363675385	0.042804942763482	76.5486039679588	0.518166862722729	0.311678763382747	1.6625029472618	0.0964119729050537	0.433848107351625	0.546278772570764	0.649573028618849
PNRC2	0.147379156628006	0.124238106409616	0.235518174542817	134.542322135766	0.227057020758289	0.24929169748307	0.910808595114604	0.362396232955862	0.731589981290931	0.162756652448645	0.182384398919594
SRSF10	-0.103817404399182	0.0662776411317765	0.11725462408526	444.807131374439	-0.140258064591402	0.145981480272808	-0.960793549491964	0.336655982585925	0.711785291504269	-0.420335787343743	-0.407102477354928
IFNLR1	0.354203470041485	0.242269909519932	0.143735710185246	169.516552708585	0.520710405053697	0.39731932266337	1.31055897700417	0.190006806518623	0.571473925147947	0.642849584547339	0.653655041264551
GRHL3	0.144798761875493	0.225280841814218	0.520387769637997	21.1924448865686	0.210148536397532	0.469491909915866	0.4476084293661	0.654435818589071	0.889266049539227	0.156766886244372	0.155248759720701
GRHL3-AS1	0.0590982106043816	0.172500411406692	0.731901279127498	21.7426606994811	-0.0226021838535388	0.384000179171603	-0.058859826321691	0.95306375649605	0.988676038667683	-0.0421663448790286	-0.218282033061272
STPG1	-0.00248746887233565	0.160217699248344	0.987612896156827	69.0463326477665	-0.0294322001406482	0.330770820966831	-0.088980642411622	0.929097294205842	0.983025919848325	-0.185122697288903	-0.229243208157468
NIPAL3	0.466046223145146	0.0476137938181783	1.26715298200152e-22	241.893319222736	0.804174422508702	0.191917251072913	4.1902143658945	2.78691038600964e-05	0.00749860648861767	0.902465653786651	1.1085732432401
RCAN3	0.298798770624658	0.11257693243481	0.00795028117245542	104.548223323433	0.476153280963169	0.251846786368849	1.89064664206517	0.0586715295929615	0.350641005201393	0.51424089171008	0.582147387635525
NCMAP	0.0831674636786884	0.185339414815456	0.653626019860994	105.636127604583	0.0878176203583777	0.343635181528633	0.255554800785322	0.798294623344096	0.941467519296262	0.0137046409405544	-0.0410744310327331
SRRM1	0.0401854367625072	0.0745997071396646	0.590107060819872	616.942717036275	0.0403282419993535	0.153966745352381	0.261928261892235	0.793376750220851	0.94005480792786	-0.0860678035518909	-0.117287922995441
CLIC4	0.159417686218577	0.33110994668154	0.630186401780069	96.0140511696069	0.246902010743673	0.572497855338507	0.431271503362549	0.66627096811224	0.894698467215492	0.190701205358822	0.214232699255656
RUNX3	-0.639712984992523	0.346731915231919	0.0650406426734475	47.7241826560231	-0.898358510659076	0.545809081779468	-1.64592078191556	0.0997800697003648	0.438209691692134	-1.66428857190559	-1.62374258193791
SYF2	0.241418496931513	0.139697114395627	0.0839601436991007	55.9094852822117	0.351701333873141	0.290304626298133	1.2114906274761	0.225707424585278	0.608027968768531	0.381046378031728	0.382420252915371
ENSG00000284602	0.290078259190661	0.159704718624284	0.0693180499797102	29.3271825265997	0.393883910464424	0.331988045441759	1.18644004165964	0.235448566620006	0.61698584513024	0.493998320444399	0.450117105834802
RSRP1	0.315276188603083	0.15386333992854	0.0404556297594538	863.309194482478	0.460034011738078	0.28315672023058	1.6246621706999	0.104234562088283	0.444391776748023	0.552489257098644	0.556278323057683
RHD	0.357425357112905	0.378759050162084	0.34533587398056	15.0266905752927	0.587351454379559	0.702868022050001	0.835649703718881	0.403351998159116	0.759398795438908	0.650328420983347	0.760604158155189
TMEM50A	0.073748853863217	0.11686383349263	0.527997024592106	147.932397803032	0.140377491190004	0.255444789680598	0.549541415056964	0.582633951012067	0.855428281337646	-0.0081583979254967	0.0432764581893393
MACO1	-0.0589832138484349	0.0493680077806928	0.232178494149689	457.389366756179	-0.0606453534670824	0.134035504660794	-0.452457381501706	0.650939517125079	0.887576409302367	-0.316263990152529	-0.279335744475601
LDLRAP1	0.242044385648403	0.1174089573056	0.039250639324991	84.5565118831708	0.236960406629144	0.260567140872951	0.909402489643479	0.363137708121277	0.732310935009077	0.382499228251801	0.198277881747815
MAN1C1	0.044178371131415	0.111376504789026	0.69161974538628	803.937262354242	0.0546187869035259	0.214087111643198	0.255124124401074	0.798627231962623	0.941467519296262	-0.076799166140707	-0.0943536929248152
ENSG00000233478	0.974831843187248	0.19884172620855	9.45997057357885e-07	36.3567382035449	1.39717847714668	0.391687866912678	3.5670711175186	0.000360993533447618	0.0281007356193784	2.08348918097389	2.06025783701025
SELENON	0.0357388694732009	0.0690169936179579	0.604578910443453	87.6501639749708	0.0261314626581509	0.182861678073286	0.142902892139479	0.886366874421145	0.971846180014388	-0.0963894407543287	-0.140071673080295
MTFR1L	-0.158534304313721	0.0979901765245008	0.105692954195039	72.7531492326045	-0.204305287642176	0.259236172400007	-0.78810486110298	0.430635372028784	0.777750892707136	-0.547347918953267	-0.509888883239441
ENSG00000236528	0.0887676796952687	0.122319621629037	0.468021046155541	31.0207473291702	0.114647746843705	0.33323322341213	0.34404656795554	0.730811265182417	0.918389403989493	0.02670419637682	0.00198398960585473
PAQR7	0.069535275762571	0.0934807762847325	0.456969814100922	114.227653206943	0.0582764729683896	0.221823486730408	0.262715521369546	0.792769852586869	0.939952510960921	-0.0179392067268383	-0.088483642881222
STMN1	-0.506152487814072	0.27011537552959	0.0609527403501447	31.4898454771133	-0.713348188926048	0.522521368824211	-1.36520385861202	0.172188985948748	0.548616252853092	-1.35425997978948	-1.32682813168298
PAFAH2	0.294497447325828	0.0836369957040303	0.000429698084450562	105.852946680175	0.323014808890767	0.217007967276894	1.48849285555775	0.136620964899698	0.49580136915252	0.504256403521249	0.33638258477296
PDIK1L	-0.208495104587816	0.117764643310062	0.0766540557369532	138.592708007108	-0.298516060329556	0.227342497176739	-1.31306757001744	0.189160180444232	0.570974516116467	-0.663319908405182	-0.661083365355582
CEP85	0.0748765204931452	0.0679868601400317	0.270749527756384	95.2342513122834	0.128516552025497	0.169351824192015	0.758873148480421	0.447928442889064	0.785474801778286	-0.00554079088570085	0.0242413892345454
SH3BGRL3	-0.333404032926916	0.265255925783409	0.208784578818851	78.2900628623705	-0.405996947598058	0.488078598838547	-0.831826981482462	0.405506611850424	0.76229548948513	-0.953265962918306	-0.833574436433714
UBXN11	-0.0974821258551893	0.26347660340527	0.711394417011652	33.4081402385725	-0.182929179636081	0.471731263558098	-0.387782607954182	0.698176917215681	0.906199928321268	-0.405629960926872	-0.475583362889185
DHDDS	0.0360188327289674	0.101415803274581	0.722469758441296	148.283677210434	0.0265608839386242	0.210035955523582	0.126458747848256	0.899368801284836	0.974378230754985	-0.0957395733469502	-0.139382514863471
DHDDS-AS1	0.434544665314214	0.159979507310891	0.00660256300512682	40.0274394071616	0.529944368850164	0.37147908792818	1.4265792774656	0.153701200821699	0.523518052429736	0.829342358874541	0.668474199777546
HMGN2	-0.63032406378447	0.212709301705507	0.00304347736174282	91.7378491077732	-0.969937846123283	0.384127362777543	-2.52504231698016	0.0115684358301083	0.162501969166137	-1.64249444800582	-1.73861692429831
RPS6KA1	-0.0190537876732434	0.0881062845112437	0.828785771517929	688.542935313974	-0.0569224210884748	0.159268878771607	-0.357398265923012	0.720793674742545	0.914198761238551	-0.223577424569004	-0.273360983661306
ARID1A	0.0587356481411186	0.0364488777635393	0.10708105492691	2029.48864134822	0.079730708076812	0.0936597928491741	0.851279995944546	0.394613834375822	0.754073711296828	-0.0430079464933846	-0.0540527399824671
PIGV	0.343611585965298	0.145664543001447	0.0183280090600331	26.9485163675787	0.5481496345081	0.365813389024668	1.49844060101129	0.13401881438449	0.491344991929235	0.618263071488694	0.697690982895035
ZDHHC18	0.917769102779771	0.315418284957175	0.00361788607180366	31.6938497764112	1.38519072128865	0.532614775506673	2.60073656419111	0.00930238573925108	0.147225617176615	1.95103174449714	2.04101924584929
GPN2	-0.0996746872213885	0.111850793328169	0.372854206013111	66.0046608566383	-0.225464726053361	0.261445577944713	-0.862377278765983	0.388479939584442	0.748593525180856	-0.410719465142948	-0.54384668064615
GPATCH3	0.105196906410322	0.111865358631505	0.347018274843554	31.5103538095313	0.1749578574672	0.291879611405173	0.599417878572999	0.548894257599778	0.839553166870051	0.0648406973305325	0.0987728777762625
NUDC	-0.0964418537916776	0.210308875233294	0.64654123246283	182.426791887604	-0.140623162102987	0.351885521767954	-0.399627587393946	0.689430834089713	0.903880669888053	-0.403215219367192	-0.40768840535033
SLC9A1	0.273158844630935	0.0831677683188072	0.00102188306986332	86.7979374523589	0.401067247622029	0.210574327905823	1.90463505979419	0.0568275258843684	0.344612585923973	0.454723966228929	0.461645309143501
WDTC1	0.293825258725016	0.0798933759988463	0.000235330482263988	332.867741566676	0.423637669549606	0.17109669536223	2.47601316117018	0.0132858680532258	0.174378779315775	0.502696079249113	0.497867528292542
TMEM222	-0.166840074189086	0.0631004495900298	0.00819231221625251	95.2042252248289	-0.221288770629818	0.155916912055018	-1.41927368694765	0.155819240368331	0.526932988535201	-0.566627767376256	-0.537144884242274
WASF2	0.157805151793097	0.0686593228035218	0.0215402226106832	2522.08113230007	0.223388994043698	0.16319280427438	1.36886546583334	0.171041332439229	0.547802664067129	0.186958094272599	0.17649775364877
ENSG00000241169	0.595219148527869	0.246291280931861	0.0156606949884713	14.9782773694766	0.893435234567826	0.518967579926774	1.72156271244128	0.0851487626886082	0.410551708530153	1.20230955255874	1.25182376404125
AHDC1	0.35418788423057	0.139860174673089	0.0113270867706308	252.863187147031	0.514043957337333	0.26718369484397	1.92393460850044	0.0543627805302966	0.33591595086727	0.642813405833445	0.642956369750894
FGR	0.401452631993259	0.479315700984958	0.402281413512319	98.0986743605035	0.577839108175178	0.646943363772599	0.893183453966595	0.371758937328793	0.73796048199593	0.752527157392869	0.745338236678742
FAM76A	0.0489575066565809	0.0941357014828497	0.603012178042713	86.324455284202	0.0166059957485054	0.202148054316933	0.0821476902393039	0.93452926991909	0.984702548314547	-0.065705551713534	-0.155358651365648
STX12	0.0375938057543817	0.0424374723935586	0.375691113092424	624.317780160858	0.0956762089340536	0.122290181964097	0.78237032112801	0.433996970574604	0.780984083987125	-0.0920836520228655	-0.0284625481665786
PPP1R8	-0.111647685422553	0.0791565618268944	0.158401956464244	100.130598191174	-0.159850466282515	0.184835715777374	-0.864824558447607	0.387135089716789	0.747663143532131	-0.438511902683488	-0.438545410499409
THEMIS2	0.181650387386591	0.137404326190564	0.1861636235499	221.362458516239	0.167914598918221	0.273551950854786	0.613830749126546	0.539327175637843	0.836557502717433	0.242309077354448	0.08746948010372
RPA2	-0.0482879541393741	0.0478923621605889	0.313329649692113	187.252884907324	-0.101475351928542	0.126712160252091	-0.800833572142238	0.423228000602465	0.773958124561868	-0.291437515409133	-0.344861907737927
XKR8	-0.140056438199901	0.127150670099807	0.270679189729115	23.1374503363798	-0.180187689563817	0.354929928516479	-0.507671162916461	0.611683975035392	0.870324056796017	-0.504455994038344	-0.47118367313101
EYA3	-0.0519722830283511	0.0405596688575309	0.200060792092756	861.920825949266	-0.0932847737736053	0.101992353092868	-0.914625174778211	0.360388437894577	0.730635167210677	-0.299989799373875	-0.331717230255272
ENSG00000289576	0.452245867550179	0.130016605267891	0.000504472947048558	144.639984218659	0.662315430560295	0.268730242553854	2.46461069757553	0.0137162187672627	0.177075707423095	0.870431445272942	0.880910352794131
PTAFR	0.15495444454534	0.0735177276104406	0.03505561689738	622.946979388496	0.233919934381396	0.168364786640752	1.38936376809317	0.164722161995883	0.539687019011548	0.180340862581881	0.193398369418453
DNAJC8	-0.0435822922998056	0.0467162607211055	0.350863946178601	189.690987117439	-0.0250970734460108	0.13834235682173	-0.181412793757383	0.856043577525021	0.961357966662193	-0.280514452483224	-0.222285965192499
ATP5IF1	0.506004488313031	0.153476488699101	0.000977404940246244	71.3296860954118	0.738959436148853	0.301561877859547	2.45044049133102	0.0142681545327158	0.180524990152366	0.995219162160087	1.00391274839831
SESN2	0.136631265069322	0.103568788629234	0.187091547434325	71.3497561520224	0.167730703740329	0.225869586266902	0.742599774110923	0.457724025331367	0.792897167463447	0.137808005516735	0.0871743552958882
PHACTR4	-0.0467982701000534	0.0216606804395358	0.0307326626687882	1064.25424653215	-0.0316281557906611	0.0760601725134914	-0.41583071330861	0.677533882741944	0.899227693906368	-0.287979571966534	-0.232767395124445
RCC1	-0.371757304271467	0.195889413943317	0.0577235267687705	137.130821262671	-0.534703069636425	0.329643826187107	-1.6220630485369	0.104789849069782	0.444609510062274	-1.04229386390097	-1.04012889843076
SNHG3	-0.596297890585421	0.218369430168342	0.00632030570852685	88.4641766281853	-0.8534832910097	0.381948892298324	-2.23454841267894	0.0254470108276149	0.238604282585901	-1.5635108653234	-1.55172443155876
TRNAU1AP	0.131971666357422	0.0730367530052984	0.0707745473687567	218.073853859776	0.105054275053436	0.179664595529609	0.584724412418377	0.558733036423589	0.844066738900862	0.126991867070156	-0.0134121265457306
SNHG12	-0.549931537162343	0.18370603619522	0.00275760524517178	119.828876100727	-0.777572926208532	0.323462543843983	-2.40390407176041	0.0162210292288809	0.19249058366813	-1.4558825202888	-1.42989942189193
TAF12	0.00870799030887224	0.0813771324795474	0.914782768464962	168.749249647179	-0.0771238100096419	0.197639980824968	-0.39022372744482	0.696371117686586	0.90586399754915	-0.159135129696924	-0.305781252053519
GMEB1	-0.040374256999169	0.092169014892467	0.661353026950849	156.505619181298	-0.0471716151304798	0.183689883275379	-0.25680028910336	0.79733294688305	0.941467519296262	-0.273067769603733	-0.257712369230278
YTHDF2	-0.0738592591138362	0.0708084492760506	0.296908745386332	386.454774346918	-0.117208081028531	0.141735267193244	-0.826950718403257	0.408264994661503	0.763653595122475	-0.350795153687551	-0.370110632068419
EPB41	0.0683461810041158	0.101407516714114	0.500326894875529	1772.01677370106	0.0793459747523296	0.199741907473989	0.397242500363437	0.691188644272972	0.903913483339212	-0.0206994044023827	-0.0546701805796371
SRSF4	-0.0614602692651318	0.0681922758481755	0.367439972389194	754.642699609033	-0.0926464113027778	0.137801688141571	-0.672316954547009	0.501381938409693	0.818672658036471	-0.322013878926948	-0.330692752051495
MECR	-0.102607953482835	0.198996152488337	0.606114371937176	79.5851494801152	-0.148287023877369	0.35335418160231	-0.419655494679446	0.674737141767972	0.898077385058844	-0.417528337740382	-0.419987780240633
LAPTM5	-0.17833002330324	0.16415403996672	0.277320719864417	1299.0090412613	-0.253235944257897	0.284355952745361	-0.890559672878269	0.373165441882774	0.738403933145648	-0.59329892256511	-0.588415415562508
SDC3	0.768734843948243	0.313120817013042	0.0140855505397565	77.8780378064672	1.2385838603716	0.531574776565965	2.33002752382833	0.019804696448873	0.211755716378184	1.60508453391682	1.80573672158234
PUM1	-0.076340980209453	0.037627283681258	0.0424712267051831	1997.3554334429	-0.127938301422993	0.0959618216340362	-1.3332208501721	0.182459338961986	0.561715877316691	-0.356555872714158	-0.387331063121631
SNRNP40	-0.126968264627933	0.0448828035799816	0.00467105621777896	204.683661899543	-0.146693016367363	0.129691007636558	-1.13109628061839	0.258014569606046	0.641321444415732	-0.474074944913714	-0.41742963181355
ZCCHC17	0.0147617303547488	0.0439775378376494	0.737123328408492	235.050258285519	-0.00446808627739976	0.120609536271979	-0.037045878920586	0.9704484247387	0.992257754617554	-0.145082827233926	-0.189179464284281
PEF1	-0.273143917265184	0.108809592020167	0.0120631148996153	49.0465443750908	-0.469324784737396	0.281807914084145	-1.66540668761084	0.0958316460941203	0.43257049004629	-0.813386588297538	-0.935206333367513
ENSG00000269967	-0.310068900411196	0.11130135962345	0.00533875587503473	32.6341157398524	-0.466877494255491	0.273732275512404	-1.7055989958858	0.0880827664678041	0.416577568463812	-0.899099061525108	-0.93127879083236
PTP4A2	-0.287976154158805	0.100687161229779	0.00423496772509427	248.93324764238	-0.435182488237512	0.202816943819273	-2.14569098637684	0.0318976407940407	0.263373649171342	-0.847816061227081	-0.880412951567269
KHDRBS1	-0.10951927617419	0.121713716606441	0.368221123192584	851.261622548434	-0.169157012933054	0.218366441071382	-0.774647478353865	0.438547994044813	0.782498659792813	-0.433571312189616	-0.453481053855049
ENSG00000203325	0.670487523008931	0.206982874374334	0.00119807437531715	24.5782641444996	0.958429891078155	0.426811649968773	2.24555700658189	0.0247323969431628	0.235109736532662	1.37702699270164	1.35613066176731
TMEM39B	0.0124873775485577	0.0830944010262316	0.880544177055794	107.815595613874	0.00110149745810634	0.188752666348754	0.00583566568575581	0.995343838874933	0.998946836769309	-0.150362190618869	-0.180241098697507
KPNA6	-0.0575185476230039	0.0668117464340246	0.389290523779887	483.116295954293	-0.108333334998191	0.134739703588149	-0.804019395272882	0.421385773795119	0.773123587646337	-0.312864119551691	-0.355867965421135
TXLNA	-0.122157752664821	0.14224954288177	0.390474743181152	207.257702267857	-0.182304766128326	0.247541900092553	-0.736460235863764	0.46145065837553	0.79534532776966	-0.46290849762737	-0.474581270726704
TMEM234	0.190142579032666	0.142305860884772	0.18149886525881	23.2428753824366	0.247282187602839	0.340831398144447	0.725526430220607	0.468129136435519	0.798224964614371	0.262021659110527	0.214842827393813
EIF3I	-0.294038083520404	0.1622314135966	0.0699150200928931	23.7438301342188	-0.381106165621427	0.362547504483368	-1.0511895983521	0.29317151948923	0.675700284148272	-0.861887373218176	-0.793628379490624
ENSG00000291132	0.333834025012951	0.159364031437811	0.0361897506188827	26.0341058173176	0.590264729332335	0.393643586270557	1.49949027475488	0.133746489798116	0.491065056135059	0.595566813834489	0.765279537468852
HDAC1	0.0248151302819253	0.0485294659688317	0.609111945211384	180.274684198828	-0.0139335728664483	0.128675347865199	-0.108284711078032	0.913769850092107	0.978730522402117	-0.121746275699243	-0.204370182946121
TSSK3	0.358657188562649	0.169067497649141	0.0338894488192797	17.129308949045	0.621544462995972	0.381975276449871	1.62718505965278	0.103697799861484	0.443258323539797	0.653187821615693	0.815478925469816
FAM229A	0.847798488662079	0.267755209923098	0.00154381230740288	22.3872809600528	1.33687072803217	0.560121463935807	2.38675147107981	0.016997977863663	0.197173357093305	1.78861178168865	1.96347273871564
BSDC1	0.202402242859819	0.0772423823419518	0.00878390088641854	273.237298013275	0.254743298841316	0.176586227829713	1.44260003722925	0.14913317289339	0.516205963996262	0.290479521999963	0.22681681739022
ZBTB8A	0.0905259050161545	0.143651145342466	0.528577614326854	54.6805112975143	0.181984328960818	0.297146083763456	0.612440610543895	0.540246279963782	0.836701436478112	0.0307854938590299	0.110049334685353
ZBTB8OS	-0.210478323495985	0.117882754500301	0.0741820861810141	339.297887471546	-0.326804984074765	0.224155825980541	-1.45793660568579	0.144858017592169	0.509493516265495	-0.667923474421682	-0.70648294178696
SYNC	0.321556414703315	0.36143334071377	0.373643085675902	25.2007052291295	0.524727358845001	0.647726074901087	0.810106894222425	0.417878742253361	0.77050393220617	0.567067292499518	0.660101663352834
YARS1	-0.273338966777405	0.120183028889638	0.0229446037162712	204.487691313415	-0.387131387567688	0.220283145300831	-1.75742627534667	0.0788451779597237	0.399781551662228	-0.813839348858814	-0.803297977624826
S100PBP	0.283213059931281	0.0775263753735055	0.000259074284947554	547.914285391572	0.403231689110176	0.181168584981876	2.22572632639657	0.0260325182443919	0.241532592436911	0.478062410456447	0.465118920499572
ENSG00000287691	0.943884776901532	0.242484866348701	9.91955234340535e-05	19.8077590339167	1.36091989799103	0.498871176334179	2.72799865486594	0.00637198678616875	0.12324107155903	2.01165300490855	2.00206813172148
RNF19B	0.254715817683749	0.0796989593070971	0.00139359572747832	253.864926966289	0.389556583023247	0.195579261821842	1.99180925111633	0.0463919908339177	0.311773341343971	0.411912912065544	0.443172379528535
ENSG00000236065	0.201930973195447	0.234266175812265	0.388702716789205	30.6196770520575	0.253946008353897	0.448081254778102	0.566740977548047	0.57089017604002	0.850640444378595	0.289385582746674	0.225537283013176
AK2	-0.190837879598621	0.116477363281508	0.101335831494322	258.011382892132	-0.299012775499322	0.215626092286921	-1.38671889068714	0.165527497966614	0.541134136907759	-0.622332904614955	-0.66188052040176
AZIN2	0.336094317323771	0.182312737288205	0.0652554127271766	312.526287798121	0.469688722481665	0.324785016961424	1.44615267931972	0.148134382896824	0.514729648153612	0.600813539158956	0.571772718753827
TRIM62	0.357780007091948	0.109552383654155	0.00109141830392838	57.575170178012	0.521457459676845	0.286562663433964	1.81969784000493	0.0688050324483228	0.374603422241998	0.6511516556674	0.654853954442284
ZNF362	0.199846129495853	0.0817966015612763	0.0145573355623199	416.530972545344	0.270636017999785	0.178247923246447	1.51831232067484	0.128935683167598	0.483220784197697	0.284546119203019	0.252322302315553
ENSG00000225313	0.522962212317492	0.282577440808037	0.0642146890271712	131.567317042455	0.733706940803285	0.447149380329689	1.64085420461125	0.100827683222866	0.439709178055561	1.0345824425436	0.995483263203174
PHC2	-0.14075480538001	0.0988835433016634	0.154608601356389	2061.7028109904	-0.212252570026986	0.175714598365642	-1.2079393061316	0.227070609054813	0.608720399304564	-0.506077085590138	-0.522643106669805
PHC2-AS1	0.125547597548474	0.141970517052826	0.376522620897507	22.1699982762838	0.170668154705767	0.307880326775913	0.554332771089935	0.579351126535124	0.853794453345663	0.112079935394473	0.0918885335665052
ZSCAN20	0.0203625688817786	0.122580278698038	0.868065513295779	38.4996607917324	0.00423159873454786	0.28570547693193	0.0148110522065912	0.988182922163374	0.996686317647752	-0.132081826789276	-0.175217744913614
SMIM12	0.0506494271591081	0.152504481091315	0.739800436517112	169.971218215405	0.0317510998241485	0.293287175695612	0.108259420988463	0.91378991073498	0.978730522402117	-0.0617781649303742	-0.131052979073686
TMEM35B	0.162903700843673	0.117378945251797	0.165184459965058	29.9033809543083	0.298640165416092	0.28437341237321	1.05016908199617	0.293640381789931	0.676165024263066	0.198793150426013	0.297264854477423
ZMYM6	0.230361415142852	0.0503518596779252	4.76145132152913e-06	598.242208881489	0.334791859506613	0.128399128437448	2.60743093493592	0.00912244715033216	0.146065366597233	0.355380020296692	0.355283024902318
ZMYM1	0.146483178130679	0.0512160893817191	0.00423506374482718	250.597689271066	0.208488471488245	0.137591482699653	1.51527163889463	0.129703627489129	0.48470464898338	0.160676853721021	0.152584598849506
SFPQ	-0.193471204081601	0.0527431582602682	0.000244286703742063	1210.87515461514	-0.293044651403339	0.114794105209116	-2.55278483916496	0.0106865489305519	0.156900849482136	-0.628445534466523	-0.652302555948678
ZMYM4	-0.0501612875914315	0.0350213846493998	0.152056689585651	1690.92678965205	-0.0750907756399846	0.0892604846307889	-0.841254402220479	0.40020542932496	0.758125626107154	-0.295786008750914	-0.302518529862877
ZMYM4-AS1	0.443339674519411	0.307254303147482	0.149046405337382	18.3043872451263	0.617862023094899	0.619899851383887	0.996712649173188	0.318904008079916	0.699216104163883	0.849757858810066	0.809569149147165
KIAA0319L	0.0217604109000547	0.0527357063196081	0.679876656407465	1093.55770285536	0.0461019615473981	0.114352434173115	0.403156800996519	0.686832876910583	0.903219902497429	-0.12883707252374	-0.108021949348805
TFAP2E-AS1	0.472745912926804	0.291066759078512	0.104336588646871	17.5402550786855	0.706922744982762	0.551174667958205	1.28257480990829	0.199641080089205	0.57976481658003	0.918017373303291	0.952498554549747
TFAP2E	0.755018777289213	0.275468646476218	0.0061280112465408	29.9847425140628	1.19948118600208	0.516562194930505	2.32204601454323	0.0202304580783335	0.213099897562156	1.57324598190852	1.74298266032151
PSMB2	-0.152767864354182	0.0702672364896407	0.0296977696949213	147.300299391228	-0.233297334367344	0.169202951089267	-1.37880180496534	0.167955870061827	0.54454748200643	-0.533962514586366	-0.556416869000097
C1orf216	-0.0999097225765226	0.159719191154545	0.531620895132119	44.0265725651368	-0.193798103498933	0.310070747460998	-0.625012533706714	0.531962831982952	0.83229464402688	-0.411265043227704	-0.493026392680022
CLSPN	0.504818065033391	0.257256005916815	0.0497254846023874	27.7412188492955	0.768620591315664	0.492533950370573	1.56054337114704	0.118631529073106	0.465746788955739	0.992465165680507	1.0515145551396
AGO4	0.0720055164013279	0.0379176824173184	0.0575650394982568	1216.01398427181	0.0716452217257548	0.104989133272755	0.682406069013114	0.494982219236335	0.814680176527675	-0.012205136821434	-0.0670287605227272
AGO1	0.128292733213815	0.0405133020191294	0.00154188972045005	269.63239141262	0.229577958073066	0.11258910108569	2.03907799120217	0.0414422443748661	0.296320426705787	0.118452108031389	0.186430133827424
AGO3	-0.0880628397575611	0.0495794979277642	0.0757008371527917	1357.8221973503	-0.122527317408178	0.100253071742393	-1.22218018140152	0.221639496779608	0.604369255704166	-0.383765352234342	-0.378647226841321
ENSG00000271554	0.457974613509774	0.196803154307901	0.0199615677025637	27.4029046051727	0.801594497360393	0.436232198880793	1.83754087712228	0.0661300877289245	0.37059903347525	0.883729352078957	1.10443284150503
ADPRS	-0.290154945956055	0.186212435282741	0.119187462131095	81.9287125566212	-0.420859110370749	0.333311326307158	-1.26266069333303	0.206711145766367	0.587207677564912	-0.852873602698442	-0.857426029403863
COL8A2	-0.22983292316717	0.156864733046237	0.142875546930297	112.28759107286	-0.330675925187332	0.285794428244698	-1.15704118942517	0.247255532386875	0.629169762407967	-0.712850525561745	-0.712695234926289
TRAPPC3	-0.0546841082242389	0.0716647446389116	0.445430874340928	119.315143494498	-0.104183628430512	0.169799649948854	-0.613567981217241	0.539500847272405	0.836557502717433	-0.306284649762331	-0.349208294583745
MAP7D1	0.0405806069074481	0.0870978031006221	0.641272777205993	173.323226827408	0.0846682425408945	0.177904497293494	0.475919630076664	0.634131636614325	0.881276360473332	-0.0851505110419757	-0.0461287208397227
THRAP3	-0.0357690966094835	0.0666956861486394	0.591749157157601	836.881548484039	-0.063807381706583	0.125555939239047	-0.508198832275863	0.611313909714816	0.870181973610152	-0.262377996637588	-0.284410336355813
SH3D21	0.322908963795173	0.189416547356231	0.0882399721407828	57.0386383001255	0.475041843266373	0.373451235326164	1.272031789777	0.203361824483499	0.584374965120662	0.570206910122809	0.580363693030567
EVA1B	0.192055269599144	0.321597644552709	0.550379762181054	25.4603363602731	0.351171060724429	0.579444378499632	0.606047920654134	0.544482932333118	0.838137481489706	0.266461510533712	0.381569242231427
STK40	0.133903411930231	0.113429661761298	0.237802474986845	299.361443026041	0.196931587445434	0.207152272256424	0.950661005550842	0.341776489181526	0.715575562074535	0.131475950110549	0.13403749380105
OSCP1	0.689989129975707	0.220454763047104	0.00174898853145199	19.8992835755173	1.05122343130978	0.479194997308514	2.19372789201507	0.0282549774069165	0.249671715905688	1.42229528594431	1.50505069350931
MRPS15	0.15358368690973	0.10987220502053	0.16216132778804	39.5902798698253	0.101280880514801	0.292129672242878	0.346698367670765	0.728817936659875	0.918031711992599	0.177158978200806	-0.0194678717308579
CSF3R	0.0507372616098327	0.0999476609817763	0.611707019435125	1235.61290243491	0.0482736762450506	0.177798221950656	0.271508205849481	0.786000189306225	0.937941028060466	-0.0615742783645653	-0.10453666555748
ZC3H12A-DT	0.281767232567734	0.279528214061439	0.313449665829754	32.1180438029142	0.588113720484907	0.556333823123023	1.05712379158162	0.290455094356963	0.673271273410546	0.474706269745435	0.761827483532375
MEAF6	0.225699433644959	0.0732267250364458	0.00205476525903851	172.321401582775	0.340751760821618	0.18219772400021	1.8702306117788	0.0614518004843965	0.357084006852289	0.344558350785144	0.364847792997105
SNIP1	0.0752138185339311	0.0781683842747494	0.335947869397459	71.8041815750035	0.193734312129602	0.213222485415418	0.908601697199771	0.363560410371842	0.732664106500287	-0.00475783455566652	0.128906335529331
GNL2	0.0664918894161625	0.128413424705895	0.604600980283298	139.523126035734	0.112286547135275	0.247110705916734	0.454397743386768	0.649542576273314	0.886802708988873	-0.0250036966334741	-0.00180538985580678
C1orf109	-0.243566064110689	0.122058687167601	0.0459902006861494	43.7474193864152	-0.374854977966458	0.279581694656898	-1.34077081987245	0.179994872998171	0.559030169304111	-0.74472871141757	-0.783596139512717
YRDC	0.0401330700374274	0.146623111309162	0.784302993635631	19.58552579506	0.0360069179551682	0.364033239272784	0.0989110720413827	0.921208877800379	0.981184022721883	-0.0861893603175005	-0.124223014729426
C1orf122	0.0229404553952574	0.211890294346212	0.913784913780996	44.6284703256718	0.0396095712695108	0.403187382468237	0.0982410982879189	0.921740848570385	0.981451005054684	-0.12609788285905	-0.118441284184518
MTF1	-0.149461381386528	0.0990549059024624	0.131330961324796	188.33637664472	-0.171465530039143	0.178287259338334	-0.96173742686657	0.336181516931351	0.711025057255524	-0.526287309110392	-0.457185885461403
ENSG00000230955	0.458642026386008	0.275863139481702	0.0963983613925121	18.4323904044877	0.587209650671712	0.507795194449457	1.15639072029493	0.247521375569143	0.629587354175768	0.88527859065436	0.760376583987623
INPP5B	-0.0759222526030785	0.0658995373059156	0.249283751094934	460.815504942835	-0.136863794405373	0.137672620230524	-0.994125005946738	0.320162012703921	0.700361476005025	-0.355583897219705	-0.401655171189189
SF3A3	-0.134985254607075	0.143823323233533	0.347962282172672	193.118392666476	-0.193160828934475	0.251510837663127	-0.768002010287898	0.442485990578184	0.784283131231016	-0.492684460217642	-0.492003660406518
FHL3	0.087514905946449	0.160625404405232	0.585864590384787	84.178808219213	0.142557333422479	0.290875655252802	0.490097162990767	0.624065145535394	0.877290626551455	0.02379618323078	0.0467747854828382
UTP11	-0.0209819146428777	0.152405792338478	0.890500145176831	43.8853837338897	0.0165154828347337	0.320906208418115	0.0514651396622884	0.958954879542097	0.989859364342487	-0.228053107891882	-0.155503911326183
RRAGC	0.156526746955744	0.0810205610934539	0.053367088439499	129.528299871566	0.241093389996308	0.19117483934556	1.26111464678946	0.20726754428349	0.58770913988471	0.183990584715118	0.204910714299422
RRAGC-DT	0.650226880133923	0.139848713881377	3.32737396444636e-06	262.845017718248	0.975769774167046	0.266565860720262	3.66052041146796	0.000251703500713884	0.0231031330514438	1.32999678003693	1.38395863269669
MYCBP	0.316462915927802	0.101603463205536	0.00184140624790879	50.6146098778091	0.484609498913554	0.225390175003582	2.15009149758126	0.0315479780277322	0.263095677014157	0.555243959345798	0.595718378056252
AKIRIN1	0.0789690239766402	0.0499323199063375	0.113758908752669	231.399903319254	0.108368934256703	0.124877075396439	0.867804870611132	0.385501163221989	0.746952355983851	0.00395897229295068	-0.00809258433910312
NDUFS5	-0.0581756262411056	0.270986341143476	0.830016015318323	30.5172475806483	-0.0758631049977562	0.488008960365823	-0.155454328012517	0.876463157119082	0.969199389844378	-0.314389369630743	-0.303758005285277
MACF1	0.136741880053576	0.0792267884458542	0.0843554896758883	2769.27377804322	0.198931422470353	0.171289348201905	1.1613764928095	0.245488824364451	0.628161087276991	0.138064771615693	0.137246935909265
PPIEL	-0.378622234041137	0.11054339922841	0.000614572404199547	71.8100757904377	-0.697415532795396	0.272610989180886	-2.55828106889939	0.0105191032668914	0.155975204739604	-1.05822914833333	-1.30125855377067
PABPC4	0.0285277046403238	0.133000359099561	0.83016228149048	211.228061341129	0.0299100965376339	0.254562465726161	0.117496098461778	0.906466935606838	0.977039211182255	-0.113128426666211	-0.134007519521012
PPIE	-0.0284722185523106	0.149527128308159	0.848983889825062	48.8397234833844	-0.156139007753209	0.326826048080069	-0.477743462219257	0.632832806121192	0.880558925392017	-0.245440048077201	-0.432589063531574
TRIT1	-0.294534229959605	0.0392498609844594	6.18599159184529e-14	263.996845319374	-0.408804215832488	0.128981691797641	-3.16947475362518	0.00152714724621059	0.0609725853753177	-0.863039057924945	-0.838079690501357
MFSD2A	-0.280025892931996	0.285275502369399	0.32629788073967	41.6770575866311	-0.416669235313795	0.492053430922029	-0.846796728015946	0.397108432321955	0.756526865048812	-0.829361440683032	-0.8507018940285
CAP1	-0.0179736586483647	0.049210688098774	0.714933066992134	640.589782109886	-0.0154678946250125	0.122188927864512	-0.126589985650451	0.899264923464874	0.974378230754985	-0.221070164653376	-0.206832544490011
PPT1	-0.0144955170033478	0.126051724065384	0.90844783387752	369.085383059235	-0.025910465821405	0.234153045200744	-0.110656112967446	0.911889048950756	0.978686807630369	-0.21299649481712	-0.223591340739763
RLF	-0.440274051047131	0.0866699682107273	3.7765012200641e-07	1198.01406158207	-0.670266230803072	0.161379077265272	-4.15336512118793	3.27621354646165e-05	0.00787539141277133	-1.20133902312086	-1.25768790322346
ZMPSTE24	-0.0805501853864656	0.0876342684131037	0.35801027118893	171.683370246753	-0.0770786111389492	0.188852380657583	-0.408142120690044	0.68316933808645	0.901929269066239	-0.366326530824343	-0.305708714490651
COL9A2	0.960191570518123	0.212127508604318	5.9973409371857e-06	121.497194831931	1.44389403871114	0.384350657669546	3.75671020693961	0.000172161665070475	0.0186916221805023	2.04950530685173	2.1352294664325
SMAP2	0.696566423238383	0.196970117761206	0.000405609905843914	5404.71333209747	0.989342302910375	0.351389208125018	2.81551703932349	0.00486988144033863	0.110136623847286	1.43756289136089	1.40574055206554
ZFP69B	-0.144657355636095	0.134607508379478	0.282526809791185	24.643977962532	-0.149288966133895	0.374696591724344	-0.398426271898742	0.690315995340639	0.903880669888053	-0.515135918007781	-0.421595750712211
ZFP69	-0.123891119929535	0.114923729162451	0.281020786948686	31.7421202589796	-0.129857184629007	0.284541221540848	-0.456373891718762	0.648121136816315	0.886095160840453	-0.466932093106963	-0.390410589425246
EXO5-DT	0.104085635562034	0.069146969945905	0.132251790314069	134.293192244178	0.164935186190992	0.176280432016915	0.935640923407569	0.349458096820662	0.721690392669101	0.0622611491569874	0.082687959355573
ZNF684	0.00123411887613345	0.128662152579412	0.992346861306275	41.6857885848977	0.000876666353074477	0.286949913487355	0.00305511976783749	0.997562370897879	0.999541555124836	-0.176483925837245	-0.180601919668604
RIMS3	0.403926083480748	0.258720128048193	0.118465428966355	15.0712288101833	0.573980327755104	0.551838474411396	1.04012379413618	0.298282390350217	0.679749349805847	0.758268680511858	0.739145459668528
NFYC-AS1	0.421420218403185	0.142122853725065	0.00302503280640165	26.7715553842949	0.469149383290575	0.337559665430523	1.38982654427099	0.164581555549617	0.539665130491621	0.7988771099118	0.570907158400634
NFYC	0.0264142015471531	0.0638487404978503	0.679094084023517	671.355108892339	0.0303222027898091	0.127076043038241	0.238614628413353	0.811404420915161	0.944589119970934	-0.118034416103591	-0.133346149386822
CITED4	0.304526407910649	0.251090372704425	0.225200197392966	20.9061370433882	0.47050600501948	0.501696422212807	0.937830098417372	0.348331730642828	0.720633019329697	0.5275362249968	0.573084337441613
CTPS1	-0.368494001892639	0.201968937450526	0.0680752633149007	111.79100506687	-0.521279379227345	0.356511916859528	-1.46216537113046	0.143695898502884	0.506702032982962	-1.03471889178324	-1.01858584277381
SLFNL1-AS1	-0.0401161470947781	0.114454129209564	0.725963655312909	38.713850618119	-0.106440847905642	0.303804028754759	-0.350360225115924	0.726068372701153	0.916986252437649	-0.272468629498986	-0.352830801010872
SCMH1	-0.0441860614497915	0.096052284155788	0.645501194706689	904.217399097415	-0.0617431196656007	0.204634665299495	-0.301723657500726	0.762862732207084	0.929692008322871	-0.281915957445303	-0.281097498329593
HIVEP3	-0.192768213326497	0.106460343870923	0.0701866210314951	3430.64470109913	-0.273555197250697	0.206361780161386	-1.32560979575173	0.184968979845195	0.564855924881316	-0.626813710396683	-0.621024838514888
FOXJ3	-0.108616355805453	0.0363655124469289	0.00281918061302153	1199.08308461425	-0.168321019075621	0.0861732067735443	-1.95328716868984	0.0507855770641369	0.324689234431745	-0.431475399576035	-0.452139406241709
PPCS	0.000797746908838735	0.0594076101613309	0.98928603908763	121.564178929136	-0.0972045765918827	0.183280182048112	-0.530360541470688	0.595861978497062	0.863390353133229	-0.177496858474644	-0.338007939270826
CCDC30	0.282375675381436	0.175596082903004	0.107813760006356	355.345073668962	0.401146734649113	0.322631437281857	1.24335910359121	0.213735533495239	0.594874004513283	0.476118623494487	0.461772874171916
PPIH	0.0204080901629993	0.0764939582642187	0.789628166126636	86.6576603235773	0.0658509642327327	0.218589115994225	0.30125454295022	0.763220401137449	0.929870304007433	-0.131976160076241	-0.076327694560898
YBX1	-0.418354120655482	0.0991845472159659	2.46548238686218e-05	415.907643797077	-0.611194205302379	0.181480089465047	-3.36783063698067	0.00075762121429588	0.0404176136977242	-1.1504571733062	-1.16288596021461
P3H1	0.124393663585292	0.0599626530507117	0.0380311352097035	124.584248544075	0.116306807042276	0.171125286178431	0.679658802270776	0.496720527529668	0.815808499263888	0.109401355054043	0.00464653806360742
C1orf50	0.116286700292884	0.0721690156317208	0.107112040306289	83.3190049930482	0.189482589138224	0.181029035703534	1.04669722402175	0.295239244465941	0.677075436122837	0.0905829883290063	0.12208294328399
SVBP	0.0921694317400862	0.132897221823896	0.487971239838227	81.4488519296562	0.128779243972572	0.293259983749449	0.439129956723302	0.66056737391241	0.891914244961793	0.0346005461169214	0.0246629713080288
ERMAP	0.25613399152191	0.0746968623006547	0.000605855825812987	343.077696552248	0.375059400313666	0.183186966419104	2.04741313012186	0.040617538267585	0.293818393417826	0.415204861764063	0.419906526066198
ZNF691-DT	0.251860740845787	0.201131870823769	0.210490815839404	19.5049998708335	0.303760512794567	0.444849061376665	0.682839504830079	0.494708263804376	0.814337568972837	0.405285537421422	0.305482261553705
ZNF691	-0.053686266368959	0.0707775788194259	0.448139260273526	81.3057915864726	-0.176443006134705	0.214370454749013	-0.823075205682081	0.410465227571462	0.764879271552542	-0.303968399732701	-0.465174005068608
EBNA1BP2	-0.129737339245184	0.196582545688081	0.509277140534066	26.4358402131319	-0.138471339386846	0.409887371660573	-0.337827776508114	0.735492976608341	0.921176428252634	-0.480502686073617	-0.404235045273852
CDC20-DT	0.536021681168829	0.153028055429657	0.000460451386941173	24.3696193893782	0.629740140369941	0.336000746717077	1.87422244302392	0.060899772032074	0.35533682439029	1.06489686055864	0.828631786451649
ELOVL1	-0.15935170960594	0.181091734861285	0.378886284317848	55.0816106974593	-0.159298950104765	0.370133220764654	-0.4303827410457	0.666917247859655	0.895157810189987	-0.549245328870783	-0.437660307867353
ENSG00000288772	0.288471904660762	0.127323530461918	0.0234721724814047	57.9681151685994	0.440463628590155	0.288067125636025	1.52903122012847	0.126256704495039	0.479915007076687	0.490269554500389	0.524870726447862
MED8	0.00482854511129868	0.118260388218234	0.967431601662412	43.1215070958187	0.00364472688998391	0.272699239645063	0.0133653723960792	0.989336293198708	0.996907538949801	-0.168140329274673	-0.176159588208985
SZT2	0.0248129199867977	0.0817099840422747	0.761378857678906	290.844939377702	0.0578193695924071	0.180666449954251	0.32003379491349	0.748942712084206	0.923897842757041	-0.121751406368124	-0.0892172268040983
HYI	0.407393910181088	0.264354762555446	0.123295408797317	43.5070691059224	0.638469029912313	0.46122941327963	1.38427648265621	0.166273812162457	0.542153966223111	0.766318406683305	0.842640374813273
KDM4A	0.157885229334371	0.0696880494062829	0.0234758986343397	192.224770813487	0.240935495949178	0.164552276463502	1.4641881663826	0.143142542624689	0.506048343349264	0.18714397503754	0.204657317495595
KDM4A-AS1	0.0471323071574287	0.133291074897933	0.723635395583274	23.8491327813785	0.0688557670653364	0.300498892146937	0.22913817276793	0.818761525040953	0.948947597661942	-0.0699423136529354	-0.071505426414938
ST3GAL3	-0.212037551530677	0.0716628235576069	0.00308817246095933	874.678223639881	-0.304569319588889	0.14409639384756	-2.11364983853165	0.0345451857636612	0.272750469387317	-0.67154284753421	-0.670797959267963
IPO13	-0.0917742998349986	0.11275923855451	0.415704498792948	28.9865650818675	-0.0382141516978508	0.343499993383743	-0.11124935206377	0.911418617198886	0.978626548544341	-0.392380614731948	-0.243336953275835
ATP6V0B	-0.137201593775133	0.191616839521016	0.473978663306898	309.730148968364	-0.18254212333436	0.334712923460432	-0.545369212061331	0.585499610959788	0.857398093332856	-0.497829158885593	-0.474962194254016
CCDC24	0.468838921629554	0.158792469584156	0.0031518535514398	23.054426903004	0.628510606353664	0.387113212559482	1.62358345301141	0.104464739314732	0.444609510062274	0.908948232076018	0.826658564562769
ENSG00000230615	-0.79380456642618	0.257098420451049	0.0020181292441859	59.6693688887255	-1.12120329557811	0.455900533861621	-2.45931560132463	0.0139202187116251	0.177802422078209	-2.02197514134829	-1.98137580038013
DMAP1	-0.223923793656929	0.108712799247998	0.0394201545128595	67.521894499037	-0.484098407945907	0.271417282109575	-1.78359463400149	0.0744895581839755	0.390163885587416	-0.699133901699195	-0.958915833313999
ERI3	-0.0369973497824891	0.0822005360698934	0.652648086373142	642.358781725376	-0.058137924704414	0.177809818877069	-0.326966896831544	0.743692922810182	0.922439340445074	-0.265229091160546	-0.275311688814018
RNF220	-0.357575396385449	0.688479679609635	0.603503046116722	36.6431544482533	-0.439264557074538	1.017725314887	-0.431614061917395	0.666021936508223	0.894469730484143	-1.00937397345201	-0.886964073760317
ARMH1	-0.843867675981437	0.71033479628737	0.234838990488686	58.1980430208043	-0.921596392501712	0.976914589977565	-0.943374581520864	0.345489339877832	0.718796688821034	-2.13818461720576	-1.66103597642404
RPS8	-0.345266919770883	0.217130561955379	0.111804364016153	448.731559585669	-0.465154678941682	0.372406946727891	-1.2490494149712	0.211647000640154	0.593201314375472	-0.980802803409053	-0.92851392475895
PLK3	-0.257504590326294	0.193409933686985	0.183059802090189	144.568446266402	-0.38859847547602	0.331936584727686	-1.17070095119168	0.24171900275782	0.622376258191397	-0.777083649816938	-0.805652438693257
BTBD19	0.391778049194543	0.207148731899016	0.0585858205979055	79.7280861681593	0.55905130967887	0.366623218830096	1.52486607766638	0.127292504418709	0.481132430519235	0.730069938770891	0.715186573734869
PTCH2	-0.594386466942728	0.364665192919914	0.103111812329254	23.7117125444214	-0.929501809408821	0.65310627420072	-1.42320146984709	0.154677759650591	0.525048684890253	-1.55907395475927	-1.67372301189872
EIF2B3	-0.247757592280854	0.117743511577405	0.035359749185491	616.703381276054	-0.359611929488286	0.203997243968114	-1.76282739165092	0.0779296060602948	0.396439793526105	-0.754458336605137	-0.759133280809965
HECTD3	-0.0334266371014055	0.13508083765198	0.804554919511868	47.3749778692582	-0.0548261584049334	0.294188753589785	-0.186363882833477	0.85215941354937	0.960230977922483	-0.256940539914077	-0.269996789293968
UROD	0.138523403479446	0.165443683495693	0.402432765928645	26.2996393341116	0.325009496392732	0.419266936181205	0.775185134685327	0.438230270843237	0.782498659792813	0.142200150048782	0.339583765861283
ZSWIM5	0.44797659401933	0.96880110593553	0.643792306748451	29.7770411106822	0.715272343646113	1.25029787295994	0.572081548817473	0.567266728696618	0.848894418652582	0.860521352917121	0.965898436641492
MUTYH	-0.0949679992874864	0.0805539737909529	0.238423564212368	63.5983416623048	-0.190009240989794	0.202049397628062	-0.940409836507247	0.347007378572641	0.719777161822285	-0.399794020385671	-0.486945823669305
TOE1	-0.0198549769360083	0.151391989821499	0.895657079661328	18.3385962766439	-0.0904399181097759	0.358266558522712	-0.252437510446687	0.800702909578074	0.941467519296262	-0.225437192871765	-0.327151653872461
TESK2	0.370856723756544	0.173796283385743	0.0328543432419648	201.657135397271	0.544009556856163	0.321380066940359	1.69272961461272	0.0905069455576794	0.422081561856593	0.681506110335303	0.691046765056144
PRDX1	0.0386214573647259	0.271033939323787	0.886687640847836	62.5087547656259	0.109239919624964	0.466699250772455	0.234069198620215	0.814931257690713	0.946458377519302	-0.0896982058118113	-0.00669478047943396
AKR1A1	0.11149891717754	0.132299283638793	0.399352650121525	353.927709766795	0.170603971980899	0.24289461666151	0.70237856369887	0.482443110035452	0.806047296558961	0.0794693005997371	0.0917855297000644
NASP	-0.111388998834411	0.139742437092709	0.425391700402192	437.251651499854	-0.16805484012292	0.250154407940048	-0.671804432737383	0.501708206406212	0.818718834626718	-0.437911423946023	-0.45171222803527
GPBP1L1	0.0328451261076488	0.0360886733357996	0.362757727027686	1194.88797131883	0.0647445722937251	0.113227577288262	0.571809216838527	0.567451232433562	0.849020066498042	-0.103106570448513	-0.0781032914641397
TMEM69	-0.174291420967162	0.100837696586642	0.0839102351158587	89.8435752635952	-0.304722221522679	0.21503795306668	-1.41706251002208	0.156464652240075	0.527961559644331	-0.583924277944716	-0.671043344461552
MAST2	-0.11105556164821	0.100908803374339	0.271090925438804	671.569090493136	-0.167628073069704	0.186044135871324	-0.901012398400146	0.367581727600154	0.734747907381638	-0.437137429661928	-0.451027329464176
POMGNT1	-0.13101915835654	0.134731685021516	0.33082919602576	49.5018453153969	-0.112717553996781	0.288614591153823	-0.390546969736209	0.696132130376744	0.90586399754915	-0.483478121047554	-0.36290399433871
LURAP1	0.721722326083953	0.563995083238195	0.200664502450564	80.5992871757133	1.08474592301985	0.76647375001773	1.41524210450097	0.156997523404172	0.528042604242364	1.49595627344153	1.55884937946389
LRRC41	-0.117337019730993	0.109858643392218	0.285487711660231	159.630174919396	-0.165387990950568	0.220720081899685	-0.749311025653455	0.453669763879655	0.790187259715521	-0.45171832481418	-0.447432325981673
UQCRH	-0.346317559943512	0.117136465206923	0.00311121218986211	113.406720479432	-0.464148297410889	0.234500001521982	-1.97931042387384	0.0477810667052129	0.316079752666915	-0.983241612042009	-0.926898829902819
NSUN4	-0.139470335483292	0.0927321372080663	0.132578031688313	131.97174702892	-0.214953641860343	0.192743747307012	-1.11523016888301	0.264751801030391	0.648582339466626	-0.503095497455116	-0.526977931078454
MKNK1-AS1	0.383787026815062	0.232929955992044	0.0994245272021396	22.4526234161646	0.620410499829606	0.523084179185894	1.18606244370684	0.235597640594678	0.61698584513024	0.711520701008104	0.813659080787655
MKNK1	-0.265581590935766	0.0964385919412262	0.00588909665727206	1959.09142893502	-0.389127524844035	0.191691134621181	-2.02997142049906	0.042359444413097	0.300940146413199	-0.795832465375251	-0.806501485388547
MOB3C	-0.197584864834281	0.167570708001131	0.23835302921087	67.987727164706	-0.235227210711623	0.328030587213743	-0.717089258991418	0.473319022848266	0.801081547192617	-0.637994409160308	-0.559514037679411
ATPAF1	0.0481526365149163	0.106385813486676	0.650820434067524	143.758412951883	0.0445224121798877	0.240813366484327	0.184883475655349	0.853320432069343	0.96044246588417	-0.0675738642919392	-0.110556894576249
EFCAB14	-0.0809559231482736	0.0335342395318936	0.0157729504810127	373.042533203649	-0.0800549977159474	0.128720055257138	-0.621931039075656	0.533987214289843	0.832894736487941	-0.367268353516824	-0.310485378711206
TAL1	-0.0935978565415336	0.0902050062795482	0.299450421361661	615.090743398502	-0.166197540951845	0.171134106310841	-0.971153819274173	0.331471686638952	0.707715208820134	-0.396613563323144	-0.44873153508164
STIL	0.133154060841317	0.242153943506691	0.582406072311987	23.1885598254842	0.209442200433522	0.551891697489902	0.379498733874964	0.704317544310554	0.908529259607267	0.12973651166876	0.154115194022936
CMPK1	-0.0266145653480897	0.0357478601341244	0.456569245558467	335.23721930617	-0.00262478356382783	0.103398842189357	-0.0253850382485037	0.979747845011494	0.995304268976438	-0.24112795266193	-0.186221233593545
ENSG00000290466	-1.1527739527043	0.356214775312589	0.0012114237239902	24.1948361974625	-1.58662363594226	0.640509215477305	-2.47712850588717	0.0132444206112567	0.174079074994598	-2.85523629110198	-2.72830723210908
SLC5A9	-0.202274729692639	0.335533639093807	0.546611900548582	24.4598531138239	-0.204440187054317	0.629238232051081	-0.324901089350402	0.745255932399333	0.923211175977257	-0.648880803191237	-0.51010537702433
SPATA6	-0.462381475525576	0.236504768316283	0.0505757576661908	1912.10520569997	-0.66825382115959	0.37006518868723	-1.80577325722031	0.0709537643494681	0.381645022258385	-1.25265609539267	-1.25445828069546
ELAVL4	-0.777470740225343	0.460363022353951	0.0912537379918528	250.133483359473	-1.11119896555654	0.655162678065908	-1.69606572956336	0.0898734328874533	0.42007684246526	-1.98406008975823	-1.96532031698493
FAF1	-0.114460216441289	0.0288256429174226	7.16384379889395e-05	2668.04073629497	-0.159815980023171	0.0744130283402976	-2.1476881614375	0.0317385364601408	0.263095677014157	-0.445040517434425	-0.438490065107656
RNF11	0.1024104673624	0.0836959894912631	0.221102913307734	185.871140463255	0.151330024755145	0.172612409749408	0.876704200902127	0.380647324425851	0.744150629659995	0.0583726488184768	0.060853669298053
EPS15	0.217934118059482	0.212245673617593	0.30451407158583	2712.43230033401	0.311554316257455	0.346989262926784	0.89787883817948	0.369250147762185	0.735825000620281	0.32653303709463	0.317990173809095
OSBPL9	-0.0298497387058774	0.0781855330940875	0.702623929739805	976.376794994151	-0.0300429054469634	0.180897505344609	-0.166076947217883	0.868096395661418	0.966224727669175	-0.248637630018299	-0.230223300665788
NRDC	0.0471140130619658	0.0587376922535602	0.42249009184083	1340.30856127553	0.0627681236619742	0.130612171202311	0.480568717939387	0.630823052792092	0.880170791968713	-0.0699847789984546	-0.0812752018389578
TXNDC12	-0.0369188953793614	0.049204193812745	0.453061942682161	175.295514111073	-0.0446072728514589	0.145203498330896	-0.307205221390782	0.758687171478085	0.927892403298839	-0.265046978120681	-0.253596975716506
BTF3L4	-0.0441505465493934	0.0391621437553852	0.259582618394581	366.181180652436	-0.109961936980159	0.119039302730046	-0.923744800736341	0.355619200680572	0.726799677480752	-0.281833518140252	-0.358481632905363
ZFYVE9	-0.263202109262419	0.235963591156947	0.264663947464372	275.961651238027	-0.364400142020977	0.402994570572217	-0.904230896966083	0.365872980153296	0.73382107848928	-0.790309070593573	-0.766817660138267
CC2D1B	-0.0813619701067507	0.068606451827784	0.235652703839709	81.5376950030622	-0.0687381660852351	0.176394031070364	-0.389685329305816	0.696769246136546	0.90586399754915	-0.368210893935055	-0.292323522600771
PRPF38A	0.141398295291597	0.0916390736020326	0.122832881565713	98.3400048173998	0.219059042314632	0.207232367287727	1.05706963242129	0.290479809324741	0.673271273410546	0.148873520392832	0.169548815745072
TUT4	0.0477480477118946	0.0585215676312396	0.414554393306594	1557.11966141659	0.0640223691292525	0.146797985861611	0.436125664487028	0.662745557482073	0.893403933034265	-0.0685130199527569	-0.079262321693065
GPX7	-0.0842966672310788	0.145782025338472	0.563103629743937	19.2776086039956	-0.0949237411283735	0.362306538826089	-0.261998421104781	0.793322659460912	0.94005480792786	-0.375023087936751	-0.334347532643638
SHISAL2A	-0.418715376852232	0.278019261639974	0.132050213617777	117.141126890054	-0.640404917805182	0.450702647891074	-1.42090338453027	0.155344848939731	0.526248555300964	-1.15129574273681	-1.20976487249952
COA7	-0.0723003669554803	0.200531984307173	0.718441241556415	27.0273480643911	-0.0411179475994985	0.39153214764663	-0.105018062620515	0.916361476075098	0.979922356205629	-0.347176560231208	-0.24799712010174
ZYG11B	0.195767432656043	0.0660965663957862	0.00305806974891416	478.363922125373	0.275969581672931	0.135993896366685	2.02927917388899	0.0424298633031084	0.301120652581751	0.275078404829172	0.260881890294634
ECHDC2	0.247973513467711	0.147904890672988	0.0936257889929946	362.970786825675	0.347589903670776	0.282956443009033	1.22842194358401	0.219288614589158	0.600975565998387	0.396262273382131	0.375822010034315
SCP2	0.14266970635202	0.0665879687794027	0.0321472534858747	416.514784857421	0.232247352020248	0.160339988974904	1.44846805531837	0.1474861937066	0.513927136793461	0.151824795578168	0.190714119871645
CPT2	0.203170719647727	0.0907596861180713	0.0251847626466908	52.8084456313566	0.361794921247372	0.243085915918119	1.48834176542437	0.136660785810526	0.49580136915252	0.292263356154988	0.398618981279535
CZIB	-0.159874057629055	0.0772299847101753	0.0384426580865117	63.4377693274579	-0.210000337936372	0.224159302001254	-0.936835259842118	0.348843304953496	0.72116812851335	-0.550457834256897	-0.519028604263847
LRP8	-0.146794523590224	0.365540930614106	0.687991949785581	264.466975578091	-0.228111295086953	0.570248228984549	-0.400021049593008	0.689141012971482	0.903880669888053	-0.520096839731881	-0.548094036049405
LINC02812	0.447319142746582	0.304650712499348	0.142022303921383	39.546444586694	0.687981572544547	0.563238928534152	1.2214737612953	0.221906694309037	0.604533273581395	0.858995237809878	0.92210074890844
NDC1	-0.179916442144946	0.118188849673373	0.1279391065865	253.733814591456	-0.251667356911543	0.213504485154482	-1.17874505881901	0.23849970755586	0.619533780412031	-0.596981412600645	-0.585898062772367
YIPF1	0.00599338597375438	0.095107668923703	0.949753084390455	213.592291896441	-0.00962088568006862	0.195335349586134	-0.0492531725591545	0.960717537077066	0.989859364342487	-0.165436431189119	-0.197448952103048
LRRC42	-0.166982700832998	0.109722500621017	0.128043213377264	43.6770660999046	-0.209374670268668	0.273005792572519	-0.76692391137837	0.443126755997474	0.78461496933604	-0.566958840848911	-0.518024499358464
TMEM59	0.0419948172456231	0.0545586317160639	0.441466577397448	290.422822303301	0.0975381076137527	0.152478933603793	0.639682514223238	0.522379025644331	0.82833194975717	-0.0818677616560205	-0.025474473675735
TCEANC2	0.278508699856119	0.0927129109735268	0.0026646368230248	169.420694394443	0.393127625216541	0.1952015075486	2.01395793584567	0.044013949995988	0.306330709437006	0.467142369263719	0.448903378857261
CYB5RL	0.168546625269105	0.143801064936805	0.241164176453094	42.370126157612	0.275194522192633	0.315431550728697	0.872438161486668	0.382969389604715	0.745534177463622	0.2118918431682	0.25963803342572
MRPL37	0.018194273470153	0.0971691345635318	0.851469843927441	47.3639762034662	-0.0964186837854081	0.270712196965855	-0.356166751502406	0.721715689878839	0.914670806228793	-0.13711500342428	-0.33674669650119
SSBP3	0.389315543946389	0.108228619237522	0.000321711932057674	396.424146807273	0.568014272177351	0.222798133178551	2.54945705367353	0.0107890798587423	0.156959759348899	0.724353824715521	0.729570814884032
ACOT11	-0.72267242002719	1.76869057761379	0.6828392687327	42.8521315783461	0.979870551440336	1.99189117298804	0.491929762392807	0.622768997484581	0.876408400439643	-1.85685896053017	1.39053977918793
MROH7	-0.0414926400812589	1.85721041765351	0.98217564218963	19.5336160934462	0.553956490888246	1.43153020360696	0.386968077580529	0.698779840831002	0.906202649828721	-0.27566382711858	0.707010136300479
TTC4	-0.184648902441427	0.102953328233836	0.0728897392674222	89.1735556835613	-0.25394523906059	0.231355074041572	-1.09764283369449	0.27236048119515	0.65694679278801	-0.607966681703103	-0.589553729762697
USP24	0.12400067528877	0.0877781718399965	0.157755841884786	1926.69118095275	0.171353818380589	0.191544182535841	0.894591608641132	0.371005439183807	0.73683433250953	0.108489127180812	0.0929889232699695
DAB1	0.258382410485838	0.530715727967073	0.626360015991223	239.457723702386	0.402980565408899	0.767958552457493	0.524742597265631	0.599762140791765	0.864694741819186	0.420424025967552	0.464715903765088
OMA1	0.0173759607192348	0.1287060516876	0.892607919801143	65.7203648525426	-0.0160443011551293	0.258420688250609	-0.0620859779599769	0.950494363422226	0.98830619833948	-0.139014519789054	-0.207757592489549
MYSM1	-0.0445490010303821	0.0326572342827738	0.172523879035159	499.446529122801	-0.0274991783686564	0.100737096815488	-0.272979659310854	0.784868851483976	0.937494863425706	-0.282758434446892	-0.226140991527685
JUN	0.470681917097028	0.511764521828809	0.357717207745392	168.742431099	0.41196657532499	0.706918633510652	0.582763780435535	0.560052330520125	0.844925365047243	0.913226303078507	0.479137132641558
LINC01135	0.368453654208618	0.201339209794749	0.0672477848568938	44.4446260080925	0.523015618558299	0.39952899265173	1.3090805127482	0.19050707954074	0.571473925147947	0.67592796197228	0.657354571074714
LINC01358	1.51510383274335	0.356323182578383	2.11822964421814e-05	45.1573894522754	2.36368244809985	0.646889147127647	3.65392194102375	0.000258264814677251	0.0233065148328919	3.33760074704609	3.61135505427182
FGGY	0.589934135403796	0.118002253283985	5.75249882327641e-07	578.390012605712	0.856053580392188	0.214997165954889	3.98169704512201	6.84249610551571e-05	0.0112877775425861	1.19004166487648	1.19183168794943
NFIA	0.320647230542968	0.172513397437884	0.06307248615752	2119.46557893473	0.473619777696834	0.311885241180519	1.51857066369711	0.128870600087186	0.483196430560164	0.564956839999256	0.57808148621718
TM2D1	-0.012637827144186	0.0375292132196972	0.736308088031581	417.93100120296	0.0027147353199802	0.106589051322095	0.0254691761143149	0.979680734405682	0.995304268976438	-0.208684314316214	-0.177652088374181
PATJ	0.62304969326225	0.444339201107439	0.160857368888468	64.9255738833469	0.964172225626563	0.750148625384084	1.28530826159002	0.19868458432783	0.579279823467111	1.26691147291769	1.36534626708948
USP1	0.055531818188484	0.17345406022764	0.748852435513249	70.6853584976568	0.120947053829766	0.335576419476762	0.360415830225345	0.718536190184915	0.913608183927503	-0.0504448676682707	0.0120934540575316
DOCK7	0.0966187468853913	0.181760181901707	0.595021991239784	621.166174218933	0.145587611703182	0.322186686814156	0.451873456171579	0.651360147705944	0.887786697231187	0.0449285618065963	0.0516379379891772
ATG4C	0.377849666717306	0.0997381479318215	0.000151610399552264	1287.99495831934	0.5434460251521	0.211015688405894	2.57538209247631	0.0100129405658885	0.153189326803464	0.697738546622036	0.690142379265418
ALG6	0.0411438078170851	0.0655776590993658	0.530393225354987	118.851652792108	0.0746296901717318	0.168499138211289	0.442908438369282	0.65783196359338	0.891198140695629	-0.0838431754990421	-0.0622391260869841
ITGB3BP	-0.242067964110022	0.263853785599879	0.358916195778205	262.674304412027	-0.34331205844987	0.424896233582359	-0.807990354622253	0.419096134703652	0.771254095404051	-0.741251232343535	-0.732974376791726
EFCAB7	0.013763278645942	0.313994384814098	0.965037616655917	55.7110752446298	0.0289692909424922	0.543843280966747	0.0532677187644863	0.95751860036491	0.989497179320071	-0.147400492891936	-0.135517374611591
PGM1	-0.706811747032489	0.173936096096842	4.83156205461905e-05	111.519958882472	-1.00768087116013	0.304617436312266	-3.30802098316901	0.000939577694314444	0.0463312873407565	-1.82004222038288	-1.79918894765787
JAK1	0.376298245909271	0.131135208732703	0.00411064190672645	1599.0787854097	0.544560898975649	0.2588516224818	2.10375694675793	0.0353996541273727	0.275696014268763	0.694137296109676	0.691931588350197
LEPROT	0.083777263861957	0.102918454212425	0.415635810433657	194.935724981443	0.128166979663381	0.210861368892275	0.607825797284182	0.543303017646319	0.83773034127426	0.0151201454968027	0.0236803768285901
LEPR	0.155966577154368	0.185625894591678	0.400785082880023	685.975274056483	0.207781045260967	0.327145581201505	0.635133277661436	0.525341494971633	0.828967595105246	0.182690285161467	0.15144928343899
PDE4B	-0.574097683655183	0.253865035248647	0.0237327215127135	2711.80632523142	-0.785924698052692	0.418859939210097	-1.87634248225032	0.0606082671272389	0.355015864758086	-1.51197842089058	-1.44330279162035
MIER1	0.0118496580036863	0.0273593041552818	0.664933005409153	704.383819395346	-0.0137264739931206	0.0823112214589581	-0.166763094385191	0.867556458399626	0.966224727669175	-0.151842503262489	-0.204037819607975
SLC35D1	0.0738038727609116	0.123891476167422	0.551366379840542	234.735269906731	0.0874414191039564	0.24682087980009	0.354270753652521	0.723135983470858	0.915441909321133	-0.00803068477862781	-0.041678178907962
IL12RB2	0.687032386033123	0.279670390237975	0.0140266988037324	59.9434528052316	0.849832414983504	0.414462872625066	2.05044280468587	0.0403212397502008	0.292573278839805	1.41543191555312	1.18184762927658
SERBP1	-0.153403875961269	0.0697894396483912	0.027942277943166	319.959253275	-0.236111033889272	0.141362183623394	-1.67025598952475	0.0948687266624496	0.430737428430352	-0.535438862662932	-0.56093244434157
GNG12-AS1	0.984736897273034	0.368555548230877	0.00754271901831065	30.5650878706854	1.54630175576426	0.668286895093128	2.31382923579367	0.0206770910046097	0.215059122154668	2.10648138329361	2.29957884286657
WLS	0.631296441376558	0.534044504404862	0.237164217151804	303.636246296638	0.973092730147095	0.891774217943866	1.09118733258596	0.27519046066162	0.659955886767851	1.28605431650863	1.37966236940691
LRRC40	-0.192685876224206	0.0438013682947883	1.08709000317986e-05	222.70668484359	-0.310273973334687	0.121249071927472	-2.55898019178476	0.0104979722926518	0.155975204739604	-0.626622584603942	-0.679953092424656
SRSF11	0.132479325847453	0.0842802652660893	0.115976009939217	1027.0492274612	0.194381606119138	0.183233951871717	1.06083836610819	0.288763363132808	0.672061704681227	0.128170276557194	0.129945147511582
ANKRD13C	-0.111506697737293	0.0431235954176398	0.00971682882493879	501.435880282889	-0.153447446158403	0.119174423590292	-1.2875870638648	0.197889744785737	0.57846676365036	-0.438184633659412	-0.428269501661927
HHLA3	0.176499056756828	0.282040659203219	0.531450755183306	23.6052624534373	0.247361372225554	0.561745866964226	0.440343911317654	0.659688041601849	0.891832562066819	0.230351501451327	0.214969907107538
ZRANB2	0.092451121745359	0.0879936539010078	0.293416291119448	776.203365582378	0.130101495435141	0.171589804843075	0.758212269977947	0.4483239169237	0.785741308377887	0.0352544217582437	0.0267849911090319
ZRANB2-DT	-0.0465423247600104	0.148516059726138	0.753990125792303	123.777730870056	-0.0504355135141361	0.281962141678807	-0.178873352336744	0.858037147059246	0.962003626987911	-0.287385456377655	-0.262950447761214
FPGT	0.227963880014107	0.116831650244572	0.0510312600186132	190.463991141706	0.348479017737462	0.233751815594942	1.49080774774099	0.136011977059142	0.494106322295567	0.349814718757566	0.377248907797917
TNNI3K	0.144805304141542	0.285304677535634	0.61177163053659	67.7827012063627	0.186608459994461	0.492310137322031	0.379046551853545	0.704653295229459	0.908572999745916	0.156782072542532	0.117470387256366
CRYZ	-0.0226671164865886	0.248667267952407	0.927369904769847	137.772597543965	-0.0403617139878426	0.419252641466755	-0.0962706253838669	0.923305640249168	0.981549756749751	-0.23196489892347	-0.246783475992774
TYW3	-0.125441868835806	0.111955490428871	0.262516951892875	148.895604859396	-0.151907946974335	0.224637311243897	-0.67623649042613	0.498890508023985	0.817092472914234	-0.470531783960873	-0.425798831108933
RABGGTB	-0.452190177933606	0.0845834830851453	8.98788454988085e-08	160.741759763482	-0.607151962711851	0.193363108624634	-3.13995760117036	0.00168972288015757	0.0639562693813768	-1.22899944757372	-1.15639875331004
MSH4	-0.0505419748028839	0.134264393166001	0.706592655499963	149.574076169468	-0.127418989364643	0.276575841802764	-0.460701804373465	0.64501256029305	0.885461452833527	-0.296669682611797	-0.386497643381201
PIGK	-0.0290874618285977	0.0687975579931194	0.672442732857733	281.288624074595	-0.0379599518004815	0.164878344474343	-0.230230063999633	0.817913001566721	0.948763750739579	-0.246868187465611	-0.242928999697487
ZZZ3	-0.05604836444878	0.055572994997246	0.313188594527519	1202.75777875457	-0.0679001013807878	0.122297275625442	-0.555205347245381	0.578754211845137	0.853186518788613	-0.309451442680262	-0.290978551581489
USP33	0.0819539110292438	0.0299553316145893	0.00622154861190402	957.103619349726	0.127091972674715	0.104998249724825	1.21041991659663	0.226117803294499	0.608404358994785	0.0108876701496819	0.0219551481706959
MIGA1	-0.0481288771355204	0.0503471738680559	0.339102551144369	481.719741641469	-0.0971943017853553	0.130289894898058	-0.745984958092124	0.45567650159801	0.791493675126391	-0.291068256379819	-0.337991449712281
NEXN	-0.332053880538199	0.142387943093083	0.0196987710487642	27.3509644631898	-0.440313281381813	0.347572903716284	-1.26682280659378	0.205218655307217	0.586283896727052	-0.950131908665296	-0.888647122566713
FUBP1	-0.168624485862914	0.0218165433943043	1.08222245770751e-14	908.792099078046	-0.235120985129976	0.0798231170051385	-2.94552498012374	0.00322407112884771	0.0880399215548653	-0.570769850182771	-0.559343561189871
DNAJB4	-0.431139872686928	0.250802418939858	0.0856067384750262	56.9559506606683	-0.668650641802268	0.440786741248913	-1.5169481729594	0.129279769672567	0.483986822854975	-1.18013622351337	-1.25509511966675
GIPC2	-0.858332479988798	0.183417354025365	2.87338622896776e-06	72.9287263709409	-1.18384216572363	0.34923705892282	-3.38979537101546	0.00069944812795757	0.0394736261002518	-2.1717611830046	-2.08190200626763
IFI44L	-0.489256359970766	0.408796815196154	0.231376572692841	576.059965688489	-0.711762402646009	0.613814425093857	-1.15957262251889	0.246222852890665	0.628499507276509	-1.31503968008908	-1.32428317712504
IFI44	-0.0313517091670903	0.276317487547722	0.909663787750033	301.548434151473	-0.0408315206639566	0.448114356758303	-0.0911185282242133	0.92739841049073	0.982075934448259	-0.252124093436204	-0.247537446850496
ADGRL2	1.23353561826014	0.959812084911285	0.198727817341776	46.713970729177	1.55473926344479	1.71136928080153	0.9084767857447	0.363626373241149	0.732664106500287	2.6840078137685	2.31311980604647
PRKACB	0.188139601734684	0.141818077145559	0.184632306329268	473.177915039455	0.295578446269238	0.26007177081335	1.13652644939066	0.255736302512345	0.639173688486952	0.257372228741127	0.292351243989058
SAMD13	-0.0308091546275018	0.183656745222636	0.866776807994594	32.3863036736926	-0.124234366692002	0.363627956328114	-0.341652407440041	0.732612492372658	0.919815867122783	-0.250864683478856	-0.381386790747362
RPF1	-0.120619898608601	0.0849133542480266	0.155460527842173	93.7425982597271	-0.188301126807318	0.190703744333984	-0.987401309108761	0.323445942860352	0.703435081217095	-0.459338739068497	-0.484204550757006
GNG5	-0.0677397592715652	0.111460160911422	0.543354209332774	134.096491956442	-0.116148836056469	0.240347204683963	-0.483254366154147	0.628915137513031	0.879302144103132	-0.336590205662993	-0.368410699137009
SPATA1	0.47898766429689	0.181947327876238	0.00847434954520664	131.70102987751	0.679776942751584	0.337639144084246	2.01332385377084	0.0440805704916937	0.306330709437006	0.932506098865768	0.908933520606236
CTBS	0.114199040732621	0.0962657407539003	0.235507978390798	403.065417077809	0.191336717760338	0.222097757489948	0.861497747310655	0.388963961327523	0.748897472133535	0.0857369884416197	0.125058547971231
ENSG00000284882	-0.0838285587781235	0.128793060355578	0.515125297957984	50.0000197684848	-0.0281157003809197	0.295374349976345	-0.0951866686568125	0.924166558775732	0.981549756749751	-0.37393648667595	-0.227130418996523
SSX2IP	0.840667810247206	0.277836117860988	0.00248001994620905	33.3180244469213	1.39699804050035	0.515649082694341	2.70920299751302	0.00674450600085897	0.125321021619937	1.77205962565076	2.05996826263867
MCOLN2	0.608359291239644	0.453630484205454	0.17989124425731	17.1700642274774	0.942216086226627	0.80327887115429	1.17296261617424	0.240810797506071	0.622203112892414	1.23281123555033	1.33010988136469
C1orf52	-0.0708188389663992	0.115142136440096	0.53851786981324	166.748011709947	-0.126738923309332	0.241241602574431	-0.525360974047705	0.599332277643401	0.864643632987332	-0.343737549098884	-0.385406237036634
BCL10	0.00857867234040088	0.074204892597756	0.907963295857736	79.6843936426196	-0.00702355856710896	0.183805670963404	-0.0382118708867658	0.969518756210343	0.992131089888622	-0.159435310278365	-0.193280622765242
BCL10-AS1	0.355292247667399	0.356802772699655	0.319363611373053	82.8320210207972	0.544168848463259	0.543869074267717	1.00055118816223	0.317043838577723	0.696989625235608	0.645376920111526	0.691302404738883
ZNHIT6	-0.283427377508413	0.0410977860127229	5.33313458727008e-12	352.064290192316	-0.411902341815839	0.120677383151202	-3.41325218578654	0.000641925103287262	0.0378338428732688	-0.837257169559528	-0.843051728626314
SH3GLB1	-0.00376551326611144	0.037501579187527	0.920019260772651	544.082849996694	-0.0248986033665661	0.111297458190798	-0.223712237200262	0.822981223356347	0.950569995247744	-0.188089370163254	-0.221967449803853
SELENOF	-0.0924522498613701	0.0527000591939219	0.0793773739071717	374.690978643106	-0.143397091852751	0.120109392754231	-1.19388741017259	0.232522012938407	0.614022819316975	-0.393954312768728	-0.412140156036356
HS2ST1	-0.322534491569877	0.0880988462331224	0.000251181385163256	854.292199693068	-0.450834825969088	0.166564680357311	-2.70666521258869	0.00679627563120753	0.125321021619937	-0.92803493521879	-0.905532659534058
LMO4	0.158699116324219	0.0980019068222342	0.105372574044624	252.862500904631	0.275517078911148	0.226019328054727	1.21899786749404	0.222845001876664	0.605787961394128	0.189033218061748	0.260155689683257
PKN2-AS1	0.301485503731536	0.635180865473473	0.635039934248916	17.289255474263	0.492810803557464	1.11518631865731	0.44190893962079	0.65855510138824	0.89155938380696	0.520477496844937	0.608880269981577
PKN2	0.172433772978634	0.0596759902923964	0.00385855026991724	3380.25408266606	0.238655202111386	0.154182304499777	1.54787673517833	0.121651976917944	0.471307704569206	0.220914922276108	0.2009977800983
GTF2B	0.103130123186073	0.0491048661867675	0.0357111023616629	354.317155041007	0.14076542630988	0.142818977308904	0.985621301610484	0.324318980981576	0.704103846274156	0.0600431568394466	0.0438990371988425
KYAT3	-0.0469070571172133	0.0345116722273004	0.174094308119315	384.793985952258	-0.0862874486557062	0.110688113158764	-0.779554788615296	0.435652976569154	0.781573690534341	-0.288232094879245	-0.320487549007357
RBMXL1	-0.242607060426798	0.0738177637751395	0.00101416478936033	79.7828472023541	-0.338269856707233	0.181727654972921	-1.8614110040524	0.0626861577961045	0.360365339081461	-0.742502614867829	-0.724882382007512
GBP3	-0.0005893935357887	0.149553562699295	0.99685552937276	70.966152131727	0.0418293301750915	0.299898644802709	0.139478223393138	0.889072262941025	0.971846180014388	-0.180716771609143	-0.11487889648109
GBP1	-0.124269118990479	0.267593293083968	0.642364419296409	33.3028561045412	-0.169725754252605	0.485642079945491	-0.349487330817081	0.726723480476581	0.916986252437649	-0.467809527072554	-0.454393800315084
GBP2	0.276727094859224	0.332289174222856	0.404963186618664	176.537296241471	0.376383530442757	0.500972357526275	0.751305984827749	0.452468528230685	0.7890823943691	0.463006801483102	0.422031560851622
GBP4	0.493151767300962	0.325915549679248	0.130247286111694	54.2500765708877	0.742455837054367	0.550605949704556	1.34843409783849	0.177518803153048	0.554446098902354	0.965384659560798	1.00952395939998
GBP5	0.847818521023321	0.513863942768128	0.0989656193216945	17.4466647865932	1.3538444794856	0.839408862624685	1.61285464064837	0.106776091778723	0.447461990391168	1.78865828200037	1.99071312203237
ENSG00000286548	0.00422392411450765	0.291475248952467	0.988437831709326	24.6047916416676	0.0125307320559387	0.536414189040151	0.0233601800846487	0.981362968020187	0.995317306933375	-0.169543811594363	-0.161898852299239
LRRC8B	-0.0768434338252836	0.196383352821578	0.69558066283738	329.302037590754	-0.127287207364015	0.321734186074949	-0.395628481128713	0.692379122971505	0.904440781532276	-0.357722198015504	-0.386286152584884
LRRC8C-DT	0.195909353919004	0.1314273199766	0.136058967371702	155.551085509472	0.271460159509201	0.277022313776587	0.979921638110811	0.327124801056528	0.705517291209258	0.27540784092949	0.25364492864747
LRRC8C	-0.0822730870716434	0.045986101699762	0.0736009793436822	1767.32991042924	-0.13147821166365	0.132821220456804	-0.989888597706484	0.322228573315537	0.70278202451518	-0.370325832976509	-0.393012100229242
LRRC8D	0.0540035853991739	0.0557561454908322	0.332761070619145	1848.2974248843	0.0746235643265301	0.144122534698179	0.517778600569345	0.60461275053454	0.866522928828856	-0.0539922927685415	-0.0622489571706953
ZNF326	-0.0152081922770561	0.0555405378706578	0.784221815661372	434.025199038274	-0.0321061268355999	0.142010059106454	-0.226083469281091	0.821136501357292	0.950086918307274	-0.214650799169166	-0.233534468597517
LINC02609	0.0661965582476342	0.157295609980644	0.673870649819842	133.940169553442	0.0761105384205434	0.305550621623241	0.249093057039797	0.803288799909966	0.942130718893741	-0.025689236956557	-0.0598625816888756
ZNF644	-0.0411973065357292	0.0476257596700439	0.387026982926568	1900.42541884424	-0.0706655520758662	0.132495020156793	-0.533344966416407	0.593794805885304	0.862807972815498	-0.274978281277859	-0.295416694627482
CDC7	0.267809423023682	0.243871941762011	0.272136399034126	46.599880785303	0.427198726247581	0.437026303025834	0.977512619468876	0.328315433332224	0.705695441211118	0.442306569733945	0.503582502364809
BTBD8	1.20172021253045	0.399505397778515	0.00262955862578668	128.671538774909	1.78133702146875	0.588683578330604	3.02596689807499	0.00247839433970915	0.0776238830482443	2.61015599639469	2.67677599626578
GLMN	-0.157429370395766	0.0398312114663823	7.73672855641578e-05	276.707227857141	-0.233932658537756	0.121411090272615	-1.92678163100658	0.0540068496308257	0.335707781628098	-0.544783080440369	-0.557436471177016
RPAP2	-0.08471802077124	0.0404947961861453	0.0364320941675568	616.618424636532	-0.126900230576602	0.109589027708221	-1.15796474547135	0.246878423644836	0.62895047901196	-0.376001158905331	-0.385665111558526
EVI5	0.0264191317999984	0.0351049722501138	0.45170522012147	2182.74586006942	0.0439054323981784	0.109495290508631	0.400980098725958	0.688434776188924	0.903880669888053	-0.118022971706628	-0.111547056697954
RPL5	-0.302040081869504	0.161828819786326	0.0619830279043352	366.057221878146	-0.436568576739298	0.280324049477564	-1.55737111229995	0.119382400616345	0.466523441343968	-0.880462089056292	-0.882637420459909
DIPK1A	-0.000145333695091256	0.14682864764219	0.999210239320427	493.611246947853	-0.0139189926892414	0.271317624210189	-0.0513014690061505	0.95908529755017	0.989859364342487	-0.179685993421467	-0.204346783898654
MTF2	0.00371324407361221	0.0259411630359403	0.886178823317167	681.188749690291	0.127507976239207	0.120863741079793	1.05497293977544	0.291437700946385	0.674167666873563	-0.170729232564226	0.0226227729199432
TMED5	-0.242405312461482	0.0958180380870046	0.0114111133610085	318.695093073497	-0.335570091291484	0.18763499855742	-1.78841950527045	0.0737083517160549	0.388703991985348	-0.742034305457705	-0.720549654207649
CCDC18	0.2750399519623	0.163504783337404	0.092539305507248	367.36457368542	0.415484419436912	0.290247379309386	1.43148379298209	0.152291608622331	0.520798807077882	0.459090504763024	0.484782756846683
CCDC18-AS1	0.229170940947546	0.113158081810772	0.0428439349033476	1830.98998710452	0.309090360929831	0.228310596616059	1.35381522150554	0.175795336199411	0.553784391992902	0.352616620590056	0.314035886639055
DR1	-0.179439495729591	0.06434227892581	0.0052899286281595	311.091462638951	-0.242632657967106	0.161715065546776	-1.50037139178554	0.133518225789628	0.490663622505411	-0.595874296134389	-0.571398695141532
FNBP1L	0.0727893905738644	0.0599882350826238	0.224979053220182	1375.85325334557	0.10711483907191	0.147162191777425	0.727869283395261	0.466693607835293	0.797411814197911	-0.0103855613388497	-0.0101052233036338
BCAR3	0.0190786777245613	0.0868534824125027	0.826131997481306	1006.55851820416	0.0331684051622704	0.191110054795216	0.173556567695049	0.862213967846749	0.963858368061286	-0.135062071519651	-0.128778411734038
BCAR3-AS1	0.444353211027451	0.257081179991758	0.0839067099847075	31.1082886678981	0.741580242270708	0.522139025740716	1.42027353963571	0.155528061400064	0.526578063280658	0.852110540203773	1.00811875810418
DNTTIP2	-0.0085808876344526	0.111530054289298	0.938672950825498	63.5268340321892	0.000868094161578977	0.257074622509288	0.00337681780140556	0.997305694332097	0.999541555124836	-0.199267104354631	-0.180615676779567
GCLM	0.438994014784919	0.222914330404161	0.0489141084498996	50.7911621590664	0.746688689597684	0.444874548649853	1.6784252816076	0.0932641055897584	0.426897128285666	0.839670454242382	1.01631706734194
ABCD3	-0.0698216609968713	0.0682641712854365	0.306395029036055	344.3292612014	-0.109534756477249	0.149196631490515	-0.734163736694102	0.462848951856659	0.795871280512624	-0.341422840120458	-0.357796070808108
ALG14	-0.273460338853625	0.0954383771170897	0.0041660391274369	66.23888261265	-0.387357205458586	0.265135848618154	-1.46097635411217	0.144021930729379	0.507418000750788	-0.814121084961234	-0.803660382242611
RWDD3	-0.0197081249122888	0.144978794761009	0.891870308212331	153.237981307335	-0.0223462619319079	0.281811527932278	-0.0792950597013119	0.936797935717474	0.984920434581177	-0.225096311195484	-0.217871315886374
PTBP2	-0.155125259230574	0.0469231440792206	0.000946572008909377	1189.24760481484	-0.217664511143224	0.128325610300159	-1.69618917559869	0.0898500597221935	0.42007684246526	-0.539434640177608	-0.531328478957621
DPYD	0.677800308218783	0.519033097824614	0.191589852354213	3399.70751039032	0.911346613505248	0.845402849668462	1.07800276975958	0.281032520077854	0.664566201949485	1.39400186589359	1.28056890204596
DPYD-AS1	2.54054883769631	0.941282187897273	0.00695419128829857	43.4197032348225	3.63286356555276	1.09667947275441	3.31260286693295	0.000924321275318745	0.0457612976984804	5.71792485405575	5.64820472964427
SNX7	-0.0125667726818449	0.0469460278721565	0.788941383454374	240.391649951909	-0.0208809485815017	0.133512606452366	-0.156396831253171	0.875720234735488	0.969171556713569	-0.208519378460264	-0.215519702723326
FRRS1	-0.0611014286748801	0.651337198815115	0.925260714684807	194.058413051731	-0.113501282188087	1.04448433686996	-0.108667289859242	0.913466387084833	0.978730522402117	-0.321180916746213	-0.364161763218258
AGL	0.352237505329329	0.134562015591575	0.00885351647835403	204.248776675191	0.547472400199429	0.265084542249236	2.06527470653	0.038897015387097	0.288626114775839	0.638286069999732	0.69660412108879
SLC35A3	-0.0952880365119796	0.0371292486005964	0.0102763978138427	309.878208117849	-0.065252161659796	0.126414277623994	-0.516177150921844	0.60573068723635	0.86707072871955	-0.400536909879425	-0.286728996425853
MFSD14A	-0.225141278566547	0.0807689402523592	0.0053120802801104	347.512302644238	-0.332377837602396	0.160093651601537	-2.07614626986999	0.0378804248801828	0.285650516024527	-0.701960000286917	-0.715426554910856
SASS6	-0.158014021901962	0.0964975703120902	0.101527660485337	70.364115059782	-0.104321198041016	0.277649823363665	-0.375729387388719	0.707118088050001	0.909539297981136	-0.546140208387431	-0.349429073645647
TRMT13	-0.14736623375424	0.0589776943529992	0.0124657721816267	289.99307526243	-0.186737780363933	0.143147842318238	-1.3045099202319	0.192059779375228	0.572572427267557	-0.521423927463604	-0.481695608847995
DBT	-0.0420886491032024	0.0537920223589403	0.433960193573211	157.376097852056	-0.063454069428952	0.169708781483122	-0.373899740923322	0.70847890920584	0.90995097485252	-0.277047318808602	-0.283843321933599
ENSG00000285530	0.4275180619264	0.280627897135514	0.127650177112909	17.1852904151381	0.646916195199047	0.546692173183725	1.18332807186841	0.236679151533097	0.617598141921729	0.813031787996898	0.856196837035647
RTCA	-0.0171333810591233	0.0467672896844371	0.714100981186256	188.627285852108	-0.0476746800509505	0.125233555130163	-0.380686150779632	0.703436146539811	0.908149492617424	-0.219119662195818	-0.258519714695682
CDC14A	0.0384588843090995	0.152554638376529	0.800964479413356	767.138885248748	0.0574549761469381	0.283623940082473	0.202574493994517	0.839467627489428	0.957347353306611	-0.0900755800850181	-0.0898020248765759
EXTL2	-0.233058479538446	0.160461159474796	0.146382291573907	99.1590079621852	-0.301807401718973	0.319181174719721	-0.945567676364359	0.34436913736297	0.717809163532728	-0.720337879395428	-0.666365485888567
SLC30A7	-0.139257480636046	0.0448533911328805	0.00190455494851075	573.508036229702	-0.167771840327648	0.11273559151626	-1.48818876160729	0.136701120213256	0.49580136915252	-0.5026014060882	-0.451258054841859
DPH5	-0.165076633502811	0.071207535069634	0.0204359170802276	137.179092210955	-0.226314632221796	0.171623079055215	-1.31867248547024	0.187278629114269	0.568126363821379	-0.562534363676842	-0.545210655479583
DPH5-DT	-0.356442918060901	0.126895502689447	0.00497036137517605	159.39921653511	-0.506496695199915	0.241250601974364	-2.09946292798779	0.0357761124926801	0.276923439456431	-1.00674519721968	-0.994861801540963
RNPC3-DT	-0.0263998834006531	0.106702471129702	0.804586403035052	39.7119678398952	0.0621438420580899	0.29459220588786	0.21094869727051	0.832927304090979	0.95478396809994	-0.240629620121077	-0.0822770823150594
RNPC3	0.196257602263979	0.105502598138187	0.0628549974967138	614.153329469525	0.282550424146563	0.204761205473268	1.37990213279659	0.167616779841494	0.543941500812317	0.276216215758729	0.271443177940479
AMY2B	0.136045176649949	0.141837389251322	0.337476633732849	110.385367037265	0.211410446219293	0.280494730663655	0.753705589117814	0.451026025073338	0.787353692873511	0.136447542121104	0.15727394003221
PRMT6	0.218371950470047	0.150653343782631	0.147198132488045	20.9864822319643	0.330086063696099	0.392636217668906	0.840691838505962	0.400520593957987	0.758125626107154	0.327549359800055	0.347730912333665
VAV3	0.67436844128536	0.398486179355563	0.0905838716895263	212.186361133922	0.773514605760645	0.555480422895096	1.39251461235876	0.163766619884536	0.538506762569314	1.38603561167789	1.05936873103022
SLC25A24	0.417794580128676	0.135428465110175	0.00203563446653432	220.502750746589	0.639814482840012	0.262979313111347	2.43294605674595	0.0149765319196533	0.184626031443774	0.790461062101896	0.844799629565276
ENSG00000290547	0.486939267354457	0.797317266294829	0.541383579247669	23.5276807032274	0.766360066511949	1.10310412401149	0.69473048811117	0.487224217685681	0.8095467214972	0.950963834147405	1.04788674414454
EEIG2	0.00184760862404139	0.0814967777077169	0.981912755746128	1149.30068215766	-0.0188559856439737	0.167587277947585	-0.112514421589156	0.910415535575763	0.978313342925961	-0.175059856843496	-0.212269933998258
HENMT1	-0.102861326522597	0.110794263773373	0.353200436618018	56.3504745034401	-0.206662576475197	0.264933519449303	-0.780054471418984	0.435358813427428	0.781573690534341	-0.418116482352427	-0.513671986319271
PRPF38B	-0.012683073803986	0.055398308561211	0.818912954412884	928.662460802933	-0.0415793932182644	0.143896514052707	-0.28895344332688	0.772617005319994	0.932567628670949	-0.208789343561627	-0.24873767268786
STXBP3	0.0902763601897568	0.0629613230727601	0.151618395501234	673.592066937967	0.135074339328517	0.150605065804704	0.896877794958595	0.369784130052279	0.736461862656926	0.0302062355241755	0.0347656767106501
GPSM2	1.83711519448503	0.758817681549835	0.0154768904541975	14.8045412342533	3.72326838559194	1.19363381740139	3.11927186655763	0.00181298594850034	0.0659895050322967	4.08507272592602	5.79329121558133
CLCC1	-0.0132998781791823	0.0813043687425112	0.870060729598912	199.970304329031	0.0231422275479579	0.168985800760589	0.136947763917424	0.891072084321977	0.972371544887303	-0.210221106665935	-0.144868957313476
WDR47	-0.0717850413695718	0.0653393477568736	0.271920980219711	108.377739656288	-0.0487715300349529	0.168099184563716	-0.290135434990564	0.771712627922734	0.932307193343062	-0.345980355745182	-0.260279998159662
TAF13	-0.258012437062583	0.0955264625444419	0.00691412139946359	47.0430019161357	-0.302514777776129	0.260692349939404	-1.1604282896926	0.245874474362378	0.628498217509945	-0.778262493951157	-0.66750072078339
TMEM167B	-0.155563095473606	0.0901882453929505	0.084550709957084	71.3336017346225	-0.275748034448808	0.220868918688402	-1.24846916481639	0.211859293786455	0.593201314375472	-0.540450971779185	-0.624544020823619
SARS1	-0.0885905512441841	0.091732131547508	0.334167955533747	142.945689045165	-0.124333117667452	0.186470668546772	-0.666770375396954	0.504918818290369	0.82037017351232	-0.384990307611849	-0.381545271589475
CELSR2	0.364218861174667	0.313354331308277	0.245104397915345	19.3161031557146	0.644190164928231	0.607667346404262	1.06010330938479	0.289097602405644	0.67233390172391	0.66609790780241	0.851821957992922
PSRC1	0.406418771054191	0.232098728043279	0.0799355959238252	60.5288640278471	0.573306100551369	0.451949507744407	1.2685180329383	0.204613015082639	0.585818942326583	0.764054855580877	0.738063423824966
SORT1	0.349522182938883	0.0789889248596709	9.64638317066135e-06	1712.17633480767	0.486279538734713	0.184440871604687	2.63650640177497	0.00837646196082568	0.139761029213272	0.631983101714682	0.598398547199023
PSMA5	-0.0644534430001914	0.141588796878969	0.648954068051002	148.552224070905	-0.0423277383175442	0.279606937551286	-0.151383004614399	0.879673595307806	0.969726485323351	-0.328961812325246	-0.249938656890646
CYB561D1	0.372649998127244	0.0897512764465277	3.2953895651923e-05	92.5592082433009	0.384734639684595	0.228174487787523	1.6861422300764	0.0917684077497278	0.424129425002917	0.685668765762404	0.435433867200439
GNAI3	0.00108996644210305	0.0563649151665101	0.984571728795797	654.88687870964	-0.00272813848597161	0.115343372144751	-0.0236523211975102	0.981129937526161	0.995317306933375	-0.176818541064926	-0.186387103095322
AMPD2	-0.62702361284072	0.298146459566308	0.0354594345576879	90.867016461717	-0.947342875589937	0.484758321627262	-1.95425809795249	0.0506707015998551	0.324444528557375	-1.63483324442351	-1.70235530823499
GSTM4	0.280449949635161	0.150516811877234	0.0624275684357857	77.6192156262981	0.417139868055495	0.310193423319796	1.34477341134806	0.178698419152197	0.55669527657859	0.471648514034488	0.487439509247888
GSTM2	1.16957033396271	0.372453826688192	0.00168846724003875	190.774958400694	1.76016475235575	0.599030417948573	2.93835621633969	0.00329957668921883	0.0889735526851013	2.53552778071993	2.64279760746321
GSTM3	0.0155305093931044	0.4380265153728	0.971716420172729	23.7447034577034	0.240581089012219	0.706980064015	0.34029402137019	0.733635119053639	0.91996477035549	-0.143298291477135	0.204088546305598
AHCYL1	0.158619234764582	0.466065646095383	0.733602997202286	178.41799585504	0.237171280274301	0.714664369809561	0.331863865463869	0.739992056696095	0.921602101602693	0.188847792221072	0.198616303041494
STRIP1	0.0512180289045196	0.0643488575569982	0.426065110806692	155.611053905287	0.10466138600166	0.169155977385912	0.618727092113841	0.536096159210329	0.833785661993902	-0.0604582926453141	-0.0140426558898586
KCNC4	0.463232611612304	0.257462569172276	0.0719833907818627	24.9368069503461	0.844916003221878	0.486048486913453	1.73833686549944	0.0821514741296232	0.403748857412833	0.895934530881927	1.17395750897542
RBM15-AS1	-0.229058331449192	0.145610037161706	0.115696965560989	33.816065492995	-0.263830726553943	0.322899856506877	-0.817066719719411	0.413890300484368	0.76670902675455	-0.711052497066322	-0.605418488318311
RBM15	0.0248075994750096	0.0666782898047191	0.709856272881664	118.732518868508	0.045725364649206	0.172064372268912	0.265745686025831	0.790435075675062	0.93884544826538	-0.121763756657423	-0.108626332174298
LAMTOR5-AS1	0.143714755776592	0.107965447352015	0.183150170560174	256.793923759619	0.193378222126431	0.220709650137721	0.876165686483417	0.38093996753563	0.744150629659995	0.15425062663328	0.128334863264744
SLC16A4	-0.114267166968871	0.135375322700423	0.398626500113369	29.040399220905	-0.285019979637544	0.349838710731685	-0.814718242705122	0.415233608632886	0.768328057116047	-0.444592399484831	-0.639424133904446
SLC16A4-AS1	-0.0708794901733028	0.143826583228247	0.622145312823967	43.5837823634026	-0.0999618074249443	0.302297259591531	-0.33067387894953	0.740890834923129	0.922079393753694	-0.343878336297821	-0.34243289064303
LAMTOR5	0.0821204887374337	0.173381416873581	0.635756175417406	46.6523228725204	0.0784415630138784	0.358705079423091	0.218679822265235	0.82689946807336	0.951076546449584	0.0112743402612722	-0.0561216288643109
CD53	-0.0320635750695367	0.0402064867751044	0.425176558960572	1676.28748319093	-0.0309832599468334	0.117825155568157	-0.262959635380331	0.79258169078852	0.939952510960921	-0.253776519027403	-0.231732431814571
LRIF1	0.266108297572347	0.0656667682241111	5.06939505875157e-05	129.365093525833	0.107925781241879	0.260548973167363	0.414224550301923	0.67870966385022	0.899784651828854	0.438357815874593	-0.00880377997696251
DRAM2	0.136993109843094	0.0619136212722023	0.0269218566465779	733.830131458923	0.203818766938449	0.15787037850006	1.29105136045754	0.19668586852078	0.577139229285134	0.138647941187441	0.145090407464571
CEPT1	-0.0361117636153078	0.0439202123210831	0.41095575791899	753.336889042626	-0.0386226125702612	0.1067599773877	-0.361770520332753	0.717523523467724	0.913396200927688	-0.263173415729495	-0.243992473109789
DENND2D	0.301906981451109	0.343929064230262	0.380042718441035	114.314272058938	0.454244819065287	0.514554295947147	0.882792783274994	0.37734824037807	0.74110746375587	0.521455856066173	0.546987517313655
ENSG00000243960	-0.385368363147162	0.158946899866958	0.0153290571725868	30.3613012787516	-0.63622098851668	0.350041885030776	-1.81755674313302	0.069131908158993	0.37528316986134	-1.07388866557952	-1.20305027921108
WDR77	-0.165549494044801	0.138248944517156	0.231121919214328	78.6461326546451	-0.258179960906009	0.266934075096273	-0.967204958051508	0.333441584124308	0.708331025726625	-0.563631995770143	-0.596349837660556
ATP5PB	0.0322159281703222	0.0959951850744098	0.737172963505679	130.524623000317	0.0497428681142792	0.201803874816228	0.246491144729393	0.805302058500419	0.942894185589052	-0.104567102228439	-0.102178827940179
C1orf162	0.208658896496434	0.327464601153469	0.523997655206216	322.464195627339	0.286735857322454	0.484342869135146	0.592010073018018	0.553843843174669	0.841168755551515	0.305002839592336	0.278160184747762
TMIGD3	-0.0402570289998305	0.0630848049413883	0.523381605481319	657.283356223975	-0.0505443733987135	0.150186962430515	-0.336543016655645	0.736461418696043	0.921452107047515	-0.272795652979736	-0.263125151920859
ADORA3	-0.0306961845146604	0.220000227377067	0.889032957437954	276.771210334428	-0.0417325291716595	0.360870026870679	-0.115644210004215	0.907934523424027	0.97776956377092	-0.250602450514954	-0.248983433448615
RAP1A	-0.00626321467180585	0.0465718731551023	0.8930191342435	3908.04960202574	-0.0147783107148484	0.114111118725587	-0.129508069677128	0.89695564004792	0.97365549525286	-0.19388718363874	-0.205725863383395
INKA2	0.573817390119258	0.199275109321246	0.00398276425287241	115.904681032858	0.79220336348188	0.359397294716938	2.2042552215253	0.0275064001677543	0.246767901400518	1.15263051445688	1.08936144804606
DDX20	0.111962031515287	0.0798794214850757	0.161023377445438	65.7104434430958	0.234927134710307	0.224613679413496	1.04591641668371	0.295599624131317	0.677244076591787	0.0805443092224493	0.195014778325555
CTTNBP2NL	0.249516765186245	0.11263782063392	0.0267454476200024	1695.90233478421	0.337600098023876	0.223900809721797	1.50781097416911	0.131602912645436	0.487583862398566	0.399844561316703	0.359789836131699
WNT2B	0.443796167470832	0.121331211250698	0.000254464155857259	731.702783494664	0.629911774400143	0.237869053277148	2.64814512742107	0.0080934772357443	0.137789501715003	0.850817497475913	0.828907233914501
ST7L	-0.0884770992672917	0.0874610598355076	0.311721190885848	403.490829471379	-0.142732304534645	0.173807329465959	-0.821209928103752	0.411526702388362	0.765500717088009	-0.384726956116371	-0.411073269825668
CAPZA1	-0.185488044496948	0.0395903781749501	2.79714121584972e-06	946.922902008101	-0.280107906401091	0.0952247204202788	-2.94154611496702	0.00326578212807163	0.0884476704576424	-0.609914548292061	-0.63154097630031
MOV10	0.109606656204333	0.122231994101975	0.369873662309894	100.656450131425	0.216163537292373	0.245951799931964	0.87888577092003	0.379463214479209	0.742900380513946	0.0750768715669519	0.16490195456543
RHOC	0.48200873772447	0.233403519994826	0.0389106503014437	26.5172322234495	0.780987953319329	0.475556470726243	1.64226122741354	0.100535878686257	0.439693487809119	0.93951879469439	1.07136235852714
LINC01356	-0.00989158259789785	0.184459676342634	0.957234229797959	113.155391339173	-0.033278141222363	0.343632200317796	-0.0968423249962807	0.922851611392152	0.981549756749751	-0.202309567678705	-0.235415379911421
LINC01357	-0.0819927866356606	0.199112937987261	0.680493094270028	350.160313031126	-0.141659957212106	0.3334491569302	-0.424832254836855	0.670958962595054	0.896968491640042	-0.369675182886302	-0.409352309542092
SLC16A1	-0.198273305983986	0.191135304694378	0.299574970837862	53.1237045242635	-0.177235957020225	0.408147259336974	-0.434245123458971	0.664110448903415	0.894064396076432	-0.6395924598183	-0.466446575020641
SLC16A1-AS1	-0.0909004867187702	0.107563435850023	0.398062134190001	393.038656010661	-0.127740070275195	0.199846160394655	-0.639192016613851	0.52269802498579	0.82833194975717	-0.390352267608959	-0.387012931183258
LRIG2-DT	1.00977928213629	0.161675314154031	4.21843297075625e-10	30.2654532797116	1.48732018956703	0.347377392416122	4.2815687550138	1.85580364508653e-05	0.00588955941416306	2.16461126066307	2.20492207378158
LRIG2	-0.117011310239003	0.0460687819731528	0.0110875835221128	340.891151164953	-0.140531484251003	0.116256116645606	-1.20880937971976	0.22673608721187	0.608480605251802	-0.450962268514797	-0.407541275834703
MAGI3	0.162306887476746	0.126888323658182	0.20085065363084	703.471962929472	0.246658702470882	0.245609182917412	1.00427312831305	0.315246982236565	0.695134586617253	0.197407791642442	0.21384222513842
PHTF1	-0.103021749373288	0.0767883275228113	0.179715041271792	184.579802502025	-0.170796160589778	0.165060656480895	-1.03474785712819	0.300786679893711	0.682187783798002	-0.418488865441691	-0.456111645601628
RSBN1	-0.0753746296897763	0.0583502897895038	0.196439919319076	342.702816253532	-0.122326630670199	0.14482895799776	-0.844628259164106	0.398318425958964	0.757527221587907	-0.354312722250995	-0.378325154040613
PTPN22	0.739476238580274	0.442490062525668	0.0946880501566231	52.5855675845929	1.01645752093579	0.633064795584213	1.60561371920511	0.108358809215872	0.450722126342198	1.53716771404011	1.44925650284139
BCL2L15	0.230721298119439	0.188695232448532	0.221435743636177	27.8181843390241	0.325722151417648	0.392814945762561	0.829199995904769	0.406991247296641	0.762654151065938	0.356215402126761	0.340727472725647
AP4B1	0.206783539489363	0.085509394239525	0.0155951339530999	57.6417151688131	0.338984834578748	0.243429862781217	1.39253594733942	0.16376016399171	0.538506762569314	0.300649649053965	0.362012135347692
HIPK1	-0.0772362550392389	0.0712097424751764	0.278085362903745	371.974276755317	-0.114537758533498	0.159122990383736	-0.719806473327846	0.47164415871953	0.800504870847492	-0.358634038046716	-0.36582515584099
OLFML3	-0.115937881882301	0.242423298161878	0.632475392142199	64.2299273545847	-0.160425447941328	0.431921670116778	-0.371422549597834	0.710322832728973	0.910209956582947	-0.448470562589794	-0.439468171789341
ENSG00000232895	-0.0366933277022273	0.773921563616827	0.962184701906783	153.740635965035	-0.0923644737555164	1.10286129595564	-0.0837498551216107	0.933255317692329	0.98429780010805	-0.264523376974788	-0.330240283610452
TRIM33	-0.0172856466176041	0.0315348962344342	0.583593412370844	1044.34828161377	0.00481576152013451	0.101327462874079	0.0475267156952219	0.962093438343582	0.989859364342487	-0.219473110091871	-0.174280249260846
BCAS2	1.20126267154682	0.333954592721196	0.000321804771516136	177.508480836991	1.39372610314088	0.521192633607975	2.67410936622945	0.0074928011738984	0.13245234362438	2.60909392497397	2.05471728272979
DENND2C	0.21699001161375	0.179907931909436	0.227772388371629	23.7338973237478	0.209523018962346	0.401763650693433	0.521508151871667	0.602012828293726	0.865703819657423	0.324341520902631	0.154244895916492
NRAS	-0.2401634910462	0.0875935035202903	0.00611043343659052	50.4652299724365	-0.324196386229246	0.227393476835684	-1.42570662422085	0.153953043625739	0.523540239448356	-0.736830455877639	-0.702296524575296
CSDE1	-0.0844863039813945	0.0440559969610449	0.0551487201789681	659.952212892276	-0.12357510994989	0.112153194005794	-1.10184209237506	0.270530327291236	0.654410852201338	-0.375463284072254	-0.380328780300553
SIKE1	-0.258540357114464	0.0868160559501742	0.00290112624462246	86.1950435702095	-0.474242036357968	0.209602709440878	-2.26257588760673	0.0236618459129655	0.228474006097053	-0.779487933462782	-0.943097801519189
ATP1A1	-0.200466131852167	0.125386903702623	0.109869391762238	236.667664010125	-0.302118023491487	0.222558298036846	-1.35747813564547	0.174629336067758	0.551914026522253	-0.644682578012154	-0.666863988307022
ATP1A1-AS1	0.0738347222020146	0.141634556605026	0.602154713470627	89.0777311064868	0.0611775585073131	0.281946128506393	0.216983147920493	0.828221478095472	0.951599077553745	-0.00795907521595927	-0.0838278257902439
LINC01762	-0.121536136413081	0.177462529307631	0.493435297003548	68.2080731606058	-0.192797775463084	0.319960839343931	-0.602566788668292	0.546796919682008	0.838725075008428	-0.461465564908229	-0.491421012796043
ENSG00000224950	0.100040204605072	0.177957621526134	0.574008741770678	59.8325269912751	0.147690060834102	0.323191191433612	0.456974276368666	0.647689534949404	0.885992804936261	0.0528706535345136	0.0550120606978371
CD58	-0.016460876079935	0.147543240632064	0.911167172226735	653.799399080179	-0.0386788832593828	0.24931330026682	-0.155141676027664	0.87670962720015	0.969199389844378	-0.217558603527324	-0.244082779318489
PTGFRN	0.182259323379557	0.220291404362545	0.408035547858857	46.1045681769324	0.23508683324636	0.390232380498613	0.602427796857816	0.546889411683175	0.838725075008428	0.243722575900622	0.195271071069628
TTF2	-0.0560202908159105	0.0893911737538189	0.530864395410506	255.857322097856	-0.0872886459861138	0.176956440930977	-0.493277585867368	0.62181646355359	0.875266958876695	-0.309386276489225	-0.322094323981694
MAN1A2	-0.265095015691448	0.0662085934686126	6.22970464538268e-05	1019.73603609142	-0.379392335925904	0.128009566397743	-2.96378111888201	0.00303884352866869	0.0862655191613127	-0.794702997896908	-0.790877934017581
GDAP2	0.0530838728285563	0.0330939706925216	0.108706434203635	631.43440492121	0.0173029938177606	0.121335378899042	0.142604687723914	0.886602395055997	0.971846180014388	-0.0561271844426798	-0.15424007162035
WDR3	-0.422325201500461	0.136769038089734	0.00201595687188439	88.9280634301022	-0.625268050544099	0.278230360794753	-2.24730345300221	0.0246206403581103	0.234949626609353	-1.15967508301421	-1.18547241908769
WARS2	-0.254437116314293	0.131225494119372	0.0525097983407334	118.554509336956	-0.33361427400404	0.263554712553033	-1.26582549320536	0.205575565895722	0.586283896727052	-0.769963246184247	-0.7174108541166
WARS2-AS1	0.22610882994597	0.170709029403107	0.185327865608657	346.925790296295	0.32095364329366	0.288128331864507	1.11392601073535	0.265310929641034	0.648582339466626	0.345508665897034	0.333074716085328
ZNF697	0.416005239942908	0.130464740078117	0.00142943200370522	42.1114681406689	0.678723753691875	0.282442219105493	2.40305346644501	0.0162588100624804	0.192643382862738	0.78630753893951	0.907243306526564
NOTCH2	0.193354068015109	0.0963484882740168	0.0447688382789486	721.553530230252	0.294056466861217	0.191006659912471	1.53950897312151	0.123680088977142	0.475991436962091	0.269476358882219	0.289908690108827
SEC22B	0.0327806277447289	0.127535431761902	0.797154429539455	180.105068150876	0.0536873136342511	0.249924469335938	0.21481415476004	0.829912216611419	0.952859323283816	-0.103256287895455	-0.0958485710001746
ENSG00000290569	-0.366216233011021	0.235543887142689	0.120001196663598	38.0980266316861	-0.532560395240936	0.45106797339132	-1.18066550200166	0.237735631223288	0.618682486890377	-1.02943159880026	-1.0366902200681
NBPF8	0.0147385646986528	0.0933347508225272	0.874527091655601	107.488648398688	0.0500929368607233	0.202995804251577	0.246768336150643	0.805087516859673	0.942894185589052	-0.145136600736545	-0.10161701891013
NBPF26	-0.277060950567765	0.303551240543977	0.361383475505087	58.0543284799183	-0.36673976525984	0.54379565372281	-0.67440731228569	0.500052395129851	0.817801320754147	-0.822479039626528	-0.770572412528639
LINC00623	-0.0398580065976608	0.205337293577901	0.846089810630213	148.914611798293	-0.0446806180498148	0.353850944052022	-0.126269602500328	0.899518517327283	0.974378230754985	-0.271869418380578	-0.253714684009993
PDE4DIPP4	-0.0526690693307642	0.269568542640661	0.845093243925914	160.62219527563	-0.0649815506444638	0.454937198741595	-0.142836309768051	0.886419460037812	0.971846180014388	-0.301607221298071	-0.286294705408478
FCGR1BP	-0.0327556255484974	0.229292252198306	0.886404420241963	380.431979392523	-0.0432062732595237	0.377531896712056	-0.114444034095686	0.908885809115045	0.977780194335513	-0.255382947875738	-0.251348576709627
SRGAP2C	0.0310262387137426	0.0905500592462331	0.731867923262001	2460.98273764983	0.0140539355862243	0.197634985818925	0.0711105654092066	0.943309759479434	0.986797246021362	-0.107328680352739	-0.159454333882187
SRGAP2-AS1	0.289450080281179	0.170373045879605	0.089334362969139	90.9829489167121	0.339368792308446	0.330316212564139	1.02740579904945	0.304229421979906	0.686367362270572	0.492540154092686	0.362628331228908
LINC02798	-0.0422498114588211	0.141517875810789	0.765285309765291	3888.06734814675	-0.091295553281895	0.265259399502288	-0.344174620967984	0.730714967241747	0.918389403989493	-0.277421418480811	-0.328524822917132
EMBP1	-0.213923212112604	0.146299868295735	0.143679774220786	20.5135984606083	-0.246215466327178	0.321640536157363	-0.765498867986951	0.443974540270096	0.784868693632521	-0.67591995534508	-0.57714857744342
ENSG00000290735	0.247485217630364	0.124261892938189	0.0464103404808394	87.8955625195523	0.404620525091267	0.288550062302701	1.40225415951151	0.160839363857327	0.533702092885293	0.395128811960626	0.46734779869381
H3-7	-0.482075474288905	0.23692904545388	0.0418827911698024	231.109932928193	-0.725367328855726	0.400799610602665	-1.80980048300202	0.0703267330100853	0.379274062948072	-1.2983709799485	-1.3461170896791
ENSG00000289318	1.41918202607741	0.404763038265009	0.000454545673307588	22.0909003861944	2.0327999562009	0.742254614814789	2.73868281264662	0.0061685854639092	0.12157417561593	3.11494132826493	3.0803371507252
NBPF15	0.162753032341121	0.0718812068939987	0.0235621555418806	132.823524419171	0.264716865335572	0.166029937102324	1.59439237257813	0.110848179726966	0.45554146779547	0.198443409711436	0.242822929832943
ENSG00000224363	1.02267913927998	0.292743347525455	0.000476853428027855	21.7726797533886	1.42638929915297	0.550078333228133	2.59306577443654	0.00951245761629581	0.148690372538762	2.19455517846245	2.1071369250322
SRGAP2B	0.0385644947867851	0.0951865427773038	0.685369826895374	3667.6351004701	0.0353438381247939	0.212725130107681	0.166147921060868	0.868040542653717	0.966224727669175	-0.0898304307451963	-0.125287160672564
LINC01145	0.104626695664479	0.203983163104499	0.608008477250356	143.983757802862	0.14023482295093	0.348668420770028	0.402201101669099	0.687536031522379	0.903685961917662	0.0635170901377042	0.0430474965758647
NBPF20	0.08135693799705	0.113408055757141	0.47313820471729	47.3201409236291	0.190291708767951	0.271189851336015	0.701691851042655	0.482871356065565	0.806327411498043	0.0095019407415694	0.123381461700693
GPR89A	-0.150282679403828	0.141682352529787	0.288825592356823	86.7592857014808	-0.20037722902163	0.266337272416701	-0.752343925442503	0.451844258773779	0.788227821119529	-0.528193755053545	-0.503584924871261
RNF115	0.0394416390166813	0.0364633096369039	0.279394666880689	664.579648215394	0.0645979005265689	0.115932918606736	0.557200675208533	0.577390328451372	0.852938846545679	-0.0877943512424812	-0.0783386781534075
POLR3C	0.0165731926252821	0.0795088275006397	0.834881767698298	258.816322933708	0.0256513082387145	0.171153261563596	0.149873324086104	0.880864558268285	0.97048786164203	-0.140877952968936	-0.140842250549428
NUDT17	-0.118814630456169	0.201523807620379	0.555471518227797	17.1470595369747	-0.138389110461754	0.454610565696299	-0.304412437598744	0.760813693317912	0.929207724708486	-0.455148242959886	-0.404103079901001
PIAS3	-0.554356546864478	0.101758616314138	5.10080441737606e-08	37.8214067380895	-0.756537744220836	0.286932074635648	-2.63664403912146	0.00837306437031306	0.139761029213272	-1.46615411673412	-1.39614103783321
ITGA10	0.0728101961532328	0.134929783388438	0.589462257586872	39.1477256596182	0.0979347272452123	0.30224173184063	0.324027812601513	0.745916977814064	0.923299436324637	-0.0103372661870945	-0.0248379572979889
PEX11B	-0.0431940413966117	0.135810074166094	0.7504489798406	41.376900036266	-0.0579730616232151	0.291679031130053	-0.198756356940058	0.842453336907148	0.957655261956659	-0.279613221329942	-0.27504710773193
RBM8A	-0.325369104724681	0.203673364873653	0.110153308731603	66.2839661630894	-0.503476706641203	0.358162526287223	-1.40572134070064	0.159806887384492	0.532130708947499	-0.934614808341031	-0.990015162530303
LIX1L-AS1	0.233482984230107	0.207488305724193	0.260469292268236	16.1991578618047	0.412621059577462	0.44486657254791	0.927516439848994	0.353658460147806	0.724980163743701	0.362625992644503	0.480187483941977
LIX1L	0.0734386622804796	0.131073410208204	0.575284033973763	106.472795251199	0.133188541480602	0.262003078694732	0.508347238300142	0.611209847407115	0.870133917800536	-0.00887843312837452	0.0317392475576119
POLR3GL	0.342442191811344	0.0862884331211883	7.23034440401376e-05	70.9009355947097	0.477078619112596	0.209979377392396	2.27202606768884	0.0230849359159739	0.226795696141491	0.615548604031337	0.583632419742726
TXNIP	0.303680586734293	0.264513413541533	0.250938618819145	1107.90392332159	0.423042306535697	0.43196066534628	0.979353771011921	0.327405210558343	0.705695441211118	0.525572854434192	0.496912057914884
NBPF10	0.248458854285549	0.207289246549014	0.23067983351439	37.1817846864682	0.437557793307321	0.404546218679226	1.08160149101349	0.279429641712071	0.663284675340599	0.397388875436104	0.520207286714057
NOTCH2NLA	0.274343388749729	0.150018842224684	0.0674406340151242	174.95903633479	0.40701317048412	0.295462546961882	1.37754573183392	0.16834358594422	0.544586660541455	0.457473600688276	0.471187643870119
NBPF12	-0.00925400802437925	0.10793755085769	0.931677210396249	165.813338522219	-0.000307114662904667	0.234259427100756	-0.00131100236479523	0.998953971753593	0.999727796151792	-0.200829591551236	-0.182501714697818
PRKAB2	0.147852783880397	0.0667290222632996	0.0267107308513948	101.404394967806	0.195859229325745	0.184014900601933	1.06436613929126	0.287162866804783	0.67086441117793	0.163856064275859	0.132316516189631
ENSG00000237188	0.278265561767552	0.0978914425400184	0.00447481271444492	276.813791492867	0.431153917521389	0.20006572020745	2.15506143218499	0.0311570272635821	0.262806804391262	0.466577982630841	0.509930004664764
FMO5	0.251906387525821	0.193755308675247	0.193557658573071	87.5088016721022	0.367617263866901	0.378097198588933	0.972282432239266	0.330910061126594	0.707063606057915	0.405391495217663	0.407962987829439
CHD1L	-0.114265148725898	0.217242296700468	0.598901957526485	24.8030087449258	-0.165741814462066	0.427742905707705	-0.38747998447302	0.698400899963355	0.906199928321268	-0.444587714618864	-0.448000160859315
LINC00624	0.91669130757442	0.214742070286374	1.96525911287616e-05	27.9158734338787	1.31791015649843	0.444955921974119	2.96188923759303	0.00305757754009393	0.0865987121595939	1.9485299019826	1.93304380036925
BCL9	0.184487853358618	0.400107905090386	0.644730271569651	20.8021007375064	0.317608103811301	0.702008911663655	0.452427452891755	0.650961073497015	0.887576409302367	0.248895572606181	0.32770561555674
ACP6	0.422106271339344	0.105601414969936	6.41056406895713e-05	167.805281407905	0.634258123501536	0.23597416427353	2.68782866740586	0.00719182873267667	0.129946371130422	0.800469616906067	0.835882487197494
GPR89B	-0.156081436446226	0.100758401720631	0.121365802349445	94.1964471142857	-0.197665890347281	0.212580280279973	-0.929841140894869	0.352453341630292	0.724516693133719	-0.541654175760694	-0.499233623687585
NBPF11	0.142079359905187	0.0563619346454889	0.0117075423636852	138.673435768931	0.186726303753759	0.154876504548034	1.20564642324974	0.227953851244374	0.609370370810284	0.15045444819523	0.117659509218212
LINC01138	0.875318146257006	0.709149479599951	0.217083286684629	74.312366209247	1.35633693196417	1.24186947666704	1.09217349926688	0.274756848291855	0.659578415088317	1.85249205227699	1.99471314295299
NBPF14	0.457281578038306	0.138928862344839	0.000996616871563674	79.2350271231404	0.667901261755147	0.275857192558852	2.42118487308485	0.015470007471279	0.187534067063683	0.882120636807266	0.889874793171838
PDE4DIP	0.417199925897461	1.14557341091902	0.715720340993887	72.4981038708618	0.592063174725267	1.49534796494293	0.395936724164308	0.692151708263514	0.90434060621925	0.789080715232918	0.768165778734497
NBPF9	0.0615454283993489	0.103997292236167	0.553985612460597	153.658720093323	0.0776018738601913	0.204830455117557	0.378859060854274	0.704792526570227	0.908572999745916	-0.0364857169718002	-0.0574692068865349
ENSG00000274265	-0.0584736675384866	0.11068577157678	0.597301323492521	356.688728226685	-0.0756985558985615	0.219057070151719	-0.345565453998507	0.729669311936616	0.918283458725673	-0.315081200866561	-0.303493928098287
ENSG00000289614	0.330086750648932	0.302055115864939	0.274480284009789	28.7051441331826	0.499666612578585	0.551124517286168	0.906631073208337	0.364601924041923	0.733129323839832	0.586868417078769	0.619882838635538
NOTCH2NLC	0.128546072885224	0.253360687700272	0.611899493135502	153.375914245022	0.145506932060686	0.421854774309254	0.344921856814206	0.730153118459912	0.918375203423384	0.119040175186822	0.0515084589878207
NBPF19	0.339011429786487	0.278004232508883	0.222674576984605	75.2214962587272	0.470855931073211	0.47974223604136	0.981476917601678	0.326357611698674	0.704945950858007	0.607584914595301	0.573645917470771
LINC00869	0.0264244899357544	0.153423290945209	0.863254681836675	130.675517734935	0.030716154809318	0.280700069429986	0.109426958360548	0.912863852454413	0.978730522402117	-0.118010534082331	-0.132713914135277
ENSG00000290790	0.0663979653136797	0.232820775025277	0.775499211406953	342.839946136606	0.102685876987686	0.405006478351776	0.253541319648958	0.799849935493394	0.941467519296262	-0.0252217188621544	-0.0172130583158598
FCGR1A	-0.0493636769902961	0.188664508233548	0.793592892370335	267.138693550771	-0.0596403622192976	0.32386432547418	-0.184152305543305	0.853893974170023	0.96044246588417	-0.293934547450972	-0.277722880819931
H2BC18	-0.250897225284318	0.26284728896852	0.339812346574536	166.086246513481	-0.415751696856445	0.45110452389334	-0.921630519836565	0.356721333374093	0.727423779232679	-0.761746239992653	-0.849229379283918
ENSG00000233030	0.730609836207926	0.373865177374104	0.0506767767521752	20.4141970270497	1.04069174115348	0.623424494393436	1.66931480959218	0.095055006753815	0.431266795671543	1.51658649202683	1.48814887439067
ENSG00000290791	0.0787264561612019	0.147854295790846	0.59440763623671	80.5600950142231	0.0678139938291497	0.299261767988313	0.226604267845527	0.820731473358456	0.949895887428504	0.00339590941207113	-0.0731773197710234
ENSG00000290792	0.144275811959259	0.161763642920704	0.372450448770082	75.9579951820768	0.139922834806268	0.329109293999477	0.425156133106622	0.670722860021119	0.896968491640042	0.15555298370805	0.0425468013303733
H2BC21	-0.273532536283027	0.338288191045833	0.418757672850527	120.925368615508	-0.508109722518617	0.553262504771036	-0.918388139693101	0.358415697746448	0.72918252393504	-0.814288673940497	-0.997450473973358
SF3B4	-0.315203232179847	0.114133709555261	0.00575010298461889	29.5285190064617	-0.462305066126812	0.297878365695373	-1.55199275733771	0.120663956603154	0.469198174953578	-0.91101717865794	-0.923940713845952
ENSG00000285184	0.120222818655289	0.332827738681159	0.717937725725529	37.4616058603494	0.161935528732509	0.552157427609308	0.29327782374249	0.769309802866588	0.931837873134645	0.0997197410371707	0.0778739487809433
VPS45	-0.0757076695161934	0.0268024336686129	0.00473313218554308	681.540358525929	-0.0754898201202886	0.106955922095727	-0.705803088235961	0.480310601301233	0.805086490005441	-0.35508579415986	-0.303158937767619
PLEKHO1	-0.0974913212880991	0.0678609578342728	0.150822176655459	598.99209647674	-0.158820650746428	0.160306552043611	-0.990730876073118	0.321817010145239	0.702615828994112	-0.405651305914193	-0.436892707499397
ANP32E	-0.285315912534393	0.085842290255837	0.000888246789893708	62.8935503809418	-0.569656674374384	0.24926872050886	-2.28531150323025	0.0222945689087847	0.223977174824699	-0.841640949701379	-1.09622431104333
APH1A	-0.305579311553944	0.210536837852755	0.146660387114138	78.9965172641245	-0.426926611622399	0.378429174669832	-1.12815459324688	0.259254636451277	0.643146573458689	-0.888677560093183	-0.867163479626529
C1orf54	-0.160989596058126	0.307323199285066	0.600386635119145	139.671393471535	-0.225299974197854	0.485248538929461	-0.464298099062603	0.642434185736705	0.884491563298906	-0.553047288593491	-0.543582278064996
MRPS21	-0.00105575225173854	0.0608221384501062	0.986150994621564	116.847406354098	-0.066992559066123	0.185096942171663	-0.361932284132456	0.717402633874966	0.913396200927688	-0.181799311276047	-0.289522079180827
PRPF3	-0.0125125179356672	0.087513962542342	0.886308038035033	179.64995867197	-0.011190960509932	0.172423819723464	-0.0649037965165148	0.948250597786981	0.98830619833948	-0.208393439107473	-0.199968692086208
RPRD2	0.0204908302830767	0.0556998257010701	0.712963002885613	924.635586443368	0.0151349355168076	0.124443481342217	0.121620958796442	0.903199213990602	0.976322853411501	-0.131784098774576	-0.157719487430874
TARS2	0.110304131448393	0.157644354633711	0.484113184616309	49.3255447382913	0.0780544406724437	0.319822808978517	0.244055265857185	0.807188017730686	0.943319368426787	0.0766958927035901	-0.0567429034835418
ADAMTSL4-AS2	0.0738800169356873	0.21223849147285	0.727765798890064	64.631310852682	0.158840138884146	0.409115270871524	0.388252774201691	0.697828982060925	0.906199928321268	-0.00785393437860482	0.0729063017516182
ADAMTSL4	0.34902660325565	0.249498226525573	0.161838724290169	23.0757949663055	0.633542275901346	0.529262301318792	1.19702891047164	0.231295286480324	0.612089322379083	0.630832732595668	0.834733656717736
MCL1	0.0723906706530766	0.107083276177556	0.499026557922529	307.56147815895	0.00848456456655233	0.20519091486453	0.0413496112737446	0.967017182787641	0.991366824431594	-0.0113110938001831	-0.168392358091224
ENSA	0.0408363684966094	0.132315284177734	0.757603559016143	447.451212216668	0.042054703128564	0.260989765232906	0.161135449472643	0.871986720404394	0.968118015648115	-0.0845568219866023	-0.114517205922662
ENSG00000288880	0.290141313241733	0.149935385154022	0.0529769213249621	41.6783294709111	0.298574770447442	0.342002763632063	0.873018589898466	0.382652945156519	0.745534177463622	0.494144685268536	0.297159905137385
GOLPH3L	0.0730122441683389	0.0493810128083809	0.139260907778556	304.709559528904	0.0982788099895746	0.12693802212346	0.774226731640648	0.438796722870841	0.782498659792813	-0.00986826028350367	-0.0242857549239399
HORMAD1	0.31404494965943	0.144984769204626	0.030307002569034	56.6129367938785	0.39551394347134	0.305819909495352	1.29329036858325	0.195910650535256	0.576273105072403	0.549631231826777	0.452733069904332
CTSS	0.29394659999452	0.0651797666823737	6.48939894195624e-06	921.600617676547	0.43863831746439	0.147437561700789	2.97507848342316	0.00292913596661807	0.0857349191078037	0.502977743841149	0.521941369618611
CTSK	-0.0115203801599849	0.154893438969036	0.940711072883886	58.4165351240852	-0.0335165112542908	0.306144926467659	-0.109479231424831	0.912822393666462	0.978730522402117	-0.206090429727619	-0.235797928875846
ARNT	0.0541102738175659	0.0494478658522969	0.273828087299481	646.098604260519	0.0966843751207959	0.138058423359592	0.700314930215942	0.483730649729245	0.807000168715307	-0.0537446412484593	-0.0268445891992182
SETDB1	0.0517103549661077	0.0591803352963873	0.382240268474645	318.224051767146	0.0968903248890142	0.143688757426016	0.674306929955201	0.500116199142614	0.817801320754147	-0.0593154760269221	-0.0265140700063544
CERS2	-0.30797847523248	0.121245834052086	0.0110815728217214	84.8308231607933	-0.444976821988539	0.256900450455696	-1.73209825517717	0.0832560698128357	0.406359367059424	-0.894246641919216	-0.896131421726441
MINDY1	0.424426176937169	0.140961740676692	0.00260447407976156	22.402927800498	0.723877694152353	0.362862373733552	1.99490976896903	0.0460527218702252	0.311636396903555	0.805854720147897	0.97970876295668
PRUNE1	0.170186906565418	0.0865616358409183	0.0492896296892831	61.1857202301994	0.247048734530596	0.229051037917665	1.07857504937131	0.280777208961158	0.664551461242937	0.215699361945933	0.214468169429024
BNIPL	0.455800044235307	0.254980379050277	0.0738423899615136	17.0076462390643	0.500894550744895	0.471583621783918	1.06215425559119	0.288165662761889	0.671732222505441	0.878681612179327	0.621853499419119
C1orf56	0.00808406837823582	0.370281724674499	0.982581800428333	117.129534317184	0.0115437569906477	0.573133684420836	0.0201414736289893	0.983930515675571	0.996165688820054	-0.160583414495439	-0.163482802622557
CDC42SE1	-0.0277287574201808	0.0850258881888538	0.744332544527834	614.038268440394	-0.0530133838979328	0.151164436441692	-0.350700106095269	0.725813345951512	0.916931681839501	-0.243714281754399	-0.267087551900398
GABPB2	-0.246692041494842	0.131641160886059	0.0609340834921191	159.038415648124	-0.376840469435425	0.250073458326704	-1.506919094721	0.131831396372531	0.487583862398566	-0.751984916567069	-0.786782562315899
TNFAIP8L2	0.0681305347065794	0.142687121989827	0.633018923801689	37.0868945810936	0.0965322120211185	0.310640640209683	0.310752037968886	0.755989133756374	0.926607002228425	-0.0211999754502048	-0.0270887886723427
SCNM1	-0.00294805156606997	0.161209142940762	0.985409799412968	98.3714629568775	0.00391853956174618	0.303429037031517	0.0129141877787364	0.989696255360142	0.997044918716713	-0.186191829308535	-0.175720159002292
VPS72	-0.118253890780993	0.11969467430627	0.323170845863983	56.375062295784	-0.191102952943663	0.259837329537308	-0.735471509363032	0.462052385161277	0.795424413010165	-0.453846620581182	-0.488701071054849
PSMD4	-0.00538779031510247	0.0578925494282227	0.925851645446529	169.042007235656	-0.0788833021514045	0.156503196819832	-0.504036363181869	0.614235824148441	0.87136762421006	-0.19185509640826	-0.308604979060238
ZNF687	0.0168632301534294	0.13868681454783	0.903222018210039	43.4445862666837	0.0200893434870282	0.311216723891877	0.0645509766821131	0.948531518190417	0.98830619833948	-0.140204700559639	-0.149768388783851
PI4KB	0.01416806608094	0.0681875941012022	0.835400202363491	368.566301356667	-0.00144050803134323	0.155508479477167	-0.00926321211670482	0.99260913176695	0.998417165695209	-0.146460876154728	-0.184320644937819
RFX5	0.078784657875677	0.117974284381388	0.504253524076426	50.9257466058517	0.119016731612529	0.266549967102574	0.446508145944466	0.655230229726329	0.889289755954147	0.00353101070308643	0.00899556981746825
PSMB4	-0.437696465313834	0.198769591888562	0.0276632388460979	42.2555061743759	-0.6428522296983	0.394494807036036	-1.62955815446153	0.10319491451822	0.442244623334257	-1.19535577737953	-1.21369244939653
POGZ	0.00696748171687322	0.0543286789509832	0.897953628465135	1154.18849053306	0.000128276820611895	0.1361726223059	0.000942016232335836	0.999248379903357	0.999727796151792	-0.163175302051348	-0.181802975180136
SNX27	0.164537797172258	0.108571761929504	0.129652142140176	997.433533498339	0.221559202701385	0.207412479915622	1.06820574534145	0.28542771371388	0.669835176116582	0.202586312287761	0.173561206728604
MRPL9	-0.17418938202249	0.156049240453478	0.264316735212346	20.8003107601719	-0.261549082696592	0.349319894333255	-0.748738010458321	0.454015128942911	0.790481537559644	-0.583687419060347	-0.60175678433749
TDRKH	0.0109066566190992	0.157110645505802	0.94465512922354	41.6005791829863	0.0730792710720483	0.344427740087222	0.212175915486778	0.831969795630583	0.954247999306805	-0.154031454320649	-0.0647273215040567
THEM4	-0.242486880809181	0.119783994403814	0.0429323054940563	90.496492160554	-0.351424676420135	0.246383444009044	-1.42633234888638	0.153772431222042	0.523518052429736	-0.742223646771437	-0.745993939604257
S100A11	-0.347083630122037	0.188952409192185	0.0662270429480485	159.349403304308	-0.457960885917546	0.34400439701615	-1.33126462885312	0.183101952430182	0.563031833176674	-0.985019859831795	-0.916968941316938
FLG-AS1	-0.157020507900367	0.1543850280693	0.309119737988321	230.815429084776	-0.218249723593956	0.275880508846883	-0.791102367130573	0.428884257968139	0.776665168010716	-0.543834004429906	-0.532267659169102
S100A9	-0.173244519794568	0.978995890130558	0.859538680072417	21.897517786607	-0.372684303072455	1.19863691910674	-0.310923430716776	0.755858831566298	0.926607002228425	-0.581494148501649	-0.780112524453849
S100A8	-0.571697119489399	0.900477724650679	0.525505362494566	59.1023931077587	-1.04056476943216	1.08899634449594	-0.955526411719781	0.339311555388331	0.713863525589219	-1.50640608817001	-1.85196278474016
S100A4	1.14306353324078	0.678948760392421	0.092263157372247	25.3831889707098	1.80684691906163	1.01286296562677	1.78390066611187	0.0744398076673167	0.390163885587416	2.4739986139159	2.71771564303198
CHTOP	0.0424458783194849	0.0491729077190465	0.388029477057779	184.373920636696	0.053625338068115	0.142271893518207	0.376921517961328	0.706231929791696	0.908974854713569	-0.0808207317883426	-0.0959480327003444
SNAPIN	-0.0695086705682387	0.256426828196449	0.786340043158119	19.1283445096186	-0.0411298212503688	0.563702238098774	-0.0729637359416725	0.941834975089182	0.986134124581575	-0.340696308069554	-0.248016175571119
ILF2	-0.163455864371032	0.167191594794754	0.3282444946677	62.3863699096342	-0.225869210055734	0.30928324353834	-0.730298891953177	0.465207505387675	0.796827192663057	-0.558772137699205	-0.544495818186566
INTS3	0.0298686784877853	0.076939635091418	0.697861184063618	312.645706872415	0.0184392867807223	0.168427721097546	0.109478930549937	0.912822632295537	0.978730522402117	-0.110015678190608	-0.152416487956119
GATAD2B	0.113121640194446	0.0485068140968414	0.0196966248375415	1320.92007283051	0.161632392479466	0.129960713894401	1.24370194373355	0.213609280366542	0.594790115432327	0.0832360620520658	0.077387459524119
DENND4B	-0.0511476594171863	0.109769342249318	0.641247153546339	465.271302584573	-0.0964018834292298	0.195224810619943	-0.493799344064426	0.621447896452666	0.874979935205978	-0.298075633863893	-0.336719734391876
CRTC2	0.0323735258954309	0.18220965468311	0.858980696246062	79.6194643085956	0.0377010726231551	0.336896063792414	0.111907133015319	0.91089704080474	0.978390398855234	-0.104201276989177	-0.121504144791899
SLC39A1	-0.197456119504683	0.175432383266308	0.260360386008618	95.307424029886	-0.25104866814916	0.329088330894477	-0.762861045442719	0.445546270086304	0.784985933787642	-0.637695557822374	-0.584905157987158
JTB	-0.0759697948964842	0.200425770114252	0.704656637759651	83.663774963131	-0.0937902703616985	0.365139623283643	-0.256861387756983	0.797285778800923	0.941467519296262	-0.355694255226764	-0.332528478190811
RPS27	-0.324132723975681	0.291677333358804	0.266451479070035	300.479880832828	-0.445277866045592	0.462926924032335	-0.96187506694791	0.336112364363571	0.711000296313095	-0.931744847603915	-0.896614553315345
NUP210L	0.246227871087807	0.231923645811227	0.288382597668555	29.2955854245012	0.281705726530153	0.424393493882903	0.663784272357107	0.506828393258653	0.821567406247966	0.392210184173025	0.270087562069652
TPM3	-0.068293873094987	0.0863756243477921	0.429141599742219	659.596658543895	-0.0895904798091559	0.16632856722714	-0.538635553126664	0.590138350566874	0.860031410256533	-0.337876447719415	-0.325788429898298
C1orf43	-0.0685282796387096	0.0559367047913196	0.220536046006376	246.941654771243	-0.122404584476353	0.13298570567761	-0.920434146306605	0.357345931572716	0.728062562698336	-0.338420566169618	-0.378450258474153
UBAP2L	-0.10196141209099	0.0341221579509908	0.00280690988868111	358.807679804152	-0.159128844907868	0.107872979947769	-1.47515017184949	0.14017217427987	0.501854498426944	-0.416027547299397	-0.437387313957884
HAX1	0.232191604260389	0.136200602623228	0.0882360918159173	34.6100523241229	0.321820420931369	0.313848801441022	1.02539955371423	0.305174698681956	0.687029085548726	0.35962836443589	0.334465767154171
ATP8B2	-0.803323580235839	0.431826348625185	0.0628440681019898	18.6508867584091	-1.30478195055377	0.781779263833625	-1.66899022641696	0.0951193167713227	0.431400433740806	-2.04407124395413	-2.27599263532241
IL6R	0.0765327563334379	0.0789896546670976	0.332597107421228	1008.69366422012	0.102992188611181	0.175095496640603	0.588205811041392	0.556394157391174	0.842382879080943	-0.0016962374688912	-0.0167214730548605
SHE	-0.560963220697949	0.307059160050936	0.0677163533117174	38.9772151728285	-0.825954232791187	0.546033962764336	-1.51264259939022	0.130370467258469	0.485617027942302	-1.48148992208399	-1.50754432792767
TDRD10	-0.239709574077394	0.302616557637893	0.428288885995147	95.791370885097	-0.382985192087102	0.508317080366585	-0.753437582327361	0.45118700600102	0.787353692873511	-0.735776796736281	-0.796643941567617
UBE2Q1	-0.192419712549795	0.129960153811939	0.138711741143575	60.6746186966087	-0.239203352077863	0.295123541289601	-0.810519388025151	0.417641726612642	0.770250581177868	-0.626004749607867	-0.565895161807159
ADAR	-0.0759718944930665	0.0630059099248022	0.227898482269065	565.104417187392	-0.10375810329629	0.123457385546357	-0.840436583336928	0.400663644535685	0.758125626107154	-0.355699128935579	-0.348525389110614
PMVK	-0.12106446874053	0.244295903126781	0.620201439715246	68.527872015361	-0.143281538406503	0.415246604611427	-0.345051679689425	0.730055519021962	0.918375203423384	-0.460370701774616	-0.411954709691274
PBXIP1	1.16933989139967	0.455277990028819	0.0102166659549401	34.8328170199	1.79868985809633	0.790213311205282	2.2762079967406	0.022833563526325	0.226033308566993	2.53499286369811	2.70462475572622
PYGO2	-0.0265783480137614	0.110163179441872	0.809350942001016	64.1457855399916	-0.0391374506416185	0.245698169982634	-0.159290769826999	0.873439792522917	0.968649871196958	-0.241043882825345	-0.244818712756829
SHC1	-0.10319032234742	0.110430852719296	0.350080164646353	36.9142826830382	-0.21541516955611	0.303300379904383	-0.710237058140254	0.477557143922946	0.80352430265556	-0.418880167083591	-0.527718615386132
FLAD1	-0.158233716178833	0.105742999671357	0.13454971686326	72.6350912051067	-0.281353112358106	0.231689598473526	-1.21435366201929	0.224612702163436	0.607391613431692	-0.546650175846323	-0.633539349357109
ZBTB7B	-0.250809800631262	0.117600417203631	0.0329469771666901	110.488945817235	-0.361138333213767	0.234000094843792	-1.5433255847817	0.122751798983991	0.474188207248708	-0.761543304673634	-0.761582935071267
ADAM15	-0.396408955322973	0.216686946613662	0.0673384259882482	74.4654246726771	-0.591006563777023	0.37843898246058	-1.56169578497	0.11835967224609	0.465575033093948	-1.0995167466417	-1.13048775437778
SLC50A1	-0.256458760539255	0.0752961214905851	0.000659216316519946	66.4283145291663	-0.38590012081007	0.190113950308882	-2.02983589675082	0.0423732227987439	0.300940146413199	-0.774656007337921	-0.801321974940053
DPM3	-0.102701362947442	0.211114892685679	0.626632959553818	35.6322608369147	-0.124205606791088	0.432848932524295	-0.286949088835092	0.77415130276806	0.933560100436997	-0.417745165360928	-0.381340635321604
THBS3	0.430891189506228	0.166344603302886	0.00958776483290332	29.5447603459616	0.513703306802206	0.374717168541119	1.37090944832392	0.17040318563187	0.546960640188187	0.820861692921592	0.642409675569625
GBAP1	-0.10680730518044	0.22334076754008	0.632489539728058	21.233225595189	-0.348835676575856	0.458270757865196	-0.761199946950288	0.44653764994118	0.785370797127566	-0.427276123366465	-0.741838974312193
GBA1	0.170503792816296	0.140457352752921	0.224778810001001	22.3076899182008	0.127399635470212	0.348914109206855	0.365131796360469	0.715013026977216	0.912718258549609	0.216434937211795	0.022448901864723
ENTREP3	-0.0429365771559614	0.110545475650954	0.697715262437037	34.0957639619594	0.0210295892522606	0.305207911263766	0.0689025037561576	0.94506722554887	0.987273998598469	-0.27901557997838	-0.148259432138225
SCAMP3	-0.209356208625449	0.116679344181098	0.0727674017933176	123.866874821255	-0.341220886095678	0.230809459044859	-1.47836612722774	0.139309806709625	0.500359105526707	-0.665318754456916	-0.729618351656929
CLK2	-0.0549288767419782	0.0687450733129287	0.424277227227705	115.465635795248	-0.0159854187646853	0.177767387295364	-0.0899232362465072	0.92834821609881	0.982569340743541	-0.30685282104465	-0.207663094883012
FDPS	0.00398359285967149	0.125845312601022	0.974747438400519	126.591982061043	-0.0312559077660293	0.246168997860469	-0.126969309854954	0.898964689107124	0.974265050990889	-0.170101682837376	-0.232169991603622
RUSC1	-0.115076266379617	0.2212633736682	0.603002742976019	23.9038035339355	-0.1832712242012	0.435470185343665	-0.420858259346883	0.673858586557624	0.898027505160771	-0.446470529294878	-0.476132294284275
ASH1L-AS1	-0.14899330283603	0.146874697451793	0.310380201888811	18.563452609191	-0.202902489892691	0.361062617031601	-0.561959284405598	0.574143760048602	0.851666326934431	-0.525200777260959	-0.507637598453243
MSTO1	-0.425161740450891	0.149088420428466	0.00434803477298428	178.139701893501	-0.629436025846943	0.268174431319752	-2.34711423736161	0.0189194530963862	0.208332803357627	-1.16625942640812	-1.19216140856746
ENSG00000287839	0.00388391211326914	0.272638255669379	0.988633991619102	28.6148053199041	0.0525593742855875	0.497213801180191	0.105707794435376	0.915814195939444	0.979779139541312	-0.170333067731271	-0.0976587483378077
YY1AP1	-0.0330396608022403	0.0764565264742464	0.665642159835541	538.830654851832	-0.0443427418691217	0.162132631589684	-0.27349671336577	0.784471418427784	0.937351343866622	-0.256042267447689	-0.253172442260965
DAP3	-0.188424973175332	0.0630977978311481	0.00282433739649913	612.473503320219	-0.271096938974642	0.12830653423015	-2.1128849017803	0.034610620443809	0.272750469387317	-0.61673192231013	-0.617079694277623
GON4L	0.0405844769671141	0.0725646233329898	0.575965617077501	540.415572513468	0.064277995649369	0.14374441339151	0.447168652560416	0.65475329316078	0.889266049539227	-0.0851415276286537	-0.0788520785943016
SYT11	1.24382750233624	0.688915648276409	0.0709986770028914	34.8325281665585	2.11197706727901	0.900498390470338	2.34534241219011	0.0190096126596077	0.208953797413823	2.70789794893377	3.20740480937429
KHDC4	-0.193281232912313	0.0598750122409092	0.00124624818982138	235.810663732962	-0.358873611847321	0.15236045103743	-2.35542497678192	0.018501532622558	0.20574435693567	-0.628004562057755	-0.757948389208096
ARHGEF2	0.147148152861093	0.051781851569122	0.00448746056397504	468.442608077038	0.238851332837393	0.124395169573735	1.92010134843551	0.0548450990157567	0.337384587732614	0.162220432726927	0.201312541167546
SSR2	-0.216215116644946	0.114809054258673	0.0596653571416079	92.2247354557991	-0.298509182252282	0.244385515806455	-1.22146838885776	0.221908727272532	0.604533273581395	-0.681240060843619	-0.661072327049647
UBQLN4	-0.103188159248151	0.0890668510420522	0.246640763327594	79.4685610092881	-0.190207099923145	0.218421756804619	-0.870824878921233	0.383849778829551	0.745909276400223	-0.418875145968551	-0.487263358258044
LAMTOR2	-0.367991820929227	0.197625229375231	0.0625933594646742	61.0014830024338	-0.550375574451405	0.369017480079099	-1.4914620693129	0.135840222591669	0.493905143123639	-1.03355319937895	-1.06528097161061
SLC25A44	-0.248972667475546	0.105121780970171	0.0178641794951425	61.2057821254269	-0.378070578778967	0.246947227811609	-1.53097721375268	0.125775024302254	0.479137419448753	-0.757278841618847	-0.788756707520718
PMF1	0.136690586342128	0.109720621995988	0.212835702815913	114.609970610311	0.254085107618321	0.235224148237385	1.08018292136359	0.280060732060301	0.663886890992046	0.137945705593325	0.225760516945426
SMG5	-0.166018018171937	0.123311028630592	0.178194334678453	231.155031791725	-0.259722802498817	0.228595474919636	-1.13616773293576	0.255886372016874	0.639173688486952	-0.564719561918644	-0.598825872289694
TMEM79	-0.0102843198036981	0.235793527343933	0.96521066902484	29.1729898979528	-0.0549729436910465	0.428332764136174	-0.128341673329406	0.89787858723156	0.974144747034101	-0.203221212705177	-0.270232358164524
GLMP	-0.0651928846477667	0.107154958215195	0.542923399149786	47.8434163720324	-0.0624254003386305	0.272939766266344	-0.228714932941335	0.819090487599773	0.949080952760536	-0.330678248380762	-0.282192458811012
CCT3	-0.313047133987649	0.174586309369422	0.0729602115098163	287.526435087658	-0.441102162139694	0.292993914522886	-1.50549939870931	0.13219573133019	0.48841390049963	-0.906012314936159	-0.889913160560424
MEF2D	0.244174393866872	0.11182104757895	0.028990368180775	226.48503478689	0.322055955793317	0.220079551017503	1.46336156314543	0.143368470332431	0.506052256830025	0.387443530370452	0.334843766086317
GPATCH4	-0.310266237232102	0.208933073671028	0.137543034440897	82.4253912346826	-0.401514848694969	0.377442156404878	-1.06377849395357	0.287429055995825	0.670876884608433	-0.899557131523727	-0.826381324615231
ISG20L2	-0.0464794167324928	0.0894704072115194	0.60341569584035	82.203812261964	-0.057766819937147	0.201334406630538	-0.28691976152468	0.774173758864709	0.933560100436997	-0.287239430512103	-0.274716120053702
METTL25B	0.208213309556077	0.183823673370573	0.257348862424266	78.0568987992655	0.337543911302457	0.354707189823369	0.95161282597779	0.341293374376325	0.715575562074535	0.303968516609847	0.359699664678855
MRPL24	-0.37371094584248	0.113884480934386	0.00103259669909916	32.0859307967557	-0.444901524730776	0.340541171604995	-1.30645443731201	0.191398063788625	0.572344487922642	-1.04682877323836	-0.89601058066371
HDGF	-0.200271501974796	0.107414124834565	0.0622543086846799	80.0448148959346	-0.226275014168287	0.231291870052975	-0.978309415356711	0.32792131460083	0.705695441211118	-0.64423079153232	-0.545147074310339
PRCC	0.0387924738864408	0.0470892864126243	0.41004934884981	190.103234606636	0.122393052340409	0.134882579734774	0.907404444525575	0.364192959962265	0.733129323839832	-0.0893012320615187	0.0144140697336483
ARHGEF11	0.184108419649828	0.0831277192524216	0.0267761520403531	990.899339102333	0.255313316866481	0.165777739332971	1.54009409160584	0.123537419778903	0.475641965678031	0.24801480845044	0.227731612775645
ETV3	-0.104650166374922	0.0638729384060126	0.101335850627009	100.180985247201	-0.130274762802474	0.167681641631489	-0.776917267358202	0.437207583029993	0.782434681197545	-0.422268844110983	-0.391080741191115
MNDA	-0.260663014752879	0.115822949855749	0.024415326033125	378.349268853282	-0.353626169266535	0.250389196735199	-1.41230601750168	0.157859875352041	0.529350224121434	-0.784415172976595	-0.749527012959873
IFI16	-0.098609829436738	0.0547125699707352	0.0714942967432546	2771.17691117914	-0.148034580596656	0.126416965338571	-1.17100248530874	0.241597778167534	0.622376258191397	-0.408247653740973	-0.41958264577456
AIM2	-0.0506986567562234	0.343409542616001	0.882632236134536	25.384746431078	-0.0525201288099707	0.564162808336166	-0.0930939225945495	0.92582894553717	0.982075934448259	-0.297033382107007	-0.266295949778387
DUSP23	-0.305310230641581	0.128460523967595	0.0174689878619372	22.4364627445416	-0.420569359899089	0.353437042761574	-1.18994137290471	0.234069435702054	0.616404623371701	-0.888052953430376	-0.856961022364267
SLAMF8	0.414607385153147	0.42924910952293	0.334099270177886	37.9538262457241	0.616718820220027	0.636556044427695	0.968836641515984	0.332626701513468	0.708177654665293	0.783062755028042	0.807734476087074
TAGLN2	-0.38837676248373	0.375030852500414	0.300395248878837	19.4276219269844	-0.565426702764703	0.636968236476344	-0.887684299444187	0.374710593713737	0.73932325133189	-1.08087194155215	-1.08943582657761
PIGM	-0.0128266219126613	0.148568977701126	0.931200548555652	108.382780129219	-0.0497492822646827	0.280068576743203	-0.177632502879101	0.859011596857943	0.962344907160641	-0.20912255599325	-0.261849147183653
PEA15	-0.266658646130477	0.309479720044722	0.38888824885694	81.3031060935239	-0.343368506598328	0.523395135387967	-0.656040691596812	0.511797942828299	0.823138724243264	-0.79833259013296	-0.733064967796653
DCAF8	0.107552004045491	0.0422174410535119	0.0108475220618166	460.311921777189	0.135952233061269	0.116238410234708	1.1695981800401	0.242162710089706	0.622869464418182	0.0703074904284346	0.0361745674828004
PEX19	0.0324249013504226	0.123343533042365	0.792640863661943	28.9957515340246	0.0328570327881562	0.299115811023722	0.109847194889843	0.912530561377323	0.978730522402117	-0.104082021218819	-0.12927811875805
COPA	-0.197443119445544	0.0700460693337488	0.00482094186187893	813.103349086619	-0.2936061596817	0.141910455592818	-2.0689536824837	0.0385504333099124	0.28743295968481	-0.637665381309727	-0.653203694437718
NCSTN	-0.0422019165536906	0.141528245493067	0.765560261966553	77.7299185247618	-0.0348579369629694	0.294761718241899	-0.118258019293954	0.905863219673353	0.976935129436571	-0.277310241970385	-0.237950720531573
CD84	0.200249832440402	0.0870623486402328	0.0214440358358388	1002.6112885975	0.303996642355819	0.191360926184032	1.58860352746968	0.112149931315999	0.45727077961944	0.285483218556316	0.305861214891072
F11R	0.16215197651318	0.213434868512658	0.4474185027826	96.2332257960797	0.238700782310505	0.361240402388142	0.660780966725942	0.508752790623302	0.822463772369627	0.197048203074323	0.201070929637401
USF1	0.0891586850231205	0.205331638821575	0.664130173339157	98.3568693495823	0.128943806651532	0.360828496797145	0.357354831439554	0.720826186549811	0.914198761238551	0.0276118212649021	0.0249270702885513
ARHGAP30	-0.0410415688419359	0.0865971817968559	0.635545160375682	383.86730348365	-0.070258809234049	0.160484077059422	-0.437793022967844	0.661536329111723	0.892601672889545	-0.274616773654227	-0.294763931980825
PFDN2	-0.33478261795277	0.079490943172992	2.53588573126097e-05	161.7743351031	-0.507789863062337	0.167663843321577	-3.02861877076504	0.00245674485979053	0.0773718349354385	-0.956466016704469	-0.996937146426383
NIT1	0.143630402992283	0.109980088358461	0.191563665837571	60.8415059885435	0.244823338819869	0.242113478362765	1.01119252209926	0.31192429415826	0.691752531562049	0.154054821919214	0.210896735479498
DEDD	0.0668495025634587	0.107484436831588	0.533977455794366	86.6032215582716	0.174495278508139	0.247671825245632	0.704542304459057	0.481095114345823	0.805205844039218	-0.0241735836665366	0.0980305063450759
UFC1	-0.0575639267607643	0.222938452757168	0.796248340788558	41.4440200590696	-0.0278076138846437	0.431667183336876	-0.0644191056398709	0.948636517521418	0.98830619833948	-0.312969456312848	-0.226635985324845
USP21	0.205756427916304	0.142915776222217	0.149951135023113	22.2016134495306	0.215065364480008	0.313148534323842	0.686783877000679	0.492218931376853	0.812292495153507	0.298265456409667	0.16313954815581
PPOX	0.0874055182626399	0.240510644221412	0.7162938346717	25.5251623813458	0.0527361090907481	0.459769285827788	0.114701244115948	0.908681927776573	0.977780194335513	0.023542266014817	-0.0973751148787465
B4GALT3	-0.214353936704045	0.229565619256977	0.35043952001129	34.3849093011528	-0.247901991802478	0.463650680725787	-0.53467405982111	0.592875261924031	0.862362634416959	-0.676919778956817	-0.579855203644862
NDUFS2	0.0773789769999448	0.109318492780254	0.479050446140556	167.076133225074	0.09587760378371	0.217123021532119	0.441581934090424	0.658791759423854	0.89155938380696	0.000268060414083487	-0.0281393389504128
FCER1G	-0.00213344541884483	0.203405098586952	0.991631419457017	222.031401962481	0.0197803119250402	0.354099078001494	0.0558609529193881	0.955452577289428	0.989059911554608	-0.18430091693333	-0.150264339147483
TOMM40L	-0.206038729614278	0.162525254680934	0.204893094016467	33.4342447275216	-0.320562492735366	0.348645593898562	-0.919450864560857	0.35785979484963	0.728731602641309	-0.657618024308884	-0.696464658120963
MPZ	-0.109434562489378	0.127871460497866	0.392099041688315	21.9516113548888	-0.186955227733372	0.325579865530492	-0.574222326152605	0.565817363085387	0.848143575500524	-0.433374669731778	-0.482044580005666
SDHC	0.0127350219824749	0.0558982858285549	0.819782359887707	210.088870400936	-1.0066453959792e-05	0.134860093292761	-7.46436823081474e-05	0.99994044295838	0.99994044295838	-0.149787343588387	-0.182024995859475
ENSG00000289106	-0.203503836267998	0.170789538349154	0.233438746714275	21.1496816725577	-0.249313449297753	0.378323153671667	-0.658996011420762	0.509898329933294	0.822862005656537	-0.651733878682639	-0.582120386053832
ENSG00000283696	-0.0221156524030809	0.060977243841385	0.716838727057183	111.398594400213	0.0547144836166496	0.192191699506241	0.284687027364951	0.775883930234109	0.93433822120779	-0.230684807601377	-0.0942001137260862
ENSG00000288093	0.0647100813833859	0.23944623789723	0.78696877823602	30.2758209853366	0.173779159622433	0.49160061846488	0.3534966252994	0.723716158297533	0.915893138164475	-0.0291397357130892	0.0968812404918259
ENSG00000283360	0.543371649668841	0.327355863868701	0.0969384737481971	20.3674016637637	0.743331850479669	0.56602315350238	1.31325343474053	0.189097563713291	0.570974516116467	1.08195804582146	1.01092983255427
FCGR2A	-0.17604925053908	0.198543173409109	0.375237675294411	644.657715726245	-0.283902320185694	0.326973863876531	-0.868272212401961	0.385245330432131	0.746778614684179	-0.588004656790817	-0.637630454294519
HSPA6	-0.426746424128888	0.255261690298457	0.0945638207040435	280.253761517713	-0.67650762866875	0.403363818427942	-1.67716487637724	0.0935102452657999	0.42702757752337	-1.16993788867816	-1.2677044320244
FCGR3A	-0.490265073625969	0.201100802268794	0.0147725699230208	594.885622723842	-0.707919402153881	0.335152967243841	-2.11222776267063	0.0346669183481843	0.272750469387317	-1.31738116638912	-1.31811572458639
FCGR2C	0.148317033624656	0.21249431910153	0.485188969606646	260.396131533605	0.200804984859131	0.365748745510654	0.549024398098125	0.582988706384505	0.855667245259421	0.164933708471888	0.140253728943683
FCGR2B	0.504899841306301	0.350258465901193	0.149441653591343	52.1681116179395	0.725846013058625	0.556941803260711	1.30327084231967	0.192482311885723	0.573089871596885	0.992654989642637	0.982867626313642
DUSP12	-0.158605886626622	0.106038150566949	0.134720479941614	111.390709234843	-0.19287752028939	0.248606622396315	-0.775834201157825	0.437846887205771	0.782498659792813	-0.547514080087419	-0.491548991554426
ATF6	-0.0631328696698223	0.0739685518267571	0.393376761852018	3035.19535652767	-0.100822292362382	0.173826201538155	-0.580017807846143	0.561902608962022	0.846066738579434	-0.325896418746684	-0.34381384285023
OLFML2B	0.176072133609626	0.180738547505288	0.329966471756843	361.858355018303	0.256429029723495	0.331476158168075	0.773597205725645	0.439169025034824	0.782498659792813	0.229360501978691	0.229522168386161
NOS1AP	-0.0433185484009211	0.490229245568403	0.92958748447882	212.811509963807	-0.0503008969996066	0.651575501175624	-0.0771988770431819	0.938465334972289	0.985131742646749	-0.279902234414425	-0.262734407985528
UAP1	-0.35688396573278	0.296668699113379	0.228987381143971	23.0749393870038	-0.521257540809383	0.572821345421799	-0.909982745886597	0.362831609261793	0.732110666422109	-1.00776898338144	-1.01855079531374
HSD17B7	-0.119356953979674	0.0983529170894489	0.224916613303589	111.638662893987	-0.180702860910958	0.215060869773065	-0.840240537953921	0.400773533493005	0.758125626107154	-0.456407116668922	-0.472010447636835
PBX1	1.2130892775614	2.63929704212797	0.645784765531896	126.865962901152	2.05267727279639	2.83295092609194	0.7245721250908	0.468714564822523	0.798634384472517	2.6365465482396	3.11223733053251
MGST3	0.729004348700176	0.190458472484653	0.000129383643972054	314.604256023441	1.0904529433429	0.343324901930535	3.17615453237218	0.00149241428008085	0.0601681157803279	1.51285973866634	1.56800831063022
ALDH9A1	0.172105089268706	0.073811201763174	0.0197168282229955	98.5348879795361	0.228626765900513	0.201279914737202	1.13586477915105	0.256013160783862	0.639361358156145	0.220151962044654	0.184903609802413
TMCO1	-0.0710088145828971	0.0530329363877405	0.180584713674459	149.870755005949	-0.155584706160749	0.150876249286619	-1.03120740935961	0.302443566817228	0.68409064811711	-0.34417853183078	-0.431699490717154
TMCO1-AS1	0.37533583105686	0.251836118204878	0.136119843313529	23.2066268850918	0.519420760952527	0.490607006698896	1.05873082499883	0.289722385282782	0.67290185074967	0.691903281352109	0.651585351499479
UCK2	-0.367530053355738	0.105503141596086	0.000494730365977419	308.181985029873	-0.529700705973319	0.206695510166506	-2.56271026664591	0.0103858678110497	0.155476659271099	-1.03248131694576	-1.0321008379253
POGK	-0.0345787583863527	0.130983021105478	0.791784384959714	172.053403436364	-0.00979237236695182	0.261184452222832	-0.0374921718487186	0.970092581719996	0.992257754617554	-0.259614912557673	-0.197724163101467
TADA1	-0.146341769542336	0.093054363836394	0.115800320870086	64.4254048104437	-0.154392505910832	0.228007610199241	-0.677137512102856	0.498318710301958	0.816557305424926	-0.519045880031917	-0.429786184051438
STYXL2	0.018883735746359	0.384556582019226	0.960835443088573	71.1625542411247	0.0452676371865265	0.658189266885293	0.068776018485904	0.945167907352588	0.987285272116042	-0.135514582466549	-0.109360917664854
POU2F1	0.170632648314239	0.0819791442957519	0.0373959059846473	1401.2549454972	0.253594353853093	0.18314424746373	1.38467004759904	0.16615338180547	0.542153966223111	0.216734044279061	0.224972929079796
CD247	0.612656718099166	0.378627531172476	0.105641327432234	83.2741119432418	0.906020833317601	0.6169883598366	1.46845693095012	0.1419801470001	0.50366531367734	1.24278667909184	1.27202180542031
CREG1	0.17494729297982	0.148791658178772	0.239680014390269	507.344334919146	0.261291167012226	0.290927406569185	0.898131840150606	0.369115265922719	0.735793146452809	0.226749454818933	0.23732518611309
RCSD1	0.298200279313105	0.0582727892562875	3.09914081786218e-07	2239.58198120769	0.426614264385748	0.148058432900026	2.88139119150215	0.00395923909383281	0.0984006069565637	0.512851637981362	0.5026445267385
MPZL1	0.0273273006791927	0.0993645266640323	0.783300342726433	1612.17646822913	0.0289441457458284	0.211846192761646	0.136628113861807	0.891324753236704	0.972371544887303	-0.115914875937531	-0.135557728966819
ADCY10	-0.135533311783895	0.24970645844562	0.587287792421632	48.7572057993733	-0.305591252962586	0.453138386474263	-0.674388359238998	0.500064441545038	0.817801320754147	-0.493956643224729	-0.672438012552592
MPC2	-0.196715324886569	0.161482175631833	0.223153300271745	146.884647595651	-0.30203998407583	0.294862934694831	-1.02434029013659	0.305674573987728	0.687029085548726	-0.635975981170948	-0.666738746482776
DCAF6	-0.135441255783648	0.0963425835301074	0.159774729850741	2111.09825698226	-0.200981260162789	0.199949647095176	-1.00515936428296	0.314820118635506	0.694940005056475	-0.49374295734638	-0.504554306322707
GPR161	0.576342828175277	0.0917548371503156	3.35678923042135e-10	142.734946308553	0.859227769441075	0.214713561474593	4.0017396364726	6.28784683253123e-05	0.0111251702551147	1.15849271189943	1.19692579614635
TIPRL	0.0249349165771485	0.061157819392153	0.683483449027956	179.522890588633	0.00862257385289556	0.162891395036645	0.0529344957169516	0.957784099307276	0.989606294108536	-0.121468220606253	-0.168170873414041
SFT2D2	0.0308290745367579	0.0715405327574253	0.666518123196818	665.533518055898	0.0329917322166893	0.146961809416619	0.224491875458349	0.822374588049595	0.95046505521429	-0.107786349599992	-0.12906194591754
TBX19	0.267249680918339	0.0876602772376494	0.00229835670686401	184.453704838193	0.389164617035299	0.187554889532525	2.07493719841312	0.0379923555943921	0.285650516024527	0.441007262973835	0.442543331566562
ATP1B1	0.315582554424604	0.1059381809689	0.00289255701719103	241.279235176096	0.487671904185559	0.208794939334075	2.33565001977982	0.019509489363429	0.211046436614566	0.553200411716403	0.600633089674922
NME7	-0.341186305736978	0.123369249577627	0.00568233935985681	182.946927120194	-0.476334250839926	0.240265257735499	-1.98253486721042	0.0474194089793838	0.315495633084199	-0.971330638729921	-0.946455499116311
BLZF1	-0.0701021534859629	0.0587130427741343	0.232486093560676	188.258967510055	-0.0602206584254437	0.151414891405243	-0.397719523268493	0.690836944613686	0.903880669888053	-0.342073936015796	-0.278654171179403
SLC19A2	-0.0576356707828336	0.208514910001249	0.782232939323165	68.2393067067153	-0.144482082632505	0.382604339408088	-0.377627924597059	0.705707017300722	0.90890070271915	-0.313135992815967	-0.413881407215667
C1orf112	-0.164749546619019	0.144749830381711	0.255050563910908	306.874195091887	-0.237280111862222	0.286892498989891	-0.827069765496319	0.408197519818519	0.763642790627844	-0.561775110093454	-0.562808643141681
SELL	-0.629418953013739	0.238640828073824	0.00835157364893526	49.6123143334815	-0.936858733992662	0.443194479728852	-2.11387726346645	0.0345257516354422	0.272750469387317	-1.64039345090049	-1.68552979758461
SCYL3	-0.00475738800995899	0.0848292233401993	0.955276525484844	167.65666419215	0.018755328302858	0.211025267915991	0.0888771685404255	0.92917952859716	0.983028064156583	-0.190391768977926	-0.151909287633869
KIFAP3	-0.0723759069059356	0.140415294479986	0.606244355367275	182.047203581743	-0.0709448967197166	0.275707995663293	-0.257318967297407	0.796932551526034	0.941467519296262	-0.3473519080697	-0.29586500183858
GORAB	-0.014508808319987	0.0710732584824212	0.83824504982856	80.7782339955701	0.0194428470954137	0.190843062512733	0.101878720868444	0.918852940353061	0.980400245064641	-0.213027347414049	-0.150805920738339
FMO4	0.244352363613566	0.107737651553091	0.023327300312443	97.1785280030208	0.352326503628237	0.249560917557569	1.41178557554775	0.158013106929438	0.529433736996658	0.387856644361285	0.383423558743995
PRRC2C	-0.00640501778571089	0.0297790029069145	0.829701023742621	1902.34597324278	-0.0287273256138251	0.0976493498240631	-0.29418860100537	0.768613790529606	0.931837873134645	-0.194216345484424	-0.22811198785219
MYOCOS	-0.111444374912508	0.429538059863313	0.795286752967422	69.5424106553338	-0.223321004534424	0.66963520029219	-0.333496513380689	0.7387595208877	0.921602101602693	-0.438039966201346	-0.540406321803829
VAMP4	0.0315837386493723	0.0587239586366222	0.590691691092684	131.06294753303	-0.00449179263545376	0.164411879561916	-0.0273203654591284	0.978204213642821	0.995304268976438	-0.1060345782507	-0.189217509514424
METTL13	-0.0303376885360905	0.0827428739298786	0.713879982537154	61.7342243715649	-0.0544292004648145	0.226146617203551	-0.240681028696633	0.809802343712869	0.944222666804915	-0.249770288267408	-0.269359729980408
DNM3	-0.11732864259481	0.458870949103509	0.798190335844955	370.717843462904	-0.171614745805182	0.679332667873699	-0.25262254256421	0.800559908473129	0.941467519296262	-0.451698879306026	-0.457425354896015
PIGC	-0.0958690901221842	0.0581842242357746	0.0994179748103305	143.622082034397	-0.22297610976807	0.193476875612868	-1.15246904345421	0.24912838348452	0.630323717641307	-0.40188568617572	-0.539852816253497
SUCO	-0.138331251243799	0.0346077452579916	6.41182673264364e-05	564.476356748281	-0.200717084286523	0.100432136362549	-1.99853444879392	0.0456587490464837	0.310683768547524	-0.500451387179008	-0.504130342760364
PRDX6-AS1	-0.285421371911187	0.116523324160632	0.0143063268839933	278.020129526884	-0.434990329094482	0.217228785422967	-2.00245252141658	0.0452360845932318	0.309500839696202	-0.8418857482968	-0.880104564306602
PRDX6	-0.0274175213730835	0.319118464474581	0.931532845177721	69.3809318266465	-0.015911721381093	0.581836743971857	-0.0273473986405071	0.978182652340942	0.995304268976438	-0.242991822078553	-0.207544821383839
KLHL20	-0.0641423368771414	0.0497511835424348	0.197306832021869	351.633375943525	0.0122396417497548	0.172229498146768	0.071065885237177	0.943345319134262	0.986797246021362	-0.328239654236848	-0.162366009576873
CENPL	0.0267610602053327	0.144326350357866	0.852899251403691	21.5655871732452	0.103201681065576	0.382929596141036	0.269505627419735	0.787540612317913	0.938100472848758	-0.117229267098231	-0.0163852683699198
DARS2	-0.0541168079529416	0.0766167487915944	0.479982131518025	74.4640207548697	-0.0612244174198578	0.19217494437418	-0.318586887688381	0.750039797841093	0.924165512979513	-0.304967798536609	-0.280265057249019
GAS5	-0.489878842082874	0.175110343507896	0.00514927975045522	121.860012471119	-0.677435194969374	0.309707383073177	-2.18733950817475	0.0287177486035049	0.251727743955794	-1.31648462269495	-1.26919303998771
ZBTB37	0.040166824733328	0.0663823852271189	0.545124130104805	394.54858240838	0.0211313868424406	0.166504767990089	0.126911601977058	0.899010363846844	0.974265050990889	-0.0861110069041152	-0.148096061925999
RC3H1	0.0645066970182672	0.0276480240900211	0.0196408250664161	1252.56116677451	0.0747308461376181	0.0819842953420542	0.911526357893627	0.362018104230204	0.731542543029753	-0.0296118436320342	-0.0620767855877092
RABGAP1L	-0.0236820522606798	0.0430292420636036	0.582064851105378	4023.76083227017	-0.0297233621267152	0.126735180666165	-0.234531264093196	0.814572564666409	0.946458377519302	-0.234320828376992	-0.229710480470809
ENSG00000289425	0.307917057406978	0.244360764188372	0.20763615618198	29.8649747423352	0.510673060569929	0.481577326486465	1.06041757467226	0.288954670256067	0.672254126646493	0.535406802839152	0.637546574496313
CACYBP	-0.0290462469895766	0.173567559231659	0.86709595209457	174.725501666443	-0.0593663871857366	0.30482993323329	-0.194752485610732	0.845586720934797	0.958138249008858	-0.246772517123063	-0.277283191046348
MRPS14	0.0416377932167323	0.145428693105512	0.774640151516224	71.8037978233551	0.0321033313022556	0.295271508589155	0.108724785048342	0.913420782762072	0.978730522402117	-0.0826965071261779	-0.1304876991763
KIAA0040	0.618056854602468	0.266326155878522	0.0203043092916595	67.6621931555957	0.934742230490912	0.438338037353391	2.13246889577442	0.0329683188633129	0.267748610611039	1.25532179802836	1.31811543831812
LINC02803	0.0758479432229249	0.361431348773628	0.833781346927567	17.5485071307489	0.273324343975847	0.691841870402298	0.395067652983929	0.692792960358051	0.904774312511404	-0.00328586650592109	0.256636671491347
COP1	0.00523701551820901	0.0346395063979635	0.879828831959922	3133.33388130542	-0.000723822644298924	0.0865295851260987	-0.00836503079546845	0.993325748914798	0.998489359956946	-0.167192163403395	-0.183170469932951
COP1-DT	0.142591822368217	0.350474062126318	0.684115121741335	34.0841902111468	0.307699457144396	0.633178884142414	0.485959757740735	0.626995698279378	0.878956517308198	0.151644006629661	0.311803689921912
ASTN1	1.85376023458418	2.79726516232042	0.507519821719061	228.280142335587	2.935559488885	2.07310606526599	1.4160199220238	0.156769671690217	0.528042604242364	4.12371018577884	4.5291338872991
BRINP2	1.20331441475912	1.8648135315111	0.518750080562139	135.257048638902	1.96064389817404	1.65928845495482	1.18161727234306	0.237357596919722	0.618346111612027	2.61385655369227	2.96453725317935
LINC01645	0.820502829013515	1.21037249673103	0.497839650692489	79.2805000933184	1.26896337413143	1.45798842882336	0.870352157153623	0.384107983727414	0.745909276400223	1.72525146849351	1.85449138857886
SEC16B	0.107854221147511	0.135076727932018	0.424599916368947	84.0978362356957	0.164076651144492	0.271469289745994	0.6044022559532	0.545576236272011	0.838161331221764	0.0710090147910411	0.0813101364375413
RASAL2	0.276799828729873	0.0792622800126148	0.000479057261174596	3359.59480489061	0.389816589366096	0.169048347795535	2.30594734849217	0.0211135745021877	0.216865320841143	0.463175635681781	0.443589651600854
RALGPS2	-0.103690308230347	0.11367022585433	0.361661924276158	886.532527835448	-0.168398254953409	0.218059766666638	-0.772257338103319	0.439962027580776	0.782498924467204	-0.420040764136137	-0.452263358505445
ANGPTL1	0.267484615711807	0.155602459739872	0.0856097059305051	29.6626516877808	0.314402953829475	0.367188627810969	0.856243712404218	0.39186298847792	0.751835096634818	0.441552607628855	0.322561819600256
FAM20B	-0.139085337133197	0.060160758670665	0.0207834886938572	203.478474237348	-0.172426324759029	0.141587689345223	-1.21780590923138	0.223297738217834	0.606187249875507	-0.502201816322083	-0.458727820167483
TOR3A	0.0635723786783755	0.106227348247822	0.549535805173901	67.2105612310808	0.126596935595245	0.246614330867034	0.513339736381752	0.607713692566502	0.868065737107082	-0.0317806390889562	0.0211606862134939
ABL2	-0.133535300647034	0.0813481674387868	0.10068784428514	1027.67802889082	-0.195269649363873	0.152644480391984	-1.27924474479804	0.200810883688629	0.581382134137356	-0.489318740604723	-0.495388008115424
SOAT1	0.273966887085254	0.0833057159991126	0.0010065391100387	1152.51193388498	0.39314192201833	0.164467879983368	2.39038724192279	0.0168306164073769	0.195966640897558	0.456599642568678	0.448926323128714
TOR1AIP2	0.0150459268614121	0.0557471889395373	0.787240491506883	382.882944831042	-0.00284709953808804	0.136789514865445	-0.02081372640943	0.983394248020107	0.996086223886319	-0.144423133352078	-0.186578018148385
TOR1AIP1	0.06579609219259	0.0428438356595318	0.124607314581402	241.646006735483	0.0629486751260716	0.129841574761818	0.484811396053574	0.627810138158418	0.87910329004448	-0.0266188226488724	-0.0809854432016935
CEP350	0.254508678357463	0.110609335821839	0.0213933703400774	2390.47971053389	0.370536862818129	0.232808014063282	1.59159840054908	0.111474969707579	0.456671597807845	0.411432087906776	0.412648516233739
QSOX1	-0.0996701222157382	0.0799611597743064	0.212587604217816	267.545630819566	-0.160402234375549	0.163207886788857	-0.982809333124096	0.325701287520052	0.704786915354479	-0.410708868579557	-0.439430917418574
ACBD6	-0.168436711655344	0.0561026874323802	0.00267954044500031	1188.52684755752	-0.240507472759429	0.119993097825966	-2.0043442257675	0.0450331994443821	0.308966690423014	-0.570333977492579	-0.567988084362
XPR1	0.209248925360598	0.0788827967733316	0.00798612112651299	1417.24260180249	0.301479544509776	0.165248807369377	1.82439770252553	0.0680919690897568	0.374201782450639	0.306372449783441	0.301821641767826
ENSG00000243155	0.430105792388171	0.114565305311877	0.000173867361347193	81.3263341329446	0.632438432005842	0.241389708638586	2.61998920986621	0.00879325491570646	0.143085714477145	0.819038582287031	0.832962149050863
STX6	0.0681357240467963	0.093456591434865	0.465963249744291	759.294314102032	0.0782599157838635	0.184127114728579	0.425031999764	0.670813347591348	0.896968491640042	-0.021187929644181	-0.0564131460452713
MR1	0.00415243388282111	0.146584820925531	0.977400662635554	273.609682043901	0.00677159969679777	0.253876751085089	0.0266727838128361	0.978720720777852	0.995304268976438	-0.169709758984108	-0.171141415645662
IER5	-0.375580655148045	0.226819026533894	0.0977500827212871	110.379653211031	-0.582850876296508	0.389331124882502	-1.49705697553056	0.134378433523161	0.49163519707838	-1.05116885399514	-1.11739907131381
GLUL	-0.669521210442721	0.561442213827406	0.233064294206113	431.260233263019	-1.10407083159729	0.988013583022495	-1.11746523587232	0.263795455690754	0.647633219801975	-1.73348120269864	-1.95388070671872
RNASEL	0.263864975059005	0.0879650264539001	0.00270283104708724	72.0651085381137	0.282199215718732	0.236052990114527	1.19549095981294	0.231895266192558	0.613204885643596	0.433150481856178	0.270879539888841
RGS16	-0.692195502197969	0.382066143093833	0.0700300262806913	123.73440194372	-1.17553048888857	0.595427816756792	-1.97426196057065	0.0483519638660766	0.317818511296033	-1.78611412110353	-2.06856298315225
NPL	0.367691003780712	0.092787797794618	7.41042114322442e-05	2390.54297602257	0.560824060934298	0.198285814574222	2.82836198917483	0.00467868694469949	0.107147913058463	0.6741576523116	0.718031579675693
DHX9	-0.110929698980281	0.0360633899611186	0.00209822986929801	765.538624961184	-0.152518398308197	0.0956747174527242	-1.59413481815153	0.110905841907529	0.455561315634961	-0.436845269730195	-0.42677851602869
SMG7	-0.107216586679097	0.0546119469817471	0.0496178088981561	728.156491376629	-0.15469451090135	0.111918795935096	-1.38220313763079	0.166909336992217	0.543155987509325	-0.428226171992282	-0.430270857797713
NCF2	-0.0821413588836416	0.118787075038621	0.489250870401716	230.552486618923	-0.130194339312876	0.224530841506984	-0.579850582837754	0.562015383103694	0.846133608645472	-0.37002005764974	-0.390951673277617
ARPC5	0.155130820018065	0.0768522649095207	0.0435330909342137	372.475007865496	0.242242731954032	0.163391874237922	1.48258738743208	0.13818407016494	0.498090983306321	0.180750275848887	0.206755239687713
RGL1	0.238924055646388	0.256633321228233	0.351856721504336	1393.44523592479	0.286917084946148	0.407204520214128	0.704601915507404	0.481058006120568	0.805205844039218	0.375256132142554	0.278451028522077
ENSG00000289581	0.0639649565485286	0.157929651832786	0.685461464891386	59.2034417001567	0.201897439108617	0.391405879653333	0.51582628060528	0.605975745610738	0.86707072871955	-0.0308693639218918	0.142006957898027
TSEN15	-0.161178582586024	0.0908686098992603	0.0761038093811356	316.090201635781	-0.2440882400009	0.1860729697904	-1.31178773722938	0.189591763614028	0.571040296462757	-0.553485975393937	-0.573734690967692
EDEM3	-0.109174345401405	0.0305031543582232	0.000344757663479217	670.533877688651	-0.102869158730927	0.115598172091517	-0.889885686509705	0.373527270374477	0.738403933145648	-0.432770638306818	-0.347098763371792
NIBAN1	-0.097950875312629	0.198251722937782	0.621254440828303	1828.3152243523	-0.150622305133898	0.326386323972978	-0.461484731653059	0.644450873187063	0.885103282235231	-0.406718050125514	-0.423735564385745
RNF2	-0.0457618797251905	0.053567067515056	0.392943606667816	420.127789384538	-0.0447527177452024	0.13384900637105	-0.334352259748129	0.738113759604531	0.921539122683355	-0.285573840814066	-0.253830393453764
TRMT1L	0.234271988318671	0.0857218232729485	0.0062773125381341	222.291744457104	0.325589316594809	0.196059669570806	1.66066441562182	0.0967808639172105	0.434285471775167	0.364457475994137	0.34051429230399
SWT1	0.242270674367228	0.107430756558297	0.0241249642948285	244.895824707642	0.368743830348772	0.227854542605958	1.61832994914858	0.105591509685865	0.444828494003387	0.383024503122673	0.409770961917086
IVNS1ABP	-0.0292866863733305	0.0731205188888218	0.688768961880286	485.015559370122	-0.0354626526828402	0.142317299466609	-0.249180196755775	0.803221397088475	0.942130718893741	-0.247330639361369	-0.238921200631516
TPR	0.116046406075327	0.101770652499672	0.254172260135778	520.683912959079	0.180696549419612	0.204247377528022	0.88469458754652	0.376321375640653	0.740379854761463	0.0900252030591346	0.107982637265744
ODR4	-0.0671237843734685	0.0488618906346553	0.169520820456332	342.131523333624	-0.0941494051681543	0.127798016444875	-0.736704745403974	0.461301920416882	0.795199703203308	-0.335160367990402	-0.333104836918407
PDC-AS1	-0.126474025474038	0.0897016862139432	0.158557301470759	315.134618998641	-0.124393626145463	0.221714533528647	-0.561053099071608	0.574761339588818	0.852056665479795	-0.472927687511356	-0.381642378828229
PLA2G4A	-0.0675630487927799	0.075325963891661	0.369749668046263	1527.26369144065	-0.100791601476769	0.166834418930034	-0.604141532204086	0.545749549027729	0.838161331221764	-0.336180014759939	-0.343764588477045
LINC01036	0.0219697068167537	0.274962209651703	0.93631613534678	87.5522598480977	0.0538297711171055	0.435755242569212	0.123532125051957	0.901685736989038	0.975624125073286	-0.128351242358679	-0.0956199476195425
RGS18	0.056169012392281	0.149224672430135	0.706615333446281	285.209231994273	0.100747807683181	0.291466375454775	0.345658422951819	0.729599433966053	0.918283458725673	-0.0489657744776861	-0.0203233754955341
ENSG00000285280	-0.20332000975026	0.082010825166527	0.0131682976605581	69.5343108509868	-0.335532162350843	0.219645934681622	-1.52760470088918	0.126610713915423	0.479977642901584	-0.651307169605541	-0.720488783816994
RGS1	0.228966972376186	0.480582663265797	0.63376365813453	593.384314953937	0.180689928223692	0.675963714018155	0.267307141606182	0.789232688565381	0.938270385781742	0.352143156576739	0.107972011216731
RGS2	0.388801642722336	0.474280658388908	0.412346530094691	99.1547340254377	0.150957702053525	0.713355192919514	0.211616461969959	0.832406265385089	0.954394844527212	0.723160926543189	0.0602561459316084
UCHL5	-0.0834631636112802	0.0465389990797094	0.0729085664548998	286.438300769884	-0.144853627774618	0.119181391993081	-1.21540473183119	0.224211764192007	0.606647433351615	-0.37308830962109	-0.414477682713067
RO60	-0.0548812586853934	0.0795994095545191	0.490528701454114	236.135651878016	-0.0638461999617211	0.18714147958539	-0.3411654118754	0.73297906022213	0.919961913795147	-0.30674228717158	-0.284472633965894
GLRX2	0.0915807800179389	0.100090016574348	0.360199944338161	53.9418996082035	0.153751580502769	0.247137754891442	0.622129065509664	0.533857004296547	0.832894736487941	0.0332341326300038	0.0647399113565094
CDC73	-0.218801738957824	0.0348687167344537	3.49599400807611e-10	1032.61097653738	-0.360530220907338	0.103254127385148	-3.49167854145456	0.000479995547209688	0.0323507639438953	-0.687244282832447	-0.760607003947721
ZBTB41	0.0256180150382381	0.0866394047812036	0.767470277662171	186.34228579092	0.07898305804543	0.204072258045763	0.387034763087289	0.698730472396766	0.906202649828721	-0.119882571715733	-0.0552526087031497
DENND1B	0.0818409435220788	0.219753362788763	0.709578823325196	497.214063717258	0.11112046680387	0.365633592838879	0.303912082971097	0.761194872058268	0.9294875985197	0.0106254432342309	-0.00367677788058936
NEK7	0.185627427188134	0.103111817849423	0.0718205948099743	1535.08893514861	0.262605005869409	0.21757496249012	1.20696335122353	0.227446258241813	0.608802408793018	0.251540819347853	0.239433704915446
ENSG00000261573	0.413838442955528	0.240151267887642	0.0848450034583965	32.9362739124641	0.661921231074871	0.481799609690164	1.37385173786367	0.169487715231308	0.545752627753728	0.781277840536238	0.880277720396061
MIR181A1HG	-0.423271845019434	0.373400618861924	0.256979340120464	499.561313889345	-0.626543868515288	0.514988198067876	-1.21661791642206	0.223749622756813	0.606382544528371	-1.16187248841194	-1.18751991994058
LINC00862	0.0679450021107454	0.11698016303859	0.561358410296015	226.531736819856	0.0613169055020492	0.239169511843871	0.256374255352733	0.797661864954271	0.941467519296262	-0.0216306447775374	-0.0836041942871516
ENSG00000230623	0.216610102346848	0.328602199836636	0.509776076718352	15.7156229891079	0.203041479065071	0.606112143122127	0.334989954200867	0.737632664240818	0.921539122683355	0.323459652853037	0.14384297435137
ZNF281	0.0732694994865696	0.0751080230558725	0.329301588246739	77.1548795092645	0.0940663610895638	0.176249134505768	0.533712471004989	0.593540479607492	0.862680409305938	-0.00927110389512267	-0.031046118008863
DDX59	0.278587208588986	0.102708009801209	0.0066794002796422	155.556079578427	0.372259203302221	0.225502626514723	1.65079763839432	0.0987799025321643	0.437815718766012	0.467324608417014	0.415412620275048
CAMSAP2	0.142798031955839	0.0722170072455972	0.0480024996822137	1027.72424445795	0.21828852756365	0.164521496423581	1.32680854665726	0.184572022555807	0.564658050922533	0.152122672623589	0.16831225250061
KIF21B	0.0100575033684901	0.06484591662407	0.87674367723779	185.481473782601	0.0452155698346523	0.160408855514067	0.281877017885008	0.778037812350705	0.935419954042766	-0.156002559492752	-0.109444478133336
NAV1	0.678307945646731	0.846148394168674	0.422760174501534	300.957728461577	1.06734607134247	1.38342864426781	0.771522315780425	0.440397400328648	0.782823297984729	1.3951802241688	1.53092516773932
IPO9-AS1	0.557539049739334	0.206669260752244	0.00698128366122161	74.0749620658789	0.850372819767343	0.38345222067263	2.21767608562983	0.0265769259526721	0.244748967645999	1.11484425986372	1.18271489974996
IPO9	-0.0487539651585725	0.0626915194796386	0.436757457133539	487.003141593514	-0.0514512451312948	0.137064797343742	-0.375378989561127	0.707378628291704	0.909539297981136	-0.292519247981599	-0.264580548135561
TIMM17A	-0.41840156685786	0.100816836308771	3.32306802486196e-05	69.2431146901629	-0.412409202425023	0.298695082231301	-1.38070302110185	0.167370292025854	0.543688677984549	-1.15056730826103	-0.843865165615786
RNPEP	0.140341068011267	0.0715677369642966	0.0498843436295205	186.554059810407	0.216161266945654	0.159251112155422	1.35736111365232	0.174666497688266	0.551914026522253	0.146419421372599	0.164898310991701
ARL8A	-0.0339965089191671	0.1052405014972	0.746667702884355	96.8897828677351	-0.0685109401938238	0.219932348804339	-0.311509155275626	0.755413583986338	0.926607002228425	-0.258263360366828	-0.291958858348528
PTPN7	0.295513533183397	0.436152165714631	0.49805904496835	45.5751727226556	0.431240103528508	0.68048705802816	0.633722711462152	0.526261800416492	0.829539264360026	0.506615002617136	0.510068320574296
PPP1R12B	-0.1194631935776	0.0509497443066658	0.0190410634235251	877.668900916565	-0.172934334831785	0.110404969225577	-1.56636368856233	0.117263498708825	0.463513651575061	-0.456653726360168	-0.459543101877515
KDM5B	0.0421698431786561	0.137976416694264	0.759885763790825	243.278975077539	0.0582973063881174	0.275166595958948	0.211861858395104	0.832214807689455	0.954315541933785	-0.0814614810210395	-0.0884502082960191
RABIF	0.123304796367153	0.160269821892978	0.441681085770394	47.7772820900083	0.251040431546394	0.338386801879625	0.741874181120387	0.458163570291629	0.793121322603612	0.10687381152304	0.220874258094391
KLHL12	-0.0585297211625363	0.0659531588707488	0.374840017199022	171.920192228591	-0.0739159168324124	0.153820102826317	-0.480534829156064	0.630847143536758	0.880170791968713	-0.315211315881961	-0.300633053670468
ADIPOR1	-0.00922242284956783	0.121818279548092	0.939652687732435	113.076513166255	-0.0208365882639664	0.238393287057853	-0.087404257565817	0.930350185284423	0.983234092762176	-0.200756274159602	-0.215448510915373
CYB5R1	0.0730847117820692	0.156994364587404	0.641555947601347	63.9096670006222	0.115580399434667	0.306008255545418	0.377703533614351	0.705650842487221	0.90890070271915	-0.00970004413626361	0.0034807603196752
TMEM183A	-0.0562194963105666	0.0873856618811665	0.519997533516458	73.3717260742753	-0.0770798129452849	0.198588419530392	-0.388138508416341	0.697913535851286	0.906199928321268	-0.309848684164808	-0.305710643213677
ADORA1	0.790511064143709	0.39582099469342	0.0458096686766453	66.7488420375283	1.13983773346591	0.613191309478143	1.85886152632524	0.0630467687385367	0.361766275696277	1.65563279505267	1.64726366067219
MYBPH	1.48702960295493	0.918287422005876	0.105371775511888	32.7709351499549	2.17699370292731	1.32906055271278	1.63799437014648	0.101422868202965	0.440459943771262	3.27243317040536	3.31174698039541
CHI3L1	2.49310711768601	1.11356928260233	0.0251661143718924	173.399889178719	3.67187747340175	1.57294705753048	2.33439355496592	0.0195751239584327	0.211046436614566	5.60780030395987	5.71081633364978
CHIT1	0.319342813416143	0.410395065927761	0.436489361057375	16.7976717727774	0.531075994826869	0.746558504493541	0.711365541521955	0.476857746424909	0.803247418860854	0.561928949163978	0.670290293612853
BTG2	0.0518445013049525	0.149413217242314	0.728600797167752	399.165232350982	0.0391332021810932	0.268920569974755	0.14551955688911	0.884300675932716	0.9713500322933	-0.0590040875441882	-0.119205786752164
ATP2B4	0.674073290950479	0.406311664843927	0.097114681907043	404.046195605778	0.981753542516149	0.609400715390775	1.61101475223344	0.107176507113245	0.448452883211842	1.38535049111665	1.39356170388312
SNRPE	-0.429535906450312	0.117502602363661	0.000256637411061607	42.0092665972047	-0.588288140232839	0.290259963681602	-2.02676294991257	0.042686661201896	0.302096689945895	-1.17641300141818	-1.12612508301642
PPP1R15B	-0.0946285794573011	0.115485590756583	0.412559783770688	175.615901591896	-0.170999485855283	0.228742906049465	-0.747561919224304	0.454724441408417	0.791133597316837	-0.399006138831531	-0.456437952852298
PIK3C2B	0.0627330101784977	0.0773182914806496	0.417158657016247	265.977701952888	0.100820798326878	0.193149738824737	0.521982576525053	0.601682461893633	0.865703819657423	-0.0337290313140618	-0.0202062362103092
MDM4	-0.119645158160588	0.102375279050233	0.242527791426074	1199.08164149111	-0.185436971009789	0.184824933031304	-1.00331144704584	0.315710614750197	0.695452155317132	-0.457076113403273	-0.47960800048834
ENSG00000240710	0.229198034205538	0.262694807626774	0.382942280528695	28.2229966786726	0.27665189847977	0.485821611279828	0.569451609513563	0.569049701305998	0.849993567063744	0.352679511076453	0.261976908765521
RBBP5	0.111649592134436	0.076039231626595	0.142018507798231	152.780482448319	0.118962895462794	0.172875365669368	0.688142552885855	0.49136301587245	0.812043499449922	0.0798190562965221	0.00890917068766547
DSTYK	0.259931076204623	0.100305896357515	0.009559081378718	229.604052820466	0.412298126768049	0.228047063424586	1.80795192262756	0.0706139835658389	0.380491630210879	0.42401888120242	0.479669224113673
TMCC2	1.13864375201782	0.287028717499955	7.27821101104856e-05	31.8847126826701	1.79618787919538	0.569396776449297	3.15454521958524	0.00160748465023769	0.0625655267798487	2.4637391541283	2.70060944629394
NUAK2	0.761980632930754	0.22486428489896	0.000702441229684657	73.4520154365368	1.13383581371072	0.417849729485652	2.71350137071145	0.00665762928036843	0.124850723641091	1.58940625645571	1.63763145913936
CDK18	0.283678336523142	0.138667177446247	0.0407810032765753	187.963693467459	0.403268085169091	0.264195313784569	1.52640135584663	0.12690994020146	0.480503006997085	0.479142438232372	0.465177330839725
ELK4	-0.169850313172785	0.0730194815350863	0.0200134377502716	451.138467138647	-0.273470851966159	0.152613082721315	-1.7919227309335	0.0731453442440781	0.386687000469092	-0.573615313647534	-0.620889476695312
NUCKS1	-0.310221205971414	0.0763384624819359	4.82884352883299e-05	580.306262045171	-0.448648224666691	0.155346626533811	-2.88804613706268	0.00387643008790639	0.0979383658433503	-0.89945260227558	-0.902023484923981
RAB29	-0.18239919602957	0.0890080663333936	0.0404383162772752	263.187294523271	-0.24095449590936	0.185920387562574	-1.29600900185443	0.194972383578098	0.57524986687631	-0.602744528998694	-0.568705490999477
SLC41A1	0.0704655589549722	0.193041277495699	0.715090166876884	41.7852675948966	0.137607012148101	0.384449062937147	0.357933014836345	0.720393443055248	0.914198761238551	-0.015779777894943	0.038830245383674
ENSG00000286619	0.275073260940143	0.578157989023795	0.634234505210308	220.957653213115	0.440614072788016	0.994816193942596	0.44291003249736	0.65783081049648	0.891198140695629	0.45916782354907	0.525112167335503
FAM72A	0.246323527872923	0.150148679630449	0.100894857681282	19.1050272955139	0.270249169633993	0.376211651521572	0.718343433918068	0.47254555550863	0.800856476501404	0.392432228407976	0.251701467387074
SRGAP2	0.0410482105411857	0.0631057887924247	0.515390842246461	10385.3584114431	0.0338963660613429	0.167734775157493	0.202083116214371	0.839851746875937	0.957359511310401	-0.0840650815976517	-0.127610141184965
IKBKE	-0.297236098034461	0.134667709868188	0.0273013712484011	242.345480665963	-0.42401715090722	0.251469088636685	-1.68616012888895	0.0917649611432406	0.424129425002917	-0.869310795250181	-0.862494221605173
IKBKE-AS1	0.434764240849687	0.319997533144647	0.174257926893476	19.2509922954373	0.606356426329476	0.578468171462491	1.04821052608042	0.294541621926173	0.676774037487718	0.829852050703817	0.791104352661973
RASSF5	0.0981947451601924	0.0523283128677815	0.0605849085415989	172.870647317626	0.134161443027974	0.149294737171289	0.89863477822428	0.368847227749229	0.735649449407113	0.0485868630007074	0.0333006119473615
EIF2D	-0.130157364158146	0.0678430736910064	0.0550468442987904	102.352354228425	-0.174886927958402	0.167460122893522	-1.04434969314815	0.296323629569181	0.677517392287305	-0.481477672953496	-0.462676727662986
MAPKAPK2	-0.00689705951612466	0.0684653453178204	0.919758473455583	339.527572491962	-0.00229503735358692	0.154137821360079	-0.0148895146780719	0.988120325071471	0.996686317647752	-0.195358502096335	-0.18569203925552
PFKFB2	-0.437621608752637	0.162909440091501	0.00722508687049562	160.978533132801	-0.668895521180832	0.303179160328323	-2.20627143520175	0.0273650001693943	0.246767901400518	-1.19518201586495	-1.25548811517848
YOD1	-0.187240424507647	0.190656557946028	0.326059321249574	55.4332119533202	-0.225565638209725	0.387892368080853	-0.58151605128438	0.560892703370381	0.84537353595879	-0.613982277291628	-0.544008629866875
CD55	0.0693753646054625	0.109343122362924	0.525771551092444	209.478282980961	0.0792021934087335	0.221096927016316	0.358223854476678	0.720175796897883	0.914198761238551	-0.0183104020424395	-0.0549009285627272
CR1	0.0598724700742622	0.450226976246346	0.894206937373894	70.0055676822959	0.0754369561934041	0.635440497610259	0.118716003271911	0.905500357434954	0.976935129436571	-0.0403690876177074	-0.0609435824395318
MIR29B2CHG	0.387623670614161	0.110190782497942	0.000435221499407156	1544.3337494688	0.550153589087784	0.230373024088202	2.38809900275975	0.016935778847353	0.197005765783542	0.720426547426874	0.700907036284865
PLXNA2	-0.397605175873726	0.369442444685764	0.281824244202296	131.774808079642	-0.562399554377716	0.597064338303331	-0.941941292249808	0.346222697826332	0.719420548462117	-1.10229348513133	-1.08457769709195
TRAF3IP3	0.103403391100188	0.0799342587497219	0.195801746174906	614.798419766531	0.137670018205963	0.174182063076325	0.790379995359435	0.429305881476773	0.776750843687785	0.0606774826204487	0.03893136087203
HHAT	0.288594550231349	0.1650435008317	0.0803607264122124	139.417927043963	0.422625253989814	0.313745098450096	1.34703380571549	0.17796934522619	0.555262562607651	0.490554246713893	0.496242749704248
RCOR3	0.238227592842879	0.101965302937721	0.0194725186703852	640.632156257275	0.352174844726763	0.212752975789632	1.65532276772942	0.0978590429647902	0.436626306696182	0.373639461143308	0.38318016843509
TRAF5	0.28293775516185	0.128210792803585	0.0273268479744877	109.11543385295	0.428338344065222	0.26224447371063	1.63335508277618	0.10239433811131	0.441272535795155	0.477423356605399	0.505411421933489
LINC00467	0.160967890175909	0.109906264891251	0.14303213215051	42.2179348762301	0.176031548366921	0.297201933527351	0.592296107490571	0.553652322006558	0.841168755551515	0.194299631244753	0.100495994304293
SLC30A1	-0.230616482446878	0.128020932500537	0.0716403794738415	91.2021262794661	-0.296121082695217	0.274240439007939	-1.07978635013286	0.280237330934875	0.663886890992046	-0.714669370096313	-0.657239777273514
LPGAT1	0.105149826125127	0.0271633554442538	0.00010838197991827	699.629086945721	0.133355569354343	0.094902069430961	1.40519137416025	0.159964378452511	0.532390495076508	0.064731411764488	0.0320073028144468
INTS7	-0.166072019366672	0.106326065181837	0.118308583211791	252.773452843862	-0.225708734579897	0.203748953692959	-1.10777861917284	0.267957436062329	0.651755530805119	-0.564844912712704	-0.544238278568014
PPP2R5A	0.127946379241352	0.0717483142311689	0.0745429000585544	387.751966097471	0.140353769253919	0.178291897896813	0.787213389444927	0.431156960460269	0.778461287182116	0.117648130532615	0.04323838795874
ENSG00000234915	-0.0242853250199053	0.115631148003726	0.833648882131409	75.3215409407877	0.0198657272109918	0.24670222871686	0.0805251225913799	0.935819616171712	0.984920434581177	-0.235721181087231	-0.150127260132463
PACC1	0.086564826124257	0.0976181064507759	0.375202643785838	233.474169771002	0.138198533790124	0.196117830255554	0.704670929767285	0.481015046288061	0.805205844039218	0.0215908012810664	0.0397795509224683
NENF	-0.127690086122983	0.135509735548508	0.346041854484717	40.7144854682548	-0.0976870510918043	0.302643517724472	-0.322779261311452	0.74686242010956	0.923560412997905	-0.475750480020256	-0.338782240129093
ATF3	0.860575909848363	0.514739978949943	0.0945508864698415	49.3959561771612	0.657477451664619	0.741436150333328	0.886762064904762	0.375207015392669	0.739596927489474	1.81827149384115	0.873146105747269
BATF3	-0.277941027113905	0.161074091295472	0.0844288160214128	204.659875868078	-0.437020928492705	0.303773662910884	-1.43863995418494	0.150252560056612	0.51815991524678	-0.824521925796603	-0.883363378724975
NSL1	0.00332873114094886	0.0606018904335357	0.956195949618502	890.701225790297	-0.00715404742203072	0.158045896103229	-0.0452656323158052	0.963895580784646	0.990299294710016	-0.171621786917365	-0.19349003825223
TATDN3	0.426429996700966	0.107867896757176	7.7093123627679e-05	303.0699212115	0.634751466248214	0.238483401977578	2.66161695524577	0.00777663192713001	0.134326168567308	0.810506106099195	0.836674229998897
FLVCR1-DT	-0.0569845611501405	0.143053928598529	0.690377213085469	56.7540292262521	-0.189201812573239	0.308339623478534	-0.613614982202931	0.539469780775527	0.836557502717433	-0.311624598301858	-0.485650019401869
FLVCR1	-0.027722327538347	0.136892993650349	0.839517314047513	179.894904421048	-0.0483641889600716	0.261327140525138	-0.185071435224384	0.853173005945088	0.96044246588417	-0.243699356329184	-0.259626275436617
ANGEL2	0.120231687707049	0.0629924249142948	0.0563048066002027	281.568727714679	0.15620930471832	0.162561648311295	0.960923479437103	0.336590644211539	0.711768734564535	0.099740328409099	0.0686841985049393
RPS6KC1	-0.196312061053674	0.039156006096414	5.34244674023401e-07	1329.56359658472	-0.270005326890066	0.0936620538396088	-2.88276111639016	0.00394206264947403	0.0981708438884107	-0.635039901109814	-0.615327816874527
PROX1	-0.0780767767791205	0.189381200052012	0.680139253856244	122.373039225212	-0.122870329900486	0.354634087233871	-0.346470726654815	0.728988980195429	0.918048315018636	-0.360585107241302	-0.379197711617686
SMYD2	0.0207167691423026	0.13359169844091	0.87676197541923	175.037198999321	0.0538343537789629	0.248455452876973	0.216676080784671	0.828460789944707	0.951722591158867	-0.131259636018672	-0.0956125931189215
PTPN14	-0.359863569921859	0.41314910366319	0.383740011412378	451.255327881664	-0.555479974355164	0.63460419545034	-0.875317210849786	0.381401332064301	0.744574808668747	-1.01468541834026	-1.07347278532732
CENPF	0.471716073726188	0.315921053953404	0.13539912634415	26.7295187484565	0.784164659811445	0.630874173234942	1.24298107781219	0.213874806365634	0.594994038747462	0.915626849127222	1.07646050685147
KCTD3	0.128995833662677	0.0508872149272144	0.0112467867808754	183.703243048386	0.170687057318638	0.141702206888887	1.20454762890516	0.2283779846562	0.609714045748444	0.120084186728922	0.0919188694896926
ESRRG	-1.15842752341945	1.03676223103106	0.26384419165501	264.107502185665	-1.67177776846238	1.89776262158466	-0.880920379318265	0.378360916288411	0.7422406819213	-2.86835969664684	-2.86496713414758
GPATCH2	-0.228829714973362	0.114708200982815	0.0460553806411459	585.187486082424	-0.313142490092025	0.226663730667222	-1.38152888055905	0.167116404172142	0.543314876395744	-0.710521818867055	-0.684556641394648
RRP15	-0.362206266109626	0.19242513261124	0.0597921641954324	196.811943943969	-0.521417096207045	0.322080087774323	-1.61890509844991	0.105467683731343	0.444609510062274	-1.02012342445878	-1.01880685834167
LYPLAL1	0.105707720645274	0.0750713803698311	0.159102604974327	612.387952503708	0.16934098945123	0.172702023351178	0.980538537796319	0.326820356326379	0.705166808060326	0.066026429799643	0.0897586278495864
ENSG00000277007	0.393954076379803	0.167067169384296	0.0183708220960338	21.157715222266	0.546122181732482	0.435019379693905	1.25539736210546	0.20933454647801	0.589921147941331	0.735121062860006	0.694437218344757
EPRS1	-0.327018642585196	0.086454163803546	0.00015521947042606	276.212242490525	-0.485221512371906	0.173539105742712	-2.79603556959256	0.00517337063500329	0.111009126111552	-0.938443814007687	-0.960718251309388
BPNT1	0.0805142843244353	0.0972087902221925	0.407522503376854	44.3880225978266	0.130568811857767	0.279280533551134	0.467518484720528	0.640128970240741	0.883982589821093	0.00754592277756653	0.0275349654748907
IARS2	-0.0429667623910387	0.0627810056126927	0.493728225441445	206.172111197484	-0.0563626496043264	0.144335031258491	-0.390498752194026	0.69616777782246	0.90586399754915	-0.279085647746406	-0.272462632472424
RAB3GAP2	-0.0991056423886524	0.0293095554584587	0.000721325996692914	763.066986731054	-0.121942416836861	0.102963421709159	-1.18432754868338	0.236283427738734	0.617598141921729	-0.409398564337162	-0.377708547150591
HLX-AS1	0.356908837049934	0.263338978382819	0.17531531979518	31.8164678643858	0.594614458811452	0.528044526302528	1.12606878623486	0.260136404846667	0.643555523243493	0.649129443805921	0.772260215762647
HLX	0.232699063815966	0.285272917030655	0.414667837782096	40.4799694813166	0.260230144929447	0.496441172531845	0.524191302671927	0.600145489548358	0.864694741819186	0.360806309823149	0.23562240117944
DUSP10	0.748843923818783	0.257826862087356	0.00367904912749367	267.185869512607	1.03417204641024	0.403758533342859	2.56136269826415	0.0104262444207007	0.155476659271099	1.55891254374078	1.47768571988996
ENSG00000236230	0.333087291869324	0.238214902503053	0.162033842720081	89.0861921545937	0.54491886823283	0.428860772254676	1.27061951916934	0.203864039469451	0.585163547428895	0.593833452323445	0.692506076542038
TAF1A	-0.0997780827390067	0.0689723467899945	0.147998073706524	108.566245808991	-0.0706656697211766	0.215288362105062	-0.328237295459062	0.742732250818647	0.922439340445074	-0.410959472985352	-0.295416883430962
MIA3	0.0430663695350963	0.0838879326279417	0.607685677357864	463.78091798249	0.0582923563328081	0.181290371987221	0.321541379687373	0.747800159227144	0.923580120644602	-0.0793804105701652	-0.0884581524092833
AIDA	0.229824851800673	0.166262168656968	0.166878394903853	1065.53243745467	0.337388665061035	0.306421433112163	1.10106092003537	0.270870144119971	0.654668965782636	0.35413451746411	0.359450517215113
BROX	0.39318055649435	0.15980520302234	0.013879232182146	343.376134369881	0.564911517996114	0.296919946862352	1.90257180080259	0.0570964416386023	0.345005182568904	0.73332552236617	0.724591349179802
FAM177B	1.2952802916788	0.490109699264629	0.00822144827675509	555.888820320868	1.87450046492755	0.848976391722011	2.20795358175441	0.027247509107937	0.246767901400518	2.82733323239943	2.82628966847237
ENSG00000287684	0.98905600630029	0.325379935806204	0.00236817254933819	3114.29834991633	1.43022671439544	0.510199794749403	2.80326791408831	0.00505876268787765	0.110492817017254	2.11650715677607	2.11329541406375
DISP1	-0.0242084509921695	0.117462093062018	0.836716033228824	5275.64543789195	-0.0282806316301106	0.239070601011748	-0.118294058367808	0.905834665081139	0.976935129436571	-0.235542736508986	-0.227395109478247
TLR5	0.33135875419105	0.155490051408915	0.0330841331526663	852.946695889217	0.481961432733532	0.286401385246962	1.68281809223073	0.0924103115262313	0.425190492847645	0.589821067567953	0.591468619952407
ENSG00000226601	0.162096723439779	0.320545132300653	0.613073729841197	17.8355816727783	0.213130774436686	0.603784893109921	0.352991233912646	0.724095012391081	0.916194897669508	0.196919946344837	0.160034814680395
TP53BP2	0.121998646525883	0.222554686995069	0.583572576294579	233.706045367596	0.184190356890892	0.391872728918704	0.470025963274171	0.638336468200171	0.883489634583282	0.103841898607646	0.11358968618558
ENSG00000291068	-0.364290642469782	0.102771512754326	0.000393111525790689	35.2564642716491	-0.582651775875417	0.241559688389269	-2.41204060065057	0.0158635149010776	0.189808547465882	-1.02496180318626	-1.1170795443192
ENSG00000290989	-0.133912912177108	0.107777665382344	0.214055004251504	148.831752515974	-0.204599432467094	0.230614789180432	-0.887191290698259	0.374975920610711	0.739514454098044	-0.490195275010545	-0.510360942571957
FBXO28	0.0126989797796589	0.0352423351468418	0.718598051274701	563.992750199578	0.03377229963993	0.0964150646370222	0.350280319440473	0.726128333643101	0.916986252437649	-0.14987100689926	-0.127809249607478
DEGS1	0.00677867500716427	0.0841817135379409	0.935820256665161	228.787652162462	-0.00256625328441144	0.199064414019612	-0.0128915722935723	0.989714298404584	0.997044918716713	-0.163613571447088	-0.1861273010736
ENSG00000232628	0.711358640560048	0.333525242309445	0.0329371985511671	46.7328300681064	1.04230693460717	0.569313345784244	1.83081415941755	0.0671282861877686	0.371577280029523	1.47189946847308	1.49074102315225
NVL	-0.114811222026245	0.0486063600349577	0.0181736166271267	430.097487035946	-0.166974763353519	0.108744530590778	-1.53547734719523	0.124666617256597	0.477831030557519	-0.445855292533557	-0.449978863122352
CNIH4	-0.195549082444352	0.0958137077658842	0.0412577730950095	117.36698707414	-0.248953125085198	0.218055769808483	-1.14169473847838	0.253580928619043	0.636209534113501	-0.633268829654856	-0.581542118503774
WDR26	0.0774561012946527	0.0571966062899299	0.175670030318706	952.561845789755	0.121037340090953	0.149708390751215	0.80848734986466	0.418810085431545	0.771141390566235	0.000447085926951344	0.0122383502738871
CNIH3	-0.363255142453686	0.152715468319053	0.0173766305836742	156.35441646247	-0.538079679458501	0.292767183881269	-1.83790981053641	0.0660756962437327	0.37059903347525	-1.02255813878766	-1.04554786230075
DNAH14	0.214690764011009	0.3754590151287	0.567451523666314	39.3352463361723	0.325368167408598	0.613995646150171	0.52991933973587	0.596167856605033	0.863483392676608	0.319004370231113	0.340159380272957
SRP9	0.0293385189706141	0.100351827945089	0.770013989421533	120.643325602373	0.0467389912271166	0.226232367890989	0.206597277227978	0.836324386849352	0.95623098021156	-0.111246316082633	-0.106999610079418
EPHX1	0.733644716019219	0.81826003768527	0.369937117100449	40.5311861190114	1.06695951747555	1.16465349060919	0.916117562930636	0.359605237054715	0.73035842015021	1.52363123605679	1.53030480543835
ENSG00000242861	0.153283116465305	0.120706901624784	0.2041278616897	76.9620580643112	0.199576760121458	0.255784398813717	0.780253842873373	0.435241475495117	0.781573690534341	0.176461276158021	0.138282608255066
TMEM63A	0.230005013006927	0.100390866905533	0.0219579198920434	278.670749699033	0.352300472614569	0.203802895773153	1.72863330169118	0.0838747455394707	0.407904803749324	0.354552718401578	0.383381782782306
PYCR2	-0.342876333917554	0.0877139668905301	9.26683055600612e-05	49.7123956818563	-0.601667986648321	0.23777048822374	-2.53045695932691	0.0113914060047534	0.161317428055873	-0.975253632942504	-1.14759777548966
SDE2	-0.0770175689328626	0.133379699095266	0.563648358497114	41.8513876776586	-0.209195238229504	0.31256804423079	-0.669279032488176	0.50331749941603	0.819679038193711	-0.358126410813309	-0.517736537234149
H3-3A-DT	0.832430820922136	0.196664447855758	2.30854314294345e-05	59.244039142983	1.32659700330329	0.403059021650114	3.29132194553601	0.000997177201632702	0.048023588422599	1.75293943474345	1.94698491629919
H3-3A	0.342975039180717	0.142567281492867	0.0161412256504552	308.483477920833	0.462702576085054	0.268945841346033	1.72043030585377	0.0853542521254644	0.410878202282848	0.616785481126208	0.560560977715165
ACBD3	-0.198099963851431	0.0990754149101478	0.0455557309999988	421.001293899993	-0.283880332140229	0.18203899226583	-1.55944794357948	0.118890396361986	0.465976116165296	-0.639190087721418	-0.637595166704237
LIN9	0.0548432416451661	0.0963848604978771	0.569354337323603	74.9502466646174	0.0906699425600417	0.223125172502564	0.406363574056171	0.684475479924023	0.902632927876583	-0.052043232609993	-0.0364968719510345
PARP1	-0.00709321446046861	0.073850240869109	0.923481949913867	274.365381260648	-0.0119544013200465	0.159350581813287	-0.0750195021820104	0.940199195118024	0.985774413796564	-0.195813828652587	-0.201193902692373
ITPKB	1.11518803731907	0.38733496373754	0.00398772862124136	597.354360370353	1.62124786754242	0.593993438669538	2.72940366340373	0.00634489846103825	0.123089041147759	2.40929235017986	2.41985636775768
PSEN2	-0.18786543697559	0.0864083394620136	0.0296932240515729	133.236844756993	-0.309681048048784	0.197931192986627	-1.56458940794495	0.117679214054091	0.464302082354952	-0.615433093510382	-0.679001534243161
COQ8A	0.820407711647563	0.198732870092487	3.65624628275303e-05	68.654211350535	1.24210327774547	0.389133508193109	3.19197203939855	0.00141305010673285	0.058620615046994	1.7250306763905	1.81138487064232
ZNF678	-0.0224496262226158	0.0642885585637382	0.726938447230074	433.962155559754	-0.0351224689674399	0.154745587803228	-0.226969114053844	0.820447758856363	0.949834618965972	-0.231460047550775	-0.238375255627488
SNAP47	0.167841137524926	0.109551605080954	0.125504238587891	57.6784628493019	0.278670064093473	0.261319335882711	1.06639664895884	0.286244375882531	0.670603464191615	0.210254222938391	0.265215768782102
JMJD4	-0.197176863036067	0.123589342929541	0.110618430543694	23.6911602182835	-0.300178245260451	0.341242945673261	-0.879661393932142	0.379042769250441	0.742666741304688	-0.637047331051485	-0.663750928550737
ARF1	-0.178372044814144	0.120589857199135	0.139096778193996	366.359450564462	-0.250098359290256	0.212424740022318	-1.17735043132914	0.239055665727298	0.620386150065815	-0.593396465402547	-0.583380051551091
C1orf35	0.0202825707431653	0.116621543790833	0.861930006733156	56.7053767401382	-0.0344489113645441	0.270431512833397	-0.127384974493586	0.898635707973164	0.974265050990889	-0.132267523240024	-0.237294294395133
MRPL55	-0.214039549963565	0.336942929003786	0.525272046484224	18.6319740738669	-0.235656640404289	0.692047810882469	-0.340520751165718	0.733464398329101	0.91996477035549	-0.676190005703572	-0.560203209396572
GUK1	-0.0709471169538318	0.253420942323202	0.779510040491964	80.9976277986847	-0.0900520841162465	0.427841854588205	-0.210479837702931	0.833293186385307	0.954891543500141	-0.344035315614308	-0.326529237155921
IBA57	-0.190944227624409	0.140358390246563	0.173701860783925	37.5167945013854	-0.280326731352767	0.317651211112018	-0.882498544146622	0.377507266704138	0.74110746375587	-0.622579765995423	-0.631892158275565
OBSCN	0.0513462316772589	0.229171890260732	0.822717482048172	29.4595503244145	0.0102028999285246	0.417675541840123	0.0244278127552655	0.980511363571139	0.995307893620929	-0.0601607007227217	-0.165634681683906
TRIM11	-0.0913336683433393	0.114928875274125	0.426789595877277	78.7807820779305	-0.128400566490807	0.24616527996307	-0.52160307298442	0.601946723274803	0.865703819657423	-0.391357794632539	-0.388072930803372
ENSG00000231563	0.240677498230739	0.109760412150586	0.0283251633352426	37.8228762047599	0.336068404258282	0.241225007850111	1.3931739799843	0.163567186098778	0.538423154878878	0.379326327651458	0.357331692131354
H2AC25	-0.223154292149655	0.36276831391332	0.53846046299977	37.8813964483702	-0.442881735546823	0.593679555157395	-0.745994588662241	0.45567068392298	0.791493675126391	-0.697347688904459	-0.892769115054836
H2BC26	-0.257911538886072	0.372203782482949	0.488352854716159	41.9749255976556	-0.454562780855142	0.6203584361442	-0.732742160613547	0.463715704336363	0.796428569563896	-0.778028283085881	-0.911515480736678
RNF187	-0.0741222471412731	0.230947053031924	0.74824896966509	32.1030707337655	-0.061002023333307	0.466112650858887	-0.130873991986489	0.895874989084294	0.973492543374658	-0.351405617182462	-0.279908147335401
RHOU	0.499219573067458	0.798418907195542	0.531800290876651	31.8817747555024	0.725394368944651	1.10862288408505	0.654320219578837	0.51290552181975	0.823839444510502	0.979469612213433	0.982142803706151
RAB4A-AS1	-0.200564914071552	0.209621596433572	0.338670691375956	21.7226658718075	-0.234820606132744	0.448701015412837	-0.523334242773424	0.600741675557047	0.864880739603301	-0.644911877191544	-0.558861496924506
RAB4A	0.0782530686172329	0.111656959088396	0.483406195747458	215.034227098914	0.0990283422508633	0.235389408352057	0.420700077136661	0.673974104826566	0.898027505160771	0.00229705401034311	-0.0230828655001271
CCSAP	0.642995050604719	0.153923838127323	2.94914037794053e-05	141.073967055624	1.03383713339286	0.326382134014894	3.1675665597115	0.00153720517162011	0.0611768116049587	1.31320982599942	1.47714823358375
NUP133	-0.112322527461386	0.0398727417598039	0.00484706878604741	255.676552696702	-0.0970569576174139	0.140559488757368	-0.690504486573313	0.489876989474502	0.811574563527978	-0.440078386274221	-0.337771032452649
ABCB10	0.134796581528995	0.0545224928398786	0.0134242519178997	253.491862539885	0.237610294844007	0.153632108185568	1.54661872215542	0.121955212427126	0.471994891873216	0.133549228655294	0.199320857081491
TAF5L	0.125463226450791	0.0701173009333166	0.07356114276341	204.236941609367	0.170643883210699	0.162948669213425	1.04722477350947	0.294995921981855	0.676774037487718	0.111884088170312	0.0918495813742852
URB2	-0.430636409484244	0.126647768108624	0.000673197267909045	85.0221702628136	-0.640653245723993	0.255762289291305	-2.50487766394016	0.0122493753460927	0.16660496555889	-1.17896755469881	-1.21016340241291
LINC01736	0.495998184493751	0.285198173236219	0.0820109828232373	250.685404210934	0.710441075707818	0.469030931235014	1.514699838318	0.129848435392425	0.484806662097149	0.971991932920048	0.958144959697632
GALNT2	0.268373578881249	0.106217028322501	0.0115155200067112	3459.51961754397	0.365381931551426	0.20803210725037	1.75637278485903	0.0790247766688444	0.400364167347641	0.443616121958972	0.404375607085656
PGBD5	1.76569143586157	0.950863864939242	0.0633205452438709	94.533121537452	2.57133636003753	1.41089949451421	1.82248017667827	0.0683821589017932	0.374201782450639	3.91927963741956	3.94460914803655
COG2	-0.00717690868098356	0.0685869892051476	0.916661865367683	188.028431185717	-0.0235177382824679	0.159835165458039	-0.147137447601554	0.883023532619987	0.971275158839157	-0.196008104669094	-0.219751363731029
ENSG00000223393	0.266013532421324	0.18794144371239	0.15694935838404	65.7013828843526	0.399797998229212	0.359460179624546	1.1122177667824	0.266044530693336	0.649345919225285	0.438137841353878	0.459608349896176
TTC13	0.0171639721837145	0.0341270336495594	0.615003946121461	659.840923527656	0.0285330925839998	0.101690654015096	0.280587167624707	0.7790270595527	0.935683603306256	-0.139506600221521	-0.13621740904535
ARV1	-0.0459074660670788	0.0697972506178668	0.510714215907474	86.4029929265744	-0.0590860500404904	0.176374238108639	-0.335003856992402	0.737622176711852	0.921539122683355	-0.28591178451419	-0.276833291015976
FAM89A	-0.117499369856047	0.173062849422006	0.497175590928096	206.10423600903	-0.165460939614332	0.304468617424897	-0.543441688715737	0.586825728896414	0.85847772456582	-0.452095181607645	-0.447549397895258
C1orf131	0.157833952697361	0.166817937525289	0.344074648940795	95.9598049854731	0.249544019098425	0.33437815943711	0.74629281864134	0.45549054859991	0.791493675126391	0.187024948649373	0.218472735437809
GNPAT	0.215843648112008	0.0881620031425953	0.0143547384737358	296.120900921274	0.360861118672968	0.219263263914111	1.64578923177174	0.0998071600455338	0.438209691692134	0.321680513568827	0.39712036501084
EXOC8	0.138207752071055	0.127653829219754	0.278952208672182	63.3618944008264	0.207008325071962	0.284734589882196	0.727022049402596	0.467212448562211	0.797502203262238	0.141467441172951	0.150209180789742
SPRTN	0.139724331625739	0.11995880820884	0.244112407217441	60.1170717813419	0.201384137995511	0.25960724151502	0.775726196312054	0.4379106689675	0.782498659792813	0.144987816089963	0.141183184843715
EGLN1	-0.291762948056082	0.0733682569581254	6.98806299799998e-05	822.757972245653	-0.435310430489773	0.145155408024555	-2.99892671181866	0.00270932469469522	0.0825943639070017	-0.8566061930805	-0.88061828013023
TSNAX	0.168709190347974	0.10805013762321	0.118430044658168	557.170810372807	0.22440627074236	0.20853688749076	1.0760986866283	0.281883122994523	0.665433418520543	0.212269198925283	0.178130333652475
DISC1	0.0283898033664656	0.0757782450356919	0.707925848482261	9232.07640711305	0.0216995743805424	0.155448226403088	0.139593579693048	0.888981113614575	0.971846180014388	-0.113448531328057	-0.147184204204025
ENSG00000286071	0.714349895783737	0.17949286164475	6.89664738219568e-05	119.730369343222	0.992070599428349	0.325497591968142	3.04785849084084	0.0023047843355776	0.0746762191660838	1.47884294850836	1.41011906810281
SIPA1L2	-0.351242394044017	0.167793032447293	0.0363217237994109	4746.77683700453	-0.509770351678944	0.308583052396965	-1.65197131767032	0.0985403980399505	0.437815718766012	-0.994673430692287	-1.00011554038477
NTPCR	-0.04179987289475	0.075524046977239	0.579945437282675	109.682243458429	-0.00899976629849263	0.202871151589616	-0.0443619816221976	0.964615866067411	0.990723616836779	-0.27637699424981	-0.196452146530279
PCNX2	-0.141418313478807	0.0725400565092688	0.0512333197168292	3174.10800042728	-0.223543198247001	0.164649553551458	-1.35769088603776	0.174561789962317	0.551864948751876	-0.507617260163259	-0.540762910146587
MAP3K21	0.291646948834776	0.139310436991635	0.0363041926515996	112.842496163072	0.430506313047578	0.28983542450421	1.48534746497603	0.137451804468138	0.49716589685114	0.497639656409047	0.508890694400757
SLC35F3	-0.917117165739716	0.815054397046156	0.260494958763014	52.7483098040251	-1.24872087709996	1.10201106177711	-1.13312916758409	0.257160014236417	0.640674214211781	-2.30821570171603	-2.18602282904717
COA6-AS1	0.209294957338107	0.138650930910823	0.131168519008365	23.6400939422187	0.363741394940828	0.366000027191833	0.993828874089615	0.320306186341121	0.700534339152474	0.30647930195516	0.401742786271681
COA6	-0.159800165810596	0.0996663476567333	0.108857121509401	56.2708658015647	-0.136907486529432	0.282090544335383	-0.48533171096533	0.627441064714029	0.879061614517631	-0.550286312160695	-0.401725290644547
TARBP1	-0.201324247725353	0.0962498641881973	0.0364668421926462	225.339987983376	-0.240224883102247	0.211416541116708	-1.13626342495896	0.255846333149393	0.639173688486952	-0.646674487758348	-0.567534569380112
IRF2BP2	-0.0945242489652001	0.194063818253006	0.626202937651283	321.327892287004	-0.120058410752596	0.34087071917819	-0.35221098204635	0.724680041513284	0.916457021948494	-0.398763960670592	-0.374684993515601
TOMM20	-0.286418604190037	0.0987544387229833	0.00372792347469611	146.516151749371	-0.426188092593494	0.195224825543557	-2.18306299624996	0.0290311711450696	0.253739144611003	-0.844200583341262	-0.865978264826533
RBM34	-0.0192711933708786	0.266200029234699	0.942288633246642	19.8824118905748	0.0272861282171641	0.563387857969428	0.0484322262739372	0.961371776579417	0.989859364342487	-0.224082079641273	-0.13821860409219
ARID4B	0.0027192989382439	0.0625354954217273	0.965315649074099	1690.53050112343	-0.00571409448361573	0.145787817846066	-0.0391945950494238	0.968735242852842	0.991977835756567	-0.173036437295181	-0.191179124833467
GGPS1	0.166697275416994	0.060292069896369	0.00569526076809898	183.42745593817	0.267442256640077	0.146489049430882	1.8256808797593	0.0678983449036369	0.373999917611177	0.20759902198909	0.247196783428388
TBCE	-0.0491462803513857	0.0936817869964779	0.599855238563786	209.380328244659	-0.0649780233501176	0.181734721449377	-0.357543252229967	0.720685152486372	0.914198761238551	-0.293429913406355	-0.286289044618032
B3GALNT2	-0.235314878706888	0.0721496995958436	0.00110831836424246	243.537206093039	-0.305718526287377	0.158648600226755	-1.92701685265686	0.0539775297277331	0.335707781628098	-0.725575567725604	-0.672642267585006
LYST	0.121807962809179	0.0853912923180293	0.153733240553338	2944.98982735218	0.178321238990936	0.197376964967178	0.903455167732409	0.366284371960593	0.733870512097454	0.103399272191316	0.104170612166232
LGALS8	-0.133114300781188	0.0509990852477564	0.00905075178734002	265.88375144597	-0.195832015395282	0.133226799649491	-1.46991458107903	0.141584889965256	0.50354257123573	-0.488341490606059	-0.496290523172388
ENSG00000230325	-0.246685189814279	0.104523575420655	0.0182704337202996	36.2712934460167	-0.375594010789254	0.271316625544546	-1.38433835388973	0.166254875298807	0.542153966223111	-0.751969012037486	-0.784782178876604
HEATR1	-0.113177947899486	0.126617716842293	0.371399187363163	277.742290340926	-0.139922957807006	0.232472733865679	-0.601889759200116	0.547247521466285	0.838725075008428	-0.442064039215729	-0.406564680081059
MTR	-0.23339502535053	0.0459901146174426	3.8770903200681e-07	711.638165074069	-0.292443406945508	0.0993674132866399	-2.94305142171621	0.00324994431480222	0.0884056280973782	-0.721119089607335	-0.651337646715542
FH	-0.053721134642781	0.102138696112076	0.59891418956697	47.1200056644224	-0.0900213589556836	0.281355160670329	-0.319956309815707	0.749001450611953	0.923897842757041	-0.304049338049576	-0.326479927776466
KMO	0.846339257376708	0.452993780498101	0.0617168908909618	57.548350825315	1.181500368865	0.709386274393182	1.66552470989895	0.0958081180249664	0.43257049004629	1.78522452699484	1.71412608418359
OPN3	0.0653321444058488	0.138243577117163	0.636507719486046	84.1179816587206	0.159599981820492	0.295397613245291	0.540288664038609	0.588997974835211	0.859597525259267	-0.0276957659230995	0.0741257382977095
CHML	-0.070569193320231	0.185118759352962	0.703047144604	76.2489146868621	-0.112042759744976	0.334579601136597	-0.334876242796503	0.737718443929911	0.921539122683355	-0.343158056735164	-0.361821048466107
CEP170	-0.0725900470636134	0.0667586835899274	0.276882209179558	2710.93229840061	-0.108593326190033	0.142287979286145	-0.763193958722605	0.445347731157405	0.78489540936889	-0.34784898297585	-0.356285213178308
SDCCAG8	-0.0337646324589788	0.0446197009534876	0.449217464158016	4725.34086211763	-0.0522694680665812	0.129056807695882	-0.405011320206776	0.685469189939073	0.903219902497429	-0.257725114897429	-0.265893676023459
AKT3	0.589344639117619	0.209572895059181	0.00492157663825884	3624.9601059978	0.847883379240413	0.364907361810456	2.32355788886723	0.0201492016410004	0.212946875771562	1.18867329093717	1.17871971257028
ZBTB18	0.0462780871795344	0.153347673612129	0.762815670538772	119.180023670933	0.0905665031749401	0.286101389199168	0.316553874234748	0.751582140042977	0.924897589898772	-0.0719251800146126	-0.0366628770034795
ENSG00000240963	-0.0237581908198263	0.103978858627227	0.819264870269446	50.1487155128953	0.0368087394238365	0.235656949124027	0.156196282607664	0.875878306822702	0.969199389844378	-0.234497565741682	-0.122936208791562
CATSPERE	0.346492315059743	0.128203235940285	0.00687829413669536	93.3287772079254	0.548122486543839	0.250363106320513	2.18931013678244	0.0285743060892952	0.251181950615914	0.624949991680564	0.697647414391352
DESI2	-0.0715253415657847	0.0509021122242554	0.159975285205948	359.271162884255	-0.137392221189132	0.12873014900579	-1.06728860527422	0.285841531953521	0.670219438292685	-0.34537752507113	-0.402503218727998
COX20	-0.0893446732147038	0.10218433209352	0.381928730290304	237.690271511847	-0.113578811457503	0.202330256629419	-0.561353567922023	0.574556530526163	0.851855076464102	-0.386740820508575	-0.364286186332557
HNRNPU	-0.15328287552118	0.0691830772287027	0.0267180670752825	1584.22336902176	-0.240825504671801	0.148595904236138	-1.62067390692747	0.105087592515777	0.444609510062274	-0.535157989224461	-0.568498478968858
EFCAB2	-0.145177234711756	0.204788737232867	0.478378962358049	216.015714225452	-0.184716761674197	0.356272388129682	-0.518470607963481	0.604129962009841	0.866312851034742	-0.516342692325807	-0.478452170062543
KIF26B	0.77589033615783	0.131960123725111	4.10927994877e-09	690.104694693195	1.10862235333805	0.244530960079817	4.53366867318637	5.79679348732965e-06	0.0029894547080283	1.62169428921499	1.59716755066414
SMYD3	-0.0641141981871769	0.0675422158952002	0.342495360939136	3495.46139056737	-0.0871830049106474	0.148368811212305	-0.587610052262905	0.556794062231926	0.842783430138748	-0.328174337031402	-0.321924785538905
TFB2M	0.0120668149085998	0.11828851685141	0.918747373419714	48.3645257478424	0.0281825259610856	0.289878164122279	0.0972219692587727	0.922550121742659	0.981549756749751	-0.151338425702725	-0.136780017094162
CNST	-0.0748604230660092	0.0746826037449199	0.316159614773705	346.462256631454	-0.0959436155864087	0.156850591790142	-0.611687941316642	0.540744241656451	0.836701436478112	-0.353119115166632	-0.335984281670395
SCCPDH	-0.0866573839898257	0.30817592716621	0.778561202410169	60.6677500136646	-0.118445082325154	0.525033368967183	-0.225595341793519	0.821516164174678	0.950086918307274	-0.380502924479448	-0.372095837847812
AHCTF1	-0.0721382920799865	0.0718541921711874	0.315400863958527	525.612929464819	-0.102191456719127	0.156472297052885	-0.653096162348716	0.513694286188458	0.824428705932903	-0.346800342363438	-0.346011150970575
ZNF670	0.0282179991971247	0.0950197602301958	0.766489565657105	97.6309209321792	0.0222489064796381	0.195764860353179	0.113651175392249	0.909514318034392	0.977854301104211	-0.113847333412997	-0.146302606698099
ZNF124	-0.252358945761557	0.151574406211389	0.0959291316599396	949.313660652633	-0.375126035864968	0.27144223096313	-1.38197374275162	0.166979763470387	0.543155987509325	-0.765139272747092	-0.784031147712094
ENSG00000259865	-0.313281525125168	0.158947722667828	0.0487270683204921	233.066213215571	-0.471604643707197	0.284786956147725	-1.65599102601653	0.0977236361681685	0.436494206009896	-0.906556397624565	-0.938865172865421
ENSG00000290683	0.250702227622044	0.111980704194722	0.0251690328135732	333.041270621919	0.351371407490382	0.213510749960118	1.64568485453784	0.0998286588005255	0.438209691692134	0.402596327428253	0.381890769426861
ZNF496	-0.0934240112799472	0.0780331269992131	0.231214869190172	142.830093443186	-0.120428057213486	0.186569456231632	-0.645486456603972	0.518611992149358	0.826034233534389	-0.396210023333145	-0.375278221907918
ZNF496-DT	-0.236251038595297	0.21343101010166	0.268328548603762	36.4008592451294	-0.406930436258011	0.437191364200129	-0.930783335582389	0.351965651541607	0.724334717043632	-0.727748637894781	-0.835072548915724
NLRP3	0.395250263713893	0.11616937385575	0.000668060833161233	374.654759692084	0.502543442849147	0.24355769852913	2.0633445211712	0.0390799069419628	0.289601663770732	0.738129850209531	0.624499729575781
ENSG00000235749	-0.244501206904667	0.191421443528887	0.2014989401091	52.7908991580069	-0.357840809012751	0.345793384771293	-1.03483995001647	0.300743662387293	0.682187783798002	-0.746899420646492	-0.756290892031853
SH3BP5L	0.043753341830246	0.0845582578827136	0.604853030515971	59.7973028159676	-0.0117125974367107	0.229112954646058	-0.0511214979301576	0.959228705517534	0.989859364342487	-0.0777857695049746	-0.200805842899721
ZNF692	-0.359336565329062	0.191161779129994	0.0601420072052968	99.5637020753136	-0.54960831143532	0.330608935461548	-1.662412150682	0.0964301642824854	0.433848107351625	-1.01346210384687	-1.06404962692407
PGBD2	0.237334925348544	0.174854406853516	0.174676754618024	40.6848123598677	0.240483851560422	0.368540582938902	0.65253017630433	0.514059212535397	0.82467596813463	0.37156734811331	0.203932494447118
SH3YL1	-0.0581281647323295	0.0502599856551376	0.247456436633816	258.118732181645	-0.0968697296602107	0.140244904906614	-0.690718352475722	0.489742553807236	0.811560260874569	-0.314279199145784	-0.337470559022493
ACP1	-0.00255288058871605	0.0736584894995512	0.972352184977305	135.391105141416	0.0161122369096822	0.187563966986942	0.0859026238808648	0.931543825668163	0.983344946733018	-0.185274534866373	-0.156151061933958
TMEM18	0.232694707946869	0.0969836277449523	0.0164255762984161	49.3144374688301	0.286982703903863	0.233421079140842	1.22946352985843	0.218898063559175	0.600975565998387	0.360796198719999	0.278556337331735
EIPR1	-0.146106627469356	0.156693496603653	0.351111345333595	359.634738120856	-0.212511380446746	0.280457129447164	-0.757732138475665	0.448611355083728	0.785799991773465	-0.518500054227331	-0.523058459460847
TRAPPC12	-0.103593862324735	0.0970791020990819	0.285923182084827	810.11352776161	-0.161939338338117	0.190961407488947	-0.848021285910823	0.396426116404341	0.756019421068803	-0.419816888147622	-0.441897743992116
ADI1	0.825721427534974	0.244572358259866	0.000734985895550122	37.5800890041669	1.27960395110258	0.455028672948964	2.81213916215364	0.00492132063278074	0.110245955141589	1.73736519063896	1.87156795507629
ENSG00000235078	0.745826954023771	0.257333682852691	0.0037520666902022	32.6657244911906	1.23858080256721	0.547168417243938	2.26361895813703	0.0235975608091962	0.228474006097053	1.55190937350883	1.80573181425447
RNASEH1	-0.0633778908132312	0.0810642300888648	0.434318520573318	97.4003830718372	-0.0205496611287491	0.196950026646905	-0.104339468638869	0.916899957385879	0.980005371605046	-0.326465176438775	-0.214988034916963
RNASEH1-DT	0.119456000540669	0.113743796743629	0.293617015392459	33.5430180698053	0.195193646000584	0.277458440177566	0.703505886775927	0.48174053944732	0.805417081823514	0.0979397570935109	0.131248352504288
RPS7	-0.230080683673813	0.184281846299427	0.211838478613497	268.119620554492	-0.290463287294698	0.333755420582963	-0.870287849669533	0.384143117266752	0.745909276400223	-0.71342564202716	-0.648159844893179
NRIR	-0.473316563065407	0.316046484571623	0.134232807943228	65.8721246538592	-0.684149543777525	0.518615015465333	-1.3191857608744	0.187107017444424	0.568021475327357	-1.27803927280112	-1.27996858573303
CMPK2	0.0678033582048763	0.32699258502359	0.835733075587316	44.3010091422951	0.118665502281681	0.577180705739522	0.205595060787138	0.837107236029101	0.95623098021156	-0.0219594370600321	0.00843189821955216
RSAD2	0.286633964578206	0.181044066661233	0.11336959606685	51.5345382710796	0.476379624055403	0.393280453667196	1.21129748405581	0.225781412657362	0.608027968768531	0.486003218358894	0.582510635124477
ID2	-0.694751320047968	0.417545588899482	0.0961337483328886	120.181408708888	-1.0795766858929	0.584863276373729	-1.84586163895688	0.0649122978968696	0.366615127037926	-1.79204683793582	-1.91457119285939
KIDINS220	0.0995643648997849	0.0654899199316624	0.128435442036348	963.041300883597	0.1353064529371	0.149865423425135	0.90285303871104	0.36660389734499	0.733870512097454	0.0517661060296769	0.035138185032582
ITGB1BP1	0.0664612938657225	0.116131663764053	0.567123750141054	189.984021208394	0.10339851294577	0.231066969959922	0.447482878940699	0.654526446983156	0.889266049539227	-0.0250747168499924	-0.0160693820509672
CPSF3	-0.0283980702691699	0.0554524945796671	0.608570325082259	139.28684569902	-0.0460687171982074	0.131022680402699	-0.351608721914518	0.725131723257812	0.916931681839501	-0.245267930659884	-0.255942379695746
IAH1	0.308974739308149	0.0916313798561943	0.000746430013455595	96.3272457810875	0.464920051213469	0.220132114583092	2.11200465726675	0.0346860498356336	0.272750469387317	0.537861957152395	0.564119700290965
ADAM17	0.157902696908948	0.0753243725893946	0.0360553341241381	1041.9753208613	0.231013926343868	0.164984130151336	1.40021907641641	0.161447725014348	0.534717284587259	0.187184521813479	0.188734652438683
ENSG00000239300	0.560817758886243	0.329248675936891	0.0885071180537778	16.3026820028699	0.854138499675641	0.652171150789512	1.3096845799475	0.190302562197328	0.571473925147947	1.12245499509044	1.18875826408409
YWHAQ	0.0318650510037852	0.0517456572935166	0.538025567600936	314.096844921404	0.0464118577274774	0.12686942781441	0.365823812143069	0.714496550171992	0.912435390164955	-0.105381579235078	-0.10752461139986
TAF1B	-0.33480024033331	0.0772040969683583	1.44729578616815e-05	273.991722951211	-0.407569932297831	0.198837534716788	-2.04976355635443	0.0403875095294742	0.292667567591512	-0.956506922825247	-0.83609884633159
ENSG00000260077	-0.109344119836173	0.148531158784406	0.461627506381277	17.2185879723006	-0.0525339120683839	0.394210941834293	-0.133263454900414	0.893985028529765	0.973442041208635	-0.433164728850807	-0.26631806988799
KLF11	0.374938161357727	0.16532208766573	0.023333754084767	28.20209495861	0.477647443504403	0.360120002126784	1.32635632756728	0.184721697356818	0.564658050922533	0.690980186727922	0.584545299521556
HPCAL1	0.204312507187223	0.110800894787723	0.065188852451364	454.63394694534	0.283406628946336	0.207063554394778	1.36869392479377	0.171094970143413	0.547802664067129	0.294913741492299	0.272817261154047
ODC1	-0.403713015824936	0.231638107919731	0.0813579043572279	53.1855152775377	-0.600263642265916	0.41473700620114	-1.44733562062412	0.14780294725774	0.514587082477931	-1.11647136752132	-1.14534400858431
NOL10	-0.30280263584068	0.0974670020024143	0.00189175806181778	557.706721376326	-0.440568943106358	0.179011964707472	-2.46111450609629	0.0138506153008247	0.177802422078209	-0.882232174815857	-0.889057422163423
PDIA6	-0.52741448655826	0.164387826369678	0.0013349665691275	388.445018408174	-0.746277114536256	0.286586528074222	-2.6040202222729	0.00921373202419259	0.147146272597976	-1.40361459942247	-1.37967423104358
SLC66A3	0.111532448204254	0.0678643553534389	0.100287506189837	88.7450076991426	0.206784257792296	0.197451647939942	1.04726529228661	0.29497723899964	0.676774037487718	0.0795471348188646	0.149849585646406
ROCK2	-0.0292257100747845	0.0889039802759354	0.742357186466274	1063.72058865625	-0.0302922673079641	0.196040024004763	-0.154520830436279	0.87719908814799	0.969199389844378	-0.247189097540321	-0.230623489904853
E2F6	-0.0132477917572594	0.141519691389376	0.925418216570638	87.2121649772313	0.05131711159251	0.293629912242017	0.17476799690017	0.861261936043888	0.963524668873212	-0.210100200556732	-0.0996523978873694
LPIN1	-0.732843237010978	0.602461653449416	0.223826970803365	52.8192216594217	-0.606345071629129	0.827129584032956	-0.733071435642145	0.463514860873557	0.796428569563896	-1.88046806753986	-1.15510381138465
ENSG00000287291	-0.425946200649575	0.185636585629051	0.021760850899922	58.5837655531953	-0.591630466333528	0.348758555984457	-1.69638982666248	0.0898120790648406	0.42007684246526	-1.16808036220955	-1.1314890265384
NBAS	-0.20833529708837	0.0187803623731311	1.35278340668458e-28	1354.38329837207	-0.296892472116668	0.0762104965549034	-3.89569003664452	9.7919550953089e-05	0.0137349471583881	-0.662948953705929	-0.658477744235883
DDX1	-0.0649522411238599	0.0593519553540918	0.273798336769748	238.813412263099	-0.0879109183200678	0.134953715480326	-0.651415324188564	0.514778421125853	0.824885100760575	-0.330119652280158	-0.323092979874047
CYRIA	0.942751696890427	0.228820604671316	3.78794754772063e-05	1142.97847352825	1.35470202103868	0.390598466269457	3.46827276096914	0.000523815325123644	0.0339437815657348	2.0090228320055	1.99208935053908
SMC6	0.146127377929616	0.067897607515354	0.0313837542070552	302.93805663762	0.213099742071526	0.170833018161603	1.24741542568743	0.212245213317807	0.59355423659452	0.159850949073012	0.159985012282586
RDH14	0.178755158824788	0.0873735646140735	0.0407689326645012	58.8488807191975	0.235932771820903	0.212979567939676	1.10777185860255	0.267960356498289	0.651755530805119	0.235588500134143	0.196628678496377
LINC01376	0.209580839317001	0.10627427568995	0.0486010485302869	184.43593872106	0.27444049573059	0.222663741672716	1.23253338720041	0.217749902780297	0.600127045151617	0.307142908255678	0.258427931468392
TTC32	-0.130929477430036	0.151824619267122	0.388482202653065	65.0383719936112	-0.231986117057071	0.319037334484223	-0.727144105037474	0.467137682751021	0.797484565435777	-0.483269948332035	-0.554312557396303
WDR35	-0.162723716823733	0.156320692690101	0.297893731346422	105.121129817271	-0.255647833603176	0.306124649734225	-0.835110252719367	0.403655634501908	0.759623808458281	-0.557072633144298	-0.592286144461962
LAPTM4A	0.14541421770409	0.137031883930312	0.288612340628155	259.805132160044	0.201635519970573	0.248139467006709	0.812589478017704	0.416453466236791	0.769320082330263	0.158195519021882	0.141586616069771
PUM2	-0.0236500397929615	0.0441032043230957	0.591790537383046	2242.49999039842	-0.0452417466452005	0.114922227802488	-0.393672725549278	0.693822680492864	0.905179218224029	-0.234246519127577	-0.254615213163505
RHOB	-1.40488215873156	0.708371692398081	0.0473388809906162	64.4667628950151	-2.31599730733358	0.990184145059968	-2.33895616172819	0.019337702417078	0.210874663274162	-3.44044489564257	-3.89884507369002
HS1BP3	0.422035928136948	0.121901798024037	0.000535982654760802	169.006631139051	0.627036498501861	0.227270535713975	2.75898719793136	0.00579808063273652	0.117451463161014	0.800306332069125	0.824292837513949
LDAH	-0.0774332242118092	0.0825369522267237	0.348159968018075	334.452888316411	-0.0969500625590916	0.188199444114483	-0.51514531838955	0.606451476649315	0.867350349721351	-0.359091254638091	-0.337599481551167
ENSG00000233005	1.0260345134366	0.896113607929764	0.252216353832362	78.4725547695725	1.34821518107214	0.979206833440756	1.3768441304017	0.16856044360756	0.54493180290555	2.20234387308229	1.9816789231396
ATAD2B	-0.0504941864368747	0.0281582836011001	0.0729366798468319	1379.36262008012	-0.10180504633384	0.0795052652828429	-1.28048181427564	0.200375736552484	0.581080246323826	-0.296558753406333	-0.345391018936613
UBXN2A	0.228894253144783	0.119665545607317	0.0557758043050546	248.096167504902	0.327551968849897	0.239801621519589	1.36592891563554	0.171961275879791	0.548616252853092	0.351974356359549	0.343664061516336
WDCP	-0.225816051744645	0.120873357333153	0.061733685173418	27.7907509169942	-0.411007339149523	0.29220839160313	-1.40655556431707	0.159559217315491	0.53173517305165	-0.703526324034004	-0.841615380523372
SF3B6	0.0996813266566306	0.106182162386905	0.347845468654146	36.5216339070159	0.179549131888403	0.278004248861812	0.645850315682234	0.51837629883211	0.826034233534389	0.0520376046357194	0.106141200299955
FAM228B	0.130345608330419	0.0945116254234967	0.167848836182847	499.079626457599	0.19253270400476	0.189630998368343	1.01530185286892	0.309961961455322	0.690496615718597	0.123217364193476	0.126977930603231
TP53I3	0.423750372929286	0.145081808920378	0.00349169211580439	24.2853745690236	0.625405799233825	0.358920677646071	1.74246243859634	0.0814275585133004	0.403742801674614	0.80428600357723	0.821675804192972
ITSN2	0.0909507810653139	0.0404099515440915	0.0244043830338491	2370.12123194587	0.123086087945655	0.0984771454414001	1.24989496186096	0.211337920092764	0.593195290212018	0.0317717414855924	0.0155262903049724
NCOA1	0.0354477736843936	0.0586525037372002	0.545598129825617	3006.28663047476	0.0378966721355787	0.137853932130989	0.274904542436766	0.783389577199295	0.936997273786044	-0.0970651496613887	-0.121190236242596
CENPO	0.0665495826654514	0.21109432553764	0.752564304741733	18.2875782807945	0.0740918739297114	0.480582869000753	0.154170859406134	0.877475018283785	0.969199389844378	-0.0248697756221757	-0.0631022423301311
ADCY3	0.654072685184777	0.518358066565194	0.207014876353291	29.0953004576913	1.04112727975692	0.917649853889445	1.13455832346523	0.256560423624969	0.639695480097954	1.33892389209969	1.48884785001427
DNAJC27	0.108326853427764	0.0753918117692302	0.150760134555116	79.5635956981485	0.154182109717731	0.170139656547772	0.90620912752601	0.364825172773418	0.733129323839832	0.072106117029586	0.0654308476458029
DNAJC27-AS1	1.09059787411412	1.1659172888502	0.34958270852221	23.1314907018283	1.36471959548898	1.19359196937506	1.14337196504725	0.252884187228579	0.63530293078298	2.35221219669593	2.0081660893012
DNMT3A	0.364214244973263	0.0888195137939691	4.12061333573364e-05	1144.08394943166	0.514262674592432	0.16783952683904	3.06401408701311	0.0021838862637116	0.0731274815910957	0.666087192400384	0.643307378888929
ARNILA	0.0919180603420613	0.196330993548848	0.639656544270351	25.2473159491739	0.206573151921006	0.411361932705634	0.502168857877347	0.61554874708233	0.871546307600145	0.0340170478350618	0.14951079166382
DTNB	-0.134970721547111	0.100253395010555	0.17820714974606	2406.51448414543	-0.189878129000734	0.186312838339059	-1.0191360439434	0.308138384459878	0.689163134163338	-0.492650725212045	-0.486735408143356
ASXL2	-0.0763050232428847	0.0601699498912924	0.204741414126606	1246.87728003842	-0.117946068693042	0.116221647807611	-1.01483734672465	0.310183367935131	0.690708611746347	-0.356472407258746	-0.371294994106445
KIF3C	0.0304223181696394	0.194878091072606	0.875946723152835	266.087896551539	0.033333322000688	0.345935801101842	0.0963569595702954	0.92323707429421	0.981549756749751	-0.108730536739873	-0.128513744379493
RAB10	-0.164761127384296	0.0636118464674738	0.00959476880303635	2462.9928536233	-0.247842020173324	0.118933718098433	-2.08386674641924	0.0371722898882664	0.283127035044353	-0.561801992056537	-0.57975895796984
HADHA	-0.0155720045990765	0.0847294358000698	0.854182075438313	355.192830509317	-0.0283867637569911	0.182027945304601	-0.155947284410036	0.876074573650952	0.969199389844378	-0.215495302030216	-0.227565435986584
HADHB	0.0490413946337586	0.0441475097270275	0.266631619006595	448.328103869038	0.0724172007569145	0.125807083342601	0.575621013005336	0.564871374745935	0.847428691470603	-0.0655108259375051	-0.065789847323193
ADGRF3	0.377544332620442	0.159561194860588	0.0179745828852413	21.9122426133006	0.59971993975935	0.451527719066566	1.32820182335459	0.18411144222223	0.564180241691402	0.697029786905087	0.780453764396758
SELENOI	-0.192252578806498	0.0793079881613852	0.0153452681954974	306.215128685489	-0.285876196717933	0.151416088323717	-1.88801731627587	0.0590236258029949	0.351050176147846	-0.625616788794422	-0.640798236826603
SLC35F6	0.158931497378834	0.179193214702177	0.375117612022224	44.0231342693409	0.249133587612355	0.344428253802169	0.723325060769987	0.469480199672332	0.799278738836926	0.189572634825825	0.217814053057755
CENPA	0.315784424806019	0.141714038808322	0.0258590905475501	22.8471652357827	0.340871018498925	0.345650248740988	0.98617321914429	0.324048118679093	0.704103846274156	0.553669005286076	0.365039184090124
MAPRE3	0.287311806254316	0.369923429090808	0.437348104158867	37.4642780818424	0.497803530622753	0.617114012498409	0.806663793951748	0.419860208998649	0.772041272734553	0.487576664886585	0.616892865159928
TMEM214	-0.334335640256976	0.0698164068721844	1.67795591587868e-06	74.9501219172998	-0.427734245070081	0.18759088925543	-2.28014402387988	0.0225991479427264	0.225239948365374	-0.955428465417511	-0.868459612938875
AGBL5	0.40324467108215	0.12337384180797	0.00108127634739673	51.1683831655736	0.525515489866654	0.27629280831586	1.90202377351017	0.0571680466693975	0.345005182568904	0.756686945410155	0.661366498129786
OST4	-0.879028361765015	0.234930914694939	0.000182818780023419	42.2006937386158	-1.24307439930687	0.462663490058447	-2.68677867611691	0.00721447387966346	0.129976045427358	-2.21980169816612	-2.17696105976798
EMILIN1	-0.923075770723663	0.271733002292121	0.00068130101318462	25.6257916671803	-1.30074829082492	0.503441585228685	-2.58371244845431	0.00977432484295562	0.15084391344297	-2.32204717099905	-2.26951920265288
PREB	-0.278886725952372	0.161770481202004	0.0847140743570988	53.4925851143679	-0.353934208974247	0.33688342168715	-1.05061331662361	0.293436222468703	0.675907989198289	-0.826717138345595	-0.750021371542763
SLC5A6	-0.62303666079629	0.162246310260963	0.000123000864120246	40.0879532145544	-0.980594413337613	0.338545727373412	-2.89649029377951	0.00377362315591792	0.0969006925327719	-1.62557849354071	-1.75571915279242
ATRAID	0.0130794087769752	0.138951584158805	0.925006483253249	32.9048284031496	-0.00511746917269957	0.32829753904104	-0.0155878998899831	0.987563159000523	0.996686317647752	-0.148987932420431	-0.190221628654122
CAD	-0.112799641261376	0.136010199788496	0.40690812387969	92.271489949915	-0.168648130351115	0.264805652605816	-0.636875114603995	0.524206193563176	0.82833194975717	-0.441185891283674	-0.452664371895656
MPV17	0.0661866329307183	0.0562038708666146	0.238949335597833	139.293065173989	0.0149001897831611	0.161268313689964	0.0923937842607229	0.926385177747312	0.982075934448259	-0.0257122761941664	-0.158096219927755
GTF3C2	-0.0955752108851449	0.0466198809919217	0.0403551068957749	294.081473447825	-0.127185848176623	0.119291864288087	-1.06617369873164	0.286345129203403	0.670603464191615	-0.401203516162608	-0.386123485944878
GTF3C2-AS2	0.00993564755692504	0.103261560578618	0.923347229692392	37.0966730071925	0.0494206083065395	0.259847016053935	0.190191171163118	0.849159329245463	0.959659985830084	-0.15628541847051	-0.102696007699438
EIF2B4	-0.152972008239553	0.146328703727197	0.29583819555473	58.720340034346	-0.211142899532203	0.292361228681092	-0.722198700849346	0.470172321960413	0.799968014335505	-0.534436385549019	-0.520862248165068
SNX17	-0.193003920441425	0.118630765677742	0.103752021365572	44.9226917668133	-0.220594232390015	0.306265696910215	-0.720270779964902	0.471358291904461	0.800384357099947	-0.627360847810341	-0.53603025216272
ZNF513	-0.278695844402273	0.180175108700184	0.121910159868134	20.990326026723	-0.401829050802962	0.434697031314655	-0.924388762416229	0.355283943427253	0.726687828611109	-0.826274052706591	-0.826885572947378
PPM1G	-0.0961045698269847	0.102266987964719	0.347349986033959	201.567229522948	-0.138371390936101	0.19309194149669	-0.716608833406303	0.473615492456633	0.801095982852599	-0.402432295711425	-0.404074642659399
NRBP1	0.211149720100175	0.117571273717656	0.0725057283331533	162.111003603753	0.303051378189672	0.224035527013488	1.35269339746917	0.176153600620917	0.554190236764826	0.310784687903709	0.304344204447503
IFT172	-0.019014894169367	0.110631347755509	0.863534868314481	108.355454911622	-0.0366898498969614	0.232609136284828	-0.157731766184949	0.874668168021765	0.969049616892166	-0.223487142648047	-0.240890672295432
ZNF512	0.0690883445232117	0.0341821685127611	0.0432610469784479	397.412483746769	0.0746739336606641	0.106761902201716	0.699443641605177	0.484274822288682	0.807453277233656	-0.0189766501763496	-0.0621681217718159
GPN1	-0.0944906575485348	0.118420715300585	0.424914954144391	42.5072496724101	-0.108955325696676	0.299375657951826	-0.363941832953595	0.715901445451385	0.913098947892807	-0.398685986270706	-0.356866169329838
SUPT7L	-0.132482795493071	0.10019121566582	0.186068435510012	77.0369513510747	-0.164820790289233	0.236213465440413	-0.697762043251553	0.485326020180658	0.80845820838068	-0.486875602865859	-0.446522052052268
SLC4A1AP	-0.0586747217364114	0.0576760518025243	0.309003528108018	129.686655311475	-0.120525347646402	0.179369090422562	-0.671940451738176	0.501621606654777	0.818718834626718	-0.315547899862436	-0.375434358793329
MRPL33	-0.174565233002809	0.0646384757029625	0.00692062677245267	102.230117056413	-0.022218490063636	0.265657721516451	-0.0836357774086385	0.933346020318571	0.98429780010805	-0.584559866773071	-0.217666260764742
RBKS	-0.126181215386577	0.101986462676531	0.215999872204328	98.214368859809	-0.254684334788242	0.242345645039834	-1.05091360212551	0.293298272590319	0.675754415459861	-0.472247999272014	-0.590739870079659
BABAM2	-0.108955479415276	0.0594978617936332	0.0670631866895249	2277.79545157813	-0.16743214160195	0.123970331002955	-1.35058235504719	0.176829256214972	0.554190236764826	-0.432262593525802	-0.450712888175221
FOSL2	-0.591559076536471	0.713475675436447	0.407034822839232	42.0198406039491	-1.00707242897384	0.868558882227728	-1.15947513701183	0.246262565333298	0.628499507276509	-1.55251084751174	-1.7982124871255
PLB1	-0.121567186476162	0.219429564723811	0.579568841589112	538.904127046615	-0.200896151851804	0.37035278090701	-0.542445371571939	0.587511730801005	0.858828865060348	-0.461537640166599	-0.504417719957517
PPP1CB-DT	0.546443765129934	0.259406723266437	0.0351597715029116	30.991050977696	0.916522553254575	0.516361623328656	1.77496256857033	0.0759040679402307	0.392574443759992	1.08908922346262	1.28887552672954
PPP1CB	-0.0712427741690903	0.0742317353314561	0.337188741333689	756.389621367653	-0.158671816850114	0.154166873958562	-1.02922121189772	0.303375736779605	0.685072339741138	-0.344721612776508	-0.436653850909724
SPDYA	0.291808710815594	0.157426272483578	0.063793340860566	28.5527809801147	0.462677810977091	0.367481461189252	1.25905075450544	0.208012000084275	0.589010415246641	0.498015147967032	0.560521233346595
TRMT61B	-0.250750971276854	0.0656746826090908	0.000134496149384485	118.445926010333	-0.325011777493865	0.16901818887736	-1.92293965313812	0.0544876290842963	0.33591595086727	-0.761406746467373	-0.703605108046798
WDR43	-0.29244697319813	0.103389051974473	0.00467511023574514	546.530425867189	-0.415455602873613	0.188468191813721	-2.20438047861277	0.0274975973806943	0.246767901400518	-0.858193993038131	-0.84875419183863
YPEL5	0.423690301554228	0.164279564178535	0.00990635569041332	241.676194728798	0.604798965947446	0.309943568301224	1.95131962009181	0.0510190365395851	0.325281189923769	0.804146562318556	0.788604857018741
LBH	0.428116113911186	0.231958880357124	0.0649422858965438	18.2457403200183	0.839293404950157	0.524026903681576	1.60162273931674	0.109239059291139	0.452602793789742	0.814420021934121	1.16493406282812
LCLAT1	-0.278401364259655	0.0928982471690647	0.00272792102813341	298.635174750728	-0.41361895623222	0.191832140107217	-2.15615045529411	0.0310719187835545	0.262330926864975	-0.82559048783561	-0.845806643168191
ENSG00000273165	0.234895415735805	0.167453778457602	0.16069206432473	18.6812316376535	0.433461090663128	0.422538738103838	1.0258493519631	0.30496259928146	0.687029085548726	0.365904612898415	0.513632679405315
MEMO1	0.0970122137067387	0.125638648180344	0.440024028699806	176.129852996151	0.170672565336903	0.255711013170169	0.667443154758945	0.504489108380735	0.82037017351232	0.0458419004601933	0.0918956119830337
DPY30	0.0615902537615651	0.0694071840073721	0.374876620978734	126.276552460194	0.106674491075407	0.195104856096473	0.546754669307971	0.584547289852198	0.856706315359872	-0.0363816656674659	-0.0108119172982066
SPAST	0.0756097366506789	0.0550995852397943	0.169989404590819	512.927083082168	0.0832007379346263	0.136208632752449	0.610833074624856	0.541310094734292	0.836701436478112	-0.00383880580898121	-0.0484838506472664
SLC30A6	-0.109284786395979	0.106981805169402	0.307004894970965	244.977993734292	-0.142108033735646	0.206148997123583	-0.68934622878837	0.490605412795473	0.8119538580866	-0.433027000530553	-0.410071406689824
NLRC4	0.0232749488097574	0.089033874856743	0.793771118827054	230.438947661635	-0.0257884168495356	0.20954726644298	-0.123067302605701	0.902053803156699	0.975803641748052	-0.125321436794829	-0.223395470028079
ENSG00000289727	0.632918708388385	0.199836626305363	0.00153924634239638	38.6678280164063	1.03415085280289	0.431180972486055	2.39841486241914	0.0164662038616251	0.193177445682781	1.28982001945477	1.47765170725642
YIPF4	0.201239190028819	0.0848594860475261	0.0177189174192411	439.531076210877	0.303824731057294	0.188933575910637	1.60810342784704	0.107812528601404	0.449442797743207	0.287779774399669	0.305585322453202
BIRC6	-0.121398627878101	0.0301779972425109	5.7521820286545e-05	2749.83502799299	-0.178583048563625	0.0686345084851398	-2.60194255783575	0.00926973771475275	0.147225617176615	-0.461146371895292	-0.468608459510679
ENSG00000276334	-0.238627122550896	0.111563447250816	0.0324408164382187	29.0708206898108	-0.282394188350782	0.260080568592897	-1.08579502835835	0.277569686460871	0.662184290446252	-0.733264145691371	-0.635210123739552
ENSG00000276517	-0.27382928363277	0.0878521390412389	0.00182742729380092	46.52872350119	-0.357740384520255	0.225324665148098	-1.58766633153599	0.112361810196656	0.45727077961944	-0.814977501587883	-0.756129725440162
BIRC6-AS2	0.170920865590581	0.247381170109582	0.489615137102839	51.8550643094889	0.314349361226172	0.497837656852181	0.631429456770703	0.527759760646453	0.830231465651463	0.217403071411302	0.32247581132678
TTC27	-0.256089041877075	0.0752853250782906	0.0006699756229027	642.743508438647	-0.363582208120482	0.142900373275851	-2.5443055170936	0.0109495267331975	0.157951389716533	-0.773797794327817	-0.765504996108846
LINC00486	-0.118182625988052	0.251519771101262	0.638444969819789	609.845948128982	-0.166767697895731	0.409739397435156	-0.407009184226964	0.684001242733626	0.902447152891658	-0.453681196493297	-0.449646553411249
FAM98A	-0.118295883993153	0.0944563058222197	0.210428747920583	150.601420621233	-0.18002868175234	0.200091686592335	-0.899730942441043	0.368263452525007	0.73527935988095	-0.453944097729885	-0.470928488898645
ENSG00000286415	0.121535458331277	0.237598391348078	0.608989553225143	19.7593383279883	0.155167348557666	0.474442132154787	0.327052211516161	0.743628395560188	0.922439340445074	0.102766718543988	0.0670120115818946
LINC01320	0.384499254809704	0.24233827498861	0.112598266481877	28.8557633421564	0.693200029659322	0.502665304588464	1.37904888865734	0.167879680977143	0.54454748200643	0.713173967109305	0.930475607731983
CRIM1	0.219561749746285	0.99159883598524	0.824763901462159	34.6803071800483	0.23839523326678	1.63010033649679	0.146245742013102	0.883727396808324	0.9713500322933	0.330311192844297	0.200580568205165
FEZ2	0.245382490349897	0.0909557443355893	0.00697945593563378	1558.5147813144	0.347832435364572	0.195652178736446	1.77781018136844	0.0754350357478153	0.391937167392088	0.390247835982405	0.376211237856084
STRN	0.171818605514864	0.0277342790305956	5.82217274330198e-10	642.51194520279	0.241835821298647	0.0955220631237822	2.5317273663286	0.0113502204391952	0.161287805253638	0.219486958868235	0.206102207724876
HEATR5B	0.108451881695901	0.0948868985142817	0.253055408387913	1237.64026946989	0.13951143987013	0.184949562883477	0.75432154418243	0.450656168820241	0.787240780766226	0.0723963401027556	0.0418865727541679
GPATCH11	0.0687146355935845	0.121747070519999	0.572478647182568	233.756400139843	0.0785504219510828	0.226406235305655	0.346944605324308	0.728632935292867	0.918010557857309	-0.0198441256332486	-0.0559469262250601
EIF2AK2	-0.0785445834601763	0.12255425064363	0.52158996624687	600.597344078467	-0.102097032696838	0.228147539505314	-0.447504421560768	0.654510896111913	0.889266049539227	-0.361671008011172	-0.345859614254102
CEBPZOS	-0.0747250368694513	0.0689216832015948	0.278275180149765	214.527877615091	-0.140645764629306	0.170404686405382	-0.825363243207517	0.409165396401469	0.76429823592831	-0.352804848652224	-0.407724679092321
CEBPZ	0.104446866014213	0.133680039262726	0.434614407886587	207.567662877516	0.149414698685414	0.241444103338308	0.618837638275457	0.536023324252842	0.833785661993902	0.0630996588277695	0.0577798516768185
ENSG00000272054	-0.046467948424509	0.160208140205636	0.771780004603271	24.5657118704798	-0.0768014345491561	0.371496777765907	-0.206735129739271	0.836216720451088	0.95623098021156	-0.287212809591596	-0.305263886688553
NDUFAF7	0.00356216405218052	0.0590881406071804	0.951928170044001	123.178298424476	0.033321078256013	0.151732696611059	0.219603809859294	0.826179724003043	0.951056821531902	-0.171079928520971	-0.128533393795186
PRKD3	-0.0936022524529665	0.070241626259723	0.182671232782521	1190.52336209324	-0.135574981046216	0.148207314394359	-0.914765790070723	0.360314597755478	0.730635167210677	-0.396623767374951	-0.399586814643291
CDC42EP3	0.437464843252583	0.174181197589051	0.0120202146186975	151.619605451574	0.670840488491309	0.326787659262749	2.05283299254556	0.0400887775523355	0.292041671433347	0.836120850075808	0.894591821294201
RMDN2	0.110277609014499	0.0912747472173544	0.226972619324355	206.115434805465	0.169169447471201	0.195887419650209	0.863605471822959	0.387804657245543	0.747874453525723	0.0766343272481345	0.089483328113772
CYP1B1-AS1	-0.102682420315072	0.229180263055134	0.654122769236452	50.5881415524148	-0.131271629989378	0.430274236128884	-0.305088287810142	0.760298911215496	0.928945668718084	-0.417701194592859	-0.392680566919778
ATL2	-0.0677982100792369	0.06723732510503	0.313290369343471	507.65663943926	-0.105819204682039	0.150259432439075	-0.70424334076295	0.481281244497559	0.805205844039218	-0.336725885163993	-0.351833154748427
HNRNPLL	0.114931947090334	0.0792229016782503	0.146851869331543	364.953038355499	0.174274060345329	0.165177252941739	1.05507300334386	0.291391937869686	0.674167666873563	0.0874382543925185	0.0976754836167131
GALM	0.508280440899055	0.0618725877353262	2.12246209888266e-16	310.204482247631	0.726955469145621	0.149356336816499	4.86725561593524	1.13158628883602e-06	0.000933709566461564	1.0005022390494	0.984648140725307
SRSF7	0.0825745205481257	0.119645592388293	0.490094003065173	366.045097390638	0.0958178612345597	0.226180312375364	0.423634843493992	0.671832140078074	0.897301865716558	0.0123282659804668	-0.0282352169856037
GEMIN6	-0.0747750884097563	0.118909569774982	0.52945383995053	29.0119707032009	0.0436388630199609	0.313130902664627	0.139363003295461	0.889163306110617	0.971846180014388	-0.352921031272848	-0.111974861480124
DHX57	-0.215955284140066	0.109316768502019	0.0482114263508771	216.707552602393	-0.286753886613826	0.214867739800011	-1.33455998038944	0.182020403462512	0.561690789776097	-0.680636922135875	-0.64220680047047
SOS1	0.106142286581596	0.0420168492342025	0.0115309115392449	1820.48222423656	0.154978025384127	0.114985752435628	1.3478019850406	0.177722079301136	0.554770788274947	0.0670351701702308	0.0667081756366062
MAP4K3	0.120449548079075	0.0699181292929762	0.0849386843095169	1391.2744612462	0.159032559214139	0.162318146398902	0.979758349527425	0.327205416039581	0.705543803888832	0.100246038898683	0.07321510817908
MAP4K3-DT	0.971284121418117	0.247093698891603	8.46519787037984e-05	299.578129195526	1.44118328751811	0.421330683831981	3.42055146425753	0.000624943101112083	0.0373667669684263	2.07525399760351	2.13087910807024
THUMPD2	-0.00952547360037245	0.0559812161714251	0.864888384173879	480.81982210223	0.00711294286972054	0.153612132646929	0.0463045642759828	0.963067501447219	0.989859364342487	-0.20145973363749	-0.170593609882247
SLC8A1-AS1	0.704466581065536	0.248076510480313	0.00451538593768492	174.851797649965	1.00891207199084	0.431106754973403	2.34028360806613	0.0192691011708039	0.210874663274162	1.45590120890529	1.43714716318709
SLC8A1	-0.170544557309643	0.0617492276682364	0.00574678851306743	12854.1366473658	-0.259940653264437	0.148458262587701	-1.75093422712582	0.0799572402330953	0.402100628608468	-0.575226834545419	-0.599175490839113
ENSG00000289013	-0.339652026644114	0.113730343144883	0.00282220403865204	210.865685554948	-0.501851933933608	0.235565596217367	-2.13041268331275	0.0331375575914161	0.267761188519853	-0.967769178589217	-0.987407640470204
ENSG00000288992	-0.227475198020753	0.126952370363307	0.0731625591298371	25.71821174521	-0.470590889671324	0.325582419347311	-1.44538175806516	0.148350684443431	0.515045279482846	-0.707377633328019	-0.937238246219191
ENSG00000287255	-0.0345217904729946	0.485140444989042	0.94327173433571	94.9301584121528	-0.0334113644177289	0.690181699857571	-0.0484095194419438	0.961389872783642	0.989859364342487	-0.259482675239399	-0.235629183614061
PKDCC	0.167398829400763	0.363031353665276	0.644716838121188	72.6848257648234	0.205619007293063	0.571242620579001	0.359950395656142	0.718884229075701	0.913608183927503	0.209227510939613	0.147979529380636
EML4-AS1	-0.376930521494661	0.292915188942051	0.198155370287195	55.4420191926095	-0.568369269231354	0.490074192793802	-1.15976168014726	0.246145849721611	0.628499507276509	-1.05430224427016	-1.09415821447792
EML4	-0.238921503711482	0.127949599329576	0.0618583780349284	2579.33742596436	-0.354861906628301	0.237951117882924	-1.49132271277204	0.135876788586571	0.493905143123639	-0.733947480799356	-0.751510190309069
COX7A2L	-0.106021366257533	0.0905488285672256	0.241648996027117	139.332379980734	-0.0987246892199319	0.191997538151552	-0.514197682795308	0.607113787677825	0.867796206269597	-0.425451755062171	-0.340447497242808
MTA3	0.0612415862788577	0.0809830242750579	0.449512835022957	527.717791594981	0.141876128999185	0.176235979661929	0.805034983613128	0.420799492323045	0.772763273357253	-0.0371910134242057	0.0456815522245045
HAAO	0.0127356969912422	0.159659996724549	0.936422082496864	139.420215932606	-0.017472752037129	0.292242937444683	-0.059788449260425	0.952324125274546	0.988676038667683	-0.149785776717776	-0.21005004679357
ENSG00000288886	0.0264454593544578	0.113672461319441	0.816036195612284	31.3327120470209	0.0819818972056914	0.291687620974008	0.281060598087557	0.778663921651135	0.93565034091594	-0.117961858616939	-0.0504399113772307
ENSG00000289082	-0.163502988313211	0.106005099533577	0.122974765686037	39.1860088718918	-0.218337766395433	0.301271274808964	-0.72472148741655	0.468622910217336	0.798588153622465	-0.558881524604446	-0.532408954961437
LINC02580	0.861428731545268	0.329708961106847	0.00898316071976828	67.3162812380176	1.27810877154989	0.544311120126896	2.34812173459165	0.0188683534141562	0.208140472555268	1.8202511144296	1.86916841103594
ENSG00000286796	0.758732207993462	0.332032032633988	0.0223059389970297	28.4532527016154	1.21386105468914	0.594595011125345	2.04149216185274	0.0412019321752199	0.295284490175273	1.58186581874262	1.76606024197187
ZFP36L2	1.48326089770037	0.451664878827808	0.00102350200373907	2146.46299984339	2.16254220870209	0.774060942753784	2.79376220819083	0.00520987730645792	0.111009126111552	3.26368502698831	3.28855445025412
THADA	-0.134433620070068	0.0373631653749594	0.000320642244374427	1638.22574830348	-0.218260473318944	0.086230596468476	-2.53112563588419	0.011369711544864	0.161317428055873	-0.49140397322872	-0.532284910902169
PLEKHH2	0.168457176072797	0.754298037265662	0.823278891282895	67.9122576586722	0.318428562476884	1.26914631367764	0.25089980488866	0.801891575264939	0.9416911335522	0.211684208358634	0.329022331464083
DYNC2LI1	0.16212452527183	0.223598170865657	0.468408540355802	47.4454035624772	0.318789695877884	0.441778261115425	0.721605664961844	0.470536955254643	0.800199096380011	0.196984481615603	0.329601897642998
LRPPRC	-0.312293703462021	0.0782129166547715	6.52794349573356e-05	633.936770764503	-0.438565791807291	0.148781269132585	-2.94772180909728	0.00320125002531782	0.0876693326201952	-0.904263407062556	-0.885842657921253
PPM1B	0.0725367209026786	0.0655167800580482	0.268230282709399	759.664071449591	0.0848854960119916	0.153299488256886	0.553723283601232	0.579768238017813	0.853869079072406	-0.0109720732498042	-0.0457800608604711
PREPL	-0.435362278725567	0.144550744294248	0.00259677916659702	149.19697938474	-0.632025615583331	0.263783843733763	-2.3959982030637	0.0165751715777414	0.193900261086866	-1.18993752425092	-1.1963173205499
CAMKMT	-0.144981491795573	0.0478813088268774	0.00246231027697265	1857.67787515418	-0.196065661584363	0.104618302638008	-1.87410478511369	0.0609159839293237	0.35533682439029	-0.515888322193896	-0.496665491061398
SRBD1	-0.030146938912186	0.0561571183636931	0.591383656271319	1067.37495388334	-0.0468256618541965	0.114538854814082	-0.408819015435445	0.682672484080196	0.901797297465201	-0.249327508863354	-0.257157164926651
PRKCE	0.838433917506341	0.241792758297636	0.000525182066429945	1325.14340866596	1.22564708510886	0.381617518665103	3.21171598567114	0.00131944746762256	0.0566763103046715	1.76687418058265	1.78497509337033
ATP6V1E2	0.368086253029974	0.191472977195796	0.0545563638225207	34.0713291885002	0.539251128907878	0.398432186887229	1.35343264589341	0.175917453991518	0.554028073295933	0.675075128443182	0.683410185620423
RHOQ	0.177988299643632	0.0496707015337851	0.000339194897689473	1368.98364547318	0.259827662479591	0.136802284943307	1.89929329460592	0.0575259240169054	0.346097099753634	0.233808420864392	0.234976475837456
RHOQ-AS1	0.742930323720456	0.191586220157648	0.000105411462418641	128.033162651933	1.06682733710834	0.351131173776757	3.03825868160202	0.00237949598964948	0.0757410094599257	1.54518554248252	1.53009267532206
PIGF	0.00954083505013438	0.0382367857076121	0.802958728432665	301.909918153276	0.0871963506196613	0.156941277881245	0.555598576721425	0.578485304649302	0.8531831048194	-0.15720188080942	-0.0420714779066756
CRIPT	0.639465302424531	0.28357573968017	0.0241328840028358	88.7546333668799	0.971615172478293	0.480643057578987	2.02149007908768	0.0432290583092884	0.304140323629666	1.3050163639957	1.37729110590743
LINC01118	0.242898956702967	0.222878151721074	0.275788707160516	58.3982123906801	0.368230320208911	0.419749694362758	0.877261675599167	0.380344523304993	0.743838120644023	0.384482909553582	0.408946853405469
SOCS5	0.345169056993075	0.168340345344257	0.0403230889512224	77.3175291941132	0.531278818528597	0.335172334364878	1.58509150087021	0.11294554634706	0.45751588311599	0.621878366131975	0.670615795927174
MCFD2	0.153016217984404	0.114009149552512	0.179550668959719	134.78380038954	0.209551947634035	0.229844542781711	0.911711651266183	0.361920528928119	0.731464792054757	0.175841735485296	0.154291322194607
TTC7A	0.410014197296991	0.138387127344805	0.00304848734880183	1817.20975005021	0.56495429241267	0.249064905957009	2.26830147042148	0.0233108383702668	0.227480441172002	0.772400773420814	0.724659995849121
STPG4	0.279198566718751	0.199036725576936	0.160691701521974	123.715959712822	0.434395136526317	0.37014466908251	1.17358204186235	0.240562477710535	0.622203112892414	0.468743729371593	0.515131686116854
CALM2	-0.370193914357649	0.14678243011753	0.0116670216008091	633.384521309786	-0.528999312040744	0.271435454682919	-1.94889541109764	0.0513079162096051	0.325951544865991	-1.03866482998638	-1.03097520346366
MSH2	-0.150568730848742	0.10409100655426	0.148034077428949	162.450012006507	-0.232576848004964	0.209819073802779	-1.10846380069134	0.267661564296317	0.651494037619571	-0.528857754728695	-0.555260593986906
MSH6	0.0829589669086328	0.100250637929699	0.407944883148266	137.778803042217	0.144022124565736	0.217707635733754	0.661539151258194	0.50826661538851	0.822463772369627	0.0132206658023463	0.049125560579949
FBXO11	0.028019758018155	0.0400180198511356	0.483815822622509	3124.94960144245	0.0301104454266394	0.117284459884047	0.256730051503908	0.797387171134017	0.941467519296262	-0.114307502661494	-0.13368598891839
ENSG00000233230	0.337387406902692	0.178096530582032	0.0581709389849761	18.888673105182	0.50294206284654	0.451266600385639	1.11451204768255	0.265059578867989	0.648582339466626	0.603815135814421	0.625139456247664
ENSG00000230773	-0.387720126855003	0.24494009696628	0.113440119725453	16.7956899850801	-0.310223276065677	0.545580760554254	-0.568611099391632	0.569620090703901	0.850137207601855	-1.07934771976645	-0.679871730738365
FOXN2	0.182145500166708	0.122983255278843	0.138590758754306	716.931789416542	0.260221184252196	0.222548296707424	1.16927960403265	0.242290997876724	0.622940523622812	0.243458362670102	0.23560802060578
PPP1R21	0.208051902471622	0.0689135588996436	0.00253587839532719	966.316134170338	0.298021618729116	0.138805512700379	2.14704454406228	0.0317897355622468	0.263095677014157	0.303593848858466	0.296272177702418
STON1	0.244524824282751	0.152834405704837	0.109613425725195	23.0978353239528	0.594463346601934	0.385711177860744	1.54121368714016	0.123264787401528	0.474836064011425	0.388256970352818	0.772017702814204
ASB3	-0.0513613962684792	0.12496686035426	0.681072436929929	583.369973826493	-0.0654421288003381	0.242726689685798	-0.269612414213908	0.78745844875889	0.938100472848758	-0.298571772591208	-0.287033865843798
ERLEC1	0.152878692371306	0.0852353091267936	0.0728758336276524	203.296692841667	0.198607662637061	0.183611003384748	1.0816762556484	0.279396407417921	0.663284675340599	0.175522502829612	0.136727348828847
PSME4	0.0450578896834569	0.0536545497989625	0.401033088571231	1225.00305525059	0.0806285123583281	0.120857582249667	0.667136565679148	0.504684905519142	0.82037017351232	-0.0747575752198136	-0.0526118956977491
ACYP2	0.204426276795247	0.0942756509341297	0.0301291081025799	1245.12570820541	0.2946456403534	0.19021695128897	1.5489978067506	0.12138224731211	0.470882581097504	0.295177830292104	0.290854227211285
EML6	0.716223001867372	0.549575565949162	0.192496476365684	41.5927312749526	1.10132218825884	0.908468144582895	1.21228487187571	0.225403352765515	0.607863937217435	1.483190914069	1.58545185566421
RTN4	-0.0980209932509001	0.0519241654164925	0.0590565458763927	3430.91415226971	-0.150425301553872	0.118483835271768	-1.26958501308502	0.204232490631122	0.585307375356014	-0.406880812065935	-0.423419402513727
CLHC1	0.284026842936105	0.179804644549455	0.114189034895724	150.986139449626	0.416088835595554	0.32595994667584	1.27650295638729	0.201777782402871	0.582688663742495	0.479951412104414	0.485752756194759
RPS27A	-0.151806876815287	0.251128980162895	0.545512835206924	455.748443564724	-0.18717572152208	0.422196659632461	-0.443337760381674	0.657521447152526	0.891070070229587	-0.531731812994062	-0.482398440219764
MTIF2	0.0765821390099289	0.0796295691238922	0.336185289604511	173.126669365407	0.149077569683221	0.175355060409556	0.850146949480887	0.395243391878464	0.754637673881018	-0.0015816074548461	0.0572388090397727
ENSG00000240401	-0.016854144327049	0.126623467012447	0.894110792154338	66.0395297680152	-0.0344332806196116	0.267761173688084	-0.128596988672163	0.897676549215181	0.974144747034101	-0.218471481238567	-0.237269209340444
CCDC88A	0.0651653460511844	0.0547286317655211	0.23377163476076	1962.75996126427	0.10632930133154	0.146432454933676	0.726132068056223	0.467757811778187	0.798102899969481	-0.0280829482124467	-0.0113658962442122
CFAP36	0.11632726527625	0.148449562485956	0.43326620427006	24.5858545021315	0.282821555587925	0.342198636175839	0.826483584939238	0.408529825963509	0.763727384328789	0.0906771501878494	0.271878304165355
PPP4R3B	-0.0552679234766226	0.0379098614477075	0.144874388232832	667.415719971232	-0.154305250321181	0.124657641000065	-1.23783226670478	0.215778261489742	0.598093014971059	-0.307639836547167	-0.429646151618706
PNPT1	-0.187305298105499	0.0980786559354325	0.0561659549904623	291.356142233434	-0.279499881038689	0.18317439246161	-1.52586765695029	0.127042826944947	0.480568301266791	-0.614132865756274	-0.630565184709184
ENSG00000285755	-0.173661914676204	0.0624589457281714	0.00542891352337503	367.84427158781	-0.277243681852272	0.169804007808775	-1.63272755119238	0.102526310233626	0.441687484079911	-0.582463030395952	-0.6269443156959
VRK2	-0.166754585070899	0.103028651802549	0.105549218474971	750.330911917805	-0.249069650854373	0.193064485314356	-1.29008528134435	0.197021049662201	0.577576866809348	-0.566429324936219	-0.581729125284644
ENSG00000287875	0.0507268606548061	0.124111862465185	0.682745981326024	65.493613070492	0.0890090951076645	0.274766427869454	0.323944580121536	0.745979992182788	0.923299436324637	-0.0615984216817263	-0.0391622886891961
PAPOLG	0.251055310104784	0.129428702485318	0.0524138522699602	366.912183981011	0.310193915934192	0.238663319411373	1.29971340673229	0.193699213639828	0.57387961751712	0.403415923546395	0.315806930677985
REL	0.28961962400357	0.103668562274357	0.00521076117323249	1284.14029439212	0.367671564255454	0.18525291424685	1.98470056868056	0.0471777955165752	0.314342054519593	0.492933709093345	0.408050131994505
PUS10	-0.0850982157105568	0.134361139772119	0.526502252252082	219.275546558795	-0.156291857720391	0.25746408366092	-0.607043341727723	0.54382214922634	0.837805764305038	-0.376883690074772	-0.432834365326371
PEX13	0.0612595627867075	0.0718115129851666	0.393625773137905	232.670964360426	0.0844280521323004	0.153278790115518	0.550813664882609	0.581761415751945	0.855161644033471	-0.037149285281996	-0.0465141912418937
SANBR	0.395292538074428	0.108394430174824	0.000265529004526841	144.204548308397	0.610963076269192	0.224235112783475	2.72465390761146	0.00643689216899476	0.123261999526057	0.738227979976611	0.798497350639358
C2orf74	0.336084497718092	0.126478378518911	0.00787813181110409	76.3890518227014	0.502090791697664	0.27580851119348	1.82043255128355	0.0686931590740335	0.374603422241998	0.600790745304576	0.623773290820683
USP34	-0.00878318306168968	0.036429864296872	0.809478830111778	2762.2981812668	-0.02179709508091	0.0853110621732178	-0.255501391327805	0.798335869139609	0.941467519296262	-0.199736684566016	-0.216989983579425
USP34-DT	0.505591791227935	0.134111631266906	0.00016329173499284	29.7865395993508	0.621043324024192	0.349037950289458	1.77930028384925	0.0751905444624969	0.39184562897361	0.99426118507131	0.814674670869783
XPO1	-0.0848877673820727	0.0856702235037606	0.32175069886848	1507.49303761357	-0.140879934051547	0.174814763066187	-0.805881217241409	0.420311342321446	0.772337360821998	-0.376395184862741	-0.408100486693865
CCT4	-0.137984196869	0.152178887970191	0.364552953280096	355.079197895895	-0.208983645698333	0.266509864643584	-0.784149757375085	0.432952242066473	0.780459575858814	-0.499645783864558	-0.51739696223378
COMMD1	-0.17980937255402	0.0669903395616295	0.00727233947413487	1055.20589787494	-0.257880606739816	0.138998036644459	-1.85528236919954	0.0635559145574743	0.363844382274681	-0.59673287628014	-0.595869418098804
ENSG00000229839	0.458025875474333	0.194953939729178	0.0188034120231575	31.63449367148	0.642436644983875	0.392096291272606	1.63846651774938	0.101324413081573	0.440341383676483	0.883848344408554	0.849007815487723
B3GNT2	0.0499681722158635	0.0545580522406208	0.359734228475951	140.615602064448	0.238685844804623	0.221708302228897	1.07657603438863	0.281669715624469	0.665378994668823	-0.0633595345373178	0.201046957129783
ENSG00000228541	0.0347020355240179	0.196664572323614	0.859938142743414	34.3018242171393	0.112837323206737	0.39676475496238	0.284393514785445	0.776108828367635	0.934428914893379	-0.0987962015579659	-0.000921474985869547
EHBP1	-0.126045314328787	0.11513212981007	0.273609371856895	725.145434165597	-0.170032742161629	0.226719214748957	-0.749970585201188	0.453272420743114	0.789939841106381	-0.471932537631007	-0.454886470915237
WDPCP	0.00355847205406876	0.0671808287470634	0.957756954511321	932.842919298024	0.0120007017125049	0.152645244956826	0.0786182479244552	0.937336272718884	0.984920434581177	-0.171088498607193	-0.162749473316298
MDH1	0.236619098996206	0.122743388385261	0.0538856902153919	85.614280271505	0.338015730455893	0.253152914753316	1.33522353785763	0.181803195310177	0.561690789776097	0.369905729289607	0.36045686526772
VPS54	0.0120932366950274	0.025127549045618	0.630321754783056	1113.16269922416	0.0374942128081224	0.0831596914814653	0.45087003258639	0.652083223034194	0.88833045149886	-0.151277093876171	-0.121836124476519
PELI1	0.17727314032755	0.133152355761746	0.183072017112985	3022.08366137351	0.222215944092718	0.247263936506539	0.898699370528064	0.368812812400142	0.735649449407113	0.23214835040503	0.174615180406077
ENSG00000225889	0.551061787417481	0.190879136889048	0.0038897490701138	613.417429428815	0.792505973596172	0.333517889384247	2.37620229325428	0.0174918701465105	0.199024494219588	1.09980885223322	1.0898470929273
ENSG00000288932	0.679654163929161	0.180961338093602	0.000172790280650884	1200.34663045363	0.985836094987914	0.33103660468463	2.97802744783192	0.00290110003227919	0.0856966947482567	1.39830514633965	1.40011360223904
LGALSL-DT	0.490897555641875	0.444855580964699	0.269810655437703	24.3181334249539	0.764478528446199	0.748653091508126	1.02113854483148	0.307188803562231	0.688650192653941	0.960152049007808	1.04486715131754
AFTPH	0.00291760445771348	0.0585683765362595	0.96026953050726	1305.45689838987	0.0135568313743565	0.136376113519421	0.0994076676956033	0.920814594980464	0.981140000178478	-0.172576118695679	-0.160252113283917
SERTAD2	0.162561076952212	0.0726823281832148	0.0253126913715186	823.543351897919	0.219980828798576	0.172068264268983	1.27845090861552	0.201090483658562	0.581382134137356	0.197997831413739	0.171028147949725
LINC01800	0.119799990972323	0.244755845294768	0.62451087595549	30.8982306499402	0.0878710309347291	0.465688977794992	0.188690381616488	0.850335490530299	0.959748528751917	0.0987382482003873	-0.0409887148858359
LINC02245	0.967136407103403	0.229424476453471	2.49237299041606e-05	1101.72424506598	1.38717639047819	0.396173295024684	3.5014384056143	0.000462753924530077	0.0318554964780941	2.06562607575044	2.04420595386796
SLC1A4	-0.0807740553582843	0.130867419625258	0.537089289911849	209.903584342236	-0.0985658606708723	0.247707292737965	-0.397912631402175	0.690694588730697	0.903880669888053	-0.366846191155401	-0.34019260070035
LINC02576	1.45189973550755	0.344097748198006	2.44910100592141e-05	49.5290165274109	2.13556047398283	0.578157048238624	3.69373767990703	0.000220981766742058	0.0220571881206972	3.19088762680512	3.2452527206206
CEP68	0.39299016709508	0.12905482672099	0.00232571110642451	195.537861854907	0.58400905478564	0.2715437381495	2.1506997685364	0.0314999046548028	0.263095677014157	0.732883579137024	0.755240096687349
RAB1A	-0.0566061591508811	0.0616313302833556	0.358375989227354	2066.21907063641	-0.107874589822424	0.123625708367101	-0.872590266598071	0.382886447741058	0.745534177463622	-0.310746229011816	-0.355131746650236
ACTR2	-0.0296072038804927	0.042485129001521	0.485875432257931	1553.38664445341	-0.0238353590259373	0.116529539985227	-0.204543491967437	0.837928808655999	0.95623098021156	-0.2480746437159	-0.220261098472061
SPRED2	-0.0391464866580491	0.0603654734029129	0.516667211018527	802.972736939542	-0.0524858442124214	0.121014241789696	-0.4337162588155	0.664494498439473	0.894064396076432	-0.270217795858945	-0.266240928024259
MEIS1	-1.40659735719524	0.898641579234639	0.117524660433134	159.233644253179	-2.01927351313437	1.37815616284055	-1.46519934937736	0.142866537067483	0.505361283019215	-3.44442631661753	-3.42264687346557
ETAA1	-0.0178225628108612	0.0824605210899606	0.828882914567256	73.3454897764342	0.0244152808908692	0.24913831520736	0.0979989002115076	0.921933166669388	0.981486908985637	-0.220719431983422	-0.142825893283778
C1D	0.115526915353603	0.0534029275676669	0.0305175918594062	175.120409785107	0.102270912840738	0.168714908019982	0.606175909651241	0.544397947983261	0.838137481489706	0.0888193302114304	-0.0178790149522928
DNAAF10	-0.0406556081623572	0.107645638710098	0.705668303941382	99.4849735987151	-0.136004418948969	0.22819661546594	-0.595996652585187	0.551177462945419	0.839990589404877	-0.273720858704598	-0.400275999536437
PNO1	-0.469644232091779	0.199079279123377	0.0183202348282912	87.4121742588624	-0.701979097294241	0.341819938197112	-2.05365170035646	0.0400094144203699	0.292041671433347	-1.26951483911308	-1.3085824059303
PPP3R1	-0.0425256199413644	0.0485925313265636	0.381493793128378	2055.41672584427	-0.0733169305485735	0.124367742269327	-0.589517259144259	0.555514337801704	0.841933864501474	-0.278061641580777	-0.299671768475619
ENSG00000289156	-0.00858983236339566	0.153739983030782	0.95544340349034	184.09563557331	0.017723144773547	0.298996975737018	0.0592753312298898	0.952732809384844	0.988676038667683	-0.199287867392952	-0.153565790915939
ENSG00000273064	0.179494184634802	0.264382699709646	0.497189793768482	17.2160434021665	0.357506812382905	0.553485707337567	0.64591877919056	0.518331957107388	0.826034233534389	0.23730397092271	0.3917371950408
CNRIP1	0.106418950895761	0.144153207536351	0.460371625061637	159.566193858044	0.166879681971871	0.282357084785481	0.591023533546737	0.554504652869073	0.841337078004752	0.0676773798776016	0.0858085900879263
PLEK	0.114007306226864	0.0899041983465329	0.204763066437592	599.727841746542	0.159590316001365	0.169540237488854	0.941312330129636	0.346544825881162	0.719420548462117	0.0852919228710671	0.074110226074686
FBXO48	0.36778906946039	0.192340641535689	0.055853682761066	17.015436786434	0.467914313394474	0.447164011091819	1.04640423153015	0.295374439903552	0.677101155721536	0.674385288216284	0.568925052236004
APLF	0.035250689453194	0.127455505098343	0.782108372435302	237.649560950492	0.0595917214693088	0.26427317242424	0.225492890264494	0.821595855709885	0.950086918307274	-0.0975226333337163	-0.0863728618072744
ARHGAP25	0.102832401304247	0.0710853651263394	0.148007755790486	2762.51603639232	0.133698558239728	0.156311369309861	0.855334828362311	0.392365811628952	0.752239964194295	0.0593520670500656	0.0325577497051582
ANTXR1	-0.0744445358394702	1.1612078310039	0.948882981002396	88.8672106707002	-0.043796346000442	1.9424977495127	-0.0225464075885951	0.982012093493285	0.995657927195884	-0.352153732931264	-0.252295556974507
GFPT1	-0.0723237343523166	0.0793601808146645	0.362118731310061	447.081968666101	-0.0717281425194408	0.157172045908437	-0.456367047364306	0.648126057737718	0.886095160840453	-0.347230802026466	-0.297121996550341
NFU1	-0.024822876152423	0.0728306432896937	0.733231481800353	148.601741110014	-0.0305757906940844	0.169509895347077	-0.180377615309593	0.856856126484994	0.961357966662193	-0.236968976837663	-0.231078503384835
AAK1	0.0608317697265562	0.0655606109760377	0.353474646808661	2599.6829987851	0.0873271054511617	0.147466268654057	0.592183597294534	0.55372765200752	0.841168755551515	-0.0381423040484547	-0.041861635566262
ANXA4	0.323902951272379	0.116541672715916	0.00544780874517558	807.077454514057	0.476833025111302	0.225657202585182	2.11308577633947	0.0345934268689189	0.272750469387317	0.572514213140161	0.583238277366252
GMCL1	0.0137324948047363	0.0769598316835761	0.858379657840009	160.368350228941	-0.00768178742105372	0.185049498864191	-0.0415120682206841	0.966887672099224	0.991366824431594	-0.147471950180211	-0.194336983602196
SNRNP27	-0.161273531450051	0.192580949704171	0.402349546805995	39.8594230491019	-0.236698854522327	0.366843120263143	-0.645231821037121	0.518776967786628	0.826034233534389	-0.553706376360234	-0.561875810303411
MXD1	-0.420056295093273	0.254660988519659	0.0990508743664809	121.428726797929	-0.673239832168823	0.445926223509591	-1.50975609119867	0.131105672848765	0.486419338384043	-1.15440836213548	-1.26246009758818
PCBP1-AS1	0.087423665032774	0.114930697079409	0.446857671913742	641.278380184153	0.126817997421899	0.223533590726393	0.567333066183892	0.570487915699698	0.850514977355939	0.0235843893799958	0.0215154580452415
PCBP1	-0.635947985679154	0.160629404091734	7.52325139409369e-05	133.890735301561	-0.919806497480222	0.298522166768751	-3.08119999072882	0.00206168122378563	0.0709237765557992	-1.65554903094025	-1.65816345725137
C2orf42	0.0948458952681013	0.0949456166247263	0.317819058366887	70.436663897066	0.119890433313484	0.227366531120047	0.527300270285531	0.597985086601046	0.86431143685096	0.040813312892804	0.010397732992993
TIA1	0.0583455201618092	0.123983115131064	0.637931787244496	299.16161551002	0.0847429789292257	0.246209322319373	0.344190780961983	0.730702814965919	0.918389403989493	-0.0439135348277017	-0.0460087798902256
PCYOX1	0.53555322174736	0.201544687518736	0.00787826197729984	42.4911603086199	0.851250148890142	0.386349807531741	2.20331454111106	0.0275725867889878	0.247115066391963	1.06380944460879	1.18412288440589
SNRPG	-0.270935429243816	0.0828096167690919	0.00106870050159876	111.362862945275	-0.486025463944556	0.207537093505087	-2.34187275024473	0.0191872555141524	0.210346024356655	-0.808260114179555	-0.962008475751944
FAM136A	-0.070319752926826	0.112112579004937	0.53051210537933	56.7770645336206	-0.0419599117147684	0.288265444829882	-0.145559977677972	0.884268764575762	0.9713500322933	-0.342579040816401	-0.249348349103873
TGFA	0.0669379913938186	0.249103946820829	0.788148932738504	308.829949480792	0.0820205292974766	0.400690558310198	0.204697933595879	0.837808134975897	0.95623098021156	-0.0239681781156885	-0.0503779125320465
TEX261	-0.145599201110971	0.0949892858391348	0.12532611683173	69.869190716729	-0.297858742687406	0.251733854196437	-1.18322878596605	0.236718487461819	0.617598141921729	-0.517322185899375	-0.660028466880007
ENSG00000236469	-0.130931893185909	0.263728446141245	0.619566508431258	86.9626247341264	-0.253732823762378	0.47036029204398	-0.53944354583965	0.589580840896022	0.859915398040309	-0.483275555928652	-0.589212834341817
NAGK	0.0753774491209535	0.0388101218768039	0.0521115510649398	552.89480686234	0.159237108970527	0.131721191845136	1.20889514238332	0.226703132623356	0.608480605251802	-0.00437800547750797	0.0735433805581483
MCEE	-0.0350827594832236	0.0701605324622748	0.617050055412341	161.482224393583	-0.00357112241701427	0.166200101072762	-0.02148688474895	0.982857265503249	0.995917428378315	-0.260784829964308	-0.187739968752301
MPHOSPH10	-0.158841070908856	0.139987026167632	0.256507647401843	124.10662004479	-0.212277848516787	0.268111183842586	-0.791753053619052	0.428504680893257	0.776515729929114	-0.548060003870641	-0.522683674940981
PAIP2B	0.885564963792492	0.321229428726822	0.00583702220024666	21.9742696174241	1.47444846545195	0.617640800948102	2.38722646429546	0.0169760304117534	0.197103497566859	1.87627757630026	2.18426484312729
ZNF638	0.0271073084506272	0.0457817036366451	0.553784186702639	2856.37275905783	0.0350442366731277	0.129225584377587	0.271186521166979	0.786247579238844	0.937991557759583	-0.116425535019666	-0.125767977091257
ENSG00000281195	-0.167856172788165	0.0807471601731208	0.0376369027545446	59.979873952506	-0.280396109667584	0.225651218135663	-1.24260844671802	0.214012155779699	0.595041311834759	-0.568986396048497	-0.63200350030238
ENSG00000289463	-0.236647457104705	0.0772125385084802	0.00217754594667336	63.5599823680121	-0.321724884266886	0.241252893542356	-1.33355865516449	0.182348540452915	0.561715877316691	-0.728668828182756	-0.69833012616258
DYSF	0.230418788456199	0.602785152058779	0.702270814395334	37.5470864194479	0.333919412566295	0.928756472149229	0.359533874142028	0.719195741603185	0.913910235505402	0.355513198653601	0.353882875433711
EXOC6B	-0.0586237305676382	0.0524565557808559	0.263751848106848	2000.36949638149	-0.0796059216158465	0.133295792201335	-0.597212562386115	0.550365472996628	0.839990589404877	-0.315429536120169	-0.309764677389599
SFXN5	0.642641430199427	0.309551472345503	0.0378901944115727	256.527131494755	0.961619468869584	0.505353360419438	1.90286548816347	0.0570580992766975	0.345005182568904	1.31238898122336	1.36124946664055
RAB11FIP5	-0.240234612926284	0.179141165380747	0.179909016382216	25.1760226950057	-0.270805181278343	0.400031727106962	-0.676959258298864	0.498431804353665	0.816557305424926	-0.736995548227674	-0.616611465936669
SMYD5	-0.132142623220974	0.212695018253578	0.534417073643656	31.3884216467376	-0.12787977580116	0.41983090982699	-0.304598286614623	0.760672125130654	0.929204097839202	-0.486085974698675	-0.387237138076424
CCT7	-0.172988394415517	0.119025885855231	0.146121651212261	96.8234877309786	-0.220862938885878	0.240608651303026	-0.917934320689576	0.358653252246629	0.729387332082899	-0.580899614995485	-0.536461486705484
FBXO41	0.0106830146031902	0.0851852795299709	0.900199634385296	87.5436047127651	-0.0624040389990564	0.219203299183495	-0.284685674127642	0.77588496708198	0.93433822120779	-0.154550585506853	-0.28215817699183
ALMS1	-0.134789683665059	0.0874814438186509	0.123370270006792	457.161308498147	-0.200740875276515	0.17958364275298	-1.11781269273303	0.263646999376213	0.647452164936387	-0.492230489282424	-0.504168523812364
TPRKB	0.106940192818343	0.0992333227432017	0.281183669853514	59.9308385986809	0.14159524665278	0.234252292662295	0.604456182876758	0.545540392451939	0.838161331221764	0.0688873177171873	0.0452307772261803
DUSP11	0.217601908591256	0.0889284569681134	0.0144077922254617	108.559185582353	0.308840875986748	0.205800650088864	1.50067978819985	0.133438403231799	0.49061453858298	0.325761892662724	0.313635499871287
STAMBP	0.0616817637692541	0.0463279979588291	0.183052692635327	275.72702740487	0.0691459903864054	0.127015237476957	0.544391301074799	0.586172230615539	0.858078497732529	-0.0361692471796067	-0.0710396605213427
DGUOK-AS1	0.16732963883914	0.129891857136035	0.197668452448588	26.5148231765979	0.169179974842549	0.32475534169528	0.520945934128135	0.602404435393809	0.865965121587593	0.209066901681182	0.0895002230018372
TET3	0.173401053651842	0.0570553403050484	0.00237228529493441	1372.08328409286	0.238473162877527	0.143240950707474	1.6648392914156	0.0959448226683345	0.432765696124627	0.223160231867126	0.200705633808623
BOLA3	-0.175577310175823	0.413109401294507	0.670826414129316	28.023362472984	-0.182283142716718	0.765739159097648	-0.238048610353846	0.81184339204143	0.944911196473272	-0.586909160671275	-0.474546568320319
MOB1A	0.0610402330653184	0.0515587472939645	0.236453939079876	545.982604470689	0.0627129415050661	0.130346528802172	0.481124753235632	0.630427836329809	0.880134312280181	-0.0376584065129589	-0.081363761112996
MTHFD2	-0.17625518532991	0.145855098690462	0.226883201843255	283.730190827713	-0.204094692598046	0.263456602622409	-0.774680499811041	0.438528476494693	0.782498659792813	-0.588482684910043	-0.509550909059577
SLC4A5	0.190461019477535	0.157796952895697	0.227431906426081	31.2885579111	0.388478648616014	0.395261086355329	0.98284061352496	0.325685889669668	0.704786915354479	0.262760842064181	0.4414424527929
DCTN1	0.0700693576190537	0.147494012491447	0.634740090623315	68.4578789209708	0.114752075130126	0.288605422578838	0.397608867168042	0.690918523251702	0.903880669888053	-0.0166994640668595	0.00215142121463518
RTKN	0.172490784081636	0.150272166877887	0.251028081614586	38.8645887606052	0.200580005362599	0.335784867623223	0.59734676783489	0.55027588610833	0.839990589404877	0.221047259848761	0.139892669825977
INO80B	0.225658252455657	0.257835892963976	0.381464504698688	30.0225218492348	0.360145680633671	0.474714983180471	0.758656653768931	0.448057972910338	0.785474801778286	0.344462758552333	0.395972191816287
WBP1	0.177546074090935	0.272774258655665	0.515117409872028	45.9869146307104	0.199740398090728	0.478477283948267	0.417450116842588	0.676349203765584	0.898580302169025	0.232781900535425	0.138545223212067
MOGS	-0.268416082152657	0.14972948443669	0.0730251427697711	111.608753593048	-0.40248382219188	0.287582785498317	-1.39954073222591	0.161650892686076	0.53481772220678	-0.802412055447937	-0.827936385059709
CCDC142	0.338067939488892	0.132930283972471	0.0109843184634377	82.3250806592851	0.560829601653733	0.280065200877678	2.00249656114428	0.0452313525899849	0.309500839696202	0.605394828643107	0.718040471718308
TTC31	0.100138664051892	0.0846573764776745	0.236860704976748	84.7863663074034	0.139936975946415	0.192973330348763	0.725162257880432	0.468352493941506	0.798347172223388	0.0530992034749736	0.0425694957877066
AUP1	-0.311809491294307	0.199093520941414	0.11731447662817	140.044016027177	-0.466706179856348	0.343616193566251	-1.3582193988374	0.174394076893328	0.55161653199814	-0.903139424898569	-0.931003856330512
HTRA2	-0.0262296813293912	0.17627541219687	0.881711898315581	30.942189533239	-0.0545482235398098	0.355537060619967	-0.1534248594076	0.878063241992285	0.969213301180639	-0.240234536921753	-0.269550744571102
LOXL3	0.49542345242958	0.141586085981986	0.000466836669901406	497.239482980429	0.701858957708103	0.257636634129105	2.72422033489381	0.00644534912595409	0.123261999526057	0.970657830573448	0.944371918150332
DOK1	0.0578884916683279	0.168147832681845	0.730642182142147	123.456765179601	0.0597270230587705	0.300282664489113	0.198902667792652	0.842338882615388	0.957655261956659	-0.0449744166257204	-0.0861557225867307
M1AP	0.36088212801666	0.0966994738187127	0.000189967906358695	55.0859234428357	0.653096829815896	0.265337810170106	2.46137868326116	0.0138404196502074	0.177802422078209	0.658352483780352	0.866115849728012
HK2	-0.64921552513663	0.128737853536863	4.58465538265725e-07	610.577141997669	-1.04080165074847	0.234645028654748	-4.43564330646821	9.1797739393165e-06	0.00436992546334309	-1.6863464348564	-1.85234294453421
POLE4	-0.198265374664797	0.190960366526803	0.299151793275009	39.5283638830272	-0.240406957757954	0.36802157225925	-0.653241483324248	0.513600610488991	0.824385262095998	-0.639574049167145	-0.567826772516662
ENSG00000270571	-0.662592204207979	0.247462840271544	0.00741645035255424	31.3380821211637	-0.94484824076747	0.457121939355695	-2.0669501054778	0.0387388556706182	0.288316786912352	-1.71739718015378	-1.69835178497228
MRPL19	-0.213165617837559	0.0886958210338789	0.0162463735488981	115.749218095252	-0.317621208603324	0.199849035205665	-1.58930568904904	0.111991394974223	0.457162762399723	-0.67416138232799	-0.691744328179756
GCFC2	-0.25462922957826	0.0690421166006317	0.000225999166920691	240.776915793127	-0.292653517529375	0.179062058631754	-1.63436922241147	0.102181346701767	0.440952321685525	-0.770409190950946	-0.65167484340769
SUCLG1	-0.0626294574795689	0.0502703285965957	0.212818237772273	168.742918726582	-0.148060383697659	0.134455457940098	-1.10118537369917	0.270815986102466	0.654668965782636	-0.324727868345214	-0.419624055969826
ENSG00000287625	0.94971353980939	0.276237969618322	0.000585969724006218	28.5786802068009	1.34539116636164	0.504680730765141	2.66582630234744	0.00767993617032644	0.133875150075768	2.02518307702028	1.97714679343232
ENSG00000290085	0.548847577472479	0.155519337923267	0.000416932151954397	21.1618117945696	0.796641184037653	0.351237756997582	2.26809666149627	0.0233233158154053	0.227480441172002	1.09466909604482	1.09648349960678
KCMF1	-0.0375457547745324	0.0303026869218976	0.21533662958366	783.755852177504	-0.0427225583536503	0.0827411221989272	-0.516340088437962	0.60561690186619	0.867058460890438	-0.266502081537075	-0.250572285181608
TGOLN2	0.0637122735881291	0.0750574254498425	0.39596640999153	520.992527369093	0.0836256198542746	0.146753403106674	0.569837687467374	0.568787791437205	0.849993567063744	-0.0314559066805618	-0.0478019774392533
RETSAT	-0.00609047408306175	0.126554129077304	0.961616265600648	48.2962226051822	-0.0814758128851396	0.273053235818886	-0.298388014486603	0.765407035714901	0.931044949707594	-0.19348620788123	-0.312765578815303
ELMOD3	0.10749600642358	0.0366078500840888	0.003320249367421	338.484348915715	0.147842714513734	0.0948001217455279	1.55952030220581	0.118873283198541	0.465976116165296	0.0701775054085397	0.0552570474798864
CAPG	0.353333058995689	0.218974872452171	0.106618969905845	149.844911087403	0.518953182467666	0.361843590046956	1.43419200102542	0.151517479096093	0.51955810524694	0.640829134513151	0.650834956562143
MAT2A	-0.239015263099932	0.140129593850205	0.0880689815518745	432.43930934084	-0.366975048172877	0.246242627180615	-1.49029862284448	0.136145734447479	0.49444711128417	-0.734165120683998	-0.77095000711971
GGCX	0.096202108467377	0.0699178658179981	0.168843220496965	101.420614879297	0.200276519935596	0.17880566380889	1.12007928423148	0.262679977538416	0.646201370510621	0.043961435860772	0.139405620196124
VAMP8	-0.164167090992834	0.151300247002818	0.277903146298291	87.6390344202013	-0.216951102527058	0.302430168930711	-0.717359327259325	0.473152409129198	0.801058331317974	-0.560423079354044	-0.530183562689751
RNF181	-0.575056865737744	0.265823607290899	0.0305179233892417	18.9845300852659	-0.903137588398526	0.516650399458621	-1.74806327324026	0.0804530716751857	0.402100628608468	-1.51420493154995	-1.6314123012619
TMEM150A	-0.0791911281274878	0.124109291098616	0.523424375944344	54.5005253073769	-0.0747297940157229	0.28404813784422	-0.263088484166395	0.792482379689795	0.939952510960921	-0.363171806055364	-0.301939207263382
USP39	-0.0153988960298026	0.0529285229222613	0.771099064133627	157.002196348843	-0.036768572825615	0.134105734386693	-0.274175992501507	0.783949376661434	0.937029592944334	-0.215093472094352	-0.241017011057857
C2orf68	0.0846448729866082	0.0837601082762324	0.31222559397029	123.443108882607	0.086375616108387	0.201164785218381	0.429377418192847	0.667648584728962	0.895157810189987	0.0171340915445128	-0.0433886365059234
GNLY	-0.769082913107365	0.853301893767732	0.367427640104176	108.14475119958	-1.15111048835052	1.51564651330221	-0.759484799554313	0.447562603553674	0.785474801778286	-1.96458976516948	-2.02937246141779
ATOH8	-0.559443539417266	0.630206743764157	0.374694450923042	42.3878117170971	-0.806201265571657	0.874689736900944	-0.921699697115524	0.356685238609446	0.727423779232679	-1.47796234725559	-1.47584371064345
ST3GAL5	0.0900811514494451	0.0651187497520201	0.166561673170778	467.372790626182	0.151901400209659	0.132872547458924	1.14321131877612	0.252950863932982	0.63530293078298	0.0297531053531583	0.0617706431586299
PTCD3	-0.109250811237176	0.0406903465878935	0.00725445769725496	314.875594188457	-0.159133268800814	0.103870906938352	-1.53202926104477	0.125515214203936	0.479137419448753	-0.432948135365529	-0.437394413657671
IMMT	-0.202088306850895	0.0965379141686144	0.0363173085622388	407.6257436824	-0.285400350406089	0.176533116311509	-1.61669581531928	0.105943957666975	0.445857995254728	-0.648448067372003	-0.640034573238735
MRPL35	0.148423405435746	0.158186442936136	0.348099788872563	53.0052928770205	0.215842604761125	0.324517999950471	0.665117512107395	0.505975334633282	0.821090430936953	0.165180625064216	0.164386904890408
KDM3A	-0.266962730522816	0.121321310534951	0.0277742518097437	570.262313476772	-0.399484400828081	0.226127777039079	-1.76663126511452	0.0772900013918873	0.395177346327942	-0.799038448961228	-0.823122753382442
CHMP3	0.0147983232574518	0.0593201310182907	0.803000762092438	394.636716709517	0.0597873712354792	0.152474129999745	0.392114854077732	0.694973352637291	0.905726564766953	-0.144997885605629	-0.0860588726080728
RNF103	0.441990705229882	0.18126996125876	0.0147564860919099	97.1221847366436	0.702683825183935	0.36430017286598	1.92885943384507	0.0537483150602954	0.335093752729909	0.846626550837459	0.945695709551945
RMND5A	-0.00941397261541826	0.0741724085305347	0.899003604635131	201.816803741107	-0.0228866508450776	0.186103492617818	-0.122978083447781	0.90212445308872	0.975803641748052	-0.201200910900864	-0.218738560889651
CYTOR	-0.261760287026403	0.366769014906064	0.475417358831947	48.331224817915	-0.323520063339467	0.596405827567866	-0.542449534168331	0.587508863924704	0.858828865060348	-0.786962226823468	-0.70121112546279
KRCC1	0.0988743838962253	0.0541792056487996	0.0680084564229172	722.580773496	0.17608585207923	0.154735298806964	1.13798114222729	0.255128356778977	0.638181825354365	0.0501644809710742	0.100583143803499
EIF2AK3	-0.371611179096585	0.080788678901059	4.22911489159472e-06	333.284252730265	-0.573032683530883	0.163670459228552	-3.50113689563669	0.000463277802864744	0.0318554964780941	-1.04195466942956	-1.10164231093311
RPIA	-0.131560480580288	0.102779572527625	0.200536144343329	169.828542186928	-0.201321292974586	0.197087891464789	-1.02147976457779	0.30702719144278	0.688620227954288	-0.484734670479872	-0.505100009148569
MRPS5	0.0996266443394609	0.0908810452698467	0.272977575221781	318.490488824483	0.126288294250308	0.182249896650973	0.692940279094713	0.488347030738122	0.810332645052385	0.0519106727796398	0.0206653620910363
ZNF514	-0.0499275024621347	0.119685141009097	0.676563525444579	189.013884660911	-0.0778452842771788	0.243703810612055	-0.319425798397131	0.749403650393337	0.923971156164571	-0.295243332764939	-0.306939112509693
ZNF892	0.0987130636697371	0.0734709398132226	0.179088739640199	90.5062234342713	0.0650786312038645	0.205055789359172	0.31737036738755	0.750962589270006	0.924772926350589	0.0497900148395866	-0.0775671758748706
FAHD2A	0.158568356507804	0.103250284165295	0.124595589815259	39.3952335938258	0.255505705266713	0.236473008627121	1.08048570426743	0.279925949395072	0.663851978475341	0.188729690576864	0.228040367960518
ENSG00000291126	-0.0207238644801391	0.099480818162165	0.83497895602742	65.9010063948106	-0.100101921323646	0.228187105022145	-0.438683515065109	0.660890873489383	0.89211978854598	-0.227454106463021	-0.342657752914585
LINC00342	0.2308579610889	0.176088363766279	0.189846029097986	284.707269360283	0.336877432651231	0.319820705472108	1.05333215419541	0.292188787038641	0.675083184091331	0.356532632362584	0.358630064126402
ANKRD36C	0.122219940360234	0.117341145419244	0.297607432962676	409.120445033468	0.185131008242891	0.231815078244768	0.798615041112278	0.424513663384139	0.774728046550499	0.104355579054763	0.115099293738522
STARD7	-0.0753349732819393	0.0529491909276282	0.154800360327705	270.065507443112	-0.179840364857341	0.144751473795421	-1.24240783283154	0.214086127103906	0.595041311834759	-0.354220669431862	-0.470626267882928
STARD7-AS1	0.0611782233786418	0.0833046727882292	0.462710313714392	89.6041888815263	0.0864565937367457	0.193472547400256	0.446867500834031	0.654970730404876	0.889289755954147	-0.0373380951673957	-0.0432586792809326
TMEM127	0.127621016337693	0.0874427504110112	0.144432818168229	151.762725967266	0.174637005874155	0.188147261657655	0.928193184081079	0.353307369384782	0.724980163743701	0.116892878754736	0.0982579579951923
CIAO1	-0.163560971350527	0.0996010793121007	0.100556718952578	235.289804634672	-0.279905255366555	0.197713981050631	-1.41570795286792	0.156861028938897	0.528042604242364	-0.559016118288997	-0.631215751091525
SNRNP200	0.140471627604355	0.0903112393110034	0.11984681247577	230.894954847357	0.204733956307772	0.172921667778438	1.18396935987278	0.236425191939574	0.617598141921729	0.146722484087156	0.146559152267166
ITPRIPL1	-0.148574053106014	0.13620042233423	0.275339465061371	22.6624775457728	-0.235807422393374	0.316117749277081	-0.745948061861865	0.455698790413724	0.791493675126391	-0.524227589781967	-0.560445192389618
ARID5A	0.0737795775918085	0.0628357873794454	0.240328972047182	320.498651518458	0.086396768388368	0.141079159847361	0.612399226660011	0.540273653346179	0.836701436478112	-0.00808708017420787	-0.0433546901967479
KANSL3	0.0991848202129768	0.0635640597850712	0.118667386261308	248.216989526751	0.152644228761905	0.142115253923613	1.07408757714321	0.282783431856027	0.666668673539438	0.0508850842651425	0.0629627741119618
LMAN2L	-0.0452927288290074	0.181989837439967	0.803457439911248	81.3108190909707	-0.0873479248468606	0.334837123314968	-0.260866907414851	0.794195145491015	0.940646250310268	-0.284484819771869	-0.322189457864958
CNNM4	0.107553920999829	0.0663482414933046	0.105006579362871	100.571514796647	0.331285396629174	0.232458285956064	1.42513911804283	0.154116990939081	0.523735214074516	0.0703119401771785	0.349655665910442
CNNM3	0.564427090723006	0.206409421260989	0.0062474609683057	55.8113320728913	0.825332959708943	0.388388242240928	2.12502045619848	0.033584906028486	0.269582801906661	1.13083319142447	1.14252959433533
ANKRD23	0.21025561516131	0.148612881652074	0.157130873607201	72.3386361544856	0.305279133568553	0.309688190175192	0.985762916551175	0.324249467141576	0.704103846274156	0.308709238191733	0.307919425318569
ANKRD39	0.380014262049552	0.122456182879583	0.0019139671689542	33.8354079137856	0.396803450793882	0.330813424681929	1.19947807793895	0.230342103895703	0.611060147554609	0.702763134412096	0.454802540159752
SEMA4C	-0.0195207550768479	0.152029824435391	0.897831777292833	134.296755418932	-0.0400537870355753	0.266949991246235	-0.15004228637951	0.880731253159941	0.970486970415583	-0.224661377157996	-0.246289298365846
ANKRD36	0.0411746081720498	0.131897202825787	0.754909841583333	546.576094361111	0.0567112865227312	0.250077041570671	0.226775261601552	0.820598500961786	0.949895887428504	-0.0837716798780454	-0.0909955377242013
APPAT	0.275146448805295	0.25572024522251	0.28194218369762	54.4970168038499	0.420931465181052	0.458461220669715	0.918139738331979	0.3585457127877	0.729288461326766	0.459337711586867	0.493524466917154
ANKRD36B	0.251518082166869	0.124491619795872	0.0433458984802302	128.870536245013	0.410263276194988	0.257863728924657	1.59100807975541	0.111607757429291	0.456783527584527	0.404490137658426	0.476403587182759
COX5B	0.730289878322722	0.310338701393798	0.0186124835750816	29.7749957591725	1.13275515241775	0.580396376015243	1.95169232481217	0.0509747443942525	0.325281189923769	1.51584378670016	1.63589715615178
ACTR1B	0.291034243393638	0.0839749423380605	0.000528799490340984	71.7627769073831	0.506031089428789	0.215371238217026	2.34957598618099	0.0187948074747721	0.207818879886571	0.496217407994951	0.630096891167512
C2orf92	0.316799466291185	0.132181209825648	0.0165432025238511	50.1527365466845	0.480524081074664	0.269651612019216	1.78201820295598	0.0747462633594128	0.391040682024458	0.55602518012245	0.58916188120606
TMEM131	-0.0509845314030916	0.0367131066840319	0.164915375521309	1704.08367974886	-0.0994875729255913	0.107739019418585	-0.923412645320858	0.3557922043485	0.726987477515136	-0.297696971387989	-0.341671813777975
INPP4A	0.0130562548072654	0.0785604455975325	0.868004480315149	1347.05555658448	0.0144299163579811	0.168072219156075	0.0858554520814727	0.931581324781419	0.983344946733018	-0.149041678795913	-0.158850939849319
COA5	-0.00791750711273122	0.0765845676333676	0.917659369095914	72.0850551384418	-0.136622073629682	0.217964047671549	-0.626810132630488	0.530783700766391	0.832188535881563	-0.197727225921027	-0.401267244772126
UNC50	0.410684325456977	0.102799392912917	6.46922587268279e-05	114.759156971319	0.606548044835618	0.21811688179115	2.78083951986988	0.00542185319255171	0.113375995183389	0.773956314874814	0.791411872279671
MGAT4A	-0.0047294911857444	0.0800087680381112	0.95286277242321	6340.53935703658	-0.0127672855818621	0.162067329183495	-0.0787776638646693	0.937209470476676	0.984920434581177	-0.190327013205684	-0.202498462791815
LINC02611	0.2623720409654	0.135085424876912	0.0521047158888717	161.652140346381	0.422525369217719	0.266739322917782	1.58403854593256	0.113184947660006	0.457657659976443	0.429684994193729	0.496082449284695
CRACDL	0.144068952885564	0.164469555905382	0.381051116117626	284.155770600571	0.223344824492909	0.305527605567676	0.731013566115999	0.46477086667993	0.796749798887175	0.155072810088313	0.176426867993486
TSGA10	0.316278337443683	0.17442736804532	0.0697951164059367	273.020849671523	0.480085924100239	0.333378189780822	1.4400639838373	0.149849297599785	0.517281353839162	0.554815504759484	0.588458703480793
LIPT1	0.222971425766412	0.137634364308881	0.105226415525829	54.1505895040718	0.331447055606369	0.288611456006818	1.14841960950621	0.250795382310769	0.632842904558692	0.338225936188502	0.349915104875216
MITD1	0.0644347236961088	0.0615155585302971	0.294890193519648	283.412875896665	0.0956324867408321	0.161384998429615	0.592573582869542	0.55346656278503	0.84103813966732	-0.0297789124001961	-0.0285327158785349
MRPL30	-0.037370409810275	0.0754032811234851	0.620171564641942	94.8284536315064	-0.0977098684389218	0.18940721060171	-0.515871957189573	0.605943841199664	0.86707072871955	-0.266095060347788	-0.338818858626982
LYG1	-0.229760196460989	0.208033209672577	0.269402320724579	20.2882704137433	-0.456861933168223	0.427692252266521	-1.06820250015547	0.285429177243818	0.669835176116582	-0.712681707993653	-0.915205283222811
TXNDC9	0.101714158422581	0.0730749777713132	0.16394813594827	85.7906733600798	0.0760817511512782	0.187244039531365	0.406324021537325	0.684504537533297	0.902632927876583	0.0567563349768056	-0.0599087810368263
EIF5B	-0.171324442275961	0.119050046651691	0.150123333901945	355.189211847061	-0.237216193801542	0.21297670788175	-1.11381284911799	0.265359483473637	0.648582339466626	-0.577037150044597	-0.562706064022472
REV1	-0.110705413449356	0.057446161587857	0.0539651831856136	823.478522389773	-0.158442444560567	0.124582216035554	-1.27179022498163	0.203447662980119	0.584374965120662	-0.436324644778554	-0.436285742003062
AFF3	1.1655616739936	0.595057021776228	0.0501433058254367	125.823609233465	1.33347127965804	1.05347674097849	1.26578141480322	0.205591350726008	0.586283896727052	2.52622264010763	1.95801712231695
CHST10	-0.0675181175489471	0.226504613238118	0.765636638964067	19.4693410053092	-0.0485682091499568	0.532309687947215	-0.0912405132757474	0.927301484248192	0.982075934448259	-0.336075717676881	-0.259953697939066
RPL31	-0.36460988923221	0.116553342812361	0.00175840811853439	253.190324065598	-0.510677963243381	0.219355513308815	-2.32808355504807	0.0199076673480958	0.211863455517955	-1.02570285781232	-1.00157212392117
TBC1D8	0.204560513296468	0.341349462652111	0.548992809285058	836.40760876333	0.268268553409217	0.526327408321224	0.509698999459078	0.610262354068378	0.869682012588745	0.295489428065122	0.248522868636276
CNOT11	-0.0266624814237543	0.0923316557945894	0.772758475370698	155.109498261282	-0.0581196648038771	0.197329478566825	-0.294531081853515	0.768352116249906	0.931837873134645	-0.241239178314663	-0.275282384349927
RNF149	0.0318746784516828	0.165009373640641	0.84682669773473	2097.39256498929	0.0095680760178242	0.276211708264817	0.0346403708877207	0.972366509490904	0.992546388768702	-0.1053592314288	-0.166653481017309
MAP4K4	0.0703407217193481	0.13934615271908	0.613705446481882	5567.1803640402	0.0909576136133872	0.270727312137345	0.335975018166038	0.736889705182102	0.921539122683355	-0.0160695575320499	-0.036035202073061
ENSG00000288948	0.0499401898509632	0.136320511772914	0.71410846503276	74.2542165030311	0.117578082275739	0.302006725261805	0.38932272840551	0.69703742515309	0.90586399754915	-0.0634244888717009	0.00668674848825099
MFSD9	0.0538887831406389	0.0944392512280369	0.568258280566615	49.9310768800011	0.0980055978825504	0.228160940504069	0.429545905911982	0.667525993822239	0.895157810189987	-0.0542587786183043	-0.0247242203122503
MRPS9	-0.0689125130289461	0.0676108030666527	0.308082876671898	200.060444559023	-0.0467217029068253	0.164287246161327	-0.284390322429201	0.776111274549886	0.934428914893379	-0.339312471632203	-0.256990326052913
TGFBRAP1	0.100301669694252	0.0647385518322917	0.121301338324928	276.112838520161	0.14273596395572	0.144263228138774	0.989413350839584	0.322460945077297	0.70278202451518	0.0534775818943087	0.04706146130762
C2orf49	0.301595022726337	0.156562291246373	0.0540596875196924	103.781516225323	0.409342365087407	0.290450598185244	1.40933558975264	0.158735959885949	0.530695392226342	0.520731718867806	0.474925659828871
NCK2	-0.0323956454705029	0.152766320464677	0.832060125500816	4556.21951047911	-0.0589877069728024	0.26486404321499	-0.222709380468538	0.823761700154765	0.950569995247744	-0.254547340648091	-0.276675464806035
ENSG00000290119	0.45811726421517	0.209082149750236	0.0284454682363903	19.1983360147339	0.618720178464678	0.444748706252457	1.3911680231251	0.164174481431915	0.539274829268262	0.884060481404563	0.810946362739707
ENSG00000235522	0.107225364200767	0.218202247017276	0.623141036408904	35.411239807638	0.186294090812338	0.412961627313908	0.451117194650941	0.651905085613497	0.888224267353397	0.0695492745387954	0.116965870794729
ENSG00000234162	0.744971430932273	0.249688732080326	0.00284878443112434	61.1569922215772	1.05473368200804	0.434227726087125	2.42898741522648	0.0151410578866943	0.185357126115052	1.54992348228213	1.51068413139844
UXS1	0.0352292727657149	0.088790016358908	0.691536593717904	311.376381585118	0.0622331933967636	0.182035009452047	0.34187486013869	0.73244506964063	0.919792271402402	-0.0975723470260672	-0.08213368651231
SULT1C2	1.00213001232315	0.616458917912375	0.104029804465442	29.9273413199886	1.48530473061896	0.937386006826413	1.58451771180964	0.113075954306521	0.45751588311599	2.14685531934071	2.20168755756663
GCC2	0.151484441867208	0.0907737618866207	0.0951544281314712	756.197823482482	0.219038814046818	0.195108789837484	1.122649647047	0.261586321061598	0.645275609647882	0.172286085400998	0.169516352339997
GCC2-AS1	0.198915227322648	0.0880914288154939	0.0239422759467666	64.5500700386095	0.255688421749346	0.206371558393893	1.23897122132171	0.215356155959517	0.597235747773011	0.282385253555966	0.228333601135215
LIMS1	0.145714646084913	0.0798200332746396	0.0679196136839205	2303.30315364928	0.202596967230751	0.178475653187497	1.13515184627403	0.256311701511257	0.639427607495423	0.15889289129816	0.143129598007377
RANBP2	0.0934562145111606	0.0647729200551586	0.149068791092633	843.54779274126	0.117948287001015	0.126261307070428	0.934160193155806	0.350221266024026	0.722568529684842	0.0375875030338488	0.00728087281308616
CCDC138	-0.141933356152251	0.0623029785856876	0.0227197209585906	157.61195538757	-0.220384022417911	0.153433954116633	-1.43634454112019	0.150904325658758	0.518673379249778	-0.508812807935998	-0.535692895967019
SH3RF3	0.0487996183126521	0.174663983174444	0.779944454742889	7955.38335144958	0.0488929106826409	0.297785515268604	0.164188344213248	0.86958287655819	0.966936268935276	-0.0660720515545341	-0.10354288504354
SEPTIN10	0.606980192178289	0.127574041241155	1.95650309478504e-06	208.03134703937	0.945137754342437	0.257298865563573	3.67330711805612	0.000239431423719522	0.022703080249305	1.2296099885543	1.33479873047488
RGPD5	0.334876992767459	0.292198950116713	0.251771085776828	19.9703059697974	0.499728991800414	0.541830905972196	0.922296949642915	0.356373704694391	0.727423779232679	0.597987812792892	0.619982948143932
MTLN	-0.352601744593609	0.0922006017295762	0.000131150020810956	48.592345700746	-0.509717853466805	0.26511105667595	-1.92265784708422	0.0545230339840529	0.33591595086727	-0.997828836264933	-1.00003128844871
MIR4435-2HG	0.500197895724043	0.266171394571909	0.0602127740538642	82.9337744252231	0.811871502060308	0.470141806215721	1.72686515286791	0.0841918840516794	0.40832403954061	0.98174055311485	1.12092592779427
BCL2L11	0.368069568241053	0.138677103167194	0.00795089247828903	216.513368205471	0.525218962822171	0.27508825168343	1.90927442232826	0.0562267000674373	0.342816683120528	0.675036398715994	0.660890615684019
ANAPC1	-0.250012140388103	0.0697900138717566	0.000340519310504048	295.533932011215	-0.355204022414177	0.142915848497554	-2.485406805112	0.0129403464566339	0.172775262237064	-0.759691728141668	-0.752059236003035
MERTK	0.417239883558401	0.235238812554752	0.0761150365614562	4650.18219421528	0.591248411915674	0.404968479763178	1.45998624945188	0.144293853075193	0.5077978446152	0.789173467338721	0.766858203841201
ENSG00000286904	0.452615226835276	0.236479915497534	0.0556241171709419	20.7588278867888	0.781590072182886	0.485843243145041	1.60872891248496	0.107675630870829	0.449229938218743	0.871288824075528	1.07232867105331
TMEM87B	-0.141584054280241	0.0432763015340355	0.00106929346572159	454.065265613625	-0.216322595174941	0.108325879559147	-1.99696135452865	0.0458293812604648	0.311304045265566	-0.508001987596971	-0.529174900507084
ZC3H8	-0.102231754951848	0.146561818550112	0.485469081532735	189.144823682509	-0.12824450282355	0.271969861673998	-0.471539390556712	0.637255597185606	0.882699048061844	-0.416655083272317	-0.38782247149097
ZC3H6	0.428168056603251	0.154852513936862	0.00569218316791082	528.695346097422	0.604071155534343	0.293838038753845	2.05579630906939	0.0398021539540811	0.292005618391857	0.814540594409005	0.787436827977593
RGPD8	-0.127905022681114	0.124488562668179	0.304211457339774	60.3985770306597	-0.252019930580851	0.268383346120276	-0.939029691014839	0.347715500450501	0.720262178637592	-0.476249403578639	-0.586463891836478
TTL	0.346742897727175	0.0814692713140168	2.08006205450145e-05	299.910213791817	0.519609950453217	0.163048828521731	3.18683645362078	0.00143838083448781	0.0589497999617738	0.625531659113926	0.651888972919436
POLR1B	-0.249049219900166	0.121784990525495	0.0408557370359043	94.2926400937513	-0.308015794105439	0.243276185700885	-1.26611568336637	0.20547166844936	0.586283896727052	-0.757456539672758	-0.676329045732835
ENSG00000243389	0.398189931495479	0.235940998111045	0.0914750925380157	19.8910644253604	0.593832636679164	0.492223844317045	1.20642801752747	0.227652498480983	0.609096170369728	0.744953582397324	0.771005505828461
SLC20A1-DT	0.255382736783971	0.158557915993436	0.107254063361621	19.0623351676875	0.422073944454797	0.405672891368914	1.04042925577437	0.298140515515445	0.679633713920453	0.413461004458617	0.495357978703492
SLC20A1	-0.227335066954906	0.165301879225687	0.169047094599211	298.747486939425	-0.360108159225772	0.278075453648164	-1.29500160658337	0.195319675263402	0.575451468872917	-0.707052352740015	-0.75992965680848
IL1A	-0.657717916715662	0.285911902509996	0.0214243461667437	53.4019027308764	-0.981544126615985	0.468169774142238	-2.09655595219561	0.0360329019746279	0.277695658617664	-1.70608269330522	-1.75724330340903
IL1B	-0.768369130191756	0.375253976607033	0.040599447771188	181.15375999996	-1.12660130943651	0.574666470225184	-1.96044378401798	0.0499439425362538	0.323194620563189	-1.96293288969299	-1.99003882146037
PSD4	-0.0375232052039696	0.103289847446538	0.716395229949209	117.529378321688	-0.0867454883959638	0.210589076767844	-0.411918271010766	0.680399328366068	0.900481446448548	-0.266449738128941	-0.321222635657656
PAX8-AS1	0.617021713556738	0.653363082223492	0.344976525366105	271.689316943817	0.858845168136448	1.10810920499929	0.775054628426266	0.438307380183611	0.782498659792813	1.2529189668932	1.19631177712857
ENSG00000272563	-0.0559351249997165	0.169746143869446	0.741761006965563	92.545056145943	-0.11736351492184	0.320215104497584	-0.366514612438356	0.713981110917822	0.912224588371455	-0.309188584517057	-0.370360080685937
ZNG1B	-0.114150979296215	0.101919595468809	0.262709445639915	269.051712537818	-0.177499366694111	0.199244419995366	-0.890862422637679	0.373002981828935	0.738403933145648	-0.444322697729178	-0.466869308940463
WASH2P	0.0829325736828214	0.134444470109729	0.537331204388082	144.162821232582	0.0746952626425757	0.250821015550469	0.297803046840571	0.765853488969299	0.931044949707594	0.0131594002723984	-0.0621338918819402
RABL2A	0.104369154459303	0.1177632723902	0.375476172616202	67.9093374463546	0.166540204154086	0.235218001892443	0.70802490801805	0.478929789723878	0.804429918755445	0.0629192701314952	0.0852637779461116
LINC02936	0.0217255600177892	0.246646952205743	0.929810203499629	21.6077500965229	-0.0780498102281954	0.456731219420761	-0.170887837111683	0.864311960563223	0.964733625406879	-0.128917970470296	-0.307267346684631
SLC35F5	0.133068587938968	0.0554962796843011	0.0164941859265613	605.630113109404	0.171672684314818	0.149940071225005	1.14494199524022	0.252233186207395	0.634606962513934	0.129538106869892	0.0935006563596687
ENSG00000270019	0.38150506380144	0.151172944167832	0.011614904259988	22.1005546022952	0.418582645929664	0.376321252209023	1.11230137408548	0.266008593282227	0.649345919225285	0.706223672355771	0.489754956274497
ACTR3	-0.011555283355601	0.0532181764881833	0.828106731961912	1561.65387780901	-0.0146257885696209	0.123930113253502	-0.118016422204855	0.906054645778654	0.976935129436571	-0.206171449107044	-0.205481087694786
LINC01191	0.393716631595306	0.131860125784754	0.00282776767686683	41.4326125836982	0.449289244881193	0.305778492079546	1.46932912719157	0.141743540182799	0.503640864540184	0.734569891864105	0.539034547064292
DDX18	-0.0994336924298634	0.132015490711453	0.451331446849012	194.219836386894	-0.14536597608158	0.238190156492425	-0.610293801482947	0.541667202279377	0.836876165598783	-0.410160053658996	-0.415299926653165
ENSG00000236255	0.0352470731290953	0.146105404703259	0.809365899925309	21.0044116171008	-0.047534491772376	0.333693426379625	-0.142449589996713	0.886724894570903	0.971846180014388	-0.0975310277609058	-0.258294733055332
CCDC93	0.0673700979577672	0.0651755309787198	0.30128969579731	581.415055475993	0.0597222925676051	0.15645818471635	0.381714083388341	0.702673452668799	0.907922468282882	-0.0229651465869414	-0.0861633143317244
INSIG2	-0.200781254573542	0.0699638646608147	0.00410750887137028	380.07987815766	-0.335044003371457	0.17837691534644	-1.87829239406199	0.0603411764832949	0.355015864758086	-0.645414059668148	-0.719705360202334
MARCO	0.784142031028226	0.254772141333843	0.00208522915524373	37.4436358043098	0.93406340885637	0.429225926153878	2.17615794373406	0.029543452435492	0.255705811744115	1.6408486155112	1.3170260290865
STEAP3	0.0957986590027506	0.299427352018001	0.749014138722095	259.11911517001	0.125253176589359	0.472127405513033	0.265295289209603	0.790781993203975	0.938979193599121	0.0430249249001921	0.0190041499577307
DBI	-1.16848345026349	0.520203702401007	0.0246909671523664	49.5130541737476	-1.25608472388881	0.736939032678435	-1.70446219862113	0.0882947723990548	0.416949407853148	-2.89170211381165	-2.19784072385754
TMEM37	1.09515776841531	0.429377363906428	0.010754638887826	17.1828963010767	1.68750555066779	0.738727207916527	2.28434195002395	0.0223514422994361	0.224184604003339	2.3627968953176	2.52619023808479
TMEM177	-0.0229002415861713	0.235141421950057	0.922417298768161	25.1946171895076	-0.0282957369661251	0.441602523433239	-0.0640751251739683	0.948910408370805	0.98830619833948	-0.232506042809106	-0.227419351328629
PTPN4	-0.0512053313929592	0.087524653491809	0.558521527018866	439.012921860249	-0.0573422418794261	0.195873617116665	-0.292751227671832	0.769712310340724	0.931837873134645	-0.298209505493837	-0.274034734499547
EPB41L5	-0.00610857328576436	0.0917056773846889	0.946891680069985	327.356614968321	-0.00936296374938935	0.193678559622387	-0.0483427993663533	0.961443045446689	0.989859364342487	-0.19352822083005	-0.197035025206759
ENSG00000224789	0.232489175018297	0.100542905376543	0.0207590672703293	46.1209755625493	0.354041701026009	0.278213771154442	1.27255275523178	0.20317679252201	0.584374965120662	0.360319103427418	0.38617619917869
TMEM185B	-0.339481634300564	0.146257306931879	0.0202800458165949	33.4253548345987	-0.52880190584632	0.333804700761982	-1.58416554541987	0.113156051692511	0.457657659976443	-0.96737365371851	-1.03065839545454
TFCP2L1	0.175431441069072	0.258055333703009	0.496617793204948	120.021502751511	0.286042530541725	0.458125530274816	0.624375878746893	0.532380762443307	0.83229464402688	0.227873288240172	0.277047496882464
CLASP1	0.0853039192289018	0.0524119750541374	0.103617062240332	2296.42882791426	0.119380094468783	0.141548172236693	0.843388456257556	0.399011225901722	0.757765000238336	0.0186639089901956	0.00957871394530542
NIFK-AS1	0.235927983575609	0.126199236921915	0.0615549245844481	162.476576462732	0.32609162297848	0.260962074502014	1.24957476522499	0.211454926106118	0.593195290212018	0.368301470954515	0.341320420429006
NIFK	-0.229635189927367	0.189842979954587	0.226430150489844	68.103711265627	-0.359830396374608	0.346198020863725	-1.03937739296392	0.298629253812108	0.679936400741806	-0.712391535371936	-0.759483888142808
TSN	0.0438981297241615	0.0703084689839896	0.532388068759162	106.594740494667	0.0102842209469468	0.175776187284419	0.0585074753630088	0.953344408218114	0.988676038667683	-0.0774496792099071	-0.165504173368192
ENSG00000286481	0.373308864477945	0.302250427421608	0.216794075435199	26.0866983132838	0.747266263235836	0.604731499398261	1.23569925492455	0.216570374614175	0.59887440309885	0.687198165632994	1.01724398837882
GYPC	0.456249271403761	0.165259801048387	0.00576599608839894	414.755737577856	0.691774593876197	0.314305860601497	2.2009598947736	0.0277388631439892	0.247626686128241	0.879724385076392	0.928187992219746
BIN1	0.0295902204487508	0.290843733775492	0.918963654671305	1978.33102693021	0.0259309350647063	0.45083501427774	0.0575175712699444	0.954132909429703	0.988676038667683	-0.110662051599131	-0.140393490477351
CYP27C1	-0.330627822944039	0.27925471182725	0.236426892268125	51.5802283848953	-0.450916696941851	0.519134666033924	-0.868592922885995	0.385069826774957	0.746651483571653	-0.946821658722133	-0.905664050445884
ERCC3	0.0985940633069625	0.0783084903428389	0.20801338625172	314.577585458479	0.173168855957255	0.195048794333305	0.887823257504165	0.374635830391342	0.73932325133189	0.0495137840998713	0.0959017925586657
ENSG00000286145	0.815606216625311	0.208013683399695	8.82094255228803e-05	104.135584954371	1.18312820600541	0.376151844582968	3.14534734587602	0.00165889743764082	0.0631924645636405	1.71388515976508	1.71673852420921
MAP3K2	0.0633618036867329	0.0573910758424617	0.269577598136413	1694.71600565426	0.0931013282185696	0.127923983156714	0.727786345618361	0.466744384283757	0.797411814197911	-0.0322694383190654	-0.0325948543263029
IWS1	-0.0356269971569371	0.0421758091214169	0.398263910586716	764.201691946215	-0.0688916846880504	0.105283785478067	-0.654342778189733	0.512890991308786	0.823839444510502	-0.262048146912975	-0.292569897457762
ENSG00000231731	0.64799523558545	0.258100801324538	0.0120516440558207	21.1137224984202	0.976916924756223	0.538610290240926	1.813773227985	0.0697126458271824	0.376947757712117	1.32481655360709	1.38579964125964
WDR33	-0.0900264237990128	0.0325537754742964	0.00568411846296022	1081.29589980512	-0.162911311895148	0.100460170457427	-1.62165076122568	0.10487814722477	0.444609510062274	-0.388323340627119	-0.443457619093378
SFT2D3	-0.0184024653854888	0.161600447008739	0.909335831600549	25.978079363525	-0.0153417384210499	0.387540575292387	-0.0395874378043514	0.968422042768953	0.991914673680759	-0.222065536427284	-0.206630082272796
POLR2D	-0.181504238272724	0.141090662684722	0.198290618549712	62.3125966894319	-0.252443586237553	0.275690927391644	-0.915676074747772	0.359836817291457	0.73035842015021	-0.600667099674754	-0.58714379707219
AMMECR1L	-0.186130376214784	0.0660087325356912	0.00480559663962691	120.123071020618	-0.306660517455155	0.175191659029316	-1.75042875416711	0.0800443579586605	0.402100628608468	-0.611405566986654	-0.674154025345902
SAP130	0.0652515332433595	0.0399663624102127	0.102540250807372	282.157437677361	0.127741912354772	0.124546992452152	1.02565232479498	0.305055494101396	0.687029085548726	-0.0278828853614319	0.022998206098467
UGGT1	-0.229792891730817	0.0817523010702783	0.00494118744052446	552.735382282266	-0.342835744195614	0.153265334717587	-2.23687727448179	0.0252943622315541	0.237532868998441	-0.712757602204051	-0.732209962224874
HS6ST1	1.06503422046999	0.137161717312117	8.17698401203613e-15	400.374401146649	1.67599108274541	0.317829748711254	5.27323540210214	1.34039454211547e-07	0.000148888554510532	2.29287231914184	2.50771120469289
LINC01854	1.04175490733977	0.305942582935268	0.000661478903028269	28.9083953291268	1.56796418003988	0.573004049111329	2.73639284481782	0.00621168216409342	0.121648718583836	2.23883498903553	2.33434385886533
SMPD4	-0.0790523242953013	0.0607535751843909	0.193191288033206	136.045798834613	-0.117791695075166	0.159557633082102	-0.73823917289219	0.460369122319466	0.794587732108218	-0.362849606321294	-0.371047247075597
MZT2B	0.0246751075942999	0.275716816452611	0.928689013864022	57.0611405922175	0.0527395085192711	0.47682620943775	0.110605305403533	0.911929340200191	0.978686807630369	-0.122071304713255	-0.0973696592942059
CCDC115	-0.0276262476676632	0.148097748086276	0.852020817520731	23.5756556332408	-0.238939378691657	0.409891821896238	-0.582932778668961	0.559938553468066	0.844888176305248	-0.243476330002777	-0.565471523211685
IMP4	-0.487708236196784	0.169110834638159	0.00392713398818078	45.6907510055117	-0.615011855943188	0.368847503053935	-1.66738787941112	0.0954373024009847	0.432285736689202	-1.31144608284881	-1.16901272995731
PTPN18	0.149121457365908	0.074717970222748	0.0459566697759212	704.015956897178	0.207910617077009	0.149180801887303	1.39368212562681	0.163413616190377	0.53837710470102	0.166800984839029	0.151657227212982
FAM168B	0.104500395804581	0.056052194068758	0.0622738519729357	419.508784875544	0.149829897924861	0.115552015679884	1.29664460670196	0.194753496903477	0.575015274612199	0.0632239153698957	0.0584461856022558
PLEKHB2	-0.0789570039411197	0.105940233701941	0.456091820155634	271.989029778859	-0.120720427722243	0.194371186869037	-0.621081908624564	0.534545731988451	0.833153573205019	-0.362628343029893	-0.37574743372305
MZT2A	0.0997145200726337	0.0831956937497495	0.230701467394122	63.3130815278248	0.177354382515327	0.224888958868822	0.788630902145702	0.430327764128083	0.777507458438656	0.0521146551727298	0.102618949230662
C2orf27A	-0.637350150449984	0.536293952243807	0.234662333044769	133.777971713341	-0.902185239421975	0.805762014315443	-1.11966712676131	0.262855638562158	0.646278156234373	-1.65880381943684	-1.62988392073602
NCKAP5	-0.590384355068257	0.163057395997174	0.000293790029612355	3400.6376394719	-0.819823778476984	0.294143656645881	-2.78715437152523	0.00531731422357957	0.112692462577473	-1.54978401397479	-1.49770584726635
ENSG00000286068	0.0473474578826528	0.203891130527999	0.816367679542531	39.1182128619309	0.0597214140348903	0.42847092340442	0.139382652993984	0.88914777945521	0.971846180014388	-0.0694428929571223	-0.0861647242479692
NCKAP5-AS2	-0.208324599833138	0.165944987504381	0.209339574862203	158.801735559365	-0.254521312912701	0.330215107424835	-0.770774283761793	0.440840732614808	0.783273865571846	-0.662924122599059	-0.590478243862795
MGAT5	-0.103465730462621	0.0981231468728392	0.291677975056273	4195.34953634044	-0.154557255502809	0.186441586682296	-0.828984875387167	0.407112965666379	0.762766753868115	-0.419519460827002	-0.430050582999958
ENSG00000289534	0.0376114004035989	0.197116708560498	0.848676197718456	26.1708790516179	0.141541671894467	0.429537970967365	0.329520744291128	0.741762117004353	0.92221231683997	-0.0920428102736896	0.0451447975912983
TMEM163	-0.370664175150112	0.597224445953648	0.534833435145055	2735.42409058324	-0.555517864198128	0.911087281831903	-0.609730675947052	0.542040230379918	0.837092707333747	-1.03975642738602	-1.07353359297194
CCNT2-AS1	-0.0945245406672467	0.166157839409784	0.569434846423498	69.2310501962172	-0.0587924933618216	0.341478691453945	-0.172170313501834	0.863303635745388	0.964354444338033	-0.398764637786781	-0.276362175571988
CCNT2	-0.120644102044197	0.0242916922573325	6.81805522948582e-07	740.874582410891	-0.166842577692291	0.0811758781531392	-2.05532211647333	0.0398479025178836	0.292005618391857	-0.459394921526789	-0.449766724509936
RAB3GAP1	-0.052716640644176	0.0226208308609959	0.019782553949049	1453.78274768335	-0.0851585181789732	0.0937644429872705	-0.90821760857188	0.363763262630722	0.732664106500287	-0.3017176466681	-0.318675781054437
ZRANB3	-0.101707656943967	0.0504455267478099	0.0437803388710624	236.717339458126	-0.167071948413223	0.125028356251236	-1.3362724538864	0.181460236660361	0.561343001535938	-0.415438515717188	-0.450134830899201
R3HDM1	-0.130335676898915	0.0339996380167183	0.000126362053077391	1252.92030531728	-0.180438017935467	0.0994274648830265	-1.81477037705575	0.069559204550167	0.376611668730278	-0.481891583122632	-0.47158541347801
UBXN4	-0.0114961140849067	0.035449466189986	0.745714075916066	546.793648782328	0.00365125008882318	0.104787191993276	0.0348444310737658	0.972203791252164	0.992546388768702	-0.206034101866824	-0.176149119430924
MCM6	-0.149440149308261	0.144286856980326	0.300334840215164	43.128647216392	-0.220069465981426	0.305210117893318	-0.721042498526699	0.470883367536561	0.800236638747771	-0.526238023943955	-0.535188078989575
DARS1	-0.378195566943849	0.0750792715242817	4.7218544957628e-07	680.402776639224	-0.556875711744499	0.141675950712456	-3.93062978539477	8.47236442834366e-05	0.012788104210928	-1.05723874321903	-1.07571273927029
CXCR4	0.284203100279886	0.545064016827565	0.602079562320342	139.031022235704	0.315587832899746	0.763430997894339	0.41338095226705	0.679327527859444	0.900013590704097	0.480360551163469	0.324463376845671
HNMT	0.407853386542391	0.192176329187921	0.0338136176755109	736.534011273959	0.602199695794551	0.349558453957057	1.72274390442444	0.0849348469664908	0.410159422904509	0.767384970618113	0.784433409386622
SPOPL	-0.0130786499030968	0.0666431223957294	0.844415232851702	1081.69133358687	-0.0266495951601414	0.158107679505301	-0.16855345194822	0.866147896541563	0.965619548265786	-0.209707578396574	-0.224777534997589
ENSG00000241772	-0.123636583055143	0.170381656128195	0.468056476555399	24.4956987096526	-0.227589638834647	0.387914841318401	-0.586700003694473	0.557405205297289	0.843219758583991	-0.466341246932558	-0.547256854221252
KYNU	-0.0336824671582488	0.110638925761744	0.760795777864692	1100.3524405176	-0.0630477623585523	0.207546473193075	-0.303776601878947	0.761298093855446	0.9294875985197	-0.257534387900717	-0.283191258636198
ARHGAP15	0.034184913832594	0.0978550566709622	0.726832320507842	8046.94369566192	0.0297239396792427	0.179082762759975	0.165978786685806	0.868173644373345	0.966224727669175	-0.0999965752712402	-0.134306273994561
ENSG00000228655	0.862405423817034	0.311451737120201	0.0056231093492779	248.512314453026	1.23004731097403	0.504737900790129	2.43700207384562	0.0148095944284921	0.183569823433053	1.82251827078453	1.79203681096271
ARHGAP15-AS1	0.263943634481732	0.317316927681472	0.405522886412134	31.3441995468667	0.287089890030687	0.540006584517967	0.531641461903573	0.594974342493503	0.863327204999728	0.433333070799766	0.278728355355503
ENSG00000257277	0.692484871879398	0.317746014527721	0.0293044871986286	33.2054425994914	0.882612985497882	0.564066343609771	1.5647325806563	0.117645625736752	0.464302082354952	1.42808855090687	1.23445564045211
GTDC1	-0.0941206606460434	0.10346645761309	0.362994896922084	2007.28044071905	-0.124996360049095	0.197034312994846	-0.634388793247221	0.525827121449741	0.829065258876871	-0.397827127392594	-0.382609678403575
ZEB2	0.0741506540999286	0.0990802342982699	0.454224967425159	8118.99029611266	0.0937953252082476	0.21169248708144	0.443073471814631	0.657712592591547	0.891198140695629	-0.00722571525111903	-0.0314810908738715
ZEB2-AS1	0.20884924603929	0.204856488972017	0.307970157127451	56.469398624799	0.312734554004665	0.395887171523543	0.789958797606724	0.429551831228012	0.776821013312259	0.305444690304396	0.319884282411257
TEX41	0.532463745454312	0.187116477286623	0.00443240467950688	97.1658412768957	0.81864858216411	0.358799800899172	2.28163053633958	0.0225111622985949	0.224875428385561	1.05663796796903	1.13180214807488
ACVR2A	-0.00124579256097767	0.0546143364341171	0.981801253646698	392.682093565911	0.0141700226685245	0.123567655235663	0.114674205329057	0.908703360189457	0.977780194335513	-0.182240444176593	-0.159268031129454
ORC4	-0.0444377078514424	0.0710904819174483	0.531914220149777	529.955857568019	-0.0658806937128467	0.152546460800927	-0.431872974088995	0.66583373818627	0.894469730484143	-0.282500094081981	-0.287737698249897
MBD5	-0.19242428799252	0.0914759356915899	0.0354176397259236	2943.11814325686	-0.267865500868911	0.194426181000619	-1.37772340890684	0.168288701067042	0.544551438720726	-0.626015370398416	-0.611893709735201
EPC2	0.0057678238594518	0.0554492909852006	0.917153639957571	1293.27544403563	0.0114383380548638	0.124309925766716	0.0920146801175745	0.926686376026455	0.982075934448259	-0.165960019422237	-0.163651984563713
ENSG00000289474	-0.261203793890346	0.677806284876384	0.699965944382284	21.4968156077898	-0.0211846243750237	1.06081784468452	-0.0199700867412576	0.984067235127656	0.996165688820054	-0.785670461764647	-0.216007057863541
MMADHC	0.15334300255072	0.104446924102166	0.142065430113481	128.527895605379	0.192628283457264	0.241515218855629	0.797582381640354	0.425112878476743	0.775135842207815	0.176600287311324	0.127131321615851
MMADHC-DT	0.380402451265117	0.413762685737239	0.357900241887966	54.4034742464645	0.608084281699512	0.681035709007551	0.892881641383609	0.371920559497549	0.738056880696034	0.703664222372375	0.793877307286929
RND3	1.47690692075303	0.488787649321622	0.00251466090760332	30.2587411062696	1.63941181902937	0.725720161868222	2.2590137427201	0.0238825300337782	0.229778085697883	3.24893579672234	2.44900684768598
RBM43	0.21080329594223	0.189190049192497	0.265175841566685	38.0149471149334	0.2684425861391	0.389348160822519	0.689466685991275	0.490529630663226	0.8119538580866	0.309980547486208	0.248802165660547
NMI	-0.0258936927448895	0.0761297541533414	0.733761801021778	177.823109703655	0.00571456149445208	0.183861808952431	0.0310807422542578	0.975205147704328	0.993588583564082	-0.239454620179746	-0.172837807035116
RIF1	-0.122099977470696	0.0442155516947985	0.00575415718791687	729.071239043548	-0.149914880581048	0.11517180534807	-1.30166302532098	0.193031604504088	0.5732080899037	-0.46277438640083	-0.42260025166244
NEB	0.0545309467224384	0.13308185638613	0.681985731078561	214.430884045662	0.100427960500349	0.259264278996777	0.387357490545767	0.698491569684218	0.906199928321268	-0.0527681502111074	-0.0208366833454226
ARL5A	0.156549235197005	0.0701933024309816	0.0257302621717756	1447.01114677598	0.218524417440188	0.160110794587277	1.36483250866055	0.172305698748595	0.548616252853092	0.184042785762019	0.168690821179141
ENSG00000288066	0.894757718497438	0.275742200817365	0.00117489105946802	46.5880629960798	1.27464496910666	0.486994647256307	2.6173695671768	0.00886103461039135	0.143739220672102	1.89761634681288	1.86360951578841
CACNB4	0.0203613301184752	0.227805008718188	0.928779504357072	1850.53214925651	0.0291222573997623	0.385936107852172	0.0754587529055903	0.939849714343873	0.985556207272229	-0.13208470228054	-0.135271885867275
STAM2	-0.105283732328924	0.0399475371973368	0.00840010448845508	579.007436445583	-0.129975748341346	0.136074988178834	-0.955177362723908	0.339488011526119	0.713992033756801	-0.423739515191739	-0.390600866806202
FMNL2	-0.148460707180471	0.0728783093742355	0.0416396051471089	6823.50061163233	-0.218520678593931	0.136727333195544	-1.59822234140564	0.109993503301364	0.454250780901228	-0.523964484459206	-0.532702502231413
PRPF40A	-0.114889908288165	0.0561040265471068	0.0405794558255903	705.615161155693	-0.14054396986297	0.12963960762402	-1.08411289141336	0.278314747670718	0.662825020573499	-0.446037943777879	-0.40756131341195
ARL6IP6	0.198173914447404	0.0715389071996041	0.00560294948727502	290.363322428624	0.307785052107129	0.173704926299135	1.77188441723925	0.0764137456224041	0.392926019762566	0.280664473895177	0.311941057291832
NR4A2	0.55968473996767	0.369992959610058	0.130358359135297	48.7596954055044	0.655123091489433	0.619387863393712	1.05769442736563	0.290194776662646	0.673114833349618	1.11982496399901	0.869367702734024
GPD2	0.212902866568554	0.0690523536855646	0.00204780998548451	1133.84240819407	0.30302092649544	0.134937685108912	2.24563602266382	0.024727331162799	0.235109736532662	0.314854196050558	0.304295333941426
ERMN	0.098784828175418	0.209585138771619	0.637401468187985	17.0105220385303	0.136129578823738	0.438022025495566	0.310782496998238	0.755965976620441	0.926607002228425	0.0499565988904862	0.0364591814387961
CYTIP	0.513452856878191	0.19823654723514	0.00959475269235062	301.998358037086	0.670941432625832	0.344020525920433	1.95029477043766	0.0511409956240853	0.325446310095162	1.01250875952309	0.894753821835185
ENSG00000234584	-0.0418316410419238	0.199745576130148	0.834116776197578	30.1093066579512	-0.215577332714248	0.454167818228238	-0.474664483175493	0.635026136901897	0.881826376801838	-0.276450736367806	-0.527978863487422
ACVR1	0.161091178592365	0.0337842073876194	1.85843144571812e-06	468.885223126684	0.267559546788242	0.114923768366335	2.3281480462367	0.0199042438061851	0.211863455517955	0.194585815670428	0.247385016925506
PKP4	-0.439472997255678	0.172454256152361	0.0108235272309018	307.980445973979	-0.600909925628307	0.301866307759063	-1.99064920523667	0.0465194666576431	0.312109959115543	-1.19947956928219	-1.14638119865811
TANC1	0.144868449375716	0.21484614546589	0.50012742802158	1406.79276225263	0.185204625637929	0.364211200354766	0.508508869187788	0.611096520755839	0.8700955245684	0.156928649026324	0.115217438867789
WDSUB1	0.15873107498338	0.0521297937697328	0.00232741863138846	355.289786916556	0.28943335462416	0.160488261116143	1.80345498550016	0.071316788850528	0.381892602496523	0.189107402407529	0.282489272557014
BAZ2B	0.187410804962646	0.0751508521516851	0.0126385582065188	3854.98292510032	0.266108510596719	0.167933033366593	1.5846108729294	0.113054773040468	0.45751588311599	0.255680502205608	0.245056316509927
ENSG00000226266	0.142168056242261	0.131759977144515	0.280590972609927	175.636540091029	0.249817590957193	0.285112026406411	0.876208534960542	0.380916677471776	0.744150629659995	0.150660335423038	0.218911778174943
MARCHF7	-0.0206089901850737	0.0408096341346528	0.613556685548559	1438.12559064833	-0.0352611282680597	0.118485049144785	-0.297599811305913	0.766008618608774	0.931050640530374	-0.227187453397768	-0.238597783482316
CD302	0.322390113937891	0.152596922419971	0.0346272413399284	816.004883735199	0.468599580448787	0.278637416665611	1.68175396562461	0.0926165586842225	0.425900544176855	0.56900252488787	0.570024805421683
ENSG00000287091	0.192831196659473	0.245884470063308	0.432902257224092	35.8964307790755	0.334073881302121	0.484941203124116	0.688895641677653	0.490888942312459	0.8119538580866	0.268262638705445	0.354130775114929
LY75	-0.110030483697395	0.095798094958858	0.250734772700906	286.239740928175	-0.159761055910504	0.199040707283502	-0.802655185921086	0.422174061813763	0.773652407916633	-0.434757957582877	-0.438401919956805
RBMS1	-0.15180712321036	0.0925456133555878	0.100932580456113	1759.818511882	-0.210338520287728	0.173070826415123	-1.21533203859104	0.224239477060971	0.606647433351615	-0.531732384941001	-0.519571337371914
TANK	0.125854523855117	0.0491661854014112	0.0104739021713375	1490.48848893038	0.180915933833705	0.118780946052047	1.52310568190315	0.127732267559445	0.481132430519235	0.112792391043728	0.108334717096181
PSMD14	-0.404514933382644	0.105985474190024	0.00013524755076148	428.541610790025	-0.575648883106661	0.193637949859201	-2.97281025504159	0.00295086810356758	0.0857349191078037	-1.11833282638574	-1.10584092780769
IFIH1	0.0204643334105963	0.0865763566808347	0.813143064004324	198.083631232243	0.072189441220387	0.192640987242648	0.374735627415874	0.707857092983014	0.90958754566557	-0.131845604895354	-0.0661553679976339
GCA	-0.232923381593772	0.137780841081704	0.0909255823543968	575.413514484584	-0.348179185447273	0.241281932399232	-1.4430387803392	0.149009547149939	0.516205963996262	-0.720024281988486	-0.740785402269755
TTC21B	0.0281637361677276	0.0730138405136233	0.699695552093367	328.492355944968	0.0675726390448427	0.172221721759276	0.392358399129772	0.694793419413397	0.905717291730857	-0.113973291993291	-0.0735646588255564
SCN9A	1.1131803467135	0.414875742299059	0.00729288542917636	60.6234945274218	1.24252492190082	0.603201939740076	2.05988217218969	0.0394098064243801	0.290515291313015	2.40463197899976	1.81206154771318
CERS6	0.0415478716737805	0.0925995027059957	0.653659967986433	1231.35276643941	0.0483547547190242	0.169705279756768	0.284933708534756	0.775694930262567	0.934291178655098	-0.0829052383749469	-0.104406546490058
DHRS9	0.338047208208171	0.351288774585741	0.335896040747926	255.164294073292	0.475305360078903	0.53142857941393	0.894391793160765	0.371112301932445	0.73683433250953	0.605346705957803	0.580786598892209
BBS5	-0.0187636002982186	0.112529561582782	0.867571685374114	30.8020351594118	0.0740161758056011	0.284345967346045	0.260303237272658	0.794629875674672	0.941071090921961	-0.222903824326197	-0.0632237267245963
PPIG	0.0154438033587622	0.0334498982711612	0.64429678569594	720.954598668869	0.0123375973017763	0.0865683305053223	0.14251860039068	0.886670388345707	0.971846180014388	-0.143499558695534	-0.162208805272781
KLHL23	0.161350323585383	0.388138027987201	0.6776270045784	30.3114904057753	0.315732527597702	0.710886252833082	0.444139306871414	0.656941869497946	0.890577165254772	0.195187358484632	0.324695590628643
SSB	0.00663141094095147	0.120448032071067	0.956093690537781	144.703342035277	0.0335569375342916	0.241306268011385	0.139063679575486	0.889399828797203	0.971846180014388	-0.16395540958098	-0.128154874222377
METTL5	-0.0331864202417861	0.062992710797635	0.598311974021572	102.527471360529	-0.0123182596620186	0.16877378149075	-0.0729868084557537	0.941816614839311	0.986134124581575	-0.256382934212064	-0.201777842002166
UBR3	-0.158691420357617	0.032495257878312	1.04205668349297e-06	1420.98637646472	-0.225421421135308	0.0811596459906705	-2.77750621486473	0.00547777925090071	0.114138844761613	-0.547712626085366	-0.543777182599681
TLK1	0.0453796423513451	0.0314154467824743	0.148598116015732	1234.11405731969	0.0362956600982966	0.0867850811582973	0.418224648912787	0.675782875630561	0.898221026081233	-0.0740107037365358	-0.123759625909336
METTL8	-0.110811600536723	0.0324203398084796	0.000630911210285948	472.869236270942	-0.174258295442557	0.101876224460225	-1.71049031671361	0.08717524253434	0.414945518185455	-0.436571132579159	-0.461667864610881
DCAF17	0.0455701109478271	0.0530837857432616	0.39064054429549	272.451236677816	0.0504679104974073	0.138114597770999	0.36540605636115	0.714808321036379	0.912634608058138	-0.0735685766700968	-0.101015241181443
CYBRD1	0.431624319557067	0.152421644209118	0.00462899172126799	471.282972410756	0.626079143302994	0.283951883125086	2.20487758845817	0.0274626855724206	0.246767901400518	0.822563478122317	0.822756422734992
DYNC1I2	-0.0332646799742192	0.0695607590269425	0.632500444968263	489.585209288745	-0.0468941758426844	0.145444054097435	-0.322420714505588	0.747133993516491	0.923580120644602	-0.256564595370701	-0.257267119836389
SLC25A12	-0.112570293496639	0.0795993216894411	0.157299748352693	321.83037984247	-0.183777751058731	0.161669461776035	-1.13674994052571	0.25564283562721	0.639081271774989	-0.440653515572977	-0.476945195651261
HAT1	-0.0630898425741619	0.0891284689243184	0.479036629715415	242.03419301595	-0.118648243769153	0.180072385327592	-0.658891942555798	0.509965160322666	0.822862005656537	-0.325796541685934	-0.372421882188976
METAP1D	-0.26606146796985	0.205245861339932	0.194870037911412	125.572673172705	-0.354187678830454	0.37210952682852	-0.951837169688146	0.341179568095896	0.71548280486664	-0.796946384568493	-0.750428153512045
ITGA6	0.915189888593499	0.290756470157713	0.00164607447593328	164.64003404063	1.35382256651249	0.48456026325174	2.79391990880017	0.00520733738519375	0.111009126111552	1.94504471869364	1.99067795492221
PDK1-AS1	-0.661898714095063	0.173402839020383	0.000135020816095662	241.768570956831	-0.984252458601872	0.2944888484725	-3.34224016870976	0.000831051203813201	0.0421554129081803	-1.71578740954124	-1.7615897792984
PDK1	-0.316457496904083	0.135359541437174	0.0193922733698906	442.495057529832	-0.488703177292895	0.243533210566736	-2.00672087456004	0.044779392058058	0.308250575919124	-0.913928652745044	-0.966305813215686
RAPGEF4	-0.292116284881716	0.19747677583303	0.139075182613544	261.967371051468	-0.427852563131926	0.33026234213476	-1.29549303249762	0.195150203379051	0.575437570607074	-0.857426379594539	-0.868649496086793
MAP3K20	-0.470712615460909	0.226454873100036	0.0376527026622243	364.965068360116	-0.647438655133733	0.369263419481331	-1.75332464841259	0.0795462969297789	0.401199884718775	-1.27199483431203	-1.22105299000876
OLA1	-0.355232689203586	0.106371117893572	0.000839113395331702	991.879812798385	-0.508040758708741	0.195202030439087	-2.60264074900222	0.00925088341893847	0.14716990241157	-1.00393594181334	-0.997339797166219
CIR1	0.150084735184574	0.0852210163113833	0.0782175010232779	351.782495605635	0.219212229447877	0.194358076004684	1.12787816155678	0.259371377930728	0.643146573458689	0.169037002765339	0.169794658641985
SCRN3	-0.0261383650146083	0.105110853946498	0.803612752262405	99.733112808184	-0.0254958946588684	0.245834280155335	-0.103711714423059	0.917398130025586	0.980263872732635	-0.24002256804542	-0.222926014785713
ENSG00000236449	0.814144793145398	0.236348619417578	0.000571740911577621	129.224713220559	1.18288972018355	0.416660992337284	2.83897399069701	0.00452588458002986	0.105288059950774	1.71049281641855	1.71635578941892
WIPF1	0.0777054952299746	0.0323556412698482	0.0163232887183093	2598.72777781266	0.124979943256108	0.102610898388115	1.2179987235214	0.223224457822168	0.606187249875507	0.00102599400444085	0.0185656505044371
ATF2	-0.14733213509986	0.0326960202809022	6.60242895149492e-06	659.080671843157	-0.241258218801937	0.120224053895102	-2.0067383438296	0.0447775309536168	0.308250575919124	-0.52134477563328	-0.569192921726772
ATP5MC3	-0.216350031457754	0.107614192902339	0.0443864550038527	49.4014542226736	-0.33251639905141	0.253076942115293	-1.3138944870763	0.188881714196139	0.570912290003062	-0.68155323315395	-0.715648925728199
LNPK	-0.23447105162093	0.0644880484198653	0.000277029178138436	279.120159671347	-0.330203397258698	0.145254915967521	-2.27326830943561	0.0230100160431564	0.226567198541087	-0.723616825964562	-0.711936896857114
MTX2	-0.11648824471848	0.075234017281184	0.121539158853673	444.532685164694	-0.12295410210083	0.159195751250786	-0.772345374388397	0.439909897976132	0.782498924467204	-0.449748097630904	-0.379332153721125
ENSG00000229337	0.0955191319858765	0.234704524094873	0.684025541574926	20.0681120645356	0.316970920994238	0.518532202602697	0.61128492965962	0.541010966158953	0.836701436478112	0.0423760701165498	0.32668303052436
HNRNPA3	-0.0594310300710574	0.0771189472404433	0.440919694774307	1012.74135479371	-0.0965700974839682	0.156874811974945	-0.615587016603988	0.53816712243605	0.835536185949698	-0.317303487877975	-0.336989693295358
NFE2L2	0.0444671066452336	0.0461254280648621	0.335022079055312	1231.84647966311	0.0436776365955663	0.113554034157093	0.384641874855293	0.700502764959552	0.906726910887301	-0.0761289360447267	-0.111912635574146
ENSG00000213963	-0.0730998049441156	0.101960240140292	0.473408514702571	110.594220829068	-0.0779790432535711	0.228087050880003	-0.341882816024467	0.732439082103994	0.919792271402402	-0.349032263372007	-0.307153776062354
AGPS	-0.0974300442384897	0.0395144458068875	0.0136752812535562	788.197398555362	-0.143465903477713	0.0905410044513665	-1.58454066582368	0.113070735153684	0.45751588311599	-0.405509065971839	-0.41225058860901
RBM45	-0.0016523122118024	0.0426283549232596	0.969081040938783	246.126515086011	-0.0303730289599775	0.127260405328574	-0.238668334283214	0.811362772801686	0.944589119970934	-0.183184081836494	-0.230753100519464
OSBPL6	0.102799131704715	0.218436655300131	0.637917115744497	602.748860007296	0.144242836461379	0.378894116976245	0.38069431537366	0.70343008748919	0.908149492617424	0.0592748396713043	0.0494797708237118
CHROMR	0.0880183449754111	0.0734800946561571	0.230974286082608	237.903859173695	0.137212964257907	0.154662982566662	0.887173918288858	0.374985272191914	0.739514454098044	0.0249647959318607	0.0381978562737314
PRKRA	0.00284585983497252	0.0600257617842522	0.962185948369509	203.285687380192	0.038061461767489	0.150005987678942	0.25373294997365	0.799701876489141	0.941467519296262	-0.172742656593113	-0.120925773035851
PJVK	0.725744434736986	0.2135614932866	0.000678078635968974	28.1146675687283	1.0555181609237	0.421362325256206	2.50501313870883	0.0122446844748397	0.16660496555889	1.50529263194109	1.51194310508055
PLEKHA3	0.0569672110778151	0.0786554391096483	0.468904390811908	209.204949727289	0.0648899500574688	0.178488461851915	0.363552631829532	0.716192103898274	0.913236465831602	-0.0471129480811624	-0.0778699814606928
TTN-AS1	-0.52503107143053	0.16407538002724	0.0013745707177386	341.993699291966	-0.758235751877892	0.295903486074995	-2.56244278137947	0.0103938712708988	0.155476659271099	-1.39808207407187	-1.39886609125348
TTN	1.87499194819911	0.345315111509208	5.64172814428109e-08	73.2697629438816	2.3326661148549	0.518755520345996	4.49665791180221	6.9029916266592e-06	0.00341753309452644	4.17299450576346	3.56157838533744
CCDC141	1.92531233845689	0.461834446058006	3.06158380168877e-05	18.6418676469877	2.49280134655861	0.698764512085175	3.56744125301937	0.000360484163378086	0.0281007356193784	4.28980119693285	3.81857196192482
SESTD1	0.542094205840412	0.440492891175633	0.218452412101184	62.4663036022979	0.714008982853914	0.655941014667367	1.08852620416791	0.276362874889101	0.660719200792428	1.07899276701521	0.963870927735093
CWC22	-0.0581793313636756	0.0444417568446077	0.190495697276493	289.451101738187	-0.0967341896676046	0.122322900211182	-0.790810138580752	0.429054792694565	0.776665168010716	-0.31439797018224	-0.337253037199845
ITGA4	-0.95895828470636	0.657739920388098	0.144851656636761	74.1607517365759	-1.28264533077593	0.772031523764681	-1.66138984133876	0.0966351767250963	0.43422212345702	-2.40533980262784	-2.24046660504327
ITPRID2	0.0799905966560033	0.0482379137958975	0.0972666981858327	301.658402928352	0.207487180506641	0.150962740046876	1.37442643424605	0.169309334284086	0.545571890245804	0.00633030772684074	0.150977673578725
DNAJC10	-0.191783345610161	0.0733352400585711	0.00891858111679021	490.960638572843	-0.255872618250205	0.161144466060958	-1.58784613896336	0.11232113533921	0.45727077961944	-0.624527576712197	-0.592646890874774
NUP35	-0.185890412202861	0.102901672049351	0.0708424859074851	135.029063746366	-0.246090392809122	0.210140961841631	-1.17107293434101	0.241569461984203	0.622376258191397	-0.610848548209794	-0.5769478527784
ENSG00000272800	-0.180565574021718	0.0968030392566377	0.0621410078738026	132.435394500155	-0.237141591816169	0.199340074890977	-1.18963330351845	0.234190550244739	0.616404623371701	-0.598488216229747	-0.562586338770022
ENSG00000287621	-0.583876541203907	0.154512985521786	0.000157574165244213	75.7955115060434	-0.892805718334473	0.286368970714723	-3.11767617876406	0.00182282962824356	0.0659895050322967	-1.53467768828163	-1.61483116410459
ZNF804A	0.931147079188171	0.678146748093367	0.169728696064891	474.360958670885	1.40009896780448	0.919145153573865	1.52326209017209	0.127693147562363	0.481132430519235	1.98208550125066	2.06494479647289
FSIP2-AS1	-1.33732769004101	0.51201568865284	0.00900437182069543	15.8209032459868	-1.44477773921839	0.890274470500462	-1.62284529894047	0.104622479423941	0.444609510062274	-3.28363343370784	-2.50066535757919
LINC01473	-0.324878922382656	0.100349675903102	0.00120595219995592	1296.95716837835	-0.469077573084884	0.205985973739077	-2.27723065104941	0.022772455685875	0.226033308566993	-0.933476967852348	-0.934809594897926
ENSG00000259915	-0.374007710519104	0.220289526939289	0.0895453859232843	19.4111636372732	-0.546303701327199	0.443612408508821	-1.23148877454436	0.218140112544252	0.600492916188894	-1.04751764110593	-1.0587462120423
ZC3H15	-0.118718356957487	0.125712028380556	0.344981871232503	287.172518018705	-0.15859202572936	0.232992254860633	-0.68067509722254	0.4960770970559	0.815289633549446	-0.454924767172621	-0.436525797855538
ITGAV	-0.244034219334862	0.117572099394221	0.0379297255349163	1109.45972729716	-0.354010774358005	0.209002160374807	-1.69381394777524	0.0903006428475948	0.421596022830887	-0.745815421246513	-0.750144247761854
ENSG00000227227	0.438202263387744	0.223673275985011	0.0500990099468745	23.2522522498402	0.653815224266846	0.455507337251331	1.43535607617687	0.15118565578707	0.519207786258757	0.837832593676138	0.867268767529959
CALCRL-AS1	-0.220922298866452	0.693734658075527	0.750140886275486	175.528596545293	-0.299965657704709	1.02999419882083	-0.291230434159843	0.770875087774289	0.932043957152716	-0.692166652970762	-0.663409756681767
WDR75	-0.192188488430522	0.0618118627067977	0.0018756340903212	216.584249894581	-0.251032392276814	0.143034316151789	-1.75505010986607	0.079250736880864	0.400699781577718	-0.625468018391107	-0.584879037597524
SLC40A1	0.665103367806853	0.201087734024174	0.000941232066276504	251.080374602933	0.987900952286504	0.371038405230654	2.66253018113416	0.00775556142032371	0.134326168567308	1.3645289705147	1.40342739556648
ASNSD1	-0.194151606334663	0.106433806313407	0.0681288606849951	34.3443847616427	-0.213471741423093	0.281890650154612	-0.757285640038107	0.448878752148093	0.786045885022205	-0.630024924758157	-0.524599698072117
ANKAR	0.0560073941651821	0.0647195556473949	0.38682698978118	414.205341841309	0.064267191824869	0.154177080633179	0.416840113724651	0.676795359325151	0.898787141884913	-0.0493409323459654	-0.0788694171491563
OSGEPL1	0.114227243093971	0.114112863704134	0.316825679205033	55.000225277198	0.213439886036397	0.28070550829799	0.760369425347418	0.447033793792009	0.785370797127566	0.0858024534448836	0.160530893492842
ORMDL1	0.100955430380961	0.144706649639757	0.485392489382634	269.13977548569	0.156629784134662	0.270220141448619	0.579637710553281	0.562158956932701	0.846204231328629	0.0549951301931176	0.0693590063404004
PMS1	0.0898644860813398	0.0771676448934338	0.244206938719367	1009.86643498354	0.130059384485548	0.180927828956297	0.718846764678548	0.47223534016494	0.800508636800059	0.0292501687779505	0.0267174092069471
C2orf88	-0.133947489821578	0.171082582525448	0.433662028713791	33.654974702261	-0.0751615722580882	0.518190449410819	-0.145046232217415	0.884674369693669	0.9713500322933	-0.490275538701233	-0.302632148058593
HIBCH	-0.239470859785101	0.177224905934519	0.176623122332002	889.576474679937	-0.341843123315196	0.308669312815554	-1.10747362670116	0.268089208691018	0.651755530805119	-0.735222678883164	-0.730616951195759
MFSD6	0.558350014107379	0.446822697757318	0.211445399681216	65.2266645146889	0.812412223283956	0.680773017516911	1.19336724925907	0.232725575576984	0.614054882054194	1.11672671872388	1.12179370610716
NEMP2	-0.368032552406362	0.157492634948536	0.0194483429125715	55.1353144051668	-0.540251759975456	0.319549941204804	-1.69066455759164	0.0909008871205612	0.422653767484515	-1.03364774771305	-1.04903373317844
NEMP2-DT	-0.845255424887264	0.343060571714143	0.0137447322854063	38.7555925676693	-1.26202895471575	0.601431410833337	-2.09837552875247	0.0358719852581787	0.276923439456431	-2.14140594273669	-2.20738034311573
ENSG00000284052	0.191404686779017	0.205520226284631	0.351689091922867	64.2210604694054	0.205831940430276	0.385097651400006	0.534492847936057	0.5930005963903	0.862362634416959	0.264951338888353	0.148321255857216
NAB1	0.043994582324657	0.0505021544355976	0.383676250975119	370.17111450091	0.0593149227518397	0.125951471830268	0.470934732956296	0.637687343767189	0.883045004901152	-0.07722578768083	-0.0868170831796754
GLS	-0.0971231497825733	0.0583977882304362	0.096286291678883	2031.9995258335	-0.156794810851215	0.147338547780179	-1.06418050953743	0.287246934629668	0.67086441117793	-0.404796684256392	-0.433641531385777
STAT1	-0.0476790890137964	0.196750651903766	0.808522486841459	464.023475944289	-0.064290284589685	0.331338383274573	-0.194032106857988	0.846150741979049	0.958138249008858	-0.290024181364567	-0.285185324706299
NABP1	-0.340235236541096	0.0833350741038786	4.45082776777758e-05	724.874801566355	-0.50521511925994	0.161580501436876	-3.12670845038385	0.00176775136522303	0.0647321261756372	-0.969122960186989	-0.992805059992096
SLC39A10	0.117834520341769	0.122507791473296	0.336123312784535	991.40428937966	0.160235683850127	0.242417424871969	0.660990784531083	0.508618223499592	0.822463772369627	0.0941758805444635	0.0751459468833011
STK17B	0.10076435955537	0.172481451282987	0.559083048104722	269.483065462339	0.115973009600127	0.310819408954975	0.373120230779819	0.709058962201996	0.909998213933442	0.054551605196551	0.00411084209214118
ENSG00000272211	0.720679285474749	0.360812769540853	0.0457841967907438	18.3883059220668	1.10358926692221	0.640500509056838	1.7230107569271	0.0848865797980944	0.410159422904509	1.49353510536846	1.58909018464345
CCDC150	-0.212703849533988	0.133871142942362	0.112089734236293	30.5126085655061	-0.18932756689635	0.332903038724365	-0.568716848070311	0.569548312230868	0.850132592918651	-0.673089498200088	-0.485851836659218
GTF3C3	-0.203993619954801	0.0857781561442466	0.0173995823807581	267.444646051984	-0.291452459541704	0.176796213265167	-1.64852207046183	0.0992455855306981	0.438209691692134	-0.652870793789043	-0.649747321371118
PGAP1	-0.662990580736538	0.311162518737836	0.0331147653148789	24.9389580587266	-0.906832511413517	0.636016596366203	-1.42580007596435	0.153926058993414	0.523540239448356	-1.71832191551259	-1.6373421111528
ANKRD44	0.1569628372375	0.125211378757072	0.209993667404446	7844.13372535688	0.209087849777883	0.255636593969439	0.817910481951105	0.4134083046025	0.76670902675455	0.185002863487244	0.153546513156208
ANKRD44-IT1	0.500299448594975	0.175530064865616	0.00436888832728902	46.3300307473139	0.777733155491124	0.391882563386066	1.98460770688829	0.047188134224562	0.314342054519593	0.981976283695865	1.06613888505388
SF3B1	0.115344879513684	0.0665230645831318	0.0829343931215952	1065.41798906613	0.160233229149593	0.159134014244846	1.00690747927125	0.313979237457984	0.694198110399692	0.088396777762488	0.0751420074487174
COQ10B	0.0660514620657141	0.0608462780945311	0.277679696079549	135.326746583938	0.0961586010049661	0.158041320505837	0.608439620076539	0.542895940703417	0.83732842905938	-0.0260260428681283	-0.0276883795947895
HSPD1	-0.0247413815557995	0.365968357578147	0.946099877700181	387.627368383287	-0.0843549657260575	0.554559827778873	-0.152111569393543	0.879098939337548	0.969726485323351	-0.236779806719327	-0.317386197140559
HSPE1	-0.325842967692449	0.277343727552765	0.240046523894406	203.962907701337	-0.64541499066447	0.455145276324689	-1.41804172038478	0.156178584629768	0.527715627071427	-0.935714767324837	-1.21780530513494
MOB4	-0.133592252519016	0.0881935908064849	0.129832823313685	247.207439246272	-0.231049756605837	0.187020648450305	-1.23542378085183	0.216672826781664	0.59887440309885	-0.489450940686797	-0.552809836110191
ENSG00000222017	-0.323259807579171	0.125323441530881	0.00989709147383052	48.6300455416527	-0.465989321376919	0.282710408810209	-1.64829205736726	0.0992927538264713	0.438209691692134	-0.92971858200022	-0.929853403537736
PLCL1	0.964717474739057	0.207378025167954	3.28770283015235e-06	1678.69279696165	1.40221423360225	0.358535341941045	3.91095122174266	9.19333391799336e-05	0.0132309178956981	2.06001110567183	2.06833948805338
SATB2	-0.188514550180956	0.0829475988470594	0.0230445974270841	222.022618573255	-0.312560797178608	0.185316081203295	-1.68663612541927	0.0916733411139561	0.424129425002917	-0.616939853798305	-0.683623109524715
FTCDNL1	-0.0550714708676553	0.0736486752913528	0.454605445717025	452.582122365786	-0.113508564230745	0.160844338744301	-0.705704441430129	0.480371958365532	0.805086490005441	-0.307183819034038	-0.364173449829428
C2orf69	-0.0105189269677956	0.0745712530533976	0.887823538674857	85.8619463026717	-0.0479557680304152	0.219475377192085	-0.218501813934437	0.827038145147774	0.951147660517934	-0.203765796847361	-0.258970819704928
TYW5	-0.105589823270498	0.0572992696160912	0.0653614561650108	125.354238719425	-0.150434284054142	0.145241225624353	-1.03575471363221	0.300316589773	0.682146895140469	-0.424450031741771	-0.423433818110137
MAIP1	0.122091455443945	0.125864859729632	0.332036427246	72.751018721171	0.216671391575489	0.266431521686513	0.813234823732409	0.416083437109871	0.769099906734953	0.104057332203735	0.165716986255924
SPATS2L	0.0854464281512018	0.390453681166693	0.826775595159885	719.40661011603	0.139558688552489	0.552506993974516	0.252591713904939	0.800583733777383	0.941467519296262	0.0189947092004228	0.0419623999643286
KCTD18	0.135810387756096	0.0660285445442553	0.0397012748117755	99.6098819365377	0.206966348745022	0.162700340498527	1.27207077816101	0.203347972683769	0.584374965120662	0.135902536136973	0.150141814937284
SGO2	-0.196755233558576	0.0961379850048683	0.0406981583859785	51.774637452554	-0.235790574651256	0.252531811019831	-0.933706425733191	0.350455349483176	0.722810508340822	-0.636068619560718	-0.560418154232817
BZW1	-0.163273912350722	0.0701237485481243	0.0198925560572804	95.7112209159778	-0.247380199518589	0.1678086030615	-1.4741806737282	0.140432951942157	0.502207063330853	-0.558349779817337	-0.579017803505957
CLK1	0.132788674118864	0.0818272715142953	0.104633791483037	636.633867615986	0.159183174719036	0.178511270215913	0.891726189200833	0.372539712577403	0.738223105004197	0.128888354215523	0.0734568239894059
PPIL3	-0.05887672019167	0.0837280421232699	0.481937363354939	67.8685265361096	-0.14126469249813	0.225369023821878	-0.62681503474843	0.530780487046906	0.832188535881563	-0.316016790724753	-0.408717967608323
NIF3L1	0.0288285874920807	0.107677132674247	0.788905806396556	40.1306704361043	0.0881040187777159	0.294696292261094	0.298965481043982	0.764966383795097	0.930880831012872	-0.112429999444894	-0.040614803545817
ORC2	-0.014755978892911	0.0640298348471793	0.817738429823755	385.066740998449	-0.0210070615447497	0.138697026670776	-0.151460071271852	0.879612805925864	0.969726485323351	-0.21360109449013	-0.215722095545532
ENSG00000183308	0.142203413702611	0.0901463456236976	0.114686762002229	84.7481882257056	0.214788012286583	0.226196920298016	0.949562054176504	0.342334827112939	0.716237336797264	0.15074240926886	0.16269443853562
HYCC2	-0.0754863098843867	0.029487665350108	0.0104693752021373	515.607977961607	-0.0992149871683221	0.0917383254059383	-1.08149987182892	0.279474817670449	0.663284675340599	-0.354571960979764	-0.34123435358922
NDUFB3	0.535161838695174	0.142180119735992	0.000167236327840347	27.9728326288326	0.842455806789484	0.362684346387524	2.3228347602555	0.0201880309463667	0.212946875771562	1.06290094292446	1.1700092542813
CFLAR	0.213828597590143	0.059819212754973	0.000350789737489653	1764.48004278208	0.295745850855036	0.148984664595611	1.98507579057065	0.0471360398286525	0.314342054519593	0.317003058112055	0.29261990381353
CFLAR-AS1	0.930978501690588	0.259101187088501	0.000326757298631984	51.4191910730917	1.31843414788561	0.462710298737403	2.84937281811798	0.00438055156818594	0.103866066588961	1.98169418910866	1.93388472974662
CASP10	0.312487657174728	0.10965743313622	0.00437644103366979	339.523213609365	0.438716387911677	0.237068188432587	1.85059155685256	0.0642283352926381	0.365512041220361	0.54601635162833	0.522066661244073
CASP8	0.0510166311579509	0.0755005390125728	0.499223423573724	301.539719042791	0.0986097858654141	0.169838062107608	0.580610639580519	0.561502899897373	0.845670648823288	-0.0609257891067912	-0.0237545871528556
ENSG00000289698	-0.030783349097805	0.163130955395342	0.850325367518749	46.067520656412	-0.0166035698773147	0.337797326277091	-0.0491524609158542	0.960797796133228	0.989859364342487	-0.250804782144182	-0.208655136819168
FLACC1	-0.0612926883911219	0.168174049419667	0.715514652060547	25.4894456154011	-0.104017346967383	0.389908686181406	-0.266773607908259	0.789643475875975	0.938488313896384	-0.321624880207024	-0.348941437206544
TRAK2	-0.0697647832571775	0.0531440614803201	0.18926773258449	289.908256289078	-0.0689651394189495	0.126823672844044	-0.543787590064169	0.586587649594372	0.858382045286066	-0.341290812118672	-0.292687781534927
STRADB	0.2011404977901	0.129666403775005	0.120850118269013	70.2855957679919	0.274952584124366	0.292812539821842	0.939005495774386	0.347727922679952	0.720262178637592	0.287550684088766	0.259249758285921
ALS2	0.0289470087503281	0.045399140330085	0.523726682584399	211.529671747804	0.0879823671926196	0.153588277599602	0.572845588007609	0.566749248919541	0.848741653043355	-0.112155112957147	-0.0408100365099736
SUMO1	-0.0531525446078644	0.0770479242798835	0.490280081055317	150.518496126827	-0.141487711057403	0.193362829465132	-0.731721352282535	0.46433866104539	0.796749798887175	-0.302729492947615	-0.409075879709135
NOP58	-0.208282856943128	0.175152331061961	0.234379607066369	335.93442160031	-0.315794669828887	0.291770115022597	-1.082340697588	0.279101168482669	0.663284675340599	-0.66282722651306	-0.688813001154316
BMPR2	0.284116656795309	0.0576308063438571	8.22531268417939e-07	1332.15941519497	0.415579445713725	0.133527604818498	3.11231109311529	0.00185628773222453	0.0665949949615739	0.480159893391245	0.484935260093396
FAM117B	0.605633845187749	0.260696094216826	0.0201715666570697	369.815452478868	0.873169041379006	0.422511379635822	2.06661662493356	0.0387702930134577	0.288377353742527	1.22648476761851	1.21929949429752
WDR12	-0.0523378595510563	0.133084367443879	0.694121347652112	116.306347899144	-0.0134501722420889	0.265602833087547	-0.0506401685770252	0.959612253975421	0.989859364342487	-0.300838397402779	-0.203594395793868
CARF	0.325855048077689	0.0745107682851879	1.22404154161505e-05	257.690799694116	0.509750697722673	0.190261358235686	2.67921296499534	0.00737954423308186	0.131798872976702	0.577045536675263	0.636066317313021
NBEAL1	-0.123341976284585	0.0712113808504813	0.0832639002166982	484.631259391762	-0.165991556926576	0.169903473368951	-0.976975653500146	0.328581205735363	0.705937722215164	-0.465657388125251	-0.448400960911229
CYP20A1	0.212786055489545	0.0819298332056736	0.00939942198309728	511.97869802658	0.310105473598591	0.159883842208902	1.93956730908063	0.052432297029573	0.330256763529274	0.314583047206897	0.315664993691939
ABI2	0.287582762491013	0.0684218485858801	2.63303069399813e-05	511.323447843577	0.408509814528147	0.162319590756251	2.51670061897575	0.0118459438312764	0.163452894982952	0.488205624664086	0.47358953820443
RAPH1	0.432610812547833	0.165299375836942	0.00886712162060949	1206.15484706654	0.605620894074736	0.294640822207102	2.05545480608606	0.0398350965609485	0.292005618391857	0.824853384490747	0.789923931196752
CTLA4	0.723095475553986	0.512579434167145	0.158333282181302	37.2459810888597	1.07899485535911	0.761166841310091	1.41755367785331	0.156321112285513	0.527764977293452	1.49914370989132	1.54961975877639
PARD3B	0.385858864806107	0.562415970723865	0.492666568668506	332.240059303851	0.588165287936307	0.9389524803307	0.626405808874539	0.531048800418728	0.832188535881563	0.716329974925362	0.761910241733863
NRP2	0.152798120578383	0.142725748132424	0.284362136570831	678.985494629939	0.222491149404406	0.250350140345556	0.888719890858872	0.37415363834172	0.739163240479861	0.175335474778265	0.175056844595737
INO80D	-0.0798283727905436	0.0565075011985642	0.157742775926629	526.836261381796	-0.13497040996259	0.122665793060322	-1.10031009130815	0.271197036801912	0.654970067643864	-0.36465101637499	-0.398616566663322
NDUFS1	0.0210950690371029	0.0560330313137248	0.706563352489456	453.561653259817	0.016404040082691	0.128459875838257	0.127697773142372	0.898388152440497	0.974265050990889	-0.13038150373959	-0.155682760609551
EEF1B2	-0.571956491212419	0.231599949575316	0.0135268686515417	101.665776601309	-0.818438204505842	0.39346633716249	-2.08007172966325	0.0375189541615432	0.284882076805506	-1.50700815728342	-1.49548220411999
ZDBF2	0.0279763830338182	0.382989629373183	0.941768426782453	81.9830839256501	0.0318761117942874	0.635666245906894	0.0501459877719483	0.960006052869728	0.989859364342487	-0.114408187262188	-0.130852353184053
FASTKD2	-0.340558895555783	0.0801781573831037	2.16143036020743e-05	147.149372038811	-0.484116447480368	0.188187100699868	-2.57252726504601	0.0100959003439756	0.153733896060108	-0.969874256796158	-0.958944784122836
ENSG00000229321	-0.448059389401672	0.267462045710186	0.0938898860682771	69.7400776110869	-0.620511692765486	0.46518278960696	-1.33390939353058	0.182233552659641	0.561690789776097	-1.21941081485717	-1.17783916197088
KLF7	1.45239500470996	0.377598508355752	0.000119865887147623	693.90064394222	2.14724645686212	0.574464002002825	3.73782595493522	0.000185618363657512	0.0193058696385633	3.19203727521753	3.26400701038017
ENSG00000223725	0.153358427187843	0.18404076482189	0.404683957360865	103.283799241168	0.224754180110884	0.361543758475845	0.621651390300243	0.534171121425057	0.832894736487941	0.176636091899	0.178688677197454
CREB1	0.113369143446762	0.0727731449945086	0.119270440835368	937.526344930332	0.166612928441459	0.17630211551143	0.945042139500912	0.344637362931142	0.717809163532728	0.083810581363395	0.0853804897684752
CCNYL1	-0.0313473758597868	0.12148518474534	0.796380237208635	168.908315786317	-0.000530843254378682	0.25030714719838	-0.00212076746637189	0.998307873649962	0.999727796151792	-0.252114034704836	-0.182860766296245
PLEKHM3	0.351246226901985	0.103083882736097	0.000655891208702667	450.644441257629	0.510132966523849	0.224079905022348	2.27656722039833	0.0228120822090335	0.226033308566993	0.635985055390495	0.636679802711498
IDH1	0.0151928965583787	0.153094398927464	0.920948709802606	360.316411654619	0.0224302424544128	0.273009308005372	0.0821592590314591	0.934520070455363	0.984702548314547	-0.144081978525638	-0.146011589036179
PIKFYVE	-0.0743634504758267	0.0374847527051917	0.0472745758414327	998.330820550016	-0.114260289251422	0.101529008897175	-1.12539549526324	0.260421479136493	0.643746084935565	-0.35196551274893	-0.365379858310677
PTH2R	0.314862007571421	0.450542173597941	0.484644931885593	70.0175305551259	0.45949500876746	0.651429355715728	0.705364295814717	0.480583557387697	0.805205844039218	0.55152783538459	0.555413302289069
RPE	-0.120679198922496	0.0698252811270992	0.0839340282267908	280.092111100204	-0.189880595550681	0.154492093051193	-1.22906351904858	0.219047991654676	0.600975565998387	-0.459476390494011	-0.486739366594509
KANSL1L	0.181033049132003	0.118266797290926	0.125839241735228	1008.03038525943	0.26174551884624	0.232407176020054	1.12623681991495	0.260065292354798	0.643508221406504	0.240876074977455	0.238054354214388
ENSG00000272807	-0.249943110620796	0.128038754281272	0.0509275770400607	31.534350347402	-0.35162012929164	0.350219486377215	-1.00399932890346	0.315378937060498	0.695134586617253	-0.75953149212859	-0.746307612816378
KANSL1L-AS1	-0.0170043048155846	0.107013136230895	0.87374826832626	218.681128443476	0.0229564697040737	0.227634035316022	0.100848142819256	0.919671009175034	0.980765817728709	-0.218820042720709	-0.145167071427223
LANCL1	-0.0910853919784746	0.151562677197468	0.547856584699472	100.410859446767	-0.112015741646334	0.28864085527349	-0.388079994913397	0.697956835815077	0.906199928321268	-0.390781480726251	-0.361777688377707
ENSG00000273118	-0.137417595606827	0.152035062639522	0.366072488353497	405.315656032902	-0.158270557189598	0.283085623984791	-0.559090761875289	0.576099779196458	0.852576330914125	-0.498330555220505	-0.436009887965412
IKZF2	-0.273938338070267	0.190727413735137	0.150922133514965	743.860252172044	-0.405712451330724	0.314679345892783	-1.2892884665807	0.197297819093959	0.578010296088479	-0.815230645252631	-0.833117861621973
SPAG16	-0.59649846193089	0.217940207111295	0.00620056528124825	162.906983270743	-0.862938797585011	0.368934071396431	-2.33900543346065	0.0193351522889595	0.210874663274162	-1.56397644349335	-1.56689913376127
BARD1	0.309984248564078	0.127685362445964	0.0151940880811472	251.856790003999	0.461536263519012	0.258223693536047	1.78735056105369	0.073880846851034	0.389281924851106	0.5402052902483	0.558689216987828
ATIC	-0.19888272352748	0.132611895086034	0.133683015464041	134.91130861565	-0.296849829727662	0.240724626529212	-1.23315106562909	0.217519408359331	0.599874714185258	-0.641007076168282	-0.65840930945143
MREG	0.0512303515662387	0.0994413467212425	0.606426129348678	80.6609492976372	0.0970598457088452	0.251186246585487	0.386405892154659	0.699196087050418	0.906552479512154	-0.0604296885479604	-0.0262420139364259
PECR	0.169494904966201	0.0842793348655803	0.0443139747000796	147.259641468147	0.242765331817885	0.199042608572678	1.21966514385407	0.222591840208563	0.605498726650854	0.214093046560175	0.207593935874097
TMEM169	0.33420350661232	0.148178008327595	0.024107036492792	65.6082329225532	0.517404780668787	0.332151847569119	1.55773566956034	0.119295921236297	0.466523441343968	0.59642447656026	0.648349998617195
XRCC5	-0.137403524481476	0.0235204383139294	5.16156900583952e-09	1520.99050860219	-0.200116654233002	0.0699377482882643	-2.86135397737108	0.00421835775518447	0.101775075898476	-0.498297892485086	-0.503166740526783
SMARCAL1	0.0919663820441123	0.0418363841826925	0.0279320605739735	276.349284665788	0.108463492693639	0.131508244033582	0.824765728496392	0.40950460723583	0.764419246014247	0.0341292150519563	-0.00794083190682446
RPL37A	-0.614939648280845	0.169589094238003	0.000287782343305082	366.841383353059	-0.869640827728489	0.290568728711457	-2.99289201417151	0.00276347509283851	0.0834232468879567	-1.60678322515267	-1.57765490985529
DIRC3	0.985727311459944	0.351850100839127	0.0050857015110193	622.622421425006	1.3921144260526	0.542578727914014	2.56573719984323	0.0102956799952111	0.154835517983873	2.10878039177641	2.05213077721933
TNS1	0.0589111098970324	0.500163063806282	0.906238960178159	22.7341002612466	-0.0635707813311894	0.777174072545162	-0.0817973521980757	0.93480786165991	0.984702548314547	-0.0426006542003387	-0.284030627430754
ARPC2	-3.57840975712195e-05	0.0508667116407125	0.999438698203631	1150.24682232583	-0.000309723263513697	0.107417902882201	-0.00288334863373151	0.99769942382945	0.999541555124836	-0.179431700361741	-0.182505901119465
[truncated: 10,153 more rows]
