# Supplementary material for: Integrative analysis reveals generalizable human neurodegenerative disease-associated glial states
Source: bioRxiv. 2025 Sep 25:2025.09.25.678630. Preprint. [Version 1] doi: 10.1101/2025.09.25.678630 (PMC12485690; doi:10.1101/2025.09.25.678630)
Supplement: Supplement 6 [file media-6.zip › microglia_diffexp/Mathys_2024_AD_AnG.csv]

gene	nebula_logFC	nebula_SE	nebula_pval	DESeq_basemean	DESeq_logFC	DESeq_lfcSE	DESeq_stat	DESeq_pval	DESeq_padj	nebula_zscore	DESeq_zscore
UBE2J2	-0.218510445021005	0.105496695426697	0.0383350721210335	18.3631141837861	-0.329563706056132	0.20246844680095	-1.62772872150361	0.103582420192703	0.53633457159318	-1.27292121916456	-1.25970012098729
CCNL2	-0.180820757024492	0.0958672943657073	0.0592738169940443	24.1841960218648	-0.27633947873346	0.175147712515216	-1.5777510009413	0.114622824581578	0.557656783639952	-1.07045423926123	-1.06167610905477
CDK11B	-0.158148787552448	0.0858200990796174	0.0653590525228518	17.0117670024333	-0.260030572829754	0.171097366143554	-1.51978127244567	0.128565957414051	0.566554488259168	-0.948661636788902	-1.00099782137005
CDK11A	-0.027415056506629	0.101492393721227	0.787068458203862	22.4378114863206	-0.0468412731361574	0.173515099894368	-0.269955025036285	0.78719485419246	0.957605933739314	-0.246367054281606	-0.207813917159058
GNB1	-0.0472028699352131	0.036001303567295	0.189809335684894	164.840313957724	-0.0802178165510028	0.0629216956278676	-1.27488326165633	0.202350564428046	0.67088775334452	-0.35266612537359	-0.331993400148608
CFAP74	0.308864694657729	0.16855720901638	0.066891437487487	21.9611379214823	0.42664985587921	0.260169305674267	1.63989312564556	0.101027390445608	0.529864608746632	1.5601097100575	1.55383895595164
SKI	0.0101062392879242	0.0684334612163447	0.882595480746356	154.896107356074	-0.0125672110896928	0.111858187176553	-0.112349497224171	0.910546297088195	0.979656164642957	-0.0448046682441949	-0.0802951608881907
RER1	-0.0749534013155291	0.0924148026915949	0.417334623865112	14.7017792865928	-0.138896174228072	0.183690547197885	-0.756142198642607	0.449563943680307	0.837814360272756	-0.501740489687909	-0.550309839584734
CEP104	0.124856530247251	0.129862657863522	0.336325653013942	14.3727238655088	0.148186112928472	0.228076357309509	0.649721499749214	0.515872133659545	0.867422663053065	0.571627732462143	0.517797470134478
NPHP4	0.0288176692419286	0.101004908118038	0.775406963892627	17.0943973240633	-0.0164031568738896	0.196412580673439	-0.0835137790952503	0.93344302153267	0.986979901292385	0.0557121286263578	-0.0945670331529987
RPL22	-0.182121364214412	0.183065892396662	0.319813844338393	13.8615683871526	-0.28812046592292	0.301549448761553	-0.955466730601615	0.339341722052834	0.768928805398958	-1.07744103124019	-1.10550799662054
PLEKHG5	-0.380465033154753	0.311676628060246	0.222197958907237	12.7215482476684	-0.569572661869743	0.483925516856161	-1.17698414741589	0.239201833631229	0.701786764874165	-2.14293256932383	-2.15266820564939
DNAJC11	0.0254278425513415	0.0838459257304196	0.761685118738627	22.7763469833028	0.0245551525248701	0.167202990713872	0.146858333215405	0.883243840525479	0.978249979046627	0.0375021616852047	0.0578208765848838
CAMTA1	-0.172242096316234	0.102310613518717	0.0922742209822041	39.7575321244542	-0.304306084169387	0.195316028388085	-1.55801900479331	0.119228743054533	0.563336100761459	-1.02437013462823	-1.16572758499225
PER3	-0.594275415699614	0.574343773674263	0.300807480011369	13.4572868119431	-0.856290599206049	0.843923272411372	-1.01465456303787	0.310270520254502	0.746999502172978	-3.29151046229655	-3.21941992944881
RERE	0.0674178929124577	0.0399330045611574	0.0913584536774276	363.857123965826	0.070343048350095	0.0777987316648208	0.904167032608616	0.365906838386064	0.786738091570227	0.263070457272861	0.228177559722622
ENO1	0.388763418419419	0.145404553112978	0.00750268130281855	32.4505055057282	0.527113342916907	0.237223276399985	2.22201358532851	0.026282387508717	0.283299473272061	1.98932136337914	1.92761953965701
SLC2A5	0.121804072605385	0.0634878943125461	0.055042559558324	198.950707908136	0.169589739164572	0.102086179282401	1.66124092758371	0.0966650687452087	0.516328354587647	0.555230093933308	0.597430978226218
MIR34AHG	-0.192990102098293	0.0821603012748003	0.0188266424594455	72.210326270468	-0.310981041279691	0.134422332470782	-2.31346261862615	0.0206972177208124	0.251932556091151	-1.13582730747877	-1.19056217354244
H6PD	-0.0751009383689607	0.114277305421275	0.511064178041122	15.0084026082099	-0.103953427213199	0.205718512281717	-0.505318777878592	0.6133349559775	0.912794722612922	-0.5025330508159	-0.420303199753614
SLC25A33	-0.31848004285044	0.141833383955052	0.0247391361809937	14.0527719241535	-0.41242770516338	0.248797466329538	-1.65768450638927	0.0973811626804607	0.518143055923958	-1.80995253013081	-1.56800072718511
PIK3CD	-0.199069794971954	0.0558807196195976	0.000367471900712643	92.8349938474229	-0.336144429718696	0.101831811730256	-3.30097662024433	0.000963489109866314	0.0576732013916716	-1.16848709110404	-1.28418410819823
CLSTN1	-0.321724423387721	0.225905361232657	0.154401385600207	14.2583257073264	-0.415545005485363	0.353150719773583	-1.17667891418084	0.23932368702264	0.701786764874165	-1.82738116814716	-1.57959883479906
UBE4B	0.111075603111539	0.0848332992904231	0.190419321518022	45.5318119806668	0.0921926177932117	0.159134245957559	0.57933864102262	0.562360697280237	0.895308968871914	0.497597331953294	0.309470226949021
KIF1B	-0.391794899471126	0.239920251069191	0.10246450017126	17.0891827975538	-0.584929602288971	0.377217006389158	-1.55064483409193	0.120986821545746	0.565013312655583	-2.20379600273821	-2.20980464718733
PEX14	-0.0718435939070762	0.0763859809317025	0.346943840790804	35.6281056013935	-0.0829075623489986	0.138303654608573	-0.599460387244599	0.548865918198631	0.887546398148371	-0.485034771292768	-0.342000764854321
TARDBP	0.0171926750641531	0.131231164099277	0.895766912950805	14.9900592354579	0.0441374191581501	0.231029682545838	0.191046529916747	0.848489138865845	0.97032433010315	-0.00673671581050206	0.130677904230311
MTHFR	-0.0505967017996029	0.0765999098881583	0.508912405437109	36.2798991392941	-0.0509953581449536	0.130241079302985	-0.39154588105279	0.695393781857632	0.935558801610146	-0.370897607893325	-0.223269445979862
CLCN6	-0.0417510367500857	0.0948499491463274	0.659806849791893	27.5279402917709	-0.0716893558561675	0.16524784705557	-0.433829288148363	0.664412411690259	0.931300171388286	-0.323379170277765	-0.300262737490764
TNFRSF1B	-0.135966251569704	0.079613430724358	0.0876677831432666	152.253152442192	-0.199641570724748	0.130415690465648	-1.5308094448753	0.125816494654094	0.566554488259168	-0.829498244737508	-0.776316824106601
VPS13D	0.0463221128498486	0.045940850652928	0.313310952571631	116.302243555566	0.0432448187618731	0.0860996507029905	0.502264741015623	0.615481307782565	0.912808751628559	0.1497450596634	0.127356929546137
DHRS3	0.00235372993282446	0.0855367316884821	0.978047234669918	65.3448772259102	-0.0419103534810058	0.144159617927385	-0.290721868464695	0.771264045039034	0.954022110323631	-0.0864507321740577	-0.18946812724819
PDPN	-0.530479429291276	0.147939235005955	0.000336055835273498	21.4332248542697	-0.840321802788351	0.256189592071904	-3.2800778360758	0.00103778450883676	0.0607987158528088	-2.94880184928693	-3.1600070400292
PRDM2	0.0663966735154433	0.0477455601483236	0.164335969070252	76.5928304324241	0.0787271770048426	0.0914982455796372	0.860422803804701	0.389556019990851	0.801971978325906	0.257584521513687	0.259371226146489
TMEM51	0.142434545082084	0.0823030327526627	0.0835211440100769	66.0869673931473	0.182396247976726	0.133257427993454	1.3687510761928	0.171077098561014	0.629783859525953	0.66605588417924	0.645078382075925
EFHD2	-0.000538636918701375	0.0889390807762447	0.995167844659723	22.8647449453947	-0.0404747980444755	0.1589802637581	-0.254590079848281	0.799039721908839	0.959320065718256	-0.101988371574392	-0.184127054935954
DNAJC16	0.00299762614881432	0.111316013716004	0.978516383197047	14.7103324484315	0.0126661971764866	0.216855432116041	0.058408484642934	0.953423256544537	0.991143366450563	-0.0829917562803142	0.0135872868419916
DDI2	-0.0303860520246093	0.0598091083520822	0.611417873961206	38.5985834319629	-0.0595367891500164	0.117174712029766	-0.508102713620428	0.611381312306227	0.912794722612922	-0.262327082655613	-0.255048365474798
PLEKHM2	-0.202047490864058	0.0528273750261252	0.000130945207597274	51.4791936896341	-0.317937767231774	0.10315560033784	-3.08211833570364	0.00205533112444868	0.0870669884795297	-1.18448311352802	-1.21644510040194
SPEN	0.0424932238232099	0.0501881684959517	0.397174561178882	65.3616705342298	0.0392821643825442	0.0967835488950742	0.4058764617645	0.684833373826081	0.933467627372017	0.12917647343153	0.112613630158446
FBXO42	-0.058403249924615	0.0637659956451845	0.359719556465807	70.1936329356123	-0.10906925915231	0.106337299063065	-1.02569145646274	0.305037042719075	0.744437417327504	-0.412833965193163	-0.439336967192143
SZRD1	-0.13114630797831	0.112653894255638	0.244362232644595	12.8147204072258	-0.127789107746201	0.203684210500244	-0.627388384363983	0.530404679923565	0.874400871195434	-0.803605766605446	-0.50898531546892
CROCCP3	-0.0740035930083346	0.126861143583032	0.559662246340486	17.1125626279937	-0.136144642134144	0.232055052688571	-0.586691134525118	0.557411162993993	0.891825471995329	-0.496638170468324	-0.540072595164115
NBPF1	0.12431417265419	0.128578644703322	0.333627151894978	20.2413229196777	0.173506074738027	0.212140676267921	0.817882160981233	0.413424477453402	0.817496803352204	0.568714216597941	0.612001945647277
CROCCP2	-0.111073988531728	0.0781428131187221	0.155193836295521	21.4500342632838	-0.235258370608923	0.152207924490287	-1.54563812230378	0.122191988920911	0.565013312655583	-0.695778344463338	-0.908831319103464
CROCC	0.106095788850727	0.190058307560261	0.576688990846012	13.8956500904546	0.174985735245401	0.303065728264382	0.577385428063812	0.563679115774529	0.895423754680542	0.470846037170501	0.617507113588786
SDHB	0.0388331790108603	0.0936647915567628	0.678436652150601	22.6840377549735	0.051203837453691	0.162865738986279	0.314392933543898	0.753222622483757	0.949850465312125	0.109514909251539	0.156968948201565
PADI2	-0.0376911438452835	0.112277181699615	0.737099161578628	236.00784789954	-0.122865543317133	0.176285772964143	-0.696968004004067	0.485822817699278	0.856923756888868	-0.301569643617786	-0.490666891129162
RCC2	-0.0540452856413951	0.0503668053856921	0.283255941698643	50.7533636944405	-0.117027287314446	0.0864618471800306	-1.35351361474816	0.175891603529809	0.638520145444074	-0.389423215095371	-0.468945300520958
ARHGEF10L	-0.109312387681437	0.063621234213192	0.0857647757805904	65.2216921526033	-0.180035559233345	0.113205719742302	-1.59033977826537	0.111758236845539	0.550385609410139	-0.686315119297171	-0.70337145225582
IGSF21	0.0483100807922203	0.0589419111043212	0.412431688722976	273.829085597227	0.0199163253444898	0.0922163068270291	0.21597400752393	0.829008008417241	0.964823514512721	0.160424316691844	0.0405618346949654
UBR4	-0.0541187960078373	0.0727352008949784	0.456844814531912	45.3813978093766	-0.126527135240912	0.135855730073383	-0.931334550059601	0.351680535217312	0.776545592398451	-0.389818108836241	-0.504290069130616
CAPZB	-0.111409451492649	0.0612621050560141	0.0689769956510719	316.437093165218	-0.19262862620472	0.104206990625531	-1.84851923127627	0.0645272649317891	0.433355668267515	-0.697580433474355	-0.750224732606671
MICOS10	-0.134005454957141	0.14198104975767	0.345258396653268	95.8530885466905	-0.214267610790346	0.221138585180906	-0.968929102151309	0.332580564079943	0.764727000579642	-0.818964950633642	-0.830733905916294
TMCO4	-0.211421373154814	0.0862386131656618	0.0142228211255783	28.7672027383006	-0.319188881122372	0.152733817145369	-2.08983764753666	0.036632386225695	0.325903959523267	-1.23483910579716	-1.22109994659631
LINC01141	-0.064940996078392	0.10400477162716	0.532362294675958	91.1020616540243	-0.143863866562717	0.172958783535605	-0.831781211811663	0.405532450754908	0.811506979036074	-0.447954386440809	-0.568792444511789
HP1BP3	0.161014644883338	0.0684999713064777	0.0187441908560281	105.016046338109	0.208543709554484	0.115350147399017	1.80791888226282	0.0706191264982545	0.45082664184626	0.765867182521913	0.742361621381373
EIF4G3	0.143707049816747	0.0378661905268283	0.000147567148220016	374.377238079322	0.180687952150476	0.0657008781227417	2.750160383137	0.00595661020512251	0.136021541990159	0.672891711277721	0.638722562365652
USP48	0.107384142248284	0.0733719384380306	0.14331455122882	41.5562673202656	0.144087030236527	0.135964552794973	1.05973966945489	0.289263050255844	0.732953397652015	0.477767002434949	0.50254658081708
CDC42	-0.0358995749917792	0.0546605106594386	0.511326564918572	49.4321763237146	-0.0411252361291377	0.0989938473701391	-0.415432243737028	0.677825506658998	0.933467627372017	-0.291945431947701	-0.186547049842741
ZBTB40	0.126680306211776	0.0797730801974512	0.11228448286487	23.730909321876	0.126660472749692	0.142718427406535	0.887485064482237	0.374817803786303	0.79115432941785	0.581424959003042	0.437710001663102
C1QA	0.195498076422438	0.0881014089332429	0.026485913729532	75.2181828636864	0.30474327553993	0.153297089977401	1.9879260303301	0.046819871389503	0.367289219005688	0.951110324918603	1.10027802450952
C1QC	0.24150637513154	0.0875129083925456	0.00578605290624073	97.2072553741875	0.379171757232745	0.145389187484709	2.6079776893493	0.00910788905001751	0.16232085760015	1.19826443484342	1.37719376924179
C1QB	0.100788215148341	0.081158624287291	0.214285647108877	134.692840423853	0.155966216350768	0.135833896410991	1.14821278393475	0.250880733074054	0.705221335635026	0.442334036268932	0.546743823523372
EPHB2	-0.354684636938201	0.113534376737124	0.00178393132531544	52.104271243112	-0.56650822543882	0.192547971162097	-2.94216668199481	0.0032592444448413	0.105686612931996	-2.00444166530893	-2.14126678139414
KDM1A	0.119075985332431	0.0817371064616741	0.145166972526114	22.4243515158396	0.130730728405565	0.154134191762537	0.848161766773802	0.396347886631533	0.806085024118117	0.540574955606912	0.45285363821945
LUZP1	0.0537018489684568	0.0861120909101433	0.532872391122664	55.4278341087712	0.0769240951425511	0.158427745292688	0.485546865547051	0.627288476977957	0.917926578613445	0.189388605785522	0.252662749158198
HNRNPR	0.0585933788675698	0.0855659164985566	0.493486072722237	36.1954119168307	0.0871981182446121	0.146921773480258	0.593500310941517	0.552846374948376	0.889118429897586	0.215665641718318	0.290887884133354
RPL11	-0.0199141079646291	0.0936503098010122	0.831605219847658	34.8716037763928	-0.0482181624666749	0.163296303853577	-0.29528018288712	0.767779853736424	0.952610131802826	-0.206072361530382	-0.212936718614929
HMGCL	0.0747942605250254	0.0885568002998824	0.398339336648217	15.3553480890408	0.133592172517376	0.170382440278807	0.784072421423072	0.432997616667133	0.824801641319662	0.302695907961428	0.463499817064025
SRSF10	0.182179106912038	0.088938887496032	0.040524465611994	35.0094509013533	0.250845979469166	0.148367134005451	1.6907112289434	0.0908919686328342	0.499448081647325	0.879561535964854	0.899749818894755
IFNLR1	0.12324238600067	0.134737128853846	0.360355636481724	22.5166686126386	0.125402837397643	0.221981010175385	0.564925969561829	0.572124118952166	0.896865221482943	0.562956636252385	0.433030891970235
NIPAL3	0.171882580700706	0.178679738027875	0.336070203527659	16.0250193017257	0.237621010925762	0.29854217208327	0.795937837752061	0.426068167200376	0.822172575765256	0.82424915010226	0.850545509872671
SRRM1	0.0572676323166306	0.0551342377907106	0.298946816598978	49.7566646610192	0.0650482073435313	0.106918558621874	0.608390238158557	0.542928684338964	0.883542631399135	0.208543802441995	0.208477778036586
CLIC4	-0.239514893107638	0.161036832218204	0.136927705249279	15.1652966113245	-0.35010083159252	0.269443494871723	-1.29934787165374	0.193824572556817	0.659131223978115	-1.38575598630379	-1.3361097599215
RSRP1	0.167741271330943	0.0677547117735215	0.0132970141354093	99.7478591467682	0.235146573349331	0.11662984079049	2.01617846475277	0.043781317475526	0.357448258218957	0.802002258564745	0.841339212650339
MACO1	0.102160487530184	0.115376020936224	0.375910284893107	27.6963892183064	0.154497973256587	0.1959278602974	0.788545197309225	0.430377872211971	0.82287882170909	0.449705809810338	0.541281134770013
MAN1C1	-0.162219717411635	0.0791825264935134	0.0404933431902131	56.0181286818685	-0.274692079685973	0.132710264009745	-2.06986310920007	0.0384651654474087	0.334628135312732	-0.970530453375131	-1.05554685955605
RPS6KA1	0.021069411828041	0.0449484823793514	0.639251353501235	73.8379773484339	0.0375507785828185	0.0890520905214811	0.421672061407256	0.673264399831124	0.933467627372017	0.0140889058963485	0.106171902781436
WDTC1	0.349004301495156	0.0800729821072194	1.30910539496973e-05	25.3174563541983	0.530865948272172	0.155619231674787	3.41131325838682	0.000646507690990617	0.0465527292495448	1.77573752240853	1.94158133872915
WASF2	0.0770170763749416	0.0386965785514349	0.0465599576068786	195.836884623077	0.110573269809485	0.0747311951494131	1.47961329386492	0.138976476703191	0.578928485026075	0.314636755337386	0.377856573492517
AHDC1	0.0509212340458703	0.115020769404529	0.657973060447759	16.6281007124144	0.0814593911651663	0.214440780798243	0.379868935665775	0.704042707646362	0.936013118086558	0.17445129174614	0.269536597006757
FGR	0.247547188672241	0.143219642582421	0.0839085817415727	13.9656833291625	0.364252197569487	0.266124077621431	1.36873070946871	0.171083467196446	0.629783859525953	1.23071536077993	1.32168462971264
STX12	0.0702750951874077	0.0644192269393159	0.275315790573388	61.7980279737171	0.0496948331898374	0.119952026398614	0.414289234470254	0.67866229708918	0.933467627372017	0.27841919445624	0.151354605008944
THEMIS2	0.00393212494210405	0.12157770682272	0.97419893020622	33.6174036983192	-0.0272788502739098	0.196419416468502	-0.138880619667681	0.889544485805622	0.978249979046627	-0.0779716789472734	-0.13503071948448
RPA2	0.102502876676355	0.102336735551345	0.316525478805714	18.7143114830962	0.109740649603401	0.180735639077824	0.607188765665342	0.543725646922709	0.884197787101417	0.451545105916566	0.374758758795737
EYA3	0.0209246977650208	0.0732708084771552	0.775199611453582	58.8267384997085	0.000553975292539644	0.127903384259222	0.00433120120900711	0.996544212230301	0.998671134004239	0.0133115097212477	-0.0314769797810836
ENSG00000289576	0.0046077885006258	0.118816791649488	0.969065298530955	12.5979587649282	0.0393394394948085	0.215603323838448	0.182462119759738	0.855220079362399	0.972073679473422	-0.0743420505954203	0.112826725737001
PTAFR	-0.0133666252161302	0.0602054279108811	0.82430069179104	58.0742299374677	-0.025090655150379	0.105578928116439	-0.237648322425736	0.812153868103312	0.96245272396653	-0.170899635818766	-0.126889404916853
DNAJC8	-0.0797978715885084	0.0894749571807932	0.372475548223681	13.9291891030057	-0.130878307562723	0.176032011982658	-0.743491516620381	0.457184155724655	0.838678596127806	-0.527764723836314	-0.520478873423651
PHACTR4	0.0372163349896299	0.0560453516197995	0.506664942020611	78.0957057652172	0.0448142442514187	0.100653965055211	0.44523078874078	0.656152978801656	0.928808774022826	0.100829309997346	0.13319607362586
TRNAU1AP	-0.029088365830914	0.139870324448628	0.835254990595441	18.2554438021828	-0.0528881929784429	0.246291938474119	-0.214737816049146	0.829971737328964	0.965087491019976	-0.255355982111506	-0.230311854418801
SNHG12	0.205757074915087	0.151133116581354	0.173378016420985	13.6854694125172	0.279042855859301	0.243555866155748	1.1457036952699	0.251917774352303	0.705562730728906	1.00622111389175	1.00465803208288
GMEB1	-0.0874156332026437	0.101116281045215	0.38730997736046	13.602202702151	-0.071337853838921	0.194248489408643	-0.367250494745659	0.71343217735398	0.936560429246333	-0.568686930137947	-0.298954952612356
YTHDF2	0.0215452175676915	0.0849094408860004	0.799693735875212	29.6938873088809	0.0270789649803252	0.153986701365836	0.175852620649311	0.860409728427362	0.973171149557964	0.0166449087780021	0.0672108760820035
EPB41	0.133136098021782	0.0804353472080048	0.0978851672190707	127.929389583376	0.165468161379652	0.139882312712595	1.1829098201974	0.236844889290601	0.701725274917227	0.616105125917067	0.582096394531586
SRSF4	0.0778806165010918	0.0629288998966428	0.215865534598181	63.9533168469668	0.0899572879463501	0.11491472362825	0.782817772223537	0.433734129604946	0.825068687991169	0.31927564652118	0.301153544743669
LAPTM5	0.0979092461904767	0.0753488822169423	0.193802555405545	149.859939416731	0.153909013853743	0.124724696417203	1.2339898855229	0.217206673224005	0.685430098395562	0.426868369633855	0.539089875080896
PUM1	0.00490780043251803	0.030466686611608	0.872024535557944	148.884208042857	-0.00484421814469053	0.0643668086376583	-0.0752595669603601	0.94000819109957	0.989621874300872	-0.0727304026085545	-0.0515612905433137
PTP4A2	0.0512344276132052	0.088298268330743	0.561750946964169	18.8251414729249	0.102976794228645	0.187714239197644	0.548582753598253	0.583291824096581	0.901611229489858	0.176133750770723	0.349593418783933
KHDRBS1	0.0113604481410932	0.0618843012157647	0.854346400908442	54.9297867705707	-0.00915402938896176	0.107806656032376	-0.0849115418830233	0.932331715832871	0.986777015567636	-0.0380671256385719	-0.0675962084029655
KPNA6	-0.00808873736468426	0.0576269679695363	0.888372597031379	38.3326132461001	-0.0483624098302302	0.112019608547808	-0.431731644639608	0.665936465261353	0.931735801370495	-0.142547105714255	-0.213473399804657
TXLNA	-0.115138732819853	0.12246389802988	0.347122620733669	12.6428952465993	-0.1844363064765	0.231452870148994	-0.796863337049019	0.425530405751167	0.821804585578542	-0.717613932494	-0.719744703093404
HDAC1	-0.0696890510234668	0.0910286332366838	0.443930498719992	14.9825417929171	-0.105506997768154	0.167905754084878	-0.628370351827366	0.529761354597018	0.874257051173442	-0.473460682625413	-0.426083354573848
BSDC1	-0.113502650974706	0.0869575209286204	0.19180246156256	23.2922363033135	-0.169288846539584	0.167311068399445	-1.01182096414218	0.311623664387292	0.748170392780983	-0.708824988682838	-0.663387646576445
ZBTB8OS	-0.0859596896503055	0.152683266465607	0.573439296383654	19.0812007955815	-0.132041539360438	0.24967518070282	-0.528853284450416	0.596907230799656	0.906304968297135	-0.560865679561956	-0.524806748885222
RBBP4	-0.0285306281849117	0.0693126057176921	0.680616135903492	26.6963672719112	-0.022000515164905	0.144980848653691	-0.151747733367574	0.8793859073115	0.978249979046627	-0.252359845428842	-0.1153923490057
YARS1	-0.743994585774702	0.162827538114152	4.89546402576617e-06	15.4431046307984	-1.08835094674916	0.282865873286447	-3.84758661094131	0.00011928711203805	0.0149298664998532	-4.09579380371186	-4.08281472806839
S100PBP	0.0447727264742004	0.0675755549283604	0.507613658314443	42.3458930586458	0.0395994405400569	0.123030240134708	0.321867538392991	0.747553046194534	0.948128656239821	0.14142183925866	0.113794075620253
RNF19B	-0.316811337556241	0.082518710952049	0.000123402335892424	25.3767325037508	-0.451933702578827	0.148150799129767	-3.0504979064134	0.00228462273144741	0.0918351633728531	-1.80098833490329	-1.71498522084764
AK2	0.127717325885455	0.0894750703466902	0.153462665353486	21.0189779802328	0.154988248581516	0.156632802733813	0.989500576356972	0.322418288007444	0.756897812303192	0.586995772999955	0.543105234276528
AZIN2	-0.357452686512653	0.222979179821264	0.108917762263704	32.3575637251335	-0.556924530325707	0.350853567425757	-1.58734179165374	0.112435254879869	0.551854677917502	-2.01931147897292	-2.10561005416856
ZNF362	-0.000997798691609765	0.0748497098488789	0.989363958879596	31.1660188225934	-0.0113068755695043	0.132404946157312	-0.0853961721042536	0.931946436266324	0.986777015567636	-0.104454963960523	-0.0756060050536542
PHC2	0.208138408477698	0.0530994877834398	8.86291565301845e-05	186.902948433544	0.283777569648072	0.0890777552574088	3.18572879197547	0.00144389884336999	0.0700575279860965	1.01901350990757	1.02227382599794
ZMYM6	0.0146709970932046	0.0559071902116379	0.792999968251875	46.1781563499504	0.0200058699236833	0.106778918246685	0.187357862883243	0.851380058084872	0.971600864734289	-0.0202830344511323	0.0408949908103415
ZMYM1	-0.164205746291948	0.0877358136718127	0.0612629143185104	15.4137142248032	-0.253266427302435	0.164340940812158	-1.54110367173764	0.123291556387817	0.566554488259168	-0.98119929386633	-0.975831401827793
SFPQ	-0.138626246877909	0.0425086109535033	0.00110967858602335	80.7224154892031	-0.229371461401323	0.085933225354929	-2.66918250134279	0.0076036122790698	0.14901456519871	-0.843787596685955	-0.886928711253393
ZMYM4	-0.00183687484353996	0.039247582980945	0.962670842807031	117.993436588705	-0.0344034982240635	0.080648521613752	-0.426585603004992	0.669681185791809	0.933371725537579	-0.108962435988573	-0.161538410467816
KIAA0319L	0.0642789882707203	0.0405194998625763	0.112655014025128	80.6271020997443	0.102819793162382	0.0774398898099081	1.32773682161447	0.184265064760162	0.647987044466291	0.246208430103097	0.349009286658716
AGO4	-0.040133183324128	0.0485579496469123	0.408520075011628	102.532750044585	-0.0916709580516346	0.0919921445652425	-0.996508544124872	0.319003117759423	0.755331128326955	-0.314688148555584	-0.374605517661112
AGO1	-0.0635776260947876	0.110563143586022	0.565267939427979	21.5396767165341	-0.134162701480622	0.210545267799605	-0.637215468591374	0.523984503230982	0.871357575939304	-0.440630436104664	-0.532698663040248
AGO3	-0.0312218741434576	0.0467663528537148	0.504379988069677	95.1774737538035	-0.0685363271076119	0.0942081545308949	-0.727498882117852	0.466920399888849	0.846967497006246	-0.266817074192695	-0.288531700067857
THRAP3	-0.043665792378425	0.0459072368808928	0.341515808674557	63.7308464343981	-0.0653268993389574	0.0920223303356849	-0.709902684496836	0.477764485610005	0.852953830445492	-0.33366513468688	-0.276590826621191
STK40	-0.199797022145046	0.0797798128905575	0.0122674665046629	32.5530590158544	-0.303515251756025	0.146164507191838	-2.07653183106668	0.03784479029471	0.332394354310953	-1.17239371642429	-1.16278524434894
CSF3R	0.00592918210516691	0.0701351240650487	0.932627569232285	162.616671136532	-0.0350302362248152	0.123590337599978	-0.283438308407222	0.776840865990472	0.954541721614449	-0.067243595113386	-0.163870227754463
MTF1	0.0646503872745901	0.110184817281689	0.557375000727675	14.5376545122907	0.154856865315135	0.206333430115207	0.750517573563675	0.452943043714052	0.83817362145648	0.248203565606994	0.542616414751692
INPP5B	-0.1513953166182	0.0597171559933541	0.0112381086305753	37.428295849178	-0.237541390883677	0.114456445149549	-2.07538676020652	0.0379507042614757	0.332793834980807	-0.912382353605434	-0.917325436479544
AKIRIN1	0.105427957569876	0.110909402010371	0.341819007174255	16.2897968151364	0.13368872322082	0.213091782152738	0.627376250131487	0.53041263201487	0.874400871195434	0.467258483393689	0.46385903989567
MACF1	-0.057878733172177	0.049875738528178	0.245862111810431	247.165930101407	-0.0994857038275723	0.0884785901104444	-1.12440426213153	0.260841564755505	0.71095777348778	-0.410016289366697	-0.403680760057815
PABPC4	-0.151500152648722	0.091419464375501	0.0974794527142368	27.3502367614587	-0.231456488681089	0.160493275473341	-1.44215692525719	0.149258109106423	0.595490688378022	-0.912945527131487	-0.894686183511749
TRIT1	0.137422951094689	0.14523482622006	0.344040411625091	15.7939318363569	0.189936861047695	0.253884951234074	0.748121777696778	0.454386707291188	0.83817362145648	0.639133870411877	0.673133696880055
CAP1	0.0133349313524716	0.0482934162980919	0.782453462676655	58.419604098583	0.0452820258538523	0.0891806018140922	0.507756450760987	0.611624154205036	0.912794722612922	-0.0274603078608654	0.134936483854092
PPT1	-0.0256231690191667	0.0866078177584877	0.767342466295928	33.2027483854703	-0.0171434702978314	0.151003725630637	-0.113530114745415	0.909610289303156	0.979656164642957	-0.236741130927011	-0.0973214147884087
RLF	0.307781310180949	0.0877032880407354	0.00044920766535822	86.6153337002546	0.410452391139124	0.143873351614494	2.85287293674038	0.00433259414529221	0.119897467126252	1.55428982682822	1.49357529197166
ZMPSTE24	-0.0806893025630053	0.0993126930199708	0.416517842143346	12.7226849700977	-0.0855092503899304	0.179607190891006	-0.47609035008972	0.634010011542001	0.919370586424183	-0.532553443159631	-0.351680505257856
COL9A2	0.146112552297125	0.120859607959503	0.2266841874741	15.2924244782395	0.188740294364394	0.213787822559396	0.882839312851681	0.377323096493011	0.793772997057477	0.685813941421867	0.668681796926007
SMAP2	0.11876684118615	0.0523492467591509	0.0232841287002518	349.40063920557	0.129096158191498	0.0916249680278098	1.40896265472436	0.158846211179401	0.616901329312384	0.538914249854769	0.446772119184657
NFYC	-0.0584331630825594	0.0558151137434368	0.295143053210206	46.359198481132	-0.102756639474573	0.103977808805602	-0.988255481192989	0.323027542466217	0.757628908160758	-0.412994657071243	-0.415850477349629
SCMH1	0.153466501358963	0.124301151837897	0.21696653038988	58.4705293543182	0.158187358991252	0.195054875086273	0.810989004613629	0.417371985123328	0.81997575713127	0.725318960859836	0.555007721354649
HIVEP3	-0.0787175440211843	0.0981397935267368	0.422497380354	292.138919170672	-0.181261372613919	0.153776233249243	-1.1787346378821	0.238503858400244	0.701725274917227	-0.521961262160466	-0.707932166346235
FOXJ3	-0.00833163248261956	0.0405308991649046	0.837132681745052	78.1533859105761	-0.029407734402106	0.0733719272685285	-0.400803624722557	0.688564709987611	0.934238776540742	-0.143851925243835	-0.142951363845348
CCDC30	-0.120541367708821	0.175910303935756	0.493190366683697	13.7432977267268	-0.262088241202187	0.29966120911751	-0.874615176165196	0.381783327451716	0.797754196551007	-0.746636596984904	-1.00865350313065
YBX1	0.1017441225555	0.0973593582087721	0.2960059122944	22.1189708521935	0.093917715003097	0.168378343016482	0.557777878797059	0.576996070050222	0.899382212784199	0.447469119525996	0.315888557240676
ERMAP	0.0577048912959256	0.0840425514859876	0.492325262425483	27.7942859843024	0.0685163042816065	0.149016893282655	0.459788838515407	0.645667795474334	0.922358638048549	0.210892734197059	0.221381046040554
SZT2	0.0656164006098169	0.0886870760660632	0.459382344082448	23.7874395123371	0.10648744076977	0.162204811311452	0.65649988991573	0.511502538365038	0.86349909826906	0.253392937366925	0.36265499520356
KDM4A	-0.074476760293732	0.103808602707993	0.473100765938032	13.7028113152108	-0.148421517867869	0.198563174853943	-0.747477562126227	0.454775342008942	0.83817362145648	-0.499179999715421	-0.585749466564251
ST3GAL3	0.0667968832098385	0.0898268657554652	0.457107550126451	58.5641314892524	0.0574540724220513	0.146513608161208	0.392141543322277	0.694953633550419	0.935558801610146	0.259734426499892	0.180223331895144
ATP6V0B	0.117748647663781	0.157606196253399	0.454999146706839	25.7106441476015	0.198271029369455	0.250701929255421	0.790863596296666	0.429023593628626	0.82287882170909	0.53344456893169	0.704141482811646
ERI3	-0.070931916628891	0.0793326069267285	0.371264122084927	36.979191104098	-0.134949277580975	0.14024513474778	-0.962238567659911	0.335929779833768	0.76769555563209	-0.480137289913307	-0.535625167809173
RPS8	-0.151358511050604	0.0927776005189017	0.102803368530945	33.8026904693378	-0.197941488458932	0.15661220415474	-1.26389568122901	0.206267472127666	0.674533829576637	-0.912184636072844	-0.76999156345319
PLK3	-0.128107073096915	0.106271589156427	0.228022418982921	23.3514643427055	-0.215425578794549	0.182690606361328	-1.17918257038612	0.238325484927113	0.701725274917227	-0.787279160035774	-0.835042197110294
EIF2B3	-0.0578152717046636	0.071326544026776	0.417611725312017	48.6779998356402	-0.0713491944687618	0.120414323966324	-0.592530789681763	0.553495209206389	0.889118429897586	-0.409675377771227	-0.298997146123317
TESK2	0.174228605294633	0.162449139042137	0.28349025333096	15.7874559092128	0.23918744662911	0.281194183550365	0.850613066063896	0.394984328859904	0.806085024118117	0.836851868234479	0.856373530268926
AKR1A1	-0.197406766203118	0.0553645708787523	0.00036305340328234	41.4416661413851	-0.312941648936366	0.107840045787513	-2.90190574986385	0.00370900111821498	0.111159721058395	-1.15955338986593	-1.1978567349392
NASP	0.11252206971827	0.132832113211298	0.396939441282344	41.2766784827145	0.144456255565459	0.217474872021803	0.664243432919349	0.506534519171123	0.863408291239053	0.505367672886415	0.503920306366892
GPBP1L1	0.0365449623241585	0.0467589912838961	0.434473138201065	96.7839373380394	0.0319637862827036	0.0852451611866944	0.374963057582824	0.707687941296868	0.936013118086558	0.0972227320925299	0.0853851542355611
MAST2	0.00270147876739351	0.115670791877707	0.981367186732945	42.0841035151318	-0.0110279935130769	0.182111004911555	-0.0605564365450229	0.951712468415201	0.991143366450563	-0.084582644109582	-0.0745684072068141
MKNK1	-0.131197103928603	0.0613658551804026	0.0325208361253208	218.314713998065	-0.215295751366356	0.104291974534484	-2.06435588478737	0.0389839859578519	0.337554733757689	-0.803878639722574	-0.834559166177148
EFCAB14	-0.22459205455497	0.0690824074888332	0.00114969719760652	25.8378036021951	-0.333264944213612	0.147788436308257	-2.25501367047749	0.0241324707217398	0.270116902976872	-1.30559129898605	-1.27347080524013
TAL1	0.133381186484872	0.104052235706996	0.199889106130285	37.0984758544027	0.153337828445286	0.176789079152017	0.867348985473444	0.385750824389578	0.801627381345321	0.617421727979031	0.536964744631294
CMPK1	0.147852241745403	0.109332232495075	0.176272743583448	20.8537017813361	0.206517933472151	0.190087424994097	1.08643658820968	0.2772858814688	0.725433998297442	0.695159459713109	0.734824596848007
SPATA6	0.144652762091925	0.0841816663967056	0.0857345362855621	153.824737444375	0.168211421172692	0.139730165891979	1.20383039767326	0.228655138114789	0.697233580065417	0.677972026833276	0.592302861347862
FAF1	0.0107424447239963	0.0320856850258152	0.737772260268656	163.84603118376	-0.0258697959186169	0.0686063303997977	-0.377075931154791	0.70611717739773	0.936013118086558	-0.0413870068071588	-0.129788246075247
EPS15	0.219256706448161	0.0772038178738534	0.00451174472878248	210.167401671085	0.280345996383587	0.125276020102272	2.23782649029494	0.0252323722205761	0.275798519163806	1.07874040952938	1.00950644656838
OSBPL9	-0.0148267013734827	0.0750224231643087	0.843334353737195	63.9324153141658	-0.0201242069574421	0.133238803342286	-0.151038634786772	0.879945239324436	0.978249979046627	-0.178743086526964	-0.108411428895556
NRDC	0.0445007029719448	0.0476572577663677	0.350424871102079	100.591445538468	0.0500791979389617	0.0842759477731269	0.59422883114618	0.552359071791305	0.889118429897586	0.139960543612765	0.15278465770291
TXNDC12	0.135152383061063	0.0977855924898108	0.166931844692571	12.9412531737506	0.186282818652891	0.190530118437833	0.977707987483732	0.32821877013623	0.761218471400524	0.626936500869422	0.659538607365578
BTF3L4	-0.238617265256178	0.0912635768831391	0.00893333894743433	27.4468333042881	-0.374786996372445	0.159935198126041	-2.34336781874046	0.0191105325191432	0.242865727307669	-1.38093397769021	-1.42795615459646
TUT4	0.0442202237272879	0.0410206925737828	0.281034657657549	110.676969509731	0.026519006586833	0.0757277179584888	0.350188904429548	0.726196933208789	0.939787179297515	0.138453824172782	0.0651275164322268
SHISAL2A	-0.134598566550943	0.202175859447692	0.505570946228491	15.6287169783982	-0.260746071649774	0.325971405676674	-0.799904737375658	0.423765992825048	0.820994057838924	-0.82215111426423	-1.00365987874506
ZYG11B	0.0284514817105078	0.0918610713680642	0.756771651338927	26.2956740624509	0.0161344455975711	0.169359474359084	0.0952674520196142	0.924102394565067	0.984496040408257	0.0537449888725907	0.0264911184478145
ECHDC2	-0.331346953806559	0.0852124351509436	0.000100873473854016	33.4795897663666	-0.512561917956059	0.158397352667921	-3.23592477603235	0.00121249332576251	0.0663571571169354	-1.87907288480744	-1.94055622580602
SCP2	-0.115125497832334	0.0777313978546398	0.138588413344381	33.2599888339818	-0.182356413753261	0.139397934751135	-1.30817155992173	0.190815126062781	0.657357396330857	-0.717542834851793	-0.712006334268465
LRP8	0.201322489513887	0.203388246130151	0.322250724630365	18.2204308446333	0.250671073759395	0.333292467963861	0.752105426476588	0.45198766088337	0.83817362145648	0.982398759262881	0.899099071441928
NDC1	0.284171267023967	0.0909075482353425	0.00177239527645116	16.4637147693782	0.360140261503167	0.156357211343763	2.30331724650276	0.0212609999751921	0.252336911343498	1.4274579428969	1.30638591862519
YIPF1	0.0503114191251074	0.0805711403591404	0.532342115803021	19.9681020780977	0.0353756865478657	0.144315937254011	0.245126679845488	0.806358345458651	0.959925509822913	0.17117539874012	0.098079339060922
IFT25	0.0738139232268089	0.0890698141300843	0.407262949388476	16.5397552547146	0.0794398814498758	0.171379832891386	0.463531094117835	0.642983732295643	0.921880146426815	0.297429588641543	0.262022886877457
TMEM59	-0.0363143424339311	0.128074811021711	0.776762860643102	18.3440317135099	-0.0652613259449332	0.225659689519423	-0.289202409539414	0.77242648805586	0.954498766831911	-0.294173540373075	-0.276346856774866
SSBP3	-0.278899606473447	0.184892688821241	0.131441842812976	15.8704164877508	-0.396173151995382	0.311139810852105	-1.27329624232399	0.20291293964157	0.671302152821648	-1.59732855146462	-1.5075246621972
USP24	0.215104959881921	0.0429524472644198	5.50044944683442e-07	121.819623005778	0.274226340091204	0.0854358999010396	3.20973197928318	0.00132858791595403	0.067745681973693	1.05643744993289	0.98673788887154
MYSM1	0.206795547917319	0.0743267337030199	0.00539834537405974	32.8427618390865	0.321199887023133	0.16071344612176	1.99858751569414	0.0456530022703014	0.363168983547175	1.0117997350916	1.16150585988911
JUN	-0.0547024385979659	0.214677535639437	0.798868211549836	21.8726820436133	-0.013191995500945	0.318104744820794	-0.0414706027361421	0.966920728303256	0.992434418336823	-0.392953405487601	-0.0826197097249259
FGGY	0.126638628844341	0.114715284858471	0.269619781196045	43.9897449957402	0.137893439901063	0.185556494076823	0.743134540168519	0.457400229809511	0.838779982953371	0.581201070423343	0.479502946964782
NFIA	0.208290697410369	0.0851538673691765	0.0144430592193759	168.249044103122	0.253224553762677	0.133789703160482	1.89270584941004	0.0583969980960369	0.413889663468308	1.01983159787565	0.908599450875788
TM2D1	0.0335478708537489	0.0592557648410753	0.571289297199478	32.9732176650353	-0.0144534112564128	0.122866916840506	-0.117634686603025	0.906357119813296	0.979656164642957	0.0811225176634792	-0.0873128846412714
DOCK7	0.012898331619391	0.0838519748530406	0.877749587056996	55.8458748020038	0.00622377749576872	0.140030237144989	0.0444459541214984	0.964548931726877	0.992434418336823	-0.0298056981806689	-0.0103821318964811
ATG4C	0.23600499135683	0.0802442384140845	0.00327066542443413	71.7316207815742	0.313328923582322	0.142093054901529	2.2050966797741	0.0274473110287252	0.287361866606824	1.16871129664133	1.13222145621192
ITGB3BP	-0.051473524083079	0.221342309057983	0.816109558468298	19.1237936823175	-0.119173523789916	0.344747372391077	-0.345683631939991	0.729580486598203	0.941377633480859	-0.375607850112995	-0.476930505357316
JAK1	0.0819605000371872	0.0681488560170518	0.229104528311141	101.917759933231	0.0876020707961233	0.123095010900126	0.711662236800155	0.476673957445012	0.852953830445492	0.341192561778928	0.292390814451077
LEPROT	0.0995725537041253	0.0943880732421869	0.291458582975307	15.9344076522876	0.163295534967801	0.17974405902054	0.908489192119225	0.363619821384994	0.786367475012093	0.435803568274133	0.574013004313498
LEPR	0.168170766336656	0.111694725095658	0.132162556663181	33.9356554576954	0.202262088553721	0.174324922819362	1.16025916020802	0.245943306755906	0.705221335635026	0.804309482670664	0.718990464023476
PDE4B	-0.024257639168298	0.146990097384625	0.86892110067958	140.788087587871	-0.0504240598167148	0.22641464343558	-0.222706707709308	0.823763780472354	0.964716281109557	-0.229405577899912	-0.221143895405265
MIER1	0.0408253977705102	0.067709307599514	0.54654125692038	45.9691366037521	0.0204972379835932	0.126379587816173	0.162187884434373	0.871157900303106	0.976072772825739	0.120217001442124	0.0427231559045749
SLC35D1	0.117087418864725	0.16690451028643	0.482976439105286	13.4803293495698	0.160405323170362	0.278407899804129	0.576152197129514	0.564512312895295	0.895423754680542	0.529892483332511	0.563259793524852
SERBP1	-0.147006934982914	0.0991601953233261	0.138202087310663	23.8332218187353	-0.246238906844452	0.1820924519649	-1.35227410135549	0.176287646201106	0.638718057418343	-0.888808203125817	-0.94968507965404
WLS	-0.0697084716087567	0.55524853879528	0.900092395951249	15.1244478909585	-0.248436336814804	0.803119580501643	-0.309339160501636	0.757063544984917	0.95152739001385	-0.473565008966664	-0.957860753037361
SRSF11	0.10051368653843	0.0460695035295548	0.0291255086678198	90.6003942147155	0.138014452988791	0.0912135099676144	1.51309222765129	0.130256233609004	0.56893626640745	0.440859283319244	0.479953183602001
ANKRD13C	0.089472222244606	0.0729848544078874	0.220235848703085	27.9228908275403	0.0847780099131862	0.162742706290441	0.520932776931249	0.602413601280663	0.908417027031294	0.381545130082215	0.28188372220922
ZRANB2	0.0795948629965423	0.0557890260415604	0.153662976604065	76.2014923473763	0.0884846834898761	0.0984141953547776	0.899104881881052	0.368596798015623	0.787990126813679	0.328484486636169	0.2956746292736
FPGT	-0.0342441271620265	0.150974827988375	0.820563625330589	14.0183683461955	-0.0833106946139026	0.26190497699057	-0.318095118203509	0.750412786577258	0.949668749992681	-0.283052455107231	-0.343500643245261
ACADM	-0.201771139690108	0.149479734052603	0.177072858441255	15.9379971897089	-0.367593533539254	0.274743933819388	-1.33794958974746	0.180912870174642	0.646805543350009	-1.18299856986218	-1.40119243360752
ST6GALNAC3	0.0575936144772877	0.112859878079926	0.60983373882426	663.830560906031	0.062098670721804	0.176818872786365	0.351199336039386	0.725438808206976	0.939787179297515	0.210294961103131	0.197503845589707
PIGK	0.00622011745166058	0.115825485095395	0.95717219551773	16.6680461049177	-0.0587677245198878	0.204965024465787	-0.28672074502983	0.774326151973905	0.954541721614449	-0.0656807060558497	-0.252187013208091
ZZZ3	0.120202638567705	0.07011380614337	0.0864565206115509	63.2748965677535	0.158039462743274	0.122521009903133	1.28989683376118	0.197086480264815	0.664547148669794	0.5466272762832	0.554457464265956
USP33	0.000959903170297585	0.0404873481665514	0.98108495101711	67.1350342283861	-0.0148199145870215	0.0830526100191068	-0.178440082540598	0.858377373074733	0.972280347918738	-0.0939382946909818	-0.0886764828288743
MIGA1	-0.132358069283672	0.10174288184631	0.193290148166389	26.2466767901213	-0.193544204058869	0.183785677980843	-1.05309731522737	0.292296393214847	0.732953397652015	-0.810115283263772	-0.753631196336356
FUBP1	-0.033642118970515	0.0515328906807982	0.513867107575557	59.5602903376705	-0.038703636236513	0.101148870164111	-0.382640321871294	0.701986468909303	0.935585547987302	-0.279818499431512	-0.17753733847341
IFI44L	-0.243376245234004	0.244691167659704	0.319918101998397	79.3824393846847	-0.357993141664334	0.377610344059676	-0.948049086302993	0.343104465758109	0.771707691923092	-1.40649896256406	-1.36547358505251
IFI44	-0.231839833106954	0.150932943500071	0.124527279215189	29.4664161413694	-0.354046546933588	0.240515590675408	-1.47203158821998	0.141012347675616	0.58343726419956	-1.34452597614666	-1.3507900365753
PRKACB	0.141974058118003	0.196987766331639	0.471078570843944	13.0307094464509	0.156293598986136	0.331897348184953	0.470909453904526	0.637705396569001	0.92124672765263	0.663582172937294	0.547961870757759
CTBS	0.167259318867348	0.0745018713424001	0.0247658770336053	24.0350922126244	0.261648620347554	0.150137592023392	1.7427255680695	0.0813815632726307	0.472751338546811	0.799413235812153	0.939941708825551
ZNHIT6	0.127517472552544	0.0863746837526539	0.139855524092943	22.1152484689471	0.166844948835836	0.16407856336668	1.0168601273219	0.309219973708304	0.746999502172978	0.585922171628094	0.587218816957731
ODF2L	0.227679887237615	0.220111890975555	0.300957384005521	13.1482841334231	0.329180153559791	0.34829241749227	0.945125811035195	0.344594649406151	0.772043423221998	1.12398928438816	1.19119693245836
SH3GLB1	-0.00514475858595346	0.0988604497305256	0.958496331290231	32.9140811680892	-0.0207904457986555	0.177011911805655	-0.117452241414588	0.906501687844885	0.979656164642957	-0.126732209812642	-0.110890211489102
SELENOF	0.0455115034066677	0.0689336591893175	0.509111515225374	26.5565879896213	0.0348506688298284	0.141731432731948	0.245892306018949	0.805765599921857	0.959842344531617	0.14539050926603	0.0961259783436098
HS2ST1	0.126348978450797	0.106355987055819	0.234840574567188	50.5701121573904	0.146371891836517	0.171068925124356	0.855631095654073	0.392201864308938	0.804416270248702	0.579645084064049	0.511047548956976
PKN2	0.0422570681488803	0.0368187364340165	0.251090139263518	231.223377436226	0.0180993934504276	0.0664223161815744	0.272489646415678	0.785245551158283	0.956670040597836	0.127907857831078	0.0338018278114631
GTF2B	0.0664195326758861	0.0714115110508581	0.352321585409038	27.8691570355312	0.0632508530031309	0.134252233360383	0.471134456537062	0.637544720570306	0.92124672765263	0.257707319696001	0.201790610645829
GBP2	0.0638804087815975	0.156493247613653	0.683127480952622	17.1583715613042	0.0072768776404394	0.271367158671462	0.0268156164366571	0.97860679758182	0.993973640637836	0.24406728249207	-0.0064640080249942
LRRC8C	0.0396170888792651	0.0585421770348446	0.498578997590548	133.704340383654	0.0168369825470092	0.105710805462726	0.159273997329875	0.873453006348544	0.9768695584812	0.113726030967034	0.0291049503859496
LRRC8D	0.0836186658571587	0.0511824403712261	0.102314006649176	119.27591168264	0.100837994725325	0.0898493854467873	1.1223003276416	0.26173476692053	0.712140988849485	0.350100139516893	0.34163588365996
ZNF644	-0.0174185247740109	0.0349851714840966	0.618566456943138	112.499677870919	-0.0582399361867537	0.0634614085679096	-0.917722084980693	0.358764382374017	0.784948531479424	-0.192666222648342	-0.250223344246872
GLMN	-0.0866718721133411	0.107945587916239	0.422019900865618	18.4965826832548	-0.167320615098613	0.18825939181053	-0.888776987376064	0.374122945947666	0.789990438394861	-0.564691485507718	-0.656064720421219
RPAP2	0.00675442141086596	0.0984954650509508	0.945327152206805	30.3611458241956	-0.0304260038431303	0.183267123063773	-0.166019978567256	0.868141227731292	0.975321681446287	-0.0628104538802225	-0.146739897941248
EVI5	0.060048201861829	0.0326983052909969	0.0662938461734476	148.165951960094	0.0553639428407196	0.0667053755824287	0.829977229830685	0.406551657780232	0.812567130882193	0.223480872716484	0.172446876209936
RPL5	-0.0270521750854084	0.100283660188505	0.787347545167257	29.6907087792078	-0.0499276207164888	0.176157643754792	-0.283425797781373	0.776850455024282	0.954541721614449	-0.24441767477429	-0.219296863193582
DIPK1A	0.437993887626734	0.145100291667529	0.00253979385774924	26.3672881449866	0.606294129944783	0.249111302515796	2.43382826801421	0.014940081468838	0.21481730717726	2.25378480018316	2.22221652873449
MTF2	0.145055776259731	0.0663583987967775	0.0288196667063025	47.4225794067055	0.209053007566049	0.118332113722354	1.76666334260331	0.0772846259445299	0.463623567621488	0.68013699730004	0.744256495963733
CCDC18	0.142622749051377	0.11556942433244	0.217170406945948	31.5360442725264	0.11584936218231	0.198164753829749	0.58461133952126	0.558809081258726	0.892484670373949	0.667066905795341	0.397486599733373
CCDC18-AS1	0.00958161302221933	0.0586418202573785	0.870209684155593	134.770307307982	-0.0372468627074112	0.105259729241835	-0.353856721613223	0.72344626232927	0.939787179297515	-0.0476229323700495	-0.172117322942495
DR1	0.177378306665469	0.0846477371123963	0.0361276452888752	20.4453764886303	0.290243605975078	0.162444139436758	1.7867286993636	0.0739813481917186	0.459067488479463	0.853771894853151	1.04633111192174
FNBP1L	0.0055912775059317	0.225612070296034	0.980228285796856	84.7364149976279	-0.031667510932527	0.389139343139831	-0.0813783326995743	0.935141079951899	0.987123236974335	-0.069058800474304	-0.151359001440761
BCAR3	-0.23088965520396	0.0949375351933659	0.0150150219179735	104.060188037888	-0.356408127542461	0.15927477336961	-2.23769351544069	0.0252410484217466	0.275798519163806	-1.33942167147829	-1.35957644250725
ABCD3	-0.145436466065498	0.10946989467416	0.183995761082243	20.4205192366366	-0.231727861102589	0.212836339118898	-1.08876079179852	0.276259385868667	0.724802495463912	-0.880371728438873	-0.895695841299873
PTBP2	0.108174395026378	0.0673811333577386	0.108403442846644	63.3861534742739	0.142459743390377	0.124054757617449	1.14836178899067	0.25081924107687	0.705221335635026	0.482012197920666	0.496492160000672
DPYD	0.324803287153891	0.246205236397275	0.187089580404087	336.126683153183	0.422533852483133	0.386466058574391	1.09332719680944	0.274250165923721	0.723709987373639	1.64573097301161	1.53852511211361
SNX7	0.258460446617034	0.176321462892257	0.142689727466519	12.9579401650403	0.352290409418785	0.297942002973007	1.1824127041621	0.237041984772541	0.701725274917227	1.28934079639491	1.27718006104829
AGL	0.440567333271508	0.224250991734731	0.0494585711811716	13.3714587168185	0.610000619975065	0.355568036285748	1.71556652377168	0.0862414099655532	0.486112021167146	2.26760921198755	2.23600675290317
SLC35A3	0.0753630953520288	0.0803203537661058	0.348099807043767	20.163979684607	0.0694715827946228	0.154843165531174	0.448657727684057	0.653678583367494	0.927785556341441	0.305751658104488	0.224935218513807
MFSD14A	-0.0845529086320485	0.0717925485185398	0.238900538679075	23.8459057337168	-0.135583283446428	0.138817816271163	-0.976699440233118	0.328717972376578	0.761248895659299	-0.553308527478921	-0.537984025633539
TRMT13	0.137926907052629	0.118034974816349	0.242594760153891	19.7669645903591	0.210839538991158	0.20342520638186	1.03644746263833	0.29999343749357	0.739840510648049	0.641841094754458	0.750903396032356
CDC14A	0.022999628552664	0.0831795398297424	0.782159574567142	57.129114272519	-0.00355578213311245	0.142379330028971	-0.0249740052322828	0.980075697959587	0.993973640637836	0.0244579264844061	-0.0467675851019132
SLC30A7	0.00416632751113807	0.0593397082884446	0.944025353663376	37.5609070555057	0.00484911227670969	0.120619531009063	0.0402017172189579	0.967932308595724	0.992434418336823	-0.0767135553235833	-0.0154966584088502
RNPC3	0.052140400486155	0.0734479336445635	0.477768578888148	48.8436377930806	0.0453818042715648	0.132299516912447	0.343023204699965	0.73158100325482	0.94197254732857	0.181000588391598	0.13530771559523
SLC25A24	-0.169005626423835	0.109429583910448	0.122485758621199	15.9171486339176	-0.252300306185717	0.18919888615963	-1.33351898262682	0.182361550279441	0.646903466637488	-1.00698399217137	-0.972236888780467
EEIG2	-0.0548169262602714	0.0603249501529776	0.36351161962557	89.6362642232396	-0.126073465279062	0.114665003453206	-1.09949384277926	0.271552718193594	0.721389686006813	-0.393568427061283	-0.502602162129274
PRPF38B	0.0184636921073912	0.0666220805692545	0.781672047437181	85.1420277167957	0.0137212216272316	0.113642000427316	0.120740761123854	0.903896372446863	0.979656164642957	9.11194895380411e-05	0.0175125702126049
STXBP3	0.177275969635006	0.0638157583464355	0.00547057161833636	42.6260089233979	0.251092459896248	0.11994172944781	2.09345372167161	0.0363086711041872	0.324071072562008	0.853222145821218	0.900666864486373
SARS1	-0.446565952808208	0.155642260363221	0.00411535080350862	13.3187017518662	-0.639407365375944	0.273562706790426	-2.33733381599338	0.0194218335348838	0.243081902901376	-2.49802315994655	-2.41249251604431
SORT1	0.197376434457017	0.106233858177064	0.0631771341885901	111.522075816362	0.272812291607507	0.171379422000148	1.59186142900676	0.111415843822201	0.550385609410139	0.961200763408665	0.981476834500359
GNAI3	0.0297436578408659	0.0525081475478956	0.571082507536172	47.6358040404932	0.0331634058254958	0.0943448018304264	0.351512803907343	0.725203668470653	0.939787179297515	0.0606864896523522	0.0898484125411483
GSTM2	0.161085932766846	0.145836580248047	0.269348271037436	19.8370618563234	0.185554961863238	0.246323290990521	0.753298484755866	0.451270569147398	0.837814360272756	0.766250137203811	0.65683057140433
AHCYL1	0.0023479138972304	0.117339091355679	0.984035676234682	20.7300584677728	0.0291936921533146	0.216314309579935	0.13495959749499	0.892643818532253	0.978812670680544	-0.0864819756049359	0.0750788486201358
STRIP1	-0.00799510800841269	0.114541277844108	0.944351965947321	13.3769795732071	0.0107488001535379	0.240767755753963	0.0446438524123717	0.964391188314954	0.992434418336823	-0.142044133840454	0.00645349326618439
LAMTOR5-AS1	0.120674641182838	0.106149142893629	0.255604983024657	13.2702097640705	0.161230154866832	0.218725524714422	0.737134612329041	0.461040492387994	0.842033865509976	0.549162848984183	0.566328630592485
CD53	0.0473688014124321	0.0438978560233018	0.280557113506523	152.165096581775	0.0311898841980295	0.0845966560184681	0.368689327285235	0.71235930478686	0.936123138897229	0.155367814412265	0.0825058039216331
DRAM2	0.0285917875543872	0.0673162827118478	0.671027632888361	49.1025734420813	0.0268622387434066	0.117765095221545	0.228100174273814	0.819568364614211	0.963570235681141	0.0544987043311976	0.0664045327852665
CEPT1	0.128324934811935	0.0714510599337196	0.0724971187178518	49.2328954410616	0.162330649805493	0.126030568865666	1.2880260024734	0.197736911853476	0.664751559381269	0.590259815523152	0.570423089710585
C1orf162	0.317411048451717	0.11355039211197	0.00518464356697414	32.9256964051565	0.456029982198605	0.18954910096838	2.4058672917403	0.0161341244437534	0.224370260888258	1.60602026368199	1.66314952329119
TMIGD3	0.351038660256191	0.0960579430984355	0.000257736913871825	73.9516122226425	0.463959187621867	0.154246989293345	3.00789785102072	0.00263061543354317	0.0949461598334733	1.78666598842355	1.69265061984695
ADORA3	0.208302715228531	0.0732258615520814	0.00444587825230213	30.9675848887582	0.333471198540904	0.140079858292912	2.38057921106404	0.0172854443231917	0.235621143286675	1.01989615694944	1.2071620292815
RAP1A	0.138534538169991	0.0362931970825414	0.000135032834635497	266.062692416375	0.172565070658301	0.0666909476730715	2.58753364106085	0.00966657560085332	0.167401986899054	0.645105256485883	0.608500882081197
CTTNBP2NL	0.0767947591401052	0.0449372298257404	0.0874631788506225	143.468090189943	0.0494476557574701	0.0872021811517244	0.567046088806373	0.570682868996304	0.896550556126496	0.313442479090738	0.150434966166283
WNT2B	0.155525160342463	0.110852075432041	0.160617649968301	68.3746136967289	0.158801644494683	0.180531045321101	0.879636210006048	0.379056416303122	0.795470616608415	0.736377966364972	0.557293208358976
ST7L	0.105347592749692	0.0797807356071481	0.186680133266513	20.5090354855373	0.201481417790069	0.19136716380726	1.05285260951558	0.292408548773495	0.732953397652015	0.466826767895419	0.716085930423023
CAPZA1	-0.0140940851510539	0.0427445440371869	0.741605280381252	82.4405711093926	-0.0376863139204544	0.084271050434942	-0.447203561910606	0.654728089842916	0.928606075721575	-0.174807511523078	-0.173752328214208
MOV10	-0.313786021905642	0.100590020839726	0.00181186066018912	12.9347149688499	-0.471527000339022	0.18103806047588	-2.60457386197994	0.00919885911614231	0.163413281137406	-1.78473650169396	-1.78788329047935
LINC01357	0.042281522081971	0.0890235072407299	0.634824154685099	31.5792831786413	0.102568889332166	0.154359426181895	0.664480892869477	0.506382574099823	0.863408291239053	0.128039223046415	0.348075783523623
SLC16A1-AS1	-0.323937851347383	0.161958506968261	0.0454863728419516	22.0156879044297	-0.519045780184075	0.270310570958121	-1.92018306329755	0.0548347801742361	0.399967065456315	-1.83927158428082	-1.96467983409113
LRIG2	-0.149978439195871	0.0739118934292088	0.0424428482898843	20.8763879318243	-0.214359581526416	0.139136702338053	-1.54064008938201	0.123404405274164	0.566554488259168	-0.90477096418192	-0.831076088697575
MAGI3	0.158353417235583	0.160441856570793	0.323650873886911	27.6639286989318	0.189510446446675	0.267563663479381	0.708281700072027	0.478770339033395	0.852953830445492	0.751571210511583	0.671547195125344
RSBN1	0.142278274529658	0.0738793339819855	0.0541268945988123	24.5130377858233	0.167909068149158	0.147573035175256	1.13780317623577	0.255202678394964	0.707646107229631	0.665216407163656	0.591177938324048
HIPK1	-0.0432723229621025	0.0879346220075191	0.622651100323946	24.0189860778698	-0.100158231664072	0.167638857511062	-0.597464294085059	0.550197439073847	0.888023826781851	-0.331551438112514	-0.406182941245203
SYT6	0.0680944619131878	0.101744544660917	0.503323946544183	46.0068516626935	0.0618686928586364	0.165433526931475	0.373979168589347	0.708419814577138	0.936013118086558	0.266704949611633	0.196648198802314
TRIM33	0.084961039908219	0.0628781338523138	0.176630837542651	63.6161907872097	0.0903940687954734	0.115007416551242	0.78598469130204	0.43187645581182	0.824668391870907	0.357311300830935	0.302778614762146
CSDE1	-0.113611994968762	0.0972878061364903	0.242890372005398	38.1819513576455	-0.187285661871669	0.164962372933101	-1.13532351979212	0.25623979111327	0.707646107229631	-0.709412378746908	-0.730345905124054
ATP1A1	-0.225094607944454	0.238846342089189	0.345975427015701	13.4041851278681	-0.326929609383315	0.380360229293048	-0.859526270638124	0.390050232608298	0.801971978325906	-1.30829098880621	-1.24989980227516
CD58	-0.131835257393299	0.0715722660693097	0.0654769007670146	67.222146231847	-0.248607822467498	0.128596074379829	-1.93324581381229	0.0532059234470665	0.397008180140622	-0.807306765864768	-0.95849877595744
TTF2	0.15144686905453	0.0825099297099616	0.0664318309325906	22.0333219077578	0.2097626364102	0.159444989896292	1.31557997869131	0.188315057130802	0.653793664998737	0.714469604578841	0.746896713732417
MAN1A2	0.0105089194239057	0.09511781272133	0.91202618028161	47.2854707506439	-0.00747696137797229	0.163434721064942	-0.0457489163211609	0.96351037501224	0.992434418336823	-0.0426414921784557	-0.0613565737003991
GDAP2	0.198104442215703	0.0752038668785063	0.00843278145847125	40.1528129239914	0.298901214915375	0.135281119683538	2.20948211852911	0.0271411248137978	0.286073562264457	0.965111581992809	1.0785422785716
WARS2-AS1	0.162384354525767	0.150489779963172	0.280570304242508	23.888920160862	0.229065551051571	0.234359736746805	0.977410003233817	0.328366212668033	0.761218471400524	0.773225189164811	0.818714395107134
NOTCH2	-0.0519403201636822	0.0726037895901216	0.474365578833298	49.6202467541931	-0.0665203937163258	0.132255377828237	-0.502969291749463	0.614985862439017	0.912808751628559	-0.378115453590083	-0.281031295872019
LINC00623	0.320140357512302	0.140352412306901	0.0225499204324083	15.0767164693411	0.480689052396742	0.242622446265454	1.98122251174905	0.0475663257369439	0.370542224497153	1.62068196538593	1.75489511090785
PDE4DIPP4	-0.226192779890634	0.152000606632762	0.136723348794453	19.6295879869852	-0.360524277923199	0.244081104759443	-1.47706754391545	0.139657532564828	0.579573497991339	-1.31419030952699	-1.37489083321075
FCGR1BP	-0.112528830607701	0.12205952072925	0.356571514443853	42.4856694432966	-0.195253259392054	0.202128609279595	-0.965985270902293	0.334051551367104	0.765870896494022	-0.703593677967449	-0.759989841838905
SRGAP2C	0.0436011570121519	0.0566583641740168	0.441569881470111	258.593228994936	0.0212321806439696	0.101131748058304	0.20994574949628	0.833710014913148	0.965810822029214	0.13512823102423	0.0454575552837482
LINC02798	0.00428792657277516	0.0869833357561293	0.960683443339959	349.111680513132	-0.00373425532237824	0.125285663055441	-0.0298059269616968	0.976221831836438	0.993334497614086	-0.0760603316945891	-0.0474316055816572
H3-7	-0.677034519271985	0.160229079771121	2.38499765977663e-05	15.5792443251007	-0.994033283731914	0.27052058711684	-3.67451991113188	0.000238297061624064	0.0247604135540325	-3.73608792235287	-3.7319000607019
NBPF15	-0.0739998374921357	0.0861003088590146	0.39008635632275	15.9565232904356	-0.10922934133609	0.169047874507317	-0.64614442301883	0.518185828368511	0.868162262496315	-0.496617996036983	-0.439932562804624
SRGAP2B	0.0404647711434805	0.0688944632424754	0.556972486042526	361.530643657543	0.016264833965565	0.115102308068299	0.141307626567434	0.887626924942305	0.978249979046627	0.118279734568114	0.026976236391997
LINC01145	0.0814593896427433	0.104868228560365	0.4372894389997	14.9846929005161	0.0745971631549701	0.196235196051147	0.380141608926907	0.703840300575085	0.936013118086558	0.338500623650636	0.244005255553239
RNF115	-0.0807039723559313	0.0783267369449571	0.30284562205843	51.4264479863602	-0.129979300477631	0.134288250006988	-0.96791268387865	0.333087979156851	0.765309249955996	-0.532632248499431	-0.51713406225962
POLR3C	0.0998370084576155	0.0863076101548044	0.24737129336092	19.8447019195324	0.117278077173041	0.162352647157815	0.722366276288931	0.470069315028551	0.849301744705455	0.437224205008117	0.402802221746212
TXNIP	0.29644163096391	0.0914587147474056	0.00119001874212283	90.6400264046191	0.417802486142588	0.14710810776908	2.8401050933129	0.00450986735318568	0.121150436653627	1.49337367903843	1.5209217725856
NOTCH2NLA	0.160698675014082	0.133453544818396	0.2285299017706	13.9973559515093	0.227214004316733	0.239200892909144	0.949887776560415	0.342169278418964	0.771707691923092	0.764169809352504	0.811825601579136
NBPF12	0.0114644802995528	0.0992129474778788	0.908005802653376	17.6702842506899	-0.0447379938440686	0.178976616427617	-0.249965580627466	0.802613966496587	0.959320065718256	-0.0375082704700683	-0.199988537166053
ENSG00000237188	0.0969683450493613	0.104738693385443	0.354543660808423	24.432150420286	0.095227210968011	0.17798356674905	0.535033726469127	0.592626535915136	0.905682542018843	0.421813899232114	0.320760617534002
NBPF11	0.020643078922787	0.0812504539858036	0.799443608667051	18.2458577652409	0.011076591402917	0.153132351248247	0.0723334508523314	0.942336544478622	0.989621874300872	0.0117986684242798	0.00767306077413364
ENSG00000274265	0.189611467863582	0.0747823318191703	0.0112283217967175	30.2351102020863	0.237092954829064	0.144229020958251	1.64386441268081	0.100204212554619	0.526176580339893	0.919487779863443	0.848580844680641
NOTCH2NLC	0.128285528878339	0.0924803251457304	0.165391261951783	14.8736561097179	0.25275306579928	0.208328871724238	1.21324069826407	0.225037808210512	0.693984156420534	0.590048128964056	0.90684525090359
LINC00869	0.354651726264039	0.130995557891498	0.00678213044236451	14.3657568112931	0.406143990918088	0.235562208275052	1.72414749331887	0.084681220139386	0.481755660441734	1.80607518498862	1.47754562391076
ENSG00000290790	0.0227344790902829	0.129391439952766	0.860527187742967	33.4261540220689	-0.020736235486399	0.212488552311106	-0.0975875418269071	0.922259817465952	0.984470791778445	0.0230335578115678	-0.110688518687512
FCGR1A	-0.0572493521346262	0.145426113537795	0.693827465211049	47.5543869067002	-0.0918183640781471	0.228760632029095	-0.401373100186526	0.68814545118471	0.934238776540742	-0.406635288232034	-0.375153950850683
H2BC18	-0.172852276500452	0.199040834014245	0.385161053320065	14.4615005752852	-0.302071976947174	0.31758762503101	-0.95114530019134	0.341530621447149	0.771707691923092	-1.02764798980992	-1.15741545163712
VPS45	0.0283026537352785	0.0806262114762113	0.725561797005523	51.4470949521842	0.0494146641921605	0.133164456784929	0.37107998173994	0.710577960544088	0.936123138897229	0.0529454929820276	0.150312219018017
PLEKHO1	-0.0578985353028383	0.0700656835150887	0.408607538782225	69.4972733880013	-0.106211594800953	0.125231157081044	-0.848124358798489	0.39636871715208	0.806085024118117	-0.410122665349195	-0.428704851178857
C1orf54	0.203009717560145	0.114294574390179	0.075700398639845	15.6232359089494	0.249215842250076	0.20540150875359	1.21331067022029	0.225011064903396	0.693984156420534	0.991462457719756	0.893684793090477
PRPF3	-0.0160071519876269	0.146471394727438	0.912976304895314	14.4008522234132	-0.0292897276932705	0.25082304473214	-0.116774468329055	0.907038776626293	0.979656164642957	-0.185084403833516	-0.142512312625743
RPRD2	-0.026943141576687	0.0662217186122028	0.684108895502001	55.9529546022688	-0.100117271252836	0.12345585147535	-0.810956062887194	0.417390903061034	0.81997575713127	-0.243831952620763	-0.406030545515448
MCL1	-0.137547668844374	0.0759462425002384	0.0701224613951515	40.5757225092256	-0.215219311315235	0.138706450862089	-1.55161717409394	0.120753851346205	0.565013312655583	-0.837993533411672	-0.834274766264614
ENSA	0.0873453990493492	0.143567583230292	0.542927377760003	31.1939901814698	0.115535898248341	0.230820001839919	0.500545435089586	0.616691072269783	0.912808751628559	0.370119950092085	0.396320337883777
GOLPH3L	0.0574760734515377	0.0823507548546868	0.485213292965093	19.4293778646907	0.0967109630200696	0.147398946466743	0.656117057403054	0.511748810170787	0.86349909826906	0.209663537024997	0.326281008319207
CTSS	0.0840377446296596	0.0577024062704711	0.145282266434135	73.6779658523284	0.105261092435271	0.0998791190251764	1.05388487065788	0.291935630419811	0.732953397652015	0.352351408177373	0.35809229078416
ARNT	0.0293052500419345	0.0537192418861123	0.585391715338764	40.4368237924167	0.0552871732326525	0.114337045421821	0.483545582524741	0.628708402589603	0.917926578613445	0.0583313864998954	0.17216125016051
SETDB1	-0.0887088776877501	0.0658363610108734	0.177846723159536	32.1787591923258	-0.154708385199628	0.135906564957666	-1.13834372348252	0.254976983264437	0.707646107229631	-0.575634170062044	-0.609140143219356
CDC42SE1	0.0636734840969612	0.0640712016711353	0.32032386470159	51.9359427696193	0.0692979596869418	0.111909889111328	0.619229991533672	0.535764856790684	0.877850956961111	0.242955694198486	0.22428924306096
SCNM1	0.0724755042480115	0.0984749126930038	0.461743252465088	12.6390493437234	0.118768422539875	0.176067425301703	0.67456215899311	0.499953981485095	0.862658958867304	0.290239673763302	0.408347143364636
PIP5K1A	-0.103512291560695	0.0650014952871011	0.111281348092521	64.0798382376264	-0.167335375722098	0.119816604007343	-1.39659588175143	0.162535129414311	0.622272236290521	-0.655157314413663	-0.65611963822892
PI4KB	-0.189888901680099	0.0721172013305066	0.00846194541486633	28.7686193331425	-0.287439117046302	0.135866244947652	-2.11560360085795	0.0343785353464185	0.318189233870129	-1.11916782537309	-1.10297299621076
POGZ	-0.0755927365389301	0.0442077964464138	0.0872767299131807	77.3423511899455	-0.105888793867291	0.0868811543414474	-1.21877747446981	0.222928663259688	0.693860574226315	-0.5051749641744	-0.427503850447523
SNX27	0.215156363688581	0.0496631739526233	1.47551653346131e-05	63.2158654284474	0.31695237143624	0.102103478536052	3.10422696641354	0.00190776919533307	0.083381626656343	1.05671358842177	1.14570271685495
S100A11	0.493580865833157	0.0887444011089789	2.66967295689305e-08	18.2488610960986	0.718243878578159	0.166281949725629	4.31943382768416	1.5643000399825e-05	0.00459264086674599	2.55239506197274	2.63873245530342
FLG-AS1	0.194871534789859	0.230599334701262	0.398074287042537	13.5115067901958	0.26387349420508	0.352306932127902	0.748987516684126	0.453864729486851	0.83817362145648	0.947744576914969	0.948219488879364
INTS3	0.0275199088060935	0.119805219291605	0.818320679138344	23.6337782623169	0.0275286283886302	0.196861657308225	0.139837430838697	0.88878843830969	0.978249979046627	0.0487406292574624	0.0688838764544087
GATAD2B	0.11221121172582	0.0543832582479153	0.0390802320518119	94.499777479562	0.140407594908618	0.09642782390426	1.45609004977676	0.145367727828663	0.589499320436265	0.503697760444687	0.488857015332897
DENND4B	0.0571446348468026	0.0619744453688039	0.356493259105192	46.0109670900169	0.0706296099855642	0.1145644251816	0.616505602621464	0.53756087534258	0.879438445235356	0.207883066639296	0.229243729915709
RPS27	-0.0941983834487238	0.156932210818754	0.548340383413245	32.8734294973628	-0.139243954674588	0.248256260060558	-0.560887989856217	0.574873897948188	0.898362813848091	-0.60512350021222	-0.5516037781303
TPM3	-0.0735451513769321	0.0478008637422161	0.123908405390407	54.7265436531756	-0.0837728742995536	0.0888897557071049	-0.942435645515647	0.345969644696652	0.773290235347221	-0.49417544664369	-0.345220211197492
C1orf43	-0.0636618680722405	0.109662227368956	0.561559381565207	22.1723575842374	-0.0564045131262593	0.182996425202875	-0.30822740424425	0.757909301322275	0.95152739001385	-0.441082979483573	-0.243394539841143
UBAP2L	-0.0131509536112017	0.0810075733485451	0.871036326910804	27.4720242639423	-0.048563554166426	0.153414085074826	-0.316552121943299	0.751583469845001	0.949668749992681	-0.1697410595391	-0.214221769681208
IL6R	-0.160982637300311	0.0490720464663647	0.0010360987454948	85.1492816714089	-0.246672519166975	0.097066425100691	-2.54127540919624	0.0110448880084439	0.179953249297339	-0.963884925450851	-0.951298360974382
ADAR	-0.0374506341929974	0.0572906131280092	0.513307798316253	48.3552568182787	-0.0625366079939264	0.108600806867631	-0.575839257531023	0.564723835802629	0.895423754680542	-0.300277638681569	-0.266209376022504
ASH1L	0.0122245517260004	0.0451127367292188	0.786408079859024	227.299410741141	-0.00825628349604983	0.0794637589321639	-0.103899986698314	0.917248717664672	0.983123528256004	-0.0334252075845942	-0.064256089582027
YY1AP1	0.0795911106446304	0.0516228319888746	0.123126777735893	48.2538794084176	0.101522968736402	0.0968793310505614	1.0479321815653	0.294669853971367	0.735368146957365	0.328464329203208	0.344184371605507
GON4L	-0.0323204182434065	0.0710807631880009	0.649325129246504	63.2631336177984	-0.0634053906896424	0.12011578717566	-0.527868918653608	0.597590318642219	0.906402472150772	-0.272718394103538	-0.269441735486554
KHDC4	0.064849622824409	0.0844647987138767	0.442623247386434	20.1766066745802	0.0933550939684438	0.168252718937729	0.554850433073804	0.578996967804034	0.899875999117855	0.249273848281261	0.313795291070663
ARHGEF2	-0.0327107039739685	0.0591005663351688	0.579937986069785	48.1149245721061	-0.0631558296390397	0.105507807927416	-0.598589155434713	0.549446889506981	0.887546398148371	-0.274814988088969	-0.268513228245616
SMG5	-0.0786337168039556	0.0965653439171452	0.41546980464318	20.1568924997882	-0.106866639154498	0.17030796729615	-0.627490544635922	0.53033773224617	0.874400871195434	-0.521510946851208	-0.431141983992384
CCT3	-0.115446790696536	0.202030090403258	0.567705728743715	18.3433574420483	-0.156521128876111	0.3063255623251	-0.510963328323207	0.609376735482568	0.912759404541566	-0.719268802864197	-0.615884567581709
MEF2D	-0.148016785473583	0.114932141647584	0.197793860956725	23.4926390894956	-0.223710069846631	0.196317836540583	-1.13953002839039	0.254482151073499	0.707646107229631	-0.894233065730636	-0.865865155704067
PRCC	0.0828505237389053	0.0991308594711348	0.403284730541375	13.677157917434	0.0901820284411573	0.199087513007927	0.452976819483233	0.650565433385786	0.925228529914992	0.34597372130845	0.301989705579892
ARHGEF11	-0.0434385084909118	0.0682312412677126	0.524361550232062	76.693037858091	-0.085539358155611	0.109750935902305	-0.779395250276079	0.435746920888425	0.826613259845868	-0.332444177848772	-0.3517925230522
MNDA	-0.217031124824578	0.0900510669277037	0.0159486105127729	26.9443465808017	-0.395715724892978	0.175221061727859	-2.25837990587898	0.02392198439599	0.269955672271961	-1.2649743905119	-1.5058227765233
IFI16	-0.0150078378317975	0.0494250354275866	0.761395697994973	195.371999922333	-0.0586326118608669	0.0895884763108319	-0.654466001379887	0.512811624253648	0.86468267445341	-0.17971614185363	-0.251684318248519
DCAF8	0.154235805246881	0.0866124997897178	0.0749521758324417	30.929105522865	0.202198418248647	0.161089429427202	1.25519358388455	0.209408494137306	0.678492162080131	0.729451620032532	0.718753574736662
COPA	0.0735264673975895	0.0727640725739163	0.312266513012139	66.0498872747255	0.0825759456030894	0.129075616841393	0.639748603367575	0.522336051649919	0.86958934303322	0.295885391363947	0.273690806479788
CD84	0.0383730438325742	0.0580446954510749	0.508551547456142	89.8691983633326	0.0323220643864808	0.108783654244472	0.297122436371209	0.766373035686084	0.952465780207742	0.107043087783993	0.0867181499607489
ARHGAP30	-0.173946991617387	0.0704703146062134	0.013572896828691	37.9927194399779	-0.250291357944816	0.125524057952802	-1.99397121178895	0.0461552006861261	0.364672439280482	-1.03352874062963	-0.964762473266337
NDUFS2	-0.119457243729551	0.106686408784946	0.262839739856557	21.7467573739711	-0.183462246920834	0.188251142051288	-0.974561136372026	0.329777999329357	0.762658336696929	-0.740812741187958	-0.716120654595624
FCER1G	-0.0246083867336786	0.0783910112903391	0.753582957990114	26.6128385058392	-0.0235002569675052	0.149324034142995	-0.157377592310431	0.874947272132029	0.97794492137834	-0.231289774985269	-0.120972230641432
SDHC	-0.135494289951846	0.101118245232053	0.180258716001284	13.3438701330325	-0.237662777125186	0.203921132462743	-1.16546418831117	0.243831148046394	0.704500594066889	-0.826962892271689	-0.917777061458359
FCGR2A	0.132461995006537	0.119554699460562	0.267878476388455	61.7426555754468	0.122103436532874	0.190129791659666	0.642210962664074	0.520736215990106	0.86958934303322	0.612483880719896	0.420755268084625
HSPA6	-0.210851668732585	0.22614463241477	0.35114260682673	24.2359639911547	-0.306064365735053	0.327414288732902	-0.934792329679705	0.349895333266995	0.774904532777244	-1.23177868423524	-1.17226937972099
FCGR3A	0.194781582150171	0.100460562056162	0.0525152151964109	70.0491993520941	0.25325683849582	0.164885083282825	1.53595967235807	0.12454827138076	0.566554488259168	0.947261356165205	0.908719568211499
FCGR2C	0.0048839728236343	0.178655083674307	0.97819059435522	21.3238349777457	-0.0327156056737036	0.287753683374868	-0.113693090875517	0.909481089690011	0.979656164642957	-0.0728584032438862	-0.155258502400632
ATF6	0.107967026216352	0.0524189269324598	0.0394276629958434	200.371461043639	0.104015115308542	0.0926177289363823	1.12305836585551	0.261412706878436	0.71161630092909	0.48089822380934	0.353456556235773
OLFML2B	0.155841853404977	0.12471404196999	0.211448086973111	28.3568783214754	0.224209403475896	0.201139764766518	1.11469456940132	0.264981328967877	0.714269299376455	0.738079224489727	0.800646799317691
UHMK1	0.0311176041857368	0.0722204165065833	0.666562965170173	21.2218189931827	-0.00277919552903243	0.160102323538028	-0.017358870674805	0.986150320653975	0.99463916041052	0.0680672556332478	-0.0438782468683928
MGST3	0.0358943979526872	0.128510509195701	0.780006170572361	21.6512009855011	0.0186184954012614	0.222467483067888	0.0836908618936449	0.933302222808442	0.986979901292385	0.0937279352256335	0.0357331785529764
UCK2	0.130985674246512	0.0807313225984018	0.104698709364119	24.7311157925648	0.144679405549888	0.145927293378997	0.991448564554215	0.321466596312709	0.756260933714101	0.604553164878509	0.504750549611411
POGK	0.344217467255946	0.106378689871975	0.00121313118858923	13.3311806422388	0.54937513681996	0.196557560592892	2.79498349065199	0.00519023656522957	0.128985701655419	1.75002290593836	2.01044591334529
POU2F1	0.0306962148535494	0.0540496614916079	0.570085131093934	87.5639981319604	0.0201883649826588	0.109016694850487	0.185185993854855	0.853083154376152	0.971780584424448	0.0658035747702133	0.0415739749037525
CREG1	0.0549184374521278	0.08669667270099	0.526436583466361	45.7087801859391	0.0703812419818596	0.142113168512063	0.495247855767044	0.62042517373378	0.913150543552574	0.195924053786492	0.228319661479148
RCSD1	0.13922808274177	0.0503893150571513	0.00572643913115834	178.921983237146	0.172153988300509	0.089414126327098	1.92535559393299	0.054184886974806	0.399258354528107	0.648830940680707	0.606971424880604
MPZL1	0.154599219023077	0.0589460116381401	0.00872294726333105	108.204299106518	0.183700554280683	0.100331854665697	1.83092951777646	0.0671110638671721	0.4405013453117	0.731403859322186	0.649931133916409
DCAF6	0.184240354327497	0.0580910964642513	0.00151613948198872	142.2385081416	0.218545319335542	0.102659684067754	2.12883296222989	0.0332680827392523	0.312965890064263	0.890634446387465	0.779573225837773
SFT2D2	0.0820102377539792	0.0661150531413005	0.214821185810027	48.4966790509462	0.0795722380248116	0.119007662743172	0.668631214080181	0.503730755964034	0.862658958867304	0.341459750122517	0.262515327656644
TBX19	0.182504057728692	0.0945121150635322	0.0534815299811048	16.6245808264581	0.199634389443606	0.166606531325835	1.19823867560857	0.23082411276858	0.698301617009058	0.881307154301389	0.70921394783693
C1orf112	0.211894621205325	0.125627700527875	0.0916635349004904	19.0065266017717	0.337486411104863	0.222063465281365	1.51977458641047	0.128567638377688	0.566554488259168	1.03919168296402	1.22210087462831
PRRC2C	-0.0815913793648197	0.0616825472657599	0.185914269462677	136.952281966989	-0.129013623599713	0.101427742508442	-1.27197569825608	0.203381753893773	0.671622176530195	-0.537399351295594	-0.513541202030077
DNM3	0.751991417056574	0.356355297785014	0.0348386035421319	22.0709867141253	1.1032400094474	0.551240827652183	2.00137572201658	0.0453519150009588	0.362515858866186	3.94056266596567	4.07113424389172
SUCO	-0.149252336633387	0.0682233574284346	0.0286913578123804	37.1481249646532	-0.239771649439743	0.130420542805141	-1.83845001931928	0.0659961203124547	0.437353350855221	-0.900870380209462	-0.925623250635521
PRDX6-AS1	0.0605428468386932	0.120273372687565	0.614699254809111	20.7696122282043	0.0373346963078298	0.214153762223079	0.17433593470536	0.861601459825263	0.973500049088577	0.226138078968744	0.105367955384673
KLHL20	0.00710873639518745	0.0828560495529079	0.931628406227838	29.405977461004	-0.00621949417430345	0.143213655621933	-0.0434280805646229	0.965360293758104	0.992434418336823	-0.0609070928118924	-0.0566780896139236
GAS5	-0.163734078888113	0.0993237376671555	0.0992523869590467	14.3293341906247	-0.215622484362015	0.188170799330115	-1.14588706180569	0.251841885317835	0.705562730728906	-0.978665521902435	-0.835774796387029
ZBTB37	0.0870135550151438	0.0712313489958983	0.221873062481461	24.466231984045	0.112293775039248	0.14713716228083	0.763191115681035	0.445349426443776	0.833913393888431	0.368337301761042	0.384257819039643
RC3H1	0.0730620948372869	0.0462914556658203	0.114495265627754	87.3565914562126	0.111342862883406	0.0863837333372583	1.28893321209796	0.197421306559612	0.664547148669794	0.293390806907765	0.380719891866861
RABGAP1L	-0.00832890800132307	0.0561774938560595	0.882137121569472	261.189597527113	-0.0375175695697265	0.0965279811023921	-0.388670405630153	0.6975199772855	0.935558801610146	-0.143837289476621	-0.17312450447673
COP1	0.0319071305931363	0.0314758562876701	0.310725088912334	206.043676542621	0.00447454242706255	0.0617017513931962	0.0725188884598817	0.942188974226357	0.989621874300872	0.0723085490946025	-0.0168902685767613
RASAL2	0.0450054206922707	0.0899831996705475	0.616966931538127	222.581344632623	0.0241644493906253	0.146380322345485	0.165079902840989	0.868881091188575	0.975321681446287	0.142671860101974	0.0563672415391606
RALGPS2	-0.0422949576615673	0.120240672442297	0.725023880888618	59.8699997686101	-0.102660173061774	0.196223762636999	-0.523179107780582	0.600849618796891	0.908417027031294	-0.32630108420457	-0.415491568126515
ABL2	-0.076931939749289	0.0771989718997948	0.31898736213546	73.2540119465278	-0.153936413579598	0.128672392961848	-1.19634375359166	0.231562441049341	0.698362467840181	-0.512369091902475	-0.606267975317893
SOAT1	-0.0193708107135516	0.039974671861885	0.627976358447635	87.8606110945232	-0.0515438939501754	0.0785050963964736	-0.65656748817763	0.511459059599255	0.86349909826906	-0.203153797873776	-0.225310307187299
TOR1AIP2	0.0610248147055021	0.0736152764879853	0.407121698689187	23.6161979639965	0.0224074485998704	0.147394903957624	0.152023224672086	0.879168617910449	0.978249979046627	0.228727184466574	0.0498302120122766
TOR1AIP1	-0.0731769936064921	0.0903854657375979	0.418164252719835	16.6370322366725	-0.114822517329116	0.171919972708802	-0.667883524642025	0.504207944840877	0.862658958867304	-0.492197722871718	-0.460742318160374
CEP350	0.176580095206723	0.0457898936513662	0.000115110768649634	165.823207714634	0.243337573411248	0.0882835504972537	2.75631838593552	0.0058456065340867	0.135830190646479	0.84948394576237	0.871814332263949
QSOX1	-0.275757479637713	0.0810175237844386	0.000664853300569958	20.3580746338823	-0.469805112863135	0.161434370945793	-2.91019260713003	0.00361206083876543	0.110508994661562	-1.58044921484175	-1.78147690220049
ACBD6	0.0597883367617828	0.0630694760301856	0.343141776045928	72.9370751781286	0.0604698292476751	0.109697384072859	0.551242217476327	0.581467643088192	0.900984832900408	0.222084891354328	0.191443640684267
XPR1	0.100621189335939	0.0532447957210595	0.0587867882034949	94.3063048303146	0.109837293340103	0.0979418112180108	1.12145458588277	0.262094412197688	0.712749781197213	0.441436782574341	0.375118327763342
STX6	0.191125368472115	0.0648530298649794	0.00320817375549354	57.8323464494148	0.226893808059073	0.116653128101178	1.94502977976106	0.0517713942498139	0.391580670512323	0.9276203726329	0.810634291705097
MR1	-0.0738041887156978	0.0798395326754132	0.355274674260742	25.7299816387176	-0.0952982648607713	0.147084806957843	-0.647913722918272	0.517040754450433	0.868162262496315	-0.495566981316701	-0.388101135784429
IER5	0.0406892282544362	0.170565277152409	0.811450532631761	18.4866119473735	0.0783255693644047	0.294848924526012	0.265646447550446	0.790511510410319	0.957707735145993	0.119485506114358	0.257877020214666
GLUL	-0.311862759760299	0.179640172346207	0.0825565308723298	81.8435263712328	-0.449406933988156	0.276207217855508	-1.62706441010985	0.103723418783011	0.53633457159318	-1.77440484073231	-1.7055842228676
RGS16	-0.312482951927281	0.200599329779618	0.11929329600014	24.5585414700367	-0.46839255635052	0.288786750564942	-1.62193229237222	0.104817846274605	0.536864591939044	-1.77773647974775	-1.7762213987995
SMG7	0.166547653026344	0.0557789589950947	0.00282790518222962	43.3217608522299	0.216439538620383	0.103203927056337	2.09720254639373	0.0359756491885822	0.322142926961825	0.795590205132201	0.771738539146355
NCF2	-0.138818206029361	0.0965378536145571	0.150443540255474	20.0442138929669	-0.19879023658055	0.171075475586625	-1.16200312113054	0.245234197136427	0.705221335635026	-0.844818790938954	-0.773149383051851
ARPC5	0.0127776424947024	0.0690067309038493	0.853099493385085	31.1319661974677	0.0183501701116192	0.135160605334411	0.135765669783867	0.892006531262777	0.978812670680544	-0.0304540336772411	0.0347348578063779
RGL1	0.102634613509864	0.138249470028278	0.457852875286093	80.7529047644359	0.138099218024872	0.209566386764848	0.658975993988154	0.509911184265558	0.86349909826906	0.45225278911164	0.480268557133204
TSEN15	-0.062002146652663	0.186082957897838	0.738986136897243	14.82866673738	-0.149283621850218	0.310280882405514	-0.481124137242577	0.630428274104324	0.918582122268402	-0.432167045148065	-0.588956977464368
EDEM3	0.149097079542111	0.0677546526315436	0.027768337215316	46.4502346235027	0.186441390554807	0.126167871542498	1.47772478266789	0.139481458222157	0.579573497991339	0.701846661506668	0.660128583881476
NIBAN1	-0.169587045082234	0.107103430519208	0.113331443371106	129.38708950975	-0.284319982976669	0.180692127321052	-1.57350509505869	0.11560190948566	0.557656783639952	-1.0101073419809	-1.09136806602587
RNF2	-0.079149213313409	0.0851145834583742	0.352415792879149	26.7413083603792	-0.118488025671672	0.148376804638371	-0.798561648233735	0.424544633240366	0.820994057838924	-0.524280166416767	-0.474380067438813
TRMT1L	0.13266912767483	0.0842186283682176	0.115188522350494	17.1427722542937	0.175317544394441	0.165926967264778	1.05659464091017	0.290696627369519	0.732953397652015	0.613596586290514	0.618741629939591
SWT1	0.0807299411835707	0.112764258713457	0.474042100328431	16.75629817188	0.126004844436871	0.202763477740556	0.621437577619871	0.534311753935589	0.876774382873446	0.334582065700847	0.435270696193166
IVNS1ABP	-0.036286577524469	0.085880203934188	0.672641479983678	37.0968008161493	-0.056449825204329	0.148332050038818	-0.380563911774673	0.70352686393482	0.936013118086558	-0.294024388770477	-0.243563126215051
TPR	-0.040523436376882	0.0708447800911038	0.567319850137584	46.781776835031	-0.0870941644625854	0.124162687958096	-0.701451989280216	0.48302098670208	0.85502943547681	-0.316784566997586	-0.357577275563843
ODR4	-0.0976200432977615	0.0693456936379013	0.159210906844204	24.4938157843257	-0.174933624321163	0.136668025696774	-1.27998940080754	0.200548863615684	0.667728290164191	-0.623504473171063	-0.684389389560879
PDC-AS1	0.433828988699603	0.188986709865975	0.0217014588068726	14.4522373184676	0.616330763208664	0.315537339260067	1.95327362731129	0.0507871807530829	0.386839563495473	2.23141118681027	2.25955844021326
PLA2G4A	0.113638595984089	0.0753107748836624	0.131316983050613	119.465879192675	0.108531757566712	0.128747852054686	0.842979170795127	0.399240093128203	0.807849737304382	0.511365592026633	0.370261001606196
RGS18	0.303742773092981	0.0901438976456731	0.00075295870906237	18.7581919920675	0.43330663010858	0.168020104560006	2.57889751493299	0.00991161874949135	0.169513305756052	1.53259502246942	1.57860589397475
RGS1	0.604690901314214	0.25889201463665	0.0195075225850351	95.4191865726547	0.826378956875142	0.415530588797592	1.98873194694621	0.0467307977954995	0.367113414350664	3.14927220573904	3.0410556662199
UCHL5	-0.0334094456615124	0.0936571881222242	0.721301003669916	15.784218581094	-0.121883591101909	0.192420588802555	-0.633422815408675	0.526457569799279	0.873306883645441	-0.278568590910586	-0.487013477505969
RO60	-0.15394185077867	0.0919946073192735	0.0942526947621597	14.9172462735043	-0.296689126934268	0.200473869907299	-1.47993914155226	0.138889488729051	0.578928485026075	-0.926062198361342	-1.13738822702896
CDC73	-0.0582262936147376	0.0454489867418008	0.200146205898878	66.7145899109626	-0.10484773761846	0.0828777089254785	-1.26508972047884	0.205839167386777	0.674334500177858	-0.411883365399421	-0.423630536631407
DENND1B	0.103800137183815	0.191781371050243	0.588340776254112	22.4665757020742	0.162904457141381	0.308422953477056	0.528185257630314	0.597370760585866	0.906402472150772	0.45851391969708	0.572557975202488
NEK7	0.164907400152891	0.0404504189574315	4.5663945308712e-05	93.3352888346352	0.23177567868442	0.0780284173089741	2.97040087032194	0.00297411373972222	0.101709957208737	0.786778854780973	0.828797591683243
PTPRC	0.0427083222181584	0.033360247054773	0.20046917847909	348.945029341017	0.0142210672518392	0.0653996927644702	0.217448533023768	0.82785881201587	0.964716281109557	0.130331970457966	0.019372276607808
MIR181A1HG	0.615497696319007	0.234772843342773	0.00874992621444501	57.3755858923412	0.807876386340889	0.374250558492368	2.15865111757038	0.0308772438015251	0.308045256548911	3.20732572815762	2.97221571433024
LINC00862	0.457360347709103	0.197334651147819	0.0204662299900096	13.4897371329509	0.681556613964499	0.309700560823944	2.20069544643784	0.0277575913989689	0.288962298363179	2.35782038372682	2.50223523042906
DDX59	-0.342677891373779	0.103753084463614	0.000957173832100495	13.0286615698949	-0.525649220890587	0.204218639244508	-2.57395320444396	0.0100543870973165	0.170893548595438	-1.93994207292384	-1.98924834146155
CAMSAP2	-0.022834412439506	0.0487833944241585	0.639729122856884	60.3912205278073	-0.0451197435629295	0.105226015470657	-0.428788863296942	0.66807688420795	0.932866472550046	-0.221760080343051	-0.201408860479056
KIF21B	0.0208947007304662	0.130289239078575	0.872588317659778	17.4570159308319	0.0131451168976886	0.225379424456671	0.0583243875494753	0.953490242121866	0.991143366450563	0.0131503672625225	0.0153691371262818
NAV1	0.549039488077048	0.247869867678061	0.0267579237354128	12.580215982678	0.815724429029013	0.396576736041015	2.05691447554969	0.0396944533042912	0.340494321412355	2.8503158024246	3.00141483993705
IPO9	0.083067752661475	0.077758650613255	0.285395727169921	37.5909365101153	0.0898064466004885	0.138023796499053	0.65065915355476	0.515266536083583	0.867123425954815	0.347140663414854	0.30059233023713
RNPEP	0.129943159610415	0.0721539233620238	0.0717161107555867	24.4608906616568	0.173401316002003	0.132519320899416	1.30849837461525	0.190704325508036	0.657357396330857	0.598952832238581	0.611612184325487
PPP1R12B	0.0660327290284138	0.108770855486033	0.543797101849395	48.326195604551	0.0703722546676434	0.186369881117639	0.3775945675644	0.705731800900749	0.936013118086558	0.255629431273933	0.228286223623737
KDM5B	0.428571281492218	0.171236868836551	0.012321586983956	15.3513408122258	0.586332045685234	0.281633030503118	2.08190085032921	0.0373515271068547	0.330168314249517	2.20316706604191	2.1479463662454
KLHL12	-0.201509076867189	0.0927878975538913	0.0298769972770887	13.4043093411894	-0.310847978284408	0.164081620263335	-1.89447165249543	0.0581624335789566	0.413290995766857	-1.18159078245077	-1.19006710448289
BTG2	-0.0846934251285734	0.162327964684574	0.601849513477674	37.5095933745996	-0.153044610833248	0.250108348683704	-0.611913243355157	0.540595159049849	0.881856974901926	-0.554063374552227	-0.602949968339339
ATP2B4	0.0368298463987495	0.160209636786785	0.818180870328476	41.1172835486157	0.0280595492069369	0.259377633255772	0.108180296252713	0.913852674531519	0.981456089441001	0.0987531140423705	0.0708592000194125
PIK3C2B	-0.015262720841356	0.0843604346341362	0.856428220760781	21.8485641968676	0.00367556704251669	0.173060433662261	0.0212386330297183	0.983055296524094	0.994479297319406	-0.181085359693235	-0.0198629056452887
MDM4	0.0561916554905997	0.0437917046112967	0.199436892012086	91.8642608354438	0.0994114160542499	0.0852202921965554	1.16652282563129	0.243403125424954	0.70394922282921	0.20276371271473	0.336328209955819
DSTYK	0.0309655010620205	0.124680095527656	0.803856174033785	14.2973532677263	0.064616510294401	0.234777090664471	0.275224938308598	0.783143428537808	0.955795013924363	0.067250165820895	0.206871622608721
ELK4	0.0515670055999909	0.0787732467467227	0.512708660315072	27.8588601332868	0.0240961066716153	0.133380780579023	0.180656512632562	0.856637194932543	0.972280347918738	0.177920341855612	0.0561129682488658
RAB29	-0.007447243794829	0.0812303621295119	0.926951855864062	26.4698689413245	-0.0555378239232089	0.141743064528234	-0.391820397760246	0.695190922498253	0.935558801610146	-0.13910103670652	-0.240169969345339
SRGAP2	0.063489314765813	0.0483457336324909	0.189103736943061	929.600105804849	0.0428446764051806	0.0838167128692331	0.511171041413004	0.609231294328732	0.912759404541566	0.24196634644183	0.125868175292628
IKBKE	-0.162643165552446	0.0684707300636813	0.0175314725234618	31.5071817276902	-0.282686128234177	0.134127643767823	-2.10759035418166	0.0350664386559145	0.32033704112605	-0.972805194047529	-1.08528920894709
RASSF5	-0.0161571899299319	0.0937989514735274	0.863238304492841	17.6233004647332	-0.0749868217316412	0.179657373007636	-0.417387945043891	0.676394670949053	0.933467627372017	-0.185890399602231	-0.312531162129664
MAPKAPK2	-0.0597844454730615	0.0669742290572937	0.372045434781196	29.8952389011615	-0.100275931561705	0.118681861006731	-0.844913710579727	0.398159018831514	0.807042411450029	-0.42025367350637	-0.406620850954852
PFKFB2	-0.112110537464163	0.10608214009224	0.290590258599715	17.5218139102229	-0.213420311277721	0.224435157742991	-0.950921920718483	0.341644013145327	0.771707691923092	-0.701346629663563	-0.827581475956506
CD55	0.290277851866946	0.148575951131035	0.0507327113886818	13.2825311138659	0.332450913738767	0.268215534659301	1.23949164302157	0.215163481731237	0.682549132427374	1.46026218873719	1.2033659969106
CD46	0.142330913456934	0.084569567583594	0.0923743332551493	27.3182274359433	0.191072813362999	0.158441727941239	1.20595007291174	0.227836741843187	0.695508280116647	0.665499180654162	0.677360077349175
MIR29B2CHG	0.122992070917693	0.0566092491559171	0.0298066886127853	118.791011860621	0.144512171843763	0.0986421892126202	1.46501383431659	0.142917143366504	0.587398542216681	0.561611957069069	0.504128346320109
TRAF3IP3	0.235165951229105	0.0727866409804861	0.00123403519617062	54.0235936609315	0.338127859210472	0.125023415033773	2.70451626296667	0.00684039212392848	0.142151092175374	1.16420401813337	1.22448742176499
RCOR3	0.13971673751073	0.0950613315992375	0.141628491050303	36.8546388623266	0.176037529566911	0.167246958585454	1.05256042355452	0.29254250372964	0.732953397652015	0.651455967857795	0.621420379064871
LPGAT1	0.00456824037462953	0.0732042154627221	0.950241060538906	33.9511127589765	0.0262377036570689	0.154546480352299	0.169772249728744	0.865189251590288	0.975321681446287	-0.0745545010044565	0.0640809115772131
PPP2R5A	0.0155187631235701	0.0721686103370383	0.829740181986682	26.1352177020906	0.0308725570942449	0.146741734673078	0.210387025634016	0.833365618097465	0.965810822029214	-0.0157288808627923	0.0813251689110883
PACC1	0.0580419030816633	0.0966950758268599	0.548334923359721	16.584856574093	0.0337470935619449	0.17887454736787	0.188663474253501	0.850356580743887	0.971231507842182	0.212703143411814	0.092020058671147
BATF3	-0.0819677646742271	0.0979344570003191	0.40261194409546	13.9501598393939	-0.139556407157656	0.18851972644569	-0.740274823164781	0.45913325448088	0.840294726628849	-0.539421272965064	-0.552766276814598
NSL1	0.183712090030053	0.0524938614061259	0.000465804567472322	58.5249963333522	0.287613655232937	0.0999781002057379	2.87676655828703	0.00401772699416607	0.116450645036171	0.887796638950475	1.03654621839973
TATDN3	-0.0612431092400008	0.0798209983317019	0.442929551747544	24.7075864870302	-0.118737136009538	0.148195260312414	-0.801220874130696	0.423003788820661	0.820994057838924	-0.428089536929117	-0.475306897775287
ANGEL2	-0.279427198417814	0.0893583260628504	0.00176574970688952	19.4513021665987	-0.438047447745613	0.17828185886522	-2.45705003601502	0.0140083174253265	0.20566432940712	-1.60016274705699	-1.66332055550418
RPS6KC1	0.0762340128628563	0.0599687249520054	0.20364701095378	80.9872456654401	0.0979790209373176	0.107359385934381	0.912626502886328	0.36143901058935	0.785519449654217	0.310430180202588	0.33099889580706
PTPN14	0.198054726004546	0.284473537909243	0.486294235268427	31.8872633771783	0.241073475299772	0.454279291603803	0.530672385370414	0.595645825273039	0.906138552425035	0.964844509176338	0.863390615960371
GPATCH2	-0.0823500525342611	0.0852682925894861	0.33415638602352	50.3314674017326	-0.136954031544774	0.145326478743077	-0.942388701145752	0.345993669855738	0.773290235347221	-0.54147490281952	-0.543083978257325
RRP15	0.0797782517175808	0.106208682092335	0.45256465280439	15.2234326256873	0.0690683343826647	0.190936491853	0.361734594117503	0.717550372867065	0.937942061091604	0.329469640997235	0.223434907990608
LYPLAL1	0.283764487787292	0.0780761868473777	0.000278567486074211	42.0335008585284	0.389854595367796	0.136753728977203	2.85077853659687	0.00436123337363976	0.120086560943171	1.42527274668236	1.41693992569613
EPRS1	-0.226031753209957	0.185495391946199	0.223022522527346	15.9325933951163	-0.382910007982613	0.303082825765736	-1.26338405026809	0.206451193326435	0.674657265968215	-1.31332528284585	-1.45817831899291
RAB3GAP2	0.0852168956544412	0.0763770008202543	0.26453332692111	57.8305266506073	0.125799415294199	0.140754336979062	0.893751610033249	0.371454805067909	0.788679643999865	0.358685744159659	0.434506384430531
DUSP10	0.388445362535906	0.142897295668805	0.00656077040181609	22.3349789246578	0.513006707121685	0.24308895688058	2.11036615445145	0.0348268294024955	0.32033704112605	1.98761278425316	1.87513493338728
MIA3	-0.00792627604078168	0.0912628608462666	0.93078990232727	36.1568324842103	-0.0598812505252188	0.161589944979407	-0.370575350668323	0.710953844200184	0.936123138897229	-0.141674372206759	-0.256329955211364
AIDA	0.364906213651988	0.0771779557475112	2.2661435886689e-06	80.3550462868607	0.490291646392522	0.118065029577309	4.15272539335179	3.28538897853977e-05	0.00655507035141818	1.86116174054957	1.79062215258899
BROX	0.212587797970303	0.0962779977397758	0.0272399444512727	22.2691451274145	0.298250528408587	0.17343327225544	1.71968460566961	0.0854897876105626	0.484354177336799	1.04291539132046	1.07612135939501
FAM177B	0.601890099876544	0.119654512784449	4.89883695432176e-07	44.7091838653329	0.842122164818998	0.197698643345849	4.25962541050831	2.04769782713945e-05	0.00543256331350786	3.13422645082469	3.09962923984513
ENSG00000287684	0.628584744463414	0.123973515035726	3.97158286966811e-07	189.0707935229	0.849645579675259	0.187363850187693	4.53473590996407	5.76756049982965e-06	0.00317619556725619	3.27762864798791	3.12762056763346
DISP1	0.112709610128731	0.0928479510429337	0.224779815613564	394.226701422717	0.130328930962089	0.142098730849858	0.917171674811051	0.359052687106577	0.785267334351039	0.506375129900104	0.451358726113747
TLR5	0.0787843598289599	0.102836018994323	0.443607050395604	68.7426656767809	0.0928779708411437	0.167418462496804	0.554765403146124	0.57905513409646	0.899875999117855	0.324130507145607	0.312020125124506
TP53BP2	-0.169611985020784	0.11512718068284	0.140681609686252	18.2882238866111	-0.252221710876295	0.200339905201298	-1.25896890398778	0.208041563877204	0.677920054598675	-1.01024131799147	-0.971944470096838
FBXO28	0.0771369928024506	0.0625573944823783	0.217553546810661	45.5325324673917	0.134593566869362	0.121768329836611	1.10532489892865	0.269018832723586	0.719072769429078	0.315280939946204	0.46722556635306
DEGS1	0.0231046656356854	0.078474005101264	0.768433587560377	19.5251838984007	0.00854377312021259	0.14670901679666	0.0582361827975053	0.953560499911742	0.991143366450563	0.0250221800536893	-0.00175044545727613
NVL	-0.0163940447488479	0.0881783847938278	0.852508214298665	33.8284432698383	-0.0569013901503341	0.15491363840499	-0.367310397820346	0.713387499005141	0.936560429246333	-0.187162770969856	-0.245243201375445
WDR26	0.0362840206604122	0.0413658721211822	0.380405879685716	71.0659897307153	0.028795511855438	0.0763426998402921	0.377187496848786	0.706034271344057	0.936013118086558	0.0958209674879899	0.0735973943271503
LBR	-0.0251002778672395	0.0754421388295578	0.739353962237659	25.4182117554458	-0.0233007205656231	0.14182542055571	-0.164291566873729	0.869501620151256	0.975608957731648	-0.23393218773919	-0.12022984318341
TMEM63A	-0.0402137653865139	0.100207196671443	0.688194728240318	30.9370239747457	-0.0566204643962315	0.175026621479383	-0.323496299692336	0.746319409431559	0.94809250005527	-0.315121031067299	-0.244197999825683
H3-3A	0.0346904074578266	0.0730819839651058	0.635016525728867	31.3475148555765	-0.0166806163122038	0.1466915694506	-0.113712167472727	0.909465966840538	0.979656164642957	0.0872601629440138	-0.0955993380616342
ACBD3	-0.0282124640225564	0.0713780449411033	0.692655379365026	30.2987936254902	-0.0517304036619455	0.13283775890139	-0.389425447175354	0.696961450678675	0.935558801610146	-0.250650684634741	-0.226004228043401
PARP1	-0.110788126468133	0.0783993367709685	0.15761873484902	23.1199924856127	-0.0971977161061745	0.151909083584464	-0.639841369671161	0.522275734088185	0.86958934303322	-0.694242708809088	-0.395168160990914
ITPKB	0.068790278197911	0.06858954899206	0.315896312242772	55.2369616792633	0.103498813868714	0.119414362507869	0.86671997986753	0.386095455436397	0.801744974769321	0.270442837326397	0.351535624967735
ZNF678	0.0536744868524187	0.0768493333111187	0.484903382336932	26.4232695663074	0.0531113665733073	0.158243852908858	0.335629887651291	0.737149983014953	0.944126573696193	0.189241617967567	0.164066027635984
ARF1	-0.00282562338898827	0.119388324921073	0.981117828587491	28.6372362119165	-0.000220851110699451	0.203134422882825	-0.00108721657100355	0.999132526854645	0.999313989354982	-0.114273940076886	-0.0343597690790936
NUP133	-0.0867654969458633	0.146447365383659	0.553536697682832	13.7688348860751	-0.167990843388754	0.256018818512802	-0.656165997345831	0.511717324212302	0.86349909826906	-0.56519443308018	-0.658558346004917
ABCB10	-0.0232189809898249	0.140889908852386	0.86909959385981	15.4138830347394	0.0220043278664766	0.252594369850194	0.0871132950410839	0.930581457646994	0.986777015567636	-0.223825961943239	0.0483303765250302
TAF5L	0.12721981751093	0.103148082635642	0.217437510775136	12.9412367956927	0.206460424860129	0.205019190523863	1.00702975332496	0.313920476325882	0.751961749946338	0.58432318472923	0.734610632519239
LINC01736	0.665507650834855	0.102095856379871	7.10333611618068e-11	23.700685103653	0.992733948957805	0.180822333775533	5.49010693662515	4.01690466432366e-08	0.000110605469932152	3.47597651817911	3.65998964787264
GALNT2	0.276320480249953	0.0584615116679691	2.28381534417388e-06	254.871769768348	0.347083552191014	0.0979238132199176	3.54442439257888	0.000393471338063074	0.0373594251502301	1.38528393795033	1.25780762842373
TTC13	0.0607120120038142	0.0614894750106526	0.323468067526714	44.1046317498078	0.0454875093787441	0.123341444480362	0.368793389524367	0.712281732306822	0.936123138897229	0.227046825151256	0.135700997949119
FAM89A	0.0392232923889919	0.1242184594732	0.7521842435644	13.7548305231325	0.0733471139394035	0.214565923045259	0.341839528376237	0.732471660242023	0.942472920341558	0.111610577368969	0.239354370547828
GNPAT	0.232511428369237	0.104952964858944	0.0267335165156313	25.5171598002954	0.371894583418948	0.182090744894139	2.04235851544874	0.0411159816075162	0.345179052755209	1.14994406388351	1.35011859639988
EGLN1	0.404562655218494	0.117582710112207	0.000580287600282331	60.7644591830313	0.555416744017708	0.18587078228661	2.98818747726183	0.00280637349627465	0.0978145496454716	2.07419401501218	2.03292408458421
TSNAX	0.164634900412942	0.0554370036289842	0.00298027160855199	43.4459962066082	0.199710622533638	0.103083829483074	1.93736130618266	0.0527011930554626	0.393866605167051	0.785315000811761	0.709497577738004
DISC1	0.0587242679605465	0.0455510165972399	0.197329348178348	675.675127536543	0.0453778719155573	0.0742809482859041	0.610895161716297	0.54126898811089	0.882406251488062	0.216368770896774	0.135293085022798
SIPA1L2	-0.0484871547809847	0.0681003621562045	0.476467531891931	302.515277613819	-0.0989017923276969	0.114337717655041	-0.864997083692765	0.387040389446217	0.801772933402937	-0.359565234596331	-0.401508281402224
PCNX2	0.108782043729214	0.0459741068436618	0.0179737265031369	214.289955575548	0.114053556970999	0.0830369803602799	1.37352727033358	0.169588489463928	0.629783859525953	0.485276454120312	0.390805195972689
IRF2BP2	-0.0529546481184097	0.128772966747662	0.680907644482582	20.3821481554111	-0.0276850762433703	0.21431753746067	-0.129177838507271	0.897216931580476	0.979656164642957	-0.383564368891377	-0.136542108193536
ARID4B	-0.00974494901662665	0.0480121659684085	0.839159788078391	129.315565351635	-0.0481594127452171	0.0920772119191798	-0.523032917064091	0.600951346609556	0.908417027031294	-0.15144418576651	-0.212718136662156
TBCE	-0.0606510078314512	0.115007779267503	0.597940564534707	15.2310213064894	-0.0864883491166928	0.216304489742436	-0.399845371770501	0.689270410220635	0.934238776540742	-0.424908799959455	-0.355323302301692
B3GALNT2	0.173334793193591	0.108099016898203	0.108828350667728	19.1889680606001	0.247657114411548	0.190704933495671	1.29864031240267	0.194067396631646	0.659131223978115	0.832050357627236	0.887885450279447
LYST	0.0106659454196613	0.0628323376140504	0.865204796311133	198.596167605798	-0.0102966949702232	0.108856339464996	-0.0945897595016426	0.924640684097648	0.984496040408257	-0.0417979569618759	-0.0718475659910578
GPR137B	-0.330715097647237	0.116299781841589	0.00446009455923949	25.0643939572686	-0.503712677219739	0.202449186982907	-2.48809434469236	0.0128429658192081	0.198669136984211	-1.87567858745154	-1.90763208127051
ERO1B	-0.0332260227856646	0.149420702521396	0.824029295886742	29.7319479372973	-0.0730122954862694	0.239253519598548	-0.305167069678972	0.760238911484648	0.95152739001385	-0.277583253071718	-0.305184815767431
LGALS8	0.178052928799597	0.0924278996097677	0.0540546863851343	24.4949489610716	0.242622966587036	0.159058129479193	1.52537293995259	0.127166104195786	0.566554488259168	0.857395928729088	0.869155593614219
HEATR1	-0.0103035241372275	0.108626952468774	0.924432087277917	20.4142447934748	-0.00874877439671913	0.18913564730597	-0.0462566127609248	0.963105720268511	0.992361720191171	-0.154444821317743	-0.0660884322743793
MTR	0.0579141312160364	0.0865160358395627	0.503238163657442	45.5210842812517	0.0714657506374956	0.142590718545361	0.501194968133644	0.616233915274827	0.912808751628559	0.212016759811279	0.232354642647829
CEP170	0.038438412954024	0.0348396243329626	0.269898708090558	237.100294984345	0.0334194074740828	0.0702404789885602	0.475785586250425	0.634227139608765	0.919370586424183	0.107394247193965	0.0908008824230913
SDCCAG8	0.0693093949707886	0.0402209869773949	0.0848497110451999	373.545588211928	0.0609824704958753	0.0694198848063202	0.878458249621342	0.379695085321744	0.795746429893191	0.273231504752655	0.193350953984191
AKT3	0.0230930670789998	0.0727016992489673	0.750756992191506	208.491944953186	-0.0187088229519073	0.128294198977708	-0.145827505070265	0.884057562100134	0.978249979046627	0.0249598732300406	-0.103145405633219
ADSS2	-0.025979911804585	0.183957645863501	0.887690078622744	12.7555126226725	-0.0913664726846266	0.311211724766127	-0.293583002868185	0.769076565461297	0.952610131802826	-0.238657534012455	-0.373472661122226
DESI2	-0.0643784731580371	0.095409537627313	0.49982870011534	24.2471990166711	-0.144546269518392	0.167055092639908	-0.865261077852715	0.386895508627447	0.801772933402937	-0.444932543521302	-0.571331366687552
COX20	0.208262386387243	0.157505185662048	0.18608247608317	14.4445319227823	0.309516877797817	0.268753287224827	1.15167662131287	0.2494539826291	0.705221335635026	1.01967951257978	1.11803850536621
HNRNPU	0.167442010607248	0.0690051614735441	0.0152446498212501	96.14444171608	0.230735826444044	0.115057313803956	2.0053990382323	0.0449204044537749	0.362181777298326	0.800394646027969	0.824928757454653
KIF26B	0.783522529061912	0.213195397183132	0.00023772078362728	45.2204650833638	1.08313051242765	0.344234749288469	3.14648801338758	0.00165244034595718	0.0748201690535157	4.10994610637264	3.99631562315993
SMYD3	0.0455874343075156	0.071894462943637	0.52602322949079	226.958858042787	0.0558966464767548	0.116281320792508	0.480701853881557	0.630728413358428	0.918582122268402	0.145798405987739	0.174428832857972
CNST	0.125464913201541	0.0754422827203056	0.0963007693128628	21.8100984381462	0.21948489180888	0.167175236147077	1.31290313605888	0.189215590018603	0.655352361152481	0.574895933021171	0.783068963024219
AHCTF1	-0.114802114110623	0.101698421858338	0.258961735969545	31.1032031608598	-0.197879059240184	0.179352076031945	-1.10329951912538	0.269897115382224	0.719072769429078	-0.715805634865135	-0.7697592917044
ZNF124	0.123545777909443	0.0780318180403924	0.113358940955873	74.0774691765467	0.148869849345933	0.131441351070193	1.13259524596968	0.257384265985283	0.707646107229631	0.564586441293544	0.520341353536844
ENSG00000259865	0.0239780055725917	0.0817847845398158	0.769381370162192	21.7085883776226	0.0228535726170389	0.157054813466607	0.145513353666795	0.884305573262003	0.978249979046627	0.0297137152945953	0.0514900438622267
ENSG00000290683	0.0277962497249871	0.0653442595632221	0.670558472032411	26.3325947696163	0.0274939886398574	0.132895506565654	0.206884260802863	0.836100248665234	0.965899028329437	0.0502251178336817	0.0687549971381768
ZNF496	-0.154739731174853	0.150354338896954	0.303401183727354	12.5818808763514	-0.231495779260961	0.259849238769733	-0.890884962207268	0.372990888510647	0.789990438394861	-0.930348369001817	-0.89483236653119
NLRP3	-0.19248421968067	0.112616586917815	0.0874139922092266	30.1056245095689	-0.318224666719899	0.198499756427956	-1.60314890278163	0.108901783500439	0.546195010689362	-1.13310973429823	-1.21751252759662
EIPR1	-0.0599232879960437	0.0994317269823848	0.546736479818226	27.5269767640567	-0.0813587022679858	0.172959332829412	-0.470392091233546	0.638074913545426	0.92124672765263	-0.420999528083701	-0.336238135642161
TRAPPC12	-0.0245046922891681	0.048555880459061	0.613790691777396	60.4372429379024	-0.0475028067395687	0.0942319248576803	-0.504105236217055	0.614187427541755	0.912808751628559	-0.230732733997964	-0.210275193625911
RPS7	-0.0697372216981465	0.11622263642102	0.548485363925993	20.7646561101907	-0.0959895651300902	0.192412492418499	-0.498873872083689	0.617868241750182	0.91305567014193	-0.473719452902928	-0.390673160962938
ID2	-0.236745892794837	0.205157713305092	0.248512375837855	25.6850378949791	-0.291078475483825	0.325738298526398	-0.893596107060883	0.371538030003601	0.788679643999865	-1.37088106532445	-1.11651345315886
KIDINS220	5.63937661942674e-05	0.0604977173772054	0.999256241213614	55.4627239449032	0.00939358574660219	0.12292072743742	0.0764198678484437	0.939085063566813	0.989621874300872	-0.0987918986895074	0.0014113346968699
ADAM17	0.0560514677596781	0.0568419286578038	0.324087134751324	86.8691563674864	0.0361307006063598	0.106432160499124	0.339471645007686	0.734254454228732	0.943014943628327	0.20201063175259	0.100888415311519
YWHAQ	-0.476390278185971	0.186418991224534	0.0106041006188342	13.2859249788477	-0.730084997326677	0.307104904608952	-2.37731467772005	0.0174392036456814	0.235964851294269	-2.65823783424814	-2.74986422390518
TAF1B	-0.0206146691442036	0.0837597520247648	0.805591938557731	22.0989357557254	-0.0256282091348075	0.163905200180624	-0.156359951402184	0.875749302996872	0.977961677533462	-0.209835738565476	-0.128889407584464
HPCAL1	-0.178248963039541	0.092627774745163	0.0543097742473229	40.1481268895086	-0.248267220670388	0.15464928038979	-1.6053564558764	0.108415381413368	0.544874037175509	-1.05663870008471	-0.957231546018596
NOL10	-0.0777397650817579	0.0624569348838697	0.213244293686846	36.8202697229619	-0.142192910440051	0.123241041135367	-1.15377888023412	0.248590834952434	0.705221335635026	-0.516708686206612	-0.562575549465714
PDIA6	0.194083349503286	0.159097770142218	0.222502834198787	23.4780235938027	0.283515620002456	0.250238294248127	1.132982547113	0.257221582607268	0.707646107229631	0.94351048788267	1.02129922622715
ROCK2	0.0612566991718049	0.0714831613568791	0.391478672163183	63.7013160249325	0.112810635571398	0.135089034519775	0.835083587446061	0.403670646913644	0.810727298524229	0.229972855366878	0.38618083044506
NBAS	0.0552366234399244	0.0384078281377037	0.1503885042068	85.7966075026156	0.0321605843354191	0.0794133933400628	0.404976830516504	0.685494541973832	0.933467627372017	0.197633331825693	0.0861173534970548
CYRIA	0.0557772304423566	0.130712079716941	0.66958455332271	104.121228516251	0.0297328718508448	0.204099326003895	0.145678442124191	0.884175240485471	0.978249979046627	0.200537443611048	0.0770848998533493
SMC6	-0.0943107090767956	0.0848667590276105	0.266447961481437	19.6744829944966	-0.0944650246834208	0.186247401079699	-0.507201840862184	0.612013203507714	0.912794722612922	-0.605726907454104	-0.385001014446416
LINC01376	-0.0305202055103413	0.11609351977951	0.792632840561897	19.0443349289658	-0.148965914564927	0.202154120525299	-0.73689279336893	0.461187546906855	0.842033865509976	-0.263047747976647	-0.587774927965138
LAPTM4A	0.0678557738147199	0.079606742780181	0.393999185600444	22.7773570078554	0.0842036527496743	0.149016173550241	0.565063850074534	0.572030335682074	0.896865221482943	0.265422729964707	0.27974679104982
PUM2	0.0886801858128104	0.0348526941617095	0.010945674066032	150.839962331574	0.138762465198397	0.0702003001828384	1.97666484099052	0.0480795275202948	0.372396565477164	0.377290352904598	0.482736209043078
HS1BP3	0.0813310673769542	0.0988192330955061	0.410491658835495	14.4724911869949	0.106033456692176	0.189308782162323	0.560108493018867	0.575405437771834	0.898547484062119	0.337811283329987	0.360965919515271
LDAH	-0.0113275031356445	0.125580336529045	0.928127292253834	21.8122104044086	-0.0496326053166125	0.208978092606338	-0.237501475382436	0.812267774753336	0.96245272396653	-0.159945581507456	-0.21819924024997
ATAD2B	0.0569304155103856	0.0515177158463867	0.269131502011845	104.003990620157	0.051560155490767	0.0942041240406823	0.54732376120286	0.584156322284331	0.901611229489858	0.206732291868085	0.158294651378014
UBXN2A	-0.0399807232883082	0.148317438771064	0.78749735287291	16.3685476496391	-0.153422489666186	0.261203482572012	-0.587367703353222	0.556956779723783	0.891616565679905	-0.313869141430579	-0.604355889783142
FAM228B	-0.0414813403595722	0.0689378113155035	0.547359756957052	37.8076950996286	-0.0471256446229938	0.1262817147317	-0.37317868800814	0.709015456860016	0.936123138897229	-0.321930375751179	-0.208871938769427
ITSN2	0.0568021609835936	0.0355022444213294	0.109607519845253	187.998265349317	0.0405938122981776	0.072002623375187	0.563782406741679	0.572902226486886	0.897063565898004	0.20604331543769	0.117493696916804
NCOA1	0.0140137139967451	0.0593631668282167	0.813380297586425	189.723897747432	-0.00311076613719256	0.106059784740095	-0.0293303078524595	0.976601155124538	0.993334497614086	-0.0238139239478554	-0.0451118757131803
DNMT3A	0.000121971711189031	0.0513614723618242	0.998105209035787	107.614412451791	-0.0164209510103065	0.0988292931519581	-0.166154694489801	0.868035212324693	0.975321681446287	-0.0984396174906663	-0.0946332373321744
DTNB	-0.0288268487965397	0.0686737369133769	0.674656948158346	173.817882777272	-0.0614069086065096	0.116431452133849	-0.527408251645926	0.597910114503469	0.906402472150772	-0.253951126646851	-0.262006259956248
ASXL2	0.0810857674626109	0.0404319792919273	0.044911118485953	80.1221681953422	0.0920406166750051	0.0740050466596288	1.24370729875122	0.213607308773121	0.680886080372558	0.336493545363247	0.308904697438127
KIF3C	0.0499184811845416	0.225771956164973	0.825013529867848	19.7112511695777	0.0426728871773764	0.342772222179119	0.124493422792811	0.9009246077203	0.979656164642957	0.169064557224977	0.125229022902677
RAB10	-0.058281935844042	0.0469249559834452	0.214227594655633	191.312653101488	-0.111149522781153	0.0879304731175297	-1.26406146629722	0.206207965963288	0.674533829576637	-0.412182272467142	-0.447076715994197
HADHA	-0.0406855711098348	0.0628172205120309	0.517190771297461	30.6349053338531	-0.0334966622435167	0.122513780702598	-0.273411383204554	0.784537003497266	0.956273855303108	-0.317655546076039	-0.15816447141664
HADHB	-0.106513707738597	0.0599281657388188	0.075509622754657	40.2472552038806	-0.167382348279243	0.115160718329423	-1.45346738633948	0.146094028493185	0.590704709920684	-0.671280760939116	-0.656294402517374
SELENOI	0.193981682183492	0.128916974683723	0.132400603838552	19.384000067827	0.270810222483971	0.224075247948023	1.20856821520415	0.226828773790744	0.694587123670915	0.942964336500484	0.97402801316557
GTF3C2	-0.125188070372806	0.0698259533847647	0.0729955151886201	24.6285811844849	-0.182211397180861	0.137129040846093	-1.32875863534528	0.183927613137029	0.647213652105828	-0.771598434158322	-0.711466791189914
NRBP1	-0.109881426926792	0.172170254044896	0.523334534690871	12.9985750753572	-0.173162691193275	0.290578053665528	-0.595924878045315	0.551225412707793	0.88863302700256	-0.689371967564641	-0.677800523916617
ZNF512	-0.222332474784313	0.0802704503371492	0.00560920499667403	28.8585324241066	-0.360269000591858	0.155421526378769	-2.31801224055584	0.0204486558219109	0.250781955658993	-1.29345295780217	-1.37394105819568
BABAM2	0.00623226058954408	0.0383422273160888	0.870878270704125	174.79259155014	-0.0420857737801166	0.0731814275022768	-0.575088177650091	0.565231663087165	0.895423754680542	-0.0656154737712511	-0.190120789262308
PLB1	0.018526493181732	0.132775637428556	0.889029515379376	43.0697947657823	-0.00513244360599088	0.215495593989995	-0.0238169305968695	0.980998635216633	0.994336850288875	0.000428483488349572	-0.0526336511027593
PPP1CB	0.166712958940045	0.0658437238455817	0.0113430447890977	48.8051303644524	0.212505837672456	0.134761422574365	1.57690408436575	0.114817596611858	0.557656783639952	0.796478219623334	0.757102962781313
WDR43	-0.0535194218991531	0.0912958211311559	0.557727788970188	33.9554565280135	-0.0772409317894959	0.156446536620136	-0.493720944280428	0.621503271566243	0.914033810943236	-0.386598303312014	-0.320917717265312
YPEL5	0.410693421547787	0.126287931595448	0.00114579843102248	14.5523581955696	0.620700245627417	0.225769431503855	2.74926610521593	0.00597288738312079	0.136021541990159	2.10712816249835	2.27581536834834
LCLAT1	-0.406248665748817	0.181277055418275	0.0250236508026055	18.0375067730646	-0.594547356863116	0.290055510129528	-2.04977094418104	0.0403867882514802	0.34322537484707	-2.28144085898492	-2.24558809473291
MEMO1	0.22713015315334	0.125389132723198	0.0700786128645547	14.0571358646119	0.311516944556774	0.212058963300433	1.46901097557208	0.141829812294645	0.585939066996708	1.12103614240929	1.12547987678041
SPAST	-0.0811419742338258	0.100170559900934	0.41791825438371	30.0964767168859	-0.137851368341313	0.180153076112615	-0.765190200000479	0.444158294423179	0.833412275792649	-0.534985171065877	-0.546422575010043
SLC30A6	-0.128187786887828	0.0938586977637659	0.172016540234947	17.7446385762738	-0.185321099105956	0.176189858752878	-1.05182614037897	0.2928793235233	0.73316268654892	-0.787712750186061	-0.723036628500809
NLRC4	-0.206445236632244	0.121034399843593	0.0880687812214092	17.0554838455761	-0.305415274186954	0.210392570716823	-1.45164476647812	0.146600404481212	0.591804403610116	-1.2081075676267	-1.16985439468632
YIPF4	0.0558031067766706	0.0737501941747375	0.449259395875967	32.5438308240404	0.0604293790518889	0.148783346491523	0.406156874925057	0.684627338432789	0.933467627372017	0.20067644988937	0.191293143242483
BIRC6	0.0308021355223157	0.0380108667316319	0.417738597592662	210.082742056544	0.022675104334702	0.0723753723808302	0.313298620632837	0.754053797999883	0.950222028306324	0.0663725749146674	0.0508260416390138
TTC27	0.111331749407526	0.084547098704321	0.187905157983367	40.5253150886869	0.153906152058126	0.141188888085349	1.09007269725851	0.275681122078983	0.724349783844757	0.498973336099751	0.539079227594255
LINC00486	-0.0904187148748729	0.181538265202459	0.618434894435816	33.927747678311	-0.126654784330893	0.280314868000453	-0.451830419250855	0.651391153742999	0.925731892558116	-0.584819323609487	-0.504764995422437
RASGRP3	0.319083629633819	0.122414669907964	0.00914514594970358	40.507365139726	0.436273149088515	0.197077981642463	2.21370822581285	0.0268488567158536	0.286073562264457	1.61500527997118	1.58964301033004
FEZ2	0.139288682308221	0.045810227474101	0.00236139714265686	105.552128586251	0.159530860662854	0.0827405259319559	1.92808613271383	0.0538444135511225	0.398015013994673	0.649156478297363	0.560006301971622
STRN	0.0669618860075268	0.0894964939245311	0.45433542546995	39.7266307669164	0.0608802296080282	0.1614321205193	0.377125874405828	0.706080063426438	0.936013118086558	0.260620812668083	0.192970560471435
HEATR5B	0.214163688672614	0.0672313867399757	0.00144518172027453	111.251241953699	0.276405338302358	0.117514127470454	2.35210305562497	0.0186676021879545	0.239075547090849	1.05138099154469	0.994844985760909
GPATCH11	0.193355209010694	0.121525192898915	0.111593600292606	18.669051672295	0.249609797578642	0.205968593292861	1.21188280984047	0.225557243283146	0.693984156420534	0.939598956259115	0.895150528125236
EIF2AK2	-0.184826371899431	0.117495760867192	0.115707900739336	62.0030498843008	-0.281178479958095	0.184221234638211	-1.52630873693956	0.126932993804811	0.566554488259168	-1.09197218725963	-1.07967991079039
CEBPZOS	-0.0437469185410703	0.157549520230372	0.781264993760823	15.0647930841007	-0.102636505608987	0.279978520451247	-0.366587070477999	0.713927054054434	0.936763470735708	-0.334100940075969	-0.415403511912479
CEBPZ	0.0376717206573945	0.100144819519265	0.706788706311816	15.2796040841579	0.0885719046576533	0.181413779969045	0.488231404873249	0.625385942290039	0.916688949744808	0.103275617349428	0.295999140993873
PRKD3	0.190967602610526	0.0569212999077935	0.000793819142113675	91.2025525331337	0.255634095635554	0.0963219876690285	2.65395370072653	0.007955474172135	0.152120820367873	0.926772862896794	0.917564299640877
RMDN2	0.186599160880115	0.127960304345501	0.144769391891517	14.9251256121222	0.355368458533247	0.231264594832371	1.53663148823464	0.124383577097313	0.566554488259168	0.903305828515356	1.28863213213005
ATL2	0.125633806040833	0.105702418382035	0.234612335939545	36.6319689598658	0.176948634802414	0.177729742313778	0.995605082744201	0.319442064209605	0.755331128326955	0.575803216283958	0.624810202141744
HNRNPLL	0.163714391883512	0.1147967938106	0.153832730452249	23.8321020738361	0.23788956668252	0.206665697978828	1.15108394382357	0.249697702808809	0.705221335635026	0.780370078424868	0.851544688086352
GALM	-0.0101051782851076	0.0801973614273937	0.899728857411785	27.2544996104968	0.0173590603213459	0.139610943680582	0.124338822328012	0.901047010013257	0.979656164642957	-0.153379318051735	0.031047372861868
SRSF7	0.137446357417596	0.0750652718058656	0.0670968750955491	42.1928927135967	0.175030171187476	0.129222904577472	1.3544825645251	0.175582472247861	0.638520145444074	0.639259607921566	0.617672440244827
DHX57	0.138110700153421	0.0923305139158931	0.134698109596782	18.5570138989579	0.212796253036362	0.167342388730388	1.27162194020791	0.203507477479367	0.671622176530195	0.642828421421846	0.758183471008117
SOS1	0.132330691137302	0.0465004167076325	0.00443005913801437	123.140716321457	0.173552179045794	0.0850130974526824	2.04147577545204	0.0412035593284703	0.345179052755209	0.611778523385652	0.61217347956051
MAP4K3	-0.00968847702960248	0.0624667327454824	0.87674391103942	87.191672122535	-0.0310822831215709	0.11458223664373	-0.271266158106293	0.786186332853653	0.956949171005157	-0.151140821284878	-0.149181625368818
MAP4K3-DT	0.0703881173193901	0.24325087169979	0.772302614238943	15.2196314072899	0.0366474216189582	0.391752030245633	0.0935474963485956	0.925468618465738	0.984927713074553	0.279026343279729	0.10281090762586
THUMPD2	0.108294266617952	0.0880480959839557	0.218717908993206	30.0157772443807	0.175091896645325	0.152696530169275	1.14666585056794	0.251519749374054	0.7052542056023	0.482656141673251	0.6179020936079
SLC8A1	0.0323149416719078	0.0511436505660849	0.527487120537007	814.031570247894	-0.0044198178835187	0.0788813177309897	-0.0560312379490373	0.955316921957967	0.991143366450563	0.0744992883094676	-0.0499822832639228
ENSG00000289013	0.107141356963674	0.109177392942671	0.326419621186305	12.6859592803406	0.117419829410513	0.213226416372111	0.550681437170518	0.581852071808029	0.900984832900408	0.476462772924092	0.403329619665856
EML4	-0.126546249598442	0.0626769065322658	0.0434846072432297	177.567624614233	-0.198826105348632	0.113173334083235	-1.75682820479958	0.0789470960371692	0.46748565363085	-0.778894500021414	-0.773282835010026
MTA3	-0.0925104355069631	0.0821796697313799	0.260288498288969	30.8558090775097	-0.15467182237553	0.1496382070115	-1.03363857041967	0.301305160867366	0.740185700545706	-0.596055934515365	-0.609004108983074
ZFP36L2	0.172704174613971	0.0945481239243976	0.0677558412516419	220.382694276294	0.228102287995059	0.155406057047581	1.4677824811244	0.142163317647747	0.586233729047738	0.828662708483035	0.815130515648625
THADA	-0.0608287502889323	0.0475301004576107	0.200617499095849	109.864763446035	-0.106921636636201	0.0864292231637749	-1.23710051672679	0.216049767973247	0.683733501666278	-0.425863622895907	-0.431346605506322
PPM1B	0.136810405698245	0.11714086059764	0.24284161260197	48.7282009768428	0.190353753187872	0.199148595247966	0.955837790122779	0.339154192675992	0.768926364374923	0.635843309437133	0.674684769733409
CAMKMT	0.063515753737092	0.0473651001302291	0.179926248593255	118.449128677228	0.0152982784640238	0.091509793281679	0.167176407195389	0.867231247495529	0.975321681446287	0.242108375175714	0.0233801071892136
SRBD1	0.0285086613952018	0.0677079049011839	0.673715896361246	66.2020386967458	0.0186961492913591	0.122986090287812	0.152018405070089	0.879172419216993	0.978249979046627	0.0540521550680997	0.0360220946280954
PRKCE	0.0438477699801812	0.163616355780019	0.788705967988343	80.3638575583475	0.0292776461409606	0.24944369498344	0.117371762565112	0.906565459592725	0.979656164642957	0.136453022644859	0.0753912045957444
PIGF	0.0827197060010486	0.0808611983280177	0.306315446604325	22.0592277236462	0.0902891588391194	0.157441437439155	0.573477734373538	0.566321270637997	0.895730991545103	0.345270975445866	0.302388290815818
TTC7A	0.0737940583712856	0.0991855578993998	0.456876455012483	194.380981672116	0.0909872979774349	0.158698826543303	0.573333149080393	0.566419144677804	0.895730991545103	0.297322875704456	0.304985760427132
CALM2	-0.0552666782749372	0.158447045199512	0.727237810119461	37.5535170789277	-0.103472939859748	0.252826004846658	-0.409265415250719	0.68234489308293	0.933467627372017	-0.395984470731458	-0.418515516997104
FBXO11	0.0170321348884481	0.0407894200045833	0.67626697087929	205.30043668971	-0.00850721661306395	0.0692520575833328	-0.122844243332799	0.902230438450203	0.979656164642957	-0.0075991290130506	-0.0651897016804539
FOXN2	0.431461691436923	0.101271334992374	2.04013627071405e-05	43.9737702398538	0.585939551168764	0.167425340651929	3.49970648939523	0.000465770704536	0.0415363744050545	2.21869419304389	2.14648606625191
PPP1R21	0.224535776240158	0.092388696907645	0.0150847409941425	63.5797268993793	0.298499698792198	0.153604175904343	1.94330458162862	0.0519793682683674	0.391580670512323	1.10709928895506	1.07704841313538
ASB3	0.112625752055896	0.10405629465093	0.279095237151221	37.3653507705408	0.168623326590502	0.188092949089479	0.89648935490019	0.369991463176903	0.788323573116615	0.505924648836188	0.593835380793884
PSME4	0.116619757394799	0.0661101002183624	0.0777280558194178	92.9262513018528	0.161450732422328	0.110869321729965	1.45622549054246	0.145330295103967	0.589499320436265	0.527380231030455	0.567149302956911
ACYP2	-0.255073967385028	0.0766566264756228	0.000876329164941912	80.2669054313567	-0.361450753688896	0.139533519250949	-2.59042239907123	0.00958582309687852	0.166527217017382	-1.46933849776757	-1.37833784329075
RTN4	-0.0290879707820281	0.0470933726477494	0.536795589211035	182.98675816319	-0.0564671369394305	0.0885204249400238	-0.637899524066782	0.523539087588647	0.871036179864254	-0.255353859930105	-0.243627535590457
RPS27A	0.0950825783320516	0.140375304534431	0.498186779877452	36.0143330746281	0.152440259170556	0.222849042023643	0.684051669176045	0.493942539310902	0.861802091742915	0.411683661696286	0.533625282929164
MTIF2	0.0293708699407746	0.0879153557260373	0.738318265483399	15.5813532775315	0.00201320546687729	0.160266451439521	0.0125616150404192	0.989977544882029	0.996309638096735	0.0586838930725406	-0.0260478241504439
CCDC88A	-0.0593341541915432	0.0516127033628622	0.250307138038867	139.567050659871	-0.109411480146019	0.094796891956496	-1.15416737709323	0.24843155446122	0.705221335635026	-0.417834732923624	-0.440610221451543
PPP4R3B	-0.142666082568278	0.0789403603419594	0.0707211042252114	45.7992190854321	-0.242982541051032	0.141979794522799	-1.71138817229387	0.0870094791469286	0.488238551371437	-0.865489377067115	-0.93756957039876
ENSG00000285755	0.207045378106916	0.104324629062857	0.0471860901343809	24.6719774333903	0.208654740991263	0.216696670471555	0.962888541559997	0.335603460466472	0.76769555563209	1.01314180945372	0.742774720672196
VRK2	0.061218966533047	0.0563781345020537	0.277539324020137	52.5570648896566	0.0520212974238863	0.104265966246252	0.498928838399905	0.617829517038875	0.91305567014193	0.229770157657791	0.160010358308112
PAPOLG	0.0921684158137519	0.0841826630632969	0.273577010793177	42.4507032510634	0.126529860960393	0.147231204174956	0.859395680891371	0.390122251809564	0.801971978325906	0.396028937144514	0.437224052466209
REL	-0.0367783287636518	0.0647974223572106	0.570313820199669	117.97009382888	-0.126238627214049	0.117776859770028	-1.07184575527437	0.283789317926485	0.73035045357321	-0.296666050019312	-0.503216657268611
PUS10	-0.142549678535556	0.108302357208004	0.188100367919286	15.9122464898315	-0.273061965696502	0.198208375218171	-1.37765099681554	0.168311067715145	0.629783859525953	-0.864864060854466	-1.049481920179
PEX13	0.298871050582733	0.0882277650609513	0.000705341847386111	16.1407621234856	0.389798214189478	0.170811714088513	2.28203443932122	0.0224873070650437	0.261451869519688	1.50642439076591	1.41673015605381
USP34	0.0157390255248559	0.0347736361792266	0.650826903137039	203.104903111958	-0.00139222290489063	0.0671435549333295	-0.0207350192624302	0.983457033687696	0.994479297319406	-0.0145456430716295	-0.0387179298983024
XPO1	0.00352649379114778	0.0730160657200008	0.961479143044581	100.464601997702	-0.0201011486768122	0.120663763516696	-0.166588113042163	0.867694147414209	0.975321681446287	-0.0801507077069815	-0.108325639144003
CCT4	0.0218743124751253	0.134180862682534	0.870501817740499	24.5859077994745	0.0269677692634412	0.211754662060954	0.127353839584786	0.898660349345277	0.979656164642957	0.0184127889476613	0.0667971655769439
COMMD1	-0.211239589373603	0.0670739946747192	0.0016363321793723	78.5132460039633	-0.318807453820676	0.113304219155246	-2.81372976397161	0.00489703762215098	0.125432493884583	-1.23386257308665	-1.2196808228562
EHBP1	0.219251878524856	0.108351139858855	0.0430184420902715	40.6703364763091	0.310250724258061	0.181893759316055	1.70566997693954	0.0880695425500668	0.489897950326483	1.07871447418466	1.12076882626536
WDPCP	-0.406144897560898	0.157576055167953	0.00995313769307114	38.9575918619384	-0.630271650881172	0.253149413936768	-2.48972194357362	0.0127843069682884	0.198318812603842	-2.28088342185199	-2.37850252826756
UGP2	0.250885673819263	0.0861517325230929	0.0035896481123978	38.8869974155642	0.36177550988986	0.144824269385536	2.49803096832326	0.0124885283405357	0.194828117765808	1.2486495237062	1.31246996084295
VPS54	0.0703389692540646	0.0516937783721077	0.173613131940471	70.9921183754478	0.0674515771062117	0.0946810346662352	0.712408534021503	0.476211832461412	0.852953830445492	0.278762322512152	0.217419663086002
PELI1	0.128908761547475	0.0596934598269592	0.0308104430601919	266.881511881304	0.161356768921454	0.101285684600524	1.59308563256351	0.111140981995255	0.549959059846837	0.593396101393777	0.566799705971584
ENSG00000225889	0.108981055511935	0.0909129096250087	0.230628570596604	55.3552774861247	0.143788999249731	0.16321091540243	0.881001119901749	0.378317213842623	0.794781033719074	0.486345534729745	0.501437738196823
ENSG00000288932	0.500375968048912	0.102437010126534	1.03576675769456e-06	71.1522043377098	0.680904427985415	0.165140572233322	4.12318074702675	3.7367624759861e-05	0.00665564428508641	2.58889798616479	2.49980873237355
SERTAD2	0.21166061555719	0.0606176656105133	0.000479900304075729	49.9948477144392	0.298551437092585	0.0991821062179034	3.01013407031976	0.00261132395049422	0.0949461598334733	1.03793461718882	1.07724090866473
LINC02245	0.246015892238092	0.0721279591449275	0.000647664944374184	68.3483623256303	0.331586668307444	0.124825628002749	2.65639895919562	0.00789801149793427	0.152078144472462	1.22248931856945	1.20015051861784
SLC1A4	0.182573907472935	0.120445965899656	0.129565916156478	17.4459428623404	0.255577239523606	0.218585703556335	1.16923126885898	0.242310466206642	0.702687592101095	0.881682383376387	0.917352762978776
CEP68	0.22778509232765	0.188235970105636	0.226239004876378	15.0083596401198	0.329770763039363	0.318417629236125	1.0356548531263	0.300363191645349	0.740076638055883	1.12455444048209	1.19339433135945
RAB1A	-0.0344500651306175	0.034357881150314	0.316013809699342	157.900391608146	-0.0690669486331624	0.0664659286311738	-1.0391331326524	0.298742823586913	0.739405271682306	-0.284158742815208	-0.29050591009575
ACTR2	0.0434928032968799	0.0327773647730117	0.184536536195423	124.930312070221	0.0521663349826848	0.0573940612494282	0.908915205633832	0.363394886744545	0.786367475012093	0.134546160684607	0.160549979467853
SPRED2	-0.117800382423635	0.0538273572239001	0.0286342676400856	60.9944691104511	-0.192855027202244	0.100294466652277	-1.92288800807802	0.0544941161116885	0.399258354528107	-0.731912171229448	-0.751067071445403
PPP3R1	0.129612404005937	0.0510213192750313	0.0110739129880672	123.807028434109	0.124104354996056	0.090314461973636	1.37413601635898	0.169399459958892	0.629783859525953	0.597176030893583	0.428199808316786
ENSG00000289156	0.281299197738936	0.120995703906962	0.0200789498760329	13.7802551195466	0.424616951975169	0.207692639040246	2.04444872932106	0.0409092375245107	0.344613040291348	1.41202934093375	1.54627541191912
PLEK	-0.328508078077303	0.135612739721589	0.0154184383256809	51.9458716047604	-0.510485898641815	0.215108275782661	-2.37315787495593	0.0176367236360823	0.236891309911964	-1.86382259684335	-1.93283226823753
APLF	-0.15676287536467	0.158624262523273	0.323022670215386	15.0740092658715	-0.335155202731599	0.268957933796941	-1.24612499062636	0.21271851141045	0.680886080372558	-0.941216590942498	-1.28050362833876
ARHGAP25	-0.00994624842857738	0.0556041516108286	0.858035065161634	206.91544994045	-0.042177257390777	0.0996299910064727	-0.423338966155652	0.672047968346099	0.933371725537579	-0.152525555397316	-0.19046115966354
GFPT1	0.009103222091527	0.115917591289304	0.937405001300951	26.9207626805535	0.00403342054119188	0.195831015434758	0.0205964337785689	0.983567585296249	0.994479297319406	-0.0501928227591496	-0.0185314896895033
AAK1	-0.0741689852459302	0.0447833114855142	0.097686455235546	213.689115982805	-0.13102883816781	0.0727718399413456	-1.80054315341511	0.0717749160449526	0.451862180656248	-0.497526648686784	-0.521038931800021
ANXA4	-0.118857746438746	0.0979883709231796	0.225138199643284	71.4400461001997	-0.193154480620074	0.158889482989189	-1.21565302489666	0.224117125804095	0.693984156420534	-0.737592273935995	-0.752181206307823
MXD1	0.113932443896049	0.237410033924701	0.631300392391428	14.7316861722284	0.180591252200088	0.404077534582193	0.446922277891087	0.654931178155547	0.928606075721575	0.512944127229442	0.638362784251572
PCBP1-AS1	-0.0536838921354547	0.17072610616476	0.753183431354381	31.3846179528039	-0.088341657260934	0.270398057972015	-0.326709658802641	0.743887494144594	0.946220503462403	-0.387481828589036	-0.362218649261732
PCBP1	0.0180622009184223	0.185280103369006	0.92234051696668	12.8729157674127	0.0284454574884114	0.315720975511343	0.0900968250283055	0.928210272220647	0.986424926499248	-0.00206566961669856	0.0722949955204402
TIA1	0.0885536804768683	0.183068468031812	0.628585368402764	16.5752912506353	0.104842045736594	0.30523225052094	0.343482857914457	0.731235234697599	0.94197254732857	0.376610773033515	0.356533201763366
TGFA	-0.0182624009926095	0.115860586622767	0.87475314590308	16.9883911718184	-0.0310498010718165	0.191465161586425	-0.162169455866262	0.871172412069011	0.976072772825739	-0.197199480376761	-0.149060773904519
NAGK	-0.18714651221832	0.0738795857408399	0.0113049379458697	54.9194303587673	-0.283443155985399	0.128649157836348	-2.20322589554735	0.0275788310000818	0.287645118025475	-1.10443585645638	-1.08810577726535
ZNF638	0.0667902913492607	0.0315938574360539	0.0345128972551612	175.646902566856	0.0608355572387463	0.0613155528635011	0.992171714967271	0.321113767774653	0.756260933714101	0.259699015378865	0.192804354173425
EXOC6B	-0.0742270850663206	0.0522401170481771	0.155350826941996	98.3786325725393	-0.168083658494567	0.10009200435503	-1.67929156357353	0.0930952343796559	0.507599461117589	-0.497838757801841	-0.658903670315773
SFXN5	-0.11579963822579	0.127611469213802	0.364174634606713	21.5135082888509	-0.164084368761591	0.243102628557494	-0.674959253773699	0.499701652777544	0.862658958867304	-0.721164280842712	-0.644024066841152
ALMS1	0.0371933126855822	0.150553514898311	0.804874325523579	23.7537403086207	0.0169398222189363	0.250318725514763	0.0676730124128778	0.946045933022315	0.990847271425236	0.100705635416347	0.029487571711711
STAMBP	0.0292428838410978	0.0910789701228117	0.748156022109973	19.357230727624	-0.00310963592640241	0.169294112723341	-0.018368246103656	0.985345084105865	0.994591182355273	0.0579963586181941	-0.0451076706944088
DGUOK	-0.102394999156626	0.121937820132552	0.401059083569647	15.7804783746249	-0.175447993510926	0.224690343535322	-0.780843496655852	0.434894547905033	0.826531710426678	-0.649155279619911	-0.686303131773683
TET3	0.0508764414988831	0.0624238526272205	0.415063125706226	107.655013276649	0.0631440232997408	0.102956670709751	0.613306771328615	0.539673516915839	0.881632173733469	0.174210668589177	0.201393144162556
MOB1A	0.090870775206974	0.0648412393022915	0.161084064389368	42.4643947782651	0.0933767563902496	0.117978755601882	0.791470938253906	0.428669228503715	0.82287882170909	0.389058081490879	0.313875887443592
MTHFD2	-0.00211567493855767	0.0768185005034037	0.978028066446649	26.7409014725581	-0.00893547639691682	0.143897982552977	-0.0620959115505818	0.950486452827156	0.991143366450563	-0.110460135126868	-0.0667830685514047
AUP1	0.2000703029302	0.0931403858467663	0.0317097008157845	20.0464894041646	0.25853050486465	0.172650756944131	1.49741889025317	0.134284296016379	0.572024446309472	0.975672080180315	0.92834056835525
LOXL3	-0.143882238372239	0.0709072613110251	0.042441910096264	46.0021220301331	-0.220743803167107	0.128562692936496	-1.71701290728364	0.0859768136800698	0.485117123909984	-0.872022500735918	-0.854828978047978
HK2	0.346033061900107	0.105237676775334	0.00100862406738637	60.4584484637366	0.436181872749149	0.170742486383717	2.55461825575679	0.0106304312951778	0.175886744600775	1.75977618286562	1.58930341109441
TMSB10	0.263912046493793	0.133244027581568	0.0476286314329015	33.4508048709958	0.389882929542731	0.209385233012194	1.86203641934971	0.0625979569105774	0.42691447596197	1.31862649817071	1.417045344737
KCMF1	-0.0229067494911834	0.0618832861895417	0.711262889883409	53.6746448152459	-0.0628692805545119	0.115648041536925	-0.543625985524695	0.5866988742797	0.902584172848309	-0.222148671100013	-0.267447104749078
TGOLN2	-0.113072707651641	0.082233742634426	0.169126500238436	48.5814433452774	-0.14737345602722	0.148425634403587	-0.992911073746833	0.320753292728685	0.756260933714101	-0.706515356240177	-0.581850088012817
ELMOD3	0.100667841163965	0.0691273862155915	0.145319184801289	26.4184125244572	0.12662706456731	0.138997058710312	0.911005353222746	0.362292553085098	0.786236402159798	0.441687393689199	0.437585704465389
CAPG	0.210104258769821	0.105828627700712	0.047108283896521	17.4012287255741	0.350944852288628	0.192215541408753	1.82578812158759	0.0678821832435377	0.443448615803276	1.02957395210664	1.27217383297132
MAT2A	-0.0930717123589894	0.12211339900457	0.445955894869936	37.5400441896637	-0.148159763685886	0.229275890587212	-0.646207341323266	0.518145085772027	0.868162262496315	-0.599071083622727	-0.584775594027931
USP39	-0.128830456398598	0.0917987005660528	0.160497073475315	13.7534905580681	-0.176963410156857	0.163626922690404	-1.08150545916999	0.279472333625761	0.725433998297442	-0.791165136285236	-0.69194133262829
ST3GAL5	-0.181381826946871	0.106446871018298	0.0883874781151653	35.154195092161	-0.282321603726956	0.179874539946689	-1.56954732899181	0.116520460376487	0.559911654532085	-1.07346827675364	-1.08393297309363
POLR1A	-0.196497080211443	0.133566365775694	0.141248690847515	16.1148529042488	-0.338182326456672	0.233140372600343	-1.45055239761667	0.146904538677571	0.591804403610116	-1.15466660557066	-1.29176622837654
PTCD3	0.283909798695227	0.17871711117518	0.112150986224999	22.426408797721	0.401509426041174	0.2929324527771	1.3706553242385	0.170482427844727	0.629783859525953	1.42605334907629	1.46030244018309
IMMT	0.0539488409287031	0.0728340813777714	0.458870056526366	29.0788499920584	0.0759728930958084	0.142147880363183	0.534463777452749	0.593020704002385	0.905682542018843	0.190715433331987	0.249123743428486
KDM3A	0.505756228834831	0.0920122093547896	3.87137809556561e-08	41.2062762513115	0.698095382271256	0.153282276674221	4.55431245815166	5.25571884955886e-06	0.00317619556725619	2.61780045817565	2.5637687353247
CHMP3	-0.0457561118806868	0.0730714675948298	0.531194906629238	33.7903658872594	-0.0847579565576932	0.136046665068067	-0.623006499389653	0.533280250829782	0.876708992840026	-0.344894218798564	-0.348885270337904
KRCC1	0.198891683853868	0.0646378781077353	0.00209085176908148	51.0505957259877	0.254093022126403	0.110251287215632	2.30467170536923	0.0211849667059926	0.252336911343498	0.969340601796534	0.911830640848335
EIF2AK3	-0.170171362408908	0.126314347236353	0.177914110401949	19.9602694097201	-0.260139802333963	0.216801770892628	-1.19989703618611	0.230179331187507	0.698301617009058	-1.01324626328076	-1.0014042164599
MRPS5	0.07824056627422	0.0750582324026062	0.297227101163548	20.6853173454271	0.170746909415937	0.175941881320469	0.970473363899811	0.331810595550462	0.763529376037541	0.321209277372379	0.601736301331712
ZNF514	-0.0745389446549873	0.177775395096925	0.675006262337665	13.6041725386639	-0.11993848343471	0.29500492858288	-0.40656433779212	0.684327994264739	0.933467627372017	-0.499514050764655	-0.479776584773562
LINC00342	-0.0841593122859179	0.219952348291246	0.701997679253973	18.9659137449896	-0.117329996109855	0.343853371969477	-0.341221013590263	0.73293720501191	0.942616811770338	-0.551194149044442	-0.47007154721592
ANKRD36C	-0.116480363199281	0.230224978685206	0.612897741737825	18.9257972180916	-0.167337043051027	0.357040128023959	-0.468678531954251	0.639299434248632	0.92124672765263	-0.724821098843971	-0.656125841628769
TMEM127	-0.00297478995577092	0.125033935075398	0.981018632499589	13.3715658383203	0.00825561102316737	0.225472271381936	0.0366147507743109	0.970792182000031	0.992434418336823	-0.11507525486309	-0.00282257026611249
CIAO1	-0.25242949548059	0.126951643312966	0.0467684716797075	18.2402252906421	-0.364219450276931	0.212813167460056	-1.71145166731891	0.0869977662430027	0.488238551371437	-1.45513253671052	-1.3886389492676
SNRNP200	-0.0688977870197526	0.072095232635082	0.33924924597236	22.3992722313359	-0.102833032147018	0.135928265284681	-0.756524273532439	0.449334924604897	0.837814360272756	-0.469210054889968	-0.416134700986886
ARID5A	-0.24013772076559	0.10313301728594	0.0198894317156728	32.8213161522673	-0.36943045990561	0.166296534353653	-2.22151628920879	0.0263160126699407	0.283299473272061	-1.38910178303518	-1.40802683115518
KANSL3	0.179186637253567	0.123332172785933	0.146257547561307	19.4038112451063	0.235911223647702	0.210638969043435	1.11997900824826	0.262722707579884	0.712749781197213	0.863486149661336	0.844184141124189
ANKRD36	-0.385383344883529	0.167806396837734	0.0216418797448931	25.3254294099247	-0.556169069151573	0.270271435997041	-2.05781668010844	0.0396077342636888	0.340280487660116	-2.16935347580734	-2.10279931439672
TMEM131	0.0503092786027311	0.0462592190492726	0.276793194159591	108.816579159336	0.0498637785618995	0.0815017021141503	0.611812726218415	0.540661668810848	0.881856974901926	0.171163899968865	0.151983176658662
INPP4A	-0.0153099361928225	0.0538769209606823	0.776283922758351	125.064829547856	-0.0431020558907525	0.0923888152863704	-0.466528938131227	0.6408369389449	0.921548985368999	-0.181338998025751	-0.193901929373245
MGAT4A	0.0103216427655344	0.0472815136342832	0.827193918820132	404.952405526405	-0.031890951350168	0.0788292669496064	-0.404557248649224	0.685802988694621	0.933467627372017	-0.0436475323300836	-0.15219032525991
LINC02611	0.162047595900068	0.106421045832682	0.127833144338623	14.6624561715809	0.237926600670199	0.199032723869246	1.19541448282898	0.231925129927776	0.698362467840181	0.77141613991219	0.85168247531572
MITD1	0.0366211367925368	0.109338080690889	0.737674210765787	21.5577315028962	0.0211636326768267	0.186891172352849	0.113240408363804	0.909839960445074	0.979656164642957	0.0976319372459322	0.0452025183551488
EIF5B	-0.236098635416988	0.066253276429087	0.000365835666007129	31.2485482156955	-0.362470615995106	0.119109237252115	-3.04317804695429	0.00234093783220965	0.0924501668149841	-1.3674040334497	-1.38213230373956
REV1	-0.041150433106856	0.0746359495894836	0.581394666290438	57.2504479042366	-0.0464299836626535	0.13506647311273	-0.343756541446831	0.731029385501459	0.94197254732857	-0.320152759759989	-0.206283689371718
RPL31	0.0612709475721552	0.109887308575499	0.57713132822464	24.3642994101345	0.0913496586135795	0.181766662660594	0.502565527013902	0.615269771358002	0.912808751628559	0.230049397008392	0.306333945465137
TBC1D8	-0.0887914760431953	0.126294789148361	0.482024962651993	81.0166339665325	-0.180152790153032	0.204308751130237	-0.881767370004593	0.377902620488718	0.794316691233346	-0.576077883991794	-0.703807617104175
RNF149	-0.156915018472434	0.0526113367919513	0.00285874354700517	238.390886591423	-0.235799015562086	0.0903648619908929	-2.60941045409719	0.00906983802545156	0.16232085760015	-0.942033895547012	-0.910842821910396
MAP4K4	-0.0377895892526751	0.0471266701128632	0.422626611108212	351.939227335546	-0.0860243177548216	0.087442867186127	-0.983777414019534	0.325224966818437	0.75942041932654	-0.302098487059572	-0.353596845074175
TMEM182	-0.0714488517939853	0.136977727905118	0.601942412056258	13.5870964019995	-0.0757954439752258	0.23349388854931	-0.324614251988095	0.745473039383195	0.947673136630483	-0.482914237859709	-0.315539690930688
TGFBRAP1	-0.0172650991904667	0.0759439614740175	0.820159382118163	21.0785744759169	-0.0122364028256416	0.14033764160126	-0.0871925927072992	0.930518427097109	0.986777015567636	-0.191842028652813	-0.0790643683915571
NCK2	0.0287104636445166	0.0718870875717508	0.689611192932502	346.653334547896	-0.000403404842423795	0.117371535843788	-0.00343699040422112	0.997257683819965	0.998671134004239	0.055136225914222	-0.0350389714680761
UXS1	-1.6149480501653e-05	0.0803917621599506	0.999839717146081	24.2124169098796	-0.0371200150790889	0.15901709672642	-0.233434113961669	0.815424325655234	0.963423872015423	-0.099181597115036	-0.171645378538075
GCC2	-0.0239454028575645	0.0649773609325801	0.712486156783122	69.1094147413711	-0.0453057597747224	0.113042028677534	-0.40078686046906	0.688577053604589	0.934238776540742	-0.227728261206385	-0.202100945238134
LIMS1	-0.0436816737047809	0.0617494453399301	0.479316769124991	209.980772902318	-0.112712461880665	0.104004278021271	-1.0837290929284	0.278484932304009	0.725433998297442	-0.333750448319204	-0.452891727060779
RANBP2	-0.0429516217117143	0.0729216744448443	0.555854323961449	69.8426362019152	-0.0864320666583723	0.125854633617962	-0.686761100276537	0.492233286681924	0.859902901836507	-0.329828648217747	-0.3551138999532
SH3RF3	-0.0554786383042889	0.063556101798977	0.382713151713286	657.090773578658	-0.0930290798339289	0.101702977632625	-0.914713433169789	0.360342090389648	0.785519449654217	-0.397123108626444	-0.379658493299301
SEPTIN10	-0.0012333474828058	0.0923443758125122	0.989343805184316	20.044797059733	0.00998079086880614	0.174489465714776	0.0571999623468442	0.954385908155789	0.991143366450563	-0.105720319417372	0.00359606747694768
BCL2L11	0.0828089254127088	0.098217308292049	0.399161627849236	15.5866965876288	0.114784462495762	0.16987348329513	0.675705591415587	0.499227585240338	0.862658958867304	0.345750257334039	0.393524574940462
ANAPC1	0.164190055523962	0.0909217544816949	0.0709434824783153	21.5037182347348	0.222158535450251	0.171795668775107	1.29315562513437	0.195957239717794	0.662046944249013	0.782925317957252	0.793016418665657
MERTK	0.011414164523748	0.0813688002785133	0.888441200762746	353.747817325418	-0.00379346263194641	0.13453185295909	-0.0281975052636789	0.977504626945688	0.993334497614086	-0.0377785641156308	-0.0476518900191436
TMEM87B	0.142745383577186	0.0660712067810551	0.0307356908882652	36.0696619489426	0.182903168728029	0.111925337545244	1.6341533806328	0.102226648615749	0.533613416044483	0.667725691882256	0.646964411915236
ZC3H6	0.27683776954961	0.125717139620075	0.0276604609019019	28.4221159705466	0.381617399099101	0.211413338898654	1.80507720604156	0.0710626013929645	0.45082664184626	1.38806278828858	1.38629293025337
TTL	-0.122298145086166	0.15774954329652	0.438181418386084	17.7754527126103	-0.239969744734571	0.271747966168116	-0.883059947488676	0.377203882906448	0.793772997057477	-0.756073910713437	-0.9263602763661
SLC20A1	-0.101196197589383	0.128645500522799	0.431499459424673	18.8061389734433	-0.124485860249481	0.218062642197842	-0.570872016383892	0.56808640121705	0.896168582369827	-0.642715381978799	-0.496695379952507
IL1B	-1.11331991229088	0.293511788225609	0.000148777494528197	19.1316931264392	-1.81969009165914	0.441396407658687	-4.12257567140472	3.74659474918611e-05	0.00665564428508641	-6.07978962422545	-6.80380700627258
PAX8-AS1	-0.165641800964399	0.35356025497447	0.639429454087128	24.2306952373081	-0.279855174343747	0.547114386405144	-0.511511269485265	0.608993099261389	0.912759404541566	-0.98891370244764	-1.07475647084682
ZNG1B	-0.147084912013113	0.0856266102337806	0.085842646414471	29.0621734335087	-0.27191695595963	0.155297387115689	-1.75094353491643	0.0799556367680912	0.468849096730784	-0.88922709154452	-1.04522184101576
WASH2P	-0.0657281339838876	0.108577783288949	0.544942960787364	13.779805086654	-0.103955984559982	0.193166606576355	-0.538167473159447	0.590461433709508	0.905253651291276	-0.452182848998203	-0.420312714519639
SLC35F5	0.0243035059418585	0.110442703392237	0.825828060719712	34.9266334364696	0.0221008494730954	0.195539745552361	0.113024845208144	0.91001085779478	0.979656164642957	0.0314622857982557	0.0486894911001454
ACTR3	0.0133569623070857	0.0352974710986551	0.705125067002963	104.512468784748	-0.0153607530299719	0.0751146424468347	-0.204497452555194	0.83796478250123	0.965899028329437	-0.0273419587557863	-0.0906887055264644
DDX18	-0.0766376519158949	0.112568817296263	0.495993546435274	15.4632547270586	-0.0784755550617471	0.203266860902054	-0.386071564806431	0.699443668362874	0.935558801610146	-0.510788193465345	-0.325511209099664
CCDC93	0.0271383625716639	0.0563114877853437	0.62985356367136	42.9105392456615	0.0265418537939679	0.107368849853417	0.24720255297699	0.804751469620021	0.959320065718256	0.0466909833759255	0.0652125208718565
INSIG2	0.32114452311068	0.1073658295964	0.00277952487170502	22.9218543331214	0.430260956958387	0.182625533987402	2.35597371059881	0.018474225092824	0.238820557714042	1.62607628905465	1.56727427965972
STEAP3	0.0827629438843334	0.140984818678503	0.557180577602733	19.4680201702867	0.0982178293288398	0.225358680014131	0.435828916475198	0.662960862105638	0.931300171388286	0.345503247032909	0.331887397118421
PTPN4	0.164314408438888	0.128490368648993	0.200964958175473	14.7520163564345	0.245418136104832	0.256020237849919	0.958588813782364	0.337765930057638	0.768676870567834	0.783593335138222	0.879555193754769
EPB41L5	-0.0162912012159094	0.194507743862953	0.933250388539217	16.3540680167732	-0.0628358125531462	0.319337753801393	-0.196769131758301	0.844008208122319	0.967083065503805	-0.18661030103382	-0.267322584991156
RALB	0.0220838424536005	0.112666651998853	0.844601977738775	17.381322552434	0.0477387918898518	0.187737731767628	0.254284482082379	0.799275787389149	0.959320065718256	0.0195383727398383	0.144077033023153
CLASP1	0.109822282923371	0.0451230752287848	0.0149396544213835	142.427868194439	0.14954107125816	0.0831730498932126	1.79795103642536	0.0721847673448793	0.453125156450699	0.490864563208333	0.522838675952638
GYPC	0.014667373961069	0.0665827232468946	0.825646876680587	33.9135758627301	0.0377195142188822	0.124511281769807	0.302940534245057	0.761935180026049	0.951900416606954	-0.020302497722395	0.106799694095469
BIN1	-0.0605857421618598	0.111066250134705	0.585415235391318	182.562586249424	-0.0938949495352509	0.174327668354317	-0.538611859044726	0.590154702991943	0.905035352095971	-0.42455819628731	-0.382880014788511
ERCC3	-0.0215737110715108	0.068028747744195	0.751147702550432	27.6781965043008	-0.0540684652650288	0.127771726205219	-0.423164551899278	0.672175207812592	0.933371725537579	-0.214987660296442	-0.234703130067493
MAP3K2	0.0463837633601354	0.051570646302969	0.368428033435914	129.39529235527	0.0302749227092545	0.0913289896479183	0.331493021284557	0.740272111502138	0.945865085392639	0.150076242893901	0.0791016334172395
IWS1	0.0999948862016606	0.0810609091482193	0.217360507719917	49.361756359806	0.133167777966658	0.13698212235507	0.972154436485339	0.330973723989724	0.763529376037541	0.438072315770767	0.46192083103073
WDR33	0.0532102485753883	0.0561654868198727	0.343443458494537	66.1091366747098	0.0698926365129786	0.09784626294542	0.714310740226898	0.475035052384058	0.852953830445492	0.186747754873912	0.226501774774783
SAP130	0.0502670063069928	0.113128254598574	0.65679935667172	20.290691524824	0.0562885681990757	0.199856261626804	0.281645257150785	0.778215534166907	0.954541721614449	0.170936815466268	0.175887001735596
UGGT1	0.0569265588539835	0.0568790757527545	0.316906678353232	38.5707872616028	0.0461085715472013	0.111671886596201	0.412893280060067	0.679684804710329	0.933467627372017	0.206711574117003	0.138011697952556
HS6ST1	-0.121477874202352	0.107167631567657	0.256991167550514	31.562386459026	-0.175973674066154	0.185159883704573	-0.950387689522012	0.341915296825699	0.771707691923092	-0.751667459575825	-0.688258958617537
PTPN18	0.0404381561341226	0.0642521125426806	0.529108849542636	66.4615464238754	0.0471039160911062	0.109404467424509	0.430548378873183	0.666796782530105	0.932465688520388	0.118136760167124	0.141714938558459
FAM168B	-0.135830937420694	0.0924350515872799	0.14170417379034	27.4463494288909	-0.199474135167464	0.17852018589259	-1.11737579798108	0.263833678742152	0.714080525693254	-0.82877134439568	-0.775693869815643
PLEKHB2	-0.2753248508499	0.131114369731481	0.0357391246228395	22.814421288354	-0.436706389646174	0.223832676619681	-1.95103948289101	0.0510523491934739	0.387786602770291	-1.57812515622668	-1.65833106634775
NCKAP5	-0.0650792041741734	0.108871435361153	0.549998766406999	198.636479481864	-0.124008342708458	0.175936788160092	-0.704846007508208	0.480906073684596	0.852953830445492	-0.448696832909287	-0.49491874656583
MGAT5	-0.0746975548001685	0.0572021433675383	0.191602764796423	277.507700256395	-0.125631632840515	0.0961435055829688	-1.30670950761306	0.191311388430666	0.657357396330857	-0.500366095946877	-0.50095829736159
TMEM163	0.160486734715054	0.245572588564146	0.513420741466159	200.722707153855	0.191822087548198	0.397111209184791	0.483043749739473	0.629064672542906	0.917926578613445	0.76303127744776	0.680147798048077
CCNT2	0.105351391579854	0.0544852300079081	0.0531651483738227	46.8173966566306	0.158843255269817	0.101314859578524	1.56781794823202	0.116923624970383	0.559911654532085	0.466847175007044	0.557448023807619
RAB3GAP1	0.0243392048028858	0.0363173844618132	0.502742699246326	100.140513419378	0.0082272263017541	0.0696894373766194	0.118055570707108	0.906023626634596	0.979656164642957	0.0316540581625919	-0.0029281773682648
ZRANB3	-0.00307579057033335	0.193885596856968	0.987342933586451	14.1990708092523	-0.0828366223697921	0.332336653491829	-0.249255149859144	0.803163421817777	0.959320065718256	-0.115617824740578	-0.34173682829769
R3HDM1	0.25334425671039	0.104331073931945	0.0151709481542468	52.1284246389326	0.349337023341133	0.174453176620005	2.00246868592173	0.045234347692717	0.362515858866186	1.26185689896636	1.26619180646384
UBXN4	-0.0692831348969754	0.0517201407784964	0.180382755332284	45.6677897518022	-0.0845613637457329	0.110032332384173	-0.768513780572159	0.44218200677933	0.832276263834834	-0.471280122992434	-0.348153834687266
DARS1	0.305021723164789	0.0741764042116261	3.92055064512072e-05	66.0739429105386	0.427626227744152	0.119533359863656	3.57746346485965	0.000346944694521115	0.034738626049596	1.53946547357292	1.55747160753832
CXCR4	0.594801582181524	0.269980826647873	0.027585920410765	15.1387397261193	0.675200822605583	0.396577709302695	1.70256876966886	0.0886487986812394	0.491135748830569	3.09614731443506	2.47858811769094
HNMT	0.0659566522851847	0.0850094247488446	0.437823039135168	46.9775506036452	0.0571965284904049	0.141168972681711	0.405163595114942	0.685357262788762	0.933467627372017	0.255220751094784	0.179265123854202
SPOPL-DT	-0.0509526883581941	0.0927824956458506	0.582893780784819	31.9644306945956	-0.128612070045016	0.16745475683488	-0.768040708284178	0.442463000377541	0.832276263834834	-0.372809948568865	-0.512047197327581
SPOPL	0.14532784139733	0.0468203643475411	0.00190958748915541	70.9990705152941	0.181835734331124	0.0836213390486047	2.1745135440301	0.0296665893599917	0.30198504178461	0.681598516608762	0.642992956576518
KYNU	-0.150818007394241	0.0553525994575699	0.00643642344543073	120.388191199584	-0.234502085159055	0.109633596976619	-2.13896188418469	0.0324387554295636	0.311925575365514	-0.909281079457023	-0.90601751256305
ARHGAP15	0.184068766603776	0.0376957223885867	1.04476078275267e-06	585.723790032038	0.224833783666132	0.0660122277928488	3.40594146241628	0.000659363152617485	0.0465527292495448	0.88971268635025	0.802969844225269
ENSG00000228655	0.878425327988545	0.15285115697496	9.0876823391355e-09	15.043460002449	1.21094005886276	0.273848012374587	4.42194211439576	9.78176656858726e-06	0.00414370680717	4.61975884573058	4.47183890309256
GTDC1	0.283735852759639	0.0645148209871302	1.09255552906221e-05	111.213486361315	0.371130626192479	0.107862946388035	3.44076106411319	0.000580080535545899	0.0437603220445379	1.42511892085157	1.34727624654268
ZEB2	-0.0901731771730875	0.0404111634918176	0.0256551247786981	525.449139958244	-0.160068574910226	0.0693210830319619	-2.30908935505845	0.0209386233397793	0.252317283877822	-0.583500308261376	-0.629083058778787
ACVR2A	0.0301300752283419	0.115345309628813	0.793925707295058	24.12901109083	0.0410894129875873	0.199825759941537	0.20562620654919	0.837082905084825	0.965899028329437	0.0627623031064634	0.119337609769469
ORC4	0.0306526497043975	0.0778675566116764	0.693838644995626	27.7327533261813	0.0740956668892662	0.160124865874585	0.462736792843282	0.643553042198252	0.921880146426815	0.0655695451285074	0.242139407846295
MBD5	0.0932452090676979	0.0643399262531337	0.147265301555033	189.428965613458	0.112572119379275	0.105752749997294	1.0644840855879	0.287109460027943	0.732033079446693	0.401813412678695	0.385293416279536
EPC2	0.0156279461656303	0.0501627931034634	0.755386660111089	75.6191508899675	0.0249388030806786	0.0887368459042646	0.281042252815525	0.778677992223947	0.954541721614449	-0.0151423554241991	0.0592482720786831
ENSG00000289474	0.0823344652475438	0.472984530799629	0.861807046959543	19.0653447851273	0.328890441771571	0.807432239100167	0.407328845499282	0.683766479555908	0.933467627372017	0.343201482806261	1.19011904192818
NMI	-0.0744334418260513	0.098935573661377	0.45184508539577	13.8076337346606	-0.0883154363939519	0.182391552065706	-0.484207932844042	0.628238307555613	0.917926578613445	-0.49894729523333	-0.362121092913104
RIF1	-0.0275367225195442	0.0698158516152818	0.693271463163253	42.2481645297296	-0.0546431802722758	0.124262265468602	-0.439740737594089	0.66012489395156	0.929825804676128	-0.247020637569271	-0.236841392606523
NEB	-0.00264295550875978	0.184789796196162	0.988588647504746	18.8556051752233	-0.0381011940343458	0.291958866154562	-0.130501924932724	0.896169331291497	0.979656164642957	-0.11329265803394	-0.175295915199994
ARL5A	0.146989899914028	0.0644374395897279	0.0225410093751525	105.359997251108	0.175754725940649	0.108397403430709	1.62139239850886	0.10493350997625	0.536864591939044	0.690527005704495	0.620368190776221
CACNB4	0.100700622164444	0.127880780634855	0.431014361964327	97.1847110641483	0.118778382878739	0.200291975168162	0.593026169815414	0.553163638561952	0.889118429897586	0.441863491463365	0.408384201418108
FMNL2	-0.228181290907522	0.069834067131502	0.00108510228821893	536.253263431264	-0.338794324864948	0.114298536857036	-2.96411777596691	0.00303552083639297	0.102555909484761	-1.32487248392257	-1.29404320610265
PRPF40A	0.0076725579819948	0.0522356314239215	0.883223890920137	61.9478223923926	-0.0120654715527548	0.102423450318949	-0.117799893629658	0.906226213832679	0.979656164642957	-0.0578782735259448	-0.0784284080756548
ARL6IP6	-0.0159603450080558	0.100783876677549	0.874171487240316	19.7216461564724	-0.0331086482749566	0.189183601784726	-0.175008023753725	0.8610733288442	0.973500049088577	-0.184832959252891	-0.156720841577276
GPD2	-0.0746217238351252	0.0555543669612641	0.179200822900484	97.4897882690296	-0.156340830261825	0.101158103872579	-1.54550969498949	0.12222302568349	0.565013312655583	-0.499958736074944	-0.615213755495884
CYTIP	0.126907796968418	0.101615356802649	0.211700291394366	24.2111576405124	0.140619805546409	0.194302150929798	0.723717184156214	0.469239381112056	0.848916317931699	0.582647027131005	0.489646558065294
ACVR1	-0.145507935487625	0.0739976020426051	0.0492539039899264	33.3700695571497	-0.209774392812119	0.139966032656626	-1.49875215315099	0.13393794140183	0.572002794872823	-0.880755658336484	-0.814016612020384
TANC1	0.116735628885745	0.122042119931394	0.338809997283348	102.005485164311	0.116875309133327	0.200161337914383	0.583905515176559	0.55928388240726	0.892484670373949	0.528002686457281	0.401303698477497
WDSUB1	-0.299456765686227	0.0851542109222948	0.000437044920657631	24.2839384632904	-0.474025470992875	0.154714270178081	-3.06387685148406	0.00218488829214058	0.089127257961616	-1.70776050679385	-1.79717900424467
MARCHF7	0.0584872461576179	0.0350203302721606	0.0949007518704002	100.901930101328	0.0726391697607618	0.0731812490072347	0.992592648337837	0.320908508895726	0.756260933714101	0.215095502500001	0.236720420680806
CD302	0.378848616117172	0.0679739161031554	2.49756154110954e-08	63.7553447061648	0.518273422209633	0.114965957549036	4.50805989232574	6.54231101971967e-06	0.00327531879869057	1.93605957785679	1.8947300708629
LY75	-0.0843067251686857	0.093422150754207	0.366829777190606	26.4109588785965	-0.165425888730628	0.174526120093772	-0.947857481973156	0.343202012668679	0.771707691923092	-0.551986043134295	-0.649015274411828
RBMS1	-0.0519261314665856	0.0738841958324974	0.482177709245651	115.954993513637	-0.103533444959964	0.119353109847806	-0.867454941827531	0.385692789590229	0.801627381345321	-0.378039232671242	-0.418740629944531
TANK	0.0223049568412229	0.0699962559033437	0.749984892314927	115.868136534411	-0.00861216690794065	0.115905093702307	-0.0743036102456406	0.940768804414397	0.989621874300872	0.0207261873558473	-0.0655801757087379
PSMD14	-0.03336132034498	0.101190848472976	0.741636379839945	26.2872229849508	-0.144630250509643	0.193377466220165	-0.747916773017276	0.454510359769181	0.83817362145648	-0.278310064294603	-0.571643823131737
IFIH1	-0.0957016506042525	0.132580927050611	0.47039547763519	14.9636730650677	-0.184808437854618	0.219053302676422	-0.843668803878343	0.398854504658324	0.807849737304382	-0.613198970643175	-0.721129240777982
GCA	0.121682177808492	0.0796134729151282	0.126410307063773	35.2137473044327	0.154785312542758	0.137343789241097	1.12699171471849	0.259745984018773	0.710040195975304	0.554575281630401	0.542350198260374
TTC21B	0.171288691708787	0.194390914615027	0.378233471484791	14.9616898908814	0.230893285934628	0.330567393143882	0.698475683698572	0.484879759653714	0.856667576648381	0.821058810330733	0.825514595175756
CERS6	0.0911452519690902	0.123408512296603	0.46017096676398	51.4552086346749	0.126371041197179	0.21116042767111	0.598459865756696	0.549533130731402	0.887546398148371	0.390532555916999	0.436633153767103
DHRS9	-0.283325108123705	0.187302728648352	0.130366367080012	16.2071575801839	-0.506307388022776	0.316301502278313	-1.60071129721438	0.10944087780843	0.54708401342704	-1.62110210867125	-1.91728586243124
FASTKD1	0.156554162564983	0.107078200791354	0.143726282814742	32.5447009305109	0.206326108090836	0.179558973058055	1.14907155335605	0.250526477114857	0.705221335635026	0.741905711044809	0.734110898716361
PPIG	-0.0389090456509455	0.0529844216820268	0.462736192514227	62.6733938315856	-0.0751086217473836	0.0967231193797435	-0.776532252361512	0.437434785203794	0.82797040333898	-0.308112146713965	-0.312984326580968
SSB	-0.277686448729079	0.211653241441509	0.189524285828025	12.6319142388653	-0.432767036604158	0.336072846386569	-1.28771794941852	0.197844163033575	0.664751559381269	-1.59081153321095	-1.64367446101896
UBR3	0.0488542232962962	0.0418195323111087	0.242719874408625	79.4820189878691	0.0171623413829501	0.0949893932289593	0.180676397643499	0.856621585822951	0.972280347918738	0.163347421002166	0.0303154679500678
GORASP2	0.239289681784314	0.0928089908854303	0.00992869499745874	14.28135785285	0.367427322818978	0.170843295192111	2.15066867216422	0.0315023607640766	0.311460503999586	1.18635647722313	1.33349787852658
TLK1	0.0688372929994862	0.0413720403793345	0.0961403624176644	83.4906888703132	0.0710660608653632	0.0936735282284707	0.758656818093074	0.448057874586197	0.8375610031725	0.270695398315668	0.230867572263017
METTL8	0.0701840050714199	0.0673228336177035	0.297180262566115	37.4231629100816	0.0868992721365086	0.111387747406192	0.780151086273588	0.435301949511234	0.826613259845868	0.277929863244881	0.28977600880413
DCAF17	0.419985411531357	0.126838375207109	0.000929015427482766	16.1776707419641	0.6350348029293	0.213920341110491	2.96855735940184	0.00299201254182231	0.101709957208737	2.15704423369108	2.32914797060458
CYBRD1	0.10906969395076	0.0639645623284602	0.0881649352029599	38.2938549847546	0.0957639508224163	0.119045116191289	0.804434099325308	0.421146314497897	0.820919282470167	0.486821695663048	0.322757591180779
DYNC1I2	-0.0818651062374582	0.160900229460109	0.610896473480298	27.595700033407	-0.111563660604757	0.257652164796452	-0.433001060530166	0.665013999365192	0.931391682223834	-0.538869797355711	-0.448617541243306
HAT1	-0.0948951965650549	0.085161893264576	0.265154037630943	18.6963861156819	-0.131476133993633	0.146196432300883	-0.899311507978837	0.368486759348078	0.787990126813679	-0.60886674285285	-0.522703123436155
ITGA6	-0.307207279841137	0.233254784589792	0.187823207653443	18.4351695987153	-0.422599251510651	0.359943541489017	-1.1740709383545	0.240366612811437	0.70222755265389	-1.74939585261544	-1.60584459109004
PDK1-AS1	0.631677480913095	0.169212322304088	0.000189177593443735	21.348320345353	0.884267747175144	0.266528056119771	3.31772857255138	0.000907526275953903	0.0549202989195401	3.29424266210928	3.25643447165807
PDK1	0.394932741736517	0.13997219445928	0.0047798365160239	31.7142953476136	0.521173265723507	0.222540635202188	2.34192405018525	0.0191846184817834	0.242865727307669	2.02246263693321	1.90551911704505
MAP3K20	0.115053578062435	0.268722195134657	0.668541455017498	23.072385366605	0.125159066294629	0.399401396582084	0.313366621563395	0.754002140191071	0.950222028306324	0.518966799764052	0.432123926585479
SP3	0.112408756788327	0.0480660890249704	0.0193546349629088	82.5042316044313	0.131454684972768	0.0883203494137797	1.48838501936745	0.136649385002272	0.574448979547718	0.504758961911901	0.455547163163145
OLA1	-0.0180734718893394	0.0505231659076018	0.720548050230429	58.3372914323616	-0.00862411552089824	0.0989901719894655	-0.0871209267301406	0.930575391503023	0.986777015567636	-0.196184563379877	-0.0656246312582857
CIR1	0.058371039319376	0.0827653504000703	0.480648836972183	21.4917050471282	0.057442303437186	0.15703617421739	0.365790262807007	0.714521586260561	0.937320241909697	0.214471245605512	0.180179544662963
GPR155	0.29547193768858	0.0951830428838007	0.00190762223852556	43.5154598298839	0.344865108476007	0.184602719242519	1.86814750016193	0.0617415142033215	0.424150665734835	1.48816453883789	1.24955377211072
WIPF1	0.118185807583054	0.0416509800949361	0.00454644090792717	184.508398101577	0.137065858085009	0.0721933461329373	1.89859405924495	0.0576178701184794	0.411012449148272	0.535792968541639	0.476423877908056
LNPK	0.165610804512616	0.14535270088242	0.254548009283655	16.2118356716987	0.216701178301558	0.25093164412202	0.863586492089388	0.387815087194688	0.801971978325906	0.790557505227152	0.772711985675372
MTX2	0.00473006891571233	0.127831824981749	0.970483188216342	19.7112209884526	0.0235623618933546	0.247494519770319	0.0952035702253977	0.924153134240432	0.984496040408257	-0.0736851667722859	0.0541271379671328
HNRNPA3	0.0944501133477745	0.0527874127505707	0.0735738456293219	81.0061119542925	0.128912439442083	0.0960283202991347	1.34244188631554	0.17945276121219	0.644648634047967	0.408286093765423	0.446088582275688
NFE2L2	-0.103266485379813	0.069435189559142	0.136952598292095	100.989584531477	-0.183609429334944	0.119574492868822	-1.53552337902341	0.124655318857544	0.566554488259168	-0.653836856810263	-0.716668255821495
AGPS	-0.060020700412369	0.0482804824672901	0.213806316724827	51.8875036319848	-0.122176058429553	0.0899132808187986	-1.35882104753549	0.174203302073512	0.636165506975352	-0.421522822352953	-0.48810162019009
RBM45	-0.0986788323375782	0.0937705815387239	0.292642125642315	13.9444529437172	-0.16497512707926	0.180746061763026	-0.912745348197718	0.36137648764549	0.785519449654217	-0.629192231033805	-0.647338187958546
OSBPL6	0.134736117615598	0.255872217805607	0.598488201447296	20.7419976307689	0.200046656694707	0.396395345607784	0.504664494453083	0.613794502869979	0.912794722612922	0.624700345250697	0.710747813505972
CHROMR	-0.00361946812614914	0.0776062069235478	0.962801028011277	20.0982728469845	0.0287141017051652	0.142452957199218	0.201569011059623	0.840253673515196	0.96658126617463	-0.118538431373815	0.073294502854977
CWC22	-0.0404273612196992	0.0752215071319935	0.590960832861778	21.8002582093201	-0.0732631774288203	0.128310449613535	-0.570983716832773	0.568010680631662	0.896168582369827	-0.316268456412634	-0.306118237468119
UBE2E3	0.0570550053502887	0.0799570986187244	0.475492970738787	40.8497423686773	0.0932182199451034	0.140530027804855	0.663333106818635	0.507117237589416	0.863408291239053	0.207401581797312	0.313286042846788
ITPRID2	0.271194681216807	0.148858474563852	0.0684809407540169	16.7375259466763	0.399356753228041	0.253119358462887	1.57774085574966	0.114625156211132	0.557656783639952	1.35774842081024	1.45229328855651
DNAJC10	-0.0314571291087441	0.074473989311248	0.6727397803461	38.7464884298433	-0.0727043620278486	0.130579281451071	-0.556783290732777	0.577675501564122	0.899875999117855	-0.268080851232538	-0.304039130392328
ZNF804A	0.331773891391229	0.34678097957228	0.338706281914305	24.1196927753005	0.380491469489995	0.58761736827604	0.647515696491896	0.517298239039994	0.868162262496315	1.68317668463878	1.38210383987922
LINC01473	0.131658982472473	0.0878796756086212	0.134088234079086	83.7794090630248	0.15274581332191	0.144165752213324	1.05951525224861	0.289365186772526	0.732953397652015	0.608170140510329	0.534762115945961
ZC3H15	0.212665784531574	0.141077657914673	0.131698493581611	17.0448583304111	0.283752962118742	0.241295138365065	1.17595805717992	0.239611637021225	0.701883662274407	1.04333433093957	1.02218227217129
ITGAV	0.0102417946477291	0.0942117205969298	0.913432185862183	109.861893972669	-0.0339514557886098	0.155537100242428	-0.218285256287351	0.827206861270891	0.964716281109557	-0.0440764721309253	-0.159856558778554
WDR75	-0.0722736917787458	0.110428821315345	0.512801227135599	17.1226935566095	-0.12171125575035	0.203262388010819	-0.598788870589632	0.5493136848786	0.887546398148371	-0.487345233962235	-0.486372293228992
SLC40A1	0.407588864388172	0.133249541202906	0.00222196688530824	13.5520670208375	0.627109731998389	0.227789494362059	2.75302306524124	0.00590477359566721	0.136021541990159	2.09045064815802	2.29966225668195
ANKAR	0.0139768369199137	0.0995832364870537	0.888380845372993	32.2089159869585	0.0125666718232862	0.168203422562068	0.0747111541006187	0.94044453278985	0.989621874300872	-0.0240120256242184	0.0132169966429387
ORMDL1	0.111201309333576	0.0856255431994698	0.194049244133685	26.5879797329799	0.105781253597842	0.163613947786589	0.646529559544754	0.517936460104741	0.868162262496315	0.498272619027396	0.360027582388102
PMS1	0.0527720366943247	0.0501832344347331	0.292989077062469	72.7282795349047	0.0453356229096232	0.0990079335877915	0.457898890187659	0.647025084263752	0.922861211872697	0.184393704181719	0.135135894997201
HIBCH	0.146203489006259	0.116196376274325	0.208303228863789	49.8069284687924	0.212297305935471	0.188509793044298	1.12618714660402	0.2600863128877	0.710040195975304	0.686302448539845	0.756327107625677
NAB1	0.0494735597900692	0.0882473539840515	0.575054078479885	21.0365462801078	0.0567882790005036	0.159517865198318	0.355999492156584	0.721840945501231	0.939787179297515	0.166674463387068	0.177746206512865
GLS	0.0879570142195942	0.0827252929518884	0.287672174753658	114.316863850873	0.104917696728073	0.139741059919509	0.750800779588373	0.45277256018616	0.83817362145648	0.373405513941646	0.356814665930961
STAT1	0.0306705459657697	0.131128065538489	0.815064440088271	43.3806990058593	0.0153855287417214	0.205840362820192	0.0747449554155766	0.940417638440262	0.989621874300872	0.0656656828835326	0.0237047272147362
NABP1	0.00437614909357411	0.0925943791693813	0.962304813679835	61.0509404101678	-0.0237063772666601	0.154973744779457	-0.152970280871748	0.878421711853024	0.978249979046627	-0.0755864050505884	-0.121739113894277
SLC39A10	0.083744206930289	0.0768641733325434	0.275929497903768	68.429136953806	0.0889871853461524	0.132290131300468	0.672666845753123	0.501159264540022	0.862658958867304	0.350774539419934	0.297544218342129
STK17B	0.0781066111312328	0.117713833407685	0.506991437526169	21.7777318955755	0.0758658572667812	0.196286175499343	0.386506370475568	0.699121685523244	0.935558801610146	0.32048967753792	0.2487255100421
GTF3C3	-0.0589094956855889	0.118827318600401	0.620065743293214	14.7624060407506	-0.0639289941908344	0.226889885213765	-0.281762204298369	0.778125853765606	0.954541721614449	-0.415553490234674	-0.271389834523096
ANKRD44	0.160212697305431	0.0425336744558907	0.000165402359414812	515.039814386705	0.187098873130681	0.07417669796684	2.52234028015539	0.0116576877152573	0.187168764571201	0.761559163199637	0.662574788251169
SF3B1	0.0209802704018764	0.0479712250898661	0.66185670634438	88.6685728825603	0.0208032916607843	0.0902243948947948	0.230572803342619	0.817646698114155	0.963570235681141	0.0136100429420703	0.043861847437975
HSPD1	0.0501590127452201	0.203504770355974	0.80531389112122	40.772283773147	0.0947164767740168	0.325011805045591	0.29142472766714	0.770726504925619	0.953795699466378	0.170356679851902	0.318860399546568
HSPE1	-0.261785996467573	0.255301388955199	0.305174576436805	18.3632193565756	-0.413283660346008	0.398625433381679	-1.03677193108322	0.29984215981106	0.739840510648049	-1.5053951575492	-1.57118536109761
MOB4	0.114848654435601	0.137622979900417	0.403989965015278	20.2066426415012	0.114900559917794	0.234805260345317	0.489344062176525	0.624598131234303	0.916021813237632	0.51786596104552	0.393956522541061
PLCL1	-0.0583390210863067	0.190486495678185	0.759404186561921	47.5815644749869	-0.148455099431856	0.302381751454769	-0.49095257474247	0.623459990770737	0.914854369785425	-0.412488931322992	-0.585874408838891
FTCDNL1	0.0807646202937795	0.109936528057141	0.462554064138346	31.1253270350427	0.07981185799727	0.183031411031628	0.436055524827256	0.662796444586373	0.931300171388286	0.334768360018549	0.263406848504805
SPATS2L	0.0153170069870298	0.227317869252669	0.946278038669115	53.7222371929823	0.0137314365137035	0.370093571982583	0.0371026074301818	0.970403193032905	0.992434418336823	-0.0168127039935663	0.0175505753261098
CLK1	0.177710805105966	0.0727276439222658	0.014545122207297	55.2514771503407	0.235245883836314	0.128072918433263	1.8368120810716	0.0662376418227354	0.437985217961131	0.855558058619654	0.841708703426415
ORC2	0.0267520795792771	0.10506645161646	0.79901617176269	26.1475511369778	0.0479243282836343	0.184100062545433	0.260316740912607	0.794619460255956	0.958882480313186	0.0446158918850164	0.144767332589806
HYCC2	0.0443040258117656	0.0982484588035231	0.652033777815483	32.9815541811319	0.0352436413410313	0.171445227418586	0.205567934854106	0.837128426826023	0.965899028329437	0.138904004470252	0.0975880567459102
CFLAR	-0.0184796965822675	0.0539989642919581	0.732182951804927	139.537045625242	-0.058312938256323	0.0944293131773096	-0.617530047548148	0.536885168489983	0.878640898328183	-0.198366780615183	-0.25049495293755
CASP10	-0.0329577101054698	0.0930789037082838	0.723276258046068	25.383126478493	-0.0884249626362497	0.159874677165335	-0.553089233417525	0.580202308749767	0.900392990026125	-0.276141891762656	-0.362528592035265
CASP8	0.0430604278548159	0.0777812908965273	0.579846419701091	27.3266586335801	0.0399562024491748	0.146095701914859	0.273493346658893	0.784474006061824	0.956273855303108	0.132223463029292	0.115121430249939
TRAK2	0.0849960364742543	0.170926907577705	0.619001910160521	15.3596908913999	0.134267434103247	0.282097507736115	0.475961078780057	0.6341021066456	0.919370586424183	0.357499300504289	0.466012169334117
NOP58	-0.266239107238726	0.141236168741461	0.0594213027698118	23.0910828112366	-0.412702166875024	0.23551949587921	-1.7523057500373	0.0797212478491915	0.468849096730784	-1.52931702947061	-1.56902187886726
BMPR2	0.0466652962873376	0.0803748200511145	0.561512791727197	104.139729509119	0.03592570318538	0.130548095106573	0.275191324362504	0.783169251908759	0.955795013924363	0.151588622659932	0.100125709795999
FAM117B	0.501449053361523	0.150879335867214	0.000888920839525487	25.6868429186392	0.720237150181543	0.238517117219927	3.01964554400279	0.00253070667433518	0.0938099410135085	2.59466254283724	2.64614854492329
CARF	0.121205011016542	0.0810368778922856	0.134737793315857	20.164697439225	0.179499403545787	0.152246480799502	1.17900527226094	0.238396076448876	0.701725274917227	0.552011967248888	0.634300494166325
NBEAL1	0.134838015450231	0.0600514382133854	0.0247440503867081	37.6826438120689	0.213435421867775	0.121531036559174	1.75622152094335	0.0790505913896199	0.4675957108299	0.625247734946226	0.760561537964944
CYP20A1	-0.0694934597431692	0.0622680488074252	0.264406205336892	35.9606373826152	-0.071343149867281	0.12112080325097	-0.589024741847635	0.555844676360664	0.89139098215439	-0.472409976771309	-0.298974656811663
ABI2	-0.107609355040198	0.16985158421993	0.526374986702999	22.6623272270661	-0.183317526588628	0.277250442507663	-0.661198319218412	0.508485139016652	0.863408291239053	-0.6771665194048	-0.715582213696932
RAPH1	0.0498707095562586	0.0726156158054844	0.492223484558471	84.719330470463	0.0544793332076903	0.123434099505127	0.441363718989397	0.658949703464276	0.9295174223816	0.168807930603276	0.169155631651991
PARD3B	-0.362248210128048	0.144736202920175	0.0123209278438563	55.5102163403757	-0.623233339351358	0.233234453205529	-2.67213240061989	0.00753709035583776	0.148769736880282	-2.04507277430531	-2.35231605724723
NRP2	-0.269298206058343	0.0896807950564328	0.0026746196475871	58.8214163977898	-0.415870516245178	0.160306035806245	-2.59422868361502	0.00948034059805989	0.165740430709574	-1.54575034404968	-1.58080991760529
INO80D	-0.0276931599776857	0.0599330259486336	0.644032239522438	34.9395917904087	-0.0109012068694715	0.13327487013911	-0.0817949164616927	0.934809798605841	0.987080256484914	-0.247861011193393	-0.0740966896997848
NDUFS1	0.204439621916426	0.0644179990354646	0.00150539609365431	26.2781563792149	0.26298586905409	0.170649336648138	1.54108931344012	0.12329505038864	0.566554488259168	0.999143827132884	0.944917024901339
KLF7	0.110724534201522	0.083352196628215	0.18404807438992	46.3428006615182	0.161236711451739	0.144545777399401	1.11547161288717	0.264648376474075	0.714080525693254	0.495711408621809	0.566353024769972
CREB1	0.120718492701988	0.0452881842274736	0.00768596075245094	70.1160630076408	0.163907598728076	0.0804386996445219	2.03767091527367	0.0415828547435027	0.345179052755209	0.549398416990138	0.576290225185742
METTL21A	0.0523742854144448	0.132620439931396	0.69290292394425	29.8460950815632	0.0475832460206707	0.207587828676618	0.229219826249044	0.818698063657058	0.963570235681141	0.182257005666268	0.143498315048197
PLEKHM3	-0.10933845919213	0.101918283899515	0.28335855253056	24.4201192707095	-0.173310820420824	0.19172177812811	-0.903970441506214	0.366011075104943	0.786738091570227	-0.686455174052523	-0.678351647820134
IDH1	-0.0289597369795676	0.121303507279792	0.81130887505919	32.5806984397359	-0.0647957142951717	0.205104146100024	-0.315916160288503	0.752066145490427	0.949668749992681	-0.254664994829707	-0.274614519989038
PIKFYVE	0.0425235066444823	0.0556517099469067	0.444807276760811	66.6371969441162	0.0416876745195972	0.104564890632903	0.398677551014236	0.690130811110657	0.934352350419731	0.129339151121155	0.121563478602384
RPE	-0.0458047718874334	0.0990959294429797	0.643918848964642	17.1852829199571	-0.140083069909827	0.19589108549191	-0.715106915447729	0.474542981111741	0.852861600990473	-0.345155617741665	-0.554725757982601
KANSL1L	0.355694391610626	0.089979680299227	7.71605295888295e-05	64.4501706190432	0.481672684947492	0.149156697595509	3.22930644558595	0.00124090847620255	0.0663571571169354	1.81167632723721	1.75855477632273
KANSL1L-AS1	0.239006076288424	0.0917509323090617	0.0091889173017145	17.0054440947328	0.311455040549102	0.175215233278758	1.77755686375507	0.0754766637633169	0.460809298608189	1.1848329637294	1.12524955911174
ENSG00000273118	0.308947774750616	0.185180513317842	0.0952442692283147	29.6083222089948	0.320808916976264	0.310534564780587	1.03308601798623	0.301563645996232	0.740185700545706	1.56055601185492	1.16005123177855
IKZF2	0.194643657814343	0.117126951079177	0.0965493024479736	45.8215897227811	0.224035026932508	0.186847414916469	1.19902663375174	0.230517589549257	0.698301617009058	0.946520434039959	0.799998020660949
BARD1	0.169456497284008	0.126523807137768	0.18046489534072	15.1910385344777	0.241294700640664	0.258156649143556	0.934683268632314	0.349951551945756	0.774904532777244	0.811216360273439	0.864213698450212
XRCC5	0.0512806824312503	0.0418545540673582	0.220495529513767	106.219954457681	0.0531916761362144	0.0800816456973998	0.664218069858441	0.506550749817753	0.863408291239053	0.176382229169282	0.164364824305158
SMARCAL1	-0.00408079416455364	0.0809777323462738	0.959808394782583	22.0709859620479	-0.0338183373611413	0.154051565362964	-0.219526087134923	0.826240260833118	0.964716281109557	-0.121016650077965	-0.159361283480152
DIRC3	0.395319457190033	0.381690047485149	0.300338362736173	43.3962155230682	0.57714685462225	0.567820174098551	1.01642541239135	0.309426849354774	0.746999502172978	2.02454005158208	2.11377229785298
ARPC2	0.0639332189942041	0.044574367035537	0.151485362583959	109.592760942167	0.0681563185247277	0.0845982861089509	0.805646564009013	0.420446668735287	0.820772706389659	0.244350976118175	0.220041696886952
TMBIM1	0.0544328998975423	0.0889663688534122	0.540645728460698	21.4662379593784	0.0569483278256897	0.162384502295872	0.350700510335201	0.725813042651672	0.939787179297515	0.193315772117627	0.178341678012645
ENSG00000288819	0.0570764948108146	0.117298485336348	0.626547552989593	15.5349717420722	0.0988563487474656	0.209215698966762	0.472509229640414	0.6365633553923	0.920818071485526	0.207517022025229	0.334263047895022
SLC11A1	-0.236495510314171	0.101846860578938	0.0202291821907424	322.647522574992	-0.35502123717062	0.163814465742105	-2.16721542607559	0.0302184316836454	0.304228342379954	-1.36953602408437	-1.3544164315619
CTDSP1	-0.258397030786326	0.115599000012257	0.0253984625512336	19.7675284003312	-0.362149211189561	0.209435749410921	-1.72916616293148	0.0837793604203886	0.480596810244875	-1.48718981590399	-1.38093649738877
USP37	0.0261503866805122	0.0780982398838809	0.737746054945023	32.1496970071062	0.00534931703685635	0.132537166163256	0.0403608828505295	0.967805415784655	0.992434418336823	0.0413836299450006	-0.0136356158277813
TTLL4	-0.204183697428934	0.133816303936882	0.127047057573696	25.9819806876474	-0.366517648968826	0.21215646180606	-1.72758183205314	0.0840632223498276	0.48082713431466	-1.19595870047583	-1.39718953887838
CYP27A1	-0.527819074382545	0.27218882384341	0.0524812348242844	29.2322338580647	-0.850780576240818	0.386088319419238	-2.20359056062763	0.0275531517287631	0.287645118025475	-2.93451056558376	-3.19891955004827
NHEJ1	0.0715507152968492	0.11476636252437	0.532990987170585	12.6526752317648	0.175864188248917	0.221009524845776	0.795731262585345	0.426188251822752	0.822172575765256	0.285271757180731	0.62077545202789
FARSB	-0.0799107977934577	0.102234759179501	0.434426053647229	15.7040259074337	-0.0888667011153187	0.200291946815399	-0.443685842233204	0.657269732795181	0.929051442120909	-0.528371357344932	-0.364172107220932
ACSL3	-0.253605956053111	0.111142976065359	0.0225011968877053	30.8960563497938	-0.351021326314551	0.213322922126243	-1.64549277131512	0.0998682321583314	0.526176580339893	-1.46145241972774	-1.33953451716061
WDFY1	0.116088100252096	0.0741356731380403	0.11737503131209	34.1156347233035	0.156691935925301	0.134229122040853	1.16734679883857	0.243070346545574	0.70394922282921	0.524524197410937	0.549443907844295
CUL3	0.0384932254705529	0.0536894260276629	0.473398150907249	85.3341704640968	0.017343693387546	0.0933531721013754	0.185785795995361	0.852612743762539	0.971780584424448	0.107688697089213	0.0309901992393425
DOCK10	0.0534182159185492	0.0435421156477778	0.219891308808911	473.820956530438	0.0267762803167086	0.0735787805158231	0.363913075604051	0.715922920257131	0.937582547834355	0.187864944273097	0.0660847191708582
RHBDD1	-0.0302796938650416	0.0736766558396866	0.681086584463645	54.8211455994998	-0.0182018551760302	0.116031421709826	-0.156870052161817	0.875347262516296	0.977961677533462	-0.261755732334068	-0.101259200836086
MFF	0.11633193984837	0.104074910078686	0.263664713592395	32.8156838863856	0.177514742551771	0.189501060560219	0.936748016222109	0.348888190857169	0.774904532777244	0.525834090627434	0.626916440848304
AGFG1	-0.0394404277929367	0.0854194878031079	0.644277576935366	85.1830857875512	-0.0752720686269162	0.137981082586785	-0.545524554640111	0.585392797349121	0.901781435643769	-0.310966703044425	-0.313592440750981
PID1	-0.394504700356494	0.40040085491799	0.324489318281301	25.5330269412598	-0.514312785921573	0.610157194238376	-0.842918498344612	0.399274027112894	0.807849737304382	-2.21835290757251	-1.94707043777933
TRIP12	0.106740633979266	0.0310617193226064	0.000589490000624519	129.750691999947	0.134158967570771	0.0728776648810469	1.84087906479645	0.0656392829640315	0.436747373544048	0.474310110571502	0.465608612927538
ENSG00000225963	0.204790031494922	0.0866107812206087	0.0180550805660831	21.503961773152	0.266436565521235	0.147547280449672	1.80577076520306	0.0709541537662441	0.45082664184626	1.00102620857085	0.957755553382793
SP110	0.0536096409463475	0.0619058055924928	0.386497130741651	101.186486915713	0.050067448268697	0.101983108040726	0.490938639060726	0.623469847431397	0.914854369785425	0.188893269242511	0.152740942331889
SP140	-0.120489738552759	0.0807267027724038	0.135551456033664	53.7020281245055	-0.172432016838628	0.135387430384725	-1.27361909705085	0.202798440893183	0.671302152821648	-0.746359247931136	-0.675082005031482
SP140L	0.103978062354227	0.0571470530610008	0.0688378519462866	41.8496787974932	0.112509376381094	0.112756285516376	0.997810240607423	0.318371383456278	0.755074786677366	0.459469724157583	0.385059977095064
SP100	0.0846179612851717	0.0411853149580095	0.0399209108469311	276.030042266752	0.104963466603151	0.0694911461392674	1.51045812933914	0.130926565620851	0.569970432311484	0.355468300891954	0.3569849555668
CAB39	0.0304055814552296	0.0491644556370367	0.536281108195666	198.532854945822	0.0169332990792131	0.0813349887025175	0.208192062842064	0.835079005749553	0.965899028329437	0.0642423077620514	0.0294633019690887
PSMD1	-0.137182464737355	0.0834628053864697	0.100251430072034	47.7855128791239	-0.215064781602656	0.161447775569774	-1.33210123734229	0.182826923811842	0.646903466637488	-0.836031676560979	-0.833699828962806
NCL	0.0575412146040246	0.137822905916924	0.676311921061727	17.0080150411897	0.0893173985054973	0.234660122317568	0.380624528886178	0.703481877549829	0.936013118086558	0.210013471797943	0.298772796715093
PTMA	-0.0799411516293324	0.106803744550893	0.454166817561875	41.6634925620511	-0.0943271815158362	0.176953624676953	-0.533061595590597	0.593990942641962	0.905922542135129	-0.528534416521187	-0.384488160461761
PDE6D	0.102725592728852	0.107402475774848	0.338842607539216	20.5760827342755	0.15319748338944	0.177815249209541	0.861554248414933	0.388932856740297	0.801971978325906	0.452741524590271	0.536442582217455
COPS7B	0.0194886599141336	0.106823906002026	0.855239593048913	15.2163265766239	0.00556703352443508	0.198640933287893	0.0280256109971388	0.977641724544824	0.993334497614086	0.0055971915044744	-0.012825588242546
DIS3L2	-0.086917426216369	0.0458061934904227	0.0577614777210119	59.7888344668263	-0.114706968015536	0.0959869550846802	-1.19502663580005	0.232076623555661	0.698362467840181	-0.566010588962422	-0.460312409830988
EIF4E2	0.105288492151173	0.117628411227421	0.370736809122065	14.676017909729	0.153541816929805	0.214023857133475	0.71740514812818	0.473124143977728	0.851976626194517	0.466509282653994	0.537723696336644
GIGYF2	0.00808827324643299	0.036834166525127	0.82619346975082	98.2416167040403	0.00839704384389724	0.0775123669763486	0.108331665919316	0.913732604647999	0.981456089441001	-0.0556450734501495	-0.00229636075610742
INPP5D	0.0538604381747675	0.0453370247824135	0.234832951447398	573.171606749499	0.0392468398127775	0.0776596699281296	0.505369644876145	0.613299235054469	0.912794722612922	0.190240538485255	0.112482202923578
ATG16L1	-0.0598295917809362	0.122836240495675	0.626210201564848	12.747731577053	-0.127749296807623	0.226520067522639	-0.563964589119045	0.572778231610616	0.897063565898004	-0.420496197047823	-0.508837196422903
DGKD	-0.0425441212406921	0.104191857509204	0.683035221244337	31.6700003707486	-0.0647071011838001	0.173429507326818	-0.373103182850328	0.709071649879325	0.936123138897229	-0.327639577571031	-0.274284829456995
USP40	0.234689370909538	0.0826641184526902	0.00452449692453401	39.5141200209379	0.333540197184804	0.148941107896657	2.23940993789459	0.0251292553422273	0.275670934600888	1.16164385425	1.20741874298069
AGAP1	-0.167921333846114	0.268751279891888	0.532088813998955	20.097122700985	-0.236086011470411	0.41045970302457	-0.575174638900617	0.565173192904777	0.895423754680542	-1.0011592306726	-0.91191060784236
LRRFIP1	0.175971110299052	0.0567002154268066	0.00191223533116014	169.518348577806	0.226619556361031	0.0924868931393418	2.45028834539401	0.0142741854910925	0.207776196320857	0.846212511542109	0.809613921391474
UBE2F	-0.0841256041174019	0.0819513969901618	0.304641620043562	62.3637062099028	-0.174639126487549	0.140237647118399	-1.24530844659784	0.213018392019501	0.680886080372558	-0.551013070573372	-0.683293692254385
SCLY	-0.255970357702952	0.0987616358154903	0.00954753985148491	15.0655184417214	-0.383187917566544	0.193725743058504	-1.97799172952881	0.0479296396740824	0.371758486880524	-1.47415385841745	-1.45921229869601
ILKAP	0.00575209298533662	0.088729270752041	0.948311379892963	28.4779849516217	0.023923305612827	0.169894238049274	0.140812930959369	0.88801772742635	0.978249979046627	-0.0681949083550635	0.0554700512794942
HDAC4	0.133475669420696	0.0550975979265406	0.0154127872560578	130.65401762584	0.162411054644793	0.0961163483230373	1.68973392641744	0.0910788695818595	0.499573042616833	0.617929285236353	0.57072224086144
NDUFA10	-0.0545366693400025	0.191096365493252	0.775346660400996	24.3505695888166	-0.0886193177960818	0.298704400555089	-0.296678983072892	0.766711604078612	0.952465780207742	-0.392062901935973	-0.363251702363508
ANKMY1	-0.14708786874413	0.0612426694434388	0.016318102675711	48.0404878027156	-0.24316342097678	0.113685330018377	-2.13891643660156	0.0324424366263927	0.311925575365514	-0.889242974944759	-0.938242545289642
MTERF4	0.0226206983679901	0.10130637686868	0.823309829036511	16.3555272065435	0.00857119704553633	0.184671225357824	0.0464132786736458	0.962980853068039	0.992361720191171	0.0224223338816703	-0.00164841305607995
HDLBP	-0.093808235886331	0.0486312001067524	0.0537343063088342	55.11246725229	-0.161266639208415	0.0884510177863868	-1.82323101807468	0.0682684090361049	0.444038527610602	-0.603027648458774	-0.633540530701155
SEPTIN2	-0.0815973123672391	0.0412007177328684	0.0476493053923255	71.6705133403226	-0.105109831860843	0.0845377170005051	-1.24334836082946	0.213739490457391	0.680886080372558	-0.537431223065976	-0.424605674383364
FARP2	0.0295148686831925	0.109625747172515	0.787750387910925	40.0172462938942	0.0283934322500041	0.181344668928977	0.156571640168392	0.875582454702109	0.977961677533462	0.0594574465837801	0.0721014324205251
ATG4B	-0.0701695984637943	0.0922550139524378	0.446893203539728	33.2018440068861	-0.134427859362205	0.169258758702072	-0.794215084602053	0.427070228313593	0.822364036507943	-0.476042157668464	-0.533685199250315
D2HGDH	-0.211776070267333	0.0834946852267514	0.0111998147619115	27.9984993435066	-0.350708475156703	0.156386736231964	-2.24257173982139	0.0249244443167947	0.273969889925326	-1.23674451963764	-1.33837053518226
ENSG00000291147	0.021429875179935	0.0872246571089885	0.805925327566574	18.6618428055122	-0.0214296226308565	0.172601220064444	-0.124156843287987	0.901191091842926	0.979656164642957	0.0160252956650981	-0.113268308213351
LINC01266	0.263673180636235	0.317215947691805	0.405854805825345	22.9278962712017	0.362945920069195	0.4868325305436	0.745525200758314	0.45595428234963	0.838353397124578	1.31734332361149	1.31682454391494
TRNT1	0.0418076299294281	0.0763603893309678	0.584032421258747	22.1362145766016	0.0273380236205772	0.161668005402407	0.169099776746365	0.865718160531661	0.975321681446287	0.12549349985194	0.0681747196894924
CRBN	0.209688235701145	0.170941382780308	0.219947594211467	17.1560357764126	0.302763369756607	0.295247957678386	1.0254545776957	0.305148747233356	0.744437417327504	1.02733909852301	1.0929116632454
ENSG00000223727	0.295123735205102	0.213210617316714	0.166300671011915	22.5907584917498	0.332174714763813	0.327448998496611	1.0144319154705	0.310376701740397	0.746999502172978	1.48629401379583	1.20233838163343
SUMF1	0.120543534205694	0.0805069223203621	0.134313536876735	192.51168397605	0.115186347865614	0.137476012048298	0.837865065689761	0.402106490837993	0.809652813544727	0.548458549343678	0.395019814181656
ITPR1	0.218706702188781	0.0945331497604479	0.0206926900068364	92.3886780282378	0.271664888249975	0.154054627961371	1.76343217886382	0.0778276265369493	0.463940907624431	1.07578581618435	0.977207849724202
ARL8B	-0.0505860067934482	0.0913259021931129	0.579642866797715	51.3281663635611	-0.0916171674648871	0.159220701605815	-0.57540989670869	0.565014112459794	0.895423754680542	-0.370840154894606	-0.374405386474099
EDEM1	-0.0873173222558394	0.112132329507528	0.43615710101921	21.9710317507835	-0.123182024502458	0.214209860492536	-0.575053007453643	0.565255448074234	0.895423754680542	-0.568158809011215	-0.491844378848043
LMCD1-AS1	0.482075780220837	0.368412703777083	0.19069663752851	13.839590870202	0.670387620603027	0.593235600823604	1.13005291602916	0.258453927861067	0.709878194878252	2.49059035991017	2.46068030354816
SRGAP3	-0.071825811144094	0.111455065948302	0.51929184909856	100.24808783844	-0.146727676452372	0.178760499093334	-0.820805922989526	0.411756824289873	0.817300556817203	-0.484939243244999	-0.57944742537837
THUMPD3-AS1	0.0428824844922832	0.110920194379127	0.699047435909285	33.7282286727238	0.0623581287898555	0.189354529957944	0.329319445400675	0.741914247802833	0.946220503462403	0.131267560841692	0.198469175292895
SETD5	0.065978161023193	0.0358385692876068	0.0656241962918954	125.619330021912	0.0768998155829404	0.0663839017919849	1.15841060117116	0.246696514990193	0.705221335635026	0.255336294880301	0.252572415563068
MTMR14	-0.0911190444577677	0.0519950797042197	0.079695577894969	48.3769907568538	-0.143122458348662	0.0992600317848026	-1.44189414183298	0.149332239086626	0.595490688378022	-0.588581456519655	-0.566033989642417
ARPC4	-0.00438123859528771	0.0939585832329994	0.962808546814862	16.9963851084203	0.069898322641517	0.181685137101354	0.384722293505626	0.700443176339758	0.935585547987302	-0.122630621425383	0.226522930365802
TTLL3	-0.120424943377643	0.0754029052311805	0.110246482068609	30.2448848955416	-0.217013971874299	0.14055150839745	-1.54401738087811	0.122584122051805	0.56538589626406	-0.746011171730042	-0.840951911276195
VHL	-0.0395539921505026	0.0610158962059445	0.516818631295869	32.3007178625258	-0.07167690046709	0.120376393186175	-0.595439841400084	0.551549500469782	0.888643387679078	-0.311576764674629	-0.300216396449487
IRAK2	-0.12650418707855	0.112837167363143	0.262236100027148	38.5284866547015	-0.258428981564355	0.193764540277035	-1.33372690996436	0.18229337225796	0.646903466637488	-0.778668542423397	-0.995039002542538
SEC13	-0.116134883755304	0.102128932536592	0.255479807924051	14.9228278082327	-0.189161519949624	0.191473119919793	-0.987927287281175	0.323188260419171	0.757683163102756	-0.722965201823883	-0.737325150499673
ATG7	-0.189533542349721	0.0620449615413095	0.00225227668332672	328.259760838045	-0.273046779188288	0.100710831228525	-2.71119576571374	0.00670410318993239	0.141755493229432	-1.11725885413382	-1.04942541784097
VGLL4	0.378025456226064	0.0814052518219886	3.42145238640154e-06	60.098109375701	0.537645053070459	0.13467463840902	3.99217743906302	6.54693539541705e-05	0.00901349330564042	1.93163760712714	1.96680341515929
TAMM41	0.137898585444421	0.0818600229941098	0.0920723971953442	25.1142028589056	0.17607138139955	0.152366026434278	1.15558163141766	0.247852324941085	0.705221335635026	0.641688952596093	0.621546326890658
PPARG	0.0555645203314728	0.132234718097753	0.674342162134307	57.1391419761247	0.0849824048409901	0.198196600875673	0.428778316406641	0.668084560311147	0.932866472550046	0.199394776318352	0.282644186111815
TSEN2	-0.13411400405939	0.127488801973496	0.292814720797082	14.6691194440491	-0.261522222308947	0.253171876904719	-1.03298291068629	0.301611896136656	0.740185700545706	-0.819548070581613	-1.00654759501874
RAF1	0.102126083659695	0.0451752108967468	0.0237799194928098	81.1412604944276	0.116153192640879	0.0872643412735075	1.33104989902836	0.18317259263297	0.646903466637488	0.449520994065631	0.398617019645124
RPL32	-0.128119619866693	0.175138523423094	0.464453619161038	23.6568145914429	-0.192069567247696	0.272365891300983	-0.705189501997684	0.480692313512193	0.852953830445492	-0.787346560609234	-0.748144719365604
NUP210	0.00550318839652915	0.15106813398737	0.970940674354048	20.7763998016007	-0.0388566883112413	0.239652753111782	-0.162137458496533	0.871197608830626	0.976072772825739	-0.0695320104394477	-0.178106778132695
XPC	-0.159541967041135	0.0751969946775279	0.0338668460561459	27.1269528519304	-0.230166076299589	0.139976255626961	-1.64432228358063	0.100109648781019	0.526176580339893	-0.956145722185521	-0.889885124864475
SLC6A6	0.318725588152066	0.0933223071766037	0.000637070046918107	38.3779407996639	0.447181369605841	0.161538559691896	2.76826393932666	0.00563557950729205	0.132903521428915	1.61308190035877	1.63022771580242
NR2C2	0.121604253150362	0.0617967266961475	0.0490898353775681	55.6810246575233	0.160740067213724	0.113648397424245	1.41436281423035	0.157255402473507	0.612221062743099	0.55415667455164	0.564505229330527
MRPS25	-0.206208094103969	0.104865285316302	0.0492513260182068	23.0045378563264	-0.297986454889237	0.183305546855198	-1.62562704730715	0.104029017818401	0.536386194414708	-1.20683365069984	-1.14221501549275
RBSN	0.0377579780386948	0.116396576964463	0.745642188457302	12.914183637538	0.025020303037534	0.227732577054817	0.109867035103684	0.91251482641345	0.980678399630783	0.103738987369574	0.0595514976817716
CAPN7	0.0986756900364233	0.0740613067080649	0.18274472493299	41.3284275670785	0.137798827675177	0.144824161643632	0.951490594602975	0.341355390789716	0.771707691923092	0.430985664814666	0.479150936358142
OXNAD1	-0.134387093479238	0.143984111155448	0.350640995916267	16.4542801238095	-0.148464015062215	0.245637089478619	-0.604403900800727	0.545575142967471	0.885264815376088	-0.821015092279573	-0.585907579990101
RFTN1	-0.127784808084507	0.234046066934735	0.585078696949267	14.4197886077478	-0.210107942114604	0.364260358255085	-0.5768070484559	0.564069807576199	0.895423754680542	-0.78554796969541	-0.81525760271913
PLCL2	-0.060875517444599	0.0348489603198257	0.0806652970847771	193.519439501439	-0.115269990409987	0.0649920476956709	-1.77360145582342	0.0761290967245242	0.462249797838934	-0.426114853544656	-0.462407169284821
TBC1D5	0.233546303538892	0.0420567742820432	2.80615708558152e-08	467.104994619857	0.291523913217635	0.0706220954240944	4.12794199134134	3.66024417172351e-05	0.00665564428508641	1.15550335771997	1.05109457377795
RAB5A	0.0105211277841067	0.111025639889686	0.924503040013645	29.3672149481049	0.0213278280459283	0.188804167577056	0.112962697379145	0.910060129044292	0.979656164642957	-0.0425759095230699	0.0458134173266476
KAT2B	0.138444826968171	0.090634308853673	0.126634204534027	53.7344104834599	0.139840685833337	0.149005652410531	0.938492490526851	0.347991374336415	0.774434531327089	0.644623332727385	0.486747795243941
SGO1-AS1	-0.1447259137372	0.290024221859345	0.617770088046613	18.4202657668066	-0.274927197604398	0.413296194305947	-0.665206216249066	0.50591860509255	0.863408291239053	-0.876554679489385	-1.05642163023523
UBE2E2	0.0910471453640983	0.0340601639498724	0.0075147785053161	629.451260880772	0.090065551680833	0.0601017547921697	1.49855111539218	0.133990122641355	0.572002794872823	0.39000553250351	0.30155634662784
UBE2E1	0.00825194639858323	0.0460295519339709	0.857721801941493	148.441859816809	-0.0293493701419048	0.0796201903017151	-0.368617181530055	0.712413087090606	0.936123138897229	-0.054765830066384	-0.142734216024893
RPL15	-0.225975587551101	0.156325049663753	0.148303617303625	16.6047244595	-0.357930581392333	0.257769870724604	-1.38856639989061	0.164964640539721	0.625230747042148	-1.31302356394269	-1.36524082571202
THRB	0.830537538096095	0.558930737560415	0.137294993079386	34.3523381875365	0.871370144152846	0.832710855818718	1.04642582483943	0.295364474694294	0.735368146957365	4.36250821010137	3.20844814619571
TOP2B	0.0425847838642442	0.0968973151357458	0.660311140440357	33.5080817087129	0.0142736229006332	0.172431891668561	0.082778323444187	0.934027805348068	0.987080256484914	0.129668329055004	0.0195678131321958
NGLY1	0.0483770323844838	0.0599806329281805	0.419929125566905	42.6465180936805	0.0506846011475051	0.123619378914728	0.410005304932546	0.681802056044921	0.933467627372017	0.160783977050045	0.1550370975827
NEK10	0.523448768581425	0.278658449439197	0.0603182554854342	37.2909202796325	0.824464157395802	0.490062861038568	1.68236408620835	0.0924982610221252	0.504844324528091	2.7128438315685	3.03393153696488
SLC4A7	0.107856906509438	0.0717991721762879	0.133044781385793	253.602559366642	0.120911321969454	0.123528291519882	0.978814816280314	0.327671487579907	0.761065745298418	0.480306666657451	0.416319932516475
CMC1	0.0157535489744984	0.0611835880620406	0.796808268805715	40.4528238938031	-0.030764110454762	0.106834509916479	-0.287960421017636	0.773377035421036	0.954541721614449	-0.0144676238800895	-0.147997844389025
TGFBR2	0.0734142135558284	0.0472987110685255	0.120628768463437	220.60614486743	0.0571583994320223	0.0867397247692566	0.658964500799075	0.509918564772738	0.86349909826906	0.29528236975427	0.179123262346916
STT3B	0.0710888620111867	0.062542752153739	0.255687017789087	55.6062836645617	0.10804611638465	0.110228015136852	0.980205587939753	0.326984646769173	0.76043262236395	0.282790706132626	0.368454143713293
CMTM7	0.0736012301048005	0.0374918342128309	0.0496314249099012	103.087538926584	0.102288921185611	0.0710254058248398	1.44017369556286	0.149818263277556	0.59699650931223	0.296287012612174	0.347034144811652
CMTM6	0.0133189470285136	0.0562153754676999	0.812713329917734	47.3561737724183	0.00605601298839336	0.11799308725733	0.051325150728414	0.959066427129399	0.991936730414132	-0.0275461747907769	-0.011006310066489
DYNC1LI1	-0.0407691216664719	0.0886491016560205	0.645592860064018	26.6563875789151	-0.10080681354248	0.163844493773601	-0.615259086349125	0.538383632455717	0.880308391904285	-0.318104375179456	-0.408596030022434
CNOT10	-0.197832263011473	0.0702663247109826	0.00487069499049855	27.5063058623498	-0.312247985808784	0.134164063504213	-2.32735933642156	0.0199461481127309	0.247395129857679	-1.16183913587035	-1.19527591860117
GLB1	0.0680379572661875	0.0495873115541139	0.170037286720032	55.8899647673963	0.0748783114075797	0.09269687491555	0.807776006211606	0.41921953997256	0.81997575713127	0.266401409682364	0.245051284922385
CRTAP	0.0790011437415934	0.109072684958545	0.468882713579101	17.6387534604274	0.0922809189176098	0.201078136782605	0.458930644545304	0.646283971749384	0.922840592337045	0.325295058682531	0.309798756714337
UBP1	0.00175610273310216	0.0661237360228598	0.978812410668805	28.0195853165888	0.00641121162091986	0.126923498516113	0.050512408623104	0.959714061377091	0.991936730414132	-0.0896611533971533	-0.0096847717035285
CLASP2	0.0224597764819322	0.102860265695975	0.827154621150827	70.2011163260685	0.0113179935517377	0.174054334157175	0.0650256347050648	0.948153589900354	0.991143366450563	0.0215578701516042	0.00857121231908333
PDCD6IP	0.0400110458110253	0.0579232079217756	0.489716260385838	61.8743505178092	0.0196279118674056	0.110304999969924	0.177942177351501	0.85876838664796	0.972280347918738	0.11584234644815	0.0394887746112299
TRANK1	0.0658419182668472	0.0868815466151865	0.448549481419005	64.4030843064774	0.0651766075563521	0.140455591061076	0.464037117098534	0.642621153116621	0.921880146426815	0.254604406109728	0.208955498927142
EPM2AIP1	0.0462918083476444	0.179961238463195	0.796999600759575	14.533295454272	0.0324060822037884	0.31698901803481	0.102230930284877	0.918573377545799	0.983293353312027	0.149582265504973	0.0870307434185402
MLH1	0.119306438572178	0.124799938866667	0.339081557619799	14.9764906875378	0.158391705789302	0.23925600118606	0.662017692363449	0.507959883078206	0.863408291239053	0.541812938035016	0.555768006187532
LRRFIP2	0.00748110389868323	0.15005276832235	0.960236752466827	30.9862437456912	-0.0411487476267188	0.252861736730735	-0.162732203609504	0.870729290139534	0.976072772825739	-0.0589067545800156	-0.18663452581584
GOLGA4	-0.151272075129974	0.0606927041483343	0.0126873757469934	189.436183907213	-0.248012566004859	0.100605012179375	-2.46521083425408	0.0136932651943143	0.204957499589475	-0.911720306949005	-0.956284087669983
ITGA9	0.12058169143385	0.129538698583077	0.351928789771763	105.947711052165	0.135533793443636	0.200114840153921	0.677280072479322	0.498228271954302	0.862658958867304	0.548663527924211	0.470723737162275
ACAA1	0.328163139530143	0.0881468166143641	0.000196935537656793	14.5224469380461	0.435641554283255	0.176413675238011	2.46943188330215	0.0135327780171453	0.204957499589475	1.66377991954584	1.58729312300345
OXSR1	0.12730406675638	0.0812964370407529	0.117366338827568	44.4973598537953	0.190181077703437	0.135166620157537	1.40701215641688	0.159423784096141	0.618272379589752	0.584775767151431	0.674042319971145
XYLB	-0.0379943202306831	0.10238818448143	0.710577126892478	16.4955180917458	-0.0573500830603137	0.18049217250575	-0.317742771135888	0.750680064517702	0.949668749992681	-0.303198290878956	-0.246912590949129
EXOG	-0.0908241940985728	0.14133476927327	0.520472334083985	13.4017192431568	-0.101379774372981	0.270490190191951	-0.374800188875751	0.707809073789727	0.936013118086558	-0.586997536224132	-0.410727766038967
WDR48	0.199656034710316	0.0944179850833886	0.0344642673777921	17.677050372256	0.207251487011381	0.19228074989022	1.07785874108411	0.281096800409854	0.727101963295945	0.973446653550156	0.737553827916499
CX3CR1	-0.0557157606762037	0.0852632024146638	0.513462274985141	134.064746460273	-0.089762615041113	0.158710287345675	-0.565575278971095	0.571682536899692	0.896865221482943	-0.398396917274411	-0.367505410095513
RPSA	-0.0406718425854775	0.0964623576011566	0.673291936327476	23.016760110968	-0.0297252244181358	0.200406780952061	-0.148324444297353	0.882086724964052	0.978249979046627	-0.317581797180442	-0.144132604980923
EIF1B-AS1	0.00759679783239819	0.079348413888369	0.923727264709596	45.4457798999088	-0.115211897957948	0.135847120808753	-0.848099667273363	0.39638246691699	0.806085024118117	-0.0582852529811016	-0.462191032743354
RPL14	-0.0426150117563562	0.164820202637509	0.795978962137783	19.2464214926396	-0.0430073843302887	0.259642922881876	-0.165640502937393	0.868439870822495	0.975321681446287	-0.328020397614212	-0.193549698008658
ZNF621	0.0796260928503759	0.0826132135456401	0.335125098283607	19.6741698275314	0.120651641023136	0.163780958762021	0.736664639986917	0.461326315165608	0.842033865509976	0.328652251733856	0.415353773580985
CTNNB1	-0.101638044177131	0.0457845346394205	0.0264241392433056	95.7700073499737	-0.154766302976063	0.0831621341894034	-1.86101889381025	0.062741508598196	0.42691447596197	-0.645088958120107	-0.609355629869492
ULK4	-0.0120476319545003	0.0771752081867529	0.875948254602983	60.7812962740193	-0.0495632631579653	0.134460229122101	-0.368609093421651	0.712419116600379	0.936123138897229	-0.163814074849947	-0.217941248483023
TRAK1	-0.00412409824336376	0.0313677208236044	0.895398877390173	147.458424963461	-0.0125766801477752	0.0594152826441392	-0.211674161732121	0.832361247276148	0.965732144848065	-0.121249277263815	-0.0803303911012912
NKTR	-0.024312126267057	0.0423349033599911	0.565777734144631	105.514661777584	-0.0559043246787133	0.0846368327449077	-0.660520046245196	0.508920158591242	0.863408291239053	-0.229698279668376	-0.241533557952108
GASK1A	-0.315048337265843	0.164308821773572	0.0551851236642518	15.6360999784754	-0.508971317532223	0.274587049371652	-1.85358821072196	0.063798095523412	0.429506249446736	-1.79151759202002	-1.92719717604727
SNRK	0.0406393996034045	0.0788413217482947	0.606232926697071	32.1759295964872	0.0332826444519753	0.143599993905134	0.231773299892775	0.816714096008129	0.963570235681141	0.119217829276917	0.0902920471861314
ANO10	-0.0270988377522392	0.0660758083413125	0.681719840024735	55.457428400302	-0.0560121941064861	0.110327637201966	-0.50768960096508	0.611671042382418	0.912794722612922	-0.244668344114623	-0.241934892793908
TCAIM	-0.089815044232442	0.0761542083160312	0.238245358660472	40.6417404822588	-0.099123742068057	0.138703100339141	-0.714646910023572	0.474827250524204	0.852861600990473	-0.581576437336706	-0.402334059064848
ZNF445	-0.0339537741642755	0.0853082376781231	0.690620719224621	16.4914199565722	-0.0810383294713019	0.181745287378778	-0.445889577881646	0.65567701099953	0.928808774022826	-0.281492694395866	-0.335046168943823
ZNF197	-0.360443230379697	0.120554671611487	0.00279092909491918	14.9203383117668	-0.494357601822667	0.214046708247527	-2.30957815642268	0.0209115200885673	0.252317283877822	-2.03537652002831	-1.87282594776239
ZDHHC3	0.0211919666596182	0.0675199152558626	0.753625503703925	27.5336594396683	0.0309641655225762	0.119491685229544	0.259132386183138	0.795533097442662	0.958882480313186	0.0147472638701342	0.0816660037041426
EXOSC7	0.0860758182882767	0.0970526969216024	0.375133954496814	15.8345680155056	0.148014000594813	0.183845848859566	0.80509840996125	0.420762893290209	0.820817874218484	0.363299830422708	0.517157115609318
CDCP1	-0.193177574926928	0.129610977759853	0.136108197993672	21.9053826368757	-0.290832685184142	0.208222529248855	-1.39673975834073	0.162491843639194	0.622272236290521	-1.13683440144652	-1.11559897522868
LARS2	0.177227200931544	0.103817243228897	0.0878020619337994	25.4131998812768	0.293334888686156	0.174074704791112	1.68510921238186	0.0919675025891958	0.503444370535488	0.852960162965197	1.0578324194138
LIMD1	0.0640465347078847	0.0807068862368615	0.427446012308912	50.8983893074143	0.0537411845027864	0.137231740821763	0.391608997896381	0.695347138530755	0.935558801610146	0.24495970204678	0.166409303986927
SACM1L	0.0553494736584146	0.0689685200687825	0.422245039751689	42.2958671759878	0.062408811302596	0.121285545065056	0.514560999574359	0.606859824137862	0.912336403866121	0.198239557139133	0.198657742699367
FYCO1	0.0656139430438739	0.0901029317801393	0.466484453714766	15.2463374234875	0.04875425096148	0.173902828647456	0.280353409663721	0.779206377967491	0.954541721614449	0.253379735454655	0.147855110966831
CCR1	-0.113380113468869	0.0971339263221966	0.243107188221765	18.1124474928726	-0.13621655781472	0.17635376747194	-0.772405147717608	0.439874505953796	0.829585241194368	-0.708166723782	-0.540340161877714
CCDC12	-0.0813826316144547	0.0676477690911996	0.228962789729363	28.6873085177375	-0.112373846878273	0.116159099048312	-0.967413209976218	0.333337508921834	0.765390748563974	-0.536277969590817	-0.451631889113903
SETD2	0.031343216949132	0.0301524439210517	0.29857608910753	138.558975391635	0.00624504941979226	0.0598574489811021	0.104332034293074	0.916905856936953	0.983123528256004	0.0692792352823363	-0.0103029883945731
KIF9-AS1	-0.0772297974452681	0.151054487562731	0.609161222706866	20.4254169196018	-0.109138767935801	0.256463923108034	-0.425552126837846	0.670434230493345	0.933371725537579	-0.513969167449702	-0.439595578897075
KLHL18	0.012276837775969	0.0515781072374788	0.811862323691366	54.010737457787	0.00670942644675025	0.0976496083860039	0.0687091997361447	0.945221095182025	0.990312912299758	-0.0331443297320312	-0.00857524509883626
SCAP	-0.0996296513623423	0.0874195324902941	0.254422700404024	15.5217811583781	-0.133823214935838	0.165579672819205	-0.808210408061127	0.418969467151548	0.81997575713127	-0.634299979773896	-0.53143558246629
MAP4	-0.161916663909428	0.0850489138787354	0.0569354067682094	71.6141174472343	-0.248338667617863	0.143487893285968	-1.73072906661839	0.0835000984835497	0.479994824998861	-0.968902466235871	-0.957497368781855
IP6K2	-0.0238305100720997	0.147746874839454	0.871862778122244	14.3323514582294	-0.0182296598586836	0.249753590773873	-0.0729905816456858	0.941813612277828	0.989621874300872	-0.227111063332847	-0.10136264986835
PRKAR2A	-0.138168795672632	0.063880054544134	0.030545709825351	43.6332582719719	-0.233167771415174	0.126325213683293	-1.84577381360891	0.064925054349968	0.434437757357562	-0.841330193377278	-0.901053116196367
ARIH2	-0.0592404300485838	0.0686474978218438	0.388156373592401	53.3001053851643	-0.077184733568623	0.128480805127915	-0.600749142969475	0.548007081999421	0.887088477534042	-0.417331251860825	-0.320708628327425
WDR6	-0.0876944554476352	0.109758329432281	0.424303354083908	17.8357301133153	-0.153926532890226	0.189428143654183	-0.812585341971317	0.416455838394224	0.81997575713127	-0.570184748264713	-0.606231213605256
QRICH1	-0.120825636822444	0.106325924459523	0.255801564638565	23.670662716032	-0.188075999960289	0.185275405425962	-1.01511584620683	0.310050608849185	0.746999502172978	-0.748163675397452	-0.733286406601751
USP4	-0.16082453562922	0.0417138063055752	0.000115527795890673	76.6908431259589	-0.24107376986645	0.0847170769307533	-2.84563370928745	0.00443231468946046	0.120835430667618	-0.963035611764132	-0.93046786978523
GPX1	0.0335965182990695	0.083152718656403	0.686187781156377	55.2467981200598	0.0778907116319973	0.148797757116269	0.523466973841108	0.600649327969621	0.908417027031294	0.0813838491272737	0.256259105270234
RHOA	0.00995920785963686	0.0493419180042632	0.840041252959509	57.0757725389178	0.0198864967991498	0.0896686284307461	0.221777640041732	0.824486986682847	0.964716281109557	-0.0455945131810636	0.0404508557570746
IP6K1	-0.00100233300816885	0.0658725713937196	0.987859663669583	32.1701624616968	-0.0495457613681379	0.124266309493619	-0.398706307204544	0.690109619951384	0.934352350419731	-0.104479322065576	-0.217876131997317
UBA7	-0.234301485343641	0.0822988195315369	0.00441388439208621	22.1480556195038	-0.380631416282189	0.166815134765909	-2.28175588993365	0.0225037563378122	0.261451869519688	-1.35774983976634	-1.44970067840005
RBM6	-0.0661567922871975	0.0344452004250901	0.0547772458525103	207.276416065855	-0.110152209769289	0.0606357418821484	-1.81662178692199	0.0692750450894478	0.447242289926834	-0.454485578383749	-0.443366151582157
RBM5	-0.0038108285838665	0.0733444469937756	0.958562183152036	56.5055857090751	-0.00705307144076931	0.132220555773287	-0.0533432294208694	0.95745843711491	0.991595640256661	-0.119566409476222	-0.0597794651127277
GNAI2	-0.00589339460034723	0.0516474412686583	0.909152052068514	74.6564664106525	-0.000830194736342397	0.0954957361990317	-0.00869352674146738	0.993063656605975	0.998503114283203	-0.130753842278669	-0.0366268695231037
RASSF1	-0.0993676390645176	0.0598028369372195	0.0965955357179118	36.0587614050471	-0.131253172776588	0.116423720328498	-1.12737483741499	0.259584033171975	0.710040195975304	-0.632892463780582	-0.521873582512304
MAPKAPK3	-0.194382663456957	0.0848751776905288	0.0220086799260989	19.4575343896777	-0.35904776078622	0.156402378915897	-2.29566687715979	0.0216949357062778	0.254200023264834	-1.1433080723141	-1.36939736037216
DCAF1	-0.0308221627198898	0.0717112539376807	0.667334378781401	23.9227218027175	-0.0348255855026957	0.130277523308153	-0.26731844924869	0.789223983027099	0.957691197650458	-0.264669845890617	-0.163108812153381
RAD54L2	0.0454816548117134	0.0703709706946925	0.518076839509355	24.8174860049442	0.0551469383265444	0.145040287874443	0.380218069990893	0.703783546813605	0.936013118086558	0.145230164216867	0.171639497565547
RPL29	0.0225559534656669	0.164909315562625	0.891206335471947	13.9603396150364	0.0391214523642606	0.27914806185689	0.140145885678106	0.888544726783474	0.978249979046627	0.0220745277433247	0.11201569120795
WDR82	-0.0786126824537682	0.0868609793392441	0.365444064173249	21.0742410723993	-0.117505581486538	0.169231696869878	-0.694347357261846	0.487464398746888	0.856923756888868	-0.521397951451589	-0.470724823411302
DNAH1	-0.0841304345396827	0.112646725849562	0.455152891872191	16.8566816412361	-0.135161353062448	0.196925916830005	-0.686356347799183	0.492488424258642	0.859902901836507	-0.551039019342461	-0.536414207684176
NISCH	-0.259000398942095	0.178280888045234	0.146288756307537	13.7808611725382	-0.348380358334957	0.287366314175539	-1.21232149054933	0.225389340578328	0.693984156420534	-1.49043107723466	-1.32970863332891
STAB1	-0.0986269831882784	0.124600517391859	0.428625715422655	117.28953573678	-0.0833442596903971	0.18689910021462	-0.445931840199827	0.655646481716176	0.928808774022826	-0.628913700188173	-0.343625524177171
PBRM1	0.028550241836396	0.0405042236956162	0.480890685172869	134.326386475514	0.0227506898263157	0.0716934703788752	0.317332801803096	0.750991090320823	0.949668749992681	0.0542755229652394	0.0511072621103322
GNL3	0.124460850940716	0.119363634191766	0.297085745850047	12.722695284898	0.159766352712835	0.21724862441396	0.735407891045631	0.46209111747801	0.842355081111745	0.569502164476236	0.56088246463027
NEK4	0.103227481911356	0.124049050748283	0.405323989596353	14.8177825699677	0.153282626630702	0.215361236383985	0.711746594718659	0.476621708706835	0.852953830445492	0.455437646326198	0.536759362884299
STIMATE	-0.117907868363489	0.0763445375236814	0.122487132604859	23.853382723136	-0.196087298992554	0.139721152347606	-1.40341885031635	0.160491975097028	0.620666648075374	-0.732489579926128	-0.763092937479924
SFMBT1	0.0429520046078892	0.0514305805686528	0.403635936741943	60.8542313528596	0.0197576777713964	0.07848324069081	0.251743908603788	0.801239015548815	0.959320065718256	0.131641019169354	0.0399715766397972
PRKCD	0.0888393414724794	0.0504891196684172	0.0784800657346169	73.497247212556	0.102407957162116	0.0933103576788906	1.09749828110758	0.272423631738187	0.721961953793165	0.378145328561353	0.347477025484937
TKT	0.0333919036102563	0.24284009988832	0.890631069084589	16.1862099623616	-0.0136499740500797	0.376064447664983	-0.0362969010626597	0.971045620906972	0.992434418336823	0.0802846700071997	-0.0843236470903078
DCP1A	-0.060099675079394	0.0551439611720357	0.275771003599027	41.7419854313217	-0.101233753879901	0.102829416806829	-0.984482427534082	0.324878367376068	0.75942041932654	-0.421947070023108	-0.410184487811764
CACNA1D	-0.281434233490765	0.157618363169305	0.0741734183144628	94.0785117250585	-0.416057358330028	0.24899896760689	-1.67092001355958	0.0947374778451125	0.512372319463501	-1.61094443168696	-1.58150507507589
WNT5A	0.216237864076987	0.109538938547433	0.048373439766729	49.1274558474627	0.275002969977191	0.182320116107976	1.50835231924888	0.131464379381829	0.570128363882869	1.06252335042949	0.989627388138059
ERC2	0.129606673638871	0.367287663751279	0.724182073612921	61.3210586029507	0.0988538407203421	0.616946420918632	0.160230835885471	0.872699239672682	0.976371319521644	0.597145247669435	0.334253716625823
CCDC66	-0.352565590074421	0.101258852365309	0.000498009288371589	29.3076952799309	-0.524521986542454	0.182101862377046	-2.88037683797226	0.00397200106031805	0.1157344435935	-1.99305825935389	-1.98505439672559
TASOR	0.081057770087512	0.0629598605867183	0.197936946542205	46.4113976096542	0.122130725194691	0.11765935693754	1.03800265761715	0.299268817806703	0.739840510648049	0.336343144967732	0.420856797229624
APPL1	0.141116985708366	0.055998946967563	0.0117356981532339	45.0213528895402	0.157407577119706	0.114885960525783	1.37012021659843	0.170649377993951	0.629783859525953	0.658978025979278	0.552106494931956
ARF4	0.131881045891615	0.0887561298869195	0.137310603458914	16.3647216622372	0.223644774935022	0.163152911522468	1.3707679063038	0.17044731854985	0.629783859525953	0.609363053272698	0.79854606409729
DENND6A	-0.104544609960417	0.0579839064536613	0.0713892259696552	50.6874652687321	-0.139004177608454	0.115834394076907	-1.20002507645668	0.230129601593555	0.698301617009058	-0.660702873419343	-0.550711672805454
SLMAP	0.00709472589864121	0.0756899161077089	0.925320384435012	74.2175880740095	-0.0276992473420605	0.138979707467746	-0.199304257051259	0.842024749331116	0.96658126617463	-0.0609823564469463	-0.136594832637972
PXK	-0.568405355921977	0.232613964760924	0.0145432938723236	15.6941257137191	-0.805456808046323	0.362385082854512	-2.22265442523662	0.0262391112506698	0.283299473272061	-3.15253789044661	-3.03028968231226
FHIT	0.112538854075373	0.0468347498694781	0.0162659826732279	576.026744408381	0.135007144778969	0.0874054942249952	1.54460707505915	0.122441333824597	0.565200691845813	0.505457837551418	0.468764308407698
PTPRG	2.36577989115784	0.527921043127741	7.41849165533632e-06	61.6800137667275	3.29733785050643	0.751830210944319	4.38574800866925	1.15587874189215e-05	0.00449531499075367	12.6097476850701	12.2344102351979
ATXN7	0.127929211594119	0.0430431290495176	0.00295754044274399	98.3556341874737	0.13729066728096	0.085825211831547	1.59965427816743	0.10967530012222	0.547550021553066	0.588134011648196	0.477260294351111
SLC25A26	0.0971350274903685	0.0872516761413965	0.265590744878012	40.9078311178125	0.10833009656937	0.15573052427147	0.695625325068123	0.486663501987679	0.856923756888868	0.422709308354014	0.369510709460067
LRIG1	-0.0466868258838572	0.156381746351018	0.765288029387407	19.3884956178449	-0.126247715102666	0.283571172660087	-0.445206450001168	0.656170565944967	0.928808774022826	-0.349893964442335	-0.503250469317266
SUCLG2	0.0395104880864204	0.0421761357982772	0.348862859486748	153.312322191794	0.0141777101703822	0.0711988227062716	0.199128435435961	0.842162278358272	0.96658126617463	0.113153377232554	0.0192109639190631
SUCLG2-DT	0.351343482060951	0.159058877550381	0.0271823287816304	22.4067450420252	0.472195574554935	0.259219218448395	1.82160712227029	0.0685146194786015	0.444038527610602	1.78830347478916	1.72329460410673
TMF1	0.139802370262551	0.0636318362794689	0.0280168256819321	30.2183200312455	0.189905014378754	0.124201126280753	1.52901201515258	0.126261465336835	0.566554488259168	0.651915982401921	0.673015209389159
UBA3	0.230159394977375	0.054469034716317	2.38401323966098e-05	43.2498030725301	0.316442155521867	0.111606352909298	2.8353417818342	0.00457766832679559	0.121198170556074	1.13730906681147	1.14380442715874
ARL6IP5	0.18158646749798	0.152268638418369	0.233049510766879	29.0790452681448	0.284674060191334	0.253437071297895	1.12325343223653	0.261329875332609	0.71161630092909	0.876377908858494	1.02560927421328
FRMD4B	-0.0810365758192413	0.0777723771613248	0.297425039605249	262.53195626906	-0.109899190909654	0.127447450245572	-0.862309843766156	0.388517037270857	0.801971978325906	-0.534418976442841	-0.442424779350002
MITF	0.0110944622259509	0.0947098009178413	0.90674780603449	105.443019472399	-0.0363322882753509	0.156876490470953	-0.231598043570959	0.816850227207136	0.963570235681141	-0.0394959876907242	-0.168714592506419
FOXP1	0.334509493748013	0.0826589026343268	5.1907959964212e-05	305.073257297434	0.446137151964805	0.129251131039422	3.45170791448419	0.000557050392328468	0.0437603220445379	1.69787219359194	1.62634263983213
RYBP	0.0395753949976598	0.0880500414362978	0.653096389084613	36.7837673439097	0.0594265332939726	0.162809722261206	0.365006047971943	0.715106891639494	0.937582547834355	0.113502053674097	0.187561993908399
SHQ1	-0.0992831080576685	0.0968298733058672	0.305204903457337	15.258030855638	-0.202442771326203	0.195418049671715	-1.03594714851719	0.300226799836042	0.740076638055883	-0.632438367751278	-0.786738863264915
PPP4R2	0.0777755643120955	0.0542831646952765	0.151922132123577	46.382734219017	0.08545742646567	0.121248712430615	0.704811001721552	0.480927861054021	0.852953830445492	0.318711311803411	0.284411533288196
ZNF717	-0.0444265347361695	0.112855027067789	0.693831914823268	21.8227759652539	-0.118670051906227	0.19893521416449	-0.596526122359134	0.550823808286219	0.888513975463448	-0.337751801779251	-0.475057307242125
GBE1	0.350193539125356	0.126149657452084	0.00550294041683245	79.4822642984123	0.519381528629282	0.193182144157847	2.68855867033395	0.00717612238831583	0.144733136173788	1.78212604309345	1.89885284896424
CGGBP1	0.0695299531226546	0.111764673383397	0.533869350684562	28.8551070451388	0.0610504892867558	0.197203658658931	0.309580916002903	0.756879670610332	0.95152739001385	0.274416331300052	0.193604022079953
ZNF654	0.222019787801458	0.0937764398292735	0.0179066214665443	49.6374738895034	0.281396862689995	0.157948198311558	1.78157690748032	0.0748182529882715	0.46002682051825	1.09358353417613	1.01341625930719
PROS1	0.0309662352908694	0.0866255858727967	0.720738364340614	28.2220320398478	0.0182059335676855	0.157709933473218	0.115439358617048	0.908096883810005	0.979656164642957	0.0672541100588419	0.0341982168717172
ARL13B	0.131165773126478	0.17509478580343	0.453789124835908	16.9653869885058	0.156391950433079	0.293393548402858	0.53304495372999	0.59400246232332	0.905922542135129	0.605520646390007	0.548327793366365
NSUN3	-0.0434759957326588	0.081814421555391	0.595143212537687	28.2725169849633	-0.0562624958171499	0.149828850608189	-0.375511762846526	0.707279899947147	0.936013118086558	-0.332645557298295	-0.242866155706166
CRYBG3	0.320473779334155	0.0858171170552051	0.000188177719843615	29.8239506532762	0.428459552365789	0.146855780334324	2.91755320349244	0.00352789457789574	0.109523056056458	1.62247308950749	1.5605720430565
ST3GAL6	0.0334012779839377	0.0632008542990182	0.597156447904083	121.834267281122	0.0160249310006228	0.108771841379537	0.147326098348441	0.882874633734612	0.978249979046627	0.080335028639193	0.0260836626528921
CMSS1	0.17343596852817	0.10105886624248	0.0861277203108568	83.5627915727013	0.230016584658991	0.150822691734606	1.52507942945175	0.12723928730248	0.566554488259168	0.832593866091269	0.822252774147985
FILIP1L	0.303299036810944	0.112828405723436	0.0071850337643504	17.2028332679118	0.45160830213232	0.19946339793857	2.26411615764916	0.0235669714592192	0.268327773885776	1.53021129499187	1.64669839059744
TBC1D23	0.149630399452767	0.0932305264588829	0.108504652841055	24.9494498376243	0.217826965836489	0.160643080887697	1.35596855235096	0.175109174063915	0.638520145444074	0.704711627426333	0.776900547453814
TFG	-0.0281086169449065	0.0848905275790169	0.740556821818891	29.620837436943	-0.0433258174108145	0.151832800611869	-0.285352158665429	0.775374356270205	0.954541721614449	-0.250092823710408	-0.194734447873705
SENP7	0.056453266627424	0.0518690730510785	0.276427344967209	66.3522876032024	0.0808973700938011	0.0992633420811987	0.81497729572339	0.415085306304816	0.819242580779065	0.204169073692693	0.267445563037064
PCNP	-0.039725145177093	0.07124023084621	0.577102289087672	21.4983187188061	-0.0800955374732893	0.158508640649605	-0.505307074396951	0.613343174779402	0.912794722612922	-0.312496189542202	-0.33153845331777
ZBTB11	-0.0196410791798717	0.0878186258651906	0.823025724610366	16.1104508706919	-0.00691018112393104	0.175398444694432	-0.0393970490215551	0.968573832624343	0.992434418336823	-0.204605665560873	-0.059247832898791
RPL24	0.00693171630386269	0.162025710956807	0.965875645663815	13.3100513593274	0.00630392138955102	0.269476566766282	0.023393208044759	0.98133662272018	0.994336850288875	-0.0618580352361452	-0.0100839516094766
NFKBIZ	-0.212746222298531	0.117580952316778	0.0703951586431839	24.3965169126388	-0.383452524948461	0.210219777302192	-1.82405542365905	0.0681436936740048	0.444038527610602	-1.24195612425007	-1.4601967867382
ALCAM	0.19664806083222	0.164203484303964	0.23107759598864	119.627143275388	0.210040796692162	0.247828982588282	0.84752313671522	0.396703596555988	0.806440275464683	0.957287979411421	0.747931626172958
CBLB	-0.00515272671738189	0.102865028709525	0.960048984178861	40.1807189356543	-0.0431286757354468	0.173943994998328	-0.247945758264672	0.804176375078849	0.959320065718256	-0.126775014186771	-0.194000970142995
CD47	0.0688198554559058	0.203332582593874	0.735016900765835	13.1137765630496	0.0841428112993505	0.3336503638241	0.252188579490687	0.800895305103527	0.959320065718256	0.270601724767986	0.279520426691125
MORC1	0.334297220012424	0.131218940275282	0.010845764510692	23.4967975303241	0.459069593487683	0.223547464051589	2.05356654541043	0.040017662875494	0.34213477187264	1.69673187048389	1.67445858407905
ATG3	0.17311603415839	0.105221663714751	0.0999180861721713	16.6226848414519	0.287129240010929	0.182191221838785	1.57597735562145	0.11503102192171	0.557656783639952	0.830875195837943	1.03474392176663
USF3	0.00266753017195684	0.11214234063471	0.981022507371436	19.6733174428462	-0.0474872450611068	0.205211820836433	-0.231405992440158	0.816999410200617	0.963570235681141	-0.0847650141411583	-0.21021729544389
NAA50	0.0272882325759197	0.0952688922833708	0.774545876032854	28.4473085087245	0.002501746489494	0.17259018857027	0.0144952995892661	0.988434829255086	0.995484748483497	0.0474960769904594	-0.0242301772223697
ATP6V1A	-0.16450214769776	0.190175293041255	0.387037290277721	25.9967709685523	-0.269351648451348	0.297930835745675	-0.90407442310294	0.365955939577082	0.786738091570227	-0.982791546300981	-1.03567745662195
QTRT2	0.0139690738585932	0.100325587606498	0.88926255630211	15.2152262579194	0.0243777154607623	0.177055199425924	0.137684267617124	0.890489953594404	0.978249979046627	-0.0240537283727398	0.0571607110725292
ZBTB20	0.143675612787496	0.0607463382767272	0.0180216393811106	348.817975299265	0.160977531933393	0.103131867484766	1.5608903034474	0.118549635559193	0.562477643631605	0.672722833244816	0.565388731428101
B4GALT4	-0.11504270783861	0.101902986252713	0.258921694155597	17.2909085721023	-0.214927022625024	0.187845599051549	-1.14416852835633	0.252553752192583	0.706355263242537	-0.717098091451503	-0.83318728821205
ARHGAP31	0.0112907459908328	0.0852786101983587	0.894669231659507	151.882246929718	-0.0413596878546957	0.143807018093557	-0.287605489655506	0.773648742223426	0.954541721614449	-0.0384415618466216	-0.187419341910374
TMEM39A	-0.10853494965925	0.0798372963271162	0.17400349217096	24.6384681713451	-0.200370868469733	0.150103092746713	-1.33488834109396	0.181912894193063	0.646903466637488	-0.682138763992008	-0.779030221230804
POGLUT1	0.0999724307692517	0.118463255138159	0.398719203805532	17.0105626937027	0.116916451748566	0.213997447130292	0.546345077085811	0.584828756045404	0.901781435643769	0.43795168639377	0.401456772108452
TIMMDC1	0.117391028679978	0.102602579101052	0.252568354351612	13.7393723403265	0.136836661571384	0.200715952989815	0.681742828774192	0.495401580660874	0.862658958867304	0.531523458955579	0.475571138179703
GSK3B	0.0905584791727116	0.043877811620427	0.039029222283698	110.227999183302	0.0983316520000009	0.080927954868218	1.21505173533821	0.224346360090098	0.693984156420534	0.387380443965762	0.33231088136847
HCLS1	0.249445968936944	0.0572258414690063	1.30673490491868e-05	178.986475343275	0.324359359475802	0.0942581283491647	3.44118183923898	0.000579179161525329	0.0437603220445379	1.2409155063935	1.17326087150957
GOLGB1	0.120009150119846	0.0751241501663083	0.110159278000885	76.1038309193667	0.152261560230194	0.130768903491677	1.16435602168894	0.244279762179424	0.704675662527968	0.545587866732033	0.532960422528579
IQCB1	0.0481561776541928	0.0541268174213854	0.373631477284984	57.0648202693739	0.0317806144874518	0.0972692450237369	0.326728294022394	0.743873398169139	0.946220503462403	0.159597557299276	0.0847036523032035
EAF2	0.263062214648145	0.073715243965382	0.000358856805619448	40.6543407253109	0.373217748616165	0.12687205561936	2.94168599061631	0.00326430749386846	0.105686612931996	1.31406124713361	1.35504151391287
SLC15A2	0.223022479621896	0.0657386905324843	0.000692426590646261	76.2835214637992	0.296159566740455	0.116068839848537	2.55158548260607	0.0107234014844376	0.176279916342681	1.0989699407889	1.06834180787968
CD86	0.142717228612279	0.0511178837964312	0.00523957180449256	158.662506870128	0.167053881554847	0.0890579873833307	1.875787747547	0.0606844310967202	0.422489458975522	0.667574444922758	0.587996163991661
FAM162A	0.723996423905119	0.205601368534348	0.000429339397768733	12.8505539833848	0.988347036672928	0.343788446386074	2.87486984237689	0.00404194081981318	0.11653909997231	3.79017506614489	3.64366787084841
KPNA1	0.0409043979338896	0.0690297597732819	0.553474457823644	54.2011443107491	0.0343328562946219	0.134659954107581	0.254959661334751	0.79875425538364	0.959320065718256	0.120641386077327	0.0941994249522587
PARP9	-0.054798883928542	0.104919517682272	0.601465318595387	69.6801737879093	-0.107319860626023	0.167467013343674	-0.640841790172626	0.521625478404327	0.86958934303322	-0.393471504624143	-0.43282822235788
DTX3L	0.0124110899158724	0.087606947020672	0.887342351932448	16.095840683822	-0.00619188008272264	0.166097238277007	-0.0372786456111702	0.970262831989613	0.992434418336823	-0.0324231344460871	-0.0565753496874696
PARP14	-0.277056052730041	0.104206324613849	0.007843675079882	152.733590696065	-0.418097047899648	0.163610713311089	-2.55543808494178	0.0106054226809632	0.175886744600775	-1.58742507975769	-1.58909386559462
HSPBAP1	0.183778833690002	0.0621408470207021	0.00310188808001586	72.129113489489	0.238323825849784	0.111626651304721	2.13500828936633	0.0327603330235304	0.311925575365514	0.888155182307452	0.853160376032348
SLC49A4	0.0739697001105206	0.0959368640982166	0.440692240264763	54.5769369635969	0.0884050761220834	0.153564968675048	0.575685176670424	0.564827996525121	0.895423754680542	0.298266413695303	0.295378445164545
PDIA5	-0.0156452498879842	0.137022108471391	0.909094726722745	13.5890924372939	-0.0159293069848127	0.22918369667721	-0.0695045381314712	0.944588020484946	0.990312912299758	-0.183140285189123	-0.0928040454910093
SEC22A	0.0291560337672749	0.0764588755608545	0.702958679400317	41.7618884462547	0.0322788143373076	0.128645125817906	0.250913620955974	0.801880893225531	0.959320065718256	0.0575298046856454	0.0865572354922
HACD2	0.0618429740509266	0.117855256858362	0.599766267542937	17.652195193186	0.0867302995708094	0.238708232803053	0.363331832138218	0.71635701712451	0.937717635679743	0.23312229253335	0.289147335978813
CCDC14	-0.163101766004617	0.121108862925494	0.178065006426696	22.1262559328678	-0.292517605095889	0.219005928885039	-1.33566066720248	0.181660210988744	0.646903466637488	-0.975268771048803	-1.12186782341104
ITGB5	0.00596551680046851	0.0618265628204778	0.923133063068309	81.1729482915464	-0.0228178411163681	0.107496530872788	-0.212265837149395	0.831899646131014	0.965732144848065	-0.0670484070814738	-0.118433260487309
HEG1	0.102947188113839	0.140316149697377	0.463143636831041	24.7316180515992	0.0795083527959959	0.22964446972913	0.346223677364308	0.729174621868425	0.941074441675513	0.453931923098291	0.262277638732828
ZNF148	0.0834832031105743	0.0351921405256124	0.0176819622862589	154.7882692318	0.0993502928206797	0.0640432779508057	1.55129930883605	0.1208299724004	0.565013312655583	0.34937244091687	0.336100797205222
SNX4	-0.183532171582946	0.123930623069361	0.13862610092145	26.0601443708124	-0.271505703322952	0.213812421681663	-1.26983129037838	0.204144732250497	0.671876837675405	-1.08501981266069	-1.04369175028209
OSBPL11	0.0261713518879909	0.0518753729239609	0.613906998136337	62.1917063586496	0.0272496858930741	0.0968457171614134	0.281372131796565	0.778424990636359	0.954541721614449	0.0414962539137011	0.067846053740072
ZXDC	-0.0170006748732703	0.0495178024531798	0.731354349764348	63.2771602921259	-0.0336459646319934	0.0923265747771949	-0.364423403697027	0.715541861636584	0.937582547834355	-0.190421555420965	-0.158719960137557
CHCHD6	-0.172565872151068	0.120630138208106	0.15256296355748	23.488235889825	-0.286742716590624	0.201330918430334	-1.42423587408332	0.154378203408215	0.605527611231512	-1.02610944102553	-1.10038199547515
PLXNA1	0.0948060475774684	0.173616983927106	0.58502169594221	15.2251811339682	0.078713413480113	0.29478325754116	0.267021316395903	0.789452748678986	0.957691197650458	0.410198153332937	0.259320018106046
MGLL	-0.160618868911347	0.168974901762647	0.341833533774125	33.9405469511019	-0.249441417676822	0.264511345956504	-0.943027289717242	0.34566694452621	0.773187596874832	-0.961930781200446	-0.96160021821375
KBTBD12	-0.0631246160245122	0.125226929871778	0.614203896908274	85.3415265430027	-0.11053439817317	0.192842893788411	-0.573183672997819	0.566520337966868	0.895730991545103	-0.438196890334719	-0.444788107049762
SEC61A1	-0.102450858547063	0.0734137604804068	0.162857086902902	23.7666423539584	-0.1153836168077	0.13426544036766	-0.859369443780502	0.390136722341584	0.801971978325906	-0.649455353265576	-0.462829923287432
EEFSEC	-0.00697700624329488	0.0790678569517836	0.929685337390945	55.4762044778559	-0.0191885232714013	0.129349390687412	-0.148346452731057	0.882069356907741	0.978249979046627	-0.136574945832404	-0.104930160181474
RPN1	-0.12303131261667	0.119597209090746	0.303614131396222	13.2299307094481	-0.151048659197835	0.226088014611882	-0.668096712057626	0.504071860491228	0.862658958867304	-0.760012447314694	-0.595523907495438
RAB7A	-0.0649208846217045	0.0411417221560705	0.114569814258563	121.358072486987	-0.117847295412195	0.0716943424755686	-1.64374609408481	0.100228660391601	0.526176580339893	-0.44784634877551	-0.471996191092819
ACAD9	-0.0709078414111435	0.167178871490637	0.671461120442882	13.9488665201066	-0.107902139402747	0.290019714677032	-0.372051050125706	0.709854840647003	0.936123138897229	-0.480007959136456	-0.434994626366548
RAB43	-0.00489180290536997	0.10740253609866	0.963671761451796	17.7415856266442	-0.0571175688101123	0.185714791067605	-0.307555302847795	0.758420735710678	0.95152739001385	-0.125373345480789	-0.246047507377747
CNBP	0.0539449804214773	0.0626414792559992	0.389144264446469	31.9431090628457	0.0412854079671088	0.132981919546156	0.310458806039262	0.756212080883354	0.951224287214397	0.190694694894487	0.120066821147742
COPG1	-0.0755877146109293	0.0991404330639016	0.445802960116337	13.1620131719079	-0.0941027607341514	0.197321411477524	-0.47690091019276	0.633432683822108	0.919186769382964	-0.505147986646867	-0.383653189137878
ENSG00000290993	0.0137589458909873	0.0725606449973803	0.849606952836753	42.4483082170197	0.00101961047585898	0.130462004767553	0.00781538255276426	0.993764290404182	0.998644966328664	-0.0251825245304139	-0.0297445554372067
IFT122	-0.10363893510651	0.138113079100117	0.453018711125887	16.1945006108808	-0.170968370195511	0.265662256617004	-0.643555363763959	0.519863802814981	0.86958934303322	-0.655837636740763	-0.669636417657062
MBD4	-0.0426349268634139	0.0799053677473731	0.59364062937462	41.7007784950154	-0.076410168108689	0.134325429565727	-0.568843653474419	0.569462246886988	0.896536697743233	-0.328127380499844	-0.317826809885034
PLXND1	-0.17272485885905	0.0732941672970447	0.0184432202549348	47.4245635064122	-0.229353415589817	0.123670217265451	-1.85455658331644	0.0636595729301225	0.429506249446736	-1.0269635090829	-0.886861570701565
TMCC1	-0.0278941806220591	0.0537161971756345	0.603559868047341	135.603121633377	-0.0567514131835652	0.0936248907202701	-0.606157323623752	0.544410288646349	0.884646639001312	-0.248940883299744	-0.244685202844494
ATP2C1	0.0961192009595375	0.0742891034135298	0.195716100968973	186.872080289425	0.100409076914104	0.118018947303616	0.850787769321406	0.394887256962922	0.806085024118117	0.417252342782369	0.340040068557705
NUDT16-DT	0.208128358002306	0.0908078677506746	0.0219077243043072	36.6527295442537	0.285514164955691	0.152828118568652	1.8682044091738	0.0617335844521399	0.424150665734835	1.0189595192935	1.02873493566954
MRPL3	0.0522955681534019	0.0695505631753556	0.452106877142228	28.5649332082193	0.0481266508371864	0.123244112506251	0.390498579270838	0.696167905666558	0.935558801610146	0.181834140767225	0.145520086096512
ACP3	0.175542975968782	0.104269536394218	0.0922686724117208	21.2866617189421	0.20317498545938	0.183979166898259	1.10433691425365	0.269447015510545	0.719072769429078	0.84391259691159	0.72238695311938
DNAJC13	0.023998203055233	0.0459585661478071	0.601551690479545	94.0046332993123	0.00929856777510394	0.086012627297878	0.108107007857128	0.913910809270647	0.981456089441001	0.0298222150866978	0.00105781448871917
ACAD11	-0.470771258258502	0.179911372040156	0.00887884243411085	18.3058716983354	-0.7043402929502	0.29466106649377	-2.39034054051078	0.0168327569583963	0.230733105492101	-2.62805276095073	-2.65407946754339
NPHP3	0.149991820384605	0.0930307455030631	0.10690053239495	32.5422205735129	0.205533747973381	0.169027166192338	1.21598055864879	0.223992328042027	0.693984156420534	0.70665316126312	0.731162874155995
CDV3	0.0245997551033688	0.0819010600834624	0.763903011734722	22.330194208974	0.0224053837803018	0.148294302407339	0.15108728667645	0.879906861136013	0.978249979046627	0.0330537203846985	0.0498225297240508
TOPBP1	-0.00580126484042407	0.0733724531509622	0.936980143590049	23.4114101809278	0.0194039129930409	0.127847007827827	0.151774478908199	0.879364811791736	0.978249979046627	-0.130258926155919	0.038655373019486
RYK	0.119099632464623	0.0503734657087065	0.0180625831739529	50.951874183444	0.157619293533774	0.104941635033102	1.5019710097337	0.133104595981179	0.571768338586859	0.540701986731147	0.552894198874591
MSL2	-0.0742778513306747	0.0601751216550367	0.217068241534586	35.0584092728386	-0.119345629551131	0.113369323244507	-1.05271537427929	0.292471460217525	0.732953397652015	-0.498111471447698	-0.477570835429293
STAG1	0.0760940889881906	0.0313894295931541	0.0153423772950167	324.606040357265	0.0837288755200877	0.0573334468436889	1.46038447240687	0.144184437850298	0.588676333048431	0.309678516662084	0.277980353160417
NCK1-DT	0.234093696042136	0.0630552414500872	0.000205207755234075	36.5651775821744	0.286022860231827	0.130503214460916	2.19169206991055	0.0284017487334132	0.292899682162746	1.15844392085129	1.03062756773765
NCK1	-0.0141869560222649	0.0530717505083188	0.789225463006604	60.7263642176579	-0.0396073322929211	0.0999672766816091	-0.396202973689765	0.691955297751702	0.934886610578662	-0.175306408855866	-0.18089959524367
ARMC8	0.00219528397546331	0.0716345951660194	0.975552188742369	57.3992615116242	-0.0417740240351516	0.138346812350886	-0.301951474886179	0.762689054720446	0.951957088279709	-0.0873018953481273	-0.188960905158353
PIK3CB	-0.135521294762729	0.089652476089949	0.130628235891287	43.3889390982383	-0.214894824657131	0.160951748548775	-1.33515060628254	0.181827059238959	0.646903466637488	-0.827107960665536	-0.83306749369179
COPB2	-0.129295913902617	0.122669568545223	0.291874748596605	17.4732026120983	-0.236322497881539	0.225557425248585	-1.04772652738472	0.294764621942277	0.735368146957365	-0.793665549000799	-0.912790470082824
SLC25A36	0.331134973456086	0.146114860128321	0.0234351713898917	24.6126599670392	0.480818267920581	0.236727883537551	2.03110111379976	0.0422447385078742	0.349837255583253	1.6797444518024	1.7553758652132
ZBTB38	0.0587573476964179	0.0884479991357869	0.506488612935778	39.135344896814	0.0835394086953102	0.150124544436323	0.556467358545385	0.577891402648945	0.899875999117855	0.216546473461426	0.27727543018346
RASA2	0.194717528627926	0.0582584898728926	0.000830862931832286	85.0211819709164	0.282937901822622	0.104033708851544	2.71967523744033	0.0065346060266906	0.140023639645857	0.946917264083512	1.01914979019976
ATP1B3	0.0267525698613725	0.107342894290913	0.803186475378347	70.057409666987	0.0119101266076732	0.171066232823503	0.0696228964132353	0.944493812456861	0.990312912299758	0.0446185256541038	0.0107742797797593
TFDP2	-0.159902282532923	0.292222547138293	0.584245791478471	16.5426845107729	-0.209559800725878	0.449748588267821	-0.46594876825069	0.641252172132559	0.921548985368999	-0.958081317657717	-0.813218208962528
XRN1	-0.0642538047604364	0.0554578191163274	0.246616507461977	80.4898043775384	-0.135235661048695	0.0998081545655409	-1.35495603177283	0.175431565933973	0.638520145444074	-0.444262831584341	-0.53669067511819
ATR	0.0162036685164376	0.0525084846751755	0.757632338693732	79.1472594629164	-0.00393084295361037	0.0907075514384566	-0.0433353440951096	0.965434217161664	0.992434418336823	-0.0120496058731393	-0.0481630219570776
U2SURP	0.0412683806232991	0.0556461447735234	0.458316657784783	52.4788197862054	0.0561126774277213	0.113233501731827	0.495548371899812	0.620213085912997	0.913150543552574	0.122596681538214	0.175232589300553
SLC9A9	0.0245191928341192	0.0440482139707549	0.577770393174031	735.668370933025	0.0142050189638179	0.0708008600765168	0.200633423781378	0.840985221049071	0.96658126617463	0.0326209442006493	0.019312567964987
DIPK2A	0.118248790774797	0.124376030816972	0.341738323760131	14.3380531627122	0.135056319223795	0.227471553636789	0.593728389614129	0.552693791710042	0.889118429897586	0.536131310865354	0.468947264954722
PLSCR1	-0.0504314555476357	0.0774220169851426	0.514798699453084	90.1784782951746	-0.119441028391374	0.127121985603034	-0.93957805823105	0.34743403550099	0.774434531327089	-0.370009913901821	-0.47792577268304
HLTF	0.140348007229512	0.180323683787164	0.436385363505585	13.037742042295	0.161648738541732	0.322704454031737	0.500918833075153	0.61642824760285	0.912808751628559	0.654847114886607	0.567885996904835
HPS3	0.205713666207659	0.054049103627786	0.000141203053139865	66.4557602048688	0.28486728360482	0.0981270876897226	2.90304431030878	0.00369554345938047	0.111159721058395	1.00598792464658	1.02632817380962
ANKUB1	0.223507868329169	0.141453649440182	0.114088893408803	15.6879305140771	0.236700807689763	0.284094522597807	0.833176245445817	0.404745337606313	0.810729873793607	1.101577422858	0.847121837125276
RNF13	0.078295657155334	0.0521551181325306	0.133301887570406	155.537060485973	0.0743270167472948	0.0930540254311316	0.798751224387424	0.4244346779969	0.820994057838924	0.32150522262723	0.24300015922497
TSC22D2	0.110315703813105	0.0661355528914545	0.0953109195470248	87.5464949379276	0.129734649354632	0.107363203418823	1.20837163221125	0.226904346374428	0.694587123670915	0.493515193730264	0.449147664834963
SERP1	0.0180705454232367	0.0837794237631187	0.829227893789013	16.0139587891183	0.0325557457517468	0.181006715205538	0.179859325742577	0.857263007745874	0.972280347918738	-0.00202084338495283	0.0875875758555259
EIF2A	0.1726355235434	0.145635241974949	0.235860667625362	17.9244733039205	0.243028827808622	0.242618909465078	1.00168955645068	0.316493552195483	0.75385229756246	0.828293918618632	0.870665625256372
SELENOT	0.0433738384791464	0.105252232248408	0.680270351602065	17.3449461847376	0.0573027884376949	0.200853117018489	0.285296983628191	0.775416623590552	0.954541721614449	0.133907088072398	0.179660470524855
P2RY13	-0.0605955041726584	0.0939457620385456	0.518923821843988	28.1183718118472	-0.10037438315076	0.159679609026767	-0.628598627980952	0.52961185878712	0.874257051173442	-0.424610637285081	-0.40698714614835
P2RY12	0.126043697223358	0.0760414624837416	0.0974052181060609	300.566999613014	0.15051408544199	0.128041756639533	1.17550781395261	0.23979161286211	0.701946016961174	0.578005129704476	0.526458835080195
MBNL1	0.130092929979354	0.0352926647500452	0.000227700724834824	623.027680077142	0.142523191526071	0.061137647989284	2.3311853859843	0.0197435864020057	0.245990792569786	0.599757390617543	0.496728222692642
DHX36	-0.0183864420639202	0.0725340906472297	0.79989197996587	52.6136443961596	-0.0616239889226765	0.13351352497285	-0.461556152720914	0.644399644432768	0.921880146426815	-0.197865822350581	-0.26281392062661
SLC33A1	0.0616706904038268	0.117395097758489	0.599356625839073	16.7024881709951	0.093051875356869	0.223156573741634	0.416980211681339	0.67669288180352	0.933467627372017	0.232196794033117	0.312667147573293
GMPS	-0.0430380985340014	0.12295815213873	0.726321941739208	19.7250562444314	-0.0872680726308404	0.225095451320968	-0.387693630052093	0.698242770300311	0.935558801610146	-0.33029319706309	-0.358224311602091
SSR3	0.240300824782064	0.0817278473250292	0.0032794077045155	17.155235183588	0.366996966393891	0.149816014540634	2.44965111052499	0.0142994694762311	0.207776196320857	1.19178828310657	1.33189671097295
LINC00886	0.360130867631575	0.109811871306225	0.00103981693514582	14.2607172156079	0.524904420654809	0.181329616968885	2.89475282322401	0.00379457199229594	0.112955178170669	1.83550883817384	1.91940110849528
CCNL1	-0.0883455359642159	0.0516433580715911	0.087139213964033	70.1745882063865	-0.15965640748632	0.0955910524608833	-1.67020242351295	0.0948793206921357	0.512372319463501	-0.573682317835418	-0.627549564522969
RSRC1	0.0621190960430779	0.0507844027116262	0.221257030904962	125.652407521454	0.0584763889755776	0.092618984380443	0.631365042131958	0.527801867828494	0.873708297516669	0.234605605046867	0.184026923522073
GFM1	-0.0324333296381654	0.0898910746767128	0.718243724100665	16.4439887572867	-0.0878157445865963	0.174081755971817	-0.504451164892968	0.613944371265347	0.912794722612922	-0.273324948052608	-0.360261958804449
MFSD1	-0.0724910367439243	0.0607992009092221	0.233142670727609	71.3007271289154	-0.127461516427433	0.107350805388098	-1.18733637783741	0.235094964477162	0.700199009938199	-0.488512799443301	-0.507766491815109
IQCJ	0.0155522383502243	0.293362130219279	0.957720920374827	31.2069518689269	-0.183084894080124	0.468101102423505	-0.391122544109033	0.695706657507668	0.935558801610146	-0.0155490537428943	-0.714716690138262
KPNA4	0.0879923170262572	0.0730167751889641	0.228165750518413	53.3316182843127	0.119862068246068	0.124078026468967	0.96602171760079	0.334033313899271	0.765870896494022	0.373595158723206	0.412416119491996
PPM1L	0.232974046798858	0.0757258343931766	0.00209413673630248	44.7809574966475	0.320327269734703	0.137031223983528	2.3376224806487	0.019406840702166	0.243081902901376	1.15242922524387	1.15825923358698
NMD3	0.0217704081455904	0.159419298692934	0.891378056523679	13.1507673891716	0.0806139273129792	0.271262723622649	0.29718026213259	0.766328890072919	0.952465780207742	0.0178546204692768	0.266390996734553
PDCD10	0.029584653678145	0.0803810179249408	0.71283205589647	22.0305822428661	-0.00960782019868018	0.168369903650975	-0.0570637625272797	0.954494402678596	0.991143366450563	0.0598323278290669	-0.0692845650262334
GOLIM4	0.159366865884875	0.141400880208458	0.259718340177349	27.5531777115177	0.231745106031095	0.232497777497271	0.996762672425182	0.318879720779373	0.755331128326955	0.757015402231299	0.828683844245818
SEC62	0.0786253516673174	0.0776326078317817	0.311161568823761	26.1704594542114	0.170282469750286	0.157136661507679	1.08365844174413	0.278516268298741	0.725433998297442	0.32327632384033	0.600008324984862
GPR160	0.176359496310603	0.0956606309871168	0.0652421313955311	19.4425576616341	0.236383871566716	0.156787797546415	1.50766753067463	0.131639639602591	0.570128363882869	0.848298900339032	0.845942656782619
PHC3	0.0122643105916136	0.0389918141725211	0.753114342381242	109.003509171853	0.00741051777190466	0.070706115714502	0.10480730976408	0.916528709645451	0.983117180369595	-0.0332116250936531	-0.00596679169477858
PRKCI	-0.0850921796508377	0.207195438471827	0.681303098981896	13.8724935035857	-0.126925294922021	0.336827846346298	-0.376825420756712	0.706303347943811	0.936013118086558	-0.556205462431891	-0.505771446717648
SKIL	0.0335500207315292	0.0613211236628429	0.584296208139926	104.177478374569	0.0146075531753773	0.104617375299899	0.139628366067327	0.888953627284254	0.978249979046627	0.0811340666914623	0.0208102212616679
PLD1	0.0762618199894433	0.0702482356198041	0.277653886531322	83.8237971197818	0.0988604443707537	0.127835694976185	0.773339906269299	0.439321244366004	0.829109695929946	0.310579558593313	0.334278285913415
FNDC3B	-0.0772796517990994	0.0923915166407273	0.402909294727542	181.997587011619	-0.12016521355838	0.144788631348851	-0.829935419921581	0.40657529749834	0.812567130882193	-0.514236982361202	-0.480620148146363
TNFSF10	-0.105255004674297	0.116420079522584	0.365944151013862	14.9670859638136	-0.219960709545847	0.201415116668618	-1.09207646965119	0.274799491004915	0.724076936346444	-0.664519075672647	-0.851915430056749
NCEH1	0.325620512032097	0.186067454744534	0.0801160266304904	19.2963783876097	0.478884887702585	0.301186566579178	1.58999417916168	0.11183611711094	0.550385609410139	1.65012106117068	1.74818260517699
NAALADL2	-0.19212775676834	0.143199348105141	0.179699649025242	130.479791431042	-0.328250486124725	0.218860086686307	-1.49981886187959	0.133661330060122	0.572002794872823	-1.13119483467599	-1.25481420544754
TBL1XR1	0.124089512631837	0.0466862565655627	0.00786186700743842	230.815642214506	0.156875892018807	0.0777427611010922	2.01788423509701	0.0436033192843074	0.35691788677955	0.567507355022566	0.550128327806553
LINC00578	0.664979374956726	0.230800818299171	0.00396185643018631	54.4474386911546	0.910887566279337	0.369653715278282	2.46416451027309	0.0137333062190877	0.204957499589475	3.47313864853131	3.3554751461985
KCNMB2-AS1	-0.00380707346339085	0.152391025487981	0.980069107156241	79.6105977479559	-0.0492398016662388	0.239288659397389	-0.205775742946789	0.836966090021797	0.965899028329437	-0.119546237170684	-0.216737790104772
ZMAT3	0.045833624276514	0.0667810410029278	0.492506994997281	123.285300911257	0.00603132639294696	0.111756826668714	0.0539683039750755	0.956960417188138	0.991343306519013	0.14712092528029	-0.0110981580634851
PIK3CA	0.328414899259896	0.093984054278844	0.000475185005985895	57.7326241850388	0.465432054513122	0.170473487136045	2.73023132413363	0.00632898985249085	0.137628585814714	1.66513235929406	1.69813051172177
MFN1	-0.154310236895933	0.239226227384601	0.518901938470308	13.2571221219959	-0.284290136888131	0.39409046595453	-0.721382934752175	0.470673943188912	0.849836526275849	-0.928041148800188	-1.09125702181743
GNB4	0.0388208034795167	0.0561528527285613	0.489350890152736	144.956016701185	0.0227578977799456	0.100264100263383	0.226979524278012	0.820439663922696	0.963916231769346	0.109448428561753	0.0511340797452214
TTC14	-0.141111530862813	0.062419184239054	0.0237773629273604	60.3655042746966	-0.228570181120963	0.113817797597311	-2.00821124592173	0.0446208484729886	0.361301060284273	-0.857138408787989	-0.883947498678201
FXR1	0.0555521039560299	0.0921579980359946	0.546647069378084	50.2752728937239	0.0492153434999542	0.173769279741941	0.283222348467131	0.777006397826	0.954541721614449	0.199328076216257	0.149570634121113
ATP11B	0.151087195484075	0.0494582858089009	0.00225179924130153	54.9544237568092	0.228140638779893	0.0947953046621413	2.4066660220462	0.0160988847711026	0.224370260888258	0.712537457473572	0.815273202102813
DCUN1D1	0.0762319076727985	0.0692801326887729	0.271182712106804	34.3927102530916	0.0937497239306661	0.139187752082251	0.673548660195805	0.500598302489277	0.862658958867304	0.310418871234651	0.315263536121442
MCCC1	0.116881742685995	0.0698475260257333	0.0942516968621369	42.6565225690375	0.141458468468773	0.121830606971668	1.16110780357246	0.245598061649603	0.705221335635026	0.528787601945611	0.492766855059721
KLHL6	0.0397119138892427	0.0804764603237394	0.621687598380224	70.5448309107154	-0.00600154071029295	0.135392440947289	-0.0443269998554015	0.96464375004956	0.992434418336823	0.114235425828335	-0.0558671803432959
KLHL24	0.413897577174959	0.177066501140979	0.019411842717237	37.9677932098904	0.541750752613378	0.283165695814983	1.91319344334475	0.0557232925917899	0.402608777273933	2.12434071445776	1.98207892287779
YEATS2	0.14834764917762	0.124966891553045	0.235189907184881	45.9280534118668	0.183834992659195	0.20136946805518	0.912923862960297	0.361282586138038	0.785519449654217	0.697820761834579	0.650431320173869
PARL	-0.0378095663882148	0.0555703862688108	0.496257194927349	42.5404774103946	-0.0768923744324328	0.097310193646997	-0.790178002433825	0.429423820869755	0.82287882170909	-0.302205803158878	-0.319620888176262
ABCC5	0.00747155408669458	0.131518442170025	0.9546966001251	40.0201193379889	0.0134327054762759	0.211804977903661	0.0634201594751269	0.949431934623903	0.991143366450563	-0.058958055657174	0.0164391281244146
EIF4G1	-0.100834532583357	0.113059654022414	0.372462526427784	15.3880624877296	-0.136443274141268	0.201290592738444	-0.677842279090317	0.497871700916573	0.862658958867304	-0.640772536988584	-0.541183673917474
VPS8	0.00648878467900858	0.0552564960641957	0.906519106235941	125.472526732652	-0.0189140364857877	0.0963819965102998	-0.196240347477824	0.844422049246072	0.967083065503805	-0.0642374401385202	-0.103908915210079
SENP2	-0.106234722054071	0.115245906533416	0.356628175006559	15.1771950120258	-0.167419086268476	0.223720473102086	-0.748340480185205	0.454254813624678	0.83817362145648	-0.66978206482395	-0.656431088466316
TRA2B	0.00153342853801167	0.084044658954111	0.985443083576345	80.2861206171972	-0.00324691979847126	0.138618230956623	-0.0234234687318098	0.981312484799281	0.994336850288875	-0.0908573472151162	-0.0456184437856909
ETV5	0.0319756730658664	0.0567839808566182	0.573359435606664	97.1825615725584	0.018029875676116	0.100449998472919	0.179491049778132	0.857552144454316	0.972280347918738	0.0726767555772364	0.0335431826556334
DNAJB11	-0.0294200247534936	0.198000638025533	0.8818807115198	12.7494402235905	-0.0381879470290032	0.313486670127928	-0.12181681285976	0.903044098380707	0.979656164642957	-0.257137636032836	-0.175618685053374
EIF4A2	0.144885003609471	0.182151432916743	0.426375260798538	25.9346967805427	0.188775884821832	0.286247718261704	0.659484330454094	0.509584805031234	0.86349909826906	0.679219615793687	0.668814213412312
ST6GAL1	-0.044959018644669	0.052050168334313	0.387718001255154	1118.36361391333	-0.118992799605251	0.0902284116974861	-1.31879523718322	0.187237576978178	0.653297043058923	-0.340612276740227	-0.476258109910716
BCL6	-0.362278026493171	0.131663580292461	0.00593151993028697	49.9354489658151	-0.554444185030298	0.211443552337929	-2.62218534876005	0.00873679016211156	0.160815676072427	-2.04523294621756	-2.09638177691435
LPP	0.0227595924082598	0.0424479574667721	0.59183665233502	454.97842638834	0.000344252920940814	0.0709280072751265	0.00485355410600318	0.996127439318115	0.998671134004239	0.0231684652071026	-0.032257264766044
TPRG1	0.277355242334423	0.136500188657493	0.0421634029724467	77.4630906926717	0.341661672220316	0.227909406750123	1.4991117615207	0.133844640877739	0.572002794872823	1.39084262429924	1.23763519045661
P3H2	0.160807857029375	0.0628473216824217	0.0105062369776587	81.0366783062275	0.276202859722133	0.107238335176177	2.57559816896049	0.0100066862836329	0.170609354068008	0.764756329275357	0.994091651747367
IL1RAP	0.280694533689582	0.112129739520304	0.0123040713719971	94.0441396143978	0.364370711796191	0.171389406459344	2.12598152548375	0.0335047978417626	0.313176114818982	1.40878111813233	1.3221255691837
CCDC50	0.11004357488901	0.0693611604315943	0.112619089778781	74.8666558478297	0.12681847059623	0.115039792852842	1.10238785598697	0.270293088811542	0.719431628847346	0.492053331763912	0.43829784237065
MB21D2	-0.172863843539696	0.141956525628693	0.22332893966807	46.2788624528525	-0.361716170146529	0.235706353201527	-1.53460509330126	0.124880860808473	0.566554488259168	-1.02771012732356	-1.37932534154892
OPA1	0.163557082817147	0.0747777952335048	0.0287249126502996	45.0572658310965	0.240799554818478	0.134823707833071	1.78603272887747	0.0740939590246325	0.459067488479463	0.77952502256818	0.862371477959036
ATP13A3	-0.182394304106687	0.107946392712226	0.0910901787824948	90.2781901960397	-0.272146808627524	0.177724415941642	-1.53128542966706	0.125698864968034	0.566554488259168	-1.07890724968406	-1.04607702200643
LSG1	-0.0287885475175163	0.156954904803774	0.854469089786809	13.8499875369099	-0.0679358438401181	0.269324105088673	-0.252245686726596	0.800851166589371	0.959320065718256	-0.253745374232795	-0.286297565131401
XXYLT1	0.190670291644194	0.0747727731949453	0.0107724076155688	27.6839142313835	0.258951981921265	0.146153735773677	1.77177805651344	0.0764314065032637	0.462249797838934	0.925175724351871	0.929908699672262
ACAP2	0.0298980969559072	0.0253344465650312	0.237946057464231	215.538811083537	0.0207263825754895	0.0522682707529721	0.396538517094732	0.691707799113071	0.934886610578662	0.0615161282846554	0.0435757024549429
PPP1R2	0.179183614940233	0.0736177564603622	0.0149341183312273	24.773356627155	0.203175379765582	0.130972556997061	1.55128207331359	0.120834100964854	0.565013312655583	0.863469913956411	0.722388420159862
TNK2	-0.218078082962358	0.0729101780630187	0.00278018782540278	40.4180250578554	-0.345947438217557	0.132121168114456	-2.61841038158144	0.00883404927136094	0.16108976601783	-1.27059859340424	-1.32065680436692
SDHAP1	0.0649119132479763	0.118039981319111	0.582377925723724	23.8234542856666	0.0640827082108387	0.194889262817938	0.328816001888743	0.742294767282012	0.946220503462403	0.24960846909154	0.204885579119088
TFRC	0.142523553159383	0.174081073443079	0.412946521731047	43.8960125846301	0.174870832381439	0.25674274452075	0.681113044529698	0.495799963684631	0.862658958867304	0.66653403079057	0.617079610414968
PCYT1A	-0.215284066745805	0.0655631738357468	0.00102485677952519	32.3801143907476	-0.361645053224476	0.134924855696869	-2.68034419126577	0.00735464940980291	0.146007987765979	-1.25558928833335	-1.37906074666554
RNF168	0.0101650598401242	0.0850990610777475	0.904919064713993	26.468152680803	0.0125798731190252	0.149538951822528	0.0841243901050939	0.932957532875734	0.986979901292385	-0.0444886873965612	0.0132661128758357
PIGX	-0.0841243001999245	0.0890320755312589	0.344722020416188	32.6775204694214	-0.108465527409105	0.158601200628132	-0.683888438293863	0.494045615331829	0.861802091742915	-0.551006065998707	-0.437090746101968
PAK2	0.000473078833088762	0.0475705835632701	0.992065346963705	93.8608006035705	-0.0257276720165865	0.0874669116375743	-0.294141767840061	0.7686495757039	0.952610131802826	-0.0965534888869972	-0.12925946535475
SENP5	-0.0344191001162788	0.0627962820444772	0.583618233701714	48.2190308776081	-0.0511465388585663	0.115763573227615	-0.441818936929336	0.658620234063801	0.9295174223816	-0.283992400421066	-0.223831923124996
DLG1	0.0740063610649517	0.0739927293446791	0.317221359282509	72.3377096288961	0.0765586544637334	0.128909049858205	0.593896662398374	0.552581231490088	0.889118429897586	0.298463354373738	0.251303104631954
SDHAP4	-0.161749496554425	0.13272967220289	0.222981406998187	17.3095432962663	-0.252811083644217	0.227039780864768	-1.11351007599324	0.265489423301865	0.71458956702022	-0.968004452182028	-0.974137267736156
RUBCN	-0.135971396850387	0.0728994286200577	0.0621545622758524	42.5670322076852	-0.234755607319134	0.130031330262194	-1.80537726443138	0.0710156664214503	0.45082664184626	-0.829525884909025	-0.906960757355469
FYTTD1	-0.245619212355913	0.0815796412305498	0.00260568527654211	17.9978602731747	-0.357861102883018	0.144348766289594	-2.47914209509123	0.0131698828160893	0.201641663972136	-1.418548061491	-1.36498232664403
LRCH3	-0.00455835928338526	0.0504931348199666	0.92806724555014	78.9714371322499	-0.0181492443728907	0.0926421975348434	-0.195906885370078	0.844683047952298	0.967083065503805	-0.123582104250097	-0.101063459106563
IQCG	0.295887665236559	0.073355552936068	5.49265355576178e-05	24.6838180392153	0.390524937787114	0.129994082885768	3.00417472178551	0.00266302345594648	0.0949461598334733	1.49039780490021	1.41943397590445
ANKRD18DP	-0.202425297038647	0.195263805540847	0.299886889840975	15.113394453694	-0.31767598588431	0.320660801505029	-0.990691672924442	0.321836158394701	0.756445464908075	-1.18651266800894	-1.21547112679478
ZNF595	0.0760773199282292	0.125855513687042	0.545523616811879	13.6411002832762	0.0994496249279032	0.212824902204553	0.467283780693665	0.640296859064388	0.921544466912432	0.309588434172505	0.33647036842073
ZNF718	0.159565042272172	0.153534328064674	0.298674879414893	41.1249737022097	0.205627889421357	0.240398813173718	0.855361499945362	0.392351050503007	0.804416270248702	0.758079995141381	0.731513133204458
ZNF141	0.0890138588828289	0.0679873458551683	0.190442576375548	26.1029766577689	0.124347314691097	0.136658354343564	0.909913742839923	0.362868001532248	0.786236402159798	0.379082826717806	0.429103754808262
ZNF721	-0.0516277177728154	0.108412078931161	0.633919508363868	36.0105717495948	-0.0651453957146579	0.179015280779573	-0.363909692127755	0.715925446912831	0.937582547834355	-0.37643617033374	-0.275915531221482
PIGG	0.0581509330460859	0.105363817078285	0.581012690930937	16.8460650876434	0.0766874551957353	0.205032758227477	0.374025379450113	0.70838543424541	0.936013118086558	0.213288846525559	0.251782315678763
PCGF3	0.0570241033811232	0.0825474095775214	0.489688549020418	28.9405398629013	0.0449171755082534	0.152978207710639	0.29361813150024	0.769049719254777	0.952610131802826	0.207235578078455	0.133579035698904
PCGF3-AS1	0.11592489667257	0.110056787675907	0.292194850659647	46.9242459909534	0.133438309735323	0.171925115852757	0.776142037615987	0.437665125135241	0.82797040333898	0.523647476546092	0.462927361118269
GAK	-0.0351066891202617	0.0504782177065587	0.486753321098168	105.135726592093	-0.0697656302224802	0.094161743488922	-0.740912685316707	0.458746383489255	0.839865802485149	-0.287686091625515	-0.293105397929388
ENSG00000251652	-0.25086461830979	0.204104060757357	0.219033732497209	14.1171911457831	-0.36092585027113	0.317741865138595	-1.13590901883105	0.255994643376137	0.707646107229631	-1.44672610058611	-1.37638490783463
CTBP1	0.0719718510811275	0.119160265143207	0.545848937427842	15.8571837929433	0.102773970463901	0.222942737277595	0.460988196874666	0.644807073279168	0.921880146426815	0.287534075998014	0.348838800490158
MAEA	-0.0650495856535764	0.113537012424161	0.566687170115881	21.9686816422523	-0.101625189777414	0.205980294333603	-0.493373359360403	0.621748802577331	0.914033810943236	-0.448537723807215	-0.411640849148305
UVSSA	-0.0328178342877164	0.130399337543367	0.801294766000058	22.4388069146505	-0.05603618132342	0.21780973458903	-0.257271243772235	0.796969389629438	0.959320065718256	-0.275390486381304	-0.242024138710125
NSD2	0.0927438926740042	0.0785165539040654	0.237522577154574	36.2142311967945	0.113644191790697	0.131955448248526	0.861231523966014	0.389110541088938	0.801971978325906	0.399120367933496	0.389282127636583
POLN	0.420288647954212	0.126483905249113	0.000890987647142276	13.6418813635642	0.635491148809271	0.22944056730022	2.76974188255793	0.00561007315870472	0.132903521428915	2.15867320347023	2.3308458335239
MXD4	0.158944402244365	0.0605928351996384	0.00871196128053371	54.8879432737162	0.220810193592857	0.107970154859045	2.04510398156904	0.0408446078408083	0.344613040291348	0.75474595024165	0.787999829839691
RNF4	-0.0955527102342827	0.0863425730199351	0.268436755939062	25.0077943667951	-0.157570062986736	0.157084795950258	-1.00308920435961	0.315817822996124	0.75382244850482	-0.612398870974102	-0.619787191467246
FAM193A	-0.0840192532802701	0.047566215873582	0.0773347938498261	108.258565122061	-0.129680335554877	0.0886214142340254	-1.46330699725041	0.143383393936033	0.587819456853613	-0.55044175958756	-0.516021744873179
SH3BP2	-0.134800693442938	0.060334057523414	0.0254673634770594	47.2682808405622	-0.196554492610971	0.107032840311182	-1.83639425095623	0.0662993692277131	0.437985217961131	-0.823236929073395	-0.764831160077452
ADD1	-0.0887459355488719	0.0653293694854576	0.174324561181434	61.3747063995796	-0.151771061795812	0.118057496412386	-1.28556903549489	0.198593509071569	0.665641960380194	-0.575833242901907	-0.598211650801034
HTT	-0.203754284300516	0.0620125848285328	0.00101732005648783	76.2534099870496	-0.307670497853677	0.113270116810458	-2.71625479444433	0.00660250834654596	0.140930284745847	-1.19365191621034	-1.17824509307226
RGS12	0.0199786437369899	0.0592110621955322	0.735804801828677	120.415348057296	-0.00381131792412675	0.102529739624598	-0.0371728040867116	0.970347222815082	0.992434418336823	0.0082293582877167	-0.0477183217320991
STX18	-0.0919013283440272	0.081449748142284	0.259185066798889	50.0327949202038	-0.153540306687668	0.135351810328015	-1.13437940959618	0.256635432268554	0.707646107229631	-0.592783843546384	-0.604794235259281
CYTL1	0.485808514584655	0.129879208353686	0.000183680790339964	17.9836012555901	0.703150158967374	0.223297624888654	3.14893702661636	0.00163865502568114	0.0748201690535157	2.51064240845708	2.58257534297576
STK32B	0.291480723018421	0.0801471820033811	0.000276026699164158	83.4260179271156	0.426195701701811	0.141182658669554	3.01875390163424	0.00253816619048716	0.0938099410135085	1.46672394796625	1.55214924739656
MAN2B2	-0.155771757050053	0.102883094387226	0.13000919492832	14.8687561652571	-0.254330282168224	0.189802457352699	-1.3399736005294	0.180253927815518	0.645421573784171	-0.935892356581473	-0.979789539300794
KIAA0232	-0.105717949745195	0.0550495853288587	0.0548057288426669	71.4247721606586	-0.15347344373838	0.100311907961192	-1.52996236297046	0.126026045323723	0.566554488259168	-0.667005991732406	-0.604545467543266
TBC1D14	-0.178370528969812	0.0690492592065786	0.00978783572726975	215.369998391062	-0.299964475339329	0.111524843519306	-2.68966506361789	0.00715237652453391	0.144733136173788	-1.05729174573378	-1.1495743622586
SH3TC1	-0.0453010867083015	0.0547704506227032	0.408175758830351	126.348629615257	-0.0871523306485327	0.0949484728606324	-0.917890809854909	0.358676033475198	0.784948531479424	-0.3424498480083	-0.357793686436851
ACOX3	-0.218807053132636	0.0987147725763971	0.0266532865836497	13.3273476747665	-0.35956272604507	0.187555180666294	-1.91710367459707	0.0552247619076068	0.401505288031104	-1.27451458201178	-1.37131332029668
SLC2A9	0.0155618909064551	0.0731865021748359	0.831612959104884	75.9132164803477	0.0240652309466929	0.122387656232514	0.196631193761677	0.844116158046429	0.967083065503805	-0.0154972007291845	0.0559980932149197
WDR1	-0.079786164102761	0.072481699849192	0.270993868497717	22.7408555189119	-0.122336207972693	0.14000631709098	-0.873790629698486	0.382232284301764	0.798237842112179	-0.527701831851595	-0.488697466417214
ENSG00000287778	0.0181502770642753	0.0975765443811103	0.852436404615186	58.3956415037685	0.0257114126386748	0.164572046929765	0.156231955051563	0.875850189503365	0.977961677533462	-0.00159252929104686	0.062122813467594
ENSG00000249631	-0.161822425930219	0.368685259068013	0.660721288941616	14.3593129909389	-0.0174211913153134	0.596930608402837	-0.0291846172236435	0.976717349685956	0.993334497614086	-0.968396224872333	-0.0983546929184296
RAB28	-0.0555814784394769	0.108301887753892	0.607805292962837	39.4846560344928	-0.111064412447773	0.178326890452745	-0.622813599036	0.533407020768173	0.876708992840026	-0.397675560309947	-0.446760057763148
BOD1L1	-0.0602584767889322	0.0463744722650998	0.193810482172895	96.8706054269462	-0.110773544844563	0.0883658034777763	-1.25357933142567	0.209994947573221	0.678492162080131	-0.422800144278769	-0.445677866952194
CPEB2	0.122539362387186	0.110502993418477	0.267463200050407	18.4445007128815	0.24610797833762	0.215816721370431	1.14035639488377	0.254137851626322	0.707646107229631	0.559180031154569	0.88212179421867
FBXL5	0.0283228341767914	0.0787641116445439	0.719153314007101	41.9339881761735	0.0229169106901807	0.139861302519783	0.163854549309229	0.869845647805047	0.975608957731648	0.0530539012301037	0.0517256970596997
TAPT1	-0.133723272827913	0.0935613715418439	0.152930295319126	51.7906485716016	-0.189746144409677	0.154766433343831	-1.22601613483032	0.220192603316388	0.689369338523792	-0.817449083389192	-0.739500281767465
TAPT1-AS1	0.276881721990657	0.12982965110753	0.0329531217787492	48.2812650458573	0.393619812335229	0.208613042622765	1.88684181672673	0.0591816048001929	0.418373681174149	1.38829889844155	1.43094864704717
LAP3	-0.180113153181955	0.103400246245877	0.0815254967099245	52.408055316176	-0.290423714196724	0.16653742697035	-1.74389456760629	0.0811774760769399	0.472235696308204	-1.0666530294189	-1.11407737351145
MED28	0.247629147682028	0.124474217550494	0.0466569462394655	16.9076567550322	0.358243536191564	0.219050996154325	1.63543440788179	0.10195801436368	0.53304237816622	1.23115564017914	1.2993290354231
LCORL	0.0694902521755841	0.0441584741853771	0.115566976577014	104.046725594454	0.0610974152484369	0.0850260648187013	0.718572773874849	0.472404193639144	0.851843449368292	0.274203059944412	0.193778613007118
PACRGL	0.199555212000176	0.101776678626058	0.0499121044648877	14.919749534074	0.264105383115754	0.212190095524458	1.24466404740985	0.213255266805039	0.680886080372558	0.972905039365669	0.949082245836565
DHX15	0.0826289828289399	0.0565343786337495	0.143858929731017	42.0385330392047	0.0986640490208376	0.110728722472538	0.891042963539179	0.37290612173085	0.789990438394861	0.34478361543732	0.333547584932459
CCDC149	0.0798237071489857	0.100833932172972	0.42857331731176	29.233056908211	0.089136864359852	0.171976752072905	0.518307639174769	0.60424364385411	0.9092650360058	0.329713825133692	0.298101108320356
PI4K2B	0.204615352191933	0.0890213287723425	0.0215334577211755	16.220648925631	0.20729980633783	0.170235523943382	1.2177235487393	0.223329045133998	0.693984156420534	1.00008784073583	0.737733602942998
ANAPC4	-0.0635027294944979	0.0698198372441787	0.363074261325104	24.0360955074701	-0.122479486500393	0.135731683491982	-0.902364748961719	0.366863140441009	0.787033624623544	-0.44022809559001	-0.489230542993545
RBPJ	0.057457115823733	0.108536241015245	0.596540587794687	119.8416314038	0.073597302299632	0.173830956311327	0.423384326137061	0.67201487866928	0.933371725537579	0.209561697666494	0.24028521173282
STIM2	0.0891883593162911	0.0846353114676035	0.291976289352502	46.7564495593927	0.0849802274041478	0.146975636027825	0.578192615462194	0.563134083828325	0.895308968871914	0.380020233675332	0.282636084824094
ARAP2	0.0465946212842971	0.210780352216151	0.82504750073962	40.2132520772969	0.0199573109016721	0.317444405394749	0.0628686805075514	0.949871074825121	0.991143366450563	0.151208960338992	0.0407143239817582
C4orf19	0.191446075147423	0.0882339732695826	0.0300254363950475	33.6139993548932	0.218217619448838	0.189855730582788	1.14938653038804	0.250396631693666	0.705221335635026	0.929343191670044	0.778353998250275
RELL1	-0.164628866005188	0.0769337654067771	0.0323646338272427	26.1708763013288	-0.285929678340151	0.132878609573982	-2.15181118508736	0.0314122285476778	0.31112795433824	-0.983472270243452	-1.09735703664884
PGM2	0.163909631024197	0.0966642009352363	0.0899502641986233	12.9119593459402	0.240058251416834	0.200218623903678	1.19898062795758	0.230535478283496	0.698301617009058	0.781418892603884	0.859613413050684
KLF3-AS1	0.334470069733943	0.188722040776932	0.0763465322591943	14.0895629025501	0.500378121608728	0.317082272235608	1.57807031620148	0.114549456680742	0.557656783639952	1.6976604099055	1.82814950411749
KLF3	0.138807829139141	0.0603897253417119	0.021531422419005	55.2849411388841	0.194960831070896	0.107553678751698	1.81268398564952	0.0698805758561873	0.450096293847981	0.64657336089587	0.6918256864094
TLR10	0.0176632933215546	0.102928893210526	0.863746696809642	24.9961123850254	0.00567289593445889	0.178012216253009	0.0318680147568973	0.974577306203917	0.992968959345971	-0.00420857980491157	-0.0124317206337469
TLR1	0.200922008409777	0.0570744178703853	0.000430975365045797	90.7361759842472	0.253718676767654	0.098867061787135	2.56626091826135	0.0102801466767422	0.172093952485113	0.980247396278262	0.910437865912621
TLR6	0.0422585091265596	0.0588363110757981	0.472610187362291	45.185266772394	0.0556414942135197	0.109095047652331	0.510027681465804	0.610032068746616	0.912794722612922	0.127915598685788	0.173479523166482
FAM114A1	0.0977497750768033	0.067356419241561	0.146715334914647	37.4174668562571	0.137093889744071	0.122880525073917	1.11566816354019	0.264564202924461	0.714080525693254	0.426011699375129	0.476528171420013
TMEM156	0.145621144002547	0.0673602689321399	0.0306316326689358	150.121790589346	0.1721649189087	0.114981101728244	1.49733231218822	0.134306811163637	0.572024446309472	0.683174122453034	0.607012092880792
KLHL5	0.0859694053066113	0.0515143220477287	0.0951481537609062	168.611609070333	0.0872658223521035	0.0960073533681059	0.908949359509097	0.363376857308509	0.786367475012093	0.362728185599798	0.291139781430209
RFC1	-0.0064660143100222	0.0888842097925203	0.942007852576835	29.6435004763637	-0.0148484907350325	0.159649312422783	-0.0930069194141642	0.925898064155216	0.984927713074553	-0.133829924608184	-0.0887828021454592
RPL9	0.0278245193237177	0.220507335813171	0.899586198517659	21.2156864335266	0.0241292818384563	0.338268470766423	0.0713317495532054	0.943133727090872	0.989707081699078	0.0503769805999266	0.0562363984979244
SMIM14	-0.0199483446595128	0.0952920645536304	0.834183615465328	26.5205930223812	-0.0435611222811111	0.171031998688272	-0.254695744744858	0.798958103088731	0.959320065718256	-0.206256279216716	-0.195609914118821
UBE2K	0.0169045578756658	0.0408206776140589	0.678788040771844	146.420670998593	-0.00193800739455468	0.0740786546730825	-0.0261614820504952	0.979128538229919	0.993973640637836	-0.00828446587456866	-0.0407485546669551
PDS5A	-0.0308506569066893	0.0316288881788927	0.329364401754564	126.95372926653	-0.0680657498842925	0.0634584584531219	-1.07260326745211	0.283449158107494	0.73035045357321	-0.264822915131907	-0.286780888560142
N4BP2	-0.0797886819197077	0.136670788012622	0.55935352002986	22.6322784953917	-0.0869091992715459	0.217620489184421	-0.399361289910048	0.689627012555764	0.934352350419731	-0.527715357429021	-0.356889101192133
RHOH	-0.00793351484369972	0.120878636400261	0.947670757839994	31.5488640144545	-0.0786694088888535	0.197618873443992	-0.398086516322286	0.690566413218001	0.934494598728155	-0.141713258667296	-0.32623245418866
RBM47	-0.16936039594899	0.0555250514588801	0.00228718043506711	387.627287548098	-0.280068652754446	0.0946095581066915	-2.96025748728909	0.00307382018693132	0.103216632740432	-1.00888979500864	-1.07555073040631
TMEM33	0.161012770879861	0.102636466687054	0.116702083803527	13.6287676605787	0.231083023997741	0.205128117124599	1.12653022529026	0.259941154346777	0.710040195975304	0.765857115475876	0.826220527311629
SLC30A9	-0.0365405265152642	0.072017904680437	0.611887416873017	33.3518572835805	-0.0635798611045209	0.150586560121583	-0.422214711944988	0.67286830404652	0.933371725537579	-0.295388589111445	-0.270090863397953
ATP10D	0.0754227220793262	0.048081754329121	0.116733015216283	73.1668850654853	0.0743755933867377	0.094356786991206	0.78823787623957	0.430557578011888	0.82287882170909	0.306071969681452	0.243180891600291
TEC	-0.135439567729394	0.101183959366753	0.180717924423092	16.8788479589962	-0.141583587365461	0.183655248813148	-0.770920451663811	0.440754083934179	0.830675133547407	-0.826668927431375	-0.560308525483162
SLAIN2	-0.0333390953976569	0.0874598497145078	0.703059933424042	34.7446978319576	-0.0583379097117563	0.150015898240594	-0.388878181552428	0.697366262918205	0.935558801610146	-0.278190673071108	-0.250587860773651
FRYL	0.0594731589043464	0.058359961601458	0.308167516075438	114.073683387971	0.0694326270033391	0.102946942604125	0.67445059801666	0.500024883619332	0.862658958867304	0.22039177282988	0.224790281095905
OCIAD1	0.100528420656927	0.0689579060809682	0.144889340358529	21.7924193324228	0.188543240032497	0.203710111777855	0.925546789931087	0.354681556867947	0.780128805407373	0.440938434212559	0.667948644162053
DCUN1D4	0.0438639679666075	0.112200974008942	0.695840801166647	21.1131765261663	0.0355808792841969	0.19944179675345	0.178402320192602	0.858407027284761	0.972280347918738	0.136540037358076	0.0988427712592212
USP46	0.104919480803179	0.116906705593032	0.369471734588598	13.1174572495085	0.124330459076722	0.219931153137397	0.565315360298453	0.571859282820432	0.896865221482943	0.464526973509241	0.429041042458076
SCFD2	0.179747481387881	0.0835180899022414	0.031381748645622	118.715889458594	0.254689938008634	0.131276380418994	1.94010481699558	0.0523669527310989	0.392894834727741	0.866498974232385	0.914051503108465
FIP1L1	0.00623104144689854	0.0585977426290399	0.915315879479883	44.7426617788435	-0.00146318642277687	0.104396006621918	-0.0140157317326894	0.988817430162039	0.995687984622847	-0.0656220229400725	-0.0389819540320392
CHIC2	0.0269137425710692	0.0536927897410158	0.61619215255812	44.6480353168371	0.00338840481860198	0.0976702937451306	0.0346922763173415	0.972325119827562	0.992434418336823	0.0454843367952877	-0.0209313103646341
TMEM165	0.0654264670927389	0.0872843316094648	0.453508543464225	89.1728505785016	0.0754607616818845	0.146910441601183	0.513651452268705	0.607495699788048	0.912336403866121	0.252372624713003	0.247218326998351
CLOCK	0.0900081808956454	0.0736740213575117	0.221817866517513	48.3295460039035	0.114449758528245	0.127998583563983	0.894148633066975	0.371242371453964	0.788679643999865	0.384424271173514	0.392279288239433
EXOC1	0.0954923729438932	0.076593488653	0.212491856159703	40.2180153831291	0.10432685795859	0.140025920197697	0.745053900101458	0.456239136305644	0.838353397124578	0.413885056344284	0.354616413942652
CEP135	-0.138725504922731	0.0788040616389276	0.0783425146073983	25.3061471750406	-0.216124217371368	0.134661381141082	-1.60494579470367	0.10850573421888	0.544874037175509	-0.844320805572377	-0.837641524913285
AASDH	-0.0186076500891444	0.180393187181683	0.917843513949025	14.0640469369208	-0.0267949985940485	0.300572075278142	-0.0891466666331296	0.928965350393308	0.986567741001367	-0.199054139982759	-0.1332305195446
SRP72	0.0102737168759064	0.0855790203444394	0.904443952119568	15.7235493395568	0.0659607874789823	0.184982375314468	0.356578767933159	0.721407174683321	0.939787179297515	-0.0439049876354459	0.211873088569445
REST	-0.194377146404346	0.116167911499311	0.0942794656472914	15.5393380933699	-0.269112742001784	0.197853058442394	-1.36016468039657	0.173777816687276	0.635876701991247	-1.14327843500375	-1.03478859047962
POLR2B	-0.0371818658040518	0.0785673786702385	0.636036156523545	31.1502707471794	-0.0687634920210595	0.143859810969161	-0.477989589711056	0.632657614544673	0.918749895040995	-0.29883382932957	-0.289376881102774
LINC02232	0.0501700730982648	0.100728610590245	0.618433487036439	245.189825960814	0.00693559644707971	0.158684970034963	0.0437067004238119	0.965138198156671	0.992434418336823	0.170416095474494	-0.00773376569937976
CENPC	-0.110723906547298	0.128570819910824	0.389133397574991	21.3145547418355	-0.178011522863827	0.218107664613252	-0.816163536386841	0.414406608781054	0.818557099912935	-0.693897722843105	-0.695840900431001
UBA6	0.0655028568712457	0.057606601635206	0.255508165184788	47.8895790188649	0.123685833926099	0.115438135057483	1.07144691712586	0.283968526690407	0.73035045357321	0.252782986500853	0.426642674929976
YTHDC1	-0.023062238110332	0.0599647571099297	0.700536357949401	44.5897596076985	-0.0473977049471776	0.116700515091892	-0.406148206885427	0.684633706979895	0.933467627372017	-0.22298394761202	-0.209884155941805
RUFY3	0.0537495350058851	0.0733900429426083	0.463935537147427	86.7903387503932	0.0384317991703874	0.128383281699157	0.299352054735953	0.76467144048397	0.952465780207742	0.189644772617748	0.10944979407496
MOB1B	0.0438694135320491	0.0441349554094092	0.320230943681338	117.911625828546	0.0279347945974162	0.081066574675346	0.344590784910907	0.730402034528386	0.94197254732857	0.13656929064319	0.0703950428201995
ANKRD17	0.0250163022363429	0.0352520024890622	0.477926155485403	214.708313658792	0.0107135222065661	0.0640115220355571	0.167368652796834	0.867079988688275	0.975321681446287	0.0352913892135956	0.0063222394942932
ANKRD17-DT	0.106333394662396	0.185436083111992	0.566358030504373	13.5879941442451	0.0728323242136866	0.310741377402399	0.234382446336946	0.814688084944555	0.963385716940019	0.47212244283087	0.237439063705136
MTHFD2L	0.302432059602501	0.179387424842856	0.0918120550402937	14.4813134516148	0.542410983345122	0.318526059477974	1.70287788771213	0.0885909229290624	0.491135748830569	1.52555393998658	1.98453535193045
RCHY1	-0.113030428264533	0.0798542625436669	0.156933984677508	20.0141629181622	-0.208129198228705	0.156393079362581	-1.33080823702038	0.183252116933808	0.646903466637488	-0.706288233643121	-0.80789556436586
NAAA	-0.245104142994598	0.0959875553967316	0.0106646532950511	18.5044531678971	-0.374468970232404	0.170232602499012	-2.19974884208551	0.027824719400275	0.289114584410027	-1.4157811365423	-1.42677291877852
SDAD1	0.000394121713110207	0.108858423457967	0.997111266790557	20.1084921214257	-0.00696855686815956	0.196806553900312	-0.0354081545053085	0.971754282435756	0.992434418336823	-0.0969776422953619	-0.059465023446276
NUP54	-0.0597492034243776	0.103408041969921	0.563398915163601	20.4747113803329	-0.0914531725233144	0.17979812845095	-0.508643628892186	0.61100204181407	0.912794722612922	-0.420064355113411	-0.373795233205551
SCARB2	0.114338747909413	0.103565860083182	0.269584599990906	48.2705636303177	0.164372154556551	0.17686779767612	0.929350377605474	0.352707535291127	0.778501161061418	0.515126770569869	0.578018633723519
CCNI	0.0662809591193626	0.117546690029295	0.572843146589029	49.03238359809	0.0929569670077992	0.187549105731854	0.495640683782856	0.6201479435838	0.913150543552574	0.256962909992042	0.31231403522213
CCNG2	0.365215098921433	0.187152613415824	0.0510059953464066	16.5397125706455	0.489186991493304	0.296966056499009	1.64728251188175	0.0994999907603301	0.526176580339893	1.86282105562925	1.78651221608173
CNOT6L	0.116991350238257	0.0492061965937159	0.0174269683748892	56.3842121563315	0.150890981011884	0.0993199111468192	1.51924200565212	0.128701591576579	0.566554488259168	0.529376407830208	0.527861098233353
MRPL1	0.0372143336414459	0.0741926899538513	0.615955743742016	29.8967702381127	0.093038991331483	0.133434524169766	0.697263260092352	0.485638056048746	0.856907649682936	0.100818558862378	0.312619211764261
LINC01094	0.134651120949472	0.076340707378927	0.0777626102258377	102.210631618539	0.139719346446947	0.124847908554194	1.11911643586963	0.263090468909472	0.713222719684351	0.624243747724767	0.486296344592478
BMP2K	0.0385344663224496	0.0584445239349046	0.509681263550422	610.47860596047	0.00575246046289834	0.102031522400959	0.0563792475848057	0.955039688684005	0.991143366450563	0.107910240730884	-0.0121356959111411
RASGEF1B	-0.156290680304095	0.164495083625974	0.34204939339722	24.5868777982974	-0.264025679522109	0.278974021168654	-0.946416725170593	0.343936078052792	0.771957268999533	-0.938679984434941	-1.01586186158472
HNRNPD	0.0513234452523111	0.0424452712492191	0.226598476259592	70.8130483873262	0.0374517116463942	0.0858672950875038	0.436158046066651	0.662722064810623	0.931300171388286	0.176611948747569	0.105803318150199
HNRNPDL	0.0394384741896298	0.0545065143017746	0.469338827457073	67.486497016142	0.0199035782699917	0.105885374399802	0.187972875222972	0.850897914569732	0.971377392233229	0.11276652244629	0.0405144084201375
SEC31A	0.0191987879762414	0.0449940264440566	0.669600491281345	66.249618058014	0.0234339016909193	0.0923466258166204	0.253760237406548	0.799680794032766	0.959320065718256	0.00404001502083778	0.053649193881525
LIN54	-0.307524998616225	0.148927287351958	0.0389292585980921	15.2199180650125	-0.461890304344013	0.239400617225359	-1.92936137632934	0.053686015103121	0.397564412690832	-1.75110262081307	-1.75202937021224
PLAC8	0.319093173640936	0.270834954695326	0.23872360801396	16.2724110618452	0.455531303853825	0.393931692254134	1.15637130195646	0.247529314812911	0.705221335635026	1.61505654986488	1.6612941598324
COQ2	0.0324626534594585	0.0958759219303423	0.734918420056965	16.5695389985501	0.0115583965032628	0.178155025337749	0.0648783074255143	0.948270892365447	0.991143366450563	0.0752927880997622	0.00946564628902708
HPSE	0.0386044543359218	0.12008360749892	0.747846816427214	22.0856245663149	0.0448422808283336	0.206608958300391	0.217039382983272	0.828177653195087	0.964716281109557	0.108286212580756	0.133300385434989
HELQ	0.260486653714898	0.0869267477495339	0.00272988475212662	20.0091522083314	0.386652090015589	0.153671793908288	2.5160901697181	0.0118664819172295	0.189967197436578	1.30022547211313	1.4050248075257
WDFY3	0.0302312074436344	0.0358714576814567	0.399359910974193	288.100576884154	0.0144615625006536	0.0656978376949243	0.220122351177029	0.825775867969777	0.964716281109557	0.063305579936006	0.0202670539754947
ARHGAP24	0.0259772948829823	0.0569025014088088	0.648014008339719	1315.15530274211	-0.0437663033195888	0.0960028408760051	-0.455885502139632	0.648472315405276	0.924446554733848	0.040453790104056	-0.196373302794537
AFF1	0.0354215475018073	0.0318752818017732	0.266458856634195	269.022774326635	0.00185316938066629	0.0642151119781984	0.0288587736372002	0.976977225787152	0.993334497614086	0.091187807996551	-0.0266432482540829
KLHL8	0.160372800173455	0.065826263363537	0.0148382012590599	53.1683955593844	0.182006913453058	0.114027335922384	1.59616912892665	0.110451037997357	0.548693406054285	0.762419227208806	0.643629839030048
HSD17B11	0.243618009780709	0.0613402284349117	7.13956327459779e-05	40.8662866106669	0.328100491763889	0.11452961956101	2.86476540323362	0.00417318282158753	0.118462462878776	1.20960802277963	1.18717998432948
SPP1	0.212362362285755	0.144103315886184	0.140567419322351	946.184523068545	0.321558926798411	0.215549994937011	1.49180670077204	0.135749826801646	0.573771605109461	1.04170436292943	1.16284168945997
PKD2	0.144542605350758	0.056630886629231	0.0106994839803462	121.784471947022	0.174577426301099	0.098172566522642	1.77827098225894	0.0753593597868764	0.460809298608189	0.677380270735373	0.615987975043694
PPM1K	0.0665182621720547	0.192653681107135	0.729888566431637	16.0365510563754	0.122313281871693	0.313232260352393	0.390487498746419	0.69617609764348	0.935558801610146	0.258237689247441	0.421536010576693
HERC3	0.130042838379858	0.0629265752485886	0.0387736922734914	87.083192591366	0.168305595664949	0.100776190152955	1.67009286032247	0.0949009925281953	0.512372319463501	0.59948830123507	0.59265324333961
FAM13A-AS1	0.300430804006638	0.0886098762773815	0.000697680738655372	15.5756408897263	0.384463056681804	0.176964745883612	2.17254038233503	0.0298149271411298	0.302770963640937	1.51480330239715	1.39688037434526
FAM13A	0.501107066063605	0.0922175934881728	5.51157625221454e-08	199.249401362444	0.714168706247628	0.143614495641351	4.97281770240746	6.59867062875198e-07	0.00121129597175124	2.59282540543825	2.62357052595655
GPRIN3	0.0625304200869834	0.0574748746778975	0.276612340605665	131.879213292577	0.0479564831168376	0.101097654685395	0.474358018156532	0.635244625056135	0.920075629922601	0.236815215721779	0.144886966624798
SNCA	0.400006558285788	0.107155700335904	0.000189252370863677	132.818831071779	0.561764944465411	0.168240352027561	3.33906187008799	0.000840618394564427	0.0526609582931982	2.04971890696148	2.0565429548702
MMRN1	0.806010543837925	0.170073414999983	2.14572265870851e-06	17.5301347630606	1.1664031536396	0.280178430494681	4.16307262332866	3.13993444696438e-05	0.00655507035141818	4.23075051409663	4.30613660744661
GRID2	-0.00316312813666782	0.263690140731756	0.990429105270755	663.844673980666	-0.0399222949646883	0.407023806523526	-0.0980834396535006	0.921866037356244	0.984470791778445	-0.11608699745672	-0.182071433239443
SMARCAD1	-0.15710929720629	0.0667653339562512	0.0186147844960367	32.145338511689	-0.214927884654447	0.131261303254707	-1.6374047744855	0.101545921270872	0.531833575580206	-0.943077550472119	-0.833190495445547
HPGDS	0.412521847033452	0.0942575822319371	1.20579432269882e-05	46.2545658781788	0.538142324014859	0.158446735499542	3.39636106934128	0.000682882138289962	0.0470078991945353	2.11695036601713	1.9686535422984
PDLIM5	-0.012859235128508	0.082890250508429	0.876714356483529	36.1492722165339	-0.0493093325254243	0.150381025341844	-0.327895972336503	0.742990319146627	0.946220503462403	-0.168173963515953	-0.216996483943681
STPG2	-0.106818788166823	0.146339161655382	0.465426942114927	23.6842487943054	-0.135932145970198	0.235935799647448	-0.576140399944888	0.564520286185893	0.895423754680542	-0.6729196366161	-0.539281990114091
RAP1GDS1	0.0814714910448708	0.0594718218643118	0.170712648290574	79.2852328605038	0.0847437123582361	0.104196400856163	0.813307481466847	0.416041788686676	0.81997575713127	0.338565631732995	0.281756116046156
EIF4E	-0.0741956942105652	0.100288132184354	0.459406025179241	33.1628825344308	-0.112478253925624	0.171200825371935	-0.65699597931998	0.51118350174974	0.86349909826906	-0.497670127810476	-0.452020341956347
METAP1	-0.131401139534435	0.10031290258777	0.190225388985966	16.8058822568655	-0.234321772509389	0.184427878425196	-1.27053336247334	0.203894706681929	0.671876837675405	-0.804974708039973	-0.905346648257729
DAPP1	-0.00360434668065972	0.106638208441227	0.973036821134248	19.1474214124707	-0.0728901013314786	0.179803030778572	-0.405388613394637	0.685191879469394	0.933467627372017	-0.118457199780699	-0.304730184897551
DNAJB14	0.00823557736692152	0.0621544513609771	0.894587390686224	47.9275023588354	-0.000404644907079651	0.116963977391846	-0.00345956863046845	0.997239669108935	0.998671134004239	-0.05485376362542	-0.0350435852049129
PPP3CA	0.0526979995472644	0.0767279010165752	0.492198279400138	154.306546812855	0.0629434061903889	0.131674256699987	0.478023630190693	0.632633386426134	0.918749895040995	0.183995980603659	0.200646735865911
NFKB1	-0.0936394387208915	0.122615032501264	0.445054118278578	94.9957001977894	-0.226963756461486	0.192713402646551	-1.17772689052537	0.23890550298337	0.701786764874165	-0.602120879150789	-0.877970696910681
MANBA	-0.109858249152499	0.0400789067964641	0.00612433653053803	192.289092165083	-0.191304867636878	0.081671007536696	-2.34238407737191	0.0191609853067464	0.242865727307669	-0.68924745780583	-0.745299607421766
UBE2D3	0.094330061708485	0.0555097073514702	0.0892544763560445	113.117169697088	0.103770101798301	0.094279999530334	1.1006587008405	0.271045227039668	0.720389027658035	0.40764118280618	0.352544968398499
TET2	0.102481191289586	0.0466064698231594	0.0278877426844825	152.783550173259	0.115304407694426	0.0814174970014988	1.41621164910416	0.156713546227287	0.610772469266575	0.451428613183392	0.395459063037402
PPA2	0.0380732456383671	0.046671577441493	0.414632026550742	59.4235577029688	0.0764412502099198	0.0945104115912565	0.808813007190329	0.41862271327699	0.81997575713127	0.105432587984494	0.250866294883319
GSTCD	-0.139839601003943	0.15146414660671	0.355875810720567	18.035330555449	-0.14818570979209	0.244764574641069	-0.605421393228143	0.544899039961799	0.884918611934423	-0.850305669891391	-0.584872128112181
TBCK	0.161050268836829	0.0679286292873088	0.0177460458546061	94.2838554097712	0.239797318977067	0.115879909386162	2.06936060139604	0.0385122607487257	0.334628135312732	0.766058552486988	0.858642597856831
AIMP1	0.0271784213577836	0.0913948126284734	0.766181155483328	14.4028228736639	0.0277668382151845	0.176152249742762	0.157629767747689	0.874748545541113	0.977921283048093	0.0469061770237212	0.0697701507679851
PAPSS1	-0.454929625380658	0.225968943924057	0.0440894295232946	13.2816113270383	-0.70868762083407	0.352159779271591	-2.01240363763268	0.04417740535629	0.359357416982406	-2.54295235985929	-2.67025396836857
RPL34	-0.218497811049231	0.147145974028916	0.137568958077243	18.3197475608008	-0.281252224890964	0.235328642401168	-1.19514659168223	0.232029761107907	0.698362467840181	-1.27285335014666	-1.07995428334967
SEC24B	0.0362709595901846	0.0458657850067795	0.42905693310275	70.1553945704383	0.0435271964127495	0.0848332623301692	0.513091153365558	0.607887559535006	0.912377692745313	0.0957508041201335	0.128407532967162
MCUB	-0.0474096368607804	0.146629639867699	0.74644597987155	22.89744298777	-0.138674424038791	0.244219727193106	-0.567826463621999	0.570152808574482	0.896550556126496	-0.353776866193927	-0.549484804364173
ALPK1	-0.0907522172849335	0.0616581825454945	0.14105866644909	170.013242418846	-0.167909947665888	0.107605206202824	-1.56042587148987	0.118659274969107	0.562477643631605	-0.586610880646565	-0.658257368491558
LARP7	0.0925594907715731	0.0734583019632966	0.207659391938549	30.3119439355673	0.15589793861744	0.13775031164715	1.13174291043911	0.257742535489977	0.708277516438775	0.398129770816399	0.546489792016308
ANK2	-0.042863861155973	0.219821063575146	0.845397385915346	33.8319816637107	-0.0496130470521041	0.350392852230057	-0.141592634485391	0.887401785143673	0.978249979046627	-0.329357203225228	-0.218126472523707
CAMK2D	0.131598724461691	0.0839870807324708	0.117139827811135	200.067855363264	0.152406558779685	0.145338039199143	1.04863502782542	0.294346127942491	0.735368146957365	0.607846437712389	0.533499898551793
SEC24D	0.176796721277287	0.100190593458917	0.0776303439359622	50.930294971691	0.261898452530144	0.173000653079287	1.51385817260536	0.13006181465373	0.56893626640745	0.850647649380176	0.940871224829728
USP53	0.149168133096445	0.115156372224713	0.195198540931077	245.354552569586	0.177256649851921	0.182159757834122	0.973083473317598	0.330511817154709	0.76347675212709	0.702228357384828	0.6259561910815
ENSG00000291203	0.125334811234494	0.0838407708831231	0.134936673004633	44.6167301351833	0.149312449436898	0.150153313639457	0.994399962397242	0.320028186439183	0.756015618839442	0.57419703224094	0.521988074402574
MAD2L1-DT	0.0462363741537187	0.234446761273226	0.843659439254549	14.3731993802315	0.038520730513457	0.387547434978716	0.0993961694407099	0.92082372404795	0.983912079474853	0.149284475992135	0.109780668607613
ANXA5	0.126485725204126	0.0668194942255585	0.0583649895661455	29.5075098038646	0.19955344908743	0.131245934411003	1.52045432860814	0.128396828980956	0.566554488259168	0.580379680279349	0.708912804262595
BLTP1	0.0013207159858446	0.0550187222796862	0.980848742832194	121.224535590387	-0.0274839899448023	0.09259314429603	-0.296825322800715	0.766599871475116	0.952465780207742	-0.0920000276222552	-0.13579395424955
SPATA5	0.10082201965157	0.054754325926314	0.065569906192935	97.2116083201994	0.104137761847715	0.0975788130841108	1.06721693527826	0.285873886889931	0.731215743196866	0.44251563224491	0.353912870229576
LINC01091	-0.0272324062268831	0.241105782111411	0.910071813018473	60.6842375705713	-0.0767463719212835	0.385179457651813	-0.19924835137667	0.842068478659748	0.96658126617463	-0.245385866787508	-0.319077676851939
MFSD8	-0.203897154306554	0.142020066810533	0.151089841199232	17.6053463022276	-0.358923721546538	0.246286335497785	-1.4573432213407	0.145021661689416	0.589499320436265	-1.19441940621037	-1.36893586475045
ABHD18	0.0573708198874138	0.0555421976516898	0.301639879875837	45.9649310632895	0.103211761127638	0.104341440033053	0.989173247895969	0.322578384869365	0.756897812303192	0.209098120530857	0.350467627586024
LARP1B	-0.22134427543362	0.192922562858563	0.25124861882996	15.1299467584222	-0.280036049476635	0.30840631765813	-0.908010093966547	0.363872888676249	0.786367475012093	-1.28814440395859	-1.07542942790557
LINC02615	0.488174575929335	0.1924686033148	0.0112003360724983	17.0623570296111	0.711941194536753	0.297868897952802	2.39011591821031	0.0168430558212864	0.230733105492101	2.52335276293833	2.61528293160709
SCLT1	-0.0935030483756204	0.0492072302986675	0.0574082929368293	93.7351556473322	-0.190195009365378	0.100333404905444	-1.89562997034358	0.0580089913551519	0.413267160922149	-0.601388197540435	-0.741170311447836
ELF2	0.0603613168818659	0.0439423385177934	0.169550906570248	140.50382576972	0.0525654494565136	0.0783946968581384	0.670523027235312	0.502524432209602	0.862658958867304	0.225162909789201	0.162034909419936
NAA15	-0.0496889815003982	0.0592093675193988	0.401352536246338	58.2224061251434	-0.0826050983899305	0.109678904092361	-0.753153936698422	0.451357415961951	0.837814360272756	-0.366021383192449	-0.340875429088025
RAB33B-AS1	0.105249302285516	0.0757063929557198	0.164459031888888	66.1383025262997	0.118216410373668	0.128490954046366	0.920036832561845	0.357553511867157	0.783232772415448	0.466298756800266	0.4062933481423
SETD7	0.212556332433261	0.0860005789494633	0.0134521730726879	18.4458979554967	0.387470530131227	0.177533796362842	2.18251700841973	0.029071397375597	0.298686912961591	1.04274636014524	1.40806986432366
MGST2	0.0151690702706958	0.0629702786611758	0.809638405369343	65.1995821294717	0.0287495992410888	0.108647069370735	0.264614585626668	0.791306382853536	0.957946278895925	-0.0176074120892058	0.0734265736210716
MAML3	0.106574179209016	0.0305916416548966	0.000494408038224839	748.126180084686	0.120989838527254	0.0600206853718678	2.01580234843441	0.0438206479031296	0.357448258218957	0.473415924484681	0.416612058199848
TBC1D9	0.0537385917439932	0.052126229793085	0.302572768392594	96.8171170600416	0.0303711675095449	0.0907149252533444	0.334797911421144	0.73777753613031	0.944126573696193	0.18958598600254	0.0794597181173821
RNF150	0.0209029840016517	0.17184297509983	0.903184112485333	169.355048012574	-0.0261162606944727	0.253857811263206	-0.10287751463907	0.918060183713881	0.983293353312027	0.0131948645505026	-0.130705233435516
ZNF330	-0.0367580158753789	0.0809551266688655	0.649789811413458	16.9452876333929	-0.0741863100480706	0.154594451083266	-0.479876926553549	0.631314908844425	0.918582122268402	-0.296556930274354	-0.309552809166107
LINC02432	0.484689091419976	0.283019924019778	0.0867931984722288	12.7149303024132	0.713663263222186	0.429213071042662	1.66272490604381	0.0963675143319333	0.516241149247039	2.50462892733175	2.62168999408721
IL15	0.262770410998179	0.158694825920545	0.0977578367495544	32.0630983525617	0.339412505243015	0.270102704410754	1.25660535677888	0.208896574056382	0.678492162080131	1.31249369359645	1.22926702635625
GAB1	0.462308871832863	0.125396183885258	0.000227104346924294	83.1452101081195	0.614975074453137	0.209043025437641	2.94185885018483	0.00326248596589932	0.105686612931996	2.38440358957371	2.25451451680083
SMARCA5	0.0101117273347728	0.122453586893067	0.934188685677909	20.7438271680103	0.044344234681759	0.209516879240797	0.211649938861462	0.832380146209631	0.965732144848065	-0.0447751867512436	0.131447374108506
ANAPC10	0.0659978422275637	0.0773736327985514	0.393672682252851	30.1236398183923	0.0886552919795317	0.149668614315819	0.592343908472744	0.553620318888474	0.889118429897586	0.255442021253259	0.296309388654634
ABCE1	-0.108494772062572	0.115163695425265	0.346145647040523	19.973682562677	-0.151840334772358	0.200671569824698	-0.7566609206526	0.449253033178168	0.837814360272756	-0.681922932100276	-0.598469385171717
OTUD4	0.0902966545008992	0.0990863600131158	0.362141288949584	28.0265498435777	0.132212839103366	0.173888074923351	0.760332985235731	0.4470555698652	0.836255103005319	0.38597393588931	0.458367922245167
SLC10A7	-0.0156602134295148	0.0732020329303987	0.830600552928618	52.1378720572202	-0.00785732747094211	0.129504152672883	-0.0606723978248721	0.951620114515423	0.991143366450563	-0.183220668530653	-0.0627717491481579
PRMT9	-0.457203493700054	0.123496558835687	0.000213775324475308	14.8988896362019	-0.651350924258777	0.215183699700079	-3.02695290194669	0.00247032445257801	0.093178607947583	-2.55516745835967	-2.45692926159615
NR3C2	0.0881978021935382	0.165916388952581	0.595017052757884	33.3864694524574	0.0967073119666021	0.275427171997309	0.351117543215914	0.725500167217391	0.939787179297515	0.374699014006862	0.326267424350181
LRBA	0.0750167259744171	0.0388944307965698	0.0537648035517366	156.004111539212	0.055476135966358	0.076504220819461	0.725138239068844	0.468367227452303	0.848551515096552	0.303890980408708	0.172864297635624
RPS3A	0.24809121951607	0.144949531981804	0.0869760056625258	19.5314703858309	0.36756946429693	0.237554230288544	1.54730759309343	0.121789091648645	0.565013312655583	1.2336378652574	1.33402672463938
FBXW7	-0.128360617431181	0.064575975449607	0.046839822028703	111.628541692295	-0.215969456721663	0.111168400115332	-1.94272344027264	0.0520495824977339	0.391580670512323	-0.788641186583594	-0.837065728395693
ARFIP1	0.00784156283328657	0.0569826679124791	0.890546184318744	68.5844088746224	-0.0160831569603211	0.101335130835505	-0.15871254941614	0.873895350503942	0.977165826441667	-0.0569703885407143	-0.0933764537892304
TMEM131L	-0.00972069927008411	0.0486713240522283	0.841698567927655	87.4436043942379	-0.0426424392320146	0.0811549608722521	-0.525444640397758	0.599274127900454	0.907396926683475	-0.151313917430345	-0.192191897320314
ENSG00000287216	0.160199181447128	0.166505159011158	0.33598559473961	44.295468967529	0.148385871946978	0.254229998378737	0.583667831857991	0.55944381371543	0.892484670373949	0.761486556734661	0.518540685851344
ENSG00000290441	0.23928859096031	0.241127453808846	0.321015167562648	277.812173112062	0.281728991089269	0.384874643041492	0.732001954877804	0.464167374591749	0.844735535980424	1.18635061737516	1.01465196344813
TLR2	0.162201793749196	0.104725035906049	0.121421406146674	341.737184962273	0.203234235136558	0.168465021980108	1.20638832172863	0.227667796810968	0.695378012777592	0.772244482476964	0.722607395188166
GUCY1A1	0.416307436955121	0.176036721503123	0.018035439420871	23.5022597471647	0.556014920846799	0.289057019643282	1.92354754620027	0.0544113213195628	0.399258354528107	2.13728635178236	2.03514963827471
PDGFC	0.179473968120953	0.064182193403887	0.00516881517739606	82.1689966729098	0.23899506613876	0.123691069850664	1.93219337844929	0.0533356421660065	0.397008180140622	0.865029675650675	0.855657766819967
GASK1B	0.170141048903612	0.108206845189405	0.115865085122285	31.5272289258785	0.217782394942163	0.198525893614339	1.09699742928866	0.272642515869346	0.722194485277772	0.814893734812121	0.776734718699617
ENSG00000250604	-0.104259072980288	0.108952639999119	0.338607113394877	75.6954124619649	-0.193175883434918	0.176976666061927	-1.09153306892629	0.275038389045767	0.724349783844757	-0.659168984096015	-0.752260836797081
TMEM144	0.152544405255419	0.246921365258761	0.53671683320086	16.3054038205604	0.119738558916716	0.380798989708986	0.314440327187377	0.753186631521647	0.949850465312125	0.720365510110063	0.411956595434257
PPID	-0.00467137399095217	0.222331598401638	0.983237007260012	14.2254144572604	-0.0294509249627209	0.353331185279419	-0.0833521811538676	0.933571510047582	0.986979901292385	-0.124189213190024	-0.143112056983056
FNIP2	-0.210712966855433	0.0898399411249541	0.0190053320700134	144.647153479146	-0.342018119771956	0.142765983542367	-2.39565554262762	0.0165906733668362	0.229559895053184	-1.23103358519976	-1.30603753337138
RAPGEF2	-0.125281099640822	0.0744925239111789	0.0926087408332558	143.787636593717	-0.199449809725735	0.125714662214226	-1.58652782589401	0.112619625126639	0.552267386974531	-0.77209818239024	-0.775603365513271
NAF1	0.0153759904375651	0.10485653379885	0.883417471896948	16.8449504495814	0.0470609440760821	0.205004387450396	0.22956066775629	0.81843317322378	0.963570235681141	-0.0164958480648236	0.141555058533066
MARCHF1	-0.00069147853868091	0.0970632616254476	0.994315919595328	277.19179023898	-0.036104599397189	0.153148132270065	-0.235749524738057	0.813627037607884	0.963079930113385	-0.102809428549012	-0.167867462028551
TMEM192	-0.059495279143998	0.124879056852814	0.633772913821798	16.1068099126059	-0.117724092724831	0.221507525638689	-0.531467688898552	0.595094726103236	0.9060510524331	-0.418700287515469	-0.47153780791546
KLHL2	0.0488126812909383	0.0768371250215045	0.525249273428369	63.8465623281277	0.0536562923348655	0.141339107361201	0.379628068527017	0.704221522274613	0.936013118086558	0.163124259580275	0.166093457453892
DDX60	-0.260292554422355	0.156126348977615	0.0954762910140735	25.3437216022041	-0.413521591952862	0.245753147359256	-1.68267058386175	0.0924388793004926	0.504844324528091	-1.49737246708321	-1.57207060027767
DDX60L	-0.152470661847169	0.0860203259314587	0.0763123007074661	62.1891755097323	-0.277620149104332	0.148528727590066	-1.86913436618507	0.0616041228333044	0.424150665734835	-0.918159050427201	-1.06644092195221
CBR4	0.122454861942275	0.0536158763065884	0.0223756960941665	63.6643758499153	0.172184258833976	0.095833758221455	1.7966973437073	0.0723836808974332	0.453489113426808	0.558726099302352	0.607084048262511
SH3RF1	0.00358297522853121	0.115600895925837	0.975274041417994	75.6080518099133	-0.0326945256650377	0.18194734585302	-0.179692237398444	0.857394187907734	0.972280347918738	-0.0798472924585273	-0.155180072931618
CLCN3	0.0238808829885342	0.128270153104453	0.85230638365925	32.7842065453353	0.0194961560166329	0.21767418092415	0.089565771805644	0.928632285192196	0.986567741001367	0.0291919779887211	0.0389985688632457
GALNT7	0.177627241940287	0.0968802588277618	0.0667324087852593	47.8432915409732	0.186018745766651	0.166704945389727	1.11585619329871	0.264483695752863	0.714080525693254	0.855109161781139	0.658556107947431
SAP30	0.498220968738091	0.176774463307613	0.00482637942466506	14.3129462000402	0.717195432975119	0.295498141129718	2.42707257051842	0.0152212108121409	0.217158569799119	2.57732144559496	2.63483164894041
ENSG00000288025	0.836569456977685	0.145770022613046	9.52553619262784e-09	19.0566604668492	1.20836318583438	0.2573603781081	4.69521841208527	2.66322008056486e-06	0.00293327059673414	4.39491135440679	4.46225148846976
SPCS3	0.00937434284155074	0.110137150473418	0.932169826145404	27.6614757236115	-0.0278396715098836	0.187929419324767	-0.148138974780595	0.882233091334414	0.978249979046627	-0.0487363766497652	-0.137117289392789
AGA-DT	-0.079010488488092	0.110253128616828	0.473603610027459	21.3940505382928	-0.0482344977212969	0.194585885701176	-0.247882818157584	0.804225074224806	0.959320065718256	-0.523534944104973	-0.212997494934641
DCTD	-0.102223010282818	0.0964044195854788	0.288982645331917	15.1552453115061	-0.138922438421289	0.16965594072674	-0.818848062886567	0.412873105193917	0.817300556817203	-0.648231364625971	-0.550407557131285
WWC2	0.0978608648669635	0.0615304850244227	0.111734487605339	89.8986922019325	0.106486705041754	0.100684671918637	1.05762578367248	0.290226082840586	0.732953397652015	0.426608467762119	0.362652257882219
TRAPPC11	-0.0765434496747772	0.0588108737336677	0.193080981004173	34.0542513225678	-0.120738532885623	0.118570456931459	-1.01828512776515	0.30854247406386	0.746876221832825	-0.510282144084915	-0.482753217972082
IRF2	0.0506730953286526	0.0448661376654999	0.258717108644531	68.3521045942361	0.0468022384243017	0.0855058066531818	0.547357428181869	0.584133196798557	0.901611229489858	0.173118303882807	0.140592528240901
PRIMPOL	0.170277413542948	0.085374508306493	0.0461000529194423	19.6731822657534	0.245189519722105	0.169350998212002	1.44781856800846	0.147667798423282	0.592284461702124	0.815626278331571	0.878704612439107
ACSL1	-0.0535017828008228	0.0942703858785641	0.570350470833526	268.483200396621	-0.131485821168844	0.146681574943405	-0.896403118248332	0.370037502505588	0.788323573116615	-0.38650354702304	-0.522739165167453
CFAP97	-0.0815402255413851	0.142584735985418	0.567408659383072	16.0055111150621	-0.0875540118922121	0.250848952418647	-0.349030805383199	0.727066182764445	0.939787179297515	-0.537124555703169	-0.359288166214063
SNX25	0.2344212954454	0.0811466508997255	0.0038664145183925	37.3215122270009	0.309868084563349	0.140070287011459	2.21223280950369	0.0269505829491135	0.286073562264457	1.16020376725286	1.11934519174246
FAM149A	0.112411174936357	0.0857678589753584	0.189977888407046	243.563840637468	0.108392270570485	0.143942067603558	0.753027050222847	0.451433659204937	0.837814360272756	0.50477195207326	0.369742031655954
FRG1-DT	-0.0366060300038339	0.157751715507901	0.816500437459645	14.4464296896113	-0.0381852691440071	0.283791060459149	-0.134554164892392	0.892964383057754	0.978812670680544	-0.295740470334368	-0.175608721817512
SDHA	-0.134967193974098	0.173820373749922	0.43746851092038	13.3911618314844	-0.200831268727425	0.295756878503475	-0.679041751264172	0.497111408046117	0.862658958867304	-0.824131360985366	-0.780743168711848
PDCD6	-0.153982736287517	0.0998237944032827	0.12294111094852	25.4873748090928	-0.217814347715256	0.189789616010396	-1.147662091815	0.251108086183566	0.705221335635026	-0.926281833119233	-0.843929758828953
EXOC3	-0.0424291874809422	0.0703095365671652	0.546200877519705	22.876822282202	-0.0438933233358446	0.136070873851496	-0.322576919611384	0.747015675526853	0.948128656239821	-0.327022159585834	-0.196845888578868
BRD9	-0.133447952377568	0.132098301648705	0.312391327625733	18.7658472760879	-0.226063785335326	0.225879409148191	-1.00081625938296	0.31691564733442	0.75385229756246	-0.815970076715215	-0.874622298972553
SLC12A7	0.00514321614921148	0.0987642871517212	0.958468401411506	24.8788880467823	-0.0308917955978024	0.167844452574358	-0.184050143594212	0.853974117872709	0.971782649517452	-0.0714657620207865	-0.148472904818475
LPCAT1	-0.0543388752153447	0.10260049595534	0.596378124680317	22.2545132365155	-0.107068968716477	0.183378702673357	-0.583868067314193	0.559309078687736	0.892484670373949	-0.391000362520264	-0.431894763574373
ENSG00000291055	-0.0907659847018143	0.175644537480634	0.605324049793239	13.410410990802	-0.117037218831627	0.304615683978791	-0.384212714535657	0.700820795374572	0.935585547987302	-0.58668483847071	-0.468982251341584
ICE1	-0.0490461893253998	0.0711342510576877	0.490516427120414	33.5159364741635	-0.0807297315929774	0.132361576266021	-0.609918179205773	0.541916009414951	0.882921800888182	-0.362568338147622	-0.333898011553595
NSUN2	-0.0192184304166812	0.108067186229768	0.858850362091583	22.0044400182471	-0.0444097193888745	0.183222951316683	-0.242380766545543	0.808485136194437	0.960668659750345	-0.202335219102124	-0.198767171861144
TENT4A	0.0348993271934335	0.0773521680627031	0.651863773242466	37.4794934208058	0.0267527873366705	0.130872499271338	0.204418708939026	0.838026311236361	0.965899028329437	0.0883824685442738	0.065997312093416
CCT5	-0.0375872640704456	0.140559014333733	0.789151430202179	14.3964950914324	-0.0572149269381039	0.23425400849135	-0.244243107328584	0.807042542970336	0.960117365335416	-0.301011607045915	-0.24640973428209
MARCHF6	-0.161198194906974	0.0782237917685005	0.0393287076644986	47.8424294007164	-0.273128988919419	0.15363531015812	-1.77777483990052	0.0754408423323902	0.460809298608189	-0.965042889337956	-1.04973128420291
DAP	0.169700449265209	0.0547269105763422	0.00192959958545865	48.3680799214191	0.206898940230833	0.0974274360845723	2.12362090747449	0.0337018558396125	0.31403742827199	0.812526857215725	0.736242155931958
TRIO	0.00499523398863943	0.0395347640959599	0.899454547825072	316.485862809871	-0.00751317193180043	0.0709071922914913	-0.105957825842471	0.915615813854864	0.982712197797454	-0.0722607142404325	-0.0614912972934702
OTULINL	0.101183235882533	0.0678286884002538	0.135765508140612	91.0035582093913	0.111410770580743	0.119488746568371	0.932395508199553	0.351132165289821	0.7759569960879	0.444456066439587	0.380972546632262
OTULIN	0.0554021979485067	0.086081234639507	0.519832474207554	35.2867298855743	0.0416527945455355	0.148000464384241	0.281436917909905	0.778375305507312	0.954541721614449	0.198522789194104	0.121433705513186
ANKH	0.0709005792269681	0.110122596272695	0.519683627917293	45.0250182601337	0.134456508826432	0.180036696381037	0.746828349604145	0.455167180598556	0.838329653363294	0.281779261126977	0.466715633472981
MYO10	0.258071619414084	0.135687542853931	0.0571770197029702	21.8491935502991	0.355525293125608	0.220545168167781	1.61202939098235	0.106955544185885	0.541364137712929	1.28725203754148	1.28921564487888
BASP1	-0.157204767504377	0.27744853459081	0.570980028516475	38.3861383612813	-0.227257620096515	0.455625524241846	-0.498781582692648	0.617933263595238	0.91305567014193	-0.943590411786487	-0.879064034642327
GUSBP1	0.111573429009345	0.118241753522496	0.345371885654104	30.2730135134892	0.102686010447792	0.205293974856487	0.500190083608523	0.616941240117457	0.91281445710017	0.500271625942033	0.348511539839216
DROSHA	0.12660845678113	0.0940000110708849	0.178012983411769	31.5048568142699	0.192211601824457	0.158533120811519	1.21243813810351	0.225344709373618	0.693984156420534	0.581038987720075	0.681597009874531
GOLPH3	0.0683462372089349	0.0522000569651601	0.190428192002162	61.6140677867412	0.0830803606663783	0.0923085781885547	0.900028602939519	0.368105029248823	0.787990126813679	0.268057472979534	0.275567513752701
ZFR	0.0492473993523937	0.0522548211701504	0.345963834795581	69.0689430990471	0.0641017321309585	0.0958738010433052	0.668605306490398	0.503747286666806	0.862658958867304	0.165459541661157	0.204956358784183
ENSG00000290548	0.235284115933424	0.125773770461486	0.0613876412727713	21.7147990321969	0.315655308769653	0.220052093557305	1.43445719450722	0.151441836103688	0.599130884642967	1.16483879257929	1.14087691541291
SKP2	0.196823934642281	0.133417772623359	0.140146621410221	19.7957189550252	0.268797085182662	0.216070578693248	1.24402446093445	0.213490560424931	0.680886080372558	0.958232764074282	0.966538011994497
SLC1A3	0.141579172499827	0.0447534565788101	0.00155865055785873	1382.09684045529	0.163916066715345	0.0769872452649273	2.12913276934744	0.0332432772749034	0.312965890064263	0.661460868602623	0.576321730853297
ENSG00000274441	0.245802577478494	0.137299558903077	0.0734113403371629	16.3322575636854	0.28003670347668	0.245903485442107	1.13880737791579	0.254783503868362	0.707646107229631	1.22134340313634	1.00835570328155
NIPBL	0.157575061621068	0.0223641966051403	1.84315757784202e-12	279.85797614606	0.194335576961465	0.0449862894369139	4.31988455580426	1.56110846175624e-05	0.00459264086674599	0.74738992594971	0.689499390031697
CPLANE1	-0.105713727668899	0.108587931353617	0.330289413812193	21.7030455278595	-0.130268646040188	0.205876407492144	-0.632751696161004	0.526895804992429	0.873454304061803	-0.666983310965278	-0.518210590224698
RICTOR	0.107439516940391	0.0472511534308181	0.0229782125121943	111.411967449381	0.116133705302813	0.0894258492691071	1.29865923837452	0.194060898607335	0.659131223978115	0.478064472307208	0.398544515805053
FYB1	-0.026989297103158	0.052073322126054	0.604253068986178	561.581338957002	-0.0759619141986695	0.0812211763866762	-0.935247648187604	0.349660688052495	0.774904532777244	-0.244079897630318	-0.316159053637708
DAB2	-0.0731816272656031	0.0778899148253047	0.347447394089166	69.2295334096172	-0.140291105905756	0.130208859790002	-1.0774313370996	0.281287610549225	0.727128832896797	-0.492222614639625	-0.555499768703141
PRKAA1	0.0869590274033668	0.0765372398231523	0.25588699992272	20.0715241769197	0.125476621307046	0.143486800900942	0.874481976873048	0.381855831143718	0.797754196551007	0.368044382358822	0.433305409544108
RPL37	0.0158142652178758	0.106706193789653	0.882181919550055	33.5000717093936	-0.00400592599996759	0.17720805110497	-0.0226057787724028	0.981964734212952	0.994372961172996	-0.0141414594812532	-0.0484423730499104
ANXA2R-AS1	0.0603129756944363	0.111943066403378	0.590036875274051	33.3236708789236	0.0646107515540877	0.180437761070473	0.358077772472764	0.720285112680137	0.938902885408192	0.22490322352635	0.206850196861127
ZNF131	-0.0593601891560315	0.0688690123574336	0.388726667761782	53.2365477377373	-0.118440721827987	0.120388181491915	-0.983823497956416	0.325202303641923	0.75942041932654	-0.417974591354724	-0.474204070578406
NNT	0.0216298392119508	0.127345367864836	0.865126692813305	34.7568154030827	-0.0214774363659773	0.215592190607125	-0.0996206602173072	0.920645490937084	0.983912079474853	0.0170994917066062	-0.113446202156211
EMB	0.112320424250811	0.0786946990861001	0.153495343564996	47.510192488976	0.164790861731487	0.140428285592409	1.17348767049531	0.240600298325751	0.702402846317584	0.504284444264001	0.57957645952535
PARP8	0.231287338267075	0.0574190994651118	5.62399906492272e-05	151.961690173758	0.29036957571198	0.101759337438409	2.85349318324454	0.00432414556038046	0.119897467126252	1.14336831759086	1.04679979007713
NDUFS4	0.187017587339949	0.112646739398143	0.096871599276231	30.8036597968456	0.260499896760752	0.197507180183811	1.31893886854299	0.187189550450796	0.653297043058923	0.905553592987217	0.935667812055179
ARL15	0.0211485387738204	0.0378143488299932	0.57597551914558	320.920279009769	-0.00645666935548184	0.0728579829406135	-0.0886199301007916	0.929383968473201	0.986567741001367	0.0145139715997954	-0.0575605144657309
SNX18	0.119539701748084	0.0564193962607449	0.0341099429215845	41.0984910213474	0.15211412253581	0.0982133110034644	1.54881370948225	0.121426508951584	0.565013312655583	0.543066015289268	0.532411871516745
DHX29	-0.128754088999295	0.0968382166024394	0.183656919506208	20.2603440467714	-0.231072919943079	0.198689249233154	-1.16298652712671	0.244834968767724	0.704890270092324	-0.79075489471727	-0.893259092426102
MTREX	0.0301658498184321	0.0603419635843408	0.617134963750603	41.4227147945268	0.0234096320839872	0.11927211007351	0.196270796832212	0.844398217577366	0.967083065503805	0.0629544822832586	0.0535588973159481
PLPP1	-0.0307607118793653	0.133298617669355	0.817497044767128	42.1693310580437	-0.0827985327983897	0.217815136298114	-0.380132135009511	0.703847332771644	0.936013118086558	-0.264339735275356	-0.341595113704143
IL6ST	0.204808055359331	0.0552173426497379	0.000207976303082605	212.475670748276	0.260146363323774	0.0977809486857063	2.66050152734714	0.00780243733805283	0.151295853593862	1.00112303180254	0.934352469154691
MAP3K1	0.0850878583655111	0.0540387238101424	0.115355283209303	81.7376278819725	0.0788142953691483	0.0983400648552758	0.801446444896462	0.422873236410507	0.820994057838924	0.357992562773095	0.259695355380122
GPBP1	0.0170998886211694	0.0566036737787401	0.7625769263506	100.109773660053	-0.0112687477482145	0.097550785506068	-0.115516729975625	0.908035560641418	0.979656164642957	-0.00723515959938711	-0.0754641481490482
PDE4D	-0.401575507282277	0.37381558515273	0.282705715792065	21.0403230897484	-0.635588765519783	0.581241822699723	-1.0935014321021	0.274173700561377	0.723709987373639	-2.25633690266091	-2.39828518037183
ERCC8	-0.0331955081726423	0.114270487475818	0.771434208904643	25.8594400858959	-0.0586721827504356	0.203692415722069	-0.288043040495389	0.773313792600647	0.954541721614449	-0.27741933020926	-0.25183154417743
NDUFAF2	-0.157181255645977	0.122370727267055	0.198978332351505	35.3728177510791	-0.237025814996041	0.190219911924998	-1.24606205836904	0.212741612804838	0.680886080372558	-0.943464107345799	-0.915407204673071
LINC02057	-0.0159157111666633	0.170531954016371	0.925641567715233	36.5276187855473	-0.0800060410360759	0.266344453797892	-0.300385609293694	0.763883039269525	0.951958338370055	-0.184593188653859	-0.331205476317593
ZSWIM6	-0.0671820257189446	0.0339689081324166	0.0479568579319169	562.178796889444	-0.14723450715005	0.061994774857706	-2.37495026779259	0.0175513147893244	0.236861096106079	-0.459993077321946	-0.581333120167629
KIF2A	0.00787380219595346	0.0629697942076671	0.900491140029734	50.752072000841	0.0273689531474851	0.134042246695179	0.204181545910104	0.838211631811582	0.965899028329437	-0.056797200415788	0.0682897948970357
IPO11	0.0714072818805282	0.0773174965742464	0.355715887487431	38.7649504867889	0.130841637042183	0.142862731485366	0.915855630658903	0.359742620912518	0.785519449654217	0.284501240570925	0.453266280624719
SREK1IP1	0.20125543960697	0.101633038378449	0.0476791844218869	16.5365617382981	0.257178511717938	0.191902971613292	1.34014866760992	0.180197016400035	0.645421573784171	0.982038570763641	0.92331039468276
CWC27	0.294874981593656	0.105774340541811	0.00530715142285462	52.7278538264252	0.396827093939081	0.183239226347909	2.16562305925501	0.0303400028259585	0.304894882413419	1.48495772275373	1.44288153555566
PPWD1	0.0291653696154709	0.0819849955011216	0.722035036792804	16.3042192545472	0.0777102986463983	0.184464026448474	0.421276170441314	0.673553428898324	0.933467627372017	0.0575799563608005	0.255587867658902
TRAPPC13	0.14750223548143	0.0896357495604578	0.0998515496767179	15.4551324008282	0.231205291235757	0.168856574140143	1.36924068496064	0.170924052269466	0.629783859525953	0.693279244859102	0.826675430092142
NLN	0.173308059760218	0.211826474469359	0.413265531814972	20.1367420409455	0.229204188194199	0.348436472679286	0.657807681359372	0.510661717924216	0.86349909826906	0.831906747058792	0.819230203124783
ERBIN	0.0191303061105912	0.039229888617921	0.625800465310676	139.527597490783	0.00497419308977164	0.0737682447939155	0.0674300046540069	0.946239383280174	0.990861434440753	0.00367213411618251	-0.0150312875492951
SREK1	-0.127575050840128	0.0933465700221443	0.171725090155775	31.4695033209881	-0.21335845511531	0.170081482657222	-1.25444846659356	0.20967904561923	0.678492162080131	-0.784421165043004	-0.82735133629907
PIK3R1	-0.0241489226162091	0.0437907143202442	0.581316888403153	207.740041705866	-0.051815232585982	0.0767149297790552	-0.675425666623352	0.499405363164437	0.862658958867304	-0.228821558420393	-0.226319839273674
SLC30A5	-0.0473924771103057	0.0876378297406676	0.58866165594828	17.077489772478	-0.140064560145031	0.167430419498863	-0.836553838688685	0.402843402049718	0.810095795910602	-0.353684684935891	-0.554656891264017
CCDC125	-0.0127744256634029	0.0969646548504364	0.895187481965059	31.9679420857169	-0.0744677168395526	0.160234444307649	-0.46474225414715	0.64211604529221	0.921880146426815	-0.167718371623851	-0.310599800445031
NAIP	0.0189685035670242	0.0591234611627028	0.748340203813356	82.3267484241155	-0.00181067115564483	0.101427442376688	-0.0178518861682448	0.985757012165084	0.994591182355273	0.00280293954127054	-0.0402747923567865
BDP1	-0.0472708510079702	0.0472252850720317	0.316843795871312	62.2864196063883	-0.0646708247877059	0.0924353712177406	-0.699632877931192	0.484156604523147	0.85593914000288	-0.353031316045717	-0.274149860893723
MCCC2	-0.258754432391198	0.0900168399442634	0.00404653164760648	19.1915299649537	-0.421804651516591	0.178989550618108	-2.35658813634631	0.0184436902960391	0.238820557714042	-1.48910975813216	-1.60288823293097
MRPS27	-0.0225614173433006	0.0867048086849927	0.79470215506958	30.4333004486021	-0.0118304006074064	0.153915796105389	-0.076862810099789	0.938732683229777	0.989621874300872	-0.220293565346634	-0.0775538121626986
TNPO1	0.176840088947968	0.088434921187781	0.0455366060302545	76.8144218044898	0.218470428351956	0.143665273795324	1.52069057873516	0.128337504060531	0.566554488259168	0.85088061817814	0.779294589326295
FCHO2	0.189367673633437	0.0566736591115625	0.000833659968588633	73.4735295186841	0.25023165153595	0.108799436312158	2.29993518365302	0.0214518924272915	0.252426435036527	0.918178130351358	0.897464174027798
HEXB	0.0939282078377612	0.0710601593611129	0.186230590454682	25.5391989116142	0.0953654648659932	0.120734672089278	0.789876372840728	0.429599971048409	0.82287882170909	0.405482445393033	0.321274999666368
GFM2	-0.0568727020025653	0.115747740798071	0.623178618824551	13.1797327119267	-0.0817073824592036	0.217891764323792	-0.374990687292727	0.70766739262192	0.936013118086558	-0.404611943949491	-0.337535421743239
CERT1	-0.0343217212533243	0.0517771321817784	0.507411173976476	94.9294772447567	-0.0809337123036453	0.0927157385247759	-0.872923126012936	0.382704980210258	0.798619297467938	-0.28346928639872	-0.334656934335854
POLK	0.165922361854253	0.0426069204855441	9.8499571337788e-05	87.7404047225613	0.240620541041921	0.0825037630377606	2.91647959053447	0.00354005883022509	0.109523056056458	0.792231174535154	0.861705446191021
POC5	0.101682687414566	0.125386682771307	0.417392749716296	14.6468652380951	0.108551670320424	0.205169386856617	0.529083173584204	0.596747753415856	0.906304968297135	0.447139093248091	0.370335088231349
IQGAP2	-0.110798710432321	0.158678306897818	0.485014625942246	43.2964288271984	-0.0621357894552731	0.246447324999299	-0.252126045415384	0.80094363878251	0.959320065718256	-0.694299565296327	-0.264718105992413
S100Z	-0.0126826492864925	0.112638067632913	0.91035048038248	72.8913847772136	-0.0619087188518716	0.177180799159441	-0.349409863515522	0.72678162940309	0.939787179297515	-0.167225353855669	-0.263873275843825
AGGF1	-0.00522732765920411	0.108563653240033	0.961596788035033	16.5652492162846	-0.0414071975862348	0.191137567899148	-0.216635578454588	0.828492356503002	0.964716281109557	-0.127175766440015	-0.187596104789207
WDR41	0.0447684404450224	0.075379183191932	0.552572401151425	40.1818950785921	0.0414396102925279	0.133336372122622	0.310789994004173	0.755960276893125	0.951224287214397	0.141398814940084	0.120640540385481
TBCA	0.134617890799535	0.0753569663882339	0.0740340732344851	45.0504155122774	0.165525035287638	0.136824849387835	1.20975857841766	0.226371544783416	0.694113639823092	0.62406523714383	0.582307997404939
AP3B1	0.0600002788126106	0.0312832554107045	0.0551150850537231	158.495826490055	0.0635164484810273	0.057277629874609	1.10892242957811	0.267463646891737	0.717099466130866	0.22322343266965	0.202778774959898
SCAMP1	-0.0810293026635898	0.164801794122062	0.622947481609995	17.9844516992257	-0.146648735622974	0.270715601178647	-0.541707736770586	0.588019859108279	0.90328326558656	-0.534379905441264	-0.579153721166414
LHFPL2	0.212074301665972	0.0525890403630287	5.51464432938708e-05	545.688065912272	0.261726989366065	0.0902047188915874	2.90147780051975	0.00371407094148259	0.111159721058395	1.0401569167494	0.940233285579925
ARSB	0.0938907262015564	0.0577161868620649	0.103786820871142	82.5410801079356	0.114040087727316	0.106847663042797	1.06731475897267	0.28582972565904	0.731215743196866	0.405281096056182	0.390755082822986
TENT2	-0.000814569399793476	0.0482693617170149	0.986535941686671	165.162854472893	-0.0280179822306741	0.0896952551616011	-0.312368610582522	0.754760402831116	0.950603015134331	-0.103470666044676	-0.137780705398576
SERINC5	0.0544351493329453	0.116502883082578	0.640326076870584	34.5881469490846	0.0770107356977311	0.199194323309778	0.386611096230728	0.699044141959017	0.935558801610146	0.193327855963813	0.252985100673586
ZFYVE16	-0.0835679407845985	0.106020050081238	0.430563526243764	51.8650562666888	-0.138237109314006	0.185492363578337	-0.745244206539133	0.456124103115846	0.838353397124578	-0.548017333097223	-0.547857748028456
MSH3	-0.0713548452118981	0.0697303726398579	0.306167685242389	57.9650033197199	-0.129474886909786	0.117596062688037	-1.10101379204559	0.270890654561617	0.720352629897242	-0.482409239549084	-0.515257360550599
CKMT2-AS1	-0.0158810297751124	0.115309696111287	0.890457747664627	15.4546020287914	-0.075886800693766	0.212923585160776	-0.356403921324473	0.721538093141744	0.939787179297515	-0.18440688208091	-0.31587958922198
SSBP2	0.0318677143292475	0.0542033324665801	0.556579909636573	223.296592384333	-0.00525259668081582	0.0944165766484758	-0.0556321449820392	0.95563485615748	0.991143366450563	0.0720968070417267	-0.0530806880090654
ATG10	0.0697770558615544	0.0576041614274834	0.225772899298377	78.2342582827159	0.022526458896253	0.0985049719918114	0.228683470902622	0.819114942697342	0.963570235681141	0.275743753943495	0.0502729971410883
RPS23	-0.1381631359632	0.160898903599648	0.390508631612536	20.0476765545603	-0.182154748810015	0.25997332757885	-0.700667066527305	0.483510813430194	0.855621481221106	-0.841299789722151	-0.71125602744136
XRCC4	-0.0159802679928896	0.0930001445006201	0.863570730275825	49.1112791154626	-0.0784499745266656	0.157877559223117	-0.496903897632454	0.619256822842188	0.913150543552574	-0.184939984457512	-0.325416035145264
RASA1	0.14539212793268	0.051535186774548	0.00478412992550421	150.727995457625	0.169829972673808	0.0926019773917589	1.8339778205311	0.0666572865548148	0.438375181096802	0.681943860424346	0.598324781775705
CCNH	0.234696505679994	0.067186130932678	0.000477218019645459	171.191577635024	0.313607331493482	0.112833969384905	2.77936984051043	0.00544644756783313	0.132639152384597	1.16168218185374	1.13325728997213
TMEM161B	-0.0151710792577421	0.118807293400659	0.898390467510457	17.7813474853411	-0.0210145288443314	0.221011036343396	-0.0950836175062322	0.924248410451048	0.984496040408257	-0.180593066027403	-0.111723926245387
MEF2C	0.0728752936293357	0.0409932541270512	0.075446783166947	773.869969467011	0.0788250281825909	0.0711606680420519	1.10770500546748	0.267989236940618	0.717809692525284	0.292387320850262	0.259735287472783
MEF2C-AS1	0.271766914382799	0.0871264067174212	0.00181327094892553	97.673139829068	0.380646847098568	0.149975571641509	2.53805898475545	0.011146919536114	0.180547311427587	1.36082242664785	1.38268193183023
ARRDC3	0.140970065025292	0.291715974821408	0.628922325447517	13.0700397701555	0.18305216895619	0.442286912561677	0.413876521681304	0.678964539158786	0.933467627372017	0.65818877595975	0.647518776430111
ARRDC3-AS1	0.179651954431995	0.0921749993280958	0.0512916925435369	28.6812245348595	0.223746256448005	0.144713991793219	1.54612732103827	0.122073821695759	0.565013312655583	0.865985808555357	0.798923632309149
FAM172A	0.0363945931927256	0.0435652685254778	0.403490361035502	166.230351959197	0.0290826422617468	0.0774052101276502	0.37571944076873	0.707125483441409	0.936013118086558	0.0964149571936046	0.0746656806671355
KIAA0825	-0.305311340264513	0.209253483574179	0.144551287209719	14.8390043446611	-0.533806175161064	0.338018715033549	-1.57922076920529	0.11428542768881	0.557656783639952	-1.73921096702568	-2.01959679161372
SKIC3	0.0839762235915175	0.070984481532309	0.236800315286147	53.388184762164	0.0778793161464838	0.130200513114719	0.598149072406995	0.549740469236262	0.887546398148371	0.35202092046428	0.256216707665368
RHOBTB3	0.308298274863798	0.298344159483726	0.301433334807787	12.5900846069736	0.198889860650849	0.511494469575209	0.388840686422327	0.697394001211229	0.935558801610146	1.55706693334242	0.706443882662527
GLRX	0.113262721818461	0.0999479620358922	0.25712316992874	30.2179110477552	0.12471733922491	0.176423155627062	0.706921598707528	0.479615200839095	0.852953830445492	0.509346416194096	0.430480453848998
ELL2	0.0362980858536978	0.0680614284071411	0.593816510309964	324.523420534003	0.00369190053043496	0.117106726297007	0.0315259477160307	0.974850099141485	0.99306316980617	0.09589652495099	-0.0198021358987065
ENSG00000251314	0.144021433025043	0.105114389073505	0.170643191703304	39.2207216779599	0.164398892106168	0.181448555423791	0.906035827743009	0.364916889302933	0.786738091570227	0.674580560989658	0.578118112421675
CAST	0.0942849665235053	0.0503102432557969	0.0609206435267698	90.2715398919458	0.106895272289894	0.0919197219521821	1.16291988291155	0.244862009567208	0.704890270092324	0.407398933894174	0.364172357462628
ERAP1	0.151710054152842	0.0961904188000121	0.114753038788443	17.9538979054528	0.230393060787814	0.172792098645187	1.33335414405091	0.182415613211755	0.646903466637488	0.71588342079339	0.823653476744836
ERAP2	0.0370362389312232	0.0983380788807452	0.706454876266152	20.3017025369532	0.0181462368099125	0.165426633370334	0.109693562881675	0.912652405685085	0.980678399630783	0.099861843643115	0.0339761114120755
LNPEP	0.10739871869879	0.065407287899077	0.100590156269553	68.8719248871914	0.124534854564977	0.114870065588032	1.08413670635139	0.278304189939696	0.725433998297442	0.477845306344278	0.429801508445866
CHD1	-0.0176982650022358	0.0490206577689531	0.718071882644108	103.784184927068	-0.0583346819771369	0.0861567013035461	-0.677076548829474	0.498357387231603	0.862658958867304	-0.194168972131739	-0.25057585178844
ST8SIA4	0.0772409031783277	0.0580761881416513	0.183520694064624	175.873989452908	0.0441240001670783	0.104476674805458	0.422333504097829	0.672781606439134	0.933371725537579	0.315839140905215	0.130627978048537
PPIP5K2	0.0957540306028896	0.0586379991629338	0.102475531935763	40.8987074265353	0.133330484651045	0.112503176404306	1.18512640187056	0.235967473673987	0.701725274917227	0.415290667236857	0.462526191259167
FBXL17	0.063947085950188	0.0670655200116923	0.340335945768105	130.125482036094	0.0510764836504071	0.117741035296591	0.433803588712678	0.664431075369155	0.931300171388286	0.244425468661037	0.156495120542063
FER	0.115286022211456	0.0319924583533189	0.000313915477315435	225.408334839691	0.139365657415385	0.0619877071574512	2.24827895410603	0.0245584078530732	0.273436079017468	0.520215477249866	0.484980422792774
MAN2A1	0.223147223533376	0.0988534221673379	0.0239859285167483	139.969775558171	0.274263788926595	0.160933965307209	1.70420077826982	0.0883435838723973	0.490831810596924	1.09964005838237	0.986877219567344
SLC25A46	0.0762500420507624	0.140424948038138	0.587133257814145	15.7341243576395	0.171976460272109	0.255854226318878	0.672165798261116	0.501478151817306	0.862658958867304	0.310516288139219	0.606310920930003
SRP19	0.0390245785107512	0.121801590969523	0.748669178151219	20.7357213199571	0.0401264449829152	0.212333828730668	0.188978106893241	0.850109975776726	0.971231507842182	0.110543097086405	0.115754828069478
REEP5	-0.013117707052824	0.0993465274619509	0.894952720431416	13.4664311209644	-0.122040798786982	0.231361497458347	-0.527489664994729	0.597853591556591	0.906402472150772	-0.169562460812903	-0.487598378369181
DCP2	0.0698703282335695	0.0430408142981263	0.104514495803026	70.9328027492521	0.0685597093141105	0.0891045608493141	0.769429854775366	0.441638171082071	0.831772027410728	0.276244808117041	0.221542537134119
YTHDC2	0.0710769590099173	0.04868686669114	0.144323191925855	79.3121501588042	0.109285906268964	0.0879979691067447	1.24191395981419	0.214268308931477	0.680886080372558	0.282726763849022	0.37306685824566
TRIM36	0.317290511549119	0.0946861930905745	0.000805292744329481	25.4104124298251	0.417533898341149	0.150941367128942	2.76619926189267	0.00567138687775467	0.132903521428915	1.60537274591432	1.51992247514771
PGGT1B	0.215013315746803	0.0580126954668916	0.000210296828986711	37.6511040591297	0.286395033102438	0.110307555343483	2.5963319757259	0.00942249781010695	0.165594122177595	1.05594514256051	1.03201225979761
CCDC112	0.427986072085138	0.10419307081997	3.99748284415527e-05	21.0307925614839	0.576293167592809	0.187748774854746	3.06949096226414	0.00214423893254009	0.0887843894849494	2.20002335253403	2.11059610274394
TICAM2	0.177193356555257	0.125050155408036	0.156489272157837	20.9644696254278	0.272767607866812	0.206417531518165	1.32143624555847	0.186355947247452	0.652838550567252	0.852778352793299	0.981310585894306
ATG12	0.235062569368401	0.133429120764192	0.0781193804637144	18.6972385228308	0.32510113081464	0.239252096656249	1.35882249459129	0.174202843419274	0.636165506975352	1.16364865632949	1.17602067740703
AP3S1	-0.0151610629329638	0.116208973616463	0.896199501982433	20.0236224929118	-0.0693665747083781	0.21546140756363	-0.321944312407282	0.747494882394886	0.948128656239821	-0.180539258868592	-0.291620687340596
COMMD10	0.15765780536736	0.0469056940157099	0.000776142749049976	193.347387802963	0.215901664154951	0.0749431596522341	2.88087218575811	0.0039657642427552	0.1157344435935	0.747834420911285	0.769737344109454
SEMA6A-AS1	0.299183359042376	0.0876281615916732	0.000639607843665113	33.819467640106	0.388978491943935	0.146148747702981	2.66152463197604	0.00777876491835223	0.151295853593862	1.5081020950395	1.41368032901267
DTWD2	0.0407297040594857	0.13434318401176	0.761755313155422	18.893267146564	0.0542075255730576	0.229693185939055	0.23599971131682	0.813432894184495	0.963079930113385	0.11970293996545	0.168144354626632
DMXL1	-0.0508604716806879	0.0550181813351524	0.355262345890604	63.5862010212713	-0.0762949983663203	0.104369058066183	-0.731011659776975	0.4647720310772	0.845556516399782	-0.372314565529527	-0.317398313773689
TNFAIP8	0.28678911316536	0.110418927971381	0.009396469759244	61.2216584875546	0.403915563912547	0.189205915460069	2.1347935286822	0.0327778791290855	0.311925575365514	1.44152087178472	1.46925462415118
HSD17B4	0.0394066036673026	0.121821893056672	0.746333879373272	34.3632731359674	0.0219586688898487	0.211114327218837	0.104013162816216	0.917158902814322	0.983123528256004	0.112595315711861	0.0481604994936968
SRFBP1	0.0299012720939888	0.0630881808705569	0.635528455483583	32.2087558713305	0.00460628466313363	0.119567906000673	0.0385244236284251	0.969269558695537	0.992434418336823	0.0615331849559182	-0.016400113483112
SNX2	0.0973307817906518	0.0616195180993924	0.114211177410758	82.6987548943081	0.129648364231793	0.101592279729812	1.27616354881097	0.201897711059728	0.66978957518429	0.423760889942727	0.448826635727465
SNX24	-0.14681031342955	0.0533791286870011	0.00595349529762603	69.8167999161753	-0.269258084778145	0.10961694305814	-2.45635462243582	0.0140354577964352	0.20566432940712	-0.887751962700126	-1.03532934722008
CEP120	0.0166769689480114	0.0809774768233446	0.836833271142035	21.4089941128044	0.0573320658320517	0.152597201534522	0.375708500912984	0.707133617343451	0.936013118086558	-0.00950706137193333	0.179769398871608
CSNK1G3	0.100423177700388	0.0686077730148771	0.143268045513935	36.4081515129746	0.137666550715664	0.123736504469158	1.112578307479	0.265889581265474	0.714967736342269	0.440373074701793	0.478658791793032
ZNF608	-0.290292820841936	0.278251929579041	0.296821713334709	13.8055676666838	-0.466470376115657	0.432001393051443	-1.07978905535638	0.280236126003705	0.726240162777601	-1.65853228721305	-1.76906980898952
MARCHF3	0.0815913767721524	0.0648618703273116	0.208418833789579	144.869325111966	0.0677132873842411	0.115243924716511	0.587564919806482	0.556824363233363	0.891616565679905	0.339209651421842	0.218393372274961
SLC12A2-DT	0.289971842983421	0.126542273458067	0.0219344099041679	18.8587920272566	0.3385164164175	0.231334131754067	1.46332239799952	0.14337918175806	0.587819456853613	1.4586183254482	1.2259330727565
ENSG00000251680	-0.127050753718593	0.300410231668734	0.672350573517661	30.8178542463132	-0.19899778166972	0.460855963022154	-0.431800383713717	0.665886500623935	0.931735801370495	-0.781604669061952	-0.773921567323596
CHSY3	0.252402284795374	0.144513365713543	0.0807124646057044	94.6935646016846	0.338357647584912	0.216283939607431	1.56441411322104	0.117720348442135	0.561246405701894	1.25679667642473	1.22534236354792
CDC42SE2	0.0494610593106123	0.066611918463053	0.457768905471579	142.657045043684	0.0177709376221144	0.117243325337318	0.151573128542594	0.879523628804667	0.978249979046627	0.166607311482727	0.0325797876967072
RAPGEF6	0.0854511825491511	0.0489721437707316	0.0810033834224879	183.023807634193	0.103751478071935	0.0842239585505465	1.23185231206711	0.218004257970291	0.686961860263431	0.359944320776352	0.352475677678885
FNIP1	0.00278145054898172	0.0479694605819288	0.953761550134863	105.142761487683	-0.0178312023412778	0.0875122670598688	-0.203756603963638	0.838543706368064	0.966079537859608	-0.0841530399935397	-0.0998801641630531
IRF1-AS1	0.0750476049262796	0.090095566791234	0.404857262837624	29.001193868542	0.0618231240010118	0.165536653564584	0.373470906108969	0.708797995020125	0.936123138897229	0.30405686047985	0.196478657064276
RAD50	0.0313261005972437	0.111161368399702	0.778091166163682	30.2704089713914	0.0611984794938221	0.189517757896375	0.322916861053644	0.746758206548723	0.948128656239821	0.069187287159176	0.194154628749212
AFF4	0.0439080031530943	0.0414035198383042	0.288921908304628	70.3024628429092	0.0488989512446323	0.0897260621331031	0.544980467014073	0.585766951843828	0.901822366173877	0.136776592015103	0.148393477271782
ZCCHC10	-0.0177063150192883	0.0917398653119794	0.846954520315473	15.9826641677737	0.0325017725881174	0.157077374033205	0.20691568590424	0.836075706029766	0.965899028329437	-0.194212216391043	0.0873867653799921
HSPA4	-0.00305238523632252	0.121120602049158	0.97989447505849	30.2439180474855	-0.0358548595624297	0.205490738273311	-0.174484066112709	0.861485052089718	0.973500049088577	-0.115492092543187	-0.166938289610159
C5orf15	0.0880751449695316	0.104683390349561	0.400153093899674	17.7480607129716	0.121122102767968	0.187959587104025	0.644405026815331	0.519312825716613	0.869521353366186	0.374040105986445	0.417104155443884
VDAC1	0.0406412129785821	0.125445103921424	0.745956144053435	19.6796430291414	-0.0212234000764696	0.235173430681907	-0.0902457391335849	0.928091938013932	0.986424926499248	0.119227570630989	-0.112501044513625
PPP2CA	0.0753206512995699	0.103480708635383	0.46669229410193	26.9155711694418	0.110579440847581	0.182778300735867	0.604992170308987	0.545184199106586	0.885120691179237	0.305523650934012	0.377879533219374
UBE2B	0.107785340839047	0.102679755150574	0.29384530582094	41.0376646641626	0.187365682499749	0.174922373742477	1.07113617595649	0.284108204187342	0.73035045357321	0.479922219719336	0.663567468922016
JADE2	0.0776257965596118	0.106437755430818	0.465813911665712	25.2434998568159	0.0964952564033386	0.192316538717643	0.501752252025564	0.615841804049652	0.912808751628559	0.317906767479905	0.325478458582102
SEC24A	0.100476265439531	0.0902666066244956	0.265663078336715	18.1420467796992	0.199975647411075	0.181233941033662	1.10341168034265	0.26984842657688	0.719072769429078	0.440658259185551	0.71048361909796
DDX46	-0.025499963594962	0.0493401992049224	0.605282357190464	69.9845419475431	-0.0329605199427688	0.0948549821866904	-0.347483275869443	0.728228280626813	0.940514338980267	-0.236079278004568	-0.156169721005006
MACROH2A1	-0.0465734088869922	0.0466912707787975	0.318533653945071	114.855393750645	-0.0885786510210641	0.0828035319992331	-1.06974483916803	0.284734177351419	0.730746950979517	-0.349284694425903	-0.363100399125369
TGFBI	-0.087080641132509	0.157222087940059	0.579667629250204	26.9250614574992	-0.0785481639995585	0.262833053148018	-0.298851925428584	0.765053029561887	0.952465780207742	-0.566887370726949	-0.325781355119453
SMAD5	0.0443440656207916	0.0805674632249439	0.582047313870777	33.779501897479	0.0885306194039688	0.155813669454783	0.56818262296082	0.569910969560127	0.896536697743233	0.139119096174119	0.295845536667807
FAM13B	-0.0214642465880598	0.054140730476229	0.691770988725871	101.055745069908	-0.0450394461643646	0.096418943668681	-0.467122377103934	0.640412325199542	0.921544466912432	-0.214399622969812	-0.201110109068064
FAM53C	0.202445119387632	0.161872682610922	0.211064344631419	12.7180182937049	0.244109342573075	0.287045635033201	0.850419977801926	0.395091632961044	0.806085024118117	0.9884294666571	0.874685746907213
KDM3B	-0.0859395337127896	0.0468215901384678	0.0664363658305165	63.5066343636204	-0.157899363983203	0.0950430540033543	-1.66134564633866	0.0966440473826	0.516328354587647	-0.560757402948037	-0.621012376082111
ETF1	-0.140732098768895	0.0778813068180981	0.0707611233489119	22.4726879345473	-0.225143296622828	0.148155247408665	-1.51964443083007	0.128600364730843	0.566554488259168	-0.855100119955748	-0.871197564092282
HSPA9	-0.212421056649601	0.0810992431481952	0.00881174010743584	33.8013719146398	-0.310316644985168	0.145575402076905	-2.1316557643525	0.0330351558488123	0.312965890064263	-1.24020935184608	-1.1880902462572
CTNNA1	0.00391345410168211	0.0519944026565481	0.940002408811365	100.596234492952	-0.0389439544774993	0.103384231770905	-0.376691433600799	0.706402929715678	0.936013118086558	-0.0780719776993574	-0.178431457272583
SIL1	0.0116082310211355	0.0720471678067145	0.871998982941038	59.2658469973961	0.00442696282109135	0.125549014167931	0.0352608329936384	0.971871754638814	0.992434418336823	-0.0367360493134357	-0.0170672914277172
MATR3	0.222240889804565	0.101909997237386	0.0292014309244582	40.6804903134664	0.352224051450399	0.175941313983283	2.00194055322256	0.0452911254464469	0.362515858866186	1.09477128226319	1.27693317214479
PAIP2	0.277996417905436	0.0887119294291032	0.00172618268276956	21.8900307530861	0.422309348628309	0.163395252694022	2.5845876282534	0.00974955263276311	0.167783707339458	1.39428698503428	1.537689831711
STING1	0.178326719104286	0.137531600033903	0.194760726324551	14.2036705003899	0.215392257677228	0.232301674103349	0.927209235614038	0.353817908573053	0.779833302760324	0.858866715542776	0.767842065972084
ENSG00000286403	0.186614529619641	0.163167609673328	0.252748748600985	13.1543963294272	0.216895822302549	0.268431524608716	0.80801173639613	0.419083825900944	0.81997575713127	0.903388388558756	0.773436170654917
UBE2D2	0.132344924871115	0.0843055358585246	0.116455865523122	90.2684519429714	0.144858954273462	0.13703501708746	1.05709443726349	0.290468489718167	0.732953397652015	0.611854986239315	0.505418571682711
PURA	-0.031404012270911	0.0650188687956335	0.629096843095153	32.2373456055368	-0.0733635277981514	0.134561532103144	-0.545204313978208	0.585613004840131	0.901822366173877	-0.267795510432182	-0.306491597190438
CYSTM1	0.112195692418279	0.181233918501661	0.535873115273764	12.6115467880612	0.152564026146517	0.308255992258313	0.494926392278112	0.620652079995084	0.913152819805751	0.503614391557996	0.534085765576962
PFDN1	-0.198051872999973	0.10899741280416	0.069212092829977	19.5971576384147	-0.278584280066171	0.18818894003744	-1.48034353140384	0.138781591535811	0.578928485026075	-1.16301886893506	-1.07002803050588
ANKHD1	-0.0286193035034735	0.0336304207368682	0.394772401028469	109.974081943687	-0.0456059012236947	0.0684168751021987	-0.666588486474576	0.505035025408362	0.863199219405291	-0.252836204478109	-0.203217639962745
CD14	0.0334594473081442	0.109492022536284	0.759918364374238	71.9136078116208	0.0822619410900337	0.177705142800619	0.462912551621141	0.643427050277697	0.921880146426815	0.0806475111250177	0.272522533372444
IK	-0.0520118279874436	0.115411117139121	0.652230531297925	13.8017581457311	-0.0742031865573091	0.210660636800582	-0.352240398036736	0.72465798262547	0.939787179297515	-0.378499589779212	-0.309615599256916
DIAPH1	0.156295997275363	0.104039246465616	0.133025014817011	24.0858173972253	0.176930085544168	0.176830063101464	1.00056564161631	0.317036847858118	0.75385229756246	0.740518860972977	0.624741188485351
HDAC3	0.157561636039143	0.112365103560354	0.160846796692642	18.6117599006884	0.209698130716291	0.192228600482135	1.09087893367761	0.275326157884469	0.724349783844757	0.747317804444589	0.746656716330051
DELE1	0.0704648314579687	0.0576352290573893	0.221480810426319	42.8811818105138	0.0823260005240045	0.110139087712454	0.747473056422419	0.454778060815682	0.83817362145648	0.279438447512465	0.272760870437257
NDFIP1	0.129593136520317	0.0774172188823207	0.0941389463164845	43.8534008221479	0.163782972939871	0.145605724354847	1.12483883216518	0.260657335865644	0.71095777348778	0.597072526995538	0.575826547274157
ARHGAP26	-0.0109944024213123	0.0360329214720678	0.76027396830651	888.467011773719	-0.0454576105183401	0.0601468391198469	-0.75577721428989	0.449782780336517	0.837814360272756	-0.158156182358258	-0.202665915271119
NR3C1	-0.090157187973176	0.0621742938778916	0.147038508185822	117.026323369735	-0.137498791815876	0.108355329052256	-1.26896197001594	0.204454628163933	0.671876837675405	-0.583414415138104	-0.545110792357811
PRELID2	0.31026572830364	0.107299154902562	0.00383291368296745	36.7620770898705	0.44008253832511	0.173361916576901	2.53851911085613	0.0111322722710339	0.180547311427587	1.56763598756494	1.60381607732583
LARS1	-0.174597023446967	0.0564229510091473	0.00197189680182876	37.0595576064985	-0.296204764804071	0.115424392821383	-2.5662232875025	0.0102812620968953	0.172093952485113	-1.03702067671008	-1.13558612792721
RBM27	0.0376253493697433	0.072674440353247	0.604650395497587	38.651105947434	0.0511674130696513	0.126435547535371	0.404691671504305	0.685704164877845	0.933467627372017	0.1030265132824	0.156833429040038
TCERG1	0.217519731636826	0.0855962326948854	0.0110463163282264	50.3455851986323	0.300296812817448	0.148704830430128	2.01941532059745	0.0434440704897152	0.356597856537309	1.06940947412202	1.08373468641883
FBXO38	0.0882691736150846	0.0624717898637232	0.157672035261464	35.9207652004318	0.069250625800598	0.119048209434314	0.581702371918559	0.560767173588258	0.894077830037794	0.375082417450618	0.224113134424994
CSNK1A1	0.0124729746644947	0.0402724553745809	0.756777862111	159.192498540147	0.00822518049053802	0.0807012311185599	0.101921375628759	0.918819083016321	0.983293353312027	-0.0320906928998262	-0.00293578893474577
PPARGC1B	0.0349885563957421	0.0992509035805915	0.724443578712199	38.6993245846098	0.0332640102418653	0.166168998917612	0.200181805622827	0.841338396186534	0.96658126617463	0.0888618030272836	0.0902227174611019
HMGXB3	0.0783958069535457	0.0811624110015944	0.334087845851222	17.8568114226059	0.107622744877871	0.154825298322658	0.695123768814475	0.486977740262005	0.856923756888868	0.322043221964972	0.366878963977908
CSF1R	0.126567928497649	0.0492687887906167	0.010201390473354	376.383591202531	0.178475277336405	0.0834163899705662	2.13957086130653	0.0323894635626523	0.311925575365514	0.580821271957668	0.630490169603461
CD74	0.143754305555916	0.0908133642712009	0.113429621765638	285.744432956636	0.199891504922089	0.15115108200624	1.32246162097495	0.186014481192742	0.652057127898427	0.673145566570803	0.710170561791521
RPS14	0.0380748843408037	0.104663955531896	0.716020653210916	28.9512590552603	0.0638620666988313	0.177135027946711	0.360527601113675	0.718452619746155	0.938381400709739	0.105441391005982	0.204064668800528
DCTN4	-0.0830002398616671	0.0549235344680322	0.130738455071069	67.2180231395606	-0.160840599400641	0.10540856613906	-1.52587787968251	0.127040280549818	0.566554488259168	-0.544967674225945	-0.631955423387772
TNIP1	0.0825298960639691	0.102564105595811	0.421012177576263	21.2464832657776	0.0923443226492255	0.167235697600838	0.552180688537175	0.580824563895349	0.90076059514832	0.34425132665706	0.310034654198201
CCDC69	0.111077750872719	0.107930152169816	0.303402947900787	12.9519553056459	0.171075855379196	0.214642413396445	0.797027263494368	0.425435197599548	0.821804585578542	0.497608869611015	0.602960165023684
SLC36A1	-0.0377868290477328	0.110145467382546	0.731551102645364	19.6350632984582	-0.0685542183965372	0.194629005604316	-0.352230224799633	0.724665611453618	0.939787179297515	-0.302083659386851	-0.288598265708917
G3BP1	-0.130185070949738	0.0615245570322556	0.0343460402920739	33.0380553396464	-0.185769277206954	0.116161377450025	-1.5992344554185	0.109768517122678	0.547550021553066	-0.798442052908369	-0.724704102696007
GALNT10	0.247265609918135	0.0787226714058366	0.00168388836755586	125.527500261358	0.331956763557033	0.122970960872181	2.69947279587477	0.00694494334931295	0.143242707957552	1.22920273483423	1.20152748076097
LARP1	-0.206829377936331	0.08249870284011	0.0121739293222277	53.5266509162317	-0.308656873285611	0.142385177890208	-2.16775985997372	0.0301769623631985	0.304228342379954	-1.21017115408307	-1.18191496354533
CNOT8	-0.00393413367563432	0.0969067601246036	0.967617094108424	15.0338755582902	-0.0097812393324798	0.179206129046597	-0.0545809419829414	0.956472322216751	0.991210590599858	-0.120228797807461	-0.0699297815817067
HAVCR2	-0.0202812255922283	0.0526376795679527	0.700016179695921	114.13673096438	-0.0515481678717787	0.0936371079719756	-0.550510038041824	0.581969593829882	0.900984832900408	-0.208044497710871	-0.225326208575542
CLINT1	-0.137910986789894	0.0646008604525925	0.0327759969350012	41.8857356904604	-0.207105043494567	0.115963648067313	-1.78594798409886	0.0741076806352356	0.459067488479463	-0.839945257904082	-0.804085133674885
RNF145	0.0578401366765563	0.0417527036778161	0.165959902588594	100.229420651856	0.0558505713295633	0.085303285791445	0.654729425852486	0.512641976159395	0.864661366833014	0.211619265118852	0.174257407438456
ENSG00000249738	0.196883296971938	0.281441677801234	0.484206665297262	176.969757652807	0.181818118756205	0.444812138246893	0.408752601655144	0.682721227016868	0.933467627372017	0.95855165532132	0.642927416746379
TTC1	-0.0462829291447257	0.087983943955464	0.598861558138459	20.730437951922	-0.0275359387714515	0.185502358559893	-0.148439831090131	0.881995667578556	0.978249979046627	-0.347724252849808	-0.135987233054818
PWWP2A	0.0384836225358832	0.120640187497377	0.749730267057892	19.1547247365384	0.105374684366511	0.212658177239799	0.495512026549946	0.62023873479098	0.913150543552574	0.107637110639865	0.358514916552139
RARS1	-0.110374535799476	0.0995227752181728	0.267413805728351	23.8896786339658	-0.139218544601384	0.181870032413344	-0.765483695988881	0.443983571347666	0.833412275792649	-0.692020921947736	-0.551509238389801
PANK3	0.205214013947126	0.17651699474352	0.245002510543486	17.7757400000027	0.279538401772585	0.288819578065948	0.967865141430115	0.333111725466592	0.765309249955996	1.00330381953535	1.00650174113759
DOCK2	-0.0518206827722809	0.0342985800956321	0.130821671742582	463.108291406531	-0.109754131312441	0.0632791179583669	-1.73444470867389	0.0828392081558151	0.478048986653413	-0.37747276794825	-0.441885076194982
LCP2	-0.0921500236987311	0.0552223431305936	0.0951750548926467	137.446492821804	-0.169112952693024	0.0948041472644287	-1.78381386862045	0.074453915257923	0.46002682051825	-0.5941198216364	-0.662733222699908
KCNIP1	0.216815194755387	0.169837356639644	0.2017417854968	204.321106817034	0.222759404933072	0.278732028587346	0.799188403507299	0.424181175097843	0.820994057838924	1.06562473983001	0.795251990539997
KCNMB1	0.222410625990681	0.108752272643255	0.0408437738251645	20.0983030588865	0.281373579471476	0.188207142863412	1.49502072658145	0.134909032961493	0.572594322130158	1.09568309593982	1.01332963266038
NPM1	-0.225106165205567	0.11378662370223	0.0478928047375238	13.5391624899818	-0.402055173635944	0.234079840654287	-1.71759845919299	0.0858698815742924	0.485010705466286	-1.30835307379226	-1.52940908555343
FBXW11	-0.140945952003447	0.0453013581373108	0.00186267878999246	86.9959475936243	-0.249790884470645	0.0869409432008202	-2.87310989821754	0.00406452699624657	0.116579948793385	-0.856248928047398	-0.962900430918213
STK10	-0.106641107309645	0.0847621009831508	0.208347453408533	104.328469015701	-0.179071350328919	0.139771666680979	-1.28117060189057	0.20013374961565	0.667677821735993	-0.671965144593167	-0.699784053711959
UBTD2	-0.167458798914486	0.120979960596517	0.166301430128299	18.1735659432244	-0.283421783337153	0.203841483991115	-1.39040286495121	0.164406576988845	0.625230747042148	-0.998674517858968	-1.08802625901278
SH3PXD2B	0.337719312693668	0.235813714766919	0.152102473653149	41.2505448466333	0.42202659901338	0.35449519352076	1.19050020064282	0.233849851194867	0.698379138031527	1.7151151685941	1.53663784437484
DUSP1	0.095144185842487	0.2261009561008	0.673898213407832	45.6182941295553	0.075017944123379	0.338274876570094	0.22176623012627	0.824495869333474	0.964716281109557	0.412014613933895	0.245570797031259
ERGIC1	0.0644502227743897	0.0971914491612399	0.507249557911298	68.247563925966	0.0688536610448011	0.155351581984074	0.4432118435193	0.657612513127045	0.929060714843675	0.247128292661164	0.222636202631092
ATP6V0E1	-0.0207438853645044	0.054557387787117	0.7037810887368	51.1782400166029	-0.00495489931213801	0.106814927762663	-0.0463877045645488	0.963001236300421	0.992361720191171	-0.210529881161755	-0.0519730866355416
CREBRF	0.307663221095501	0.0762454001931214	5.45625654463595e-05	57.0495343576052	0.401709763396062	0.136121044078644	2.95112167347154	0.00316622163546473	0.105038449075327	1.55365545860282	1.46104780763604
CPEB4	-0.0989714491509308	0.114139271748627	0.385881044891996	106.592747328904	-0.163656164578988	0.183037402818544	-0.894113236195936	0.371261308062548	0.788679643999865	-0.630764152841009	-0.642430906838072
HRH2	0.13508058093325	0.123376904419972	0.273577466304643	38.4429233140944	0.139971861588483	0.208629895995914	0.670909894865805	0.502277932466127	0.862658958867304	0.626550783694737	0.487235842710459
SIMC1	-0.0476306183431557	0.11135181473089	0.668833930373012	22.1171493562842	-0.0635061819358017	0.207246456478414	-0.306428312526618	0.759278554212095	0.95152739001385	-0.354963966850086	-0.269816735518235
FAF2	-0.0293645790072503	0.0805937838410104	0.715594500742411	33.2403083755932	-0.0281088322801484	0.141296986519958	-0.198934407395716	0.842314054180507	0.96658126617463	-0.256839784461567	-0.13811871859644
RNF44	0.138685675112369	0.144259006695912	0.336368274841592	12.7355445524552	0.166412176382051	0.259255419845452	0.641885043256773	0.520947826202095	0.86958934303322	0.645917156023975	0.585608660420691
UIMC1	0.105392978841594	0.0549117090244603	0.0549442227606672	42.5688520307024	0.130144218946104	0.100921694996175	1.28955641253386	0.197204717730582	0.664547148669794	0.467070579543785	0.450671493695402
NSD1	-0.0881211704906124	0.0569425002587691	0.121731505872147	121.706814852626	-0.135576771835839	0.101350318066951	-1.33770445344116	0.180992798674844	0.646805543350009	-0.572477038560108	-0.537959798785768
LMAN2	-0.0922757447698813	0.0844415361097082	0.274491845833402	21.1533131808461	-0.111754888740529	0.152043037875147	-0.735021414346502	0.462326452454506	0.842368117931096	-0.594795188479139	-0.449329017286168
DOK3	-0.00551980762979149	0.0975001167491964	0.954853204781001	23.5721328823596	-0.0259724093668484	0.167642825095526	-0.15492705609112	0.876878823494341	0.978161054733479	-0.128746953135233	-0.130170025721832
FAM193B	0.000966288911874507	0.0842419920583669	0.990848149727935	39.4298251682339	-0.0291000424067703	0.14427093041137	-0.201704129333576	0.840148034211973	0.96658126617463	-0.0939039908301581	-0.141806576848507
ENSG00000290968	-0.196198749507607	0.0938403736696466	0.0365485800724377	17.3567241137763	-0.223442889367987	0.168716626304585	-1.32436793137746	0.185380879601041	0.650664438472231	-1.15306398905063	-0.864871094297213
PHYKPL	0.0101482942680835	0.0582834147348992	0.861771343057331	92.9521999733914	-0.00908503351313572	0.0949036512614124	-0.0957290198257069	0.923735792249901	0.984496040408257	-0.0445787511492184	-0.0673395050025565
CLK4	0.122600432763401	0.100739541818464	0.223602665969952	20.2759528928488	0.112560883471368	0.201002696857987	0.559996881787583	0.575481564606336	0.898547484062119	0.55950809793599	0.385251612392973
ZNF354A	-0.0943963729555619	0.0995066501114113	0.342801774251008	13.2623712548056	-0.165621323100679	0.175511801673872	-0.943647786195194	0.345349664191783	0.772791792240614	-0.60618708921051	-0.649742400008079
RUFY1	0.0493919788838333	0.0835413721727076	0.554367820666962	40.3182044034327	0.048860408763571	0.143601323693252	0.340250406520919	0.733667961235762	0.942896023926567	0.166236215139832	0.148250077599987
HNRNPH1	0.0164517213585939	0.0498032761244535	0.741147515018991	104.448711519629	0.0205122431182799	0.085644598221593	0.239504224950737	0.810714620748105	0.962199443202546	-0.0107170793260246	0.0427789834312432
CANX	-0.029270758791389	0.103284870173076	0.776871515306602	34.5629997626067	-0.0296154506164343	0.174546562122127	-0.169670775845547	0.865269058286068	0.975321681446287	-0.256335787300299	-0.143724184798771
MAML1	-0.179714591018271	0.105355256095728	0.0880460388059705	19.2521606109346	-0.284741699819235	0.19578077631201	-1.45439049319863	0.14583807416898	0.590536966506304	-1.0645119748792	-1.09293708948126
LTC4S	0.31587823150865	0.130857382634291	0.015782265229988	21.0246822122545	0.436823901414057	0.219375336422903	1.99121700979168	0.0464570346158357	0.366531360500584	1.59778605337926	1.59169211823768
SQSTM1	-0.123518386394475	0.10345575370811	0.232507399307215	36.8964163171484	-0.204175701409522	0.179132148055676	-1.13980490730264	0.254367588821452	0.707646107229631	-0.7626289814922	-0.793186336244034
TBC1D9B	0.00660025246284068	0.0816413376203563	0.935565624379615	35.1703983297066	-0.00672250900501917	0.137352725968796	-0.0489433970647687	0.960964404426621	0.992131791371841	-0.063638641189824	-0.058549587235411
RNF130	0.000819699504327668	0.0450194731597631	0.985473187536338	270.902111886711	-0.0256914302073616	0.0774585098831023	-0.331679892191757	0.740130985672732	0.945865085392639	-0.0946914612553463	-0.129124625474052
RASGEF1C	-0.0139354485751275	0.124054180331884	0.910558927631565	226.006378245408	-0.0428958991638218	0.194193156369944	-0.220892949914794	0.825175786993818	0.964716281109557	-0.173955324356312	-0.193134910588619
MAPK9	-0.144142405563379	0.145205455029196	0.320866413116511	23.0200073706536	-0.236572819927416	0.247129608265278	-0.957282381451723	0.338424745623844	0.768676870567834	-0.873420104915208	-0.913721808653495
CNOT6	-0.117802698238749	0.0794698635017442	0.138245363237936	22.9385322149969	-0.210713561174463	0.161524678337734	-1.30452859180985	0.192053417482863	0.657357396330857	-0.731924611663874	-0.817510845687016
MGAT1	0.100513492105055	0.105646870245475	0.341396270163357	80.1992720053189	0.0936702232589913	0.171484491095194	0.546231456038748	0.58490684604281	0.901781435643769	0.440858238833595	0.314967748981857
RACK1	0.142860413179736	0.0993736521017227	0.150545149970261	25.5291630437406	0.202414624978223	0.175932540941069	1.15052408096592	0.24992808176088	0.705221335635026	0.66834362472983	0.719557985174372
DUSP22	-0.00999423746734106	0.0880018854337524	0.909579901075862	41.9249143816074	-0.0619185028197651	0.148513617437474	-0.416921383292234	0.676735912305378	0.933467627372017	-0.152783349936444	-0.26390967769825
EXOC2	0.0770021247247964	0.0461290099151426	0.0950623697907695	68.2603703640357	0.0957974063866127	0.0838306884260091	1.14274865428507	0.253142962608563	0.706926113126449	0.31455643587574	0.322882064665447
GMDS-DT	-0.035671786295013	0.0651673854287762	0.584112814101255	161.381852197623	-0.122472856596486	0.112339190073868	-1.09020597812708	0.275622420568718	0.724349783844757	-0.290721763301396	-0.489205876028207
SERPINB1	-0.0831868347227152	0.0788754514264225	0.291580555489941	20.9058017816894	-0.135509594642953	0.152448402939672	-0.888888253533084	0.374063138985653	0.789990438394861	-0.545970051798967	-0.537709861907117
SERPINB9P1	0.115143687875126	0.191568234133378	0.547801119001425	15.3395218732839	0.139984015015602	0.307992192571653	0.454505076400711	0.649465339020798	0.924852442808633	0.519450864838748	0.487281060283695
SERPINB9	0.102648240183464	0.0690744700526162	0.137265421513169	167.299835111858	0.0833034339394443	0.123546848131678	0.674265958210914	0.500142242434045	0.862658958867304	0.452325990870436	0.276397471587874
SERPINB6	0.238132325779299	0.0471484687962996	4.4021572659045e-07	94.1150846205561	0.315272897979218	0.0833061205920504	3.78451061865079	0.00015401133222612	0.018045540565303	1.18013922291659	1.13945413254245
RIPK1	-0.103630458718261	0.0763704315026491	0.174798755448287	30.9712289409156	-0.136130127977659	0.144757047282694	-0.940404149801509	0.347010294410227	0.774434531327089	-0.655792102038288	-0.54001859435205
SLC22A23	-0.467943112769194	0.218879424886092	0.0325245671491727	43.6781411377895	-0.641238519826978	0.329916340876023	-1.94363976674907	0.0519389068214818	0.391580670512323	-2.61286011525941	-2.41930543882596
PXDC1	-0.240604722180853	0.0902564204446071	0.00768075050336347	15.5203785863816	-0.376631536723891	0.159141934037821	-2.36663918282144	0.0179504233942421	0.237916391298057	-1.39161048955904	-1.43481888044404
PRPF4B	-0.0406873340143593	0.0780706966641671	0.602255229530789	73.2048118018098	-0.0558050467154137	0.136910808268957	-0.407601470044546	0.683566284879751	0.933467627372017	-0.317665016304473	-0.2411641881824
CDYL	-0.00470862435862097	0.0395303443737678	0.905184900649909	130.66655256208	-0.0123824823648721	0.0771097656534309	-0.160582544376092	0.872422204030496	0.976371319521644	-0.124389320164719	-0.0796078663035947
LYRM4	-0.0283577154370882	0.0893215040818957	0.750880055621193	42.1076590890895	-0.0453332647662342	0.147733332714156	-0.306858742934797	0.758950893332082	0.95152739001385	-0.251430967433305	-0.202203279251069
FARS2	0.00550284001550554	0.0797024260759336	0.944955937259935	123.729763194939	-0.0282717390238482	0.127068201911702	-0.222492634652168	0.823930406289736	0.964716281109557	-0.0695338819235977	-0.138724823157859
F13A1	-0.712296971764742	0.358220625470618	0.0467640507702857	81.284063911292	-0.896034340031002	0.523450666961077	-1.71178373930246	0.0869365297784297	0.488238551371437	-3.92551592347757	-3.3672889620916
LY86	0.123028678509423	0.0688921506647601	0.07412911734486	243.273806505288	0.152653698619683	0.111793230061776	1.36550038437326	0.172095832367552	0.632242661006075	0.561808611085939	0.534419397529731
RREB1	0.0224099348398107	0.0423247788805328	0.596475613155903	179.758483503714	0.0129995461599487	0.0787424145431441	0.165089503990585	0.868873534258684	0.975321681446287	0.0212901235267266	0.0148275322414899
SSR1	-0.120657474091255	0.062570451268324	0.0538121143229007	29.5836734236571	-0.203166917741821	0.133674090060303	-1.51986759476102	0.128544256299158	0.566554488259168	-0.747260314236187	-0.789433094551315
RIOK1	-0.0722018775298375	0.0973094916091826	0.458098326640363	13.391701727905	-0.100084744947273	0.176548198870729	-0.566897570110906	0.570783775155165	0.896550556126496	-0.486959451673673	-0.405909529394693
SNRNP48	-0.0283371952990821	0.107727018438999	0.792514880977182	19.468106310966	-0.0509863563662617	0.185674926365535	-0.274600116258486	0.783623477005357	0.955795013924363	-0.25132073435391	-0.223235954308479
GCNT2	-0.0261852609386533	0.0445743554623272	0.556900680787907	99.4499207066326	-0.0371738102255864	0.0910840842053551	-0.408126299450687	0.683180952828772	0.933467627372017	-0.239760658532998	-0.171845526689919
TMEM14B	0.210792364424876	0.110447901953565	0.0563236495735628	40.1775334157962	0.299918875278619	0.190040305890435	1.57818560580266	0.114522976092338	0.557656783639952	1.03327041873291	1.08232854655615
NEDD9	0.0316304172703925	0.0768712364716011	0.680725935789787	49.5674017867549	0.0644304338108617	0.135277414585913	0.47628374631556	0.633872243328357	0.919370586424183	0.070822059984899	0.206179313604903
TMEM170B	0.10876836816585	0.130262155534954	0.403720006612259	22.6737881580743	0.148898998614204	0.214023709688564	0.695712633104409	0.486608812391406	0.856923756888868	0.485202989728324	0.520449805182616
HIVEP1	-0.583067513417719	0.289354888373656	0.0438983438813817	23.605171352234	-0.913343506942089	0.42621515684882	-2.14291653467888	0.0321198010317511	0.311925575365514	-3.23130221312566	-3.43168878238703
PHACTR1	-0.191898898328138	0.200749470327357	0.339116517990338	33.7279227142115	-0.283699119542979	0.312515144571768	-0.907793188492431	0.363987497822054	0.786367475012093	-1.12996541942539	-1.08905810542736
RANBP9	-0.0131860917206709	0.0469480250728045	0.778813380201422	103.551666537737	-0.0487107099744379	0.0911856197291661	-0.534192892685441	0.593208085901937	0.905682542018843	-0.169929819576179	-0.214769271917455
CD83	-0.884505574755074	0.315039191711815	0.0049911422954313	66.9442191977358	-1.43798424283349	0.473494002967215	-3.03696400339216	0.00238973991974708	0.0924501668149841	-4.85061129078467	-5.38364691443475
JARID2	0.0116274563902557	0.048667812294476	0.811171716829877	116.87585934409	-0.0218685479180371	0.0873375123817773	-0.250391238789163	0.802284804306345	0.959320065718256	-0.0366327716629644	-0.114901356745539
DTNBP1	0.0378142607152814	0.0538089135873725	0.482211021046698	82.9420495124575	0.048061046401481	0.089637543836331	0.536170942939217	0.591840413487108	0.905682542018843	0.104041334885702	0.145276000757702
ATXN1	-0.0553134102029371	0.0664986955572766	0.405523582249313	258.310326874261	-0.109230516586832	0.109742621332437	-0.995333583803753	0.319574049078623	0.755331128326955	-0.396235512139072	-0.439936935397309
NUP153	-0.128210441866255	0.0689059644848938	0.0627924725602141	38.9925528019465	-0.225711744015128	0.127804176990138	-1.7660748602336	0.0773832904977124	0.463710316399241	-0.787834451513551	-0.873312507584339
KIF13A	-0.0683625071784133	0.191156260506488	0.720622989800264	31.887975674358	-0.121296762874346	0.300273859735457	-0.403953787323378	0.686246702302996	0.933817788382159	-0.466334560327924	-0.484830146985589
TPMT	-0.019853098223039	0.160995857425071	0.901858184239033	13.5285415590359	-0.100039366141079	0.272381873655436	-0.367276150936642	0.713413041717526	0.936560429246333	-0.205744620474909	-0.405740694754693
KDM1B	-0.00331671462316377	0.0799486553051028	0.966908805525805	41.7014233240617	-0.0572582687091941	0.137552542279334	-0.416264707001322	0.677216315115167	0.933467627372017	-0.116912055814265	-0.246570990007673
DEK	0.116100777909569	0.0700953356212791	0.0976556705568611	43.0060857007282	0.152398646319098	0.118641217931312	1.28453373099499	0.198955269073143	0.665641960380194	0.524592301106069	0.533470459755431
RNF144B	0.0172609639078644	0.0789829349299889	0.827008067366811	114.666472831069	-0.0751139696039677	0.131049511028695	-0.573172452261348	0.566527934603787	0.895730991545103	-0.00636987180933647	-0.313004223610371
E2F3	0.187965844083928	0.0447884699057247	2.70776996690526e-05	94.3161296451212	0.261816291898544	0.0810487866908867	3.23035424203313	0.00123636927218506	0.0663571571169354	0.91064757729253	0.94056554114561
CDKAL1	0.0643301377017866	0.0297290750137175	0.0304735941821557	198.166300370818	0.0952649992520904	0.0598834954942688	1.59083898603093	0.111645816633368	0.550385609410139	0.246483202099956	0.32090121116953
C6orf62	-0.21855656607992	0.0758185412947061	0.00394374258621795	106.02580360196	-0.345819365864632	0.126708578211074	-2.72924983254535	0.00634785923314643	0.137628585814714	-1.27316897901625	-1.32018030329927
CARMIL1	0.44360461348513	0.458146636376423	0.332915025206372	36.003533710533	0.616063386263612	0.714684612286582	0.862007346558872	0.388683475121459	0.801971978325906	2.28392531818691	2.25856364784105
TRIM38	-0.0425977176468003	0.0679996983181825	0.531026508909533	70.4012659358419	-0.105333519112144	0.121291720320335	-0.868431240268961	0.385158298878545	0.801627381345321	-0.327927494586407	-0.42543791656233
H2AC6	0.00780994097505232	0.125796160610833	0.950495861717398	141.549119011154	-0.049727089675532	0.187535848267575	-0.265160448708354	0.790885861981005	0.957707735145993	-0.0571402594649897	-0.218550775119695
H2BC5	-0.161151907272318	0.138918887719541	0.246031229048301	17.1454569032652	-0.311585835814518	0.23250255703941	-1.34013939365709	0.18020003087398	0.645421573784171	-0.964794234650324	-1.19281234881422
BTN3A2	-0.102855272425194	0.136548271961478	0.451298437626936	15.0650051049325	-0.202707676227071	0.226461390636828	-0.895109208934204	0.370728711667202	0.788679643999865	-0.651627842901037	-0.787724458244668
BTN2A1	-0.0371709752796234	0.0724870632633933	0.608095001070382	21.9353137630779	-0.0619610993665306	0.132477400315222	-0.467710713065761	0.639991478904899	0.921544466912432	-0.298775326017184	-0.26406816077089
ZNF322	0.184252508370362	0.0838349379007762	0.0279632918458591	16.2339943430663	0.277471715740595	0.170699852184541	1.62549476282279	0.104057178854067	0.536386194414708	0.890699737253039	0.998812508619884
TRIM27	0.0592097530455986	0.0658371201660709	0.368473226190071	36.4677134958436	0.0500478553751081	0.117499578380579	0.425940723063737	0.670151040094785	0.933371725537579	0.218976770702124	0.152668045766002
HLA-F	-0.151010501583868	0.108535408248732	0.164119985245724	14.3852389044069	-0.255621071864196	0.195771111817025	-1.30571395080552	0.191649851952356	0.657357396330857	-0.910315147906359	-0.984592001769775
HLA-A	-0.0202862855275663	0.0920637854923628	0.825598325473157	49.0640302868614	-0.0372571712272062	0.155505590118962	-0.239587343443437	0.81065017751249	0.962199443202546	-0.208071679411778	-0.172155676424538
TRIM26	-0.0636401958126138	0.120318692314954	0.596853837650408	14.1870310686781	-0.118685190925913	0.219035250269834	-0.541854294136231	0.587918885191018	0.90328326558656	-0.440966557268704	-0.475113632896171
HCG18	0.0817798042607373	0.0801556254090383	0.307603832347799	21.5544491456509	0.159404807840782	0.146791894313936	1.08592377382822	0.27751271783566	0.725433998297442	0.340221873771575	0.559537314692751
HLA-E	-0.10991904390809	0.0682044812749495	0.107046769900393	94.3111004024972	-0.155973893281965	0.121814117632284	-1.28042542452097	0.200395557025594	0.667677821735993	-0.689574043968064	-0.613848543889563
PPP1R10	0.202998944599678	0.0805236450247002	0.0117026661584455	30.2002775850345	0.31089024324928	0.146823100973089	2.1174477394144	0.0342218662014863	0.317272419480783	0.991404585954654	1.12314819601328
PPP1R18	0.0305406078321268	0.0689450045550272	0.657787023299244	27.3703616851184	0.0575043077674536	0.126298865198226	0.455303439798929	0.648890951917903	0.92480395243579	0.0649676622075484	0.180410235588025
TUBB	-0.0345362988548875	0.139217087324056	0.804076267543602	15.306049422483	-0.0771325076629536	0.252771769898664	-0.305146843311957	0.760254315609395	0.95152739001385	-0.284621985751058	-0.320514318632617
FLOT1	0.122828334134915	0.0571444491512974	0.0315998571564457	68.5399131775895	0.159519894107233	0.104208939294046	1.53076977069229	0.12582630316933	0.566554488259168	0.560732371864988	0.559965500226809
IER3	-0.138812887320018	0.0988103090523011	0.160068221194521	27.0125619589058	-0.256700511907708	0.187455406839758	-1.36939508033045	0.170875811255796	0.629783859525953	-0.844790219117992	-0.988608124855245
HLA-C	0.107800321249685	0.105868926150439	0.308562362209126	40.3677012124092	0.146178991059812	0.17819105969258	0.820349748814581	0.41201675350679	0.817300556817203	0.480002693680803	0.510329849750626
HLA-B	-0.265739293212507	0.119258691868066	0.0258632265068534	64.5670708328172	-0.378121411317795	0.188170327023694	-2.00946353922308	0.0444879976587389	0.360817972174779	-1.52663205536281	-1.44036205052282
MICA	-0.251805732787617	0.148160997238597	0.0892172411444292	12.8855491773224	-0.383202973246097	0.253517566460544	-1.51154406614161	0.130649890254137	0.56931766197514	-1.45178171702121	-1.45926831427796
LST1	-0.141003146633815	0.0715635548713743	0.0488016385537969	40.8900652640154	-0.229703743496837	0.130266209228506	-1.76334096813936	0.0778429995723578	0.463940907624431	-0.856556174530269	-0.888164987230651
AIF1	-0.018560888584569	0.131367163432002	0.887640716536039	23.8372516969833	-0.0303555692223567	0.21328965725107	-0.142320868313948	0.886826563774964	0.978249979046627	-0.198802939691369	-0.146477841601755
PRRC2A	-0.00502960827403998	0.0858222952889558	0.953266796241429	22.1415235860681	-0.0155254771754194	0.159894306895724	-0.0970983737747743	0.922648272300512	0.984496040408257	-0.126113628520852	-0.0913015718428868
BAG6	0.0314275206581013	0.125227337732656	0.801842145745811	13.2952699846455	0.0789073998915398	0.217837872796253	0.36222994137178	0.717180206665649	0.937799497234426	0.0697321102796368	0.260041756483163
HSPA1A	-0.352668073859684	0.299061779338304	0.238299346309138	190.336149274854	-0.484547934774471	0.443322566136036	-1.09299181180365	0.274397394885811	0.723709987373639	-1.99360879674473	-1.83632847805129
HSPA1B	-0.459477743935843	0.271559140061063	0.0906461990396343	73.8073870923768	-0.674840617364404	0.421086323122165	-1.60261822887232	0.109018966701218	0.546285213488269	-2.5673846084944	-2.54432410980391
ATF6B	-0.0781315118528304	0.105210974198188	0.45771328339161	21.6267003727604	-0.120874026303989	0.180939347276292	-0.668036157549611	0.504110512400969	0.862658958867304	-0.518813128823204	-0.483257329570217
PBX2	-0.0180118368637095	0.0856815169682754	0.833497169586403	15.7256369703579	-0.0510371878591727	0.158085772742061	-0.322844914971867	0.746812695589104	0.948128656239821	-0.195853463332121	-0.22342507600484
GPSM3	0.201336416108412	0.105658454294494	0.056709906744363	15.5053508036412	0.325329913147264	0.184265801372008	1.76554689326462	0.0774718963907933	0.463736666765325	0.982473572180778	1.17687187614949
HLA-DRA	0.136702221638153	0.106469692418936	0.199157938783559	95.5395592604709	0.161824777762517	0.180528154100178	0.896396346426487	0.370041117941974	0.788323573116615	0.635262150476024	0.568540961655118
HLA-DRB5	0.290446787179947	0.307673958768542	0.345165379628332	23.3980963851126	0.391270888997827	0.490012533297013	0.798491594419412	0.424585269062149	0.820994057838924	1.46116970016645	1.42220933327236
HLA-DRB6	0.0665790049961396	0.259661555354719	0.797636688614308	16.7137791975868	0.0860658678093063	0.401980648789231	0.21410450495201	0.830465562811454	0.965192932470274	0.25856399643641	0.286675276736495
HLA-DRB1	0.087203255690136	0.0970846636175306	0.369068991329577	84.3797312772596	0.132761808274373	0.162587324378717	0.816556941211041	0.414181670559378	0.818406336480263	0.369356363599783	0.460410395816668
HLA-DQA1	0.0022182462833433	0.149651389796023	0.988173583593763	15.0765005531646	-0.031777895723624	0.274938719015085	-0.115581740678294	0.907984034733524	0.979656164642957	-0.0871785430633192	-0.151769694846545
HLA-DQB1	0.53160926489511	0.194409035293386	0.00624772840026432	24.0463921880711	0.747901595756681	0.305181114769324	2.45068111872517	0.0142586208203735	0.207776196320857	2.75668157953014	2.74907581651084
HLA-DMB	0.0758155856020214	0.0937482527424199	0.418679298248721	54.9147666463621	0.0887274129171325	0.158955125905577	0.55819158024409	0.576713569715768	0.899248469508848	0.308182411427789	0.296577719039619
HLA-DMA	0.115969310032951	0.086166647965489	0.178343683450548	40.0380827191336	0.159548034197586	0.150884901157363	1.05741550661313	0.290321997581511	0.732953397652015	0.523886062732971	0.560070197164053
BRD2	-0.0410224184363251	0.0621815896446265	0.509433734919692	39.8217342989349	-0.0712087762116147	0.114956923570583	-0.619438777586046	0.535627342043846	0.877850956961111	-0.319465071824549	-0.298474711359534
HLA-DPA1	0.0941491140599495	0.108262367933173	0.384498037429855	41.113499802902	0.127203519814937	0.188818205509993	0.673682495135275	0.500513193137652	0.862658958867304	0.406669141755509	0.439730441675807
HLA-DPB1	0.0375256559845417	0.0912181009801267	0.680791074792492	52.3338748959469	0.036511093941046	0.158337808198036	0.23058986578481	0.817633441395976	0.963570235681141	0.102490965770837	0.102303692113759
RPS18	0.131714866240857	0.126802287353292	0.298924725131951	26.4497988856202	0.18518436797234	0.223930839067905	0.826971259265387	0.408253351807684	0.813154106203564	0.608470345113015	0.655451754035534
RGL2	0.0369562876910673	0.0908521796766208	0.684174120621001	24.5137319218175	0.044228075611384	0.152590687282866	0.289847803944916	0.771932674588692	0.954356331318485	0.0994323498745437	0.131015197141454
TAPBP	-0.0243690436569625	0.0550862255029428	0.658214259411942	38.060356790091	-0.00636532458301615	0.112731265294892	-0.0564645891835346	0.954971704238133	0.991143366450563	-0.230004036830367	-0.0572206606205439
LEMD2	0.0607235841051752	0.109778236055351	0.58016224296724	17.1087022349999	0.0649721230553955	0.204617151885438	0.317530189706543	0.750841335696865	0.949668749992681	0.227108989858322	0.208194701762123
NUDT3	0.0884999244970918	0.0357955941774198	0.0134220820853814	326.811143045514	0.10326421217484	0.0648180991788501	1.59313854437333	0.111129114156139	0.549959059846837	0.376321998796962	0.350662774933754
RPS10	0.0731515777576603	0.126838369574357	0.56412141106958	22.4377993485616	0.134477406254125	0.224821399818192	0.598152161506305	0.549738408226311	0.887546398148371	0.293871504350594	0.466793383638251
ILRUN	-0.0363504802213567	0.0640532406601518	0.570371704406976	39.3725727708393	-0.0896319715274091	0.12678894580123	-0.706938376693558	0.479604773810739	0.852953830445492	-0.294367670626451	-0.367019342866021
BLTP3A	-0.0674649838620148	0.0647054821130271	0.297111762414298	44.5486329337996	-0.0999456408913481	0.117832145620811	-0.84820352175354	0.396324636274977	0.806085024118117	-0.461513113271084	-0.405391984197401
TAF11	-0.0131789811480838	0.0930463832258194	0.887365291728619	15.550942508203	-0.0244309568842311	0.18195879212872	-0.134266427021281	0.893191900174969	0.978867222739016	-0.169891621962094	-0.124434956935193
ANKS1A	0.0113438137808854	0.0478783628751251	0.81271120500862	326.398657550318	-0.0143348990674918	0.0864841490092247	-0.165751750253827	0.868352318477546	0.975321681446287	-0.0381564845283086	-0.0868719527519125
ZNF76	0.0118487623660864	0.126137150059016	0.925160355124196	20.2398046223711	-0.0286481484695866	0.212794353343367	-0.134628330214006	0.892905741247813	0.978812670680544	-0.0354439278453885	-0.140125277656194
DEF6	0.175906147529956	0.0584970694104814	0.00263758766353181	49.6725643796437	0.245153719807262	0.110523024006329	2.21812352685196	0.0265464110832552	0.284418454932853	0.84586353503516	0.878571416653641
PPARD	0.129882522528054	0.0810394347791693	0.108999212537842	145.612547279949	0.144372054414641	0.129333121444451	1.11628060006771	0.264302043043775	0.714080525693254	0.598627093088473	0.503607030805499
RPL10A	0.113260725771946	0.122465967229847	0.355052111397396	15.6387461950062	0.134391745616183	0.213207625020427	0.630332736004668	0.528476909211554	0.873708297516669	0.509335693539413	0.46647467796523
FKBP5	0.477398815585259	0.105095491453546	5.55846073196875e-06	732.377108166478	0.64950369264037	0.162946500766112	3.98599349839764	6.71983518088271e-05	0.0090258859368588	2.46546595705049	2.38298036485288
MAPK14	0.0705560673643122	0.0509989963628316	0.166517880577171	72.186628130085	0.0881952847534809	0.0879952220908867	1.00227356278944	0.316211487358947	0.75382244850482	0.279928561901787	0.294597903471988
KCTD20	-0.0757932925357029	0.107933273087815	0.482539724593597	26.1203592575437	-0.13368694719385	0.184567385517849	-0.724325951840072	0.468865648071223	0.84882504436927	-0.506252340218793	-0.530928589949482
STK38	0.175317426448394	0.0786878399101817	0.0258797360908197	42.6531560634216	0.234666984979696	0.131595482272986	1.78324499387368	0.0745464311412936	0.46002682051825	0.842700957000542	0.839554874618421
SRSF3	-0.00742568000390408	0.081239424350053	0.927170882642883	24.3514367871344	-0.0381310858710398	0.147419911225739	-0.258656280240537	0.795900455093375	0.958882480313186	-0.138985197179691	-0.175407129617261
CDKN1A	-0.473654749861984	0.140087311967991	0.00072185873946342	23.5272337115093	-0.692251540451361	0.224598871647073	-3.08216838034316	0.00205498559582557	0.0870669884795297	-2.64354272299519	-2.60910252021137
C6orf89	0.15454105819543	0.0775987229155911	0.0464214141561459	19.6630764645554	0.196640095022029	0.150054861478462	1.31045467693996	0.190042067131327	0.656563151626234	0.731091422479422	0.69807349124236
MTCH1	-0.18479421235179	0.125233834150561	0.140053092523548	23.2493958838824	-0.243497973484335	0.222634870052331	-1.09370995400272	0.274082207236595	0.723709987373639	-1.09179942789673	-0.939487268474566
FGD2	0.0780226730220374	0.0516442028698813	0.13084626779806	179.380472334354	0.0882838719707611	0.0930089277382345	0.949197825602595	0.342520007262475	0.771707691923092	0.320038766522971	0.294927497663471
PIM1	-0.409787035264409	0.164980380386163	0.0129969397482078	23.5668961601886	-0.604424001325976	0.267888607828977	-2.25625123152623	0.0240549017222119	0.270116902976872	-2.30044879000495	-2.2823347580355
TBC1D22B	-0.0453292749052828	0.106363463022254	0.669981524473456	16.2792612551923	-0.0461953075123137	0.200832068737108	-0.230019577066569	0.818076557250281	0.963570235681141	-0.342601273488719	-0.205410562317878
CMTR1	-0.182353993531964	0.116770830466252	0.118372833203282	13.194360918578	-0.239927355209033	0.20728762910791	-1.15746104213547	0.247084047088808	0.705221335635026	-1.07869070344141	-0.926202563528669
ZFAND3	-0.0768612944060494	0.0305858596717509	0.0119720107300845	483.530831655301	-0.140724291001163	0.0605884572655861	-2.32262541995921	0.0201992839182299	0.248853370330407	-0.511989588912392	-0.557111460498718
BTBD9	-0.0649504420631703	0.0463762077716957	0.161360010129926	138.553804803284	-0.116796745634857	0.0833160393607578	-1.40185187067196	0.160959485229003	0.621166002211717	-0.448005129763769	-0.468087556019884
NFYA	0.00153671582588843	0.0930444186999478	0.986822787348014	17.4698579067365	0.049263156190574	0.177393241818624	0.277705935612492	0.781238103800983	0.955383103343432	-0.0908396880811764	0.149748524177843
ADCY10P1	0.284899753836721	0.0944060898399804	0.00254607486422433	15.6927753607749	0.390172359368467	0.181287905399789	2.1522249843862	0.0313796387649627	0.31112795433824	1.43137133493377	1.41812218620842
TREM2	0.0681317359754068	0.115672780636611	0.555858558490872	26.5310066026204	0.10145850849405	0.194565660519606	0.521461537576033	0.602045292647907	0.908417027031294	0.26690518387218	0.343944543308456
TFEB	0.171388807839259	0.0530327407069498	0.00123032632729093	49.4861082995215	0.212671025170666	0.0946860283990784	2.24606553645179	0.0246998104294735	0.273524651017708	0.821596628807188	0.757717553030191
CCND3	0.369707168065039	0.0937223696501836	7.98980355770059e-05	191.538192343516	0.526964094607051	0.150619586875848	3.49864254402327	0.000467633051228142	0.0415363744050545	1.88695220983533	1.92706425213893
TAF8	0.13212307582605	0.0915392287225682	0.148922116600818	14.3138976392904	0.225425914895775	0.1906116148613	1.18264521844489	0.236949783592371	0.701725274917227	0.610663225082979	0.805172904891112
TRERF1	0.0624350303394382	0.228924951884711	0.785059669768476	40.5165452929933	0.0397737026677943	0.344090712663207	0.115590747451311	0.907976896213972	0.979656164642957	0.236302787120592	0.11444242858653
UBR2	0.0832609826025841	0.0489150456712679	0.0887263425769624	93.9334514080419	0.102213347099822	0.0898170441605168	1.13801726671333	0.25511327241858	0.707646107229631	0.348178684281646	0.346752966776405
BICRAL	0.0670902773886934	0.0533713481214425	0.208736723258205	49.2761589851712	0.0733693523427799	0.104028126528293	0.705283799596499	0.480633640198214	0.852953830445492	0.261310524272828	0.239437109895624
RPL7L1	0.103065437593139	0.0920207148123266	0.262703402898318	16.9753027237533	0.210629817691575	0.176313608211564	1.19463165565095	0.232230975572045	0.698362467840181	0.454567152950851	0.750123115035896
CNPY3	0.193603000284947	0.0636075658152511	0.00233680085807442	45.3352038977681	0.290868722375396	0.11317345694966	2.57011432022241	0.0101664959495424	0.171213740654831	0.940930077677496	1.04865689594422
LINC02976	0.0431904063294427	0.0851621828437182	0.612046235555023	21.180961332809	0.105416704046869	0.160140377433934	0.65827685519449	0.510360247420655	0.86349909826906	0.132921700414875	0.358671253357824
PEX6	-0.060033958318521	0.108247618362716	0.579169368685776	13.6259187534275	-0.0957391218565988	0.198679309547897	-0.481877665442151	0.629892853019189	0.918406126972908	-0.421594043112824	-0.389741371357471
CUL9	-0.233125753300923	0.0911622683868948	0.0105499895019371	13.4320473397219	-0.394092933723971	0.178117662060661	-2.21254270443858	0.026929188913155	0.286073562264457	-1.3514338703721	-1.49978508215026
XPO5	0.394316952821722	0.168690723601032	0.0194124662318557	13.1222340467613	0.581532126562959	0.2732912088511	2.1278844973012	0.0333466612413269	0.312965890064263	2.01915465195206	2.13008797187582
VEGFA	-0.324086722484707	0.256259792875766	0.205985939595235	14.9250698491775	-0.491223693225107	0.419009972010617	-1.17234368162641	0.241059100680742	0.702649571810172	-1.84007131203584	-1.86116604803747
SLC29A1	0.492987950069174	0.113205426514822	1.33183315004795e-05	16.9146605336127	0.720126736600608	0.207685272594275	3.46739432991676	0.000525530322710625	0.0434417743470146	2.54920995032943	2.64573774440315
HSP90AB1	0.0122306814641316	0.177508908686528	0.945067794076232	44.8218497811031	0.00305711663135923	0.29090477925471	0.0105089941773782	0.991615190131532	0.997514603337629	-0.0333922789605328	-0.0221638884450248
CDC5L	-0.149334581586603	0.105302188410043	0.156146191359698	20.3061412181318	-0.204763506762213	0.179787244258133	-1.13892121550192	0.254736015944043	0.707646107229631	-0.901312195681413	-0.795373302218564
SUPT3H	0.19024690666136	0.0689578601170194	0.00579986819744781	105.461510298875	0.233388368972461	0.116252549569017	2.00759785344666	0.0446860428575319	0.361301060284273	0.922901322960735	0.834797705107274
RUNX2	0.203994557616942	0.044753542141046	5.15995924199194e-06	199.15177521069	0.248677237271483	0.0761836590854888	3.26418080014287	0.00109781086105359	0.0623262310497123	0.996752965616925	0.891680880134422
PLA2G7	-0.321766867401787	0.104604200960717	0.00209768618454527	34.4315948904001	-0.536855818982209	0.182825798327048	-2.93643360999772	0.00332009879012808	0.105686612931996	-1.82760917511139	-2.0309431790543
CD2AP	0.13544466805821	0.0511444105190051	0.00809027278189789	71.9661845095786	0.176466037132117	0.0936785301090616	1.88374045714288	0.0596000911219004	0.419622018961144	0.628506640177791	0.623014667821591
PTCHD4	0.0752495244806502	0.226261988004749	0.739453636345877	65.0988440326739	0.0693050952631574	0.350647247756213	0.197649049597964	0.84331965570857	0.967083065503805	0.305141561482432	0.224315791411228
FBXO9	-0.090834550509029	0.135895777300643	0.503869781988366	19.9892301486095	-0.158985464204992	0.233622749934502	-0.680522184802484	0.496173879608018	0.862658958867304	-0.587053170304942	-0.625053278770572
ELOVL5	0.0888916419774717	0.114459595424448	0.437382838515722	43.6842617665432	0.0848960918087805	0.191278504358479	0.44383498341076	0.657161893689691	0.929051442120909	0.378426284065527	0.282323053165786
GCLC	0.0527614985152119	0.200979910869348	0.792919600386254	16.1255875277479	0.0383896714266485	0.323854290620076	0.11853995002859	0.905639842678664	0.979656164642957	0.184337093649447	0.10929305521282
DST	0.0345304606996663	0.109497524622626	0.75249303920926	139.554861151647	0.0185206643915034	0.174036196367286	0.106418462239989	0.915250345504079	0.982511433273092	0.0864009375486475	0.0353691922629314
ZNF451	-0.0737756416237981	0.089906961494839	0.411886892539394	43.7869379136324	-0.133540188706073	0.157991381696174	-0.845237172258405	0.39797843176152	0.807042411450029	-0.495413627872053	-0.530382565967611
PRIM2	0.0320034670451744	0.0696471928391949	0.645869153285402	78.1662662963536	0.00760810002278256	0.12450841830554	0.0611051053922514	0.951275503236042	0.991143366450563	0.0728260633414854	-0.00523167477578042
PHF3	0.0980346030396785	0.0662713436694479	0.139062554027216	77.3217012850717	0.10565636233949	0.12077686915067	0.874806269466079	0.381679325359358	0.797754196551007	0.427541779895846	0.359562916778508
ADGRB3	0.474866819480927	0.312462572350208	0.128572351283071	14.4318706917554	0.687597336260015	0.480134511099803	1.43209313299516	0.152117169469254	0.600939205356658	2.45186420995143	2.52471010933479
LMBRD1	0.00770864792745488	0.0841154534183905	0.926981162535816	56.9239629953888	-0.0244552793648453	0.146275056036925	-0.167186942377051	0.867222958290395	0.975321681446287	-0.0576844002770377	-0.124525450220557
FAM135A	0.150997155626396	0.0538992411240218	0.00508702285428829	188.047172921703	0.17670023924138	0.0943024713383802	1.87376042996092	0.0609634526269572	0.423343026882664	0.712053768193444	0.623886031176444
SMAP1	0.102356245231326	0.0701531893534164	0.144554350349941	64.5690627572259	0.129191290757933	0.11225455684406	1.15087791881269	0.249782463142412	0.705221335635026	0.450757409668284	0.447126065750318
LINC00472	0.300161252971426	0.086959231475606	0.000556970029191924	56.5182229239644	0.405111886125188	0.146325759011917	2.76856165900493	0.00563043306156909	0.132903521428915	1.51335528871144	1.4737056145371
OGFRL1	0.103075123711871	0.0764333108635797	0.177477419246671	163.003872667	0.128209276144855	0.132112958181718	0.97045193680779	0.331821271205009	0.763529376037541	0.454619186260514	0.443472419972068
CGAS	-0.0377515813790925	0.114682784217799	0.742017645597561	24.4994006549558	-0.0868815650271505	0.181510758206516	-0.478657936783561	0.632181994442935	0.918582122268402	-0.301894310803788	-0.356786286285893
EEF1A1	-0.103990970997934	0.0910011715338963	0.253145223112023	61.8543881274361	-0.132351337328044	0.150544135857838	-0.879153057499539	0.379318292938751	0.795470616608415	-0.657728754644442	-0.52595937128145
SLC17A5	-0.0952512858720085	0.0948714335361226	0.315376751027546	28.71926328625	-0.148933332252688	0.163472595821103	-0.911059933346099	0.362263795884712	0.786236402159798	-0.610779635487075	-0.587653703468097
TMEM30A	-0.23514272791019	0.0809373318562423	0.00366966466378172	16.2698217083986	-0.381433746153766	0.190589057278305	-2.00134127111391	0.0453556249788999	0.362515858866186	-1.36226894965738	-1.45268579604394
SENP6	0.04786861194641	0.0296103868066293	0.105961291792781	148.583167270457	0.0508647937989837	0.0662335735462482	0.767960885629505	0.442510423190193	0.832276263834834	0.158052769759938	0.155707515427382
[truncated: 3,473 more rows]
