# Supplementary material for: Integrative analysis reveals generalizable human neurodegenerative disease-associated glial states
Source: bioRxiv. 2025 Sep 25:2025.09.25.678630. Preprint. [Version 1] doi: 10.1101/2025.09.25.678630 (PMC12485690; doi:10.1101/2025.09.25.678630)
Supplement: Supplement 6 [file media-6.zip › microglia_diffexp/Mathys_2024_AD_EC.csv]

gene	nebula_logFC	nebula_SE	nebula_pval	DESeq_basemean	DESeq_logFC	DESeq_lfcSE	DESeq_stat	DESeq_pval	DESeq_padj	nebula_zscore	DESeq_zscore
ENSG00000238009	-0.469457467020434	0.175092661776873	0.00733598819325017	8.41752992947506	-0.671801118725894	0.291560105715958	-2.30415995040272	0.0212136664576574	0.142119430563703	-1.68826857499115	-1.8032552038099
ENSG00000241860	-0.326214859128625	0.159004120963028	0.04020732600574	12.842209404698	-0.523722186319894	0.283769128721913	-1.84559253742196	0.0649513908871497	0.266093166312548	-1.25940405700408	-1.45419785392126
ENSG00000290385	-0.375387386806826	0.159657452700422	0.0187127256393794	10.884277506808	-0.569958497960035	0.267995040620385	-2.12675016910996	0.0334408466404585	0.184425696604892	-1.40662528322502	-1.56318786450213
ENSG00000291215	-0.197764138925136	0.134236499154446	0.140683202583366	13.7549882127006	-0.318736487940739	0.225914248038925	-1.41087377492818	0.158281836162167	0.430000988960044	-0.874826053182961	-0.970997688450585
ENSG00000290784	-0.0293861817406568	0.187495887431959	0.875457847379571	3.14711755432951	-0.14879376073907	0.325263162318856	-0.457456539739372	0.647342933329113	0.840931307676483	-0.370706974995613	-0.570402161281188
LINC00115	0.205435438225354	0.111376241575388	0.0651077427336996	10.2181457448903	0.29805099770954	0.204879705154462	1.4547609656351	0.145735448054863	0.409088530240875	0.332342643702559	0.48291747481704
LINC01128	-0.496660947927269	0.140950608034193	0.000425642243064061	20.5076188305291	-0.763691348640295	0.242707580048969	-3.14654922803074	0.00165209447676688	0.0316254578665494	-1.76971506565748	-2.01986238494919
NOC2L	-0.0124712052431159	0.0831471693706579	0.880772871977958	27.6845649683885	-0.0468076196220651	0.148806917691394	-0.314552712657741	0.753101287595876	0.894047538527245	-0.32006398999872	-0.329996510286447
KLHL17	-0.125744873003647	0.21846912055073	0.564904002746888	4.74343421628788	-0.0538882138356704	0.378508590520394	-0.142369856815091	0.886787870603126	0.957626834616938	-0.659202306730849	-0.346687159061936
ISG15	-0.26083359674449	0.372170003798758	0.483399566203298	3.97018686478332	-0.337810058775063	0.578330653953779	-0.584112317868009	0.55914474797613	0.790075430771266	-1.06365431472811	-1.0159586425861
C1orf159	0.333913499920127	0.160648682179001	0.0376603447690247	13.3119831777545	0.423230017059511	0.275298033893393	1.53735212371115	0.124207103689685	0.378288443696031	0.717002507213699	0.777994269645346
SDF4	0.252924038281915	0.12355965059714	0.0406601240250844	25.5790310065066	0.36004219407893	0.203556706116101	1.7687562397162	0.0769345624168105	0.291943436705676	0.474522235884521	0.629045505115082
B3GALT6	0.378166194723568	0.161267701468889	0.0190291572120131	5.68136160512085	0.563160169085009	0.294799702753825	1.91031457570797	0.0560927221871008	0.245064291898432	0.849493886041718	1.10784300127731
UBE2J2	-0.15613232170423	0.048826796051868	0.00138539371064872	49.6629472088415	-0.2608407593306	0.0866909460277296	-3.00885814819884	0.00262231520823899	0.0407573001984245	-0.750181511393723	-0.834523652136502
INTS11	0.12434628015726	0.137679622241807	0.36644270842689	15.9502575069133	0.243681992921612	0.220738375216941	1.10394032157808	0.269619026325565	0.559628802173476	0.0895638839419326	0.354756767422664
DVL1	0.477673031839771	0.302573941773145	0.11440522615339	3.7882083407492	0.916606189025041	0.479004813045069	1.91356363039049	0.05567593588953	0.244469353123659	1.14741468184635	1.94099954180864
AURKAIP1	1.10418154125351	0.171621594835495	1.24440545751739e-10	7.43578613102535	1.36590907159035	0.290628355207298	4.69984792301523	2.603553007998e-06	0.000434292362863304	3.02316431988329	3.00011356253628
CCNL2	0.032101223853418	0.0755259723343063	0.670810753164736	69.680417077918	0.00422920154286902	0.125783882310066	0.0336227620359478	0.973177971048311	0.99033832734235	-0.186615335290924	-0.209690554178334
MRPL20-AS1	0.180657308728521	0.149696657573183	0.227500472507436	5.20006944075078	0.289214390499894	0.275311037319836	1.05050052956615	0.293488047606474	0.584157713065204	0.258157589969757	0.462087484726693
MRPL20	0.122891791949205	0.0754058636181013	0.103156908808097	27.6700717277009	0.149700527103627	0.131588141641842	1.13764451139589	0.255268952213635	0.547133615725073	0.0852091853404071	0.133220044648813
ATAD3B	-0.291737599971988	0.0886713331368567	0.00100151595218227	20.8919001145495	-0.462028198278525	0.162173866225987	-2.84896826492806	0.00438612552695427	0.0560579912338808	-1.15618006976073	-1.30877041451524
ATAD3A	0.128834445987204	0.152978124667426	0.399689661906323	9.92077069643499	0.187550983013496	0.249383362796967	0.752058922094928	0.452015625538228	0.715195978126994	0.103001331804922	0.222442593848122
SSU72	0.114017460044408	0.0681073545356563	0.0941140123729656	38.3151481918933	0.130828373263444	0.124133275185419	1.05393475736482	0.291912788435206	0.582793291250328	0.0586396741396423	0.0887338783919975
MIB2	0.0944322274111677	0.151496315786052	0.533067562127277	11.4718754357229	0.167496975279607	0.257948099541672	0.64934370742494	0.516116240739259	0.760268887059046	2.01404297981723e-06	0.175170516176431
CDK11B	0.00638992390488185	0.0791132704884259	0.935625419037564	41.4185935385537	-0.0654577510744182	0.136698344715741	-0.478848161698922	0.632046651274395	0.832607487099147	-0.263594276274592	-0.373959316838727
SLC35E2B	0.113219633208939	0.100570701664905	0.260262235575028	37.9800291276508	0.091952971859394	0.167021927812724	0.550544309143034	0.581946094520526	0.803555613509357	0.0562510020380485	-0.00290471171310709
CDK11A	0.182235689257521	0.0748897851330438	0.014958381036516	63.2751464623503	0.202960766953256	0.123661028134235	1.64126701852212	0.100741999266052	0.340129887676774	0.262883218850242	0.258767128722683
ENSG00000290854	0.0843309184162683	0.0999745531898905	0.398935541733498	24.45335835541	0.0853997181745965	0.17246731459891	0.495164654086498	0.62048389850156	0.826489454114118	-0.0302410335871506	-0.0183522931292918
NADK	-0.187905502367193	0.093005896202432	0.0433459368381563	34.8945466015082	-0.310534146066766	0.156520223020706	-1.98398737283735	0.0472572476122637	0.224655026195127	-0.845309560306587	-0.951662812983225
GNB1	-0.0723746528622596	0.0281827046058632	0.0102271792829919	395.045645271168	-0.141635112497318	0.048048276645498	-2.94776675430644	0.00320078466595722	0.0455140274299413	-0.499413302099713	-0.553527520551068
CFAP74	-0.494680325386984	0.147923587666587	0.000825317609608886	47.7553233868547	-0.800966458243475	0.234445006637993	-3.41643641606856	0.000634464783944031	0.0174483242148405	-1.76378513500657	-2.1077287057248
PRKCZ	0.27130029089312	0.355862228985224	0.445836517715257	10.907906726748	0.33440798974742	0.487092743845089	0.686538639659499	0.492373506975039	0.745687628535124	0.529540242289891	0.568619573586025
FAAP20	0.0708603168242516	0.0961293363241728	0.461040139682654	18.2339789917824	0.0751472952857383	0.172216782108832	0.436352917326311	0.662580693709318	0.848852451449718	-0.0705716526939991	-0.0425196983460618
SKI	-0.179954131135889	0.0630979217770012	0.0043447573831104	360.415383428308	-0.311602717972428	0.0991605422979585	-3.14240635187453	0.00167565306104522	0.0317462329197729	-0.821503368555141	-0.954181691742649
MORN1	-0.269845269898109	0.201542281280395	0.180602729694232	8.89438765798196	-0.454898433585665	0.343232008145899	-1.32533803022328	0.185059060710423	0.464649362528236	-1.09063502193642	-1.29196385919651
RER1	0.1278325629631	0.0573046435561953	0.0256974283568509	37.8759775642684	0.167290164803708	0.107386612988351	1.55783072161755	0.119273381290186	0.371518126489717	0.100001720959132	0.174683014575269
PEX10	0.482950808785126	0.136010742666444	0.000384020699502332	7.8798258714521	0.444132296106601	0.247749584864957	1.79266615663025	0.0730263211150884	0.283202316353306	1.1632162041659	0.827265925054138
PANK4	0.1630110820821	0.212907439027694	0.443888774519543	5.23480923705326	0.204311486829825	0.364727665720245	0.560175457012182	0.575359765827819	0.800171230027233	0.205325261681484	0.261951097521594
TNFRSF14-AS1	-0.0555581478139442	0.150443779327607	0.711907790934878	5.25798479484191	-0.134650855176092	0.280499984157124	-0.480038726493	0.631199856232437	0.832257187582223	-0.44906513797511	-0.53706396080036
TNFRSF14	-0.039162928031481	0.0870690152896008	0.652860579978241	27.5262733642795	-0.0449840492274774	0.155576593004763	-0.289144069545862	0.772471130537995	0.903773954482919	-0.399978290613262	-0.32569792007562
MEGF6	-0.342399603261987	0.353959038722984	0.333372869954879	4.08355007451926	-0.552419503060867	0.580799269180393	-0.951136704838532	0.34153498416721	0.627495037225637	-1.30786074592963	-1.5218442717321
TPRG1L	-0.207748756743377	0.365302048923063	0.569556995075567	2.93962726900078	-0.266818313452212	0.5986909651441	-0.445669517307632	0.65583598676753	0.845928616091919	-0.904719730566574	-0.84861417241919
WRAP73	0.00555934957807198	0.0845776951505825	0.947592244581857	16.1502013240569	-0.0333379455376719	0.171201277207709	-0.194729537544424	0.845604686920603	0.938403409561386	-0.26608099348508	-0.298245276918077
LRRC47	0.118265380019448	0.265170114480155	0.655598583560311	6.92692126552891	0.221239960539263	0.387682921304103	0.570672444881109	0.568221700706088	0.795394747633648	0.0713578323703215	0.301855546281901
CEP104	0.146004856613598	0.070660561884509	0.03880158025858	37.8220893172246	0.21520346659238	0.123253701703186	1.7460203111029	0.0808074225358898	0.300792263660754	0.154409079718104	0.287626090778125
DFFB	0.129357972815014	0.1031252339309	0.20970482781877	15.273796661842	0.208512556331252	0.187630703524581	1.11129230138998	0.266442552090595	0.556965665841821	0.104568757056156	0.271854019990307
C1orf174	-0.0736143838357159	0.125021917852014	0.555987511301143	9.17356545721898	-0.128332491008623	0.216765031882566	-0.592035024718137	0.553827134880398	0.786260525610906	-0.503125023313045	-0.522170069980825
LINC01134	1.21332026773209	0.242377349548762	5.55974579685012e-07	3.84177199512955	1.43335973081444	0.355751987679867	4.02909830571147	5.59912021519588e-05	0.00352932792630301	3.34992273355523	3.15911084847328
NPHP4	0.0613271489352812	0.0544804050494354	0.260303739092174	44.2173100499487	0.0172254977365908	0.105470732126543	0.163320168441837	0.870266354979192	0.950300173859716	-0.0991137011233406	-0.179055185364961
KCNAB2	0.276702095784143	0.234129092939237	0.237270941243994	12.8403367922208	0.398612444520202	0.364939303789296	1.09227052384127	0.274714212312749	0.564997317564677	0.545713100945176	0.719964781644294
RPL22	-0.0809454256605286	0.104787409643269	0.439834439846636	38.2138631367977	-0.135717978438301	0.171945721001525	-0.789307100216218	0.429932537779725	0.700770826827659	-0.525073965494523	-0.539579424761767
ICMT	0.0868460854833035	0.223712604811407	0.697865214035954	6.07290685947106	0.113063377773905	0.375863978665366	0.300809293232556	0.763559921464959	0.899957352606833	-0.022710690990514	0.0468575483455305
TNFRSF25	-0.252449832966272	0.169675280943879	0.136792840669637	23.0193488581846	-0.435941437112515	0.277909291424505	-1.56864649928748	0.116730331231654	0.366878960053036	-1.03855355131295	-1.24727769862491
PLEKHG5	-0.396958569742118	0.112086162648468	0.000397785876007434	34.5238476685031	-0.606117684265498	0.191425153561916	-3.1663429438987	0.00154368681149877	0.0306219727183636	-1.47120882514812	-1.64842368799732
NOL9	0.0548382804612632	0.0670623392087301	0.413516538782842	27.1683761226948	0.067459851064329	0.121307887131199	0.556104410518406	0.578139480174051	0.801654388449284	-0.118541198928276	-0.0606408372801587
ZBTB48	-0.0528816693874998	0.0716658257246636	0.460579827106904	22.1449146706885	-0.0623603341238066	0.131169728815277	-0.475417115572657	0.634489697463591	0.834180097195983	-0.441051833504091	-0.366657966574287
KLHL21	0.587598905214103	0.179401882752179	0.00105541659923029	15.9222110204327	0.80797962470717	0.287473530922833	2.81062267581101	0.0049445735197333	0.0605388258233166	1.47652979216743	1.68494083006467
PHF13	0.232604229698489	0.1548903504313	0.133165612233714	6.27708183063314	0.321265427663526	0.28301221108927	1.13516454440968	0.256306382051409	0.548230967950905	0.413685275136763	0.537639421195589
THAP3	0.3097851246872	0.169552798207164	0.0676889848326664	8.61946249341048	0.338370812803965	0.280831672395697	1.20488835862927	0.228246403279772	0.51551514962365	0.644762800283089	0.577960892379454
DNAJC11	0.0601330024186684	0.045689706744003	0.188134756490821	63.439978352659	0.0367907799333152	0.0804483334253648	0.457321840824055	0.647439733449879	0.840931307676483	-0.102688943698091	-0.132935150310364
CAMTA1-DT	0.165784811927883	0.145838429627453	0.255634274820055	5.65172941169027	0.161145045525353	0.266114822617752	0.60554704897751	0.544815573149456	0.780039737662783	0.213629734288103	0.16019750326586
CAMTA1	-0.0723839283696259	0.0666715287910769	0.277620705037255	99.4966660048549	-0.144079333189906	0.120889868723287	-1.19182305938059	0.233330632045204	0.521387925286406	-0.499441072719463	-0.559289131494875
VAMP3	0.0409014167659147	0.0886091825073655	0.644372904645135	20.7837529953399	0.00624873325705816	0.163132931967332	0.0383045482092452	0.969444864502718	0.989266438878366	-0.160267794240417	-0.204930036414482
PER3	-0.576563014749293	0.332895494708463	0.0832799712089765	40.4101061645711	-0.915426343208494	0.516899286177122	-1.77099556468494	0.0765614392822954	0.291299770311226	-2.00893970613373	-2.37753794506281
ENSG00000236266	0.681911982485919	0.287303025949212	0.0176206836143144	7.34792643407521	0.951594195963535	0.433742178173164	2.19391667181518	0.0282414006156868	0.167734940996342	1.75890061059462	2.02347461629359
PARK7	0.262961019732822	0.170956470103626	0.124005758506633	16.916194127574	0.378687114655455	0.279073697146555	1.35694305313406	0.174799305620685	0.452385296526549	0.50457268857692	0.672996028390616
ENSG00000284747	0.0762269465572671	0.154052303528681	0.620732749798833	6.18264325883999	0.083683303813337	0.280054627675808	0.298810644579703	0.765084528608017	0.900885109410208	-0.0545041075163577	-0.0223982910205339
ERRFI1	0.215908916989674	0.334394119700096	0.518491803598283	5.64948404610193	0.318306722794916	0.539472039949284	0.590033772324585	0.555168007874553	0.787153946265733	0.363699957619243	0.53066504838131
RERE	-0.0244050765382128	0.0224945128703468	0.277950598245449	874.776023618103	-0.0860446878359473	0.0415027982030612	-2.0732261814	0.0381512349014921	0.198988809407256	-0.355793679900465	-0.422487635293927
RERE-AS1	0.227200255876846	0.153367021493134	0.138495933658603	5.13719001272143	0.339519608052156	0.283415076100552	1.19795888321657	0.230933024328628	0.518582909608805	0.397505922761496	0.580668876684735
ENO1	0.242018512531309	0.139865607579141	0.0835651334591325	62.4208800602042	0.323200430204787	0.220387898565913	1.46650715537416	0.142510173291776	0.40430710471657	0.441871384903355	0.542200683544701
SLC2A5	-0.12386732278563	0.0543290361155214	0.0226108321827831	442.866077094604	-0.207673065857361	0.0927296783778282	-2.23955339315634	0.0251199313320989	0.156867334529593	-0.653580971842459	-0.709194721937458
GPR157	0.283308638181804	0.173076540057072	0.101651788846047	4.47603043606283	0.454436985863825	0.308836515789046	1.47144836387882	0.141169902155487	0.402187494354079	0.565492911314687	0.851556535741546
MIR34AHG	-0.0870263220905039	0.0672139394801308	0.19540097177655	158.820830272092	-0.157398792066768	0.107853231012919	-1.45937947883929	0.14446069093625	0.407061916301774	-0.54328000596497	-0.590686271803538
LNCTAM34A	0.00948813640500592	0.148104909703932	0.948919570696013	9.9634986171355	-0.00146140765196868	0.247233291170444	-0.00591104719372595	0.995283694170962	0.998400889713604	-0.254318311322244	-0.223104676852827
H6PD	0.026475871683965	0.0783199812863456	0.735327413844205	40.4068697499968	0.011544282432337	0.134336101964246	0.0859358151944113	0.931517440400991	0.975779110185733	-0.203457488489379	-0.192447164399578
SPSB1	-0.318002958673884	0.273309669618409	0.244616078348142	10.7390579764031	-0.518313175010001	0.434971694153199	-1.19160207888711	0.233417309486503	0.521387925286406	-1.2348178477601	-1.44144752460249
SLC25A33	-0.132136849276456	0.0790563071159101	0.0946373589572757	36.7238112753654	-0.201535855228005	0.132494438570116	-1.5210891672359	0.128237462549375	0.384017574110873	-0.678339711889612	-0.694727853199387
PIK3CD	-0.175219997862672	0.0422834185529505	3.41387395832269e-05	212.960040100385	-0.293848130842741	0.0730414688089798	-4.02303151393657	5.74538053334962e-05	0.00359309404908462	-0.807329500778045	-0.912329896682
PIK3CD-AS2	0.0148324122742141	0.129299781432585	0.908672324709854	8.62589117746364	-0.0886168198340456	0.251612719645047	-0.352195310153867	0.724691793871732	0.879951197218932	-0.23831769301202	-0.428550763682497
CLSTN1	-0.0702026184889313	0.118084543472331	0.552170056204911	41.9744355716308	-0.118572955525323	0.189602966570342	-0.625375001615985	0.531724965156418	0.771583174116363	-0.492910289565396	-0.499164517897261
CTNNBIP1	-0.0782436840450448	0.0686138783318626	0.254141437993171	31.0079579135954	-0.152588757719766	0.132530065915215	-1.15135200956878	0.249587448510359	0.54045242342132	-0.516985023714538	-0.579347873999356
LZIC	0.414443102014881	0.0890643713939611	3.26666885009873e-06	19.1927256321672	0.588215644503271	0.156860863973876	3.74991970336995	0.000176891203417697	0.00776970960698988	0.958105971429758	1.1669047307725
NMNAT1	0.0905137196515098	0.0795497745578763	0.255193577181916	19.1602228155487	0.113368432312793	0.138328934929727	0.819556894371995	0.412468755489301	0.687608045673998	-0.0117298928687096	0.0475766346273236
UBE4B	0.0175466659293948	0.0506751122194431	0.729148786324477	116.990330165543	-0.0138819996917124	0.0839884329634679	-0.165284661255087	0.868719931316122	0.949174698935255	-0.230191290521478	-0.252382973711112
KIF1B	-0.177176315227215	0.218135606139014	0.416659584589247	33.3150151295143	-0.297340272417116	0.321998270235012	-0.923421955652436	0.35578735432477	0.640437122504682	-0.81318666238605	-0.920561706998172
PGD	-0.0471023225379498	0.0748523539200582	0.529172467450959	24.5034352791719	-0.130269399023155	0.145458485081458	-0.895577861615996	0.370478263854569	0.652566512611214	-0.423748624372458	-0.526735823984756
DFFA	0.195472343941265	0.105314293317744	0.0634413570617013	23.2422283363378	0.223413972186496	0.198408865289273	1.12602817349299	0.260153594332611	0.551787743791082	0.302513407201691	0.306980210080323
PEX14	0.0566228769474719	0.0412675473402158	0.170034758998419	83.7246294686314	0.0392500480555596	0.071693684343609	0.547468698462259	0.584056769471506	0.803625708333175	-0.11319816501453	-0.127138068987123
CASZ1	-0.050457198121628	0.227300622062887	0.82432600712852	3.65657823395006	-0.0923981177840354	0.378368834297112	-0.244201185215694	0.807075009180479	0.921532040274047	-0.433793031698437	-0.437464184519054
TARDBP	0.271980633813509	0.0833077700002962	0.00109553340751237	55.549431623206	0.388799645943867	0.140393871810029	2.76934912422647	0.00561684120208961	0.0652495628552935	0.53157717070744	0.696833675751017
SRM	0.324917352096431	0.148022857057913	0.0281601180283874	17.7853578236408	0.510571832395243	0.239643120474429	2.13055075974828	0.0331261698224725	0.18370554078634	0.690068282425889	0.983879753151968
EXOSC10	0.0565346887421442	0.104915683597558	0.58998462037252	34.9874759742398	0.0540398649755797	0.169524953045748	0.318772334129458	0.749899158828673	0.893209214422133	-0.113462198130979	-0.092274944195772
ENSG00000226849	0.0767133239235394	0.121461061953135	0.527656265876914	7.90038558181463	0.0505970525251686	0.213915791343914	0.236527898231802	0.813023061671903	0.924174680475856	-0.0530479067544745	-0.100390474005301
MTOR	-0.0649996535287744	0.0516539673510887	0.208259021511998	73.7204622583196	-0.101516330260681	0.0889693216815871	-1.14102623625702	0.253859005184581	0.545441221446456	-0.47733275231875	-0.458957985366382
UBIAD1	0.0802938384329575	0.186264008525758	0.666413521786586	8.60573530004618	0.00412023077160488	0.301079703234422	0.0136848506469958	0.989081409749681	0.996513762734308	-0.0423279425495005	-0.209947424267919
MAD2L2	-0.171447700475596	0.269760420650764	0.525066226584775	4.81105542228571	-0.229088567201401	0.431111191591312	-0.531390907194481	0.59514792121358	0.810944277763836	-0.796035343792057	-0.759676164666878
FBXO6	-0.168016269792688	0.226212285341194	0.457640828815131	4.6089373957914	-0.37042678649193	0.389634845391021	-0.950702409894025	0.341755464510146	0.627721079167979	-0.785761732556617	-1.09284404656561
AGTRAP	0.0616409642657012	0.0917282432806873	0.50158657805839	13.5527264446722	0.0643814653915925	0.166128191961377	0.387540878110325	0.698355828235571	0.866588146326224	-0.0981741464587174	-0.0678973262850526
MTHFR	-0.100133632259165	0.0551642928474825	0.0694948286519085	90.3543705350297	-0.13940681558602	0.095425983199335	-1.46088948640764	0.144045772341743	0.406611483012373	-0.582522940314753	-0.548274893442102
CLCN6	0.069346667743261	0.0399860908386434	0.0828702322351739	74.5917310445825	0.0610844298284452	0.0806920517958222	0.757006774136927	0.44904580403795	0.712270018889548	-0.0751034773589824	-0.0756692252139658
KIAA2013	0.0169702966808476	0.159551965096101	0.915294989605839	18.4171550908442	-0.013642573644774	0.253112744570509	-0.0538991968497012	0.957015476558532	0.985734186511118	-0.231916924560112	-0.251818589432534
PLOD1	0.3010583470793	0.0937052766644621	0.00131437854549841	23.1399683069528	0.404555381096355	0.161606705003453	2.50333289752867	0.0123029762285037	0.103729870910872	0.618635062681304	0.733973700118534
MFN2	0.153303808820738	0.111495213676971	0.16913731182135	24.4044918771794	0.177775920400967	0.186822038701088	0.951578955229181	0.341310558622548	0.627351109535496	0.176261946446767	0.199400440618859
MIIP	0.0151824751632857	0.0890134802155938	0.864566784245235	15.9087349299455	0.046824965582014	0.164564821429799	0.284538124097129	0.775998022032482	0.905605390871769	-0.237269614131047	-0.109282182302583
TNFRSF8	-0.425752158481052	0.232343255091232	0.0668877614828382	3.64637834418153	-0.708906924926114	0.394156740761224	-1.79854066064435	0.0720913712035641	0.28109961719598	-1.55741605592521	-1.89072243609801
VPS13D	-0.0285955696288127	0.0250138414741001	0.252959776433177	304.366224694102	-0.0790647335060827	0.0471380702045074	-1.67730102575397	0.0934836320985162	0.326217636872617	-0.368339903582637	-0.406034218719811
LINC02766	-0.215870456893684	0.0908852397559798	0.0175395297406535	27.6476239381585	-0.353601460072344	0.153319410134633	-2.30630589931072	0.0210935457455849	0.141689961586983	-0.929035882523455	-1.05318274056071
DHRS3	0.021370152385739	0.0659143097461941	0.745778201566052	149.683948398441	-0.0156458508143495	0.109428293303193	-0.142978112351615	0.886307467387744	0.957509358688159	-0.21874387483795	-0.256540791359188
PDPN	-0.365416724658166	0.118878505879362	0.00211303561088126	39.4204946943603	-0.555734563287412	0.19652982959244	-2.82773645323911	0.00468783815681469	0.0586913692655429	-1.37677338874103	-1.52965865909023
PRDM2	0.0528338023856594	0.0400664804483281	0.187284998180158	195.397886880191	0.0386141825188136	0.0684947963962662	0.563753519251553	0.572921888728418	0.798311152622152	-0.124542552410745	-0.12863695566557
ENSG00000289380	-0.12651938992765	0.132846467508072	0.34090784324819	6.43731060889055	-0.260185943459662	0.244317013926271	-1.06495220811015	0.286897557510866	0.576923122044323	-0.661521189584032	-0.832980095002067
TMEM51-AS1	0.26300738217602	0.165942963292535	0.112983059209373	9.45883765072671	0.330432183202735	0.270872799381891	1.21987953001096	0.222510546776107	0.507992800658618	0.504711496485736	0.559247649615417
TMEM51	0.0994713189398011	0.0688855795898274	0.148736762058668	156.08189386233	0.085556852824378	0.114022362456531	0.750351518606666	0.453043021842121	0.715790195044401	0.0150889186401957	-0.0179818892944098
TMEM51-AS2	0.443374451265252	0.213959246942619	0.0382432645920289	3.30363130299862	0.622549241185047	0.403625699850573	1.54239247256932	0.122978249663425	0.377135519250283	1.04472565347539	1.24783720425243
FHAD1	-0.108014500564432	0.242998967856698	0.656676787842683	23.7230856824609	-0.234267156859881	0.371597450193208	-0.630432627398484	0.528411569432912	0.76929893197019	-0.606118048200604	-0.771883335214231
EFHD2	-0.14791366350048	0.0533496029104952	0.00556214665506561	63.3889695507403	-0.228343302333954	0.0973772697374454	-2.3449343255323	0.0190304313517212	0.134118734739729	-0.725575069630851	-0.757919397682072
CASP9	-0.304315937998035	0.127693623855267	0.0171641473907316	14.5158294289523	-0.514699683942961	0.219385960017557	-2.34609217427484	0.0189714151668528	0.133919239076789	-1.19383927573312	-1.43292966459895
DNAJC16	-0.178042877326047	0.0632046841428517	0.00484857928787606	45.1584051157637	-0.275733553274854	0.109611007005788	-2.5155644565905	0.0118841944216233	0.101933473191593	-0.815781126018702	-0.869629518326608
AGMAT	-0.181520722616431	0.182333214453442	0.319471795577994	5.02363576625821	-0.333032618610044	0.350784219195603	-0.949394529131707	0.342419991810095	0.628556850742046	-0.826193701341407	-1.00469707704023
DDI2	0.00640843904533658	0.0468818034437449	0.891273046538946	100.808600231111	-0.0382340592886366	0.0819484520849563	-0.466562312232563	0.64081305619523	0.837533530374607	-0.263538842441716	-0.309786584401165
PLEKHM2	-0.0693457928610973	0.0361438570301914	0.0550343141578927	119.714751345601	-0.127213324679655	0.0689155452164319	-1.84593075887504	0.0649022598235068	0.26603112100103	-0.490344976665218	-0.519531928102526
SLC25A34	-0.783703400334479	0.29733316331546	0.00839453057217154	3.79156989286705	-1.28730485694451	0.515549036775384	-2.49695909626026	0.012526340478839	0.104926426780808	-2.6291124531054	-3.25414426829938
SPEN-AS1	0.220084054806523	0.0945489502156314	0.0199266547602667	19.8812776835609	0.283846678954985	0.162110714825019	1.75094335535666	0.0799556677008357	0.298657253403847	0.376200208024522	0.449434508801021
SPEN	-0.0597794931973706	0.0374211192137047	0.110158730475953	188.697931864857	-0.131706117654164	0.0673042290529803	-1.95687729444889	0.0503618966595619	0.232133207393609	-0.461703732592764	-0.530122512352422
ZBTB17	0.154533143236309	0.0878533642602495	0.0785792959571013	16.8934848592757	0.180365730004609	0.151370353756999	1.19155254333459	0.233436742455328	0.521387925286406	0.179942540645225	0.205505239338537
EPHA2	-0.0855094318484001	0.224902113606876	0.703791519463242	3.10283294755904	-0.164070257613375	0.396080958431091	-0.414234146128283	0.678702636962311	0.858011897312761	-0.538738477350729	-0.606412506763061
ARHGEF19	-0.100058172282466	0.20422645499468	0.624178217920832	3.07931816478608	-0.176930609599037	0.352603698919742	-0.501783192125017	0.61582003745839	0.824185491645173	-0.582297015172712	-0.636727422665091
FBXO42	-0.0553396368599072	0.0355336818342664	0.119379013316835	154.245404344827	-0.128480638496307	0.0658596695024387	-1.95082422166649	0.0510779594622487	0.233602323074661	-0.448410922051809	-0.52251928893185
SZRD1	0.0299178135500019	0.0683280798080287	0.661491162954882	27.4287921966309	0.0106625676434925	0.121915129400858	0.0874589371794366	0.930306723699151	0.97534951805869	-0.193152407054166	-0.19452557638264
SPATA21	0.132919865013384	0.230662476368046	0.564444417497654	2.9228931101084	-0.0207949328146524	0.466398369602285	-0.0445862039191625	0.964437139402031	0.988011487777072	0.115232966562379	-0.268678405320755
NECAP2	0.151675923011322	0.074061187585817	0.0405618373308385	32.5120088145729	0.222592844778307	0.132231173091054	1.68336134040821	0.0923051624162775	0.324112130664732	0.171388100087305	0.305044616999213
LINC01772	-0.171402251394329	0.154434031994807	0.267053508338908	5.41413258013331	-0.273637664634676	0.267531174817042	-1.0228253392219	0.306390435035333	0.595987917040645	-0.795899270464316	-0.864689009082548
CROCCP3	0.0509319604717543	0.0575463814766524	0.376124645754468	49.6920807126397	0.0437908630282187	0.104530151533164	0.418930446248565	0.675266965190293	0.856077968170295	-0.130236615983719	-0.116434285437784
NBPF1	0.0751233990975975	0.104833306381192	0.473621817344243	53.0264417081775	0.0761913831472423	0.167742650453444	0.454215925057109	0.649673422042655	0.842815818397557	-0.0578080989497206	-0.0400585343164059
CROCCP2	-0.0314367126420173	0.0684575691992062	0.646080094586002	55.7194560243871	-0.0809761563512351	0.114194796076984	-0.709105485828314	0.478259018929478	0.735778712785821	-0.376846209400601	-0.41053989810313
CROCC	0.278089828362693	0.158381350577095	0.0791184091339477	40.2037047013289	0.37337975951907	0.251213711595953	1.48630326404956	0.137198923751136	0.397489837762095	0.549867934986206	0.660485326910508
ENSG00000238142	0.316187263064216	0.14713880144148	0.0316419545884864	9.01869271798557	0.433942653296634	0.251537574484551	1.72516036296313	0.0844985766770982	0.308082711210786	0.663930630508711	0.803246507451861
ENSG00000290122	-0.0383505228185551	0.399807091604994	0.923582070777998	4.33959948748543	-0.511879434891385	0.556594995774909	-0.919662301632322	0.357749258556453	0.642084661184561	-0.397545971241397	-1.42628166515721
ENSG00000226526	0.18051537981643	0.207289831705673	0.383843884992837	4.5771521560037	0.226738267866704	0.357911841047245	0.633503119660057	0.5264051442767	0.768803721596554	0.257732658621688	0.314816367604733
ATP13A2	0.251919401450847	0.0886918221379996	0.00450583511841412	24.9790174326177	0.349744932227315	0.155065686850805	2.25546308361449	0.024104276946858	0.153048496750306	0.471514380214697	0.604772403772216
SDHB	-0.0252223731325457	0.0628096269573894	0.688001552286943	53.0910209353839	-0.0654417850622806	0.107896502497101	-0.606523692128377	0.544167054654806	0.78001225269541	-0.358240643936793	-0.37392168114137
PADI2	0.151220204651347	0.0841164479335102	0.0722168971980736	475.343551595327	0.165420274055443	0.130926671720916	1.26345741384195	0.206424841957702	0.489510677180964	0.170023691566231	0.17027523624674
PADI1	0.381508477071234	0.261198154882746	0.14412266852681	2.96885318806112	0.433009672606917	0.50164541997662	0.863178762056869	0.388039188708446	0.666409294180491	0.859500589557553	0.8010472495172
RCC2	0.0634133215980202	0.0351943043066509	0.0715758755853797	122.360956744383	0.0594539561079071	0.0650437635382495	0.914060824185622	0.360684886172538	0.644401620653571	-0.0928677562427564	-0.079512640524347
ARHGEF10L	0.0179218978566344	0.051779288514162	0.729251800317291	159.269517844396	-0.0374051326734709	0.0873959494002009	-0.427996182090619	0.668653900025957	0.852125319989067	-0.229067856216718	-0.307832606729658
IGSF21	-0.129297330865056	0.0775112421607176	0.0952937574590085	659.506079502572	-0.233172501133732	0.122896021535484	-1.89731529320831	0.0577863377622426	0.24890049795753	-0.669838270085786	-0.769302970670795
UBR4	-0.0777731313288313	0.0413316162535187	0.059878636504488	111.108326483583	-0.159906964322197	0.0768751582584314	-2.08008631064716	0.037517616982116	0.196719356768661	-0.515576201529599	-0.596598631828826
EMC1-AS1	0.214721312394365	0.0868363192210269	0.0134091706806677	23.9741079758794	0.269329482062232	0.145480316696265	1.85131217870896	0.0641246550243641	0.264334546987061	0.360144301381044	0.415214014414268
EMC1	0.285705338617248	0.14468784676777	0.0483098570663875	13.8715940353288	0.393785672713154	0.249238831823424	1.5799531310279	0.114117600317514	0.363126759161994	0.572668568000456	0.708586929656098
MRTO4	0.408640391611833	0.14067971242105	0.00367538224086386	8.70138508186022	0.65554323791251	0.254420161491109	2.57661670392194	0.00997725186502858	0.0926726285343643	0.940732812446913	1.32561192124152
SLC66A1	0.167737223203524	0.143308248300541	0.241814075383395	7.71587648230374	0.243779178170461	0.251893421266692	0.96778699874166	0.333150758234301	0.619815376647037	0.219475201170925	0.354985856225913
CAPZB	-0.165808093706932	0.0485629520580793	0.000639480243832314	737.135373541818	-0.282810454743833	0.0813589714377988	-3.47608198267415	0.0005087967245078	0.0148499134933045	-0.779150512706698	-0.886311462422559
MICOS10	-0.456290978494169	0.123325529887218	0.000215692360674398	222.330525553649	-0.670707137667998	0.190672834428729	-3.51758098985359	0.000435499431252666	0.0133471097795146	-1.64884846222929	-1.8006764296204
NBL1	-0.0550356963245288	0.148912294514296	0.711691999689722	29.2574183763694	-0.0595679035620733	0.242405865890769	-0.245736229786268	0.80588642463918	0.920983156793759	-0.447500932258128	-0.360075541945817
TMCO4	-0.12128002855094	0.0560055269687023	0.0303493335801898	64.4440832058809	-0.247317522482729	0.0997354317825055	-2.4797358176787	0.0131479756864192	0.108441338519935	-0.64583468244448	-0.802646158563736
OTUD3	0.0811436827347143	0.0904816607635993	0.369827244328292	21.0504385156437	0.0312901351777865	0.170233574547799	0.183807073668659	0.854164806703214	0.941898930476548	-0.0397835315519551	-0.145901481508507
LINC01141	-0.0660105317580149	0.107047623148813	0.537467980477486	226.829224757507	-0.142051160431083	0.167866712229546	-0.846213990519084	0.397433378578439	0.674219764092964	-0.48035929456695	-0.554508244728553
MUL1	0.270985231402443	0.132202197368504	0.0403860435062235	7.47841023718492	0.408242334650821	0.246607728575483	1.6554320377914	0.0978368917148363	0.335667823159051	0.528596962642899	0.742664728720468
PINK1	0.811438476970321	0.280913495457623	0.00386997087146871	4.63847840443486	1.13519537706648	0.444049880285642	2.55645914449125	0.0105743487769316	0.0955995335390947	2.14669945369838	2.45626637587019
PINK1-AS	0.245835998204186	0.189500111230283	0.194532514832074	3.80436784238942	0.36447077660483	0.32114276347029	1.13491822971919	0.25640958104706	0.548360662787063	0.45330083440247	0.639484730028019
DDOST	-0.262903875755161	0.0794472323508665	0.000935751985072269	23.8976591506545	-0.377179517304296	0.147308044604368	-2.56048146126239	0.0104527240169123	0.0950671900570811	-1.06985267444159	-1.10876184313246
HP1BP3	0.285333436546855	0.0403089684701185	1.45556210300965e-12	340.015386844088	0.3699972937809	0.0672395814877524	5.50267098031083	3.74080144618598e-08	2.53646026480074e-05	0.571555103197597	0.652512048690095
EIF4G3	0.0618798261519658	0.0253683593820482	0.0147176932021099	828.816016253776	0.0411437764100974	0.0448901289740027	0.916543956332251	0.359381663600623	0.643368328459906	-0.0974590003913148	-0.12267409973705
NBPF3	0.223403330207238	0.219109643922889	0.307920073170369	9.18860375175821	0.292263107995362	0.353261347134842	0.827328294945904	0.408051010484329	0.683465629282912	0.38613802935956	0.469274038764033
USP48	0.137449552185211	0.0522460812539296	0.00851814554885796	114.781090230669	0.151870372344205	0.0861563649878152	1.76272957158399	0.0779461107472736	0.294308248756485	0.128794728206965	0.138334887233361
LINC00339	0.090249081337405	0.119820154708514	0.451327027511344	8.1231574815389	0.181686859523622	0.216107648620487	0.840723873881425	0.400502642800927	0.677115588239138	-0.012522212868253	0.208619456609512
CDC42	0.0644221788344128	0.0420890714835058	0.125864486018386	131.343319416184	0.0595816989393418	0.0740436715379708	0.804683205218793	0.42100251363944	0.693045666140673	-0.0898472647928237	-0.0792115202131495
CDC42-IT1	-0.0802481489830195	0.165434793864657	0.627623718153254	4.55895727799808	-0.158678038263739	0.305933893802967	-0.518667730114055	0.603992468702107	0.815422245370504	-0.522986337863299	-0.593701760098292
ZBTB40	0.0376107652994724	0.0463924758150053	0.417533204530908	64.6650269620593	-0.000358579074294559	0.0829712513663918	-0.00432172672328532	0.99655177170543	0.99911100971837	-0.170119916285592	-0.220505046949709
C1QA	0.179698205843656	0.0855263574613623	0.0356334447689745	208.911426538359	0.28150278348547	0.139264593452992	2.02135213628789	0.0432433256934942	0.213533654978394	0.255286061711012	0.443909388328369
C1QC	0.217818982253665	0.0782748532472182	0.00539010972142145	286.337533550975	0.327294444977148	0.128095970157978	2.5550721429683	0.0106165791454885	0.0957796842656357	0.369418641681351	0.551851252492127
C1QB	0.174218174372952	0.0693187171173972	0.0119610301494744	400.721788677611	0.2606691018891	0.112705815943388	2.31282742338721	0.0207321293919874	0.14096044395473	0.238878994778714	0.394799433466497
EPHB2	-0.570557470086322	0.100708610441157	1.46657245201155e-08	128.998126473267	-0.8553723765444	0.162408698013439	-5.26678919914512	1.38830467846304e-07	5.96184305754643e-05	-1.99095926682841	-2.23597642707053
KDM1A	0.00813230791730872	0.0597665776538539	0.891767666977651	57.4552978197306	-0.0411789888104299	0.10563094629967	-0.389838302627784	0.696656118687603	0.865813310539493	-0.258377625372772	-0.316728485438563
ENSG00000240553	0.01445095862951	0.101771974916915	0.88708514217078	13.0551675149121	-0.0383381682060141	0.180821970886714	-0.212021625569124	0.832090163076904	0.932567155598343	-0.239459754971643	-0.310031993941935
LUZP1	-0.0927660624424183	0.0394544927491818	0.0187121324595342	151.743752591212	-0.169624280716775	0.0679021849980909	-2.49806807721348	0.0124872210724773	0.10477612079408	-0.560464634307216	-0.619504663454046
LINC01355	0.237897162591401	0.113957657652751	0.0368346002829224	17.4056694841355	0.269412431796509	0.193136658784802	1.39493161728916	0.163036461674344	0.436344071310695	0.42953217395594	0.415409546715521
HNRNPR	0.0794828835471464	0.0427183350849655	0.0627968828068646	100.423604310887	0.0836466677348277	0.0729019204465715	1.14738634074984	0.251221983949476	0.542307778019622	-0.0447559196809648	-0.0224846509926581
ZNF436-AS1	0.605220252517957	0.293653443991933	0.0393028761984163	2.89980112972662	0.696683585242044	0.456791526018051	1.52516749011345	0.127217327057366	0.383019589735929	1.52928763237276	1.42258952892019
RPL11	0.0529515657195787	0.0570466265962493	0.353295771320171	109.416677827896	0.0634697057256289	0.0944198904943751	0.67220694064891	0.501451963057258	0.751803379953803	-0.124189972154206	-0.0700465612070333
ELOA-AS1	0.407538209836116	0.0755599909468818	6.9070842314444e-08	27.7113736479868	0.521026086476198	0.136593454670092	3.81442937902557	0.000136497962710435	0.00639455728581284	0.937432909834597	1.00852292261078
ELOA	0.221169890938366	0.0894923726150229	0.0134591742206595	26.2013174429351	0.277082337358472	0.150375488697176	1.84260307154484	0.0653869851407557	0.267167944677563	0.37945117221841	0.433489342847591
PITHD1	0.76020201030618	0.239634675193573	0.00151217281447681	5.52777333946242	1.18887024608235	0.375753801408196	3.16396066154721	0.00155637830658784	0.0306219727183636	1.9932988496276	2.58279083974823
GALE	0.162126741768836	0.0890774154900529	0.0687490119034831	16.8822127489418	0.162977675653939	0.168220016175809	0.968836404602464	0.332626819737538	0.619074157566989	0.202677570552663	0.164517449429819
HMGCL	-0.0719185296743401	0.0726423497181906	0.322156601758298	36.0854575961149	-0.167115159599921	0.135490111031632	-1.23341222711749	0.217422005478777	0.502079633660283	-0.498047681534654	-0.613590066736147
FUCA1	0.0580554084391008	0.10406943350427	0.576945012344503	18.1199301209781	0.0741177224113195	0.181164201687683	0.409119029702648	0.682452311687119	0.8595202983151	-0.108909204231836	-0.0449466470903741
PNRC2	0.135738825249631	0.0639768016434785	0.0338639300155024	31.2378299128562	0.161383812725173	0.111901969069304	1.4421892131784	0.14924900277192	0.415423170124552	0.123672857742354	0.160760334484693
SRSF10	0.148615743209342	0.0421228037659264	0.000418468450465725	97.0834602932179	0.160440291005486	0.0766282047251556	2.09374983507629	0.0362822710262749	0.193150618855992	0.162226004010967	0.158536228829114
IFNLR1	0.314726987976241	0.124025318165632	0.0111614599472814	43.7619898673699	0.395406513686643	0.190791789389054	2.07245036567244	0.0382234604978609	0.19928484079075	0.659558606144244	0.712407638284965
GRHL3	0.185197776221206	0.196157513548737	0.345104306923483	4.75583050047875	0.201207374365687	0.3358039819484	0.599181025782491	0.549052174277892	0.782806458745251	0.271751627605242	0.254633964335373
GRHL3-AS1	-0.144772142048117	0.191681369951834	0.450084010286368	4.32892335437201	-0.286222685260197	0.342900851659507	-0.834709753198309	0.403881148866832	0.680334837977431	-0.716169438839548	-0.894354903321939
STPG1	-0.0261435838473084	0.172671489262352	0.879655071413972	10.7386371210608	-0.0224029630445684	0.272232013172044	-0.0822936391041207	0.934413212524812	0.976896171633018	-0.360998724056708	-0.272468915972576
NIPAL3	0.396718649722464	0.097996684576232	5.15939798926015e-05	43.6929404369415	0.55897141345597	0.15922427160701	3.51059174467821	0.000447110491242386	0.013521418917079	0.905039437659908	1.0979691055418
RCAN3AS	0.269555445873903	0.196180415452323	0.169436056719414	3.26237110628738	0.253560478753129	0.324884602225353	0.780463207601477	0.435118275775623	0.704669345731141	0.524316223199886	0.378042713838104
RCAN3	0.0172718995166784	0.085887492558065	0.840621066943317	23.3705241367188	-0.0183870611456493	0.151018947807232	-0.121753338985778	0.903094369021906	0.963239049896245	-0.231013933776044	-0.263002477692173
NCMAP	-0.449442393041915	0.18224595353191	0.0136581378211137	24.1868637191874	-0.662442361058672	0.294923309545569	-2.24615125226756	0.0246943214379486	0.155568187327674	-1.6283439814599	-1.78119438059561
SRRM1	0.151086851567481	0.0357465901524618	2.37239615799335e-05	136.633690933461	0.191389610011449	0.0629068565381956	3.04242844967529	0.00234677601240391	0.0389105731889312	0.169624436017368	0.231491152919596
CLIC4	-0.201421308227082	0.206666180350034	0.329748031488271	31.4946609964956	-0.326086924837004	0.323602250183032	-1.00767817483521	0.313608985898576	0.602479058355406	-0.885775519776456	-0.988324420767234
RUNX3	-0.345099245297691	0.179969163286253	0.0551685351151496	16.7197493401524	-0.554810016767593	0.291033509075869	-1.90634411318925	0.0566055744460777	0.246041890005444	-1.31594340162418	-1.52747928250496
SYF2	0.100777860646277	0.0997467134513814	0.312333545972573	16.5894592792065	0.137367780314314	0.18206944466593	0.754480141170103	0.45056096551625	0.713618996649355	0.0190006693924657	0.104148819990584
ENSG00000284602	0.108056386063144	0.13836381583705	0.434826954404606	5.75894167428166	0.170709778352414	0.243901624785863	0.699912427817124	0.483981995639472	0.739988137885511	0.0407923788600772	0.182743859042204
RSRP1	0.0663605168999578	0.0493517352336323	0.178740212406936	281.739828143347	0.0434571527521175	0.0823682573697828	0.527595874185144	0.597779857218784	0.812502815031292	-0.0840439327227747	-0.117220920124527
RHD	-0.215845758889008	0.282255249931332	0.444439298236119	4.84266398834197	-0.459957999425163	0.460984933055943	-0.997772305433124	0.318389782408132	0.605791694988032	-0.92896193736128	-1.30389046222388
TMEM50A	0.444861897154816	0.0926303344145368	1.56656968869417e-06	28.6234872908808	0.649599758056322	0.162129345157466	4.00667601183121	6.15792401593503e-05	0.00377506060296997	1.04917902648953	1.3116017221267
MACO1	-0.0460997629264963	0.0539244611185045	0.392609168627181	75.5569253925954	-0.0914755070135793	0.0966462087951392	-0.946498658912526	0.343894305960779	0.629480730228768	-0.420746987842327	-0.435289370956574
LDLRAP1	-0.208204483910334	0.114281260609804	0.068476195835341	15.9802565276273	-0.313686354986038	0.191812879922063	-1.63537691063027	0.101970059608477	0.342292453627724	-0.906084165455516	-0.959093320981754
MAN1C1	-0.21612030727318	0.0706143730087485	0.00220915322818553	146.820051836313	-0.354454437361302	0.115844445057811	-3.05974479125361	0.00221525671233252	0.0376594125454606	-0.929783927844244	-1.05519341140471
ENSG00000233478	0.191501843671281	0.123247016764988	0.120230912775775	12.9092156554901	0.172498191254072	0.222525215172826	0.775184920594728	0.438230397331816	0.706443980049007	0.290625836111529	0.186959574659654
SELENON	-0.0672783051542441	0.0896008034202292	0.452732576681482	20.1104431948274	-0.0257208207302741	0.162713043616564	-0.158074731801377	0.874397911355554	0.952103127039331	-0.484154974040346	-0.280289897608943
MTFR1L	-0.123703241856292	0.108373422326195	0.253681176654381	14.7612940347582	-0.182004709165522	0.199523949898781	-0.912194797957106	0.361666181891797	0.645118696505356	-0.653089717950149	-0.648688285152217
ENSG00000236528	0.363425411012241	0.197227659324969	0.0653772659743652	2.91368642111485	0.381169981241156	0.346505599358515	1.10003988953372	0.271314742230546	0.561141085913649	0.805360375809308	0.678848736918765
PAQR7	-0.157958094017934	0.0707579032111033	0.0255902635131443	29.6514925387908	-0.235636190274747	0.123800396434675	-1.90335570047292	0.0569941473095434	0.246870687558159	-0.755647824628275	-0.775110473389374
PAFAH2	0.10027552920047	0.0847236890009962	0.236587469994669	20.535908747937	0.147549363870686	0.145537973575376	1.01382038134719	0.310668468140236	0.599700999784937	0.0174967025452645	0.128149240010584
PDIK1L	-0.063574254744983	0.0778539382130818	0.41416638924475	26.6808910911673	-0.108705900389754	0.138590613599913	-0.784366975266943	0.432824810560304	0.703162929943051	-0.47306514667161	-0.47590551635757
CEP85	-0.00459140475869182	0.0933334018323327	0.960765022462886	14.8624660531593	-0.0253875393626605	0.171495021180708	-0.148036597143593	0.882313886081399	0.956071289618974	-0.296472079139772	-0.279504273961769
SH3BGRL3	0.467885220855321	0.113018528615712	3.47459741369246e-05	18.7159170690759	0.752642226618803	0.195390430789734	3.8519912340474	0.000117161218037703	0.00591916851756755	1.11811023883338	1.55449738876879
UBXN11	-0.21847858881441	0.152371210931031	0.151612959858406	7.15311729683781	-0.315004595257929	0.282792503298748	-1.11390716367453	0.265319015854275	0.555970214907388	-0.936844559393352	-0.962200727608384
DHDDS	0.0700397857180942	0.0696850630418029	0.314853337254468	29.6982592422613	0.0667831284457084	0.119806095085166	0.557426802019	0.577235857618513	0.801498266357628	-0.0730283007717931	-0.0622360338420691
DHDDS-AS1	0.0812316811236086	0.108672035671309	0.454765498242591	10.4335388386498	0.0426363798962986	0.188408948615768	0.22629700027279	0.820970431319013	0.927514019900583	-0.0395200667408054	-0.119155677441167
HMGN2	0.322472799288125	0.220353636618103	0.143348914777971	15.8945956988269	0.454174442975184	0.332529826368511	1.36581565610258	0.171996831101687	0.449004088162722	0.682749357021934	0.850937659555366
RPS6KA1	-0.0727455025482233	0.0305154299293571	0.0171306087229003	173.454787135633	-0.133490054629961	0.059491634572867	-2.24384580434513	0.0248423241515885	0.155988688505879	-0.500523616091879	-0.534327677145432
ARID1A	-0.0095585008172423	0.0278732193918247	0.731652803777606	344.76494567585	-0.0493300890924792	0.0503338876423777	-0.980057202077645	0.327057883415528	0.613674149729427	-0.311343431234637	-0.335942572256313
PIGV	0.279164424671051	0.182837356666781	0.126799394358941	4.95306588482974	0.387992498382063	0.325220928745222	1.19301208528931	0.232864640017708	0.521013400025726	0.553085247450685	0.694931036501027
ZDHHC18	0.426254964189376	0.25768260597573	0.0980897226286372	7.13998044857983	0.641465572254913	0.425906900055722	1.50611688181382	0.132037171611432	0.390503875544096	0.993470369303754	1.29242750677271
GPN2	0.05549719910253	0.104520253945936	0.59543903885025	11.6424400836068	0.0184511231156789	0.196783490710672	0.0937635725895692	0.925296969022084	0.97279262705333	-0.116568414226582	-0.176166094122678
GPATCH3	0.0358867083881869	0.160189157038539	0.822736235362731	6.04060915486405	-0.0960625772995925	0.275567679198587	-0.348598854477289	0.727390487847071	0.881724845213946	-0.175281696339186	-0.446102189308065
NUDC	-0.280100514609238	0.119064189342225	0.0186468436705191	39.2248231193515	-0.411822129686404	0.1900079421148	-2.16739429469525	0.0302048019317682	0.173718063967397	-1.1213389489635	-1.19042274029617
SLC9A1	-0.179472928438735	0.0923725359047956	0.0520251958096851	17.0334805550887	-0.308299080086344	0.155586678287832	-1.98152620442218	0.0475322936868112	0.225214615508344	-0.820062660613514	-0.946394229564393
WDTC1	0.183312837300796	0.0443484013113322	3.57325170075425e-05	62.4899584514973	0.22681297947619	0.0842340053737571	2.69265338232215	0.00708859215362171	0.0747541489681989	0.266108171140477	0.314992480681652
TMEM222	0.181541333982605	0.0986141715175999	0.0656324903689909	17.7300780508964	0.256824792524342	0.182287138502639	1.40890243071441	0.158864020719989	0.430555957330244	0.260804337819862	0.385737479701627
MAP3K6	1.41408909555017	0.226530104722617	4.3093683305142e-10	7.34093452078624	1.37224458316482	0.332283239552256	4.12974360372161	3.63168018011261e-05	0.00267009329926683	3.9510192078254	3.01504787388255
WASF2	0.0711297881292815	0.0360077525577433	0.0482225406350027	502.140874814031	0.0674934502395454	0.0592589007791017	1.13895886275615	0.254720312556379	0.546732326643747	-0.0697648628495257	-0.0605616360131795
ENSG00000241169	0.0610073111862245	0.208288921733888	0.769600475103471	4.96906391651722	-0.0125420766281732	0.371372754937302	-0.0337722045072764	0.973058800887105	0.99033832734235	-0.100071286747493	-0.249224455574776
AHDC1	0.000920103015828089	0.0889915415845996	0.991750643959786	45.7115141325098	-0.0139014588269014	0.154361464944935	-0.090057831673601	0.928241258451016	0.974196896772448	-0.279970772999864	-0.252428843532361
FGR	0.365488843520228	0.156749409569313	0.0197177398917441	23.8756701072357	0.515350800636873	0.255551367662043	2.01662313667757	0.0437348566572035	0.214566252747424	0.81153823727777	0.99514492073875
IFI6	-0.523799243143596	0.310880033915865	0.0920094345209396	6.32982145939056	-0.773687595039224	0.489317980906749	-1.58115504687875	0.113842590931372	0.362489890995766	-1.85096639211847	-2.04342592109947
FAM76A	0.00289328525137742	0.0845334898758974	0.972696537235409	17.3521262386848	-0.0441123158178306	0.158604856895265	-0.278127143653364	0.780914759821184	0.907907666345665	-0.274063118421356	-0.32364303658317
STX12	-0.0452116551074556	0.0467888240556315	0.333898208497022	143.871877761946	-0.105285679229745	0.0771749372079383	-1.36424703457892	0.172489829512847	0.450108663887789	-0.418088016902471	-0.467843239605921
PPP1R8	0.15099761265883	0.083416207692946	0.070269249964209	19.7168227740199	0.148173083668155	0.144647712877972	1.0243721156736	0.305659547344356	0.595015404720057	0.169357257123411	0.129619496285668
THEMIS2	0.0962696692642499	0.100558470556496	0.338390538608839	67.2203927443645	0.0860958012453775	0.161486572698305	0.533145262833862	0.593933028792276	0.810211691013437	0.00550326556477945	-0.0167114593655597
RPA2	0.169912166793336	0.0821722402386651	0.0386629455947705	38.7010741853538	0.20487304528315	0.139853623736414	1.46491052437282	0.142945331051688	0.404917480197648	0.2259869238212	0.263274824687508
XKR8	-0.0555842641167675	0.154592739637764	0.719181529415033	4.60038502552589	-0.128513812821976	0.326639952004699	-0.393441806592377	0.693993196947071	0.864289154611177	-0.449143329483815	-0.522597488727149
EYA3	0.041121111112747	0.0380129803672028	0.279356969311008	160.396105527517	0.0250799952665929	0.0633266598012987	0.396041656788577	0.692074297688601	0.86308337224658	-0.159610035270894	-0.160540261952275
ENSG00000289576	-0.00714879985509647	0.0956590856964942	0.940427904425541	34.6781652123877	-0.0674608782725662	0.16193793789721	-0.416584767896618	0.676982152657422	0.857240129023547	-0.304128851321346	-0.378681165246969
PTAFR	0.042170037232126	0.0393539947933975	0.283919185618147	156.492221840963	0.053397643498115	0.0736938587283659	0.724587427222907	0.468705174375546	0.728738687120463	-0.156469578662261	-0.0937888133419295
DNAJC8	0.122777585106483	0.0700772961636364	0.0797685025193705	36.0637634470384	0.156108555680782	0.117499178075216	1.32859274624756	0.18398236648854	0.463390973112777	0.0848672531229204	0.148325295860509
ATP5IF1	0.840348051680691	0.213446809122565	8.24937841731315e-05	13.8235139197681	1.21995513677914	0.335953291879801	3.63132365797928	0.000281971295582772	0.0100627041578749	2.2332539433565	2.65606533863812
ENSG00000270605	0.00395828968443653	0.184242386358556	0.982859452990458	4.2684214031679	-0.145658836017644	0.326545416157648	-0.446059962291196	0.655553932911549	0.845818860060038	-0.270874523773714	-0.563012396258023
SESN2	-0.357400586752608	0.100618332175485	0.000382253191917805	16.9772154124027	-0.493171030618762	0.182710156734	-2.69919877161919	0.00695066477749727	0.0738214462724628	-1.35277328730766	-1.38218149567366
PHACTR4	-0.00660515261639067	0.0370991460016805	0.858691124697563	194.035157074173	-0.0384278242686153	0.0655325556682109	-0.586392883304813	0.557611525655762	0.788811824423321	-0.302501186100683	-0.310243334658029
RCC1	0.0883949409858019	0.0818713819074668	0.28028444531266	20.3605075444611	0.108577790290805	0.147717330205098	0.735037589293349	0.462316601798847	0.723314110861535	-0.0180734592458061	0.0362839491568773
SNHG3	0.145172322586702	0.100968006381311	0.1504893392147	23.789771894922	0.153079417687841	0.174991906462643	0.874779987156265	0.38169362841536	0.6610283821137	0.151916495218231	0.141184895378933
TRNAU1AP	0.0916692190661701	0.0706610406930744	0.194524815815245	44.4372277275291	0.0349825574054904	0.131937960744023	0.265143990465044	0.79089854015919	0.913265223056771	-0.00827035867845699	-0.137197561939865
SNHG12	0.194813231375009	0.0861333636888848	0.02371206699038	31.9133071174124	0.226326675246095	0.142982871511343	1.58289362112958	0.113445712902994	0.361852220680681	0.300540041893794	0.31384614566263
TAF12	-0.0829036194490404	0.0697322092999781	0.234484687646491	27.2292186894202	-0.143844124295691	0.119380838469422	-1.20491802654356	0.228234948822559	0.51551514962365	-0.530936745065457	-0.558734688050755
GMEB1	0.12822292828727	0.0657529460731543	0.0511676300206702	35.4418318141211	0.187662627797907	0.108979451586067	1.72200011164214	0.0850694982704505	0.309146934790473	0.10117046424755	0.222705767224255
YTHDF2	-0.0712253290455999	0.0427481711406142	0.0956813819111646	70.6303588647954	-0.131573957126125	0.0775081743791721	-1.69754942856043	0.089592834502902	0.318888674579097	-0.495972257483889	-0.529810978477025
EPB41	0.0347385719682162	0.0409048435869535	0.39574038011091	302.254719095122	0.00570981820162257	0.06709122268486	0.0851052935559491	0.932177681929043	0.976043975641406	-0.178719185921238	-0.206200387692743
SRSF4	-0.0409983146299997	0.0316360712826685	0.194997633664662	156.62446864783	-0.0767486989784562	0.0612728697503437	-1.25257229327056	0.210361403389275	0.494000357248273	-0.405473388758139	-0.400574773130027
MECR	0.200296938109501	0.101018712599812	0.0473930541998766	17.6616616822038	0.187141152994599	0.183583199415953	1.0193806055781	0.308022309957946	0.597380861739563	0.316958112467087	0.22147652677851
LAPTM5	0.104290102974913	0.0454264575395875	0.0216872668691475	338.55713974995	0.148910544310493	0.0754036494196166	1.97484532189967	0.0482857039972554	0.227196758435589	0.0295162285231815	0.131357866851143
SDC3	-0.229154108343785	0.315444856206967	0.467564517482923	11.6428939177934	-0.326127625119775	0.472132368022648	-0.690754642571192	0.489719743898282	0.743767103216215	-0.968806777930208	-0.988420361037823
PUM1	-0.082469123268312	0.0191956723424337	1.7372325937517e-05	348.594194131332	-0.173412182409877	0.0340999204421557	-5.08541310833963	3.66826745093574e-07	0.00011016188276471	-0.529635875178642	-0.628433650887638
SNRNP40	-0.064229487710761	0.0635669422814044	0.312292769612652	33.8273827936511	-0.131413053859868	0.120936426830997	-1.08662920927465	0.277200710839953	0.567653323555979	-0.475026896559953	-0.529431691114565
ZCCHC17	0.0507362343097198	0.0862180755624693	0.556220885417914	31.7162915623262	0.0500673121205047	0.154247119446791	0.324591553476471	0.745490220732971	0.891469660311083	-0.130822614852169	-0.101639198444196
PEF1	0.0712892275580123	0.159853115638445	0.655621024199196	6.41457241339635	0.121480213302894	0.282096335990686	0.430633786420059	0.666734670556955	0.851039607726668	-0.0692875054852811	0.0666980364991206
ENSG00000269967	0.633567309056107	0.235413465003405	0.0071175020107521	3.39620086643062	0.583920067112669	0.36621801671788	1.59446024077646	0.110832989100035	0.356965349643939	1.61415795774248	1.15677903067564
PTP4A2	0.193442041849474	0.0804618913086779	0.0162103486129683	46.5288183300509	0.267368680259902	0.132232504989877	2.02195882381848	0.0431806058966733	0.213533654978394	0.296434737308851	0.410591937055541
KHDRBS1	-0.00637042988690671	0.037746219012166	0.865977545814569	147.458212187368	-0.046827693697478	0.066915272969959	-0.699805763603487	0.484048614849838	0.740002172197753	-0.30179843255743	-0.330043829668423
ENSG00000203325	0.244475305743019	0.136050606441545	0.0723445281999174	6.58004177529166	0.28981642577694	0.241200553507611	1.20155788020526	0.22953486865847	0.516794427285402	0.449226957746107	0.463506625416938
TMEM39B	-0.0085336188989362	0.0729949466063501	0.906933765370148	23.0130244529729	-0.0631217237930558	0.144022078098678	-0.438278107262189	0.661184694099735	0.848410599012637	-0.308274962317762	-0.368452743561549
KPNA6	0.00227193426935234	0.041559048054627	0.956403265831144	95.0878675130582	-0.0476082137402875	0.0747176153212269	-0.637175230173094	0.524010710109327	0.766791228798098	-0.275923426561014	-0.331883701507389
TXLNA	0.0720763091359821	0.0559136236121033	0.197375403604603	38.4104868340363	0.0431122485468403	0.10284863410431	0.419181537239622	0.675083464198803	0.856077968170295	-0.0669310043958325	-0.118033941571288
TMEM234	-0.226033244757496	0.192196677646936	0.23957418536042	5.83303757144621	-0.376100327234247	0.33483091865881	-1.12325447345408	0.261329433246378	0.553007077613844	-0.959462996234695	-1.1062179348279
EIF3I	0.251238059588562	0.201398493392873	0.212226157938924	7.41789231048828	0.453355079880648	0.336443381484961	1.34749293589808	0.177821527024551	0.456349548338106	0.469474460991959	0.849006225382195
ENSG00000291132	0.238395158851836	0.249566345391954	0.33945755120297	5.94804795533452	0.363052598062271	0.410553699097816	0.88429990732046	0.376534338299197	0.657042342890171	0.431023161374655	0.636141745069312
HDAC1	-0.0909376874741853	0.0599420643308773	0.129243199986348	34.4515201034758	-0.177888897282991	0.105525343316911	-1.68574573359841	0.0918447840362959	0.323288620967104	-0.554990528794957	-0.638986335219071
FAM229A	-0.0158459316173792	0.206112323086229	0.938718945539607	6.46316154202164	-0.0937264960818928	0.343216443703097	-0.273082766870494	0.784789593485327	0.90952197835715	-0.330167830058166	-0.44059548889008
BSDC1	-0.066582914510507	0.0736038289426859	0.365670921039111	61.6067587115128	-0.111399393820541	0.120429150759327	-0.925020172592336	0.354955414411656	0.639729472057336	-0.482072993143542	-0.482254722578988
ZBTB8A	-0.100066686854051	0.181749991604424	0.581926238037263	7.10081477780893	-0.179605879362671	0.317715341132337	-0.565304397082482	0.5718667384298	0.79767856119436	-0.582322507571184	-0.643033671357991
ZBTB8OS	0.0623790649828704	0.0881581779695368	0.479205401877776	49.2878119802119	0.0434109486305171	0.156166829528715	0.277978036446817	0.78102921892409	0.907958800523286	-0.0959642927500096	-0.117329834255509
RBBP4	-0.0132782068917049	0.0433178424053737	0.75920134103328	71.5778032532561	-0.03253952394899	0.0777584084320928	-0.418469521240356	0.675603866204098	0.856336541549331	-0.322480131244196	-0.296363206867254
SYNC	0.746579783445582	0.169588399080551	1.07107057257499e-05	7.17170288114549	0.871393547160807	0.268592890287335	3.24429118815694	0.00117743311489168	0.0257517694115027	1.95251426854197	1.83442256496143
YARS1	0.0884616426213542	0.147536340067383	0.5487780291076	43.3011760388054	0.0988095297421092	0.233953209942899	0.42234739914971	0.672771465752454	0.854933398430545	-0.0178737563417533	0.013257830013873
S100PBP	0.033038709034682	0.0508544990738745	0.515904559834818	101.012024181609	0.0233718967349396	0.0820516146741733	0.284843836745314	0.775763785888421	0.905605390871769	-0.183808529855725	-0.164566657450406
ENSG00000287691	0.0859909335259684	0.162072702295741	0.595716704325838	9.00900299381825	-0.00320376915735828	0.319950270294991	-0.0100133347423162	0.992010648318396	0.997352363218815	-0.0252709929662028	-0.227211838349317
RNF19B	-0.0876377071910102	0.0653999163288213	0.180236301107277	52.6738250479643	-0.17815293274384	0.111688721953487	-1.59508435254574	0.110693374076488	0.356694031572633	-0.545110476523222	-0.639608729753818
ENSG00000236065	0.142433878167843	0.102565656762747	0.164921174673221	12.4327812235089	0.1525268657492	0.187938240085484	0.811579727892645	0.417032827432584	0.690327988471916	0.143717666231428	0.139882398715539
AK2	-0.0678928172283288	0.0503389873987178	0.177429356483105	49.5673790972314	-0.167194783338724	0.087820044109733	-1.90383397131765	0.0569318106794784	0.246870588012023	-0.485994806673445	-0.613777758873058
AZIN2	-0.264105633065037	0.0902886502160166	0.00344317332818549	76.6738065803859	-0.45872271541955	0.16109887932625	-2.84746062379842	0.00440695456562373	0.0562126689791392	-1.07345070352681	-1.30097860329599
TRIM62	0.360292530421093	0.162745282336632	0.0268395697865514	9.2415034937916	0.445867042223209	0.274749643614779	1.62281208578508	0.104629581365524	0.346706265136274	0.795980615524237	0.831355135263544
ZNF362	-0.0515677164027277	0.0442600549454806	0.243975532262902	84.516435094779	-0.110789387313608	0.0799134449300078	-1.38636730540953	0.165634774514843	0.439883075669908	-0.437117893583801	-0.480816791799333
ENSG00000225313	0.382875174983348	0.0765949657645867	5.7718434433527e-07	44.1083410813343	0.46152480392246	0.137156778642607	3.36494345004316	0.000765593484546937	0.0198453538459118	0.863592446372638	0.868264212842138
PHC2	0.0754538107944885	0.0517797963511308	0.145059626810109	444.697248236554	0.059913984762516	0.0814853768172758	0.735272844069533	0.462173343235788	0.72329679068351	-0.0568188552099563	-0.0784282433015851
PHC2-AS1	0.381533239018803	0.134050475538335	0.00442456659944975	6.97549191933892	0.371398456669436	0.257190488783362	1.44405984228396	0.148722142867446	0.415067937639996	0.85957472616303	0.655814923695257
ZSCAN20	-0.0626673925932545	0.19117751797856	0.743065251752577	4.74493202739187	-0.100678616720241	0.326620361001825	-0.308243541252098	0.757897023195698	0.89684829152477	-0.470350025763762	-0.456983294816953
SMIM12	0.0153883925322724	0.122001732740063	0.89962698338124	31.3381909127364	0.0223887340716596	0.205110748818692	0.109154367582414	0.913080053363315	0.967403216168505	-0.2366531030629	-0.166884206261557
TMEM35B	0.0269690203649018	0.118533830838852	0.820018086569481	9.75414435140304	-0.0425210342087854	0.220337386299033	-0.192981476829708	0.84697347475591	0.939436872602703	-0.201981014593388	-0.319892006424086
ZMYM6	0.00618914638758301	0.0324607559560591	0.848787666824915	127.106618120944	0.00110820295744779	0.0570505124885978	0.0194249430742498	0.984502112464929	0.994975183250046	-0.264195398764934	-0.21704749197855
ZMYM1	0.0319176425092195	0.0607828052450124	0.599506911844003	42.3789159139332	0.0443590370078112	0.114831632276568	0.386296320346417	0.699277225356058	0.866884584783436	-0.187164972901199	-0.11509496389913
SFPQ	-0.0551646104573731	0.0388994291209513	0.156151590598377	215.591312315787	-0.122819586925991	0.0664356937684842	-1.84869879366345	0.0645013179908818	0.265133812842839	-0.44788689770694	-0.509174840625729
ZMYM4	-0.0496707084041043	0.0247518019595955	0.0447761608371153	282.41306566802	-0.0884701283443479	0.0524692189447749	-1.68613389190079	0.0917700133895304	0.323113714812058	-0.431438302623256	-0.428204976865878
ZMYM4-AS1	0.162993525882275	0.153039030545444	0.286855354752419	7.62195651801434	0.101519239460519	0.279469946760469	0.363256373850925	0.716413379247906	0.875005078199732	0.20527269889108	0.0196452618916392
KIAA0319L	0.0200732703956485	0.0259356301718622	0.438951480271592	204.501771425483	-0.0252131004604358	0.0436412499814812	-0.577735524787551	0.563442691004114	0.792782432252203	-0.222626704658993	-0.279093079878055
TFAP2E-AS1	0.104674936889974	0.18653460862725	0.574691480023192	5.07123153236064	0.100235333503676	0.334085399602713	0.300029075269	0.764154977812166	0.900178234973958	0.0306684109213998	0.01661878943185
TFAP2E	-0.0222693392663794	0.259639191084981	0.931648992259702	5.84669602773258	0.150944536095969	0.37299210137269	0.404685610071797	0.685708620952957	0.860700806510314	-0.349399339912438	0.136152470450708
PSMB2	0.0779196536945175	0.0737050729002577	0.290428673565808	23.6797403021917	0.148546441569318	0.131919714415974	1.12603671276088	0.260149979992154	0.551787743791082	-0.049436187843613	0.130499589877796
C1orf216	0.472998908036	0.190769385621036	0.01315933881931	6.45647847465961	0.707204107635295	0.317155580907204	2.22983340104683	0.0257585050767748	0.159082847988538	1.13342048080786	1.44738890859132
CLSPN	-0.762602240752586	0.224055173205776	0.000664953152039785	4.61781979542662	-1.13733698561393	0.390809037270451	-2.91021157943915	0.00361184156822413	0.0491874787774117	-2.56593614846919	-2.90063423898902
AGO4	-0.00497329136228546	0.0287264719556628	0.862552602492793	250.953121912228	-0.0542355588470866	0.0509297040789438	-1.06491015072498	0.286916591084218	0.576923122044323	-0.297615437366673	-0.347505934070723
AGO1	-0.0484860206633857	0.058969873905038	0.410953522333905	54.620242072901	-0.0907301483683541	0.10240774671968	-0.885969580179408	0.375633919616379	0.656261577673779	-0.427891379369302	-0.433532382915186
AGO3	0.0319161056008212	0.034986597161929	0.361643411351281	226.856700065089	-0.0053889500301727	0.0597885954702228	-0.0901334106912852	0.928181199371435	0.974196896772448	-0.187169574363635	-0.232362830675495
ENSG00000271554	0.295056756776258	0.12694655225286	0.0201115787812999	7.63219136703561	0.316709659499183	0.236557201179366	1.33882907778844	0.180626322296811	0.459080534159751	0.600666462623323	0.526900389408187
ADPRS	0.039014568708586	0.128448612973799	0.761328430977266	21.0877178849125	0.0147288265938064	0.211462665192371	0.069652137318932	0.944470538091299	0.980971551330654	-0.165916966609802	-0.184940434525553
COL8A2	0.129794630011955	0.0674157638335776	0.05419358122474	30.7560346805084	0.167009323322278	0.120791038820947	1.38263007713546	0.166778321818811	0.441619182657954	0.105876096967427	0.174021004242981
TRAPPC3	-0.115041587079739	0.104236858330126	0.269742584920254	23.1770212080503	-0.18271130939664	0.176453423161132	-1.03546480495192	0.300451894684952	0.590049048662537	-0.627156956355063	-0.650353910370451
MAP7D1	0.0959143482263178	0.0779747527021728	0.21867116112003	37.5394532363901	0.162887025585511	0.130313881651462	1.24995912577579	0.21131447899449	0.49497535143382	0.00443944392744594	0.164303765604991
THRAP3	-0.0425470959898002	0.0307573302935311	0.166568104985495	161.407799148081	-0.110067785829697	0.0570677720874272	-1.92872056860874	0.0537655613521453	0.239716863438886	-0.410110398521602	-0.479115805051541
SH3D21	-0.0278511338302473	0.184627849181766	0.88009394589066	14.9339107650802	-0.0691237372484002	0.295447051674543	-0.233963198673396	0.815013548995438	0.925297878606155	-0.366111082810502	-0.382600920325644
EVA1B	0.412986181272204	0.132124203792142	0.001773570386394	6.54420480090041	0.60293979790811	0.235693605507273	2.55815085271588	0.0105230432255069	0.095336403568358	0.953743989884955	1.20161307100252
STK40	-0.126118971790983	0.0562533298700868	0.0249625140929866	78.4532570715863	-0.23275623937416	0.0969466061208308	-2.40087042432472	0.0163561270586486	0.123009915292802	-0.660322348445196	-0.768321742454902
LSM10	0.293506370430657	0.113998108090484	0.0100338662561797	11.77700679609	0.432069242968045	0.216432145895649	1.99632656775654	0.0458983880082812	0.220967463643755	0.596024647575513	0.798830432633342
OSCP1	0.205350586140707	0.203975733052422	0.314059601069694	6.96891504392728	0.245124513543236	0.367717345409531	0.666611234425826	0.505020491185778	0.754864716086132	0.332088598841761	0.358157132465566
MRPS15	0.223429411399278	0.103689073542318	0.0311773404788889	10.4831839354357	0.290786917115146	0.193111968005817	1.50579438508124	0.132119965187325	0.390656798453028	0.386216115747524	0.465794304893687
CSF3R	-0.0257064121729171	0.0533816297995321	0.630119152466511	412.547686180045	-0.0858100832662321	0.0872975920317985	-0.982960483434359	0.325626887809622	0.612198059887542	-0.359689843813778	-0.42193461638674
ZC3H12A-DT	-0.356125755853792	0.15491367418198	0.0215125579149557	6.01699802864467	-0.573362053843745	0.261563562956991	-2.19205629164038	0.0283754422536873	0.168026434546721	-1.3489564778612	-1.57121085722406
ZC3H12A	-0.343711858396287	0.20964335696618	0.101107607681186	3.09092507474723	-0.633436350001669	0.384700421682911	-1.64657045924368	0.0996463665325677	0.338961449441606	-1.31178960253124	-1.71282029668043
MEAF6	0.0947616789796303	0.0841715580381884	0.260243449547627	32.9004272476087	0.134688114341908	0.140550884342266	0.958287206602836	0.337917953141679	0.623964023265623	0.000988383184035376	0.0978322083854302
SNIP1	0.0860418334314871	0.0936051071365543	0.357990865269803	13.7785453904056	0.0818376405278969	0.173647854065017	0.471285066945056	0.637437178109911	0.835529734575022	-0.0251186000171554	-0.0267489594426704
GNL2	-0.00485029122797268	0.0764359976288512	0.949403723010559	25.523553015146	-0.0250982000657592	0.133695344789231	-0.187726806085329	0.851090815628268	0.94099060409288	-0.297247178270509	-0.278822232252296
C1orf109	0.262037473683323	0.120522685280234	0.0296919550074371	7.95636700364505	0.297987117093484	0.226779681982756	1.31399389261046	0.188848259513418	0.469406160006052	0.501807616527572	0.48276689297405
YRDC	0.582843486375134	0.263102964948933	0.0267416990411129	3.5343076189633	0.579338116284956	0.418871581900201	1.38309243529199	0.166636524904948	0.441451439512738	1.46229219597858	1.14597828010799
C1orf122	0.844339732409134	0.304903872931786	0.00561941695378649	8.1466871130386	1.60457198100263	0.448002231558948	3.58161604556987	0.000341475398099292	0.011213384812826	2.24520492817001	3.56269894401212
MTF1	0.00586511145962149	0.0826777060316129	0.943445941398688	33.3435361769061	0.0152931448895751	0.134334404684961	0.113843843097681	0.909361582732611	0.965653253407866	-0.265165550629916	-0.183610201752976
INPP5B	-0.0859284727479974	0.049475430623547	0.0824241034880166	89.6431262093267	-0.167063953955421	0.0843539652621838	-1.98051097463128	0.047646141400184	0.225422416327055	-0.539993074541242	-0.613469362823185
SF3A3	0.0818654167947483	0.0587656246231186	0.163594568967285	39.6579269695627	0.10040615168388	0.113368326469417	0.885663172517292	0.375799058983181	0.656374630813492	-0.037622679174811	0.0170214486104779
FHL3	0.115298602204081	0.0981895058516729	0.240296637462343	12.9129679470777	0.158889069040026	0.168741152974814	0.941614219405866	0.346390187028849	0.631806688498877	0.0624753793314662	0.154879628801312
UTP11	0.291327151692269	0.105452137148048	0.00573345352320595	10.5707350819963	0.452758988593554	0.200026195470387	2.26349847593129	0.0236049784546972	0.151074948145398	0.589500125245304	0.847601096093486
RRAGC	0.136455146450345	0.078952232754064	0.0839299080844185	22.0967832447276	0.188217227763528	0.149193911934069	1.26156104712037	0.207106780159471	0.490162740925084	0.125817504164178	0.22401309157555
RRAGC-DT	0.212565515801851	0.198120437950357	0.283311234498442	35.0818471602193	0.301181039060088	0.303773472216063	0.991465900109504	0.321458135252068	0.609021346537117	0.353689904326048	0.490295728570711
MYCBP	0.278791289922673	0.0987425193106406	0.00475147534818403	12.2864635777727	0.364530571394357	0.173745531229351	2.09807163853419	0.0358988174960189	0.191902267967308	0.551968092043068	0.639625680603703
AKIRIN1	0.150006362182021	0.0655360280965906	0.022084323093153	40.6705987836205	0.156644844581426	0.11701356441315	1.33868962429301	0.180671735438494	0.459080534159751	0.16638947983844	0.149589456665776
NDUFS5	0.368297956662367	0.407043594855683	0.365564957452934	7.3116153464132	0.554310096159148	0.568909508509148	0.974337900612247	0.329888792058083	0.616293113121272	0.819948646522654	1.08698126928324
MACF1	-0.106436173992682	0.0397173109500529	0.00736566077264635	597.353905470203	-0.193246933689077	0.0686435204171717	-2.81522469294472	0.00487431406304983	0.0603225629916148	-0.601392580866674	-0.675188888818684
PPIEL	0.391572853375269	0.207166903492282	0.0587402697554572	11.5370631903135	0.551893867511676	0.328717212490846	1.67893206239404	0.0931652849822428	0.32589068935804	0.889633061703904	1.08128564226387
PABPC4	0.0590413776526038	0.0599932840403554	0.325050065456163	62.8452401656587	0.0566934255033897	0.103129637334151	0.549729708829449	0.582504776747138	0.803555613509357	-0.105957238907256	-0.0860198693478056
PPIE	0.132443455395933	0.136308056788393	0.33122567746096	9.66120204923107	0.165845598458449	0.240106955778904	0.690715510179402	0.489744340338675	0.743767103216215	0.113806608972555	0.171277827273998
TRIT1	0.118891293562832	0.0714775638265908	0.0962449487400243	47.1630215210876	0.110309500855725	0.121883570987816	0.905039948876717	0.365444223678634	0.648171836340664	0.0732318006960579	0.0403660038471951
MFSD2A	0.146016635209864	0.111544403211459	0.190519132599997	13.3934328599291	0.157975801478118	0.193760105801597	0.815316449299834	0.414891195439504	0.689149467618247	0.154444344518741	0.152726839409065
CAP1	0.0638855457788362	0.0429243814030096	0.136664493733172	145.116605969454	0.0646854252011789	0.0761892200364006	0.849010203415581	0.395875614691913	0.673453788997216	-0.0914539297377234	-0.0671808205412377
PPT1	0.0433813080630378	0.0662764085758547	0.512756700774808	82.8773847329679	0.0221697529982326	0.111699807453151	0.198476197083248	0.842672506272544	0.936682476126763	-0.152843066350763	-0.167400396862908
RLF	0.0326517513742318	0.0558511110320647	0.558802355414997	215.322089496255	-0.000831061981200296	0.0946887603360463	-0.00877677538760559	0.992997236330609	0.997877019941282	-0.184967070690556	-0.221618801814581
ZMPSTE24-DT	-0.380914303071185	0.24073940372982	0.113588356946001	3.94620253858005	-0.503866653701781	0.422502366067956	-1.19257711712019	0.233035032078947	0.521239036406409	-1.42317272196936	-1.40739362941954
ZMPSTE24	0.0863517685790899	0.0768722264764723	0.261303495204366	32.500300224836	0.0841231107776886	0.131990280801592	0.63734322153722	0.523901303471798	0.766736390943414	-0.0241906625155964	-0.0213615611431315
COL9A2	0.251431554475236	0.0837072363528685	0.0026671683323108	51.8965423482395	0.322226696388429	0.141496984316986	2.27726900289668	0.0227701667707615	0.148155585104909	0.470053779481952	0.539905360773849
SMAP2	0.127625545378446	0.0476577077474893	0.0074071551622109	940.678955321296	0.132948503291754	0.0779062506450725	1.70651908147197	0.0879114766972178	0.315389460955237	0.0993819158748459	0.0937315303677161
ZFP69B	0.0115146170894391	0.215942157664591	0.957474800588881	4.50332624611383	-0.15916769475564	0.394524202519037	-0.403442155739381	0.686622979995856	0.861176490838308	-0.248251082620321	-0.594855997197667
ZFP69	-0.101307717887959	0.156697543662187	0.517944210863256	5.44334116626474	-0.271471434437198	0.257879721076008	-1.05270563076646	0.292475927189011	0.583005936867713	-0.586038121130567	-0.859582688016515
EXO5-DT	0.0696800510933959	0.0834750737497141	0.403863655809488	25.3649624272589	0.071603144756371	0.149186859602858	0.479956109720266	0.631258602205442	0.832257187582223	-0.0741053365692774	-0.050874106169556
ZNF684	-0.0192148169672614	0.12658764622033	0.879352082661278	8.69168474610977	0.0906941934369717	0.229893185015907	0.394505793769817	0.693207650529917	0.864056655804418	-0.340254182247608	-0.00587195258315224
NFYC-AS1	0.359717959692055	0.165794494931768	0.0300324862739361	4.67774354062213	0.580735120071911	0.299141124851832	1.9413416338511	0.0522168527202518	0.235751170961572	0.794260366204673	1.14927135111908
NFYC	-0.049943490780213	0.0391521658548737	0.202088029100793	109.421512837457	-0.112338942507386	0.068369219560875	-1.6431216156762	0.100357773394504	0.339792166791431	-0.432255005725545	-0.484469462848874
CITED4	-0.121823508914947	0.248958764160617	0.624606615670989	4.91899542557573	-0.157156171368137	0.400995314001963	-0.391915231626292	0.695120848273269	0.864739463915076	-0.64746184804678	-0.590114356969226
SLFNL1-AS1	0.0853668211996565	0.126784223544605	0.500741384723418	9.19156207941393	0.0552332396663166	0.226918771478463	0.243405335338504	0.807691411076398	0.921804751818995	-0.0271395684964368	-0.0894618755154097
SLFNL1	0.389647531671194	0.142421479251461	0.00622144321157767	6.34398242899498	0.474415410072017	0.250889747003039	1.89093183654998	0.0586334439253677	0.250705163654335	0.883868700270246	0.898650445021918
SCMH1	-0.0668056410872156	0.0684318204447626	0.328947277883064	157.950760482898	-0.148122005654821	0.110982186007308	-1.33464667604463	0.181992013677577	0.460755844310524	-0.482739830527815	-0.568818674382192
HIVEP3	-0.104203637112682	0.0588998170996352	0.0768659404120323	609.890711045254	-0.192570778393429	0.0971214477538545	-1.98278323528992	0.0473916474275599	0.224896724769324	-0.594708425453553	-0.673595029572286
FOXJ3	0.0275492176786968	0.0338616941757871	0.415885251736873	188.346130673789	-0.00105332717163656	0.0600514121993407	-0.0175404229985473	0.986005484910291	0.995588107382967	-0.200243919430292	-0.22214273386275
PPCS	0.0384281864165341	0.0788988424471214	0.626218360683766	21.9329962555067	0.0289428945974558	0.147018573922241	0.196865564841921	0.843932741577241	0.937465096811365	-0.167672579431561	-0.151434487204921
CCDC30	0.265035070828986	0.0836723839799895	0.00153738049705033	52.5095393936347	0.370677008666657	0.172695881163173	2.14641487781877	0.0318398933799095	0.179358699787221	0.510782341812978	0.654114298739087
PPIH	-0.0517068713701175	0.0804741245989962	0.520530471286294	19.2290199588262	-0.0724592882230932	0.141422744296489	-0.512359511785349	0.60839942188801	0.818060083016104	-0.437534519815992	-0.390463609262734
YBX1	0.0810553842052961	0.0469303380577829	0.0841420637291847	58.9601318881731	0.0792757618893148	0.0856877342833443	0.925170475708612	0.354877238466143	0.639729472057336	-0.040047894975766	-0.0327879182181698
P3H1	0.11620714479515	0.0731445281873183	0.11212062632051	22.5264200327812	0.0927192615379788	0.121311764116262	0.764305607237886	0.444685144666357	0.709513905611109	0.0651955314295337	-0.00109838423553948
C1orf50	-0.0385360832345746	0.0978586506420606	0.693733634311514	15.2051292890207	-0.0536671314988893	0.166871500941265	-0.32160753152079	0.747750037419877	0.89245372405965	-0.39810153413951	-0.346166015281858
SVBP	0.374935483837089	0.0836450378912565	7.37876945312044e-06	20.0659215149683	0.537043833212035	0.152720184488725	3.51652163733264	0.00043724101931929	0.0133471097795146	0.839821224481883	1.04628057075122
ERMAP	0.0583642316264182	0.0693326770125418	0.39990004019371	72.5309201204728	0.00621309737494402	0.119799658142271	0.0518623965317624	0.958638337152128	0.986196414399973	-0.107984595909484	-0.205014038685228
ZNF691-DT	0.0134130122481553	0.157395669543153	0.932087736832329	5.51358527870671	-0.0725577987585661	0.25494911524224	-0.284597178106013	0.775952773433716	0.905605390871769	-0.242567338539741	-0.390695822082543
ZNF691	0.138627251064436	0.0816757645515867	0.0896423266270886	17.724984773605	0.150448874230344	0.148826819221474	1.01089894292813	0.312064800027527	0.600688882156132	0.132320726997454	0.134984077253614
SLC2A1	0.028276140143054	0.424145732330964	0.946847525651833	4.75641014600017	-0.00378141750396406	0.666338059088784	-0.00567492349024029	0.995472090466784	0.99849477900059	-0.198067533110057	-0.228573493229978
EBNA1BP2	0.753339447854515	0.225316887132966	0.000827387044173104	6.25897113749635	0.823388909251511	0.312030071258693	2.63881268215611	0.00831969370353213	0.0834105945389918	1.97275252209765	1.72126418774515
CDC20-DT	-0.0360074753078125	0.154290875841849	0.815471018681209	6.6771475547692	-0.0253231195603264	0.264861914598674	-0.0956087612622474	0.92383130659997	0.972362640762044	-0.390530949970112	-0.279352421128163
ELOVL1	0.118235683234507	0.122838046916877	0.335781896288929	16.8607183413452	0.180262685341711	0.208845899324987	0.863137298478637	0.388061982841112	0.666409294180491	0.0712689209943909	0.205262338499323
ENSG00000288772	0.299733900840674	0.179438433956217	0.0948403149333051	7.53329494095872	0.385233715330671	0.28338683529863	1.35939171247922	0.174022495856838	0.451820196316735	0.614669706241011	0.688427927076949
MED8	0.08656334920781	0.0946615631527448	0.360479979925494	12.5067218631714	0.125872648961693	0.184427856748697	0.682503452464928	0.494920660443827	0.74757449507537	-0.0235571958000226	0.0770520546278631
SZT2	-0.0592021528400931	0.0475798117217357	0.213400049800036	53.330460121525	-0.139361655538493	0.0847682518169082	-1.64403125641309	0.100169746185258	0.339347898915127	-0.459975191080693	-0.548168440442647
HYI	0.246803781575404	0.127989653461455	0.0538165273319113	11.0643830512689	0.301826476338239	0.218889279340183	1.37890022411359	0.167925519076919	0.443498249747428	0.456198351804044	0.491817178125824
KDM4A	0.00123340106292663	0.0803733043012201	0.987756220184663	34.3340607743868	-0.0434076985008561	0.135348038015567	-0.320711693625463	0.748428884809811	0.89245372405965	-0.279032767067602	-0.321982085566354
KDM4A-AS1	0.285793107099745	0.139367200077214	0.0403012124716559	6.1691356640236	0.424958972922336	0.265380234199199	1.60132111649036	0.10930581433133	0.35471367035583	0.572931344478032	0.782069830846027
ST3GAL3	0.0323609737165901	0.0484455394547248	0.504142112771489	135.279745619374	0.009028297608697	0.0779007752791661	0.115894836429331	0.907735888052958	0.964960924646114	-0.185837651182083	-0.198377940510875
ENSG00000288573	0.0517542454886954	0.196036358625253	0.791777376334253	4.45842237384422	-0.00167221119918479	0.349113843454847	-0.00478987364876885	0.996178248381127	0.998814255887156	-0.12777471674418	-0.223601591075146
IPO13	0.260299524971773	0.375960249475199	0.488711802306268	3.90205893084638	0.354054030487299	0.545289070964529	0.649296032764849	0.51614704954415	0.760268887059046	0.496604244797367	0.614929975781958
DPH2	0.621147273467343	0.244358461362612	0.0110235577010554	3.652514884322	0.941741077782515	0.424243974021449	2.21981014569438	0.0264316579307799	0.161455001918259	1.57697270501251	2.00024846747874
ATP6V0B	0.119765534308688	0.0514679751963307	0.0199657243701025	68.7835869435805	0.196992534014978	0.090294001655177	2.18167907506494	0.0291332263065886	0.170756758192803	0.0758492539915135	0.244698580691545
CCDC24	-0.202401916356637	0.279478554199892	0.468935167200283	5.74440593872095	-0.23870528452164	0.442174319234317	-0.539844297007093	0.58930441533492	0.8067038394597	-0.888711434159789	-0.782345060288217
ENSG00000230615	-0.346485984515678	0.284454234935552	0.223196284950269	9.40131152097477	-0.552273153447942	0.44291504926258	-1.24690537015492	0.212432197444897	0.495843328908834	-1.32009526157039	-1.52149929080054
DMAP1	0.239251025044047	0.221100582283185	0.279211944083679	9.71195517408377	0.377069862260759	0.349624492537867	1.07849956255544	0.280810876876066	0.57141436605163	0.433585601750367	0.669183778897582
ERI3	0.00331101389021781	0.0501848542565795	0.947396648340948	95.1500387188634	-0.070364180803488	0.0914488755683383	-0.769437353561618	0.441633720941049	0.707745643349114	-0.272812450104279	-0.38552494154183
RNF220	-0.556955384128383	0.446860312193541	0.212626867881289	3.16172593147245	-0.545416761720495	0.641003851858204	-0.850879070600572	0.394836532175694	0.672574248845625	-1.95023498706399	-1.50533714074115
TMEM53	-0.0628098558441385	0.222090797246408	0.777321254337343	3.11794800718819	-0.0534511322134023	0.389877608568405	-0.137097209582438	0.890953958074365	0.959040298910236	-0.470776556907815	-0.345656853465623
ARMH1	0.492311650966225	0.141904256118559	0.000521772410755964	28.8999538762391	0.626241063863636	0.237044574104598	2.64187048460894	0.00824495777708687	0.083049093856302	1.19124231405761	1.25653971054086
RPS8	0.169738936830018	0.0740363389255253	0.0218685334445005	112.705623946552	0.249089845403774	0.116298493044967	2.14181490131142	0.0322083798388087	0.18056595189877	0.225468277967061	0.367504365108177
PLK3	0.0549921837956319	0.0642434167428942	0.391999337296759	59.3577843074241	0.0363318903637138	0.108131748962976	0.335996510850425	0.736873497618107	0.886877921320448	-0.118080416481753	-0.134016862438173
BTBD19	-0.103504203747187	0.117232194017114	0.377290766155092	26.2926928834037	-0.205318829788931	0.198638526481914	-1.03363045137986	0.301308957901968	0.590152613139237	-0.592614340756466	-0.703645226207671
PTCH2	0.67465868828471	0.347799516370517	0.0524049841895033	4.51037633194825	0.83678899237622	0.523644752068808	1.59800893462647	0.110040988685431	0.356195491767439	1.73718444270853	1.75285137862909
EIF2B3	0.0266967929028222	0.0477317956674052	0.575951283014442	110.534185571412	0.005521046185471	0.0800003599274772	0.0690127668234993	0.94497945727402	0.981322792209532	-0.202796056297989	-0.206645368343403
HECTD3	0.0516306413243625	0.109004168721268	0.635744169560424	11.7207471328541	0.105477034342597	0.200951551750101	0.524887881800315	0.599661134050818	0.81349634988748	-0.128144784289989	0.0289747280789903
UROD	0.479273684156836	0.203784444094745	0.0186795080101174	6.59859622073109	0.660244243073664	0.342850734286198	1.92574837107544	0.0541358008782146	0.240275355804074	1.15220699186169	1.33669331125902
ZSWIM5	-0.207142372005432	0.354168338507778	0.558635253691332	4.53599830610875	-0.0692599525982826	0.549228865487243	-0.126103992252555	0.899649607341026	0.962385523960687	-0.902904230959432	-0.38292201238291
MUTYH	0.070176636495928	0.0953978388653587	0.461961488199877	19.2340094816495	0.0984216542247756	0.160483376162426	0.613282550369346	0.539689529290196	0.777083463360676	-0.0726185732212014	0.0123435149390187
TOE1	0.0991372821638394	0.179920708185355	0.581629971360715	4.58325009492623	0.100999140089289	0.312678522547036	0.323012720114463	0.746685608756205	0.891772568610938	0.0140888215111279	0.0184192636672433
TESK2	-0.030875947777261	0.0854346029720412	0.717801478045056	37.4963833916408	-0.0721589905854702	0.135846086308479	-0.531181961485526	0.595292691819398	0.810944277763836	-0.375167294467626	-0.389755736131402
PRDX1	-0.276694839790466	0.313987905357954	0.378194589248762	17.1995240612326	-0.244678094861238	0.441622456593357	-0.554043598119232	0.579549008634685	0.802486014428273	-1.11114245009302	-0.796424398345648
AKR1A1	-0.0519180853584821	0.0400494877072584	0.194855514743819	104.647263805266	-0.107150549568539	0.0750330620692151	-1.42804447284447	0.153279058284607	0.421537031114509	-0.438166888820196	-0.472239183632318
NASP	-0.0554040794059253	0.0729354838410296	0.44747497967238	104.004722650516	-0.108496097242631	0.12020307550129	-0.902606666178577	0.366734687321474	0.648996448410195	-0.448603861302516	-0.475410960316794
GPBP1L1	0.0265686077688674	0.0283944736452582	0.34942950656521	234.036319815959	-0.0204469261033754	0.0571239698154319	-0.357939515923694	0.720388577801318	0.877613810668026	-0.20317983914372	-0.267858070527627
TMEM69	0.261715542548615	0.104935745301746	0.0126292898009652	13.6015929992664	0.291437767590937	0.188717130927312	1.54431008016537	0.122513231752808	0.376332371166291	0.500843763363046	0.467328514646296
MAST2	-0.0913813510134585	0.066043698663766	0.166465709067109	97.0520542542712	-0.192896687689079	0.107633287770562	-1.79216571085583	0.073106425490804	0.283241769307932	-0.556318845506857	-0.674363275488132
POMGNT1	-0.081033012439401	0.272499317909611	0.766184352220457	9.80145771533256	-0.113944734557105	0.3992838687863	-0.285372747222327	0.775358584396419	0.90553391739453	-0.52533619795633	-0.488254697576327
LURAP1	0.151021891282936	0.23169278297102	0.514517572299209	13.5262140719315	0.169472187816485	0.361263388388122	0.469109777696082	0.638991170460507	0.836429619982712	0.169429946671428	0.179826563072416
LRRC41	0.0987834513825657	0.0888256858849385	0.266093191192592	30.3166047812231	0.130222552165709	0.14792343209615	0.880337552478262	0.378676475103474	0.658721175905759	0.0130294616621748	0.0873058136197441
UQCRH	0.322363120738738	0.137668300876544	0.0192016447584405	22.0685472870208	0.4523169423189	0.226432571110497	1.99757897064276	0.0457623250162217	0.220477200143599	0.682420982392984	0.846559087627786
NSUN4	0.0437916791483951	0.0651463937044153	0.501453710639932	29.911479626976	0.0348468056285874	0.120205065144018	0.289894652832119	0.771896832486589	0.903374536057842	-0.15161442635106	-0.13751756124509
MKNK1-AS1	-0.440638502908519	0.127242243800225	0.000534210042482752	10.8505625911544	-0.637118593388143	0.236616103260936	-2.69262566920706	0.0070891813242829	0.0747541489681989	-1.60198537102939	-1.72150022229337
MKNK1	-0.322935602160855	0.0782444253618151	3.67100741471505e-05	469.837906433302	-0.505746885469002	0.129078841237702	-3.91812384291285	8.92408563671827e-05	0.00485101245813677	-1.24958604978166	-1.41182578399534
MOB3C	-0.252625053403237	0.0877070682876061	0.00397262667830266	16.1368442728479	-0.379177505601622	0.164292430035901	-2.30794264543269	0.0210023267277925	0.141587114198927	-1.03907815659169	-1.11347157792621
ATPAF1	0.221764162990869	0.129292843907192	0.086307038024415	20.8976686535593	0.229154904432711	0.214178872632481	1.06992301162182	0.28465396413806	0.574694228774934	0.381230406770902	0.320512956185354
EFCAB14	-0.0319661958480613	0.0666486847230378	0.631495982491514	66.9650685710878	-0.0912702691436331	0.114660737873368	-0.796002806509341	0.426030404163358	0.697676246077996	-0.378431467888172	-0.434805576362595
STIL	0.374149449168557	0.314521326551951	0.234210048293176	3.49796288510188	0.241822389273755	0.417745909546032	0.578874343824325	0.5626739628628	0.792581774962709	0.837467857811152	0.350373238242534
CMPK1	0.100913756850104	0.0474071665560889	0.0332823696118414	57.2477108089471	0.125941333780631	0.0788598046909985	1.5970282233657	0.110259416149927	0.356236784034805	0.0194075389741356	0.0772139611225057
ENSG00000290466	0.0551125523778633	0.209745008714323	0.79273573725331	4.66975229271123	0.0195398133609335	0.379012021706715	0.0515546004924713	0.95888359475845	0.986290707849859	-0.117720036181791	-0.173599791640052
SLC5A9	0.420464104107252	0.174249661756139	0.01582190170912	7.62445906466116	0.497976750177982	0.282731835111219	1.76130413464791	0.0781869406286232	0.294527004713027	0.976132689863245	0.954190141341879
ELAVL4	0.246927269608555	0.5716729302474	0.665786465907972	17.3704157224725	0.283596469369388	0.922417725903105	0.307449067169356	0.758501585247536	0.897090160415598	0.456568071656214	0.448844705150723
FAF1	0.0730358210359579	0.0255754010282899	0.00429412832262199	406.713468478945	0.0658524441476819	0.0451700112226122	1.45787973846498	0.144873694356222	0.407601617032368	-0.0640582515568392	-0.0644298786339899
RNF11	-0.160214701194085	0.162881098625862	0.325297571253728	21.5819167960269	-0.244199788324564	0.257312717245908	-0.949038939615205	0.342600807724183	0.628556850742046	-0.762404045861116	-0.795296915796894
OSBPL9	-0.0112770043085385	0.0437914529740038	0.796780386079891	150.5934176683	-0.048238509200429	0.0738421626400205	-0.653265119489946	0.513585375164773	0.758973522858758	-0.316488584498046	-0.333369458187216
NRDC	0.0387745543373887	0.0257742100769218	0.132480074633339	271.41897352146	0.00787950058492243	0.0498513840820108	0.158059815790868	0.874409664856895	0.952103127039331	-0.166635563186117	-0.201085929001629
TXNDC12	-0.147339952794035	0.0685477950205536	0.0315988671114975	34.7043572858833	-0.283602178938083	0.120264686965383	-2.35815006128703	0.0183662669121424	0.13137846564638	-0.723857395195815	-0.888177745117858
BTF3L4	-0.0615985884970968	0.0444923592869066	0.16621285589709	65.0114913986833	-0.102857337773631	0.082155118972647	-1.25198939591186	0.210573727963054	0.49412472688947	-0.46715005502693	-0.462119059808543
ZFYVE9	-0.0080657334510613	0.157003551244998	0.959028349920716	28.3314639591619	-0.0352634186431193	0.248152693381352	-0.142103711076502	0.886998086911673	0.957644261514502	-0.30687412586254	-0.30278407611489
CC2D1B	0.057141804159213	0.091438189956243	0.532021767105385	19.0718265559088	0.0184270017666828	0.159441786823471	0.115571972277785	0.907991776906392	0.964980837223997	-0.11164451089018	-0.176222953893474
PRPF38A	0.142359593829417	0.0936210988832644	0.128361987865814	19.351711448697	0.165743951075368	0.160278130329614	1.03410209948489	0.301088434884376	0.590129667825257	0.143495260918777	0.171038220156464
TUT4	0.0749521788910372	0.031464923182703	0.0172148381481449	284.456592456557	0.070664839694258	0.0574508727953163	1.23000463275849	0.218695370023379	0.50294531948083	-0.0583207276461458	-0.0530859149194347
GPX7	-0.0977310980926865	0.190780282403074	0.608461754434098	4.9438565860521	-0.13981606640916	0.343326221898103	-0.407239696508403	0.68383194860076	0.860372023026197	-0.575329817595063	-0.549239595209219
SHISAL2A	-0.320387700057621	0.17127338075879	0.0613975367736868	26.3727306710866	-0.46833456542037	0.279006256276766	-1.67858087366971	0.0932337566994369	0.325977406151641	-1.2419576993665	-1.32363602548495
COA7	0.266693611493666	0.274609366148803	0.331461394161676	4.62567661285625	0.352278928619166	0.467281592110108	0.753890019566953	0.450915263987166	0.713829115992462	0.515747967985165	0.610745637444254
ZYG11B	0.0755540706903523	0.0715905762978456	0.291259176402267	75.8212997299587	0.0232151209412212	0.123490882966867	0.187990565647262	0.85088404685335	0.94099060409288	-0.0565186797765019	-0.164936215375986
ECHDC2	-0.228141504713599	0.0824141003646473	0.00563609937714665	79.1952178530987	-0.360501536163443	0.132362056331296	-2.72360180972956	0.00645743093409312	0.0706806140390158	-0.965775069877952	-1.06944786508083
SCP2	-0.0982711125263918	0.0413538967949042	0.0174851211256009	92.561738143028	-0.155786870126132	0.0744315582269007	-2.09302174826467	0.0363472131827612	0.193255872464829	-0.576946606295196	-0.586886587461656
CPT2	-0.270908167003953	0.129307725629491	0.0361651619289488	10.6615891970607	-0.383293695935022	0.230222817866565	-1.66488143741328	0.095936412274041	0.331442424061805	-1.09381730730302	-1.12317441995828
ENSG00000236723	0.258884629190567	0.263545859777929	0.325945475723099	2.87784568105802	0.343635154200429	0.440979634717221	0.779254022514634	0.435830092752554	0.705022486807026	0.492368084857671	0.590370200218874
CZIB	0.299767466757472	0.11306286391178	0.00801744051869152	14.9846066654087	0.396785697632322	0.208619182958906	1.90196170843254	0.0571761607745832	0.246964715086275	0.614770201693727	0.71565870368141
MAGOH	0.0479317721690698	0.0861626330742555	0.578009758359445	21.5902804385627	0.0649473307815807	0.151859839981059	0.427679436444034	0.668884523206038	0.852179520615446	-0.139219099123603	-0.0665634466425292
LRP8	-0.314275508585119	0.136129294149961	0.0209627606476078	43.9852111320297	-0.483002966748788	0.217724099991248	-2.21841756042718	0.0265263748855818	0.161502498889863	-1.22365796237986	-1.35821294477798
LINC02812	0.0481411189887889	0.167097951433784	0.77326928020857	14.09608137949	0.0163269567082267	0.272891115722973	0.0598295648613239	0.95229137839351	0.983544483739581	-0.138592320372139	-0.181173260806422
NDC1	0.166665537809854	0.0637456626484553	0.00893478907158807	38.2357729956801	0.209494117589536	0.110081788399822	1.90307698153162	0.0570305010220403	0.246870687558159	0.216266603906781	0.274167793908061
YIPF1	-0.109357290000284	0.0562200933890067	0.0517552682423677	46.6912364138983	-0.209749267562952	0.10159041953435	-2.06465598355001	0.0389555621268595	0.201738527674695	-0.61013832368037	-0.714088824382774
DIO1	-0.042060018919064	0.19701214015561	0.830945195460735	3.25735655770886	-0.204213234286876	0.359660244510456	-0.567794849177273	0.570174277752033	0.796174199526153	-0.40865210286336	-0.701039074004074
IFT25	0.0608316332685705	0.0530546105497672	0.251553080348351	46.0008415996181	0.0345137920956553	0.0869931359703569	0.396741555648895	0.691558052762033	0.862973885483657	-0.100597261711119	-0.138302553542061
LRRC42	0.101538388527754	0.129631036051418	0.433458218715518	8.92257250766352	0.0740978468734241	0.237530058353289	0.31195145316394	0.755077418230507	0.895350049647902	0.0212776694283172	-0.0449934984720842
TMEM59	0.288396332144739	0.0947045878433158	0.00232509941903221	50.9146794051216	0.384716213100182	0.161719948657875	2.37890387854416	0.0173642032184161	0.126716282205118	0.580725330293877	0.687208050932511
TCEANC2	-0.0339944742822117	0.0779817250210167	0.662888440241204	28.1089125315718	-0.130886972460098	0.135638882041968	-0.964966464554019	0.334561609034705	0.620434318294818	-0.384504079004429	-0.528191591822613
CYB5RL	-0.143104165114163	0.132043199515179	0.278467774699904	9.76862500359446	-0.282777099461367	0.225980004548965	-1.25133681639561	0.210811618678046	0.494336746164773	-0.71117556073078	-0.886232836068943
MRPL37	-0.00274893271222223	0.157865656788238	0.986107047111725	8.0651212081391	-0.0707143859060768	0.27342802300287	-0.258621574809597	0.795927235158868	0.91533804458077	-0.290955767354171	-0.386350458467438
SSBP3	-0.135085150583985	0.153045561999899	0.377427222429999	53.0493613633745	-0.235397111869968	0.238548681388094	-0.986788568690519	0.323746299877043	0.610783935662741	-0.687166846760607	-0.774546908586253
ACOT11	1.23729588599338	0.316865554899249	9.43042440171131e-05	24.7904084504028	1.60289652044395	0.442907644256449	3.61903105812247	0.000295708150723105	0.0103925380645932	3.42170509021853	3.55874948399809
MROH7	1.23222866865553	0.436506829698544	0.00475868094208843	10.4265984911408	1.5294466862792	0.619977196948181	2.46694022587903	0.0136273103728497	0.110161548863114	3.40653397770447	3.38561071235288
TTC4	-0.173638458759588	0.111920097597937	0.120793830881315	20.3092908213366	-0.30550227846486	0.195363535315833	-1.56376305317659	0.117873223962366	0.369006936657497	-0.802594415211647	-0.939801501305909
USP24	0.124970770619576	0.0289856784586253	1.62175626829574e-05	327.894146163077	0.137905465100436	0.0544790648396612	2.53134787658908	0.0113625093202591	0.0993101815284247	0.0914335916012005	0.105416271230742
DAB1	0.430419346732597	0.500204100776274	0.389520403470964	18.3313099849756	0.435026914787344	0.706118019540824	0.616082443371484	0.537840108763743	0.775488989502328	1.00593841870887	0.805802370304085
OMA1	0.214371068028301	0.0940171970486176	0.0226002086547547	20.3396117207812	0.261556243728737	0.16267419512995	1.60785331391863	0.1078673087545	0.352883326227583	0.359095679162835	0.39689063830224
MYSM1	0.0565158387444569	0.0437349698714696	0.196275932985186	98.8832542932995	0.0424766842836444	0.0789102733497536	0.538290928170724	0.590376213371086	0.807290021302436	-0.113518634517409	-0.119532118076146
JUN	0.0670262309585437	0.184626770256975	0.716577721882466	63.4310729507352	0.034864180045487	0.28280450732431	0.123280142793149	0.901885264632666	0.962765015836767	-0.0820508027242737	-0.137476605601905
LINC01135	0.669242172024424	0.334989064577411	0.0457380175018055	5.07200185902392	0.537122747523913	0.464309870427396	1.15681957617979	0.247346082045779	0.537725206715453	1.72096753860908	1.04646659059972
LINC01358	0.0765848874125755	0.265864518189562	0.773300942344475	8.75360438321834	0.0238711672756709	0.416224299273141	0.0573516907046454	0.954265044851718	0.984527634565924	-0.053432442216214	-0.163389757745677
FGGY	0.192358221544349	0.0891088532167378	0.0308743721817269	116.941529469231	0.195158908252889	0.143369446252651	1.36123081558795	0.173440758720145	0.450854982766671	0.293189808445973	0.240376287582032
NFIA	0.119441139741658	0.0557400259856986	0.0321271263349134	386.148070876304	0.135892578173718	0.0911828841651992	1.49032989489033	0.136137515723634	0.395905104981394	0.0748780253768256	0.100671416815267
TM2D1	0.10895403696386	0.044506655589804	0.014363603269424	80.4196185892535	0.122835374373398	0.0807544868259726	1.52109658795939	0.128235600601034	0.384017574110873	0.0434799215299723	0.0698924742510452
PATJ-DT	-0.116658189135333	0.29721792522939	0.694688429870087	2.81814058276383	-0.230118182345156	0.517820426244647	-0.444397653476179	0.656755109657358	0.846173797136242	-0.631997019458861	-0.762103213050095
PATJ	0.383239880188945	0.230304765589873	0.0961013662720215	10.6139955176391	0.563763698788247	0.366315038481458	1.5390132524324	0.12380106095321	0.378275190364869	0.864684363955735	1.10926566468641
USP1	-0.206983579078636	0.13029507773834	0.112156244372875	12.1343013635885	-0.299169666140955	0.224260962152843	-1.33402471508643	0.182195756822765	0.461049179677955	-0.902428809204604	-0.92487402418449
DOCK7	-0.0343596937776202	0.048333866488916	0.47715712904747	135.485800247242	-0.119417567088157	0.0836728847184669	-1.42719553042733	0.153523542464686	0.4218143084161	-0.385597536357399	-0.501155468730158
ATG4C	0.204810352527528	0.0363308768700328	1.72673560229328e-08	193.976678981614	0.251494809594206	0.0672025975598319	3.742337628695	0.00018231633427495	0.00782927111488061	0.330471153924174	0.373173439116543
ALG6	0.190430057019501	0.095966371471954	0.0472177786926712	16.5794131115767	0.15842479068894	0.166997119370214	0.948667805087882	0.342789593307244	0.628731050621476	0.287416935683329	0.153785214030705
ITGB3BP	0.244465996476881	0.130065309811375	0.0601676047370276	61.5921246972156	0.304849273149057	0.20616075206854	1.47869693959841	0.1392213306269	0.400086638961935	0.4491990860535	0.498942630929219
EFCAB7	0.0708481911404759	0.23346395603755	0.761535347769594	11.3904491125652	0.122881233134929	0.386915744155377	0.317591710834033	0.750794662651037	0.893535447139708	-0.0706079566653123	0.0700005742860002
PGM1	0.277361652333269	0.155873867644372	0.0751745299390948	24.0736387189122	0.367736152623383	0.248160135780171	1.48185022331361	0.138380152163714	0.399438329814053	0.547687795525855	0.647181999861792
JAK1	0.0527342004466902	0.0391428944093174	0.17790848166539	286.899602988794	0.0295716770851943	0.0671916710259122	0.440109267021951	0.65985797042342	0.847724796782459	-0.124840757938941	-0.149952296961784
LEPROT	0.272710813475274	0.0632280272711169	1.60958115807766e-05	47.2613381292852	0.358511779240955	0.10754026041803	3.33374475612529	0.000856852478769137	0.0209106643775313	0.533763308989168	0.625437952447771
LEPR	-0.143724653733639	0.0696623645924127	0.0390973615023909	90.942858354622	-0.22376511056601	0.11501598941443	-1.94551306914145	0.0517132583236914	0.234675289955563	-0.713033286980145	-0.74712750811456
PDE4B	0.0897712610028775	0.172480458325931	0.602734590479205	274.588244837318	0.0853831419500537	0.274098408827492	0.311505427248908	0.75541641764677	0.895507072999115	-0.0139527941070864	-0.0183913672427802
DYNLT5	0.146437998164593	0.354387532233451	0.679449607663627	4.1351446229837	0.168281210373644	0.5302690959848	0.317350589819151	0.750977594490853	0.893535447139708	0.155705893879906	0.177019145276915
MIER1	0.0375029086633728	0.03618396872598	0.299991812557997	122.5478475606	-0.00972674594704932	0.0629469016609658	-0.154523029575592	0.877197354312161	0.953423902438503	-0.170442836155129	-0.242588049904867
SLC35D1	0.121996948748064	0.119544281146116	0.307483419833757	31.7969732585865	0.127268172241398	0.196196735506297	0.648676298884257	0.51654762705277	0.760622137309502	0.0825300488475752	0.0803416357303685
IL12RB2	1.09352811362998	0.322299504346034	0.000691583483051303	4.49170203336762	1.52413046944503	0.514579757004736	2.96189356207225	0.0030575345978815	0.0443583538564273	2.99126824391875	3.37307912173823
SERBP1	0.17203654881741	0.0528527630805278	0.00113386284895548	70.1079236831848	0.224317553611887	0.0893360857919362	2.51094002634414	0.0120410151698997	0.102707676886017	0.232347266502639	0.30911016693935
GNG12-AS1	0.633353963195517	0.21320832199434	0.00297230778382304	9.49940260740627	0.835643691244047	0.363012318247305	2.30197061983654	0.0213368290968413	0.142796035976419	1.61351920597014	1.75015163078836
LRRC40	0.0974003848494683	0.0803470763228998	0.225418404213446	35.6496281891244	0.154341145707244	0.141198789987529	1.09307697127486	0.274360006048679	0.564539204268508	0.00888859763581692	0.144159089152328
SRSF11	0.126858294067872	0.0458351107495587	0.00564516643023095	247.416624365076	0.150676931307384	0.0778902448816105	1.93447756566186	0.0530544377811525	0.238251389190797	0.0970847860729888	0.13552166215946
ANKRD13C	0.166537227262	0.0451077108085845	0.000222506021043924	75.3062065746687	0.259663599404245	0.0871563293396857	2.97928562815242	0.00288921317277119	0.0430640789737266	0.215882445575208	0.392429224369449
HHLA3	-0.225376449401507	0.211517616832184	0.286640255884024	5.6082964526832	-0.327144826868637	0.362223114382271	-0.903158340479027	0.366441864396609	0.648691879016271	-0.957496568592054	-0.990818148089572
ZRANB2	0.178018211676353	0.0435163748472041	4.29827016336871e-05	225.984884924916	0.203913525572348	0.071770798381512	2.84117677622039	0.00449473894931148	0.0568260273640626	0.250256204328592	0.261013007952496
ZRANB2-DT	-0.0693344018176149	0.114571885073905	0.545072227703614	20.7714616286001	-0.153492832502219	0.210354264520483	-0.729687286597763	0.465581353992413	0.726160361196641	-0.490310872187197	-0.58147899381861
FPGT	0.157042818817547	0.0789340638462404	0.0466411543618471	43.8045103375968	0.211869422287392	0.134931976950734	1.57019430883125	0.116369913183029	0.366282333627405	0.187456441880985	0.279766953420763
TNNI3K	0.0862285119833996	0.173529918868227	0.619253494701194	12.6613587573918	0.112752932540551	0.317553931635311	0.355067033684343	0.722539372933103	0.878738293353834	-0.0245596894502314	0.0461257549115857
CRYZ	0.0999053658149616	0.132733525185683	0.451644513063069	20.7830395825148	0.123949764932056	0.227910603491544	0.543852558999761	0.586542937333691	0.80456054745208	0.0163884433182169	0.072519358500045
TYW3	0.145159256499771	0.0687479270609443	0.0347318452588545	29.644379613692	0.138750130441657	0.120983896378074	1.14684792435568	0.251444478369091	0.542697137682861	0.151877375705147	0.10740734883212
ACADM	0.205895248025641	0.0639899636768489	0.00129259921878044	57.0158804866455	0.23032234085171	0.117012126932414	1.96836299698017	0.0490262862690452	0.228864723400304	0.333719301885959	0.323264882174811
RABGGTB	0.0593605568042962	0.0615746746037989	0.335024996778695	32.9170653528681	0.0175583420818106	0.115757638578732	0.15168193043147	0.879437809679278	0.954490084422758	-0.105001625105911	-0.178270591883767
MSH4	0.126261723665669	0.233754918448534	0.589096528063678	24.1416405196932	0.119366741516912	0.349951739237579	0.34109486575769	0.733032166248313	0.885271609081366	0.0952986703232722	0.0617160795880817
ST6GALNAC3	-0.11105804018602	0.0876070541659054	0.204910905123805	1499.31608794753	-0.184409523461072	0.136704315390538	-1.34896636535759	0.177347769777163	0.455769263522679	-0.6152303240241	-0.654357005822605
PIGK	0.231945553869866	0.0977115107016327	0.0176070748173421	37.6680638694285	0.311297141585857	0.167193331429404	1.86189926909435	0.0626172901062629	0.259822268069009	0.411713217409597	0.514141794189046
ZZZ3	0.108522024309468	0.0500928968348943	0.030279456413317	162.764112923377	0.11188045295493	0.0793038723348886	1.41078171419519	0.15830898786288	0.430000988960044	0.0421864872542576	0.0440691125044565
USP33	0.0697100278795258	0.0331145647103459	0.0352811385546913	168.750642726848	0.0715079858433297	0.0610926534759498	1.17048420349723	0.241806167431954	0.530877446323427	-0.0740155868773134	-0.051098418416172
MIGA1	0.141486844141555	0.0462530515885117	0.00222097034794894	69.9313153278053	0.195946624694526	0.0814974270935017	2.40432896697115	0.0162021858209749	0.122567680523558	0.14088227181088	0.24223312304886
NEXN	0.0599926506154485	0.16926913001313	0.723022884156126	5.52310332643776	0.0745975130889604	0.324558667475843	0.22984292383599	0.818213829079903	0.926306947750871	-0.103109153224589	-0.0438156660675001
FUBP1	0.0653743840169372	0.0318057757824612	0.0398379809640604	154.945915257547	0.0584468009007405	0.058460172936365	0.999771262468912	0.317421216095274	0.604662277172831	-0.0869963880694916	-0.0818867454819395
DNAJB4	0.142181729646922	0.226462132156606	0.530109498470552	12.2995963580269	0.239783416989777	0.390724959686157	0.613688506570911	0.539421184771593	0.776982323525909	0.142962740336978	0.345566894420508
GIPC2	0.326724664940305	0.33611446254942	0.331018864199541	12.2744532128867	0.434405275755769	0.516446625895955	0.841142635024758	0.400268032705049	0.676992656602226	0.695479328503921	0.804337018890327
ENSG00000273338	-0.0857310385572172	0.178909496705594	0.631805865840204	11.0882971258848	-0.174186891395983	0.300838502063527	-0.579004649342394	0.562586036031271	0.792581774962709	-0.539401961880635	-0.630259824680436
IFI44L	-0.562922451887174	0.261454509888845	0.0313154046054694	180.89600570308	-0.856058603520378	0.402087740019141	-2.12903433335129	0.0332514199341557	0.183932178193099	-1.96810022755237	-2.23759402766884
IFI44	-0.208242819561185	0.162011679878472	0.198667618878314	70.7125147141175	-0.331056173923399	0.246565194787469	-1.34267196231308	0.179378217269961	0.457881825458473	-0.906198941363787	-1.00003812567347
PRKACB	0.747754698225959	0.126415965088135	3.31807567534669e-09	61.8237799691878	1.02922568872843	0.211363409463023	4.86946009880906	1.119035761979e-06	0.000236336683960252	1.95603193181533	2.20647055428508
SAMD13	0.460183710553623	0.241083341168282	0.0562858473000055	4.53273608856442	0.592646433393821	0.397647598902252	1.49038101834359	0.136124080601756	0.395905104981394	1.09505212398948	1.17734915661297
RPF1	0.19960901185639	0.0812607947197828	0.0140336874649974	21.320786633736	0.240866083502595	0.140112215580727	1.71909410256823	0.085597238477142	0.310145255932259	0.314898479755195	0.348118997529553
SPATA1	0.202917525140634	0.0650436364158481	0.00181026881676766	29.2213648784641	0.187615432683342	0.137559137571575	1.36388927697167	0.172602416187629	0.450297326534058	0.324804079602782	0.222594517086576
CTBS	0.214550447266567	0.0583925816811325	0.000238525020093965	65.4409242771356	0.287909059144558	0.10359420838568	2.77920033977842	0.0054492905486772	0.0639565463980084	0.35963273578089	0.459010507494234
ENSG00000284882	0.0338474973794661	0.139238084370311	0.80793505769945	10.4224540228626	0.0147726341002868	0.232866202643948	0.0634382917424655	0.949417496241706	0.982990416922576	-0.181387039289864	-0.184837169787829
MCOLN2	-0.0453965400237127	0.309859793734471	0.883521390503517	5.53290224266833	0.0570865689072758	0.485945563746524	0.117475234195271	0.906483468388308	0.964425346704647	-0.418641557372452	-0.0850931366083338
C1orf52	0.0574981149039395	0.0779680571079791	0.460844285184238	37.5242230018321	0.0401630559613517	0.139085590612511	0.288765038739671	0.772761187916201	0.903805842484131	-0.110577726097305	-0.124985891666251
BCL10	0.351411560662595	0.117930464300535	0.002884177712037	15.2529706326788	0.466607769188045	0.198595124633163	2.34954292080404	0.0187964769019429	0.133377802602999	0.769391230767902	0.880245973895876
BCL10-AS1	0.625358199804924	0.272300215550771	0.0216429564781524	17.2875029871046	0.829471141001977	0.379379326013184	2.18638993779316	0.0287870891473609	0.169634446463185	1.58958010528694	1.73560145815716
ZNHIT6	0.131010779270019	0.0684832183449582	0.0557435987317481	62.1702279717823	0.135388781114833	0.110688916465049	1.22314668386499	0.221274298813532	0.50651684285976	0.109517215158698	0.0994838470280004
ODF2L	0.148964821766653	0.144701966107352	0.303263775527273	28.2403806322921	0.187423394668852	0.230795097323902	0.812077019148367	0.416747438800743	0.690313640806429	0.163271135829105	0.222141837699125
CLCA4-AS1	0.0635598390636998	0.316577974699036	0.840877238438362	6.92797825510235	-0.119242473016771	0.513521598712171	-0.232205370359906	0.816378506803235	0.925602856565878	-0.0924290868885735	-0.500742730256519
SH3GLB1	0.0549326357864365	0.0485691188200816	0.258046751457304	95.9622605180533	0.00974212727275746	0.0895292001074769	0.108815082242021	0.913349160956123	0.967574808041915	-0.118258701620767	-0.196695273795493
SELENOF	-0.0563548712234071	0.056920578287299	0.322144076208698	65.3291972721229	-0.115229134566191	0.101324674302739	-1.13722679455064	0.255443488474108	0.547293940131703	-0.451450506448898	-0.491282334635049
HS2ST1	-0.0252850578615839	0.0583368408284015	0.664700904030932	115.398067583743	-0.0776212717680926	0.0916570477309174	-0.846866375141927	0.397069606394977	0.673972034148418	-0.358428320330708	-0.402631635241244
LMO4	-0.0424263296450649	0.165796003142002	0.798032095219338	43.910648126355	-0.0986333302248339	0.264496531413415	-0.372909730414072	0.709215629736989	0.872417163935991	-0.409748827331394	-0.452162066893101
PKN2	-0.0292553257187341	0.0265621992839853	0.270727200666268	604.492148386161	-0.0923310840963802	0.053626434719944	-1.72174571325812	0.085115592463076	0.309146934790473	-0.370315195583094	-0.437306170134523
GTF2B	-0.0753879194059679	0.0561508775354505	0.179402965742649	71.263716849821	-0.157522430892295	0.0913502937116338	-1.72437793565883	0.0846396380980013	0.308374563805586	-0.50843494114171	-0.590977717994301
KYAT3	0.0225824037452804	0.0420396186855225	0.591150491153086	78.5854475230673	-0.022802731054663	0.0733941038060807	-0.310688868344405	0.756037160528475	0.895805808412297	-0.215114426850089	-0.273411264488375
RBMXL1	0.114011498211671	0.0912022068843277	0.211264544113017	15.1343031177054	0.0814556695707737	0.177346406904004	0.45930262130918	0.646016865640471	0.840206838823493	0.0586218245726673	-0.0276493560612945
GBP3	-0.0198273900812077	0.0785841337600121	0.80080315785773	19.9589001328705	-0.0843540845182563	0.135244061807577	-0.623717473365106	0.532813145686826	0.772216419831633	-0.342088209686168	-0.418502480186459
GBP1	0.122166794328893	0.149496335966953	0.413820301485116	9.78402389841893	0.0864412900258121	0.253642040874007	0.340800325245571	0.733253905592935	0.885367846670221	0.0830385619515079	-0.0158970599357737
GBP2	0.0171215704388894	0.0998217632188281	0.863813790349892	49.2931786119135	-0.0872032363774879	0.160020877639437	-0.544949119539117	0.58578851204452	0.804218809028153	-0.231464014994435	-0.425218610437094
GBP4	0.0827140260903134	0.113882482366778	0.467648533339433	14.6184687896729	0.114599416200921	0.199018547497798	0.575822794617617	0.564734964511351	0.793312983876099	-0.0350819657526094	0.0504783571530327
GBP5	0.121280663288347	0.146891270726457	0.409003104995767	5.48015408719255	0.132839536631732	0.253944707052934	0.523104175603242	0.60090175989457	0.814114772607188	0.0803855094333335	0.0934746699693088
ENSG00000286548	-0.0305037439519798	0.212036357478028	0.885610301546767	3.82191711153253	-0.0659831091879513	0.344838614269592	-0.191344897170843	0.848255388001155	0.940049390418829	-0.37405292621874	-0.375197711172565
LRRC8B	-0.232270554794188	0.131976083570416	0.0784172526944796	37.7742502493064	-0.37464262492287	0.207341993011163	-1.80688253007532	0.0707805969891152	0.279028895658131	-0.978137334839602	-1.10278178292251
LRRC8C-DT	0.135820768765302	0.111977041520981	0.225155028260299	27.6075888033409	0.152662149546612	0.193125173474135	0.790482912198175	0.429245797753536	0.700351268041895	0.123918194425814	0.140201294881524
LRRC8C	-0.0599755352643249	0.0446735863611674	0.179424896275147	331.718648789869	-0.139259667982029	0.0736904995933202	-1.88979134013977	0.0587858722089206	0.25102366313143	-0.462290677272053	-0.547928031455343
LRRC8D	0.0111142971667044	0.040141886869616	0.781875855404287	271.434521357679	-0.025136521536773	0.0690370245597497	-0.364102040855165	0.71578181289468	0.874997863973016	-0.249449629709284	-0.278912565096399
ZNF326	0.0417788677208001	0.0414853569282786	0.313898712088268	79.7270568139444	0.0286489938423216	0.0790439235437908	0.362443974917945	0.717020282878634	0.875331403802278	-0.157640729665409	-0.152127281359029
LINC02609	0.367526210363021	0.137688590426967	0.00760192968987307	20.4125685623007	0.43356475673029	0.211928107105012	2.04581054704299	0.0407750139439244	0.206731406784565	0.817638058845226	0.802355715143754
ZNF644	-0.0469680346436424	0.029838723227722	0.115472850968578	274.563660105688	-0.0932490605592614	0.0549515209644193	-1.69693320444469	0.0897092895521876	0.319084698316077	-0.42334657002626	-0.439470059529099
CDC7	1.01510760743764	0.272141711750652	0.000191426656350921	6.43463901554687	0.817569323504951	0.420279882877276	1.94529730499541	0.0517392063065948	0.234675289955563	2.75647935614673	1.70754603658659
BTBD8	0.151486145634641	0.314468717430873	0.630004244993238	7.59152091331643	0.416630480431423	0.467061306564194	0.892025253593044	0.372379396651683	0.65430493276918	0.170819911722315	0.762437588296663
GLMN	0.0513610858377464	0.0681236749627996	0.450885935102498	53.1000154436827	0.0239999073168904	0.118944291184453	0.201774352328289	0.840093133017588	0.935555470365845	-0.128951826171869	-0.163086286773254
RPAP2	-0.00458253124402637	0.0531000582207011	0.931227995071131	96.4684634474481	-0.0421901526233632	0.0897540791549682	-0.470063901502663	0.63830936378058	0.836130100008664	-0.296445512075364	-0.319112039635713
EVI5	0.0512848752140581	0.0241911555331877	0.0340073509090871	346.422886931563	0.0278372981214333	0.0459522625486172	0.605787323137388	0.544655988758389	0.780039737662783	-0.12917999873082	-0.154040641704392
RPL5	0.189764216471433	0.0470179662554805	5.43716706818849e-05	101.368910369575	0.245673929346996	0.0813947587974058	3.01830158325656	0.00254195798789894	0.0402375676220708	0.285423426978719	0.359452236511304
DIPK1A	0.372525288807213	0.154519779275059	0.0159150313836557	60.2468592921251	0.446405819505601	0.247460050149712	1.80395105891043	0.0712389796024006	0.279487493349109	0.832605165343087	0.832625161777893
MTF2	0.0198972550165867	0.0356536411425009	0.576796058531061	118.019746934565	0.034161842122861	0.0647944238961348	0.527234290679431	0.598030898733212	0.812502815031292	-0.223153689973004	-0.13913218354277
TMED5	0.0276026857904638	0.0524247867845968	0.59852713126136	57.8627734781359	-0.0304632841298735	0.110042047714303	-0.27683312663323	0.78190824346469	0.908652706165939	-0.200083837340765	-0.291469014579272
CCDC18	0.12300258317313	0.0582630328462784	0.0347585635105464	83.7634010300712	0.126065458719531	0.0978142402881058	1.28882520937864	0.197458859821542	0.479225127554753	0.0855408912870182	0.0775065531983895
CCDC18-AS1	-0.0135984249023525	0.0429372810788132	0.751467926421978	361.809089793622	-0.0673287816666545	0.0718435267567122	-0.937158637752485	0.348676962498334	0.634138998544508	-0.323438855361331	-0.378369782051266
DR1	0.0100837553381952	0.0618510360960811	0.870492510955242	49.3726807341051	-0.0191479989920322	0.106448925912235	-0.17987968246687	0.857247026060261	0.943037608806621	-0.252535044245181	-0.264796189625212
FNBP1L	-0.020818761360261	0.0359858366462043	0.562908688285123	244.019048817606	-0.0836166042743692	0.0665023838314898	-1.25734747323111	0.208627840610375	0.491674365011009	-0.34505634864981	-0.416764063415459
BCAR3	-0.322915285031154	0.0559998092696697	8.10000087686973e-09	257.066113905211	-0.525378306875133	0.0931251803824741	-5.64163532051539	1.6844257680102e-08	1.27649748054561e-05	-1.24952522084142	-1.45810172493596
BCAR3-AS1	0.434138598855836	0.131825144647692	0.000990218326506975	7.90482905630473	0.525705095633743	0.2434127939202	2.1597266403593	0.0307938376009554	0.1756939813167	1.01707375960066	1.0195524628033
DNTTIP2	0.240797042922795	0.133010620826498	0.0702400533352195	14.5412614618303	0.346389261713495	0.234127625239106	1.47948906652831	0.139009651353771	0.399835083364731	0.438214337725835	0.596862288284336
GCLM	-0.233426713172059	0.181350090960766	0.198038276028069	11.373471182419	-0.294834030466705	0.305395340986338	-0.965417578128326	0.334335700554304	0.620146038110771	-0.981598841947997	-0.914653897162052
ABCD3	0.085634429614047	0.0781959035226472	0.27346108893259	47.1770064393788	0.103107595032965	0.130340917390792	0.791060835668548	0.428908491925792	0.699889563202023	-0.0263383560964674	0.0233893946848094
ALG14	0.454143174885415	0.180847779905947	0.0120324843059247	12.1259792516983	0.595304642526088	0.278475519390226	2.13772702113858	0.0325389050952827	0.181769618348525	1.07696692255495	1.18361518933
RWDD3	-0.040687286882527	0.080836964164632	0.614735602017577	29.5031691695405	-0.112840776397986	0.140056325817282	-0.805681398105495	0.420426578013353	0.692628593931716	-0.404542180041936	-0.48565240498042
PTBP2	0.195047618049348	0.0607086866588895	0.00131427063408698	150.588707177194	0.220987850752943	0.0991918677969087	2.22788274544247	0.0258883350795196	0.159502353337853	0.301241789296976	0.301261263405438
DPYD	0.914505811341436	0.15343827773967	2.52100392137775e-09	696.491218243144	1.28065110218885	0.246770126056981	5.18965209708221	2.1068735029214e-07	7.9831915700401e-05	2.45528028258602	2.79914020074449
DPYD-AS1	1.24131487593716	0.194766672979086	1.84951205930595e-10	16.7371547489788	1.64771306821187	0.323977212150681	5.08589186651044	3.65902493392173e-07	0.00011016188276471	3.43373783808873	3.66439277262026
SNX7	0.286558358856985	0.0948149533112013	0.00250869438493788	31.9325628116016	0.370838035159426	0.162630506248471	2.28024891340406	0.0225929298182697	0.147727241240795	0.575222487670953	0.654493876575817
FRRS1	0.932163556731177	0.369108949858997	0.0115552575597886	39.4081462853928	1.23904664857383	0.538334312971096	2.30163045289731	0.0213560212654007	0.142850271008389	2.50814709768219	2.70106858389484
AGL	0.304569390428166	0.0882872758748378	0.00056109743231056	41.938053995065	0.398753347592008	0.144928054832918	2.75138825296259	0.00593432628197623	0.0668574162321908	0.629147032098816	0.72029692377982
SLC35A3	-0.000855539323829811	0.0638453122163301	0.989308515138723	52.6175750685185	-0.0325943723729268	0.110380964242232	-0.295289795633587	0.767772511070294	0.901569332082189	-0.285286998439504	-0.296492497679889
MFSD14A	0.0748798536777216	0.0634462639945403	0.237917088500169	57.0200272819932	0.0862777596205043	0.113806997209487	0.758105931410271	0.448387569135568	0.712014920889131	-0.0585372673908725	-0.0162825400913603
ENSG00000241073	0.265279655996932	0.173216139182525	0.125647094206161	4.03377263626715	0.339960083171147	0.336413410413125	1.01054260219195	0.312235399374056	0.600688882156132	0.511514623231908	0.58170718156193
SASS6	0.124803283357148	0.104239080644267	0.231197747839182	13.1945260923669	0.192583834960787	0.174536070468378	1.10340421005226	0.269851669217399	0.559642474972272	0.0909321392391734	0.234306225862208
TRMT13	0.299253418021066	0.0659068591342758	5.61075543529226e-06	62.9052590508606	0.394607530129591	0.1110127978558	3.55461296131069	0.000378535866056699	0.0121612906793228	0.61323115359341	0.710524243540704
DBT	0.121625092918713	0.117296347826572	0.299780437966441	24.4670994882666	0.150341963074128	0.194019017235772	0.774882613138033	0.438409026959642	0.706621230366704	0.0814167224891516	0.13473206216777
ENSG00000285530	0.703269708557352	0.236899785454669	0.00299122741055719	5.54949832995269	0.890517213211925	0.392494690157849	2.26886435802173	0.0232765757679928	0.150086148958484	1.82284506840457	1.87950160546705
RTCA-AS1	0.0708193784371378	0.214857927806416	0.741694465639726	6.45464787299925	0.079719571354761	0.370886409649713	0.214943360771976	0.829811477881906	0.931468264315814	-0.0706942211246855	-0.0317417534913779
RTCA	-0.0391850620517997	0.0628412994348555	0.532919290314392	36.0668167466215	-0.0940916740361044	0.113661543538524	-0.827823299832394	0.407770577318624	0.683312740322039	-0.400044559275183	-0.441456300396914
CDC14A	0.014924931263417	0.0520393832329342	0.774264930977186	138.936472713507	-0.0164911327210402	0.0898306092539896	-0.18358032810857	0.854342696718127	0.941975990642222	-0.23804069364505	-0.258533322352383
EXTL2	0.800884281627569	0.194895473605004	3.9685749708465e-05	13.7541997669572	1.07315662130111	0.313198281538984	3.42644479410253	0.0006115380592244	0.0171270539499738	2.11510047651535	2.31002623673633
SLC30A7	0.120020841094925	0.0384462117204921	0.00179757622683625	96.3701835649659	0.13668844624046	0.0647167361709334	2.11210351955066	0.0346775711942508	0.188661803080884	0.076613635647432	0.102547467606046
DPH5	0.163069136808091	0.0866020458863398	0.0597043046226251	23.7858407989766	0.181073053657784	0.152351227629647	1.18852375839043	0.234627125256142	0.522777802607209	0.205499075970721	0.207172569835044
DPH5-DT	0.101304363540762	0.0824785186916179	0.219352574821412	22.3956967546372	0.10018290411266	0.145641967165413	0.687871127137943	0.491533940135697	0.745084708524647	0.0205770049073333	0.0164952008565733
RNPC3-DT	0.0628716833302492	0.160825558555146	0.695848299262163	6.15289543976753	0.0521428268467373	0.297490255599691	0.175275747239606	0.860862967658928	0.94523971809	-0.0944894066584373	-0.0967467153730243
RNPC3	0.145734946904988	0.0535185441545468	0.00646776024718191	147.583900675799	0.170712611500356	0.0913051684530666	1.86969275006712	0.0615264968784818	0.257248848307679	0.153600977305094	0.182750537447405
AMY2B	0.223178706560809	0.113311395993107	0.048883643537961	16.5599342124286	0.313927704423	0.200262762945394	1.56757901372109	0.116979412975753	0.36748251094041	0.385465512199533	0.520342657996811
PRMT6	0.430480925269969	0.21434286292889	0.0446034188474528	4.40064945190329	0.576849140609094	0.365726790210951	1.57726793893433	0.11473388625042	0.364157836059166	1.00612278319466	1.14011117099775
VAV3	0.945698167341686	0.446673803466116	0.0342428032151805	10.734340879486	1.55223245301851	0.72013034999765	2.15548817380572	0.0311236530797087	0.177096855619599	2.54866935806999	3.43932219732901
SLC25A24	0.0211566475589167	0.0776506979228678	0.78526895345927	41.3673024142357	0.00372393831473341	0.124450757507929	0.0299229863224909	0.976128473621532	0.992225274235932	-0.219383102550924	-0.210881580076101
EEIG2	-0.131248380846399	0.0330629399052627	7.19775387236075e-05	207.701818976923	-0.232178959998491	0.0606820346440617	-3.82615647877278	0.000130159570292097	0.00623362730138692	-0.675679661290064	-0.766960957326712
HENMT1	0.137806861045062	0.134008393375969	0.303787571176144	8.87389695098017	0.1545477163907	0.236136490800048	0.654484683273984	0.512799591956237	0.758973522858758	0.129864501329696	0.14464602550553
ENSG00000285923	0.435601834378719	0.186065261912344	0.0192257848828986	3.40215523011425	0.577093482916916	0.33659448398981	1.71450665523796	0.0864357158499773	0.311919139298391	1.02145464742767	1.14068714407541
ENSG00000290126	0.332943058655695	0.210170953797019	0.11315878497166	2.90942792717279	0.408747250300573	0.348662792479494	1.17232827567803	0.24106528351335	0.530154326989159	0.71409703215128	0.743854935293112
PRPF38B	-0.0122179709409298	0.0332997284347203	0.713686878202414	205.458415859888	-0.043300942329087	0.0594136806162711	-0.728804239696077	0.46612141777911	0.726579014017252	-0.319305813304347	-0.321730435815802
STXBP3	0.134040851279065	0.0411142384763489	0.00111331662188408	111.650766033993	0.149435651647348	0.0811658938274511	1.84111385460782	0.0656048757805494	0.267585795088197	0.118589169312222	0.132595670044558
CLCC1	0.246311675940121	0.0789902046271552	0.00181924736693223	36.9444446112053	0.324904281498819	0.14340226084832	2.26568451276007	0.0234707064447514	0.150884785991882	0.454725000758706	0.546217067291097
WDR47	0.170707519775222	0.235044698371264	0.467669076989341	14.4857026271154	0.199069773089103	0.360043452776655	0.552904855105342	0.58032856271459	0.802858774975298	0.228368189271657	0.249595128461832
TAF13	0.480348082303706	0.20196162967551	0.0173873588261811	7.43173023488396	0.520911275245785	0.310706457568049	1.67653829702493	0.0936328013163824	0.326407459897222	1.155423711036	1.00825228516645
TMEM167B	0.260663213969006	0.10792738264732	0.0157277722025187	15.1414282759248	0.359709590360708	0.184173493038302	1.95310185209932	0.0508075275640927	0.232854278764926	0.497693119879934	0.628261478849094
SARS1	0.216515286270269	0.0986263763092134	0.0281415017312543	36.3925575641426	0.292766089691916	0.161454987278042	1.81329852132559	0.0697857912489539	0.276721897090559	0.365515410947493	0.47045968654788
PSRC1	0.195800941247556	0.168791615889085	0.24604237352602	23.5113623332819	0.266177996953501	0.270374910136978	0.984477431055455	0.324880822903729	0.611713898031128	0.303497218704768	0.407785212609761
PSMA5	0.0131547591967893	0.0650941340360818	0.839847738734555	29.7920146918407	-0.0261338251141084	0.118136750633174	-0.221216725312315	0.824923686931733	0.929113541607901	-0.243340541234266	-0.281263447413572
CYB561D1	0.077898127964331	0.0660681637531665	0.23837549744063	28.4765799076806	0.0162909626448342	0.123669375128229	0.131729966517115	0.895197882203743	0.960879218803847	-0.0495006353012278	-0.181258107395842
GNAI3	-0.042057594929966	0.0405614012273966	0.299788462331084	108.842734901438	-0.10966490926969	0.0685511681779754	-1.59975259626464	0.109653478720543	0.355387614177799	-0.408644845505152	-0.478166128942434
AMPD2	-0.00194026916509028	0.102310924730724	0.98486947485431	20.0126536983208	-0.0834379021241578	0.187478664929564	-0.445052785902361	0.656281607833221	0.846079851267426	-0.288534650429125	-0.416342819839761
GSTM4	0.049286128257603	0.0868247324033754	0.570272109862093	19.7940349333514	0.0242577379843982	0.153566793011289	0.157962131713039	0.874486638532551	0.952103127039331	-0.135164193396598	-0.162478518415811
GSTM2	-0.0441530007236201	0.0676417942229495	0.513919182709744	51.9699106529768	-0.126382170619406	0.117754409172131	-1.07326911584825	0.283150387934487	0.573557617572327	-0.41491843413153	-0.517572699811871
GSTM5	0.510011906287165	0.352486086920909	0.147925102323594	4.50016195359447	0.444969113350647	0.513500225748738	0.866541222453865	0.386193430598964	0.6650084560641	1.24423640274522	0.829238502819264
GSTM3	0.200574240944742	0.325074269747092	0.537227793486501	9.27786354903807	0.223942155194243	0.496818049161418	0.450752857252743	0.652167681894768	0.843932170735287	0.317788349702519	0.308225263363358
AHCYL1	-0.00527979550365416	0.0739508727917799	0.943082603896695	60.9900368104467	-0.0409601977095948	0.123019894275217	-0.332955884500759	0.739167583996596	0.888145493809751	-0.298533102527785	-0.316212742647905
STRIP1	0.128421957681524	0.0652958280297153	0.0492095878236056	35.0167481905911	0.115853675083201	0.115581036584051	1.00235885147952	0.316170308227342	0.604177707422379	0.101766352904481	0.0534349443893776
KCNC4	1.41567169481411	0.603904097725548	0.0190679680963516	3.63402997934039	1.20410538254737	0.524657878520076	2.29502964092304	0.0217314256734052	0.14410453002377	3.95575746748491	2.61870368888393
RBM15-AS1	0.425228259248551	0.140211340131781	0.00242323000805801	6.8861220978083	0.557576597101529	0.24984408372079	2.2316982207377	0.0256349149305312	0.158623731532197	0.990396442306457	1.09468119083069
RBM15	0.065303754242876	0.0842167040100568	0.438088451301089	16.9551057589293	0.0730034096855288	0.144443004292788	0.505413260011887	0.613268607421877	0.821880731240616	-0.0872078517146603	-0.0475733478687486
LAMTOR5-AS1	0.288325424616102	0.081851229492667	0.000427408999156622	34.6514872711348	0.373633729269963	0.149361888418401	2.50153324403157	0.0123656832322786	0.104054276343204	0.580513035058974	0.661083994166937
SLC16A4	0.0887489629197989	0.177173343838588	0.616430240678027	6.49939893915615	0.131693888605051	0.302724817156844	0.435028385984024	0.663541823432997	0.849404740787689	-0.017013527090737	0.0907741044155136
SLC16A4-AS1	-0.0488921570748833	0.14268230854537	0.731850897926176	9.30417811535544	-0.105519406093379	0.257240859906918	-0.410196910908949	0.681661506755188	0.859364437961355	-0.429107340869287	-0.468394189550607
LAMTOR5	0.160053274092281	0.259063694095971	0.536697706977908	6.46785106292601	0.352235321690792	0.39024555681786	0.902599185402619	0.366738659041079	0.648996448410195	0.196469664059232	0.610642845516951
CD53	-0.0323829892345722	0.0392035254823868	0.408791399273849	376.045625978399	-0.0848522277940814	0.0680192826683772	-1.24747313504866	0.212224064808289	0.495664000530309	-0.379679336084911	-0.419676722659032
LRIF1	0.178191291497557	0.106529244732985	0.0943866949642483	20.6089090166445	0.260245635166661	0.18110289786348	1.43700425689953	0.150716783980045	0.417476742209186	0.250774400661277	0.393801221435259
DRAM2	0.147568773186195	0.0434454598488591	0.000682175809913348	139.786885079248	0.154165228225547	0.0788278206779562	1.95572105000054	0.0504980236313933	0.232345013729728	0.159091403901877	0.143744409704264
CEPT1	0.066087831771799	0.0508789928576277	0.193970775619397	126.637248686955	0.0562673961638453	0.0901136171587567	0.624405033755518	0.532361620083948	0.771822501861524	-0.0848603446673157	-0.0870241220785618
DENND2D	0.0815862472701977	0.10596292876507	0.441329047387108	16.4365898041374	0.0313985332034356	0.182851682941388	0.171715855705306	0.863660919922417	0.946614544592865	-0.0384585052278628	-0.145645961516896
ENSG00000243960	0.0582183989412696	0.170529825671837	0.732804609454146	3.81979895054363	0.00739839128438388	0.30385765390704	0.024348214334095	0.980574855038056	0.993869527341253	-0.108421215049163	-0.20222001833307
WDR77	0.252405365257629	0.080739731629546	0.00177104823604284	18.2601846789371	0.280508399058672	0.141444876802989	1.98316408058652	0.0473491046692507	0.224842799651292	0.47296934279058	0.441565387145021
ATP5PB	0.471774228835332	0.108057753496682	1.26574220109972e-05	21.0910539099493	0.633272881960904	0.18952311681871	3.34140179093122	0.000833564999968751	0.0206166934001229	1.1297538241977	1.27311538238054
C1orf162	0.327609212078922	0.0964155292091555	0.000679081063005112	84.5143201434779	0.433752520884569	0.15612906643291	2.77816636449919	0.00546666211079089	0.064082809802838	0.69812763886229	0.802798320023675
TMIGD3	0.0636973250981443	0.094710249544101	0.501233978072852	182.659401099906	0.045665090541128	0.151575404119032	0.301269792460967	0.763208773595139	0.899875788986808	-0.0920174573967637	-0.112016284320982
ADORA3	0.211243690886933	0.0609525261553072	0.0005288362123027	83.5842601008195	0.281610253597546	0.103656458986102	2.7167651331337	0.00659233704554724	0.071198209701697	0.349732396058483	0.444162721006447
RAP1A	0.0715000941492547	0.0162849657444744	1.13059912060083e-05	639.623845002101	0.0554960888122701	0.0373525096747636	1.48573922597133	0.137348110796529	0.397489837762095	-0.0686561765787238	-0.0888422774077231
LINC01160	0.504987599769046	0.254584794615093	0.0473034287658211	3.06208809061953	0.78205495372046	0.391162521846807	1.99930951980809	0.0455748747817522	0.219705219375769	1.22919376407209	1.62383019937383
INKA2	0.366440989328833	0.0605725604905113	1.45187648209197e-09	36.6207685319789	0.431404379681985	0.127304153599083	3.38876908164834	0.000702071071359195	0.0187651070795031	0.814388936237184	0.797263191345879
DDX20	0.18898495416561	0.0909588743082788	0.0377373019979677	15.4688418111928	0.259836401782582	0.164190524144264	1.58252982708235	0.113528668738018	0.361922371124606	0.283090336579913	0.392836560776166
LINC02884	0.235001571065733	0.430060610148811	0.584764717180857	3.93153864321333	-0.0816299566901865	0.661717487506647	-0.123360736615513	0.901821447181472	0.962765015836767	0.420862850755114	-0.412081061386539
CTTNBP2NL	-0.038617638805015	0.0425141967687552	0.363694971303114	346.62379065427	-0.114640154209225	0.0721677967531798	-1.58852229618848	0.11216828339738	0.359379257649451	-0.398345709325378	-0.489893967504096
WNT2B	0.203600541565227	0.0658925838752859	0.00200233649310644	173.642877382201	0.24427065090421	0.104531228553999	2.33681986027769	0.0194485527167199	0.135158446939542	0.326849012420058	0.356144374640367
ST7L	0.142567624358004	0.0630949027000228	0.0238476804386361	60.4622571842755	0.166158398209619	0.110541934018312	1.50312548523073	0.132806688043778	0.391595276551847	0.144118098729972	0.172015170867817
CAPZA1	-0.0245903257576949	0.0303262483417099	0.417446375917424	194.324418622991	-0.0629028924889574	0.0587423248710107	-1.07082742515014	0.284247033073367	0.57425111431497	-0.35634831108451	-0.367936906002214
MOV10	-0.0943773229386397	0.0694591309110397	0.174227059792183	29.2838311794261	-0.164431071030411	0.125247717789788	-1.3128468440949	0.189234561560603	0.469913040976339	-0.565288704925824	-0.607263030015144
RHOC	0.0340674759465675	0.125968439274243	0.78681828233558	10.1794339552384	0.058027238110328	0.217867645175084	0.266341695958093	0.789976063680051	0.913265223056771	-0.180728429372494	-0.0828757550145836
LINC01356	0.120366955495848	0.079580899424556	0.130404013121924	22.8098396499354	0.0951399634366127	0.142320844548299	0.668489311868335	0.503821302181055	0.753877507327802	0.077649892861014	0.00460778730337213
LINC01357	0.0724963735134465	0.0793332913931641	0.360811268755387	72.897554314124	0.0567220543308565	0.133343623230544	0.425382578908833	0.67055780361587	0.853383051293451	-0.0656733429400952	-0.0859523843755438
SLC16A1	0.0314508750686059	0.123359867401269	0.798759983959403	13.406860970731	0.0377525957752574	0.2169169346978	0.174041717064889	0.861832677027348	0.945901378270857	-0.188562462072731	-0.130667921046792
SLC16A1-AS1	-0.114187187752177	0.109893344455879	0.298770868809488	63.6522658709862	-0.20240573869651	0.175756718450623	-1.15162447547275	0.249475419311069	0.540439183955692	-0.624598907732684	-0.696778375939488
LRIG2-DT	0.112922625204714	0.203776088009952	0.579475837677264	7.15579426738852	0.123026537645063	0.340591818935498	0.361214012801528	0.7179394676236	0.876038469539196	0.0553617680563114	0.0703430916610912
LRIG2	0.00295759499376619	0.0472854966327045	0.950126745606651	55.8215907165849	-0.00529275893784766	0.0896524290670907	-0.0590364253698789	0.952923095444906	0.983694570401981	-0.273870576781146	-0.232136085336206
MAGI3	-0.0224213803362578	0.0781027448122334	0.774054552146314	100.463752745991	-0.0948228511903196	0.126135733892562	-0.75175248332948	0.45219992196967	0.715195978126994	-0.34985454678913	-0.443179859282724
PHTF1	0.00178355452856666	0.111945379223419	0.987288350547114	33.103860215093	-0.0313247379476287	0.194290545269145	-0.161226259899757	0.87191519926026	0.951179008781909	-0.277385622378371	-0.293499666622687
RSBN1	0.203855967367509	0.0576724245764012	0.000408204927125508	59.008946259753	0.227208772789598	0.103023078352234	2.20541626617654	0.0274248976448374	0.165177632706143	0.327613750406816	0.315925459889681
PTPN22	-0.168400470443069	0.150121480007832	0.261963933937507	12.3672111932126	-0.219347465801838	0.250278766504847	-0.876412605292229	0.380805768117794	0.660819061242126	-0.786912018977402	-0.73671406611389
AP4B1	-0.0723683092151662	0.137974328755849	0.599926920185996	14.2906564882407	-0.169621260249121	0.24068277791453	-0.704750301283942	0.480965641877984	0.737704233634769	-0.499394309390819	-0.619497543491621
DCLRE1B	0.176458262423685	0.236552572999464	0.455692842515154	3.2430163165322	0.111209178683501	0.378437141708606	0.293864334196699	0.76886157257784	0.901870494356762	0.245585758194051	0.0424867589959163
HIPK1	0.00589673692586611	0.0526849495924442	0.910883266171858	60.2047690196455	-0.0282140530081174	0.0966023951180552	-0.292063700632244	0.770237919937587	0.902178108379024	-0.265070864834001	-0.286167040544946
OLFML3	0.135961785284799	0.128834642131607	0.291278958938579	15.2196446701021	0.156242967381446	0.212906911274623	0.733855779721084	0.463036640334971	0.723680824631255	0.124340394094978	0.148642136286527
SYT6	0.0302529860132593	0.0720941253697636	0.674754469985643	125.234119146577	0.00720898475743561	0.121669448102007	0.0592505749791157	0.952752527358974	0.983694570401981	-0.192148909707859	-0.202666494676963
ENSG00000232895	-0.175850920639078	0.597617404222466	0.76856431998828	6.3974280441679	-0.324940432457469	0.958720645275541	-0.338931297723415	0.734661486254349	0.886119644922272	-0.809218466612811	-0.985621864872444
TRIM33	0.0759692216179694	0.0277032751464357	0.00610204475320921	170.585500667785	0.0772249875570433	0.0529489130695345	1.45848107317384	0.144707988326065	0.407491369093922	-0.055275729057545	-0.0376220822819656
BCAS2	0.138829701511137	0.157672076954945	0.378590436091525	29.2488998604331	0.130210350497802	0.253279010694143	0.514098464538944	0.607183150884206	0.817466875623495	0.132926858193459	0.0872770513792634
DENND2C	-0.328512730865795	0.222404376245328	0.13964976544455	3.69197970917411	-0.173448006813621	0.395124288736258	-0.438970753654166	0.660682728019683	0.848074306533299	-1.26628382322351	-0.628518097548816
NRAS	0.0368543078754045	0.133720291759542	0.782849591252161	8.16978542214011	0.0785760099405512	0.238655066458884	0.329245094631537	0.74197044063786	0.8895453037334	-0.172384729481367	-0.0344374004020711
CSDE1	0.0705759857980144	0.0460270253271738	0.125187252254839	100.56971897877	0.0888697540653711	0.0770773549521696	1.15299434082188	0.248912707331518	0.539563540746865	-0.0714229321443711	-0.0101725911799876
SIKE1	0.351996854656853	0.103107490974912	0.000640441997170783	15.0888048788598	0.352433743427099	0.193610386178025	1.82032457237618	0.0687095914823251	0.274476175834665	0.771143585255316	0.611110572858783
ATP1A1	0.14964520849214	0.134991706447927	0.267623871056839	41.9969651232481	0.221002214906477	0.215345919654243	1.02626608974674	0.304766176647733	0.593904500643283	0.165308195397941	0.301295123140137
ATP1A1-AS1	0.0634677332370096	0.0772039149514277	0.411031818288602	22.4739693337367	0.0188430449490393	0.131208591030457	0.143611365696819	0.885807365170839	0.957370493749658	-0.0927048492580852	-0.175242240916192
LINC01762	0.0633796395936021	0.151323435610086	0.675336296618716	19.4977091376067	-0.0147526136538169	0.242051294799469	-0.0609482947242191	0.951400387280045	0.983507670705606	-0.0929685992586871	-0.254435218398797
ENSG00000224950	0.224859182480524	0.108290394839991	0.0378526989925551	10.8168125915178	0.278060343322733	0.19475267424698	1.42776136141835	0.153360557698805	0.421537031114509	0.390496811935725	0.43579473608965
CD58	-0.179828106080995	0.0519739506870582	0.000540243450002667	150.181929397541	-0.303890276311437	0.0854914471646105	-3.55462781822266	0.000378514479424189	0.0121612906793228	-0.82112605292806	-0.936001627883362
PTGFRN	-0.216455056160049	0.226442844317959	0.339126460177946	7.4704268670054	-0.429035085544225	0.382994032591627	-1.12021349951865	0.262622792642318	0.553972902270976	-0.93078615701423	-1.23099778130881
TTF2	-0.0390090294133229	0.0725410103123712	0.590748692678154	56.3916209092536	-0.144023109735787	0.126008055322699	-1.14296748225304	0.253052092396026	0.544615787894755	-0.399517522286947	-0.559156599408256
MAN1A2	0.141791286558346	0.0483054266388931	0.00333217171271644	129.252630196358	0.149167104801616	0.0825773974103461	1.80639145189295	0.0708572158603778	0.279114164162065	0.141793764224019	0.131962641100001
GDAP2	0.0881290527270849	0.0388391821226106	0.023263709718414	98.9477811503683	0.0968846677182204	0.0719861903840735	1.34587852477405	0.178341695654642	0.456865393740059	-0.018869521545923	0.00872047128199249
WDR3	0.0859653126420224	0.122239510399729	0.481898042999945	14.6953941277639	0.107464199893246	0.230869822387187	0.465475300245262	0.64159112095529	0.837533530374607	-0.025347701204105	0.0336589510783702
WARS2	0.336988601123528	0.0975509221017566	0.000551336417757184	20.0588865678432	0.447840745270192	0.177581356714918	2.52189054951944	0.0116726020740521	0.100910744144665	0.726209277564837	0.836007623931941
WARS2-AS1	0.42021678196548	0.101628206162585	3.55195779666724e-05	64.9500938178797	0.529415727753305	0.156771865277721	3.37698174870501	0.000732859127436138	0.0192469199248856	0.975392214018244	1.0282993074288
ZNF697	0.299776219157389	0.184686393902438	0.104554451640401	4.8291269503897	0.383865527837029	0.326960881699001	1.17404114474592	0.240378545704935	0.529276500481402	0.614796406143833	0.685202782939821
NOTCH2	-0.0159354951729605	0.0418737609129171	0.703529470719159	148.421682380015	-0.0785141933105159	0.0759478632084946	-1.03379068210222	0.301234028626802	0.590152613139237	-0.330435980936308	-0.404736464214499
ENSG00000290569	0.55352466251267	0.188745693199315	0.00336084793212563	12.1707088605761	0.715868104079914	0.290056784637319	2.46802744150605	0.0135859904036198	0.110080700861531	1.37451242535879	1.46781201395321
NBPF8	0.0745471040212789	0.0711053480246077	0.294452688030482	30.1067044299395	0.0820159778610561	0.124644777938637	0.657997705298436	0.510539605671142	0.757664064031947	-0.0595335109186952	-0.0263285758277475
NBPF26	0.13707431903225	0.169305867664963	0.41815554524607	19.7894844383489	0.142381405376493	0.27402640978468	0.519590084358551	0.603349310601803	0.815116313809042	0.127671290232428	0.115967129652227
LINC00623	0.121669554974075	0.0823255931709451	0.139432722689987	35.2696849508294	0.0731387782492481	0.139634126928344	0.523788703078158	0.600425511608164	0.813811874386951	0.0815498406878631	-0.0472542518883659
PDE4DIPP4	-0.196538744329163	0.153806082459064	0.201307727738973	42.910680603461	-0.353248171087923	0.240355218114294	-1.46969212426229	0.141645156724938	0.402887927834018	-0.871157254698484	-1.05234995419034
FCGR1BP	-0.321101952841171	0.0986254566648005	0.0011308471303271	92.1952986080957	-0.511713287902225	0.158444069961236	-3.22961463958491	0.00123957174071529	0.0265272470691612	-1.24409615300292	-1.42589001708961
FAM72B	-0.566806220327138	0.166883734241788	0.000682750546520224	4.90647565360049	-0.756626867651832	0.299875841523323	-2.52313378699759	0.0116314139773787	0.100866726907147	-1.97972812587462	-2.00320971888721
SRGAP2C	-0.0942364598739065	0.0462994649943242	0.0418138360677683	662.26432785282	-0.176601532060537	0.0766355473035367	-2.30443362479108	0.0211983143026706	0.142119430563703	-0.564866964696097	-0.635951708445451
SRGAP2-AS1	-0.0586321542164023	0.103808749208019	0.572203433251012	43.402760976291	-0.149527137077945	0.168978961817068	-0.884886115230243	0.376218057391237	0.656750302624838	-0.458268630521651	-0.572130904169589
LINC02798	-0.127604950995461	0.0458629845740508	0.00539737830817377	770.242199841337	-0.191631457470723	0.0715178760927516	-2.67949033081178	0.00737343327655184	0.0767303325928763	-0.664771330243603	-0.671380826196781
ENSG00000290735	-0.0476883075062057	0.161071648575469	0.767177455989957	39.2601197427766	-0.149856069197341	0.258596668507208	-0.579497292298507	0.562253673118803	0.792420311868455	-0.425503047617451	-0.572906275601731
H3-7	-0.558804949563567	0.157296528522027	0.000381505745246365	26.7879781611403	-0.865568274747779	0.2512285171027	-3.44534245049077	0.000570336334220005	0.0162337096346014	-1.95577253626475	-2.26001059012654
ENSG00000289318	0.247537978893481	0.192412095200617	0.198268947964925	3.5446295367593	0.202657737653354	0.317162462084196	0.638971384953984	0.522841547303844	0.765977453300013	0.458396518840784	0.258052816412053
NBPF15	0.0663063023905688	0.0705358265575427	0.347198468684407	40.271351354086	0.0724008182525307	0.11873337567636	0.609776466306145	0.542009892942525	0.778400549124944	-0.0842062495067207	-0.0489937995511744
ENSG00000224363	0.0505407526657682	0.130651088161012	0.698876443382136	7.32657763382587	-0.0363889116513135	0.265827342389259	-0.136889273030568	0.891118317897115	0.959087492854514	-0.13140788164005	-0.305437131484585
SRGAP2B	-0.104613054922395	0.0569685155824387	0.0663087079372356	890.138617685137	-0.210275031004807	0.0922604293533415	-2.27914646049922	0.0226583604796901	0.147838990887917	-0.595934211371598	-0.715328174172107
FAM72D	-0.276149860472453	0.180741864671642	0.126545109737466	4.33967999662337	-0.410373671329647	0.332745502909544	-1.2332959205799	0.217465379331295	0.502079633660283	-1.10951079666271	-1.18700837859583
LINC01145	0.0163388876533235	0.0594150421373	0.783319457204483	34.6468765639777	-0.0199418413845877	0.104683540436472	-0.19049643622523	0.848920135537528	0.940219919715438	-0.233807346217656	-0.266667465418955
NBPF20	0.0183694008150029	0.092492611341055	0.842572539348779	15.0995190393137	-0.00550180291802609	0.17067550443565	-0.0322354571982556	0.974284280108157	0.990933178725065	-0.227728044387241	-0.232628851839487
NBPF25P	-0.0481524854274086	0.227515354771007	0.832384005858378	3.48536286380355	-0.241134357543473	0.397213056403116	-0.607065537389473	0.543807419790139	0.779903260509447	-0.426892783837467	-0.788070964560421
GPR89A	-0.105046970101099	0.109178297208874	0.33596933212949	21.4344138102935	-0.246347771114988	0.187774971587188	-1.31193081289113	0.189543479873806	0.47018663826258	-0.597233341753968	-0.800360223373803
RNF115	-0.0231842484151445	0.0444124341200354	0.601655315051487	125.409756300819	-0.0521195049112559	0.0794394808741757	-0.656090703737201	0.511765765460849	0.75843121077649	-0.352138553313129	-0.342517890416834
POLR3C	0.0567808941612592	0.0517264677143796	0.272329171754282	51.3956652254924	-0.0014119684231253	0.0914556177413725	-0.0154388375257407	0.98768207924863	0.996031955143648	-0.1127250657236	-0.222988136802732
NUDT17	0.0997564240451143	0.147388886493626	0.498517248492301	5.85707871799726	0.128048365593533	0.256020274658528	0.500149317331684	0.61696994246669	0.824953167493344	0.0159425156625158	0.0821807374815222
PIAS3	-0.167308529005869	0.147700766469839	0.257317872398921	10.9898409742526	-0.339894783553194	0.24653640498667	-1.378679889372	0.167993472708326	0.443586781902308	-0.783642775663368	-1.02087283594553
ITGA10	0.22863495572827	0.129079532464885	0.0765154888732848	8.43003331554713	0.277877910429346	0.211150170982782	1.31602029558388	0.188167230772407	0.468982664016613	0.401801375555136	0.435364698262774
PEX11B	-0.0151524537366855	0.142322063024251	0.915212669284637	9.91833538730933	-0.0580251822160135	0.239521986927036	-0.24225409516868	0.80858328118955	0.922213679627075	-0.328091575922504	-0.356438979904731
RBM8A	0.292291583266235	0.0911775178097316	0.00134714792869979	16.8613072038346	0.430207677745357	0.167800534392029	2.56380397895678	0.0103531997339812	0.0945959377112625	0.592387607455997	0.794442279553641
LIX1L	0.259712472356575	0.0914545139611603	0.00451419135341696	22.1309096672566	0.372496124702659	0.161885644004538	2.30098306118001	0.0213925885462605	0.142969445879994	0.494846625046125	0.658402388964682
POLR3GL	0.183265166732351	0.094144429821516	0.0515780957684082	19.2019667148675	0.226230194359145	0.161774739139197	1.39842719303962	0.161984821991788	0.434888698257624	0.265965446739832	0.313618717208314
TXNIP	0.273201248745248	0.0816814523339641	0.000823669076272864	260.317196415831	0.360646802529817	0.129419799833512	2.78664317974344	0.00532570850889592	0.0632878909954873	0.535231659005664	0.630470711389586
NBPF10	0.0165342576508073	0.0839798208057799	0.84391855135106	17.6289178961602	-0.00751077458374706	0.152955388485217	-0.0491043477325609	0.960836138599723	0.986723951660441	-0.233222413696298	-0.237364477051285
NOTCH2NLA	0.107736851311125	0.0635047671209539	0.0897882092125508	42.8633767622993	0.091509923191967	0.109324155570447	0.83705126936013	0.402563750159615	0.679003507895564	0.0398357004009116	-0.00394908305757178
NBPF12	0.0550833029160308	0.0637050449882819	0.387224579363172	57.2616401169027	0.00981581840957341	0.11234995802259	0.0873682427865239	0.93037881141219	0.97534951805869	-0.117807608284357	-0.196521566215965
PRKAB2	0.350559054550527	0.125744929288525	0.00530577329416015	16.1738409624534	0.456037084229671	0.216280106156215	2.10854845752796	0.0349835758649958	0.189533807775086	0.766838850381828	0.855328349098574
ENSG00000237188	0.0254808265559161	0.0770412032831986	0.740838738238092	59.38377499052	-0.00923649379641369	0.128842318303873	-0.0716883545562221	0.942849924034702	0.98028694789275	-0.206436626858169	-0.241432408695833
FMO5	0.283869031466966	0.0794142102132914	0.000350848219323747	21.7478202838175	0.358935846959789	0.137039497478968	2.61921455903526	0.00881324955424503	0.0862774270572482	0.567170713748342	0.626437581170806
CHD1L	0.348364936356317	0.168615389678035	0.0388253766238593	4.631070995596	0.358937339222089	0.302710016433449	1.18574648916846	0.235722429341805	0.523859247405637	0.760269719481356	0.626441098788846
LINC00624	0.36842695079404	0.117902071125098	0.00177892343930797	8.65380401585573	0.49965057246079	0.230321114913046	2.1693650304247	0.0300549816754074	0.1732814163635	0.820334851485811	0.958135739549054
ACP6	0.199319856504576	0.063438587013657	0.00167835836484117	33.0068938593183	0.237640308912068	0.108180567501719	2.19670052025093	0.0280418416931968	0.167013517599935	0.314032756403712	0.340515077703737
GPR89B	-0.034596701751992	0.11255267730422	0.758552392749654	23.9458560422759	-0.114615271716661	0.19861568689095	-0.577070590499685	0.563891770404382	0.792782432252203	-0.386307131862424	-0.489835313536433
NBPF11	0.0896477090377686	0.0552629609003981	0.104760013215691	45.5131700633011	0.0419538645284433	0.100848631882629	0.416008266500539	0.677403954232468	0.857352897374681	-0.0143227053698217	-0.120764528894179
LINC01138	0.352424379951191	0.135289111296168	0.00918817027004433	23.2203055287872	0.450511037095397	0.22504679523089	2.00185493258497	0.0453003358872379	0.219400085426799	0.772423584495641	0.842302138437081
ENSG00000291232	0.408533020554782	0.187752688661948	0.0295619639208354	3.27460415779171	0.395161080226363	0.351022005197182	1.12574446722902	0.260273695934409	0.551860767729261	0.940411346387995	0.711829093100803
NBPF14	0.140914685235197	0.0776752020727662	0.0696542047598375	30.3665862519608	0.151120940178426	0.133730037070313	1.13004485371503	0.258457324899611	0.549713796517917	0.139169243423595	0.136568296932786
NOTCH2NLB	0.012674749416729	0.186434992980371	0.945797718306593	3.99729086601577	-0.0560914648673934	0.33821795775147	-0.165844135658257	0.868279611804181	0.948935038927152	-0.244777677614178	-0.351880747061099
PDE4DIP	0.421152621080432	0.392913214813463	0.283777587951541	29.3379233147493	0.913866694343011	0.618915549503616	1.47656121271465	0.139793295373358	0.400804832284579	0.978194091175149	1.93454189967005
NBPF9	-0.0531733190553206	0.0724737670355144	0.463137350372549	29.2457575586685	-0.0951009718577824	0.127171091438191	-0.747819105602347	0.454569276399641	0.717497670651381	-0.441925024770655	-0.44383545600777
ENSG00000274265	0.228084971540516	0.0529637739163079	1.6590775688419e-05	79.6389720972073	0.288028608862442	0.0901680058504085	3.19435487283915	0.00140143728308874	0.0287038418410688	0.400154737679345	0.459292314683322
ENSG00000289614	0.274851061443628	0.127756422458204	0.0314471757601204	7.84937807502874	0.307851775629816	0.218796055620441	1.40702616761916	0.159419629503601	0.431037659578424	0.540171153881337	0.506020245157921
ENSG00000291233	-0.084551000401372	0.39386441313556	0.830024362724857	4.16441003456106	0.14590715967414	0.611733855429034	0.238514115867937	0.811482368352312	0.923294155809652	-0.535868959358822	0.124278173171376
NOTCH2NLC	0.0735958369228696	0.0629730464720355	0.242529402074006	40.5815577023955	0.0560911775733605	0.111662467414888	0.502327943058526	0.61543685647115	0.823821178871741	-0.0623815790434001	-0.0874395113118329
NBPF19	0.0394750825877366	0.0849944109170388	0.642330191347092	23.033508880002	0.0261018764982594	0.147481660208903	0.176983880309503	0.859521051346843	0.944371547767988	-0.164538200433209	-0.158131444243835
LINC00869	0.318323465416938	0.0858049674371091	0.000207382968651674	35.2069474383729	0.410908851895487	0.145926295291402	2.81586571546231	0.00486459950147965	0.0603182246174806	0.670326362936416	0.748950345639313
ENSG00000290790	-0.157435332579155	0.116444600843406	0.176369182869765	85.0205494367843	-0.284026980581374	0.18335112181496	-1.54908777088377	0.121360622249727	0.374883227202708	-0.75408269093123	-0.889179103875827
FCGR1A	-0.191325000186421	0.101802815473487	0.0601942002820884	112.513941602085	-0.317520247922071	0.164693142929381	-1.92795062547455	0.0538612678589186	0.239716863438886	-0.855547444868898	-0.968130720740547
H2BC18	-0.388132445373875	0.0896412024541521	1.49214836690275e-05	35.6068164496126	-0.611992192345708	0.155364000104155	-3.93908622290512	8.17925339322529e-05	0.00450313339593681	-1.44478364601609	-1.66227130419133
ENSG00000290791	0.0608064816177679	0.093213000214461	0.51418246283948	20.5692502762377	0.0192485390486553	0.162794566270188	0.118238215744307	0.905878910535836	0.964392147032185	-0.100672565077602	-0.17428639464213
ENSG00000290792	-0.231406959722933	0.0965635031658024	0.0165559904525327	13.2492118491224	-0.400503415649632	0.179285302436974	-2.23388872487429	0.025490395626041	0.157957078812066	-0.97555175440777	-1.16374183260978
H2BC21	-0.312903179814218	0.153649383864246	0.0417026478236754	24.7727978845997	-0.499173276376981	0.246923540032903	-2.02157022497922	0.0432207706697842	0.213533654978394	-1.21954924692491	-1.39633022003102
H2AC20	-0.205525417795266	0.2432750585822	0.398207253960565	5.62332659408814	-0.343636248315656	0.399463661011771	-0.860244076883705	0.389654512539063	0.668075470460574	-0.89806311351431	-1.02969236046173
SF3B4	0.562464651723262	0.20625689138796	0.0063911058644751	6.66209090916067	0.707201368297777	0.326360157716418	2.16693536749752	0.0302397827046424	0.173841642384608	1.40127851276838	1.44738245131966
ENSG00000285184	-0.248198049706266	0.256403721178742	0.333045835214229	5.93523283354822	-0.265164107323057	0.407797190768406	-0.650235247632315	0.515540276264651	0.760198919258531	-1.02582382651092	-0.844714814163223
VPS45	0.0566198896029003	0.0393615895981005	0.150304894227057	131.602399479321	0.044969223330084	0.0727932415448893	0.617766462596021	0.536729293724386	0.774540258652741	-0.113207109043884	-0.113656609251847
PLEKHO1	-0.0231207019416494	0.0501831734293404	0.644995067585845	177.990023511566	-0.0502679651638873	0.0843092811300464	-0.596232876026417	0.551019665790005	0.784397357819395	-0.351948296879471	-0.338153369772817
LINC02988	-0.458754098680981	0.158493525142625	0.00379804199850619	6.32770304486737	-0.783677062335607	0.281016980226017	-2.78871782660717	0.00529171482295227	0.0630779786538698	-1.65622297786544	-2.06697347728873
ANP32E	0.000592608822580937	0.08893152650104	0.994683213597522	14.9374583401837	-0.091175909712286	0.163939750462594	-0.556154986542384	0.578104908103173	0.801654388449284	-0.280951281812134	-0.434583148684952
APH1A	-0.175879849828746	0.104524706132794	0.0924403589362945	15.5347212872483	-0.257666683172733	0.177165646115495	-1.45438288303794	0.145840182871028	0.409088530240875	-0.809305079829125	-0.827041597842836
C1orf54	-0.106771451397087	0.0961638930495216	0.266866722787426	32.651958555138	-0.188070519272162	0.16122539416462	-1.16650680400962	0.243409599264721	0.532582518228158	-0.602396392403956	-0.662986845834342
MRPS21	-0.0401678283139441	0.0848746880274019	0.636027414777014	30.4304752555721	-0.0412554614237704	0.149694250129618	-0.275598170190557	0.782856715234352	0.90891798938042	-0.402986935049484	-0.316908749621441
PRPF3	0.273155142390055	0.0676213575836502	5.35697650119527e-05	34.9409402600679	0.342541398104388	0.117140014728665	2.92420484065864	0.00345337411967252	0.047908352419676	0.535093617817451	0.587791956318103
RPRD2	0.0384634209923712	0.0475464519449532	0.418535212195731	143.84122246467	0.0184386804374225	0.0791921334529485	0.232834748016704	0.81588972932676	0.925474223518235	-0.167567088058531	-0.176195424482015
TARS2	0.0421291217110611	0.124613030984453	0.735303215058083	13.1033044721981	0.0172919828322408	0.216451144670986	0.0798886180922041	0.936325842341936	0.977606437060634	-0.156592078632612	-0.178898464142586
FALEC	-0.108395353061687	0.233606886210771	0.642642354412226	3.09123874424608	-0.0619846770979629	0.393602829835106	-0.157480262842446	0.87486636177355	0.952284256082462	-0.607258310340922	-0.365772453397108
ADAMTSL4-AS2	-0.249327318604275	0.119450500095517	0.0368623182297586	18.5141929346871	-0.384540331301089	0.198521537329055	-1.93702072064707	0.0527428105428706	0.237416362062824	-1.02920482723933	-1.12611303674925
ADAMTSL4	-0.267585829002954	0.128355109567764	0.0370937582646802	8.46480452891718	-0.358959181943442	0.236420739787195	-1.51830665222749	0.128937111477766	0.384869510465259	-1.08387031662505	-1.06581216844339
MCL1	-0.172375611778388	0.0642787355195398	0.00732514081862253	83.0159014686071	-0.273368222959862	0.107104324486171	-2.55235467168422	0.0106997536874358	0.0961663658371847	-0.798813485292437	-0.864053870812493
ENSA	-0.0297827580875649	0.0854625593907793	0.727473006590667	86.0980666318372	-0.098514389244286	0.14401749071012	-0.684044616792949	0.493946992467996	0.746891913610938	-0.37189431391917	-0.451881694643054
ENSG00000288880	0.0685367721630357	0.145600541516674	0.637842244049935	7.73898794370887	0.0215842569447495	0.262060184694048	0.0823637401078264	0.934357469251069	0.976896171633018	-0.0775282829579946	-0.168780550659795
GOLPH3L	0.017997160201754	0.0567425298422084	0.751112846934842	53.3543883322171	0.0102204543660366	0.0983499994737735	0.103919211191882	0.917233461323706	0.969537141633846	-0.228842522778313	-0.19556774278992
HORMAD1	-0.129589297224178	0.174596945047045	0.457954217086059	7.21822861364459	-0.251289259293562	0.314701517550254	-0.798500309911706	0.424580213379336	0.696443454159153	-0.670712409517594	-0.812008489201313
CTSS	0.140422481879009	0.0391729797121963	0.000337495539005835	197.275690311975	0.181972810412306	0.069314295003897	2.62532873488903	0.00865653456981819	0.085246066393459	0.137695599804494	0.209293511032923
CTSK	-0.163179709286774	0.152950125328169	0.286025201697714	9.24858081639064	-0.239935578734712	0.25911188944826	-0.925992162094989	0.354450053518742	0.639729472057336	-0.77128120039784	-0.785245157085382
ARNT	-0.0069411809304716	0.0394715687493266	0.860409686136057	111.786534311946	-0.025252771380043	0.0706616873220013	-0.357375719956525	0.720810550904588	0.877841623678471	-0.303507245841351	-0.279186593694239
CERS2	0.139112076340667	0.0888242631988172	0.117313619500395	20.4008087043438	0.191938992748973	0.158701109025327	1.20943699718155	0.226495002094293	0.51354014642393	0.13377228084347	0.232786179020331
MINDY1	0.0436772944283491	0.123362483258265	0.723296508510229	8.27702578637442	0.10793067708639	0.228172938004933	0.473021375935724	0.63619792879152	0.835232642068802	-0.151956891128473	0.034758549043973
PRUNE1	-0.181374688258614	0.180951263509426	0.316179413027469	9.41678223795079	-0.264001577350707	0.307650889391664	-0.858120637560101	0.39082585270385	0.668571167226623	-0.825756478399181	-0.841974453838352
BNIPL	0.148083711977119	0.207358983229675	0.475139517430678	4.18860484246659	0.11775108305019	0.363736194041842	0.323726604552982	0.74614502706944	0.891600674625807	0.160633116801503	0.0579075873633207
C1orf56	0.413091410713207	0.128733546552016	0.00133249826047921	27.3149359800033	0.555357433785262	0.206220476335807	2.69302759674032	0.0070806407960601	0.0747541489681989	0.954059044002988	1.08945009378292
CDC42SE1	0.0855565193012446	0.0493043581485215	0.0826924695566923	140.393827217755	0.074858186852971	0.0809775262810902	0.924431632958535	0.355261631386628	0.640027352419791	-0.0265716174789429	-0.0432011958537257
GABPB2	-0.0446325016649454	0.133988162616202	0.739052914066135	24.9710599143559	-0.0898559837874094	0.221608989241339	-0.405470843466342	0.685131445999683	0.860667904640467	-0.416354047061945	-0.431471768572327
TNFAIP8L2	0.153154720479595	0.106550750367898	0.150607908500822	11.1065847128556	0.242971779842529	0.18906572640501	1.28511806165251	0.198751030889091	0.480485931871675	0.175815579960546	0.35308262586037
SCNM1	-0.0686282128358766	0.0646639004661074	0.288550668170114	28.9009680647398	-0.114821149590774	0.122537850412081	-0.93702598180597	0.348745193331161	0.634140342369139	-0.488196561356653	-0.490320616772828
VPS72	0.00896950557048807	0.120152300559366	0.940492288005623	12.0035314226755	-0.0188773653026001	0.204142284961329	-0.0924716077620867	0.926323348271533	0.973236315102117	-0.255871078101154	-0.264158241492491
PIP5K1A	-0.180580364679817	0.048662013896201	0.000206515343468432	150.088104494089	-0.307733728454247	0.0858347892354953	-3.58518650998201	0.000336837396740351	0.0111740318923519	-0.823378294953903	-0.945061560971714
PSMD4	-0.0801644444955205	0.0784893650212971	0.30709267889422	34.1426029153945	-0.161544756633696	0.138099600287937	-1.16976990734858	0.242093576821181	0.531327350968872	-0.522735728877516	-0.600459298803061
ZNF687	0.147953677588035	0.12729797830955	0.245128818768672	7.14065778590978	0.203735677405882	0.219809675387589	0.926873109869415	0.353992420189376	0.639439757333109	0.160243797335618	0.2605937774201
PI4KB	-0.0899921508956268	0.0608323480790362	0.139047600638375	63.8045285784619	-0.157377394575738	0.102791348425539	-1.53103735855495	0.125760159858764	0.380768070378484	-0.552159617692662	-0.590635832815415
RFX5	0.0979160022257284	0.0875740824049754	0.263527111405557	14.6718646416714	0.0793913288901335	0.170981109477772	0.464328071870739	0.642412714678425	0.838266282102922	0.0104323422016976	-0.0325154992427969
SELENBP1	-1.09198542582073	0.35591780450365	0.00215436649294508	4.60630203355675	-1.6400504588215	0.572724510382685	-2.86359397771477	0.00418864540431486	0.0546224227910867	-3.55210055147974	-4.08564975645664
PSMB4	0.639269933620997	0.225293278264823	0.00454681846157737	12.3822385057424	0.782755432772511	0.332537351127214	2.35388725542913	0.0185782450207937	0.13208804117157	1.63123146241597	1.62548139551354
POGZ	0.0459168634004323	0.0378856826606673	0.225518281191644	198.591327713588	0.0407308694768964	0.0670026341005907	0.607899525498465	0.543254114306569	0.779370017217319	-0.145251681820662	-0.123647419827302
SNX27	0.291535568926553	0.0332504408227206	1.82076603657549e-18	165.069116108765	0.365294643170414	0.0600379968120357	6.08439092853252	1.16934973848444e-09	1.59024262535871e-06	0.590124120842964	0.641426779956203
MRPL9	-0.247242666477729	0.146379269327847	0.0912088514947689	6.88508368971878	-0.364817572118197	0.273622026272646	-1.33329022187227	0.182436581286074	0.461301369324533	-1.02296343480324	-1.07962179089128
TDRKH	-0.547956661503289	0.184617661189621	0.00299683891918016	7.33752345283468	-0.681121308378075	0.312314757849253	-2.18088095826338	0.0291922224718458	0.170888837564454	-1.92329305339	-1.82522511301704
THEM4	-0.0846024981732503	0.165146559599483	0.608449896941241	17.6436972094743	-0.161164652483846	0.264943529543183	-0.608298125875076	0.542989763798432	0.779077528345606	-0.53602314230368	-0.599563302694279
S100A11	0.249483135604077	0.0812442694841368	0.0021350165066652	53.1035868023883	0.409359191953861	0.145108542119785	2.8210550941649	0.0047865981486568	0.0595632744139509	0.464220265750845	0.745297427674119
FLG-AS1	-0.116772838551165	0.226384955149195	0.605983369244003	35.5611629834529	-0.244360401286308	0.34278223604298	-0.712873584428305	0.475923986406776	0.734180051990065	-0.632340276728344	-0.7956755188424
S100A9	0.434042689693922	0.352297120830365	0.21793568524799	4.86071498139769	0.0591146540031014	0.593065930998168	0.0996763612834877	0.920601268025226	0.971343663879524	1.01678661014772	-0.080312456484597
S100A8	0.768323923277595	0.224840154773253	0.000632686302648397	5.50032274385523	0.200604332843196	0.478794239840833	0.418978166717051	0.675232088883633	0.856077968170295	2.01761563876515	0.253212451684699
S100A4	2.50785869247541	0.392813085468971	1.72119933641342e-10	6.74886637806791	2.77052300631341	0.418909474178917	6.61365563942846	3.74943390223435e-11	1.61013189874951e-07	7.22573598293855	6.31112350638715
S100A13	0.444054271768396	0.212771488796487	0.0368880603479908	8.00991458484194	0.61241809685214	0.346651506362735	1.7666679232927	0.0772838583514835	0.2928376315124	1.04676101778975	1.22395568150828
CHTOP	0.0247617498716777	0.0605782720388078	0.68271851832459	34.7013446407961	0.00604461652690093	0.114358008324803	0.0528569587337761	0.957845878380919	0.985932282772561	-0.208589523123606	-0.205411188214667
SNAPIN	0.381809944403629	0.21835702239493	0.0803674310175148	6.00581602062423	0.544925057060543	0.350315801405525	1.55552520004582	0.119821037663321	0.372621403182201	0.860403174647976	1.06485849446894
ILF2	0.0641166974500937	0.110677005781713	0.562377573511542	15.8504065050756	0.0857183730687547	0.190251413144009	0.450553147817468	0.652311640827312	0.843932170735287	-0.0907618678468183	-0.0176011475674171
INTS3	0.168091501264121	0.0501213947204888	0.000797423301116424	64.3561403800254	0.174429319879646	0.0927194642438889	1.88125892769212	0.0599367052039927	0.253667730993114	0.220535900162148	0.191511705265842
SLC27A3	-0.0591793919825604	0.170223433314125	0.728097688346215	6.27144290157267	-0.137861091509516	0.295778096549404	-0.466096351007145	0.641146535077198	0.837533530374607	-0.459907045685001	-0.544631253249422
GATAD2B	0.00315277894192169	0.0327364277546151	0.923275980402667	226.888857401312	-0.0370774330653134	0.0569190199097244	-0.65140673757418	0.514783962513823	0.759848967583132	-0.273286201286476	-0.307060140620371
ENSG00000284738	0.12159582983852	0.180356182673452	0.500185257041362	4.00327137342476	-0.0455155109006663	0.306322576988626	-0.148586863391255	0.88187963942816	0.955932300778543	0.081329109613579	-0.326950701954828
DENND4B	-0.0147859892545576	0.0390799226697011	0.705168696066194	113.281066349074	-0.0636239498001066	0.0682426370640827	-0.932319625051433	0.351171368473651	0.636461780856054	-0.326994391112759	-0.36963661000506
CRTC2	0.167150851784972	0.0776649730448858	0.0313813047949982	25.5290220629383	0.201052803641873	0.140223515943987	1.43380232829267	0.151628680383591	0.418473069704756	0.217719620904131	0.254269604285309
SLC39A1	0.342053911749373	0.0919342339818981	0.000198720910627983	21.4118103809454	0.516219954683091	0.163161166815264	3.16386530422139	0.00155688831254585	0.0306219727183636	0.741374681434394	0.997193724056605
CREB3L4	0.16320078799498	0.203813675487521	0.423284949218806	2.8288145802908	0.0949836481556272	0.334489162981286	0.283966294480343	0.776436210912283	0.905605390871769	0.205893236085777	0.00423931491610313
JTB	0.26484741592702	0.0944806021866127	0.00505992911889697	22.5277200877734	0.407593652284079	0.172699671812729	2.36012986015436	0.018268538800476	0.130970275663068	0.510220508080238	0.741135629717826
RAB13	0.205019793904802	0.135897131434813	0.131390908738299	7.12886885221914	0.25460808086918	0.216168795179699	1.17782069635687	0.238868095898673	0.527845228038183	0.331098215778418	0.380512161803624
RPS27	0.123769722796282	0.0716028104380054	0.0838879519067748	102.934090334211	0.17788218256292	0.115690518853369	1.5375692349377	0.124153974538359	0.378288443696031	0.0878376866997365	0.199650925870489
NUP210L	0.7210597793653	0.362131682960457	0.0464640107751392	10.0187216878371	0.912653521586298	0.529665559630571	1.7230750706594	0.0848749503166135	0.308795251321359	1.87610806224625	1.93168216222776
TPM3	-0.0444608632800749	0.0317824485703724	0.161839235993844	139.096912693947	-0.0961787208933321	0.0601656254108311	-1.59856596248425	0.109917077813057	0.355973281414182	-0.415840166350899	-0.446375967450428
C1orf43	0.165170072347222	0.0487755700569349	0.000708346977868563	54.0882454691255	0.206208123384362	0.0899985162623607	2.29123914424578	0.0219495861371839	0.145013599079662	0.211789220506429	0.266421922092462
UBAP2L	-0.10981758714399	0.0498787803352162	0.027687248635234	64.1868096289324	-0.202605369703912	0.0871332681225641	-2.32523551646108	0.0200593701964678	0.137973767347087	-0.611516440956865	-0.697248953821614
HAX1	-0.0880865368101174	0.210145174466299	0.675091950898944	9.04543790719226	-0.104796260201553	0.335972470712657	-0.311919187840782	0.755101939720908	0.895350049647902	-0.546454260339292	-0.466689562265128
IL6R-AS1	-0.197193331699443	0.17859623067668	0.269537051594213	3.98550455263033	-0.356582581108443	0.305663061508041	-1.16658708889842	0.243377159850325	0.532582518228158	-0.873117071691259	-1.06020995362641
IL6R	-0.16264827365989	0.0400156481740255	4.81114526039517e-05	192.084964534933	-0.264779977617117	0.0708287732390065	-3.73831093648391	0.000185260734331665	0.00787347547617004	-0.769690096414752	-0.84380932885893
SHE	-0.470792745586315	0.211484551407667	0.0260052719888687	6.2500503675993	-0.746970472024369	0.349850377410139	-2.13511409521412	0.0327516915657627	0.182421116490152	-1.6922663631281	-1.98044729203531
TDRD10	-0.30984414319482	0.198430903227165	0.118412610836212	12.2355748065744	-0.465728877344293	0.31892271046827	-1.46031894894054	0.144202436620457	0.406690015538823	-1.2103905735065	-1.31749379741986
UBE2Q1	0.242636049071718	0.138292187964637	0.079341892315606	16.2726456077398	0.336006333772403	0.234368526016734	1.43366662530621	0.151667420665992	0.418490336354674	0.443720272707338	0.572387251543352
ADAR	-0.0500336070890504	0.0595144145778271	0.400517538802885	124.481748722571	-0.113879482707084	0.0999749123483638	-1.13908059564253	0.254669540056641	0.546732326643747	-0.432524811532079	-0.48810088340794
PMVK	0.0633465040312481	0.104801332904056	0.545548698233066	20.508510036679	0.0825890324399665	0.172732537768597	0.478132455569012	0.632555933224564	0.832997862387004	-0.0930678062417652	-0.0249777495528282
PBXIP1	0.100342462119596	0.0871813037381338	0.249747423530125	17.0389169404501	0.149777166961543	0.168093119919395	0.891036867144619	0.372909392189132	0.654546982024061	0.0176970979061198	0.133400703067031
PYGO2	-0.0663216051956713	0.145958081357413	0.649549565534566	11.0918045461081	-0.119909555595183	0.240067879721392	-0.499481878768381	0.617439949737055	0.825331903913151	-0.481290640078334	-0.502315202945198
ENSG00000271380	0.20779392919171	0.193931962450772	0.283954330627155	3.18910631286847	0.234020294384158	0.36230275689632	0.645924685721139	0.518328131719688	0.761778745719463	0.339403902264865	0.331981840347554
SHC1	0.116880864660478	0.10503061599829	0.265782903248728	10.8535818558524	0.189864965332539	0.194322676481108	0.977060262706902	0.328539318979419	0.615378314395443	0.0672126305982431	0.227897201892972
CKS1B	0.260647982033754	0.180420393388057	0.148550518864654	4.37264131010954	0.293775410995153	0.323175405135947	0.909027748790392	0.363335478629377	0.645906144336023	0.49764751587519	0.472838897510369
FLAD1	0.101429053128084	0.0724608262690196	0.161579879497142	22.2989676449938	0.129247599239229	0.130224135969592	0.99250110800819	0.320953139223863	0.608601603270684	0.0209503221803961	0.0850076171156638
ZBTB7B	0.0111824108526166	0.0707601012950492	0.874431020544006	23.0673529834159	-0.0398003718321429	0.127894765595249	-0.311196253004599	0.755651431388138	0.895507072999115	-0.249245699164407	-0.313478756519442
ADAM15	0.111096319541229	0.1383164191556	0.421856757007584	15.0294588743661	0.105125075180968	0.225648293299362	0.46588021404399	0.641301244459101	0.837533530374607	0.0498938579868491	0.0281450764180077
EFNA4	0.393068597973973	0.18005985573759	0.0290366554438763	3.78910429890492	0.536657137964435	0.302899751758157	1.77173185137806	0.07643907976502	0.291092126696055	0.894111280830153	1.04536903785354
SLC50A1	0.156728175040651	0.100801651904475	0.119989533856215	13.7192357083902	0.174033401434709	0.18064780928259	0.963385064706021	0.335354318595634	0.620927713336635	0.186514406869878	0.190578431092965
DPM3	0.403057551258373	0.181451939877854	0.026331261677952	8.144724394246	0.529328366466822	0.310852964670163	1.70282553691736	0.0886007223548382	0.316979479616046	0.924017938482918	1.02809337604716
KRTCAP2	-0.0653092564393492	0.110862205750454	0.555792190474202	20.8077673030848	-0.102902108130254	0.18582591630457	-0.553755418924433	0.579746242232702	0.802586593454105	-0.478259695111577	-0.462224594213624
THBS3	0.156347949953108	0.141205458623026	0.268191347184843	5.82079231978818	0.26786693299577	0.270724685668375	0.989444063198192	0.322445924978886	0.609369348907583	0.185376023177376	0.411766437551534
MTX1	0.152617259660793	0.22828705995506	0.503793909016929	3.92463201559282	0.245478610446944	0.408435996475876	0.601020998553057	0.547826000320572	0.782169538536485	0.174206436714798	0.358991823294328
GBAP1	-0.0332846975743417	0.20721213117956	0.872384015684533	4.80409285823114	-0.0930650719274361	0.352174279272894	-0.264258571408395	0.79158068108746	0.913682995866915	-0.382379026618277	-0.439036354455791
GBA1	-0.0135633885456544	0.199174963667574	0.945707734858784	5.56667236969075	0.0348133667577327	0.345905180180247	0.100644248055469	0.919832870143053	0.970864566519804	-0.323333957451075	-0.137596384636468
ENTREP3	0.552441316926562	0.218151913801198	0.011329443839234	6.20990760286265	0.772373370542266	0.363487894223681	2.12489434398321	0.0335954300328895	0.184834502388993	1.37126891779189	1.60100839945944
SCAMP3	0.0686010257223292	0.0725125607107647	0.344119443387424	31.0562126181501	0.0564381913473575	0.129492575118881	0.435841138347464	0.662951994013186	0.849071531849277	-0.0773359095284619	-0.0866215171086187
CLK2	-0.0472796813099955	0.065708313294278	0.471809000839332	29.9256279606753	-0.10916636082245	0.121198077938441	-0.900726832300907	0.367733578503143	0.649872030974709	-0.424279631768956	-0.476990931384232
FDPS	0.188305717202138	0.0771921658093817	0.0147100134584575	31.6618938001253	0.233615077651219	0.141204492275376	1.65444508093711	0.0980371132090406	0.335818167900045	0.281056719367648	0.331026647892881
ASH1L	-0.033780360520545	0.0165718900526196	0.0415086207404497	524.471154875088	-0.0959054733636444	0.0324291528311208	-2.95738448250823	0.00310260978739878	0.0446786410441325	-0.383863028156898	-0.445731857873011
MSTO1	0.171099076324881	0.133669558911794	0.200539766150148	26.3612108200005	0.195328330792994	0.218964558857515	0.892054548974289	0.372363694921303	0.65430493276918	0.229540499057171	0.240775656904189
ENSG00000287839	0.0336090927437303	0.113352932179262	0.766848614875602	9.87222519327385	0.0355774322626269	0.205967413833281	0.172733305722937	0.862861063095107	0.946304509734763	-0.182100816361473	-0.135795300066595
YY1AP1	-0.00213956897553124	0.0449342870609543	0.962022671201271	108.266472534007	-0.0300272098291809	0.0769362905523503	-0.39028668543292	0.696324567699211	0.865566814419951	-0.289131348704852	-0.290441083480086
DAP3	-0.0577933467357708	0.0306979696402677	0.0597486364185968	143.868743700227	-0.123300219719187	0.0584534924011894	-2.10937301868858	0.0349123965422132	0.189444924109775	-0.45575726346991	-0.51030780671575
GON4L	-0.0709089930856457	0.0444950831413423	0.111017451571796	156.172927371603	-0.147142447339296	0.0741809586907483	-1.98356087513934	0.0473048144461653	0.224797200384874	-0.495025156122189	-0.566509621878079
RIT1	-0.173929146610341	0.0758750614036041	0.0218877728950766	23.5931762247664	-0.269426518943248	0.129154346263937	-2.08608170562572	0.0369712225566055	0.195445326301497	-0.803464726823761	-0.854762334631558
KHDC4	0.0467493697478138	0.0460644729764714	0.310168648426637	57.0316061537245	0.0157278423434063	0.0850990034146196	0.184818173096306	0.853371653343574	0.941545535286566	-0.14275918019251	-0.182585516210122
ARHGEF2	-0.052903896059588	0.0326441516183798	0.105098298660457	118.17441871192	-0.0968630600101443	0.0592316527486904	-1.63532597040838	0.101980732150808	0.342292453627724	-0.44111837956292	-0.447989117914565
SSR2	0.170598186525848	0.074971864600662	0.0228761855565003	21.3582561859947	0.213022549513572	0.141704483145674	1.50328729751325	0.132764974292776	0.391577647393276	0.228040848461664	0.282485149231028
UBQLN4	-0.0254187306169555	0.0843273030052591	0.763087057736328	16.7335952358301	-0.0602172321070149	0.161060882669464	-0.373878691765246	0.708494570191617	0.871863172010564	-0.358828532967466	-0.361606164144544
LAMTOR2	0.179247631731602	0.0869804193489085	0.0393238982343093	16.6391226251733	0.302973769945847	0.157237447922404	1.9268550459771	0.0539976971765866	0.239962860547073	0.253937054929947	0.494521622706217
SLC25A44	0.127652575020568	0.177979542220921	0.473231123752609	9.61423121297099	0.200897320327962	0.295976055030299	0.678762071841913	0.497288629263794	0.749043541541618	0.0994628418968635	0.253903093042798
PMF1	0.0419273379364517	0.0825456212786906	0.611502940247472	27.3107180470017	-0.0285166616810061	0.14156072718139	-0.201444724457131	0.840350846850621	0.935577078205779	-0.157196213830296	-0.286880361337415
SMG5	0.0358087989992253	0.0594958605418774	0.547260390733753	46.9319593988945	0.0169412469787602	0.102466380075339	0.165334687985503	0.868680557443146	0.949174698935255	-0.175514954955707	-0.179725232174592
TMEM79	0.0501998789367418	0.142525493014832	0.724675647766244	8.11344801994962	0.0722102255921994	0.254335938366778	0.283916720758766	0.776474202248665	0.905605390871769	-0.132428448422832	-0.0494430718942587
GLMP	0.12882492944079	0.136196614260476	0.344212507390431	9.60058237217762	0.148718354699623	0.236888352310957	0.627799354627637	0.530135388952657	0.770502506303823	0.102972839520745	0.130904830114881
CCT3	0.156039713563837	0.104046257256386	0.133688291013804	53.86240642009	0.192949841853365	0.180979207451182	1.06614369999058	0.286358687747069	0.576369941226428	0.184453171712602	0.235168991374415
MEF2D	-0.0573917057581262	0.0613955497560574	0.349898550726224	57.0006967732325	-0.124853467072865	0.109559459073296	-1.13959550484214	0.254454858965924	0.546448066020669	-0.454554761178053	-0.513969181066491
GPATCH4	-0.124136047957186	0.113732259111838	0.275063422154891	16.8927802564786	-0.222778814034872	0.196910090994176	-1.13137327249247	0.257898016063661	0.549713796517917	-0.654385527783367	-0.744802572029666
ISG20L2	0.0345982369525017	0.0943106097534416	0.713727826313908	15.9814350170581	0.0358364340945658	0.167553614774812	0.213880399672243	0.830640325362419	0.932154992303488	-0.179139345186396	-0.135184770995349
METTL25B	0.0407724877347729	0.0674504096038028	0.545523930195311	26.0531550428126	0.0380860344718437	0.118894794116529	0.320333911630442	0.748715218679074	0.892624297819962	-0.160653804294331	-0.129881926537718
MRPL24	0.352759279728295	0.147625746799971	0.0168689726267432	8.82774302394866	0.500241333619013	0.275778905389818	1.81392167363894	0.0696897854241986	0.276717164619304	0.773426265426932	0.959528304453162
HDGF	0.114126012152086	0.156415804348648	0.465615015890907	15.6962679407163	0.117722631345878	0.255014888877285	0.461630424263296	0.644346372887226	0.83950844629627	0.0589646762323915	0.0578405199125659
PRCC	-0.047871958963341	0.0712956574062153	0.501929526512199	29.6564986589997	-0.0847843820292478	0.133737240090611	-0.633962402482688	0.526105359073918	0.768721259039275	-0.426052895143973	-0.419516794014969
ARHGEF11	-0.0958145062015221	0.0335588018542627	0.00430201676064285	197.927887610995	-0.167305381411718	0.0564473399488987	-2.96391967386201	0.0030374756361035	0.0441668155981054	-0.569591592986621	-0.614038464900814
ETV3	0.0202451782155363	0.0997887132718861	0.839228481714778	16.6959749343065	0.0232361482136584	0.179198661959057	0.129666973846978	0.896829912971361	0.961859787613224	-0.222112017266747	-0.164886649081354
CD1D	-0.00874317667630826	0.20463398769423	0.96592001223949	2.88532756384245	-0.260361264257929	0.38114282548433	-0.683106822034704	0.494539344947916	0.747285267122915	-0.30890237267077	-0.833393367925022
MNDA	-0.325278831939361	0.10158561293226	0.00136469072947173	73.479306275175	-0.509371459275999	0.16763160525157	-3.03863617192932	0.00237651673765948	0.0390518687898816	-1.25660161675774	-1.42036976865939
IFI16	-0.0686810540293953	0.0385654260744325	0.0749292685240393	493.71416647987	-0.137397030852261	0.0680646474087474	-2.01862546980011	0.0435261617133872	0.214189282411599	-0.488354766469795	-0.54353735163508
AIM2	-0.323161087039149	0.199824647470601	0.105830076452564	19.5027460317465	-0.480892970419535	0.315722464980881	-1.52315094349924	0.127720946013584	0.383639297620192	-1.25026114544675	-1.3532391803471
DUSP23	0.0862950789391347	0.136449155699387	0.52710335344242	5.86617246191746	0.113235389647711	0.252226910982788	0.448942538313994	0.653473108779268	0.844191611018321	-0.0243603897739314	0.0472630213445887
SLAMF8	0.28120311218787	0.140795113684624	0.0457979769018051	13.2790042307762	0.402164920511864	0.248718376505129	1.61694896116199	0.105889298490716	0.348717704415989	0.55918902308068	0.728338814567443
TAGLN2	0.318046489426796	0.188267919847537	0.0911563656427358	5.07449522491248	0.234045919579479	0.320010920736326	0.731368539051584	0.46455407649068	0.725084827650767	0.669497104266427	0.332042245042697
PIGM	0.0533424282440411	0.0924550096189319	0.563969502860231	20.4503293853328	0.0639543699353274	0.156190719134412	0.409463316961175	0.682199681837177	0.8595202983151	-0.123019740261476	-0.0689040921071118
PEA15	-0.329977887308736	0.304260803765465	0.278132905440901	13.2042349194016	-0.270168419468717	0.468260164651385	-0.576962210035217	0.563964984102749	0.792782432252203	-1.27067046223354	-0.856511171060167
DCAF8	0.0606080266334434	0.0461967684640161	0.189535718151471	86.6100353365028	0.0519953221292584	0.0786293517681523	0.661271153329263	0.508438437466399	0.756899975719854	-0.101266733966643	-0.0970944191614206
PEX19	-0.282091204483648	0.244279343770732	0.248176666067185	5.27389083482578	-0.326487414752469	0.392661133388658	-0.831473723754853	0.40570606620047	0.681448663736722	-1.12729902094219	-0.989268470986113
COPA	-0.0618213618365603	0.0558367684859921	0.268216046937637	163.2518590525	-0.13537852215579	0.0945798269838081	-1.43136783469658	0.15232482188375	0.41949565633355	-0.467817032417635	-0.538779245367907
NCSTN	0.219716455245832	0.0834504782832748	0.00846601923704723	27.4490751665194	0.318951240502227	0.146251828285937	2.18083592007237	0.0291955547216768	0.170888837564454	0.375099624820065	0.532184330288702
CD84	0.0411439799383539	0.0447673637956624	0.358063178475759	231.334518256666	0.0443745390932899	0.0768435884927679	0.577465732192689	0.563624881149933	0.792782432252203	-0.15954156662169	-0.115058421787521
F11R	0.0888894817492207	0.129570716196922	0.492693785231152	18.7336747387945	0.100374025790271	0.210615437630799	0.47657487465958	0.633664878351202	0.833440473017091	-0.01659281749228	0.0169457202195183
TSTD1	0.796284440306385	0.284219684856651	0.00508417995714544	4.86479659847557	1.01976113852827	0.440920950279851	2.3127981056038	0.0207337419979486	0.14096044395473	2.10132867523318	2.1841603528467
USF1	0.179419256773489	0.0878731335074717	0.0411714953547937	22.4750430156974	0.198334539336068	0.150894736487034	1.31439004403649	0.188714979148761	0.469255949888726	0.254450895692459	0.247862007205397
ARHGAP30	-0.0298473654845766	0.0538934593108299	0.579700898289411	85.7917767748882	-0.0891794364607958	0.0889034934617596	-1.00310384877232	0.315810757902948	0.604026715839615	-0.372087746729321	-0.429876985215472
PFDN2	0.247741005177684	0.0805982710049731	0.00211368299032446	26.5667420350629	0.385885411532722	0.139662963587394	2.76297596457098	0.00572769840804212	0.0658838737417916	0.459004374078795	0.689964130408001
NIT1	0.0980887905896221	0.0799399192104164	0.219810791203281	17.2597104037835	0.0858305904236887	0.154795912819402	0.554475818259014	0.579253250569969	0.802248938625339	0.0109496659190303	-0.0173366245060447
DEDD	0.0821656543532379	0.0894952965462968	0.35856638270541	15.4225324995634	0.0768915998441164	0.169294744767774	0.454187753728508	0.64969369653855	0.842815818397557	-0.0367237759944073	-0.0384079566103989
UFC1	0.0276167595166623	0.122636961942037	0.821830567430777	13.1031647765642	0.0381220941463618	0.210450489278478	0.18114519133247	0.856253613746237	0.942588678620249	-0.200041700982797	-0.129796925287232
USP21	0.680461740220124	0.229747583938201	0.0030586650033786	4.69171751343253	0.915234199357709	0.391830203080004	2.3357928821297	0.0195020387759811	0.135292774509626	1.7545586242301	1.93776543504158
PPOX	0.504345808571036	0.133782770460403	0.00016332205729123	10.3796070479812	0.658642808008529	0.236358208114831	2.78662972300305	0.00532592964374552	0.0632878909954873	1.22727225847516	1.33291834698306
B4GALT3	0.0131676972032131	0.12407425400346	0.915481148951385	8.58107528167991	-0.0202432080623197	0.22758046591525	-0.0889496731668447	0.929121906494466	0.974586998971519	-0.243301805190778	-0.267377858532714
NDUFS2	0.128466204767769	0.0706554542534382	0.0690325799804315	59.715415107528	0.196741272582816	0.119203719873475	1.6504625257638	0.0988483718347449	0.337841824286383	0.101898827491435	0.244106297588102
FCER1G	0.0212231586469743	0.0829704343184866	0.798111588238411	65.9541188001475	0.000116264719631897	0.139394952891062	0.000834066924379671	0.999334510955521	0.999814353988216	-0.219183970140948	-0.219385726911227
TOMM40L	-0.0864379305322268	0.126442373235614	0.494218172589417	7.5165950572082	-0.118337278851677	0.235269155009823	-0.502986797596718	0.614973554430559	0.823480334864244	-0.541518377454138	-0.498608971785489
MPZ	-0.00932228896603648	0.127843212712247	0.94187001579817	7.25496510525483	-0.0473757176683262	0.234701131341505	-0.201855514703044	0.840029680251493	0.935555470365845	-0.310636219300973	-0.331335652832134
SDHC	0.128058539292999	0.0730316544145006	0.07952201228899	36.3375944102771	0.128830254023635	0.123601230337196	1.04230559576288	0.297270018835088	0.586751900207207	0.10067828801711	0.0840238349356004
ENSG00000288670	0.23938503450669	0.154895798642622	0.122235390411975	5.4524312763533	0.341779279583404	0.291177125709241	1.17378478392115	0.240481240224124	0.529412135647195	0.433986822479645	0.585995461253522
ENSG00000283696	-0.0973637528827955	0.091631661944651	0.287983445258471	23.9847258454832	-0.210023623346986	0.156578621583546	-1.34133013321313	0.179813290457212	0.458288781012638	-0.574229995910067	-0.714735546379924
ENSG00000288093	-0.0208390391505596	0.110173886226502	0.849977754333452	9.5465318634884	-0.0779776907756737	0.204145435373424	-0.381971267851454	0.702482676602345	0.868613525546407	-0.345117059808942	-0.40347179982249
ENSG00000283360	0.320800610031299	0.135090071366191	0.01756243742252	6.57293948834634	0.50741066134969	0.257788464886776	1.96832182375791	0.049031020459896	0.228864723400304	0.677742867331706	0.97642811928497
FCGR2A	-0.0492790562553389	0.0951443887671324	0.60450034124159	153.428599253707	-0.13560758993344	0.152203298210156	-0.8909635436822	0.37294872852268	0.654546982024061	-0.430265706616586	-0.539319212736066
HSPA6	-0.0868863653477272	0.152300137616792	0.568342465005865	100.776786335019	-0.183664376293392	0.237303245089706	-0.773964874454046	0.438951563401973	0.707141802089236	-0.542860979238821	-0.652600516284213
FCGR3A	-0.037803344056427	0.0934041637153931	0.685676956906744	171.094259252974	-0.0736895404136044	0.153062760282074	-0.481433500074118	0.630208432173071	0.831862216361238	-0.395907732734527	-0.393363607002704
FCGR2C	0.207236532432317	0.1380118029544	0.133204171138592	50.4669073658128	0.267255762823483	0.216984434819668	1.23168172429324	0.218067999328763	0.502390921915674	0.337735071348823	0.410325763735189
FCGR2B	0.0167410611619328	0.208459714598621	0.935991996568021	6.01444145230317	-0.0272835435518216	0.355222948678622	-0.0768068157007096	0.938777228613226	0.978681027744506	-0.232603249542405	-0.283973607896672
DUSP12	0.104077610549076	0.0706833396029052	0.140899677726464	28.7898986984412	0.073014155284238	0.126181870242668	0.578642202273752	0.562830622477731	0.792626465826476	0.0288800319115453	-0.0475480179305362
ATF6	-0.00940919971489939	0.0325412723606416	0.772469160040009	499.946300209883	-0.0647854372910133	0.0580348012233429	-1.11632048228598	0.26428497725564	0.554693528818357	-0.310896427747102	-0.372374512952611
OLFML2B	-0.179544505728351	0.0865159799520224	0.0379609957257163	69.5397924822339	-0.293080367718603	0.140661002201962	-2.08359362673811	0.037197147226349	0.196076451602723	-0.820276961094788	-0.910520095941954
NOS1AP	-0.795894610689937	0.466569619095313	0.0880372780015796	21.4206984953828	-1.1503723275663	0.709058537059841	-1.62239401606586	0.104719009607659	0.346706265136274	-2.66561260923716	-2.93136164796513
UHMK1	0.0455594548152773	0.0530430144559916	0.390387266921954	61.3303074529199	0.0356031067959929	0.0910851071842062	0.390877366197647	0.695887884850109	0.865359422830498	-0.146321753518272	-0.135734779069916
UAP1	0.415987281714515	0.271882880305323	0.126010834253219	5.35482106707983	0.525094220344286	0.440473843595373	1.19211214917598	0.233217273856775	0.521387925286406	0.962729203946365	1.01811248409609
HSD17B7	0.266413440051009	0.0967739874539958	0.00590618639922087	22.6035744457933	0.356908800391293	0.169395021698032	2.10696156719133	0.0351209111167407	0.189947136485938	0.514909142216232	0.6216593491036
NUF2	-0.0864495388630611	0.205411518311782	0.673857147388343	3.63720312716515	-0.197291689632925	0.348878648186639	-0.565502333428499	0.571732137589819	0.797577166060599	-0.54155313248465	-0.684723342962606
MGST3	0.148172137405032	0.0856749990336942	0.0837254353134823	64.6435419371726	0.187291484319822	0.142739542929999	1.31212052718757	0.189479470969303	0.47018663826258	0.160897860155995	0.221830893555302
ALDH9A1	-0.113709097167414	0.0807413235696011	0.159038255596468	19.7629097049837	-0.189131012829782	0.151398126009973	-1.24922955002312	0.211581126840653	0.495354204074096	-0.623167517371909	-0.665486682001326
TMCO1	0.170593624094813	0.0920294528586639	0.0637842268489082	23.2885938905363	0.256185973946812	0.153709213774153	1.66669237098063	0.095575590671956	0.33055042540317	0.228027188665773	0.384231632001962
TMCO1-AS1	0.338262515313065	0.211605972215334	0.109920849454117	4.11093581176495	0.448623997478969	0.360536701969376	1.24432268622981	0.213380824814146	0.497148207652881	0.730023342408345	0.837853936137518
UCK2	-0.0939963407707708	0.074300102496347	0.205838950918971	51.3538625468773	-0.178504859640986	0.122947629343754	-1.45187719839556	0.146535753645701	0.410395677003818	-0.564148054555173	-0.640438305359723
POGK	0.102556034952607	0.0776170361603871	0.186398583943884	36.1742447140622	0.0877874589654325	0.138161181793252	0.635398871274854	0.525168304059505	0.767743615202851	0.0243244754722693	-0.0127238187803204
TADA1	0.142245433684442	0.127863887685662	0.265933787701526	9.45216765347061	0.15087810042939	0.242994646351991	0.620911212220021	0.534658043554531	0.773632050151118	0.143153468513092	0.135995865744439
STYXL2	-0.232768102003283	0.244556281228507	0.341199597006578	11.8897544937154	-0.371943293203443	0.379674295883787	-0.979637803337862	0.327264937533057	0.61370512230544	-0.979626977810677	-1.09641881446275
POU2F1	-0.0637717179854438	0.0438066009333822	0.145460109375223	220.102092555951	-0.138839445802855	0.0729752747778546	-1.90255461490894	0.0570986860070761	0.246870687558159	-0.47365634630618	-0.54693746758617
CREG1	0.0492266371984103	0.0584302260169964	0.399516070532903	131.398016241804	0.0501094347181214	0.100510623585162	0.498548640240639	0.618097394881725	0.825556654145281	-0.135342308028834	-0.101539905438395
RCSD1	0.0747106051380297	0.0383256470484681	0.0512520685982503	495.379981170911	0.0580171104937932	0.0662332838489776	0.875950989023607	0.381056678374705	0.660898382808472	-0.0590439929696877	-0.0828996282214663
MPZL1	0.0133915901976546	0.067051283903656	0.841698313986219	268.683404926929	-0.0249876709259361	0.111677808139341	-0.223747863091645	0.822953500596272	0.928309907471394	-0.242631475583164	-0.278561688716459
ADCY10	0.284613504255693	0.252450938673905	0.259572870090995	7.21964258942655	0.300023243693506	0.420064827269636	0.714230814428374	0.475084465503336	0.733874480704973	0.569399645268026	0.4875665288405
MPC2	0.331510636098076	0.130696824803892	0.0111971293774372	23.365067176089	0.451075681436404	0.221050184577148	2.04060305264742	0.0412902985174117	0.20868690302072	0.709808397514086	0.843633139776024
DCAF6	0.1252136165192	0.0554089981601206	0.02383326022301	342.795969152247	0.116756213687498	0.0943994771174435	1.23683114835731	0.216149775580897	0.500657597772149	0.0921606656975175	0.0555624430704461
GPR161	0.305732266952767	0.123240090048323	0.0131093119248194	24.7135973344916	0.395125857467424	0.202530999213426	1.95094014744402	0.0510641660909324	0.233602323074661	0.632628653157949	0.711746064659883
TIPRL	0.0986686917948457	0.0575846755131774	0.0866290516832069	37.5212342252653	0.137547025554991	0.106324104467512	1.29365797383245	0.195783587842883	0.477196372627926	0.0126858745410222	0.104571343759998
SFT2D2	0.0346753404583785	0.0392231953532446	0.376668195683608	114.884260486919	-0.00817126757577515	0.0729369494027991	-0.112031935016212	0.910798085473665	0.966336369935707	-0.178908499362171	-0.238921416513714
TBX19	0.0736228067221056	0.0879113068926023	0.402330193689263	38.1740186644542	0.0708247307924763	0.141542899068757	0.500376431869408	0.616810045182448	0.8248249753047	-0.0623008321893757	-0.0527090134783718
ATP1B1	0.451701177187774	0.568297704702224	0.426711258549008	8.97977530186479	0.809168283554462	0.715380658062816	1.13110170709062	0.258012285886666	0.549713796517917	1.06965564708365	1.68774278237764
NME7	0.0706304875511906	0.151352309594494	0.640741172447585	20.3789232061117	0.0507436552450826	0.24678723133742	0.205617020662238	0.837090081046634	0.934508796717832	-0.0712597553602467	-0.100044896440227
BLZF1	0.244526910245189	0.113898604691679	0.0318026448046902	28.7594338561814	0.3216636678394	0.186080723277426	1.72862434202727	0.0838763501203073	0.306634227752531	0.449381460238589	0.538578168241851
SLC19A2	0.226558651277377	0.126829536285629	0.0740468045951426	12.6458609946168	0.239973212403787	0.218816040699718	1.09668930868328	0.272777231651578	0.562420909257746	0.395584975835581	0.346014287463925
C1orf112	-0.0756249011400577	0.0773153873258093	0.328007464928083	48.7778064910412	-0.158897525411244	0.123933950412266	-1.28211458508884	0.19980245330607	0.481852303620761	-0.509144458084035	-0.594219143636907
SELL	0.116168213499322	0.166991616638662	0.486646187070292	13.578851256326	0.144891742321941	0.270169797678851	0.536298814918507	0.59175204951548	0.808263534129339	0.0650789721762112	0.121884592368011
METTL18	0.15450830970953	0.197371419105541	0.433726824018538	3.26467817969672	0.106937045507186	0.355665250831807	0.300667679108623	0.76366791730947	0.899957352606833	0.179868189733521	0.0324163225019029
SCYL3	-0.103492939640219	0.0861110728846046	0.229420089221013	30.1798742333814	-0.23808127052224	0.143373874033378	-1.66056244296513	0.0968013571530576	0.333536208666178	-0.592580616322959	-0.780874110509035
KIFAP3	0.526373417547574	0.184936156410212	0.00442382893157861	15.0831732404731	0.773723929008037	0.296823357817841	2.60668141043963	0.00914243804373085	0.0876690544347302	1.29322232769805	1.60419198777461
GORAB	0.151771122503771	0.0942811342094798	0.10744765732039	15.4546462862181	0.205383759650558	0.167655464471076	1.22503468824298	0.220562151078369	0.505840763863779	0.171673124808949	0.264478700220245
PRRC2C	0.0432931150668756	0.033472286844577	0.19587213810717	352.56075191613	0.0285026412132484	0.0586770329608444	0.48575464325656	0.627141136052505	0.830280470225508	-0.153107113810842	-0.152472269400363
MYOCOS	0.771306322065718	0.347691471145661	0.026530008104299	12.3027166385977	1.03426957887947	0.496958989460789	2.08119704203695	0.0374158741971014	0.196553362659997	2.02654486057658	2.21836020597721
VAMP4	-0.0362116478040203	0.0779787858062689	0.642376809552617	26.0161489240061	-0.0829018962392129	0.147155400032017	-0.563362922605463	0.573187779380184	0.798311152622152	-0.391142236936058	-0.415079326169976
METTL13	-0.0764674126675195	0.100367498027477	0.44613505756918	12.5975075594721	-0.112573395143707	0.178382939994928	-0.631077137460049	0.527990089060732	0.76920686615056	-0.51166691495243	-0.485022123612826
DNM3	0.459489283976544	0.392020756514098	0.241155112504185	41.6557890431532	0.633557857658416	0.556674204344276	1.13811247712601	0.255073518749774	0.546925612076444	1.09297302948233	1.27378713804585
PIGC	0.318430155264228	0.13334320772169	0.0169380689761243	20.3044959489165	0.41742380769187	0.222058959543089	1.87978818125946	0.0601369518395717	0.254181217371786	0.67064578947162	0.764307649801205
SUCO	-0.176465492669572	0.0505515682994616	0.000481573825587676	92.8640873929254	-0.315505006656841	0.083363212691535	-3.78470306589898	0.000153892208632923	0.00695646780286997	-0.811058478753788	-0.963380316587858
PRDX6-AS1	0.00404434784799501	0.0853702297198649	0.962214977235733	50.0893080586655	-0.0830992110272838	0.145653841126798	-0.570525366062557	0.568321422646294	0.795394747633648	-0.270616867945071	-0.415544444170887
PRDX6	0.237925458397445	0.0996024795480595	0.0169057855673085	20.6810581698739	0.31792881472278	0.175132112274268	1.81536561510138	0.069467741582239	0.276220035433329	0.429616890838707	0.529774228951307
KLHL20	0.0535619015347785	0.0473751352984212	0.258227277819009	77.0314224931043	0.0252885919021453	0.0852412847644117	0.29667070331046	0.766717925947928	0.901492013516763	-0.122362643127959	-0.160048549946937
CENPL	0.178429856298312	0.203628571351288	0.380893284334325	3.51022113576038	0.217329403427886	0.330219021656789	0.658137142849892	0.510450010706447	0.757618374185618	0.25148865726265	0.292637430782912
DARS2	0.16047016196259	0.0986683938043249	0.10387345461782	13.9985890933631	0.20503250846704	0.161447944440864	1.26996047659275	0.204098709044102	0.486732690077289	0.197717815137925	0.263650717432472
GAS5	0.0310147500372536	0.066306103731612	0.639962625214328	45.420072444584	0.0269261115556062	0.111549297877545	0.241383066213153	0.80925823598904	0.922361447470526	-0.189868208694534	-0.156188525692707
ZBTB37	0.129253377038353	0.0500381087331748	0.0097917286727609	61.1122159716829	0.146041365870263	0.0904791199042006	1.61408915145165	0.106508090157623	0.350095773224372	0.104255600112133	0.124594529174192
RC3H1	0.0681107301408792	0.0235087159166034	0.00376444382911835	232.027272871284	0.0464190033307287	0.0468540129480651	0.990715638000559	0.321824452887996	0.609317341737535	-0.0788038413212744	-0.110239132121751
RABGAP1L	-0.0259933216866535	0.0342297120230985	0.44762592090289	619.703120795844	-0.0858838446951751	0.0587097676628963	-1.46285444678147	0.143507211020095	0.405884390685376	-0.360548843186418	-0.422108489661571
RABGAP1L-AS1	0.361876475944333	0.192201246406026	0.059727498787794	3.28717945378246	0.363166457484673	0.343621528033815	1.05687923443765	0.290566706689191	0.581442694680145	0.800722905847902	0.636410138875223
ENSG00000289425	0.0355321468983741	0.201556768483671	0.860067270816852	5.62011782129711	-0.0590642348012065	0.328176308815425	-0.179977144037006	0.857170511605212	0.943037608806621	-0.176343243909866	-0.358888274587569
CACYBP	0.137188761506255	0.190960778342024	0.472502493213499	35.9502086123172	0.159692187196666	0.312846001141097	0.510449827116833	0.609736356379911	0.819167272710477	0.128013927923641	0.156772769782606
MRPS14	0.0150607348247751	0.0871922229957302	0.862863461963745	16.5340609543132	-0.0464390025538524	0.157538349271257	-0.294779034874179	0.768162682920535	0.901569332082189	-0.23763410143244	-0.32912759196793
KIAA0040	0.366773603648494	0.0956901307914856	0.000126625829359165	14.0735822881001	0.417011863471978	0.174755561002017	2.38625804570056	0.0170208033527589	0.125651692217651	0.81538477457032	0.76333659905576
COP1	-0.00854281970451465	0.0258687900156124	0.741221239275272	494.70817623197	-0.0654904648496961	0.0513493913958671	-1.27538930977412	0.202171480576656	0.485113649519289	-0.308302509282367	-0.374036431006947
COP1-DT	-0.341413616138258	0.184108593777616	0.063679905017016	9.92271765321482	-0.470909663832139	0.322770915497248	-1.45895940811976	0.144576280306621	0.407209492608264	-1.30490872698231	-1.32970614641782
LINC01645	-0.542480039067291	0.284695668336812	0.0567185546758421	8.71103900846877	-0.893289611181401	0.474573107747367	-1.88230137063926	0.0597951085256825	0.253318113494366	-1.90689619301599	-2.32535638965163
RASAL2	0.107310679565252	0.06331353781166	0.0900927014062816	607.20333610088	0.0938712931245027	0.102999115521274	0.911379604081301	0.362095396335191	0.645422079759507	0.0385597536483129	0.00161722889082677
RALGPS2	-0.0782376816237586	0.0764102517581887	0.305874938133649	158.74664486833	-0.146347473574061	0.126643683274954	-1.15558446966777	0.247851163443427	0.538187517047307	-0.516967052626539	-0.564635679169179
ANGPTL1	0.888695765633343	0.187747937805	2.207336808717e-06	7.45253825355144	0.991562351433063	0.322517059769405	3.07444930864128	0.00210891556884986	0.0365176871955548	2.3780056994523	2.11768908827452
FAM20B	0.0233733808493753	0.0682743484517366	0.732091284774463	31.1544986774355	-0.00672160880419014	0.123306421624303	-0.0545114254038602	0.956527705969337	0.985650208109187	-0.212746262660125	-0.235504225149416
TOR3A	-0.0849860947420668	0.0911995360072284	0.351403808879249	20.4221680753355	-0.154747345157885	0.1629542419647	-0.949636801669803	0.342296832104744	0.628536215508183	-0.537171620120499	-0.584436179259331
ABL2	-0.0676619357696815	0.0421812187145863	0.108697013038933	175.795022434258	-0.151358823584075	0.0692376886545584	-2.18607562622773	0.0288100728759954	0.169634446463185	-0.485303553791832	-0.576448625990431
SOAT1	0.137378267422592	0.0317173849685103	1.4821546516429e-05	223.817724600635	0.169747782653893	0.0569069311439011	2.98290171762469	0.00285529667127287	0.0427792301136997	0.128581303543659	0.180476205813792
TOR1AIP2	0.0823809630567999	0.0575554789002696	0.152335264451573	67.1003646028648	0.108621554623495	0.101801931067006	1.06698913748503	0.285976741101735	0.575932211288674	-0.0360791475229593	0.0363871121236844
ENSG00000272906	0.649386029172543	0.208883760635207	0.00187823892088578	3.1152172224003	0.863842183403473	0.361895020532365	2.38699659954624	0.016986648394124	0.125550388804139	1.66151878059927	1.8166222001266
TOR1AIP1	-0.0657357361594481	0.0671471084345068	0.327589420548884	48.207639959754	-0.11809788955005	0.114187123049267	-1.03424875236673	0.301019888018277	0.590129667825257	-0.479536563930732	-0.498044674124371
CEP350	0.0334485320441989	0.0473674177238443	0.480094466438651	421.468659280157	0.00487287045211353	0.0816320021590015	0.0596931390047524	0.952400036273315	0.983548670726182	-0.182581530780358	-0.208173273090363
QSOX1	0.0595718787180138	0.0592297998293408	0.314523598161417	47.7671146250342	0.0539491318009503	0.105113473367569	0.513246590304335	0.60777883933472	0.81765096345183	-0.104368932976101	-0.0924888239217297
ACBD6	0.0650058170583475	0.0342930969621359	0.0580136423954301	195.683083384073	0.0391267585105047	0.0629781462407079	0.621275169976563	0.534418587939696	0.773523307338123	-0.0880998676372533	-0.127428691840534
XPR1	0.102176212772715	0.0411917355164997	0.0131197255815854	236.510986450621	0.0811016788127891	0.0709358994637557	1.14330937403885	0.252910164353397	0.544583260465454	0.0231872980744414	-0.0284837966792779
ENSG00000243155	0.50277976436212	0.159933060452482	0.00166832779431393	12.5112212413348	0.604747220039877	0.248871998215802	2.42995284473703	0.0151007873793855	0.117124288867323	1.22258356420543	1.20587359590768
STX6	0.149989941665606	0.0504884345265841	0.00297046208470943	143.069769488795	0.150010219186635	0.0831542774381001	1.80399882974513	0.0712314904086503	0.279487493349109	0.166340317253641	0.133950062727818
MR1	0.115215180940963	0.0489421036469708	0.0185670286559154	61.6435295874433	0.102857376493642	0.0859687027217015	1.19645142054327	0.231520445328204	0.519221156305755	0.0622256183118687	0.0227995699284429
IER5	-0.0670277256021023	0.10872482896828	0.537571438154222	51.7264042006543	-0.158521291966505	0.18269178269552	-0.867697986344038	0.385559688514392	0.664585730878167	-0.483404745596251	-0.593332271702959
GLUL	-0.309536134175515	0.1439587594062	0.0315415898131699	159.626061549225	-0.497632751336749	0.224156890137188	-2.22001987550857	0.0264174184644183	0.161455001918259	-1.2094684027813	-1.39269883520643
RNASEL	0.0532539057043708	0.0865822732858816	0.538510423783229	17.0570829243314	0.0707673440099001	0.157357742637479	0.449722669020069	0.652910423643437	0.844098844736417	-0.123284774365961	-0.0528442878075368
RGS16	-0.0587240988607957	0.172292541777561	0.733224433877029	47.3220381312723	-0.0528507915258403	0.259587357634462	-0.203595398510362	0.838669689288835	0.935248046419667	-0.458543910315698	-0.344241707326831
NPL	-0.153758430369718	0.0501023917259669	0.00214859971867779	450.20698359285	-0.254756086616209	0.0832611311827747	-3.05972406328433	0.002215410022101	0.0376594125454606	-0.743074144543087	-0.820180627790527
DHX9	-0.0140425149927295	0.0354769196385469	0.692236975855011	130.943420980974	-0.0841953008221563	0.0688813814788769	-1.22232305761718	0.221585483076928	0.506785714854668	-0.324768449155771	-0.418128189156225
SMG7	-0.0368453478866801	0.0358223625115728	0.303687811949027	116.949353477926	-0.0525282848543066	0.0612277227696964	-0.857916683458699	0.390938471160019	0.668586263633947	-0.3930395179511	-0.34348148220731
NCF2	-0.116375836219037	0.0725728258342753	0.10880816915357	46.8644354567899	-0.183668735967266	0.131492010326205	-1.39680529266852	0.162472130290653	0.43534285660035	-0.631151662416488	-0.652610793075004
ARPC5	0.215182885020621	0.0386781291944406	2.6453002968576e-08	96.2192119067004	0.278108125789927	0.0689314296729939	4.03456198586412	5.47042479759569e-05	0.00352377413337126	0.361526237418013	0.435907370757519
RGL1	-0.0688189785722224	0.108911777971579	0.527466467282815	191.90459801968	-0.14376106516343	0.168633668280169	-0.852505117332708	0.393933799981606	0.671859264019034	-0.488767708843916	-0.558538897872369
ENSG00000289581	-0.272486675532477	0.134270715205848	0.0424193189969027	10.2795993372361	-0.430652683924693	0.236086590989592	-1.82413021476378	0.0681323886152996	0.273357073351263	-1.09854331941064	-1.2348108463728
TSEN15	0.0152085076139245	0.0714142324870619	0.831356713396075	44.3863577224265	-0.00495718164264852	0.119207332043008	-0.0415845364348902	0.966829900715754	0.988623669411942	-0.237191673673529	-0.231345049640299
RNF2	-0.103228867540671	0.0603235434742168	0.0870343488278364	65.3627891022473	-0.191935160824369	0.100659115257683	-1.90678370590704	0.0565486021933636	0.245953964232648	-0.591789991554579	-0.672096727412797
TRMT1L	0.135387979672801	0.070201290118846	0.0537844830112637	40.9931683967099	0.147026752553769	0.128506740994464	1.14411704332385	0.252575100413872	0.544316664207413	0.122622435515268	0.126917320531285
SWT1	0.105143363421334	0.0586390715158121	0.0729633583531389	46.564213277661	0.112685556040913	0.108347774224138	1.04003572614055	0.298323302819436	0.587930107116842	0.0320708673660313	0.0459669324374761
IVNS1ABP	0.0182299092980991	0.045625826844086	0.689486210723961	89.7847990124911	-0.032409510059439	0.0816268227780139	-0.397044855556578	0.691334383456573	0.862861931996805	-0.228145678239631	-0.296056733130592
TPR	0.00263959690081693	0.0396867216033073	0.946971133563494	122.360120743988	-0.028904440377712	0.0682954572742549	-0.423226397938007	0.672130088539676	0.854757265395995	-0.274822654524358	-0.287794448182965
ODR4	0.126588070418961	0.0506987567350098	0.0125295816624736	69.0348656164658	0.155760839271871	0.0946256346490245	1.64607444747507	0.0997484325167774	0.338961449441606	0.0962757437311552	0.147505645379274
PDC-AS1	0.338732434052505	0.115485300209935	0.00335572381555383	47.783274929788	0.448357220626597	0.187129031814145	2.39597894714649	0.0165760423684866	0.12394030982775	0.731430266483864	0.837225079489328
PLA2G4A	0.0158852834685359	0.0372433250937921	0.66972388309397	283.864202312605	-0.0294445802247033	0.0683130964139819	-0.431023943729137	0.666450960752315	0.850761764503773	-0.235165424955044	-0.289067686586948
LINC01036	-0.00221836199333614	0.237280540769693	0.992540597747007	21.7528581039144	-0.100361716514954	0.365508239520887	-0.274581269758814	0.783637957981905	0.909186582554114	-0.28936725288238	-0.456236285475114
RGS18	0.198689195113378	0.0846968018743613	0.0189818200506066	56.4598637732248	0.223147033448865	0.141574457204776	1.57618145147539	0.114983991942094	0.364682119199901	0.312144573149232	0.306350971829979
ENSG00000285280	-0.0569369687456302	0.116240800390505	0.624261886335044	15.8162989502137	-0.129533559287732	0.213793394059207	-0.605881953732675	0.544593143739136	0.780039737662783	-0.453193290784954	-0.525001274283349
RGS1	0.376696960836228	0.192821375448208	0.0507478521017187	283.113205955008	0.497369813717716	0.310180498309706	1.60348512052846	0.108827591603323	0.354494529108878	0.845095039272742	0.952759447394206
RGS2	-0.0782317233600736	0.174652324689252	0.654204924975802	24.9251052642141	-0.274488957742533	0.284623081830364	-0.964394580992305	0.334848138047727	0.620580441257105	-0.516949213745211	-0.866695709910134
UCHL5	0.212796574327744	0.0532313875782307	6.39941586924776e-05	42.446890629453	0.248841922423112	0.092869150738983	2.67948958769424	0.00737344964293882	0.0767303325928763	0.354381687342236	0.366919951530903
RO60	0.241059131365804	0.0737047211006476	0.00107317168656873	43.9459490134291	0.322254127451582	0.127137217925505	2.53469544724822	0.011254512477626	0.0987595493741824	0.438999023479852	0.539970022330043
GLRX2	0.389472657375348	0.141817847446982	0.00602738205664018	9.36081583085882	0.473141893816868	0.250172122647606	1.89126545679648	0.0585889174050809	0.250705163654335	0.883345131328711	0.895648463566221
CDC73	-0.0290353104162095	0.0323430740236418	0.369330128609137	165.627845681272	-0.092504111945394	0.0562487476827176	-1.64455415909314	0.100061786834013	0.339235789416469	-0.369656475680854	-0.437714038029384
ZBTB41	0.170960060678415	0.14995630231394	0.254258864080063	20.6283700103059	0.141269576872681	0.235557174235602	0.599725214615558	0.54868938109637	0.782635661721051	0.229124289948084	0.113346284777365
DENND1B	0.261475601249084	0.105977689103433	0.0136147553526617	65.1605968914865	0.344780265887041	0.172749145551315	1.99584353825139	0.0459509560648666	0.221137903243809	0.500125385561334	0.593069501491248
NEK7	0.0864344017497703	0.0328562933164393	0.00852141691043321	239.17259902834	0.0602385094441068	0.0591613027870066	1.01820796037874	0.308579137227927	0.597522764810357	-0.0239432610235741	-0.0776632612512083
PTPRC	-0.00374501148136953	0.0308682656722414	0.903435693669261	887.93365384676	-0.0652500654706461	0.0594665111083463	-1.09725733449811	0.272528916110053	0.562346520691446	-0.293938000416627	-0.373469752352512
ENSG00000261573	0.39849214376863	0.122474801215643	0.00113925986712849	13.43772700299	0.493260368635958	0.241085577229934	2.04599700365117	0.040756665476148	0.206719732806777	0.910349231166573	0.943072505528508
MIR181A1HG	0.796084886733287	0.187315650757554	2.13804292705992e-05	105.763159631703	1.09721025803467	0.301692822976681	3.6368457400111	0.000275997105100278	0.00995931618509631	2.10073121719887	2.36672639358496
LINC00862	0.531738936009438	0.114224417840296	3.23646754825362e-06	35.7745813033973	0.711792304877746	0.194638342211531	3.65699942154345	0.000255184956166927	0.00961271283713017	1.30928654575973	1.45820438344784
ENSG00000230623	0.682514401243865	0.17868932328324	0.000133690515491577	4.43193061100332	0.927001115505249	0.284639810862664	3.25675144561039	0.00112695067416735	0.0247756067155256	1.76070423616424	1.96550286196711
ZNF281	0.756490507462041	0.188815757510825	6.16248836086569e-05	11.1818713534796	0.968399558297564	0.299592687482574	3.23238716683928	0.00122760605772816	0.0263587480695198	1.98218670986914	2.06308886218882
DDX59	-0.157820271376102	0.0740779974113155	0.0331335868698944	28.2315607088552	-0.214477468690883	0.137258835521824	-1.56257677602679	0.118152174331554	0.369454966483837	-0.755235187342997	-0.725234321778251
DDX59-AS1	0.157061526617033	0.26600974850524	0.554898898363102	2.81346842106758	0.139036880080504	0.45181935456437	0.307726702444075	0.758290299434321	0.897090160415598	0.187512452529823	0.10808328610011
CAMSAP2	-0.0584350120444913	0.0499471993064551	0.242026842163575	161.659820893695	-0.124560780639395	0.0914546464986508	-1.36199510258052	0.173199430695457	0.450773386999915	-0.45767839215769	-0.513279249358075
KIF21B	-0.142645809162772	0.10270234370623	0.164855686538434	41.753810752333	-0.236093901557147	0.166626709065835	-1.41690310563515	0.156511258403608	0.427008585771639	-0.709803255331899	-0.776189408013314
ENSG00000229191	-0.183649765113392	0.203093504315464	0.365856421592186	3.7341192126008	-0.304877059032839	0.345486858697481	-0.882456311601127	0.377530095360073	0.657782608318725	-0.832567997353407	-0.93832771003463
CSRP1-AS1	-0.677114663087036	0.240370541483242	0.00484802726809659	6.38420918994724	-0.982813355490408	0.389044334159289	-2.52622456927494	0.0115295755194332	0.10041291719961	-2.30998863865347	-2.53638519998187
NAV1	0.768542436800727	0.262529741578254	0.00341755074882189	32.5343348090398	1.0964350015886	0.3939285837463	2.78333445915856	0.00538033108233991	0.0635915645264084	2.01826986238026	2.36489892929852
IPO9-AS1	0.187482513038399	0.142528761778621	0.188375081803396	18.9976816646274	0.249368190600278	0.241965392349125	1.03059445063314	0.302731039513976	0.591818510175804	0.2785920682273	0.368160491101709
IPO9	0.0479069214055014	0.0489214080733382	0.327450081841144	100.630908538595	0.0355895227635745	0.0836956091760663	0.425225685241224	0.670672161760531	0.853444237451691	-0.139293501641794	-0.135766799873144
TIMM17A	0.536965753089712	0.168945957652529	0.00148126817303265	9.4368033482083	0.762415341307808	0.290897713199666	2.62090524164589	0.00876966337792755	0.0859814104245363	1.32493549561291	1.57753495027787
RNPEP	0.0809525867177482	0.0508949535041204	0.11170372323743	52.9658182280403	0.0596896683198094	0.0919066232036792	0.64945992181138	0.516041143489809	0.760268887059046	-0.0403556678905178	-0.0789570106404318
ELF3-AS1	0.444156715667616	0.212387647597101	0.0365052174114183	3.03740449304031	0.547337887446574	0.374913259649415	1.45990538707112	0.144316078490292	0.406743390765793	1.04706773207055	1.07054611097585
ARL8A	0.186929348948606	0.215719365978153	0.386194381304624	17.3485937314879	0.297055866739448	0.322617735728116	0.920767316369086	0.357171922254432	0.641970771272906	0.276935909810273	0.480571713853151
PTPN7	0.143768961706123	0.138520320184228	0.299320911373201	18.6335185107427	0.191457018878322	0.237450195222921	0.806303901744868	0.420067641316686	0.692568648974003	0.147714870460978	0.231650051690998
PPP1R12B	0.260244027621994	0.0570173406551007	5.01172938086225e-06	134.880990143243	0.32870855920113	0.0982481446431098	3.34569737062391	0.000820759223336857	0.0205538378824089	0.496438087223772	0.555184656882898
KDM5B	-0.0583425798375684	0.0980162843120376	0.551687373955442	45.201918482723	-0.135390380859894	0.166738668034241	-0.811991498169407	0.416796509914269	0.690313640806429	-0.457401652614534	-0.538807199160931
RABIF	0.0239336366451591	0.115839821862236	0.836314645095171	10.1761764898254	-0.0177661764760982	0.209375574363896	-0.0848531474126035	0.932378140333086	0.976174529208545	-0.211068871865971	-0.261538904489566
KLHL12	0.183309882499947	0.0647478568870997	0.00463832318373299	32.6904338885544	0.22179447885899	0.117339634415108	1.89019234604358	0.0587322399768983	0.250892753674044	0.266099324546155	0.303162678174355
ADIPOR1	0.214915288868309	0.0757636573558366	0.00455889732145955	30.7387352824113	0.286646181200155	0.130169402876581	2.20210106880444	0.0276581700102379	0.165653279517385	0.36072506173038	0.45603360307344
CYB5R1	-0.0153829365236579	0.0878462594527903	0.860991608409596	19.3257198903263	-0.0584212295793246	0.161884322305004	-0.360882565695609	0.718187237140541	0.87613718244953	-0.328781635191837	-0.357372557968954
TMEM183A	-0.067267730450322	0.148759950452073	0.65113226434033	11.6293414330949	-0.117342122665712	0.264570084862591	-0.44351999481217	0.657389660018571	0.846173797136242	-0.484123313661027	-0.496263151381774
ADORA1	1.07905124771202	0.599334630205477	0.0717950841846754	6.39480934133732	1.57340427034188	0.926473514217284	1.69827226164273	0.0894563874843619	0.318888674579097	2.94792489646616	3.48922921872054
MYBPH	0.609901545209135	0.44675517313929	0.172196259148174	7.3492406746914	0.924228467429039	0.649838290587417	1.42224378097756	0.154955493091053	0.424872614043115	1.54330329686746	1.95896706937373
CHI3L1	1.52443751589535	0.566098341256889	0.00708367786459326	37.8078172641331	2.20760575225819	0.788327903816341	2.80036485017343	0.00510448770249112	0.0618637018543679	4.28139941242008	4.98419332317667
CHIT1	-0.132615522414794	0.19174738789179	0.48917863883454	6.0426182825217	-0.216013133914176	0.341403531859396	-0.632720853055318	0.526915949754294	0.768803721596554	-0.679772846400131	-0.728854250855595
BTG2	-0.246068244227413	0.0970007312103588	0.0111881422309693	100.347781359971	-0.398079372192196	0.155242965679924	-2.56423452392006	0.0103403648972678	0.094545721058553	-1.01944724615164	-1.15802778422005
ATP2B4	-0.0572052558222331	0.117993014240689	0.627804739888376	96.4543698510608	-0.122115133382291	0.188970663982883	-0.646212119958216	0.518141991446157	0.761750915873655	-0.453996535081347	-0.507514275661568
SNRPE	0.372846045622074	0.141809967099805	0.0085587287141916	9.3136936794341	0.531431808228861	0.250522961761688	2.12128981907211	0.0338974206077407	0.185765288421147	0.833565502625555	1.03305168980032
PPP1R15B-AS1	-0.0897127469015393	0.209853781053195	0.669014298520391	3.05930485159904	-0.294456700033721	0.382934505273763	-0.768947942738176	0.441924214744316	0.707876730280395	-0.551323089644118	-0.913764439365257
PPP1R15B	0.00727195752177426	0.0672315646709513	0.913866514875988	31.2420043821066	-0.0210083667391863	0.124372413203523	-0.168915004526029	0.865863496883206	0.947470362139545	-0.260953491332707	-0.269181519969568
PIK3C2B	-0.271976273063952	0.0953906156891311	0.00435566473541344	50.7123192114786	-0.439603032927681	0.156375891797762	-2.81119441030086	0.00493579524378023	0.0605022360852718	-1.09701518813835	-1.25590895298931
MDM4	0.00177143611088175	0.0337114975321796	0.958092892540688	216.502131631373	-0.0309750201961762	0.0584959114684603	-0.529524532887691	0.59644163051814	0.811673288178356	-0.277421904595203	-0.292675298499906
ENSG00000240710	-0.06635966049821	0.163376307850678	0.68461272362281	5.52655714772533	-0.112083490431557	0.294545725371495	-0.380530018862748	0.703552017673875	0.868922039323303	-0.481404576631294	-0.483867301399142
RBBP5	0.0425692669235013	0.0887526539964293	0.63148384761716	24.3193522059504	-0.0102489455535134	0.158352006472625	-0.0647225493494788	0.948394908677711	0.982793297162184	-0.155274295696685	-0.243818998884466
DSTYK	-0.0268801662442774	0.0925642705536924	0.771514358495227	39.3235415207892	-0.0441700228788828	0.152794166058896	-0.289081867575083	0.772518729082193	0.903773954482919	-0.363204031955546	-0.323779065885066
NUAK2	0.283659721001327	0.109825406048407	0.00979952314682005	19.5809121906714	0.311637888038713	0.185783696050353	1.6774232328452	0.0934597494099946	0.326217636872617	0.566544043840016	0.514945014822024
CDK18	-0.0363189417981198	0.160627983529513	0.821119021900638	30.1729392889578	-0.0968037120788718	0.251067838214304	-0.385567951544008	0.699816672246895	0.867148041603996	-0.391463472270569	-0.44784922069033
ELK4	-0.00789529750756298	0.0445205201660143	0.859240831118023	71.2102371895953	-0.0594091175517848	0.0836794095472617	-0.709961003229007	0.477728319214595	0.735291097767868	-0.306363845228643	-0.359701245460489
NUCKS1	0.185572821425555	0.0776548946260487	0.0168615964277254	101.652343191277	0.258180790057482	0.122681652938008	2.10447759607496	0.0353368069131146	0.19064201127795	0.272874502866687	0.388933889195422
RAB29	0.0272482981442945	0.052212351754387	0.601757671578939	62.7276745077667	-0.00138181215287748	0.0964306142491342	-0.0143296002378196	0.988567024478766	0.99631573219196	-0.201144864428249	-0.222917051283649
SLC41A1	0.097502271480685	0.109041090128387	0.371226035227623	11.4497518569986	0.140819901972191	0.190813991023733	0.73799568478538	0.460517071386891	0.721669070755056	0.00919364347119494	0.11228629382169
ENSG00000286619	-0.0961229780711643	0.560165849925558	0.863754087206783	21.8621950384493	-0.141324682762415	0.825693771337089	-0.171158712428654	0.864098971079104	0.946614544592865	-0.570515149473296	-0.55279576365067
FAM72A	-0.147348218058965	0.171854590981015	0.391223564341886	5.62892582823274	-0.289468207065384	0.305133648045069	-0.948660394944804	0.3427933633133	0.628731050621476	-0.723882141176863	-0.902005372041003
SRGAP2	-0.0949302563662211	0.0359228370931842	0.00822683313318601	2364.30727889586	-0.178480112007355	0.0593079354729285	-3.00937995201036	0.00261781509893113	0.0407573001984245	-0.566944172746388	-0.640379969286719
IKBKE	-0.253903436697164	0.0655720071332065	0.000107887699137227	64.2223568079825	-0.420334563302308	0.114028835096599	-3.6862129034838	0.000227615952643412	0.00891909977425156	-1.04290560181362	-1.21048857593391
IKBKE-AS1	0.325518636750639	0.162608956413602	0.0453009344578188	4.52429722553368	0.420463590548385	0.276612789872092	1.52004392400948	0.128499936616991	0.384366074631226	0.691868512519403	0.771473142764259
RASSF5	-0.10352333224419	0.0548394444797248	0.0590591018412874	46.1075758808471	-0.173266228989225	0.0965435068338135	-1.79469582856027	0.072702175538772	0.282662623302688	-0.592671610962361	-0.628089603875737
EIF2D	0.0862290893946345	0.0963678744056673	0.370898918351458	19.5863793332091	0.0464993627649647	0.170765366772982	0.272299727068086	0.785391566063783	0.90999186487991	-0.0245579606965135	-0.110049705775293
MAPKAPK2	-0.0924159085619049	0.0575601232658332	0.108371853772613	71.6792204424423	-0.158166239670601	0.0969615402051975	-1.63122655989042	0.102842522995906	0.344135123053572	-0.559416283000312	-0.592495328787
IL10	-0.57608519399647	0.201067166953037	0.00416827460729066	4.24113105252062	-0.833196724667135	0.346088082572257	-2.40747014018658	0.0160634757506721	0.122019904537682	-2.00750912364253	-2.1837031282929
PFKFB2	-0.144927647365712	0.0685883787050115	0.0346002647812463	36.7918733790492	-0.261183519838696	0.114123829842397	-2.28859757159733	0.0221027451310137	0.145577538610864	-0.716635017580791	-0.835331620377888
YOD1	0.123886198874973	0.120262847301346	0.302949639819289	9.68050327727286	0.114098944230109	0.230484604101105	0.495039331043813	0.620572357610597	0.826489454114118	0.0881864129487218	0.0492986253911496
CD55	0.247869829797514	0.0895669117387895	0.00565008138147351	32.9610823911067	0.3292906466978	0.161598698500621	2.03770605675104	0.0415793381119405	0.209654251622751	0.459390071528048	0.55655677589868
CR1	-0.651364652177162	0.341518768805864	0.056487092022644	7.4262076149231	-0.546224258096365	0.47961909325888	-1.13887096192297	0.25475697871943	0.546732326643747	-2.23289379809202	-1.50724060222906
CD46	0.207136284654666	0.0429109213186201	1.38519747027665e-06	70.6343444026533	0.284795794133217	0.0948178773665116	3.00360862363918	0.0026679828999102	0.0410162573980229	0.337434932196971	0.451671799572028
MIR29B2CHG	0.01351881057241	0.0376937293221596	0.719857839372782	291.642976233237	-0.0329407417310301	0.0634463393508888	-0.519190580071956	0.60362784734383	0.815236141873421	-0.242250581200545	-0.297308972841195
PLXNA2	-0.324819086347507	0.350440294506949	0.35398441765584	15.3070182473439	-0.653046369613439	0.506084746165528	-1.29038935585671	0.1969155059439	0.478472739169231	-1.25522515081266	-1.75904578848895
TRAF3IP3	0.147740584344164	0.0556910755958509	0.00798131472994587	141.470090782926	0.156027697798257	0.0996546330868408	1.56568433363547	0.117422535693721	0.368515110192987	0.159605801890939	0.14813469455259
UTP25	0.108875216739524	0.0964250677013117	0.258848333948983	16.2695436402806	0.105381075881087	0.174064410494738	0.605414257754161	0.544903779889842	0.780039737662783	0.0432439358968219	0.0287485311059998
HHAT	0.196639913057391	0.186578042075513	0.29191566073828	19.4532333133701	0.26255591708518	0.310744790934514	0.844924596468973	0.398152940490219	0.67501043983886	0.306009077753726	0.399247106753791
RCOR3	0.163311468311445	0.0506619547716964	0.00126611110512772	106.607726600278	0.162639838677324	0.0957062118811574	1.69936554253428	0.08925033016967	0.318507480214919	0.206224609978434	0.163721087126042
TRAF5	0.159315943461458	0.0980896495434504	0.104335883115872	21.3890612252885	0.190542591678587	0.165809665661324	1.14916456117692	0.250488130890235	0.541631183326434	0.194262115968347	0.229494528755902
LINC00467	-0.108558868130907	0.142868430508897	0.447343033186315	13.0148650484377	-0.189239028945972	0.254073043748653	-0.744821355913618	0.45637972279384	0.718682308856258	-0.607747870063247	-0.665741301741283
SLC30A1	0.00587784161446078	0.0771387755060697	0.939261355203607	20.4786798206327	-0.0511854998147179	0.140833183887356	-0.363447721636814	0.716270458690748	0.874997863973016	-0.265127436888485	-0.340316217711049
LPGAT1	0.17827017616693	0.0876498425285595	0.0419626437783584	96.7029920127768	0.230954091003425	0.144230578298878	1.60128381739437	0.109314071592395	0.35471367035583	0.251010579241137	0.324754067909516
INTS7	0.282993732766982	0.100809388999709	0.00499717169816096	33.6004017752451	0.380782403606102	0.162852219297479	2.33820825561201	0.0193764474604692	0.134933390612554	0.564550092966662	0.677935124023468
LINC02608	0.672512978708555	0.215299280671325	0.00178641456201147	4.10915608889949	0.838697185184344	0.363058327469949	2.31008937607626	0.0208832064949543	0.141137884623131	1.7307602459094	1.757349444045
PPP2R5A	0.119954156625369	0.0497293875053035	0.0158592676489056	65.0361109373469	0.146425563456162	0.0913393246449113	1.60309443961189	0.108913805446164	0.354685681385979	0.0764139841379091	0.125500174487732
ENSG00000234915	0.0575431226607377	0.0954438897731819	0.546575205414765	14.8183547628231	0.0204843435026343	0.174276004500354	0.117539666813928	0.906432412307488	0.964425346704647	-0.110442974083159	-0.17137330889335
PACC1	0.0539215163214571	0.0583343656221702	0.355302820315126	37.5062826102103	0.0120941557679784	0.103407131906222	0.116956689011995	0.90689437501854	0.964543897743239	-0.121285966122285	-0.191150981842108
NENF	0.364326669629261	0.305635028935602	0.233248781742068	5.02182259709071	0.638686574681972	0.464321570584808	1.37552639193039	0.168968309343812	0.444774396979334	0.808058719884851	1.28587674690163
ENSG00000260805	0.258820253124933	0.161492220669431	0.109005456846423	4.63971170800481	0.168682281185413	0.303744915290757	0.555341909259432	0.578660818221589	0.802071499311268	0.492175344647447	0.177964564806885
ATF3	-0.0776647704457287	0.204588430210955	0.704231465814641	12.5700508846823	-0.166904684647209	0.327914092547355	-0.508989056708828	0.610759894735225	0.819883268091477	-0.515251771958089	-0.61309392708942
BATF3	-0.175253948492866	0.0835254161116607	0.0358865086154887	37.5230923523816	-0.297583206630711	0.138457428959273	-2.14927583783348	0.0316125406799384	0.178636280220892	-0.80743114805233	-0.921134360862007
NSL1	0.0837528274172305	0.0351002011353321	0.0170278068232598	153.334669527798	0.0675640866990689	0.0610894289295983	1.10598654927569	0.268732341299873	0.559067897765475	-0.0319718225004763	-0.0603951290363518
TATDN3	-0.0083704259227041	0.0577550904800497	0.884766404319802	70.4635500835227	-0.0315875094615447	0.0997792167967663	-0.316574036914754	0.751566838775761	0.893601193771354	-0.307786366933186	-0.294119081733152
FLVCR1-DT	-0.0886865621959327	0.122284343005714	0.468299464105346	9.22098080520363	-0.170786544585395	0.207177948521153	-0.824347117077266	0.409742353761229	0.684697929026023	-0.548250720217083	-0.622244396508978
FLVCR1	0.00507030505486464	0.0988877805591946	0.959107725768973	31.9542459860058	-0.0501376707419859	0.17321082551662	-0.289460376350293	0.772229097703157	0.90368130308927	-0.267545179643139	-0.337846234754518
ANGEL2	0.1151019878387	0.0632475707809054	0.0687796926870097	56.9045037600943	0.14592798078305	0.116380642205767	1.25388533709105	0.209883685339316	0.493413156280341	0.0618867212060716	0.124327253489418
RPS6KC1	-0.052897709590823	0.0431469016744004	0.220202092756831	213.228586249359	-0.123829714944944	0.071986102426063	-1.72018918612978	0.0853980580657523	0.309649080231097	-0.441099857441715	-0.511555953209505
PROX1	0.570387137094635	0.295122823081238	0.0532718049394131	15.2809155720152	0.22334344460626	0.405597768962307	0.550652547171718	0.581871879830919	0.803555613509357	1.42499822103158	0.306813959757938
SMYD2	-0.00877824505363187	0.0776175817208292	0.909954374365643	35.5166992535503	-0.0636046808907286	0.131000073048139	-0.485531644454544	0.627299271260438	0.830357968376243	-0.309007366449917	-0.369591188591402
PTPN14	-0.447258397987661	0.226649152607809	0.048455552970867	67.6564015895851	-0.702272938810533	0.364268870143641	-1.92789721101781	0.0538679127265059	0.239716863438886	-1.62180515896837	-1.87508454909357
CENPF	0.131530311034017	0.245098763754059	0.591514869585569	3.36531200051618	0.0980831326542152	0.398982871634491	0.245832940778644	0.805811556330429	0.920983156793759	0.111072679296256	0.0115455388840862
KCTD3	-0.00950396659635415	0.151700291215192	0.950045510708633	20.1970584806264	-0.0132846975907657	0.256891753056558	-0.0517132116259137	0.958757209971107	0.986239950180276	-0.311180157243055	-0.250974990245458
ESRRG	2.32678204718293	1.28662374537461	0.0705380228479355	25.8636840455591	3.56893326037465	1.94355563272852	1.83629076537639	0.0663146648096213	0.26924685861019	6.68359737386821	8.19316683880681
GPATCH2	-0.224633966315152	0.0667241377357755	0.000760989824966878	116.681344067616	-0.375338591787836	0.113919348362581	-3.29477474355993	0.000985006031633613	0.0228183900575263	-0.955273594187791	-1.10442234276143
RRP15	0.0436815486729354	0.100829094136439	0.66485229557137	39.6911926750341	-0.00494102974801485	0.162286721349066	-0.0304462971889554	0.975711122135851	0.991957574690355	-0.151944154034526	-0.231306975773579
TGFB2	2.20652606740774	0.550458789526663	6.10999948337648e-05	3.20684448889947	2.68873726070753	0.81089322359076	3.31577226506024	0.000913902701072691	0.0218564391101065	6.3235542026331	6.11833500395805
LYPLAL1-DT	0.726968308359134	0.352480235316149	0.0391661418363707	3.31716872224427	0.941434175557326	0.513135837843305	1.83466853438681	0.0665548172210569	0.269770564553329	1.89379803924574	1.99952502575979
LYPLAL1	0.259568833959032	0.0476041713666065	4.96249807167242e-08	108.554351205452	0.339936326420122	0.0846320074654259	4.01664023577597	5.90337404335965e-05	0.00365640229810588	0.49441657554456	0.581651181235482
ENSG00000277007	0.41709905763663	0.177032610975566	0.0184700453055141	4.33807954126368	0.532760755327059	0.305588958151781	1.7433900706008	0.0812655015557664	0.301690076474972	0.966057831175128	1.03618433496937
EPRS1	0.177726425286456	0.0865146626114713	0.0399473871393685	52.6394889242604	0.234303007879644	0.147971998196549	1.58342801837699	0.113323941073195	0.361642886511264	0.249382603719807	0.332648263463313
BPNT1	0.943458083135717	0.25718890427982	0.000244123944410958	5.86622211550742	1.35597846068685	0.418485558985424	3.24020370971529	0.00119444333846738	0.0259494325960798	2.54196260616577	2.97670474489807
IARS2	0.232024281290661	0.0746663167180607	0.00188688081714613	39.1967474265456	0.288313162053822	0.126164538192145	2.28521553033173	0.0223001930025287	0.146428841208755	0.411948925191443	0.459963074400938
RAB3GAP2	0.0664749562219878	0.0329743033946314	0.0438039063821945	140.828219707994	0.0378923041493288	0.0587165998223795	0.645342275675955	0.51870540208812	0.762031126494694	-0.08370130446849	-0.130338595098676
HLX-AS1	0.0339340044642673	0.195879881507236	0.862463691195828	6.16436567631535	-0.129814468063615	0.311027716707331	-0.417372668384301	0.676405843183508	0.856779993081304	-0.181128039403086	-0.525663443244707
HLX	-0.188133532662931	0.161336991541005	0.243577858387101	10.7612840403419	-0.300729860332525	0.271619196867786	-1.10717454362737	0.268218471383159	0.559045230032234	-0.84599227688308	-0.928551773888466
DUSP10	0.504179775526496	0.0919000609007449	4.10731056301103e-08	53.7194058121748	0.663391563880519	0.159870981665265	4.1495433190591	3.33139241118199e-05	0.00248082823313628	1.22677516000241	1.34411229681112
ENSG00000236230	0.141823215904341	0.219520033756874	0.518240195346409	14.3046211880417	0.0527558602540707	0.354278482195566	0.148910709809773	0.881624090234776	0.955825398944309	0.14188935982774	-0.0953016494674279
TAF1A	-0.0333546113721768	0.085902779354216	0.697806422584489	17.2692387555828	-0.081944246660215	0.144505724486432	-0.567065747405106	0.57066951324265	0.796439750742613	-0.382588346649869	-0.412821917781519
MIA3	0.130998448366762	0.0406178783094091	0.00125909950257993	98.6806624925376	0.154775390226436	0.0718856831713812	2.15307671010706	0.0313126502977613	0.177548506621962	0.109480296765775	0.145182707020246
AIDA	0.139263192426121	0.0694802561031041	0.0450319017444216	175.455917777391	0.163936057268927	0.114266853006245	1.4346772747821	0.151379082912036	0.418393926760936	0.134224718341656	0.16677658340164
BROX	0.199749959305191	0.0546378808851321	0.000256293493342719	69.726051723906	0.235549587444863	0.0953600320007852	2.4701080998266	0.0135072228338159	0.109887726674345	0.315320472628551	0.335586748718377
FAM177B	0.444545808308925	0.0983660514368522	6.20440930398854e-06	180.456425294856	0.571862579242004	0.156880247049237	3.64521722777837	0.000267166034942373	0.00977355464575749	1.04823266498069	1.12835665691819
ENSG00000287684	0.201949378755057	0.0818827484686127	0.0136507836678016	493.294723241639	0.235905123967282	0.12955159900486	1.82093564092892	0.0686166406339597	0.274341033527353	0.321905475345973	0.336424833071686
DISP1	-0.130399026178507	0.0749502083934916	0.0818926106957208	795.725495408653	-0.240109798745915	0.121059304246971	-1.98340639936333	0.0473220528948053	0.224797200384874	-0.673136716243151	-0.785655835190768
TLR5	0.110130789484851	0.0601033034630802	0.066898050206607	198.162198866672	0.129439492132771	0.0992371590110278	1.30434499962243	0.192115978846696	0.473689981910429	0.0470030869493437	0.0854599544184368
ENSG00000226601	-0.0895572706048753	0.201915702512361	0.657376697938952	4.2813160897091	-0.353898196276688	0.376030179211766	-0.941143067342437	0.346631547769959	0.631991824217432	-0.550857597790762	-1.05388221854466
CAPN2	-0.0239421646936044	0.469431414617037	0.959323547154716	5.89114378169482	-0.232468658017478	0.6142460364402	-0.378461795805351	0.705087569381621	0.869581002904789	-0.354407734279743	-0.767643844629668
TP53BP2	-0.309595538823582	0.0744652649176219	3.21632069639496e-05	50.2598929090086	-0.436873114590336	0.127577697249764	-3.42436902380398	0.000616228806578936	0.0172134844352646	-1.20964625870094	-1.24947388457841
ENSG00000291068	-0.118839278316532	0.109923113714192	0.279646968371586	9.77428289392764	-0.164655454629511	0.209994995238933	-0.784092280114416	0.432985964900121	0.703247375921364	-0.638527141844571	-0.607791955657622
ENSG00000290989	0.172399821510787	0.0729316687950611	0.0180859354985955	23.6869785196723	0.141584393613191	0.137302473338602	1.03118603889989	0.302453586334189	0.591545400446843	0.233434895182652	0.114088382895968
FBXO28	0.0589281951096214	0.0560375279567731	0.292990228024888	111.17333667871	0.020851707112963	0.0904013704184041	0.230656980269826	0.817581297091652	0.925969217620374	-0.106296104398851	-0.170507345273925
DEGS1	0.191456386409444	0.0619869726821623	0.00201064633642075	52.1032162904836	0.266660293633089	0.109243979985792	2.44096099087355	0.0146482369591091	0.115401731026436	0.29048973829138	0.408922100876725
ENSG00000232628	0.376059000913273	0.164196059966276	0.022003662009484	9.51067212066482	0.415799549348811	0.272919380150519	1.52352518578744	0.127627364520308	0.383639297620192	0.843185004410353	0.760478885617462
NVL	-0.0572928329825343	0.0427564492711997	0.180251496765804	78.0233749587155	-0.141980988843747	0.0729250434912944	-1.9469441778351	0.0515414274516605	0.234469321964423	-0.45425873874541	-0.55434283356631
CNIH4	0.0114469897050952	0.127780683209366	0.928618514754155	17.8846561043908	-0.0170383106648632	0.230598651937645	-0.0738872951844943	0.941100065189125	0.979379208846535	-0.248453557191373	-0.259823151228679
CNIH3	-0.0743883210906736	0.153891134094939	0.628823987168742	27.876926419267	-0.17106675704564	0.253629627866637	-0.674474660096062	0.500009590609338	0.751017942318251	-0.505442170652686	-0.622904924088357
LBR	-0.099112436629704	0.0465360418617197	0.0331881736489842	60.6553847849409	-0.170233560252032	0.0870951763399836	-1.95456932755392	0.0506339245837946	0.232464900653168	-0.579465508047602	-0.620940880588129
EPHX1	-1.07297530831689	0.378681255488487	0.00460481668795319	9.8542044355559	-1.29466225803279	0.506644743189179	-2.55536502734298	0.0106076491529116	0.0957661836278632	-3.49518477062268	-3.27148741687708
ENSG00000242861	-0.223059162768666	0.0923472926663332	0.0157162965480643	18.0037128703204	-0.34646305647307	0.163039362900961	-2.12502705057509	0.0335843558084812	0.184834502388993	-0.95055867469681	-1.03635582127981
TMEM63A	-0.0135096271767424	0.0473152495272553	0.775242916343866	82.4715373961877	-0.057568441348584	0.0832585139462407	-0.691442095468524	0.489287757771646	0.74368737415905	-0.323172997357538	-0.355362332780252
PYCR2	0.312084903299304	0.180457847334925	0.083736437727036	11.6739908531874	0.434881311554533	0.295120544589435	1.47357179812585	0.140596919250317	0.401613832314735	0.651648275634822	0.80545914876842
SDE2	0.359577161987285	0.12059517523756	0.00286664172002976	8.7028139121694	0.533016785578692	0.227555649086731	2.34235795823085	0.0191623264548949	0.134646364254989	0.793838821660918	1.03678785931732
ENSG00000289341	-0.158374769769041	0.40585309855	0.696368820633394	3.10484125089659	-0.51471517611316	0.749878528520005	-0.686398071870421	0.492462120021865	0.745696931387128	-0.756895340627779	-1.43296618333788
H3-3A-DT	-0.0936216893524896	0.105092932575202	0.37301143217851	11.7189355779916	-0.204027008655386	0.199303976655858	-1.02369763051785	0.305978114915001	0.595365662958761	-0.563026358278631	-0.700600095789194
H3-3A	0.156486657330528	0.0636578723332877	0.0139617822528062	86.8131665646676	0.177170770188645	0.108879203487092	1.62722323928141	0.103689693784164	0.345623369992597	0.185791309337228	0.197973957283481
LIN9	-0.0203396447798125	0.137280567245283	0.882215602306243	11.5396996158724	-0.0634940912424477	0.232648048712458	-0.2729190792437	0.784915419962337	0.90952197835715	-0.34362188648553	-0.369330502422703
PARP1	0.117543716918564	0.0635434173568969	0.0643398770382977	64.9830496045421	0.152013248116693	0.105997478239546	1.43412136440789	0.15153763212559	0.418393926760936	0.0691971924429643	0.138671679494741
ITPKB	0.0381124655040391	0.0571319440932559	0.504711104247661	138.7712838991	0.00335738213431026	0.0952064949597715	0.0352642131792467	0.971869059317169	0.989769888631074	-0.168617839357699	-0.211745640390724
ITPKB-AS1	0.528137145910201	0.201165883481665	0.0086551984713109	3.13278480979783	0.523340308167995	0.403493327517321	1.2970234511388	0.194623117972249	0.47606772442577	1.29850288301068	1.01397809491428
PSEN2	0.121219451226438	0.0908468424129384	0.18209650879802	23.0034154046731	0.11411772626377	0.156335737166292	0.7299529098864	0.465418969155442	0.725994984820143	0.0802022421652215	0.0493428991226579
COQ8A	0.512250152922675	0.225939477739583	0.0233779651687213	10.9757692242877	0.7158676932002	0.365148212449808	1.96048527363009	0.0499390975657926	0.230845135967027	1.25093765301287	1.46781104541176
ZNF678	0.0845014933409454	0.0558493038269005	0.130272851989035	64.367292352848	0.0587660838690478	0.0959702121076974	0.612336709260377	0.540315006814507	0.777404314584688	-0.0297303368473397	-0.0811341193995447
SNAP47	0.0480866055712957	0.25824448894775	0.852283424616565	6.47762768493067	-0.0791974427863183	0.392605730213255	-0.201722585004808	0.840133605267598	0.935555470365845	-0.138755532078915	-0.406347046134974
JMJD4	-0.352834315668764	0.200062654042992	0.0777961316462157	6.5613750425007	-0.52052823310907	0.330605276482452	-1.57447043388824	0.11537873160563	0.364945789166544	-1.33910199441378	-1.44666894467452
ARF1	0.0382490774453103	0.0685112357231882	0.57664697374572	67.6774284641065	0.0513261488955718	0.113400266412098	0.452610478965296	0.650829251756397	0.843691040892479	-0.168208826877356	-0.0986718200230546
C1orf35	0.160139251720253	0.168231471843989	0.341148562804779	11.9653239713116	0.17694440595431	0.278211568625868	0.636006643534873	0.524772091877953	0.767469503878269	0.196727078766495	0.197440362811516
MRPL55	0.334890723797689	0.174814674490187	0.055404566029372	8.02908565003448	0.566443565331142	0.302892381188348	1.87011493359059	0.0614678591343952	0.257190785718874	0.719928289237527	1.11558274908403
GUK1	0.51589374516635	0.161830902108292	0.00143331490333624	18.4000412315981	0.801634881891332	0.262297642246436	3.05620315541447	0.00224159318052534	0.0378982217122152	1.26184647025882	1.66998475848151
IBA57	0.170543293506036	0.140168310378113	0.223716993493908	6.78445659269386	0.184998730349502	0.228224303648219	0.810600481159341	0.417595140464702	0.690679798866003	0.22787650023575	0.216426325789833
OBSCN	0.512264950816943	0.180086370999734	0.00444740002960369	5.74297057582895	0.774771622758846	0.320480135972111	2.4175339928908	0.0156260743891998	0.119847647060614	1.25098195751057	1.60666165174511
TRIM11	-0.162702250545659	0.0858128637316036	0.0579584097549296	16.6263824167355	-0.2675633720634	0.150565015566791	-1.77706202902565	0.0755580346915434	0.288957123200118	-0.769851701759966	-0.850370453208818
ENSG00000231563	0.0124750072165281	0.14472543986224	0.931309219662165	7.4701412015371	-0.075923820384625	0.259383683053415	-0.292708544696661	0.769744938098348	0.902112003851241	-0.245375700392955	-0.398630337609968
H2AC25	0.0297774214692076	0.191965408908971	0.876727753318762	11.0036875634507	-0.154513471710028	0.318054067456182	-0.485808821581305	0.627102719146721	0.830280470225508	-0.193572737170638	-0.583884883780684
H2BC26	-0.148507456609578	0.168270547850355	0.377478539377272	7.55186557427079	-0.298619776707706	0.291580578837155	-1.02414151826786	0.305768436559618	0.595047548066096	-0.72735287023966	-0.923577803681122
RNF187	0.524965941132223	0.402057399956503	0.191654941522152	3.84912039367267	0.960659027584996	0.593828915816243	1.61773703165756	0.105719281725281	0.348332866104039	1.2890083811403	2.04484258573774
RHOU	-0.264044521721332	0.425237255301672	0.534642659718296	6.25842877090071	-0.40682913631	0.623500021192048	-0.652492578159337	0.514083459169612	0.759162907437197	-1.07326773780629	-1.17865306443708
RAB4A	-0.0275316269474662	0.095187434446	0.77240083152575	32.379366086888	-0.0994866577417657	0.15743593240528	-0.631918369725547	0.527440219150809	0.768927502921791	-0.365154487791086	-0.454173563307936
CCSAP	0.455162738959688	0.303613927136782	0.133834791109993	15.5268460736011	0.680293872982841	0.42357517930242	1.60607586616196	0.108257241793149	0.353620194224427	1.08001946998972	1.38395506935407
NUP133	0.0710300436580876	0.108028445494353	0.51085149337679	42.63219909023	0.0828296484361889	0.181018014675882	0.457576825071791	0.647256496436712	0.840931307676483	-0.070063495115372	-0.0244105602800698
ABCB10	0.149826964502221	0.0662852697566568	0.0238004211985047	46.5037513276299	0.143348553328997	0.112802995654579	1.2707867596704	0.203804520307141	0.486539038574017	0.165852368006928	0.118246927971719
TAF5L	0.0671564478149409	0.0742564281363937	0.365790946136439	35.4736048933091	0.0862994521121224	0.125345162182761	0.688494478839898	0.491141445942468	0.744945395384382	-0.0816609369561586	-0.0162314057165127
URB2	0.204922857172263	0.0964695660009315	0.0336515127486014	14.623130490848	0.338222538410363	0.177034397010765	1.91049052682003	0.0560700849574431	0.245064291898432	0.330807989806637	0.577611374280924
LINC01736	0.53491574254459	0.0873514383046208	9.14155325605578e-10	74.1601227334294	0.756436754678962	0.140820005089669	5.37165691903855	7.80164353538984e-08	4.02034294665709e-05	1.31879781914052	1.56344199612945
GALNT2	0.0798032132689801	0.0544642567310664	0.142855421173625	641.139362533949	0.0656124881700783	0.0884303467938676	0.741968007012592	0.458106719733001	0.719761115385901	-0.0437968611035413	-0.0649955120854967
ENSG00000227006	-0.279902413642256	0.177591332217046	0.11500183144065	5.50345903280834	-0.570569773397593	0.340783187217891	-1.67428967976868	0.0940736817730125	0.327024080486163	-1.12074583999286	-1.56462878645381
PGBD5	0.0553719760620979	0.73447149847972	0.939904231483718	14.3417815654542	0.421982007772956	0.854358853887501	0.493916585346842	0.621365090921852	0.827075164483299	-0.116943328643921	0.775052414196207
COG2	-0.00323522621203416	0.0621323646172006	0.95847299417847	35.3936316412861	-0.0445999852117582	0.110891711819417	-0.402194036686779	0.687541230581748	0.861302360494388	-0.292411717022126	-0.32479258961884
TTC13	0.0566666932877037	0.0354411230023693	0.109843565732402	115.486981051583	0.036330363048255	0.0641197793649541	0.566601498134787	0.570984956902478	0.796793674152364	-0.113066980069561	-0.134020462684864
ARV1	0.0299235324344607	0.110536857320386	0.786613390632956	15.7132918197899	0.00874337646658015	0.202038431439024	0.0432758084900245	0.96548167518016	0.988280667676496	-0.193135284867807	-0.199049567576107
FAM89A	-0.140726588423759	0.0765175920279852	0.0658945504228157	42.1565396839011	-0.260200095851631	0.129648334252443	-2.00696829120062	0.0447530393831418	0.217403245238694	-0.704057160023655	-0.83301345556427
C1orf131	0.118689274391201	0.0936977144041947	0.205253495943051	26.1110502817697	0.148665678919033	0.157083739840395	0.946410360932866	0.343939322853116	0.629480730228768	0.0726269607260181	0.130780660740634
GNPAT	0.106620732640826	0.0422747852514987	0.011666048784575	66.3155637346003	0.0982232453012016	0.0731156931538837	1.34339484540583	0.17914415508809	0.457594361110402	0.0364940711008095	0.0118758177998529
EXOC8	0.0121062585850597	0.116248633920737	0.917057388902421	10.2166994134555	-0.0402944133009275	0.211423075177167	-0.190586638980451	0.848849458864139	0.940219919715438	-0.246479723884433	-0.314643330054833
SPRTN	-0.0863967894903069	0.0971504591138854	0.373836970414422	14.1733026333853	-0.150130736084267	0.185249261017194	-0.810425559918065	0.417695632531942	0.690679798866003	-0.541395202280409	-0.573553730942573
EGLN1	0.0572705123754276	0.0684797990912616	0.402979119565757	134.116818327577	0.0239733659191184	0.112878434485828	0.212382161644245	0.831808901295589	0.932567155598343	-0.111259161950223	-0.163148851176023
TSNAX	0.0193132741917043	0.0422185396403357	0.647340769315453	121.671644812675	-0.0115235337477158	0.0733207501631692	-0.157166064477942	0.87511397250332	0.952284256082462	-0.224902112866603	-0.246823507156093
DISC1	0.0360995129881184	0.0372256307916687	0.332171689907013	1579.2415486103	0.0117854086370815	0.0647684381814679	0.181962217524239	0.855612376889808	0.942332309313875	-0.174644565086703	-0.191878772443685
ENSG00000286071	0.225059497212935	0.0830263932320173	0.00671417014593991	39.1559916775521	0.233275104504386	0.154423520430102	1.51061900321056	0.130885549469716	0.387899363657315	0.391096548860553	0.330225250126577
SIPA1L2	-0.258856247983826	0.0517129903219406	5.56787684788367e-07	700.203270809564	-0.421415107044189	0.0878522335132621	-4.79686275683102	1.61169946638573e-06	0.000309016452500931	-1.0577341856854	-1.21303567516572
NTPCR	0.024946145762889	0.149421190632708	0.867407927012803	16.9781546734684	-0.0117574506816768	0.254485775657758	-0.0462008167304748	0.96315019151474	0.987788124261174	-0.208037446781468	-0.247374905141856
PCNX2	0.101228706865094	0.0345934123508548	0.00343083601938039	552.990303842463	0.095485847085818	0.0582511434659682	1.63920983184825	0.10116956692217	0.340838789398096	0.0203504908538651	0.00542311753299853
MAP3K21	0.0577537452922435	0.130693293722435	0.658559473214586	18.691629968895	-0.0158681729315521	0.212546716785482	-0.0746573420259764	0.940487349037841	0.97929589599671	-0.109812375585496	-0.257064857597318
SLC35F3	-3.60869127775253	5.41809028292277	0.505382416155357	5.07423548147459	-4.18457038511951	2.99811458619743	-1.39573397373944	0.162794619624012	0.435934958348816	-11.0870502287378	-10.0836899082942
COA6-AS1	-0.163271980954377	0.122647834050901	0.18311467104818	8.81194498846224	-0.303767043390838	0.234018670298576	-1.29804619008934	0.194271463203102	0.475907826667724	-0.771557459290588	-0.935711138507295
COA6	0.173087656480581	0.107808709822786	0.108382236809681	12.5049060303395	0.189818357544432	0.192355855093114	0.986808316557592	0.323736616908195	0.610783935662741	0.23549425459475	0.227787336223788
TARBP1	0.00677374998710915	0.116417311741446	0.953601209195581	29.0094476885439	-0.014863553442142	0.194397064512684	-0.0764597628024993	0.939053324859854	0.978681027744506	-0.26244511130079	-0.254696729931064
IRF2BP2	0.205486705806067	0.0650521048908095	0.00158419189889623	63.4529266084378	0.306621943573237	0.116123973287545	2.64047065298035	0.00827909626383906	0.0831329673944182	0.332496137461255	0.5031212377738
ENSG00000230628	-0.514181020630869	0.251423785421712	0.040847259645062	3.39036041228139	-0.732132346155044	0.495861350555588	-1.476486008306	0.139813468624303	0.400804832284579	-1.82216969243168	-1.94547029153223
TOMM20	0.369726132278711	0.207671515593583	0.0750201564902984	12.9647650160863	0.631525035900366	0.310634882285501	2.03301390769095	0.0420511179254413	0.210713555905663	0.82422456593182	1.26899529247989
RBM34	0.0240095448999536	0.177742322947885	0.892548125095185	4.05043593840481	-0.0768613778617591	0.289171723168399	-0.265798387959943	0.790394484794904	0.913265223056771	-0.21084160459136	-0.400840384123806
ARID4B	0.0476742420820611	0.0270732265825637	0.078249093612658	327.060841378472	0.0332572537608978	0.049570889962143	0.670902898582136	0.502282389707527	0.752518202884297	-0.139990137282274	-0.14126451399138
GGPS1	0.0571623187565074	0.0701803990159265	0.415355440933621	42.0819764175184	0.0265172507886861	0.124814406784547	0.212453445654392	0.831753293687604	0.932567155598343	-0.111583090737267	-0.157152308004314
TBCE	-0.101326485588687	0.0607075123585931	0.0950989449301379	36.0871588427951	-0.15374108019424	0.113327322584168	-1.35661089213554	0.174904879032884	0.452385296526549	-0.586094311122113	-0.582064172817978
B3GALNT2	0.0381342918208442	0.0671579701100902	0.570150592584068	58.3774255590964	0.0170669509865591	0.119049128930697	0.143360570042427	0.886005421803814	0.957423909503316	-0.168552491951827	-0.179428917856817
LYST	0.0266603857662223	0.0359293187126667	0.458073317723878	523.947257844559	-0.0121411490740503	0.0620902417082143	-0.195540373817615	0.844969933920726	0.938183888537509	-0.202905058286427	-0.248279373737234
GPR137B	-0.14971923053442	0.0845525548921591	0.0766066245494779	63.6476766418067	-0.295545249379313	0.137917181693895	-2.14291827710975	0.0321196610940108	0.180317257143149	-0.730980888800863	-0.916330409713784
ERO1B	-0.0391151492709562	0.0667748782681633	0.558025770244187	87.9306651043784	-0.0952514256673759	0.102600979281949	-0.928367607541289	0.353216915295383	0.638466430027997	-0.399835242288437	-0.444190111509428
LGALS8	-0.0297000127146209	0.0470843965976801	0.528182756821995	69.7780759252021	-0.0975231860354842	0.0865682106414625	-1.12654732392926	0.259933921282953	0.551576218027841	-0.371646576496586	-0.449545192349015
ENSG00000230325	0.288395810836778	0.168304244819704	0.086613508438043	7.56527435722164	0.433887651730909	0.285371054781589	1.52043329013515	0.12840211299882	0.384251898202972	0.580723769511853	0.803116855647518
HEATR1	-0.0519974160616718	0.0512096370215757	0.309923096247327	54.8060326813055	-0.108564121175884	0.0844313244787279	-1.28582752723767	0.198503260987806	0.480209179626528	-0.438404402813314	-0.475571308946303
MTR	0.0218708218168764	0.035855567366668	0.541881654943776	118.98848858185	0.0253678586266671	0.0618811471664243	0.409944866704593	0.681846391765227	0.859393932516717	-0.217244884017999	-0.159861699377809
FH	0.261661057961637	0.189608930489075	0.16758545311084	7.00127672370527	0.308869350373315	0.32343691146958	0.9549601156217	0.339597867032557	0.625736021135045	0.500680637974056	0.508418911446962
KMO	0.0991694587676229	0.21174123732367	0.63953279736501	11.733058096096	0.117089809964467	0.330368262420469	0.354422089781261	0.723022582343318	0.878922913361129	0.0141851573980207	0.0563488090340545
OPN3	0.491822004760529	0.189774141998216	0.00955258891496546	13.6606434007745	0.671739504594794	0.312508457124312	2.14950824299639	0.0315941333707518	0.178636280220892	1.18977632647835	1.36379038345995
CHML	0.212814497341678	0.120503929955375	0.0773895046514134	10.0002657514367	0.312696335866803	0.212492439423995	1.47156452584587	0.141138510926437	0.402187494354079	0.354435348364223	0.517440028716747
CEP170	-0.00481286009801334	0.0260364051804977	0.853345767380976	533.287276451157	-0.0536919760148614	0.0511187805771043	-1.05033757473686	0.29356293545163	0.584157713065204	-0.297135110473476	-0.34622457972964
SDCCAG8	-0.0470655773628398	0.031713787700075	0.137789544278197	899.114896058536	-0.108269357406921	0.05810929617667	-1.8632020094986	0.0624338502769658	0.259415667667871	-0.423638610305807	-0.474876480462833
AKT3	0.0751658571969936	0.0420131683773438	0.0735983379162306	561.600114328388	0.0546950524287065	0.0704201078691931	0.776696515863107	0.437337842943013	0.705689307444244	-0.0576809805413072	-0.0907305111535234
ZBTB18	0.297793806908091	0.184365906590646	0.106260351780952	11.9314800750836	0.41450771614725	0.299482842121632	1.38407834389024	0.166334467201542	0.440947082413214	0.608861117152245	0.757433726751793
ENSG00000240963	0.443023975491311	0.206048434951785	0.0315475990461103	7.47812740976427	0.531149051401306	0.349281918127449	1.52068865817295	0.128337986248215	0.384149227889348	1.04367633842822	1.03238516454055
ADSS2	0.372393283793086	0.114869521176439	0.00118743718506467	38.922937231095	0.467978862938606	0.1877589866563	2.4924445496463	0.0126867138286959	0.10576446168671	0.832209945878792	0.883477968773496
CATSPERE	0.399737697321546	0.0948617827859356	2.51002778329247e-05	19.2989314258083	0.570021033902594	0.165665678474873	3.44079135250123	0.000580015608915116	0.0163867129159067	0.914078385026309	1.12401569547668
DESI2	0.0128535176661571	0.0554228766648366	0.81660233492758	63.658170651661	-0.0402634752298267	0.09439203452757	-0.42655585750794	0.669702855278209	0.852884725637522	-0.244242450280281	-0.314570401644737
COX20	0.214220880094924	0.0853879745268736	0.0121143941258147	40.1976732125718	0.25840590978256	0.140177688205898	1.84341683109371	0.0652681745202638	0.266851758916077	0.358646020527019	0.389464550062342
HNRNPU	0.122053303494562	0.0452689073780295	0.00701389124503168	279.90111321807	0.122389656750438	0.0775946642165828	1.57729475326838	0.114727719099164	0.364157836059166	0.0826987734439012	0.0688418115420334
EFCAB2	0.291837193970095	0.224184560812127	0.192994323125883	27.9248605994546	0.405594708172396	0.357694666903427	1.13391321062637	0.256830955116214	0.548844323025396	0.591027178116322	0.736423641841749
KIF26B	0.682466555629224	0.148903593911572	4.57742977657738e-06	110.548716433831	0.920613677495578	0.225298473560285	4.08619580482529	4.38503755683879e-05	0.00303722789487926	1.76056098767999	1.95044614763235
SMYD3	0.0307744714591139	0.053458068371494	0.56483490234884	544.306930240088	-0.0328169147118923	0.0874963899176475	-0.375065928351786	0.707611435673806	0.871359025596028	-0.190587596299333	-0.297017083033222
TFB2M	-0.0510152636832571	0.151237790156442	0.735877018646271	8.15378051578923	-0.0857796934681803	0.269053973685351	-0.318819649058581	0.749863277427892	0.893209214422133	-0.4354638649904	-0.421862980386944
CNST	0.0881568546605078	0.0486118203015949	0.0697568988005575	59.9026199032267	0.0716854114062307	0.0962068183541621	0.745117785127642	0.456200518355703	0.718487931292974	-0.0187862833045086	-0.0506801840611396
SCCPDH	0.175122971434852	0.221545125713408	0.429258089679961	9.2749729387976	0.163906599892923	0.34183555923324	0.479489612668081	0.631590356072559	0.832407013532765	0.241587932863122	0.166707145342927
AHCTF1	0.0476113434496348	0.0548752063307362	0.385597235309898	89.7793571976031	-0.00409103159368754	0.0981025624578893	-0.041701577320609	0.966736596536643	0.988606729098394	-0.140178454097184	-0.229303327460217
ZNF670	-0.012465331879607	0.121512894971279	0.918292795398415	19.0490663255717	-0.0975733117031968	0.207984181907578	-0.469138137373136	0.638970900534344	0.836429619982712	-0.320046405306238	-0.449663350499191
ZNF669	0.192551610780714	0.144403554429323	0.182391688632841	5.31013129635665	0.321139806505249	0.260220109569942	1.23410833634644	0.217162537570437	0.501964210225396	0.293768810621778	0.537343302173892
ZNF124	-0.11171244205285	0.0636977689565656	0.079466680625683	163.841008518221	-0.202593886033565	0.111362962354647	-1.81922141571974	0.0688776568381296	0.274888506783949	-0.61718958562453	-0.697221884072574
ENSG00000259865	0.0552378026069103	0.0593963267744007	0.352377895109294	57.8889705658027	0.0059990926368999	0.106297570276805	0.0564367804577087	0.954993857066005	0.984696908093565	-0.11734504036247	-0.205518498877583
ENSG00000290683	0.0124176728201302	0.0578710135156401	0.830098685754562	73.6519518008732	-0.0222110278824938	0.0983239992205519	-0.225896302617552	0.821282073588885	0.927632557780607	-0.24554735803475	-0.272016479032793
ZNF496	-0.144121431500941	0.0807804591233696	0.0744053772150554	31.5542350006199	-0.224572570384631	0.139797857688311	-1.60640924044295	0.108184021917426	0.353560313130949	-0.714221228950946	-0.749030883428321
ZNF496-DT	0.663431131087867	0.374401493935784	0.0763982444120537	2.94060617795379	0.96415386317868	0.603045782888881	1.5988070732539	0.109863476915525	0.355973281414182	1.70356943823281	2.05308074649975
NLRP3	-0.103215865038831	0.0584198113578961	0.0772624676532325	67.6795856640781	-0.1796016519749	0.097584072912062	-1.84048120369754	0.0656976213286111	0.267747512113818	-0.591751062413549	-0.643023706397086
ENSG00000235749	-0.515199114219301	0.183115376112655	0.00490020537815331	8.97225942981922	-0.615065083046482	0.337566724781343	-1.82205483506968	0.0684466657804744	0.273935506446055	-1.82521783727136	-1.66951484023715
SH3BP5L	0.281387675655803	0.111767542188793	0.0118152286882241	9.97219389144901	0.3844205932609	0.201154477558271	1.91107152039178	0.0559953904682251	0.245064291898432	0.559741601143015	0.686511204487189
ZNF672	0.111794017008347	0.0887987888263521	0.208045212002591	14.3619980326564	0.157561616189014	0.161076539701966	0.978178550896015	0.327986022943589	0.61478887437542	0.0519827454508539	0.151750505929154
ZNF692	0.0566636344503277	0.168898721769032	0.737256369832167	16.641151080873	0.0838672181793637	0.283166443330591	0.296176401387542	0.767095369749413	0.901522500317614	-0.11307613814645	-0.0219647610094197
PGBD2	0.178684616914928	0.136530396198871	0.190617904938348	7.49113610083786	0.245374216358361	0.251515969258603	0.975581061837358	0.329272113175563	0.615766095810826	0.252251403701405	0.358745741537032
SH3YL1	0.0495286844864564	0.0905235253010609	0.584285263705451	40.8499128357412	0.0318652062733318	0.14963489400808	0.212953044706345	0.831363587463865	0.932316947884486	-0.13443798656678	-0.144545901823085
ACP1	0.191338858701969	0.0814352071117623	0.0187944034851207	26.9902099253687	0.212446017757498	0.150050522577137	1.41582990921131	0.156825310360576	0.42757702856904	0.29013786349408	0.281126126420478
ENSG00000228643	0.77979079599246	0.236140432521134	0.000959182601630753	4.83454922224739	0.625416252192391	0.352246108785926	1.77550932882691	0.0758138265894904	0.289652884920642	2.05194714746956	1.2545954327733
TMEM18	0.462191047952314	0.160178220055884	0.00390817311572262	8.05960924859539	0.655680425775966	0.282403462587813	2.32178607077837	0.0202444576526579	0.138950105455083	1.10106203820841	1.32593530574516
EIPR1	-0.0429418703158944	0.052468646527564	0.413112176684126	64.3674106933586	-0.0747846017454315	0.0961696662295066	-0.77763191531683	0.436786040446982	0.705396708589517	-0.411292342243277	-0.395944927655429
TRAPPC12	-0.0251486285727331	0.0392391728698643	0.521583637403372	158.970684932537	-0.0769846024105253	0.0686923145591049	-1.12071638442588	0.262408605712361	0.553972902270976	-0.358019854706803	-0.401130853765467
ADI1	0.183775354130634	0.175826190041934	0.295925759628343	8.80994506178457	0.320929489875569	0.282152408480159	1.13743310434345	0.255357274883519	0.5472002282642	0.267492934097596	0.536847535732299
ENSG00000235078	0.48121582412635	0.169923457229282	0.00462641549236178	8.19788708402705	0.651162418949126	0.294955501934374	2.20766323963675	0.0272677571806734	0.164770410768581	1.15802170673004	1.31528528643362
ENSG00000242282	0.191647518711506	0.181781516416565	0.291757508281226	3.85571264574965	0.282057589842284	0.327855368216185	0.860311030979664	0.389617613807995	0.668075470460574	0.291061983266544	0.445217199192913
RNASEH1	-0.057652743309946	0.0910937724680067	0.526802570307185	21.7232472033064	-0.143649366376122	0.163024330718571	-0.881152928173061	0.378235053015097	0.658284828389019	-0.455336300592096	-0.558275597198533
RNASEH1-DT	0.142498067805109	0.162311724653768	0.379982592364551	6.35471588268807	0.207197315154776	0.278631869716512	0.743623891142046	0.457104045394783	0.71919596539096	0.143909848280129	0.268753682946639
RPS7	0.0635204985750632	0.06900042276976	0.357269071419089	64.2227041370327	0.0683347594348993	0.114636117341462	0.596101481973203	0.551107434217666	0.784397357819395	-0.0925468712541671	-0.0585784696478116
NRIR	-0.742289667526078	0.254505764199121	0.00353877487688783	16.3877618998692	-1.1301691105138	0.386297078565163	-2.92564757339514	0.00343740100506032	0.0478229342853047	-2.50512085018558	-2.88373784835375
CMPK2	-0.480219429129935	0.219654687468926	0.0287975301840727	11.7348217408046	-0.762216357089798	0.348137176708134	-2.18941385202538	0.0285667737566584	0.168664411689748	-1.72048960028952	-2.01638547818494
RSAD2	-0.271889926001146	0.25498249994663	0.286284352000219	16.3735584526638	-0.419714222703842	0.395432178909346	-1.06140634245162	0.288505275783035	0.579123320023814	-1.09675666735313	-1.20902628523657
ID2	-0.224470938032771	0.108207988202485	0.0380385008379276	87.5587396574137	-0.348313434724383	0.169734576061298	-2.0521065466272	0.040159308859137	0.205225059909663	-0.954785491892179	-1.04071760400069
KIDINS220	0.0615639561101881	0.0437132560500831	0.159024803203718	155.773480042344	0.0444759827705465	0.0783603820043784	0.567582515971673	0.570318481929049	0.796174199526153	-0.0984047068065166	-0.114819294853184
ITGB1BP1	0.32967090669446	0.100040362290207	0.00098289029539048	27.0982707497872	0.442471687641439	0.170278791680058	2.59851319871246	0.00936284455365296	0.0890581944072327	0.704300297127471	0.823351474965701
CPSF3	-0.106942106688294	0.0684707096104989	0.118319444837351	28.4241486886236	-0.246299937145542	0.126387169687206	-1.94877326357657	0.0513225080211058	0.234214619495539	-0.602907329758998	-0.800247467302847
IAH1	0.245712221506696	0.106047882579263	0.0205041028612325	23.6823012137522	0.290808551811281	0.192672835338258	1.50933862212976	0.131212269543043	0.388599464028281	0.452930250297026	0.4658453030308
ADAM17	0.041571928362121	0.0257687568920382	0.106686148374636	216.813112630015	0.0120606334716184	0.0527068885732779	0.228824614734194	0.819005234521562	0.926666076386555	-0.158260300543227	-0.191230001887293
ENSG00000239300	0.469544084726059	0.148934201609118	0.001617708381285	8.78335992567144	0.62230721646122	0.262160837981082	2.37376116605992	0.0176079357835921	0.127726935078839	1.12307683267582	1.24726669427283
YWHAQ	0.225433733977477	0.149357310666716	0.131207179425783	37.1658950706117	0.300293606324261	0.238418657199594	1.25952226160249	0.207841754577609	0.490857071351665	0.392217003674943	0.488203838023291
TAF1B	0.0614239764110664	0.0515325645504745	0.233282859298789	53.2802831284672	0.0417296909054259	0.0933415239459482	0.447064598276653	0.654828419012552	0.845221372822234	-0.0988238022633458	-0.121292959572966
ENSG00000260077	0.0198261620117999	0.139356030061816	0.886866857527109	6.30768657005498	0.0388455236863008	0.245851193851658	0.158004210098485	0.874453481212603	0.952103127039331	-0.223366540518515	-0.128091629375523
KLF11	-0.0245339332405378	0.134089274814839	0.854823789398273	6.74325695160052	0.0276570233983617	0.246608937707184	0.112149314844383	0.910705016435469	0.966336369935707	-0.356179473403846	-0.154465592209266
HPCAL1	-0.101974207149299	0.0586473351041292	0.082075286658102	93.183477473874	-0.188163491861326	0.09626821765467	-1.95457541902665	0.050633204996946	0.232464900653168	-0.588033572065278	-0.663206004394296
ODC1	-0.438078474196898	0.203774506736678	0.0315694694839331	10.015420131025	-0.623373257635696	0.334869785164212	-1.86153927661765	0.0626680594381043	0.259933229150386	-1.59432071387465	-1.68909918864785
NOL10	0.0373264986775915	0.0399180400224094	0.349747875542088	95.3308836407995	0.00720094679804788	0.0685908925323736	0.104984007820706	0.916388498498693	0.969349506494665	-0.170971002911052	-0.202685442063717
PDIA6	0.0324531134919818	0.0827830624968221	0.695038997434123	56.8719558915526	0.0325113900675376	0.139196139756431	0.233565313840074	0.815322458502705	0.925297878606155	-0.185561787171071	-0.14302269255164
SLC66A3	-0.10462470125208	0.0749501053657826	0.162737180165396	24.5134715056894	-0.187750607329253	0.136304535437768	-1.37743477666577	0.168377867078325	0.44388961897551	-0.595969080169649	-0.662232737108845
ROCK2	-0.0954223293089234	0.0419122034394426	0.0228029835077459	167.955545199548	-0.175811708975859	0.0725337455514284	-2.4238608890148	0.0153564866894968	0.118455267237756	-0.568417425911019	-0.63408990711869
E2F6	0.246113490370427	0.120017148256344	0.0403007792908473	11.5120653739372	0.317295720923503	0.214425045823618	1.4797512095882	0.138939653739534	0.399812275882604	0.454131638489826	0.528281875918937
LPIN1	0.199371025661294	0.169309075708552	0.238973406119542	19.5286311416333	0.264404047634187	0.285557635396089	0.925921827540839	0.354486606899234	0.639729472057336	0.314185955483613	0.403603591104422
ENSG00000287291	-0.29446237467645	0.178734366942714	0.0994581829669775	9.90954514755705	-0.360382951076698	0.278749016091674	-1.29285819957182	0.19606010695482	0.477474925878818	-1.16433797199004	-1.06916833175733
NBAS	0.0417236090785359	0.0285693983290667	0.144171907065638	212.05634628722	0.00889216895000666	0.0559311165621737	0.158984291688903	0.873681249834042	0.952003181899525	-0.15780617255512	-0.198698828216332
DDX1	0.125528067787614	0.0867777834625069	0.148024080142994	41.2979924827631	0.164925622037007	0.153955674410888	1.07125393505693	0.284055266249677	0.57425111431497	0.0931021243434043	0.169109223500247
CYRIA	-0.0286004740175851	0.080361046722705	0.721915665589634	229.266802668836	-0.0986667002167947	0.131664020568858	-0.749382403715929	0.453626753607619	0.716361052552948	-0.368354587190803	-0.452240727920503
SMC6	0.34726388153422	0.0997364639296795	0.000498028282145993	53.3533957582554	0.454916925764015	0.166197941329834	2.73719952319502	0.00619646982023087	0.0689370645026203	0.756973190937889	0.852687868517546
GEN1	0.157502478396661	0.138556647201784	0.255648213898782	8.27307689031442	0.147639890436829	0.26465064044179	0.557867119423437	0.576935125644596	0.801364444601545	0.188832650306232	0.128362632711078
RDH14	0.533311878547012	0.124042790130364	1.71246760577598e-05	10.0322097145395	0.766204013180205	0.217458495428146	3.52344943650812	0.000425968365265943	0.0131917078118297	1.31399589344005	1.58646575320769
LINC01376	-0.0359129614637581	0.0981159751229777	0.714345951796119	43.7424563395897	-0.129751374077083	0.160154742242708	-0.810162548171378	0.417846759316106	0.690679798866003	-0.390247978061333	-0.525514715675058
LINC00954	0.0752948259173652	0.182780688986727	0.680382804312005	3.85917156231903	0.0635851142631193	0.310766098829733	0.204607627738562	0.837878695411847	0.934798606197643	-0.0572948516589057	-0.0697745157675074
TTC32	0.290174851152695	0.120013124476997	0.0156121115231267	11.1351549833536	0.355471400640413	0.216221999184844	1.64401125685887	0.100173877169466	0.339347898915127	0.586050168401083	0.618271055174001
WDR35	0.160010493235897	0.108056227748505	0.138657826172865	19.9997234757844	0.207867004411416	0.183094309065016	1.13530019296014	0.256249561405993	0.548200448288511	0.196341579325071	0.270332300197409
LAPTM4A	0.10775723974145	0.0452650604943022	0.017285260095317	57.2004998075971	0.138135332738505	0.0874677488981146	1.57927161129309	0.114273770490214	0.36350345314208	0.039896742813309	0.105958124060621
PUM2	0.0583931173803865	0.0216104623814558	0.00689079555161651	370.04995644646	0.0416004400544622	0.0415807659867372	1.00047315308552	0.317081583644003	0.604662277172831	-0.107898112738488	-0.121597634645748
RHOB	-1.32217034956743	0.43330537490762	0.00227807851478432	20.1250830933399	-1.96922016052508	0.641821785869255	-3.06817282286243	0.00215372022973141	0.0370445630435644	-4.24126802632132	-4.86158122674343
HS1BP3	0.132842847367247	0.0689697935444854	0.0540916569110967	34.2317364888571	0.153014625672212	0.121295906778809	1.26149867489959	0.207129237102861	0.490162740925084	0.115002377799906	0.141032165149846
LDAH	-0.0849649742478808	0.0834323349936388	0.308502226096721	59.5421790695963	-0.150098130199709	0.13690306864096	-1.09638251128873	0.272911414139591	0.562420909257746	-0.537108385928577	-0.573476871098504
ENSG00000233005	1.37722305699287	0.605425354550148	0.022917785469658	9.48230400370479	2.10723612021112	0.810932409282537	2.59853484222621	0.00936225432724943	0.0890581944072327	3.84064327926153	4.74759816948128
ATAD2B	0.0453864440321985	0.0236959379873861	0.055445574694278	246.537019506905	0.0154114199866802	0.0502953335936556	0.306418486279296	0.759286034850234	0.897331284535547	-0.146839743152667	-0.183331399148969
UBXN2A	0.19964852446375	0.0887619689043121	0.0244961179449718	44.0492983196604	0.20921405899677	0.149441996532922	1.39996830777539	0.161522809071027	0.434351840384904	0.315016779439618	0.273507629031017
WDCP	0.015579481958905	0.138442666844129	0.910400156660374	6.22098137286407	0.0328979233265372	0.24882516115679	0.132213009221393	0.894815811581923	0.960824950588347	-0.236080986455618	-0.142111541499711
SF3B6	0.29936707689144	0.308363512283764	0.331635317856789	5.8755831978418	0.444365759843109	0.445926036156877	0.996501042353984	0.319006760866306	0.60615950140602	0.613571445196411	0.827816254745447
FAM228B	0.0724262913207192	0.0495924443123996	0.144171944576999	104.424623346897	0.0593597031171027	0.0860737823393189	0.689637442480401	0.490422214987977	0.744401003350269	-0.0658831671414678	-0.0797348172962531
TP53I3	0.52265904598141	0.137550034596004	0.00014482810103682	7.60854553462839	0.51834437351848	0.252171323264842	2.05552466001097	0.0398283563184631	0.204100522852331	1.28210159906295	1.00220148577318
ITSN2	0.00864669034072525	0.0234168241671405	0.711940498653088	489.247776729765	-0.040258217835562	0.0449780074896833	-0.895064501129715	0.370752608991336	0.652960473224249	-0.256837578222512	-0.314558008712943
NCOA1	-0.0320884587256046	0.0275320080041667	0.243818079683156	469.140226774318	-0.0919599703772208	0.0501436999404325	-1.83392869864935	0.0666645788691363	0.269770564553329	-0.378797519657384	-0.436431366614452
ADCY3	-0.777031523440969	0.406942784139682	0.0562057686288171	6.5966276853613	-0.489859544539683	0.635770333576398	-0.770497644619681	0.441004751680001	0.707412783594159	-2.60913703301136	-1.37437553343329
DNAJC27	0.223132387640938	0.111242989818117	0.0448764405983757	15.0475675872407	0.280783559907425	0.195095977144271	1.43920732768256	0.150091789882956	0.416731014699246	0.38532683459839	0.442214006871664
POMC	0.580833073872119	0.245492345376863	0.0179818035603386	3.61252990119299	0.913018047547779	0.390241553800718	2.33962282759366	0.0193032230865511	0.134821715769246	1.45627307497995	1.93254143683227
DNMT3A	0.0015584053208639	0.0472144149548563	0.973669020245825	250.575971659183	-0.0408634457738823	0.0780851433821846	-0.523319084833817	0.600752222095633	0.81408339931188	-0.278059713054725	-0.315984675267031
ARNILA	-0.175283739285516	0.16767382164943	0.295844952920367	4.56867724333473	-0.308816105656256	0.309846667732584	-0.996673961079298	0.318922792762403	0.60615950140602	-0.807520340884814	-0.947612982106202
DTNB	-0.00798360444876073	0.0590929906555826	0.89253091816423	410.887857265344	-0.0597848385281825	0.0959274098611127	-0.623229988329105	0.533133397784017	0.772382218166423	-0.306628233837096	-0.360586909384371
DTNB-AS1	0.629797050665347	0.201631046775168	0.00178706407748762	3.06661078166141	0.686700011693687	0.34144885062116	2.01113581271236	0.0443111133389232	0.216398814687395	1.60286990545666	1.39905586570027
ASXL2	0.0477907532249249	0.0257809876932367	0.0637791138362707	205.638241010254	0.0102638461626247	0.0543748162772601	0.188761026985154	0.850280118615884	0.94099060409288	-0.139641306052099	-0.195465457979529
KIF3C	-0.221880439044972	0.111159887043123	0.0459287288416887	45.834097643831	-0.357085852748829	0.182655486281271	-1.95496921564651	0.0505867039028135	0.232464900653168	-0.94702960754953	-1.061396284877
RAB10	-0.0805357831723387	0.0293994566509764	0.00615583683202658	424.608710752297	-0.14137080052468	0.0536928405547933	-2.63295439510994	0.00846457121906202	0.0842077768456957	-0.523847506895157	-0.552904474212108
HADHA	0.0435284866619963	0.0445116176800829	0.328117387364591	85.8350349406714	0.0255924702438414	0.0778007785504632	0.328948767874368	0.742194412180911	0.8895453037334	-0.152402417581313	-0.159332236242364
HADHB	0.0133647456587474	0.0369990526062424	0.717936045289663	96.3601036316766	-0.0356875972122923	0.0669973989456747	-0.532671383873124	0.59426107843021	0.810357934690743	-0.24271184741113	-0.303783966138605
ENSG00000286707	-0.0233274388173348	0.141573479074301	0.869122923559133	6.26155760999903	-0.0867926796718737	0.256918880568858	-0.337821336756962	0.735497829796445	0.886484351059754	-0.352567261528649	-0.424250830393625
ADGRF3	0.27680466752816	0.224737615960704	0.218068908575718	3.92148231674099	0.288611583981729	0.415115092845619	0.695256782891927	0.486894392741957	0.742163992563271	0.546020197989865	0.460666526037247
SELENOI	0.126446352220166	0.0738685914894429	0.086938280626696	47.8822147767286	0.127552265014594	0.125843234981266	1.01358062698867	0.310782905681658	0.59973280016429	0.0958514432530319	0.0810113101325463
SLC35F6	0.23605112898774	0.187208777125615	0.207345682936819	12.5267755381662	0.32263474860943	0.302036214198887	1.06819888954435	0.285430805580949	0.575782489323021	0.424005198963833	0.540867237149946
CENPA	0.314080337086411	0.153993047441055	0.0413926952954566	7.81586034793021	0.391809905696791	0.282953323899588	1.38471568489449	0.166139421098403	0.440590492222127	0.657622550760621	0.703929575719766
MAPRE3	-0.170602792058292	0.551441285118381	0.757035396394108	3.20881437911784	0.517017685594585	0.94342079352767	0.548024475548536	0.583675097026693	0.803575135769056	-0.793505710699899	0.999074166016619
TMEM214	0.0361139561504348	0.1017759038437	0.722710973354658	17.6621861669368	0.00333265660729057	0.171804131527221	0.0193980003720838	0.984523605581272	0.994975183250046	-0.174601322646928	-0.211803924353175
AGBL5	0.339356351435355	0.117118191812601	0.00376084309907548	10.5549075356909	0.510963744036489	0.203571081238549	2.51000162168285	0.0120730607166703	0.102738762192351	0.733298258358614	0.984803582333209
OST4	0.194004060687951	0.0942161817621715	0.03948108085675	15.1801656822201	0.264880419096809	0.177852507217049	1.48932631449244	0.136401461605783	0.396404247657863	0.298117406605441	0.404726512222258
EMILIN1	0.159733730268867	0.134934470163993	0.236497217485678	6.59246192640908	0.184920226139548	0.243758855474495	0.758619520835815	0.448080191893802	0.711899697179424	0.195512958440555	0.216241272649346
PREB	0.141752679064402	0.101237178962693	0.16145230896457	10.6814633016916	0.219082131911439	0.176768556466608	1.23937274982966	0.215207488264497	0.499219763518846	0.141678174424836	0.296769029718714
SLC5A6	0.151300961368823	0.137548626448708	0.271340128892488	10.8054586369976	0.181751661066291	0.227918422830757	0.79744172853132	0.425194532618796	0.697096101263419	0.170265475007793	0.208772209296105
ATRAID	0.763325141976076	0.158527291701337	1.47124429247265e-06	8.96992586241428	1.11421389405807	0.263338847380919	4.23110340589577	2.32547727327464e-05	0.00195811266088871	2.00264942190447	2.40680801784012
CAD	-0.0259682220078429	0.0757021603010066	0.731574798442816	21.0899797624011	-0.0389132066730017	0.140845672604317	-0.276282586134698	0.782331029841449	0.90891798938042	-0.360473695422683	-0.311387496714068
UCN	0.114663034873156	0.496772204649641	0.817457654163436	3.40725162968119	0.281129488240304	0.666139778658437	0.422027774420678	0.673004744726412	0.855145490315649	0.060572507825307	0.443029442431361
MPV17	0.136492888338571	0.0674927755975251	0.0431419295306521	30.8508357590222	0.1433364427936	0.124169085721906	1.15436496902798	0.248350570800306	0.538817851738016	0.125930502363112	0.118218380552294
GTF3C2	0.00077503613418827	0.061837375431212	0.990000009356973	51.9710494237741	-0.036896925427874	0.103148211707659	-0.357707853747834	0.720561955062834	0.877742026009313	-0.28040509934442	-0.306634641080798
GTF3C2-AS2	0.179556172295327	0.131500618400743	0.172114875724757	7.45162633203275	0.278433172657601	0.231958955074118	1.20035534980158	0.230001361914582	0.517360524019024	0.254860817084859	0.436673583724999
EIF2B4	0.0816068662711238	0.0838300921352729	0.33031510265264	19.2347969159681	0.0884984764313208	0.148567883030426	0.595677037500741	0.55139100104782	0.784397357819395	-0.0383967724932827	-0.011047781086538
SNX17	0.287957141522714	0.130688510529978	0.0275676041796359	10.4885475686068	0.515577522878271	0.255095239679613	2.02111777360413	0.0432675748814131	0.213533654978394	0.579410405375996	0.995679359118724
ZNF513	0.230655514316149	0.131784521275778	0.0800756347922223	6.45671384067796	0.201669991008926	0.258398513847162	0.780461110268655	0.435119509841747	0.704669345731141	0.407850873659148	0.255724462064387
PPM1G	0.0194129016518596	0.0602865866942438	0.747444894218235	34.956329712069	0.011718864111604	0.110123524917315	0.106415628453621	0.915252593772009	0.968804901551585	-0.224603830928662	-0.192035633756333
NRBP1	0.0705799768804228	0.0714458235393414	0.323210895516963	43.318158383727	0.0684417850928656	0.12159927225212	0.562846995917545	0.57353907557234	0.798368872025765	-0.0714109829509119	-0.0583261846540396
KRTCAP3	-0.0868582520176727	0.178165856504336	0.625894511128759	3.91577551601995	-0.231484234809905	0.297431064752808	-0.778278607186812	0.436404784325915	0.705396708589517	-0.542776808684261	-0.765323324415072
IFT172	0.0948996892051469	0.16290366487744	0.560195614796718	17.2807198018526	0.165819818148602	0.262299861936372	0.632176536138727	0.527271527745168	0.768803721596554	0.00140158208982586	0.171217056936933
ZNF512	-0.0618191371870407	0.049712771641237	0.213673968892971	69.2909152926555	-0.133593419891524	0.0881033380891676	-1.51632642745406	0.129436832385611	0.3856483321614	-0.467810371876767	-0.534571333712138
GPN1	-0.0739480989880204	0.168783648683771	0.661296690890469	9.37655470337061	-0.188602814490859	0.294175807009524	-0.641122791191164	0.521442907650343	0.764596970095535	-0.504124157509528	-0.664241592579054
SUPT7L	0.162700019131018	0.0899692900086106	0.0705450370579712	20.4916535896332	0.1964263845948	0.169700907312363	1.15748576543108	0.247073951664843	0.537314942487875	0.204393947566623	0.243364031522142
SLC4A1AP	-0.109392027102694	0.0833337090520005	0.189284594695698	24.263210198639	-0.237440514886888	0.146270917373336	-1.62329271703995	0.104526845686331	0.346706265136274	-0.610242325631327	-0.779363696702237
MRPL33	0.28833952691618	0.135754373560183	0.0336718452188878	15.5097077441547	0.386206859821288	0.241836619506446	1.59697427382784	0.110271441913094	0.356236784034805	0.58055525696637	0.690721860666518
RBKS	-0.125414828806317	0.0880117057901463	0.154163283707801	24.9958553265139	-0.234064616598129	0.162578281971488	-1.43970408445562	0.149951137312602	0.41660998533497	-0.658214163274895	-0.77140589952595
BABAM2	-0.0436383047474508	0.0318190677880078	0.170234286913291	413.706411516037	-0.105190263365881	0.0573048983482112	-1.83562429038258	0.0664132421369678	0.269311236528346	-0.413377448212757	-0.467618321664953
ENSG00000223522	0.252159222860205	0.192926004393978	0.191204023921714	3.24033497473807	-0.0432948108940301	0.360128852762281	-0.120220333810934	0.904308610542644	0.963862648268461	0.47223239906845	-0.321715982561465
FOSL2	-0.0856137234336041	0.421223716355688	0.838939628259207	8.64152172651844	-0.147160650577827	0.605100069938572	-0.243200518209768	0.807850065438805	0.921836350137124	-0.539050723553706	-0.566552531251465
PLB1	-0.206936414077503	0.116755828211817	0.0763304775295797	110.4316584456	-0.338771085166293	0.185167088996596	-1.82954264174083	0.0673183574000993	0.271324201416857	-0.9022875984589	-1.01822401092612
PPP1CB-DT	-0.130552999468533	0.128601235550757	0.310021525344764	7.73254015810519	-0.254940880115666	0.246679757331819	-1.03348926102897	0.301374993545218	0.590152613139237	-0.67359770813503	-0.820616230128747
PPP1CB	0.0138580250586758	0.0462743959275965	0.764577638770939	124.349659802968	-0.0267366705771109	0.0801526316451292	-0.333571961747755	0.738702578805716	0.887913520870816	-0.241234982145992	-0.282684497905286
SPDYA	0.685542015016472	0.187296848366975	0.000252028489641914	6.03988891296492	0.722415845257806	0.318118395436337	2.27090245525389	0.0231528836017873	0.149738252731841	1.76976883042394	1.48324660107628
TRMT61B	0.158951157737009	0.108634641724454	0.143420341198661	17.8534069792182	0.196759938272363	0.183100146476048	1.07460284472302	0.282552577695573	0.573022189701892	0.193169957313972	0.244150297068793
WDR43	0.0105368294863424	0.0516439013405902	0.838331200887236	86.4965439152886	-0.0256107844979967	0.0863734744699952	-0.296512148609855	0.766838990641149	0.901492013516763	-0.251178552423248	-0.280030515973714
YPEL5	0.128975528743698	0.0608496971272852	0.034041858309576	41.2080047499521	0.143564109356487	0.112996096837621	1.27052272931864	0.20389849175356	0.486539038574017	0.103423729785876	0.118755044923169
LBH	-0.0446628424959244	0.201770020825026	0.824815875555205	3.48852707245667	-0.151982434957084	0.367142898890712	-0.413959892500399	0.678903480021196	0.858011897312761	-0.416444886694403	-0.577918626683211
LCLAT1	-0.0810256901130968	0.071385736932495	0.25635842253766	40.5671958747711	-0.176949166175944	0.124521156733665	-1.4210369612484	0.155306014537376	0.425341706055488	-0.525314275108183	-0.636771164941274
ENSG00000273165	0.145512377288458	0.210229706600718	0.488837501832891	2.87577187523453	0.232075396083382	0.381306537620891	0.608632093043525	0.542768327171519	0.778963345966296	0.152934609855377	0.327397251333836
MEMO1	0.189404274296344	0.0544365743169396	0.000502618588320769	39.1059073031006	0.220875641188969	0.0947350350164556	2.33150957457928	0.0197265057978547	0.136386462245462	0.284345769780943	0.300996758709217
DPY30	0.381345235344503	0.134662517783161	0.00462782805040791	20.1274440041113	0.494333078889178	0.220158035702593	2.24535560244989	0.0247453131793987	0.1557392247606	0.859011848215293	0.945601139359827
SPAST	-0.0887846370845888	0.0561385956376906	0.113757865801189	77.7097335304407	-0.164198435661365	0.0933922134674827	-1.75815980331739	0.0787203225632153	0.295745771902806	-0.548544353797685	-0.606714652983448
SLC30A6	0.0985389040320379	0.0610843418036742	0.106709441118869	44.2326589446422	0.10089081567337	0.107074464922614	0.942249076344078	0.346065133227844	0.631495341554436	0.0122972934675805	0.0181639171913142
NLRC4	-0.0499604797720035	0.0864037384330593	0.56311473713759	43.2295911903631	-0.130009772681954	0.14007644491936	-0.928134439425551	0.353337837014393	0.638525929899905	-0.43230587031034	-0.526123822796279
ENSG00000289727	0.410899653958638	0.133647121712742	0.0021084737400214	11.885349209286	0.566125939272008	0.228624881534404	2.47622190320005	0.0132781022583114	0.108764516442422	0.947496983189328	1.11483402873161
YIPF4	0.127811972666193	0.0467553004385607	0.0062639248211674	95.4615311367481	0.13246735198635	0.0804991110663146	1.64557533905218	0.0998512198602984	0.339057265540386	0.0999400741636115	0.0925973420207922
BIRC6	0.00162298912746188	0.0209927887406387	0.93837554780923	511.234382670854	-0.0456107065752864	0.0404900797915186	-1.12646620629383	0.259968236890868	0.551576218027841	-0.277866350873639	-0.32717510085725
ENSG00000276334	0.117732123921346	0.170287041052512	0.489330202405812	5.49087803645783	0.185902060808231	0.304349156747058	0.610818386340175	0.541319819782304	0.778154791146555	0.0697612779453368	0.218555691060599
ENSG00000276517	0.142497836350109	0.123442964032209	0.248351888770063	7.82357414570655	0.154556854715676	0.214347447314715	0.721057594349368	0.470874080029932	0.730260114725607	0.14390915531008	0.144667566716335
BIRC6-AS2	0.378643632426404	0.103774773984189	0.000263564596199333	15.2552696653834	0.53168776874287	0.193963449480817	2.74117505213503	0.00612198819033898	0.0683445180729091	0.850923321691551	1.03365504976007
TTC27	0.118177249590357	0.0439267452953839	0.00713823240171286	103.690733706338	0.126276816864785	0.0744281124531933	1.69662796358297	0.0897670195917869	0.319113828201156	0.0710939722343719	0.0780047747405173
LINC00486	-0.00538246749552505	0.105797198188657	0.959424862915408	104.308640279882	-0.0392970749126692	0.168198219004881	-0.233635499502695	0.815267965727591	0.925297878606155	-0.298840499711853	-0.312292365680015
RASGRP3	0.266830247668128	0.106485109417512	0.0122175157915122	88.3145846634566	0.353804168405338	0.169096905367556	2.09231604585723	0.0364102532675495	0.193255872464829	0.51615705301903	0.614340991280587
FAM98A	0.402547052988713	0.134764487315753	0.0028169191392476	21.1850854160616	0.52960083492154	0.229015478466413	2.31251109518001	0.0207495345990691	0.140989585569519	0.92248952038461	1.02873564915912
CRIM1	1.13877419782131	0.286095931816334	6.88014755572618e-05	9.51598117211873	1.59174402331194	0.457313461249975	3.48064108797765	0.000500215295485102	0.014712953542773	3.12673380387401	3.53246038918705
FEZ2	0.0608449731290472	0.0345256040370174	0.078016172838061	264.30703516884	0.0263976132473432	0.0610516027102216	0.432381986311452	0.665463808264178	0.850471753606368	-0.100557322527398	-0.157434322214235
STRN	0.12253450831802	0.0364272862257517	0.000768741515519807	104.363151691462	0.117921957207182	0.0672038012539447	1.75469177348447	0.0793120439285137	0.297114586196872	0.0841394877516241	0.058310378492585
HEATR5B	0.0732177013799831	0.04655135449675	0.115756522912889	315.216184301659	0.0594998598969226	0.0778078792955686	0.764702243983551	0.444448869666095	0.709513905611109	-0.0635137066953645	-0.0794044343488752
GPATCH11	0.303698097191205	0.062574123122891	1.21354255064097e-06	55.4918647480844	0.376894258059807	0.110735541036677	3.40355277566191	0.000665155622118416	0.0180404207994769	0.626538403565769	0.668769837926928
EIF2AK2	-0.288380250875653	0.112211258096222	0.0101705532922575	141.605117032553	-0.45675899805032	0.17630345840472	-2.59075461243528	0.00957657505633598	0.0902523895031283	-1.14612825680435	-1.29634965325092
CEBPZOS	0.226050048069006	0.0634533410404869	0.000367394604578556	45.6367715727976	0.280336706411469	0.113492333696083	2.47009377005298	0.0135077639337897	0.109887726674345	0.394062231499836	0.441160666639177
CEBPZ	0.0746837079932581	0.0679450835616123	0.271690645028997	43.4082826945604	0.052554125928494	0.122160065765814	0.430207086080343	0.667045007851078	0.851182729412187	-0.0591245222981988	-0.095777185371984
ENSG00000272054	-0.0263017805649091	0.195611111953221	0.893039201154632	3.57573026906947	-0.0838602349692112	0.32961321631226	-0.25442012279558	0.799171006575941	0.917225752646679	-0.361472360777231	-0.417338359051653
NDUFAF7	-0.0396090501286804	0.0929901660809309	0.670145150785991	22.1187476842591	-0.0996492931434255	0.16081141825073	-0.61966553263063	0.535478012353913	0.774075766736475	-0.401313968181512	-0.45455693372653
PRKD3	0.0229661311501871	0.0587202716735077	0.695715354080614	228.490009143311	-0.0114294872596438	0.101505783518437	-0.112599369843471	0.91034818466551	0.966336369935707	-0.213965557313533	-0.246601817160364
ENSG00000290100	0.331633366297503	0.218566805790588	0.129188704563638	4.2005870618933	0.444143191813908	0.390720889200041	1.13672753131588	0.255652206377791	0.547513295475172	0.710175848432454	0.827291608834105
CDC42EP3	0.246608102668355	0.0898846505196203	0.00607683508911282	34.3792490121936	0.27454983497978	0.149711066897724	1.8338646612367	0.0666740864324158	0.269770564553329	0.45561249441575	0.427519630920784
RMDN2	0.0803786039407959	0.0936181251215916	0.39057254695702	39.31970436607	0.100825584248748	0.166243077913222	0.606494932086004	0.544186146644908	0.78001225269541	-0.0420741568973394	0.0180101511704638
RMDN2-AS1	0.38213101078947	0.190423727894877	0.0447772990880475	3.73806037934045	0.530674766051126	0.363991854242619	1.45793033515911	0.144859746144055	0.407601617032368	0.861364438777638	1.03126716088712
CYP1B1-AS1	0.815204967794903	0.214263545000341	0.000141985639432357	7.40209383945609	0.801183005027343	0.321812603873799	2.48959486167774	0.0127888784660915	0.106296207276553	2.15797622599233	1.66891957697286
ATL2	-0.00771077400474263	0.0382452297667483	0.840218494442679	91.0150703888463	-0.0608957682678114	0.0684925726757683	-0.889085719645562	0.373957013024321	0.655556973573592	-0.305811386820778	-0.363205635657763
HNRNPLL	0.0517475343537584	0.0624366216007858	0.407217022881607	54.8713182660243	0.0598586562639378	0.111857758662634	0.535131911988985	0.59255864443268	0.809107897851215	-0.127794809701801	-0.0785586657646136
GALM	0.0819728095192474	0.0582019109757566	0.159006363866161	57.3313492520547	0.0868823278353371	0.106654621698606	0.814613810931299	0.415293402449571	0.689195530562646	-0.037301148244137	-0.0148574286628294
SRSF7	0.0459339930544561	0.0531432835589338	0.38739982674171	149.653742653531	0.0186050598697932	0.0885346892755735	0.210144295100907	0.833555054759588	0.93264092243466	-0.145200396096921	-0.175803228490352
GEMIN6	0.241595710304968	0.14885349130798	0.104580079236812	5.43791610077604	0.313700622735195	0.264946974568041	1.18401285104931	0.236407975766147	0.524749130219723	0.440605526401667	0.519807372315954
DHX57	-0.105806944213624	0.0594408648880246	0.0750698907718516	46.8733135697207	-0.196410640171369	0.100972135801331	-1.94519645061107	0.051751338877882	0.234675289955563	-0.599508683820465	-0.682646499314597
SOS1	0.0833216697136494	0.0337903243638012	0.0136690838680829	326.996365346683	0.0811535630085769	0.0650135998850617	1.24825518279328	0.211937621117474	0.495354204074096	-0.0332626970764432	-0.0283614932591456
MAP4K3	0.025927878638177	0.0451352444732177	0.565664263795936	257.617230110065	-0.016037241657336	0.0761688701579982	-0.210548503923844	0.833239599308876	0.932567155598343	-0.205098164939641	-0.257463392894759
MAP4K3-DT	0.164421484236926	0.122016313548732	0.177807379232301	53.8740066879184	0.171931962176982	0.20121025020773	0.854489082934289	0.39283405576363	0.670759594486792	0.209547967824577	0.185624837719919
THUMPD2	-0.0590839732650474	0.04973343144551	0.234828207450186	85.4718960589162	-0.125633038912821	0.0865106207380855	-1.45222676523361	0.14643856285545	0.410301871523871	-0.459621364609409	-0.515806817765254
SLC8A1-AS1	0.146358064711663	0.0800484704238995	0.0674943350821265	53.1525872785613	0.118320620605314	0.145441150321328	0.813529185817796	0.415914719883668	0.689693568832706	0.155466575270266	0.0592501231746166
SLC8A1	-0.0418004589693522	0.0298325425954858	0.161163290561075	1837.11105500587	-0.0982171846950282	0.0530064090956972	-1.85293036013264	0.0638923408782322	0.263767183258799	-0.407874987350314	-0.451181112658479
ENSG00000289013	0.175087341392846	0.0751972387116688	0.0198922206232719	26.6187333291265	0.192400796886909	0.133986192790083	1.43597480367506	0.151009511057672	0.417928148433081	0.241481257475011	0.23387476148062
ENSG00000288992	-0.126937420040681	0.144562746920627	0.379901194532605	5.6663686443839	-0.202171342452167	0.266604443127769	-0.758319479151659	0.448259748778971	0.711899697179424	-0.662772760506733	-0.696225848104874
ENSG00000287255	0.997090115659056	0.415436727939908	0.0163905476790153	10.2615345786614	1.06047340715145	0.59256481808417	1.78963275372993	0.0735129693959778	0.284028931373918	2.70253547003154	2.28012887694843
LINC02898	0.500568525288045	0.376468887529732	0.183636532568454	3.10509460900597	0.573171031613551	0.648486699304068	0.883859348585958	0.376772144015865	0.657165220489122	1.21596317385082	1.13144099112999
PKDCC	0.0580296194194089	0.249635476027004	0.816182753104775	20.6741462799282	0.041583434587945	0.390809374181562	0.106403370377258	0.915262319085954	0.968804901551585	-0.108986415863642	-0.121637720584913
EML4-AS1	-0.234320108669305	0.180867744839741	0.195136469643098	12.0592388288196	-0.43613420838644	0.314963835507853	-1.3847120183916	0.166140542669805	0.440590492222127	-0.984273644054279	-1.24773210647968
EML4	-0.206901919058105	0.0510632111354053	5.0808084734946e-05	421.962368774649	-0.339593352451634	0.0884838944489042	-3.83791145910441	0.000124085204715425	0.00610148737537718	-0.902184321297974	-1.02016229096945
COX7A2L	0.225553612364981	0.138904817580946	0.104418546833297	18.0707840402459	0.330381807516006	0.236432133529711	1.39736423549419	0.162304068295684	0.435073514742676	0.392575916345066	0.559128902110808
MTA3	-0.0262364405346698	0.0535053744775551	0.623885191464179	80.8197440435719	-0.0433907101468757	0.089107451057699	-0.486948169113033	0.62629506201814	0.829671905807682	-0.361276734482888	-0.321942039965518
OXER1	-0.1108399676805	0.201240254632471	0.581781565280442	3.0967298287145	-0.21687410472901	0.379694272766886	-0.571180869146689	0.567877044890276	0.795213040143634	-0.614577420803875	-0.730883764345964
HAAO	-0.231297545362512	0.0786969413883404	0.0032917542186185	27.81654558427	-0.320723886341127	0.138925959855888	-2.30859579213146	0.0209660216691283	0.141416365007005	-0.975224170753483	-0.975682460332315
ENSG00000288886	0.00502943654844168	0.140916414850911	0.971528810395518	6.12821806898544	-0.0239491929340388	0.243448814261595	-0.0983746542643023	0.921634800008938	0.971638390222189	-0.267667538852915	-0.276113748487018
ENSG00000289082	-0.115301259412699	0.146675349030015	0.431809832734305	5.72029794636293	-0.287742633529325	0.278376351653068	-1.03364611189362	0.301301633971771	0.590152613139237	-0.627934408340533	-0.897937783790951
LINC02580	0.269402797852163	0.093329017852968	0.00389438852552686	15.746256826379	0.299647934400932	0.175573493893362	1.7066809331876	0.0878813730167962	0.315369283725734	0.523859199125635	0.486681835353546
ENSG00000286796	0.777604844417927	0.189485492000126	4.06471880387263e-05	7.8323189845038	0.843774890420057	0.26940443649848	3.13200072495769	0.00173619446572793	0.0324165120318448	2.0454024672089	1.76931880595419
ZFP36L2	0.220172939630575	0.0753394024917761	0.00347329302613119	644.183528712543	0.311035586566576	0.116689049896543	2.66550791905788	0.00768721211801227	0.0789747637291484	0.376466326798707	0.513525246646484
THADA	0.0775296278487709	0.0348155311621903	0.0259560287049241	270.953468635145	0.070089244759662	0.0602100387223762	1.16407905138274	0.244391977296228	0.533719391732715	-0.0506039147427557	-0.0544427294183976
PLEKHH2	-0.142092183136051	0.351955165237973	0.686416867499697	14.840868633207	-0.276799632720047	0.514515665901802	-0.537980961638739	0.590590192359929	0.8074439300421	-0.708145713888126	-0.872142521762436
DYNC2LI1	-0.0237834925391502	0.246120240440129	0.923017347653858	8.78359398093233	0.0508279607892437	0.380511667493492	0.133577929749324	0.89373633727062	0.960411556964047	-0.35393267411406	-0.0998461681718117
LRPPRC	0.113660926436307	0.0353088594064577	0.00128616786197735	104.379829259903	0.136893372013354	0.0678814461836453	2.01665373544053	0.0437316611272665	0.214566252747424	0.0575722220998127	0.103030526512859
PPM1B	0.198999348693976	0.0612967091104131	0.00116836243266338	125.627608024375	0.254084030396105	0.100148584779501	2.53707060319952	0.011178440729968	0.0984998269044569	0.313073164633309	0.379276849890126
ENSG00000289272	0.177479723374061	0.23120148406454	0.442700535801523	2.84320601429338	0.384885099609791	0.371242512334958	1.03674845100316	0.299853105275946	0.589592117715203	0.248643984824891	0.687606156702983
PREPL	0.222841349563719	0.328992493701222	0.498187222772833	8.57047710222868	0.886768337882236	0.505814189706462	1.75315037800116	0.0795761980499205	0.297757815706397	0.384455474417648	1.87066461247701
CAMKMT	0.188800502766112	0.0430219339689552	1.14150435403633e-05	271.962546626799	0.239276955150521	0.0690753925696072	3.46399703641788	0.000532212374017403	0.0153733004808659	0.282538094047456	0.344373043110547
SRBD1	0.0867989314121426	0.0386317026490078	0.0246507895300097	164.983160310654	0.0718861150711066	0.0660614211576948	1.08817088417622	0.276519675678137	0.566823088425437	-0.0228518690121737	-0.0502070776695939
PRKCE	0.274440165189472	0.14261568374433	0.0543127700601452	247.166983687885	0.335695621107585	0.215367526695818	1.55871048090605	0.119064919993983	0.371497545236735	0.538940941540369	0.571654827709685
EPAS1	-0.64121411077038	0.294317358384851	0.0293577803403183	3.99307859270001	-0.853708688610014	0.521509465861355	-1.6369955762931	0.101631393888981	0.341792012847937	-2.20250334994397	-2.2320547179389
ATP6V1E2	0.365477392331816	0.211749323004354	0.0843490602955261	9.080938573482	0.50164872700926	0.345509006729196	1.45191215638104	0.146526031984631	0.410395677003818	0.811503952727446	0.962845866236384
RHOQ	-0.0216486130862192	0.0349111918898937	0.535188501414721	242.173831144239	-0.0777556574064325	0.0633005514043641	-1.22835671540567	0.219313089046928	0.503876373774116	-0.34754090241277	-0.40294841423215
RHOQ-AS1	0.215479074042476	0.0619176128967312	0.000501239067444071	39.0989307568977	0.249294209086412	0.125481525035845	1.98670050443839	0.0469555958969558	0.224047756274252	0.362413019388551	0.367986099034241
PIGF	0.144711975709305	0.054057400109812	0.00742833405023936	57.2397722600788	0.158930440932506	0.0961262564863598	1.65335098589903	0.0982594519841606	0.336072672833258	0.150538229040399	0.154977152216118
CRIPT	0.68823294577786	0.1191414951714	7.62245045512841e-09	16.3180588411894	0.960325069134005	0.197816561533837	4.85462421188501	1.20615248802056e-06	0.000248344234510731	1.77782540479733	2.04405536604361
LINC01118	0.361572132484365	0.140929965793039	0.0102992866998733	12.7964369520411	0.466363498869899	0.240456759402742	1.93949007725245	0.0524416916245964	0.236278338714677	0.79981170970883	0.879670170515048
SOCS5	0.576270425860952	0.146343886315861	8.22380114796104e-05	10.5792278417428	0.739374022828431	0.270190635915221	2.73649018339935	0.00620984477057381	0.0689667501545711	1.44261262946829	1.52322106891965
MCFD2	0.126169901622827	0.110716348745257	0.254462206571098	28.6335173290412	0.152466547298827	0.179033030812566	0.851611273108862	0.394429880658212	0.672414999671794	0.0950237575949733	0.139740213746384
TTC7A	-0.118950102614231	0.0766181694651006	0.120541401606924	451.964991507882	-0.22543967475618	0.121762032298032	-1.85147759528505	0.0641008750424178	0.264334546987061	-0.638858946813174	-0.751074855174281
STPG4	0.162551003509168	0.103965535956779	0.117933028180193	23.3845921897379	0.179582966678517	0.172711222788604	1.03978747749545	0.298438648256078	0.588067467953969	0.20394779880001	0.20366007954601
CALM2	0.240428492138952	0.0815673065584467	0.00320242273039452	123.034549256538	0.33534271673473	0.135539194186663	2.4741383387074	0.0133557969287474	0.10917686030016	0.43711090658483	0.570822947960478
MSH2	0.222742499552934	0.215515849996997	0.301355063840465	14.2154383887756	0.326060749748487	0.32708544254873	0.996867201449693	0.318828973732961	0.606113630029831	0.384159520142226	0.548943138690321
MSH6	0.295505370478561	0.089610015375347	0.00097486334340201	23.4440036248614	0.374732353378722	0.149082594192608	2.51358889619659	0.0119509654288716	0.102352560626807	0.602009599990286	0.663673713134359
ENSG00000233230	0.096432972600297	0.201004525011647	0.63140144897853	3.8493461736306	0.0667022407726106	0.331713810957245	0.201083700977431	0.840633126430388	0.935577078205779	0.00599219136367607	-0.0624267053734708
ENSG00000230773	0.107092143893978	0.166648954485959	0.520469951605251	6.33916238603185	0.0169766937917556	0.274781081821647	0.0617826150155952	0.950735948243906	0.983248873824054	0.0379054637222661	-0.179641675584838
FOXN2	0.243566198649882	0.0549978109037462	9.48236129068697e-06	127.623406762674	0.296890304920861	0.0949638013163135	3.12635236590786	0.00176989345201858	0.032794958507569	0.446505115544018	0.480181445172117
PPP1R21	0.229368824507708	0.0357189931485835	1.34955141683064e-10	175.43905327934	0.295505548416309	0.0614263455605161	4.8107297564232	1.50380228721763e-06	0.000298053613326535	0.403998558956022	0.476917243925753
STON1	0.342967671854608	0.200816640147056	0.0876614310968101	4.24526179498833	0.508741995700489	0.34443908397912	1.47701587701159	0.139671381383842	0.400754210772392	0.74411045462964	0.979566391777586
ENSG00000231918	0.422148595949973	0.296977335437834	0.155176037920208	6.31465363192482	0.582116943842026	0.52988755542777	1.098566927793	0.271957009880124	0.562108480392369	0.981176013164977	1.15252863921113
ASB3	0.0775409451074514	0.0446692854395271	0.0825833686287551	117.414094769277	0.051346552624597	0.0811489888085649	0.632744207641657	0.526900695982523	0.768803721596554	-0.0505700311744486	-0.0986237235689156
ERLEC1	0.188114784189184	0.117026861973132	0.107955773765291	32.6250258668884	0.231620786297983	0.199947033664463	1.15841071534311	0.246696468420189	0.536892053246969	0.280485071058717	0.326325627677814
PSME4	0.0898489846793186	0.0487585955790145	0.0653682682779653	226.988992550566	0.0839248289521152	0.081124033967862	1.03452484852224	0.30089086642041	0.590129667825257	-0.0137200915088601	-0.0218289586820061
ACYP2	-0.193702236503655	0.0603866878647236	0.00133802086119666	198.991961049198	-0.30904910211005	0.0982552858455676	-3.14536871426741	0.00165877626235384	0.0316667136702853	-0.862664826507901	-0.948162210300743
RTN4	-0.0109953158731458	0.0337979189726159	0.744934935282466	447.347128785985	-0.04468293275967	0.0585880093075571	-0.762663440655706	0.445664139168751	0.710459321662038	-0.315645216893636	-0.324988116766311
CLHC1	0.822026959799953	0.189712136900987	1.47076064696063e-05	20.9381200141803	1.09537342658617	0.293552351772044	3.73144149578053	0.000190387227865705	0.00798944187815594	2.17840108669556	2.36239654390826
RPS27A	0.110885854401976	0.0627041840293482	0.0769946550652023	107.344803973852	0.176510508113338	0.101829865739441	1.73338643659795	0.0830270067112036	0.305261680211312	0.0492637310167567	0.19641756214682
MTIF2	0.0745820843863921	0.0617854352804704	0.227388116463726	42.488141648253	0.102044469343943	0.109191933519764	0.93454219606317	0.350024280392704	0.63526294088073	-0.0594287806457404	0.0208833539565371
ENSG00000240401	0.442878889489369	0.131948194217413	0.000789470241213872	13.9700189033673	0.565922807076835	0.223518598713124	2.53188240412678	0.0113452033014	0.0992262417732086	1.04324195483799	1.11435519771512
CCDC88A	0.153090081995364	0.0432710967371881	0.000403277988449603	362.977867767005	0.187283956034979	0.0765188673144942	2.44755264430716	0.0143830111814879	0.11409872724822	0.175622054076095	0.221813147592971
PPP4R3B	0.0157011637001797	0.0326428711377399	0.630517746670237	118.168817273761	-0.0491643055013019	0.0662003826848148	-0.742658931978943	0.45768819950397	0.719511540477077	-0.235716674592775	-0.335551780804409
PPP4R3B-DT	0.688491521551345	0.192645310695562	0.000351728091100647	3.8400905124209	0.81037704697461	0.316398469500595	2.56125463645166	0.0104294882710594	0.0950234069279057	1.77859957371321	1.69059212596233
PNPT1	0.014227781399037	0.0755063842781934	0.850538406964193	51.8957714570294	-0.0181106021684766	0.129460183657432	-0.139893221659561	0.88874435695717	0.958278369559	-0.240127941601174	-0.262350797967333
ENSG00000285755	0.126368719383611	0.0702040418801759	0.0718573904965344	58.9467663617168	0.125917911571071	0.126931633533837	0.992013638093649	0.32119087262316	0.608859529394702	0.0956190126269844	0.0771587493900551
VRK2	-0.0799236671454847	0.0491650596614538	0.104030678718213	141.321037705011	-0.168930925040424	0.0837085208401466	-2.01808517633494	0.0435823912412435	0.214384095594097	-0.522014847963066	-0.617870258809275
ENSG00000287875	0.208485922594236	0.0834864466392898	0.0125163246747748	17.389306548483	0.228333467116087	0.146698120400168	1.55648529438026	0.119592736857786	0.37233282477981	0.341475711912793	0.318576632576168
FANCL	0.0295582851701778	0.214682924050082	0.890490601531404	20.2639424244821	0.0314434503386557	0.321776344276947	0.0977183403873622	0.922155951733444	0.971714393313198	-0.19422882536004	-0.145540081119666
PAPOLG	-0.0424950060485444	0.0596727179712371	0.476381441754068	93.5317238925003	-0.0954833191844281	0.101373095944993	-0.941900001122974	0.34624383956083	0.631642507088952	-0.409954442637543	-0.444736739819096
REL	0.053676400914775	0.0220067374622687	0.0147243235074711	291.962828154974	0.0306564154919389	0.0446561279281034	0.686499634300939	0.49239809484967	0.745687628535124	-0.122019835061737	-0.147395309904755
PUS10	-0.0409467953367771	0.0768550419721868	0.594186185609657	38.9471142615203	-0.0688016152764462	0.135874561633618	-0.506361267696068	0.612603059751942	0.821319223388928	-0.405319141378954	-0.381841602034755
PEX13	0.0638099162043612	0.054264014927493	0.239628497343215	44.8466113017923	0.067693930364766	0.0974584113831233	0.694593000276305	0.487310400140538	0.742433761235874	-0.0916803626509477	-0.0600890565578997
SANBR	0.158532203640489	0.197790580986317	0.422833311841463	17.2101540940482	0.2546566289398	0.326413815020489	0.780164984511501	0.435293769877036	0.704782320457489	0.191915620009539	0.380626601181309
C2orf74-DT	-0.00434071445066734	0.178188994864152	0.980565317534719	3.8406938983354	0.0971342475215501	0.342641284179042	0.283486701709868	0.776803774240193	0.905833784727681	-0.295721519095541	0.00930879038532822
C2orf74	0.056572863971593	0.176683385684526	0.748821683242056	12.4990145998934	0.038365592922948	0.289154212269921	0.13268211665246	0.89444478664855	0.960768206018612	-0.113347902520074	-0.12922294061382
USP34	0.0590162531735239	0.0208293856925961	0.00460676725906285	524.613297126776	0.0393893615825788	0.0405861566781295	0.970512233886988	0.331791229860804	0.618144094619919	-0.106032460922331	-0.126809673787652
USP34-DT	0.283428844996956	0.1869463663572	0.129494800011151	4.76867021978822	0.216690319740842	0.301985239962319	0.717552684918905	0.473033140454513	0.732286223080449	0.565852807288361	0.291130958156914
XPO1	0.0374545895056459	0.0381203118533427	0.325835717305704	265.700224164871	0.0134780515280629	0.0691169529466625	0.195003554894324	0.845390164644534	0.938315327748107	-0.170587502414652	-0.187888809575679
CCT4	0.0875072063423748	0.0531070177933197	0.0994035278650625	71.3951212716449	0.121497651310756	0.0997416375422529	1.21812368740474	0.223176973629969	0.509031740454583	-0.0207313129079048	0.0667391420413645
ENSG00000236498	0.285300297472111	0.198604144066801	0.15085232141249	3.24258991254012	0.288336817209671	0.32260280537473	0.893782733459937	0.371438149250088	0.653363964607986	0.571455885698516	0.460018835243333
COMMD1	-0.148406252783997	0.0315666167757198	2.58425468516298e-06	189.209437400671	-0.237819680391762	0.0559417291373776	-4.2512036016574	2.12624764108506e-05	0.00180213476053282	-0.727049868706002	-0.780257480201011
ENSG00000229839	0.132819783388425	0.176371089610212	0.451407827200121	7.806508433765	0.0734419766400915	0.292679599002602	0.25092960660862	0.801868533794357	0.918693836672307	0.11493332486722	-0.046539540990072
B3GNT2	0.0937518882615388	0.0798181773648024	0.240167535239875	20.7980528525151	0.0812883045940455	0.140342748703435	0.579212715619671	0.56244565198104	0.792581774962709	-0.002034903085014	-0.0280438752159895
ENSG00000228541	0.285268939343872	0.186800768188536	0.126728845115821	7.1062797508068	0.349180397598539	0.348297558660924	1.0025347261721	0.316085403427018	0.604173331209239	0.571362000305405	0.603441661051161
EHBP1	0.260999997818856	0.0546352117350094	1.77806916242171e-06	127.942624767482	0.326732338370391	0.0929626085008683	3.51466405299222	0.000440310615252168	0.0133471097795146	0.498701441674389	0.55052623319788
EHBP1-AS1	0.751718808201503	0.189643021413917	7.37468257422221e-05	3.94215670162856	0.770341336318654	0.366261987076511	2.10325221699224	0.0354437279532768	0.19087827520985	1.9679003705357	1.59621841029992
WDPCP	0.0950650544718381	0.0716577522179854	0.184623113918741	124.827677200042	0.0989708949513816	0.121041109288093	0.817663482543098	0.413549367632567	0.688439303899896	0.0018966812536507	0.0136382062861602
MDH1	1.15100268765584	0.349616320754376	0.000994111009533538	8.71787586868512	1.518350864783	0.431801911272774	3.51631344175279	0.000437584058858884	0.0133471097795146	3.16334557376414	3.35945521552853
UGP2	0.15818500261976	0.0454409122050978	0.000499332632745165	101.293744458134	0.160714746888886	0.0765720812232081	2.09886873024127	0.0358284740288366	0.19174014502159	0.190876109485464	0.159183186784335
VPS54	0.120048229618069	0.0392377078075814	0.00221698061953056	183.99935267341	0.119162766575337	0.067210385588523	1.77298144523196	0.0762317815097635	0.290732398220925	0.0766956361495832	0.06123526201739
PELI1	-0.00481509320650702	0.0587805365388209	0.93471314880893	700.265446202425	-0.0504314266772198	0.0918817457931548	-0.548873187398416	0.583092479868439	0.803555613509357	-0.297141796340285	-0.338538687533592
ENSG00000225889	0.128961927612338	0.0875239968678387	0.140630677354337	166.533775792804	0.130775525068416	0.135674875902749	0.963889033973805	0.335101562302874	0.620786648580219	0.103383008364153	0.0886093025958121
ENSG00000288932	0.300324747863834	0.0785362253452238	0.000131288838449823	208.300456473127	0.370227121713475	0.122498304040404	3.02230406056367	0.00250858428418187	0.0399976377885088	0.616438686347707	0.653053807924657
LGALSL-DT	0.242128087799175	0.282600749877715	0.391563708605526	2.95507766521842	0.294463008606261	0.422429489940913	0.69707019897557	0.485758863108832	0.741033917517001	0.442199450310207	0.474459729022478
AFTPH	-0.0549074658939124	0.0363535558727499	0.130948016997503	222.157960716046	-0.11329782022415	0.0654292218547017	-1.73160885935263	0.0833432277562763	0.305639283570768	-0.44711701379541	-0.486729766250869
SERTAD2	0.157802875595718	0.0557933927668406	0.00467895829294782	129.414467973999	0.155448279710596	0.0886248977954098	1.7540023579993	0.0794301031045506	0.297383905346099	0.189732031446201	0.146768867970305
LINC01800	-0.351161090700895	0.172732872518505	0.0420553534542075	5.1982986929352	-0.502360378206579	0.291099367031993	-1.72573504136602	0.0843950908804217	0.307831810818933	-1.33409240383253	-1.40384297893865
LINC02245	0.101753541927049	0.0442151481879236	0.0213731194708505	209.103186940088	0.111031357639141	0.070388264860987	1.57741290907542	0.114700547011815	0.364157836059166	0.0219218329229661	0.04206759239679
SLC1A4	0.144655332718354	0.115070205483216	0.208715610405048	47.3888078298294	0.178560721202748	0.185410077798068	0.963058337083599	0.335518248264807	0.620956987845929	0.150368641447927	0.201250403227375
LINC02576	0.0797967629798114	0.102561854642169	0.436548090309867	12.3199953328951	0.0991581800574157	0.187133153208392	0.529880346466418	0.596194893455796	0.811578488206997	-0.0438161730959431	0.0140796819351515
CEP68	0.138109384928923	0.102148897134583	0.176362550752777	40.4987207677255	0.151047622712747	0.169485379558623	0.891213289937507	0.372814755991575	0.654546982024061	0.130770249706812	0.136395470185221
RAB1A	-0.0481988829056726	0.0301222930573035	0.109574915168821	367.469791791391	-0.10397532065724	0.0548936052991484	-1.89412446296095	0.0582084913699681	0.249715480946332	-0.427031696640329	-0.464754412023964
ACTR2	-0.0476338652599648	0.0267066310642236	0.0744891843243895	323.501647772096	-0.109839772595472	0.0503368528295773	-2.18209455738821	0.0291025548120951	0.170732337725055	-0.425340048995491	-0.478578323493667
SPRED2	-0.0448003825181423	0.0571217538722226	0.432866246338976	139.576206404117	-0.121976738502016	0.0937284219620306	-1.30138474486884	0.193126792692584	0.474824829766046	-0.416856677824155	-0.507188045931505
MEIS1	-2.63732336919276	1.29116393635733	0.0410926716649313	4.75521740931547	-4.53021504894216	1.58897028480318	-2.85103824298596	0.00435767280214547	0.0557496511519763	-8.17880081870717	-10.8984567923928
ETAA1	0.119111963852497	0.109773148449042	0.277888984325799	14.8911027428336	0.159857256397619	0.197316309245784	0.810157340813097	0.417849751793963	0.690679798866003	0.0738924816121903	0.157161877246421
C1D	0.41005152827559	0.112006399343077	0.000251266905709385	24.3486703144448	0.572239671976779	0.195304860473781	2.92998172492282	0.00338981939191447	0.0472630337944092	0.944957717690003	1.12924555440363
DNAAF10	0.364506520535356	0.130161333075783	0.00510360099209965	15.3772999449566	0.497581866737169	0.214192261309784	2.32306183096654	0.0201758310709967	0.138641143957322	0.80859718866371	0.953259306920495
PPP3R1	-0.064696875899352	0.0308719248644868	0.0361128863978362	304.152086999432	-0.131305884441795	0.0563766438190277	-2.32908303061272	0.0198546674780457	0.136931306809241	-0.476426244234245	-0.529179067243944
ENSG00000289156	0.27172803655298	0.102607845471588	0.00809171094998215	39.1318547997982	0.3014190189852	0.164011356806886	1.83779358242919	0.0660928276588818	0.268611079700921	0.530820901298664	0.490856703995349
ENSG00000273064	0.273613473349799	0.208673764123222	0.189789500169062	4.19452652376068	0.350055911890391	0.348980251802133	1.00308229500868	0.315821156399569	0.604026715839615	0.536465848392014	0.605505456984437
CNRIP1	0.519969679768513	0.14626429765321	0.00037797809075469	17.7831041389663	0.596779418871605	0.237948871508234	2.50801533576912	0.0121411397675908	0.102902372450349	1.27404970890569	1.1870915888048
PLEK	-0.215277824737046	0.0848548071696763	0.0111802516927514	133.764708086873	-0.333681217640247	0.138311468637207	-2.41253470104853	0.0158420293305311	0.121036168522036	-0.927261557775106	-1.00622597959878
FBXO48	0.205763213376823	0.253339829506474	0.416675512066579	3.17979966377817	0.444140738727134	0.40171991108738	1.10559802108123	0.268900546741573	0.55921702668348	0.333323993696194	0.827285826323693
APLF	-0.115315607199347	0.0688653069705596	0.0940305190301064	38.260134979636	-0.172421254598569	0.112728048960808	-1.52953285529243	0.126132400520124	0.381233717307592	-0.627977365228119	-0.626097797771154
ANTXR1	-0.416187303392756	0.273711378928529	0.128376961974875	18.1036946199045	-0.6203307232775	0.407775892714269	-1.52125403772255	0.128196099524489	0.384017574110873	-1.52877913687277	-1.6819272097393
GFPT1	-0.0551123726514349	0.0535534157779964	0.303427838947526	66.483927810418	-0.112758343493034	0.0878270205340614	-1.28386848156033	0.19918797708011	0.48118108170318	-0.447730499119997	-0.485458090969109
NFU1	-0.0343258316290665	0.0794783979057631	0.665822219479745	26.1739518665096	-0.0931511746768039	0.138047028181257	-0.674778558467013	0.499816464874291	0.75093748338666	-0.385496153994768	-0.439239319165383
AAK1	-0.0217340050984799	0.0334894825226878	0.516351289465666	520.221144318962	-0.0637277616368617	0.0562326253065786	-1.1332880385616	0.257093313220151	0.549002677642169	-0.347796563802332	-0.369881319255971
ANXA4	-0.196721780025365	0.0652134924093465	0.00255642934369852	172.920281269276	-0.32887691297383	0.107824303214695	-3.05011860191654	0.00228751013530356	0.038472575813467	-0.871705258653323	-0.994901088017854
ENSG00000231024	-0.586374646312602	0.24082330886053	0.0148969362318169	2.88456937885774	-0.821291973541677	0.462072679020678	-1.77740864333795	0.0755010297129404	0.288957123200118	-2.03831546731956	-2.15564079146066
GMCL1	0.580560489554488	0.146331479306234	7.26506153813505e-05	20.3283011865143	0.783942658740579	0.223919019515422	3.50100969733205	0.000463498977842492	0.013886644957081	1.45545696485942	1.62827997018854
SNRNP27	0.606548593882624	0.140548857589651	1.59190771706523e-05	14.9396040258576	0.815329071106498	0.223423619583717	3.64925191269222	0.000263005097165664	0.00976587854969544	1.53326465071572	1.70226522754387
MXD1	0.00692579492797132	0.196147525404276	0.971833257598688	27.3468607671774	-0.0172793532155681	0.320217002635237	-0.0539613857895335	0.956965929069861	0.985734186511118	-0.261989892834476	-0.260391345992056
PCBP1-AS1	0.167449629660933	0.114012933609301	0.141916952446838	94.2768229061163	0.212165397029107	0.180076187278632	1.17819796295899	0.238717694492019	0.527845228038183	0.218614153834277	0.280464636455738
PCBP1	0.248707412264578	0.0864879368125122	0.00403220491248483	37.3178785484567	0.38719856189091	0.148858492861364	2.60111838060538	0.00929203832429099	0.0888051407506237	0.461897770922092	0.693059538894452
C2orf42	0.0487644908162273	0.118014281900404	0.679453945400288	12.401985763355	0.0721458216109243	0.204939549275186	0.352034645660557	0.724812279980428	0.879951197218932	-0.136725961875629	-0.0495948874338557
TIA1	0.417645262718902	0.0872600917534879	1.69958875688114e-06	52.0813202339291	0.590659922500637	0.14574773955338	4.05261806674064	5.06476494980194e-05	0.00334612137683582	0.967693154510678	1.17266647679733
PCYOX1	0.567204137960747	0.315505446430089	0.0722145127043689	6.33304513432825	0.971013735262396	0.460363366824991	2.10923328230748	0.0349244504199888	0.189444924109775	1.41546840717662	2.06925110058869
SNRPG	0.0552958183430642	0.0890521103197537	0.534640572135461	20.6696183864764	0.0816897155035387	0.156017288751376	0.52359399498165	0.600560959069745	0.813909829128501	-0.117171342807758	-0.0270976539945942
FAM136A	-0.0582272392955093	0.0934048437693798	0.533031125307858	16.7229653140547	-0.130856184288232	0.167043244090308	-0.783367115508653	0.433411561177318	0.703406543543385	-0.457056326131705	-0.528119016760755
TGFA	0.0440330015613153	0.0805196680712768	0.584474782720729	44.2466710153256	0.0335220284369453	0.133983533710051	0.25019513598954	0.802436446584751	0.91899624334175	-0.150891913532984	-0.140640376950161
TEX261	0.235373361678127	0.10205884101757	0.0210965798889505	18.0350653831449	0.354179554618846	0.174862093183794	2.02547932585123	0.0428181692539519	0.212572822542837	0.421975981855722	0.615225866088521
ENSG00000236469	-0.297466250894383	0.204887240691325	0.146542353315811	20.7033885771073	-0.483059886922411	0.317578159888315	-1.52107401558184	0.128241264345988	0.384017574110873	-1.17333149664906	-1.35834711919859
NAGK	-0.0801936234241895	0.0514069406325496	0.118765415833731	136.196985788697	-0.144804725541151	0.0873525998675085	-1.65770367179435	0.0973772923471271	0.334893661854789	-0.522823089805687	-0.560999054220824
MCEE	0.0515602244089723	0.0772018396385341	0.504221277424109	28.3481492467844	0.0306778041960622	0.138806976048804	0.221010536136714	0.825084229174439	0.929113541607901	-0.128355610642018	-0.147344891629465
MPHOSPH10	-0.0385953184830138	0.0881338854797863	0.661446519531654	33.2438631029496	-0.0602098944111132	0.148504291464644	-0.405442117647138	0.685152557280019	0.860667904640467	-0.398278882881226	-0.361588867445789
ZNF638	0.0345695720505283	0.0277437169621162	0.212752476457899	441.125533445009	0.00228603020506943	0.0512561863376826	0.0446000837832288	0.964426075878434	0.988011487777072	-0.179225167132456	-0.214271072328561
ENSG00000281195	-0.253120733079197	0.154535813663096	0.101433748382099	5.79126067127751	-0.454017021258904	0.267382943867431	-1.69800292678356	0.0895072094392305	0.318888674579097	-1.04056220821875	-1.2898861601887
ENSG00000289463	0.24765549054473	0.121115084696959	0.0408750965913995	9.48625557440447	0.341592278876207	0.217611456026888	1.56973481595564	0.116476817877715	0.366471486718551	0.458748345566172	0.585554656000398
EXOC6B	0.0890384405654291	0.0365284368935163	0.0147887935799127	235.108374363632	0.0805531245827644	0.0607540561105815	1.32588883343271	0.184876522273284	0.464638242424325	-0.0161468388002322	-0.0297768697902971
SFXN5	0.0241507269288773	0.0974232113974643	0.80421564909287	76.943834531095	-0.00370782054578893	0.158663705908711	-0.0233690529573428	0.981355890424166	0.994012182062357	-0.21041890939142	-0.228400007651962
RAB11FIP5	0.937333160145317	0.429683410175474	0.029150099833031	3.82308913966791	1.09891817395043	0.600817851007602	1.82903715678136	0.0673940421123917	0.271324201416857	2.52362475135675	2.3707523586139
SMYD5	0.303969146428287	0.174591292559229	0.0816778498719617	6.95314626087785	0.433130223445257	0.311018802238328	1.39261748912967	0.163735491489761	0.437182245981884	0.627349917696394	0.801331416585898
CCT7	0.167826089808253	0.140257697407188	0.231479935919923	17.5163894317666	0.210396171719401	0.227109444610282	0.92640872809336	0.354233609936666	0.639729472057336	0.219741265396946	0.276294150567382
FBXO41	-0.0762847841168998	0.136630592667231	0.576619935801175	12.4639457042621	-0.0983412256331219	0.233394957054294	-0.421351116040801	0.673498709484315	0.855267015700979	-0.511120129980522	-0.451473506724436
ALMS1	0.0551313846087432	0.0539768612895721	0.307070067495252	66.5921415868356	0.0434638305310362	0.0934819243029919	0.464943686761968	0.641971784306473	0.837945541764973	-0.117663652988704	-0.117205179007444
TPRKB	0.527113903662288	0.1350914610995	9.54390357700741e-05	13.2845587302882	0.728890869762586	0.227238534221773	3.20760240889086	0.00133846397319331	0.0278569165858633	1.29543932322289	1.49850977766311
DUSP11	0.0355982026068944	0.0766904035841453	0.642518311978331	21.6726938362177	0.0129560454336476	0.141521341740382	0.0915483507598115	0.927056889153924	0.97368029792105	-0.176145474893985	-0.18911930240124
STAMBP	0.0384303521161266	0.0562108244015299	0.494175730738411	53.2469452139674	-0.0119658048972069	0.0967275491462608	-0.123706276059094	0.901547842258386	0.96275205999791	-0.16766609538519	-0.247866045705401
ENSG00000286244	0.0171762651064007	0.205735732524913	0.933464290593644	3.38118141990572	-0.122068135749318	0.384802767382645	-0.317222603620037	0.751074699765264	0.893535447139708	-0.231300260629976	-0.507403491035086
DGUOK	-0.0872970304852404	0.0534819355737415	0.102622338618646	46.6355696802341	-0.147314599566332	0.0880425825611095	-1.67321988157358	0.0942840178266956	0.327578479412438	-0.544090499622775	-0.566915425723165
DGUOK-AS1	0.136766435402591	0.134961936671043	0.310883259426747	6.02339658894802	0.113549423727568	0.258432642232238	0.439377250283763	0.660388207882738	0.847955068059706	0.126749494920452	0.0480032745454236
TET3	-0.0508207933529349	0.0431219105470222	0.238582348088994	258.399424834776	-0.118330860382205	0.0687343747955495	-1.72156742145658	0.0851479090144215	0.30917714538692	-0.434881626048343	-0.498593841922598
MOB1A	0.0264798860973336	0.0420167254581976	0.528549015009392	117.328392499126	-0.00800618011394015	0.076870568426912	-0.104151436340065	0.917049172478396	0.969498498078375	-0.203445469443652	-0.238532266004647
MTHFD2	-0.127383426663864	0.0472908799819056	0.00706817438723469	72.649687686204	-0.177531176978602	0.0848503048125161	-2.09228685001041	0.036412863325541	0.193255872464829	-0.664108092348881	-0.638143103170985
SLC4A5	0.0127698972111233	0.235252670622477	0.956710789214364	10.3748881507382	-0.0731178938241313	0.38530994020038	-0.189763839952082	0.849494192514419	0.940501294460703	-0.244492807675121	-0.392016099694593
DCTN1	0.963935284722091	0.311392249790273	0.00196437599827965	7.54442137376926	1.44080128374213	0.438699698771162	3.28425409859626	0.00102252685874915	0.0233982478175228	2.60327079733398	3.17665236300065
RTKN	0.334161382296498	0.315459027215521	0.289469475002715	6.28765033150758	0.441542290885911	0.495761640184256	0.890634238505838	0.373125424784359	0.65460006734049	0.717744660386028	0.821160665218435
INO80B	0.153206311909746	0.231044276878057	0.507264149321559	6.14521365821396	0.187499655887184	0.381914898560201	0.490946167834897	0.623464522346463	0.828258442295649	0.175970043315755	0.222321603573567
WBP1	0.0623385262031552	0.142366693071392	0.661478373447125	12.4153452752154	0.0651214003217633	0.24552051771041	0.26523811911546	0.790826031356764	0.913265223056771	-0.0960856647668853	-0.0661531232332147
MOGS	-0.0424612250181893	0.062070178638867	0.493922033723602	30.448786048952	-0.0468852671644174	0.120468196973531	-0.389192071785709	0.69713406785032	0.865995363353444	-0.409853303140619	-0.330179544057143
ENSG00000286883	0.451736249153053	0.179797199811737	0.0119887070911221	3.91761705908265	0.540797094456004	0.324078482727049	1.66872261899437	0.0951723643296632	0.329509693539116	1.06976065160504	1.05512790238695
CCDC142	0.0755915892765504	0.0782429641456731	0.333987355871959	28.7834861292701	0.0568087444311454	0.137951113161962	0.411803450722785	0.680483491935066	0.85884932931017	-0.0564063501378404	-0.0857480351397899
TTC31	0.082693766378342	0.079114267884892	0.295909905361565	20.1692139852223	0.0558312756741073	0.151131014761937	0.369423018577974	0.711812443185393	0.873193649357972	-0.035142622785716	-0.0880521620563401
AUP1	0.0916737706484917	0.071036220363045	0.196869647013853	50.6566738517109	0.112275599730386	0.122113057570734	0.919439754961094	0.357865603384624	0.642180817794521	-0.00825673136332252	0.0450005676683777
HTRA2	0.128081095896636	0.191341566586203	0.503250179776246	7.61687782835051	0.192836539235388	0.310769071586438	0.620513934192295	0.534919483068169	0.773671191037022	0.100745821882128	0.234901910089291
LOXL3	0.0284824755146382	0.0506803605661431	0.574114501644104	117.247449142772	0.00385381578990775	0.0808411989159987	0.0476714329028223	0.961978101449869	0.987503098085949	-0.197449770553368	-0.21057542790065
DOK1	0.207368332011191	0.0585510077252146	0.000397602957697949	31.5168109872087	0.27362087557472	0.10660637255783	2.56664652412117	0.0102687230687602	0.0941579781457917	0.338129675745493	0.42532985211285
M1AP	0.254083417985508	0.108288370693817	0.0189578259683718	13.7864489740317	0.340272690995264	0.200063010829754	1.70082760218391	0.0889753645480547	0.317702223246283	0.477993387555545	0.582444072737926
HK2	0.114504381248065	0.0985684122355827	0.245367830197367	134.441949820346	0.10439013999447	0.155936259124061	0.669441094591211	0.503214144710694	0.753300932640933	0.0600975031360392	0.026412658954087
POLE4	0.275914316423855	0.185183773013271	0.136237732832238	7.0663810726464	0.404143479901313	0.313104958369776	1.29076039550936	0.196786774830896	0.478472739169231	0.54335451071422	0.733002750792921
ENSG00000270571	0.083776135905321	0.223602255454354	0.707908970347907	3.49158326133428	0.170129704660425	0.372389819057307	0.456859172710746	0.64777227098914	0.840931307676483	-0.0319020375136135	0.181376487044203
MRPL19	0.560875612455124	0.138613227461448	5.20256714078566e-05	22.4730177591609	0.699011136517044	0.214756377195329	3.25490281427716	0.00113431174700971	0.0248949544066884	1.3965209719094	1.42807612222946
GCFC2	0.152473034152118	0.092815357980126	0.100433320270036	34.2375845451926	0.145462024786867	0.161009955846112	0.903434970977166	0.366295086740742	0.648691879016271	0.173774629418285	0.12322888410932
SUCLG1	0.261161403808355	0.105260121197974	0.0130975817107736	21.1729556013997	0.347810681185979	0.183396607681115	1.8964946275928	0.0578946697251063	0.249063872476694	0.499184686868716	0.600212912887605
TMSB10	0.0975101030366978	0.0774240566704323	0.207875416633781	107.803968916282	0.168023344105207	0.125214085690347	1.34188851980061	0.179632144627323	0.458076191455622	0.00921709093940261	0.176411292999594
ENSG00000287625	0.18817994063408	0.127756735840827	0.140763132565155	7.35071738798947	0.196265134099303	0.260440666506309	0.753588664674026	0.451096252898181	0.713882082258952	0.280680147703474	0.242983925657575
ENSG00000290085	0.248749867083316	0.190638039603835	0.19195139543301	4.01948667314685	0.175865463934799	0.336633393992003	0.522424296203296	0.601374943194457	0.814389368953547	0.462024879508305	0.194897039221219
KCMF1	-0.00030632490790047	0.0313066685591282	0.992193100514012	141.657819064304	-0.0413099353793965	0.0596514593390308	-0.692521789695208	0.488609706929054	0.743256999193198	-0.283642665239867	-0.317037157722985
TGOLN2	0.0557771000528291	0.0459620931985419	0.224921257306113	122.982759139009	0.0768105573624146	0.079778747562677	0.962794725525987	0.335650548194769	0.621023411229817	-0.115730398304499	-0.0385989930625911
RETSAT	0.0863797726315188	0.121727250608447	0.477941439039103	8.17292869123069	0.117022892292769	0.214904968420931	0.544533209970083	0.586074601638806	0.804432036321408	-0.0241068191353105	0.0561910681267967
ELMOD3	0.0073439955392807	0.0422692383438028	0.862067232916471	72.5376889064212	-0.0370289187797173	0.0725499818664493	-0.510391840591779	0.609776972075807	0.819167272710477	-0.260737811444514	-0.306945780882043
CAPG	0.308485325585181	0.0877975436521836	0.000442080322955339	42.5511744792577	0.452148812194985	0.148784899390264	3.0389428903601	0.00237409855102312	0.0390518687898816	0.640871236707337	0.846162764838737
MAT2A	0.222538622282834	0.0831828978190291	0.00746639704882723	97.1100157465	0.281497088741164	0.133979836040436	2.10104070179789	0.0356373934919211	0.191537980958039	0.383549117075311	0.443895964458251
GGCX	0.204444368113	0.0880246901765359	0.0202017364266764	24.3429816315012	0.219036963297116	0.152051348499363	1.44054600935048	0.14971298286196	0.416307437558953	0.32937540642392	0.296662556525279
VAMP8	0.0626022289567997	0.0880095623291801	0.476891120087628	23.9530384566925	0.06933565129518	0.157140416030045	0.441233726159432	0.659043799475813	0.847198252443412	-0.0952961458102141	-0.0562191288921879
VAMP5	-0.0167892148832594	0.147042295592185	0.909095507136657	5.49744937573664	0.0578414254704522	0.258756937310049	0.223535747762949	0.823118564211601	0.928323248073015	-0.332991994802866	-0.083313759709762
RNF181	0.0776998679070957	0.134245356575084	0.562730889634126	6.61597014395186	0.0820732059010889	0.262037904361897	0.313211197826322	0.754120211511284	0.894645215441024	-0.0500942205838031	-0.026193675692606
TMEM150A	0.139166069389405	0.115056178994741	0.226452054221563	16.7862559539934	0.185809399907937	0.20324748751993	0.914202690400869	0.360610350735315	0.644401620653571	0.133933934580179	0.218337267225627
USP39	-0.109141472384827	0.0652300443710339	0.0942922683790635	36.6305610169069	-0.159004825655439	0.117979885128489	-1.34772826301934	0.177745798262441	0.456345306254382	-0.609492171540384	-0.594472075895891
C2orf68	0.127734229250724	0.064122523370809	0.0463673574201428	35.6223500971674	0.136235901896753	0.113017273609479	1.20544318178744	0.228032259894486	0.515212136832805	0.0997073124672678	0.101480712688549
GNLY	-0.474101470529554	0.315925350870647	0.133439482878643	19.8879607509143	-0.743220771399512	0.473482065072599	-1.56969149673189	0.116486900420125	0.366471486718551	-1.70217259667703	-1.97160835362779
ATOH8	0.34905508203161	0.22149118628945	0.115041440096267	9.56877455421812	0.414009809985117	0.363505089713502	1.13893813787152	0.254728957217668	0.546732326643747	0.762335997083609	0.756260043212728
ST3GAL5	0.00780790697598761	0.0620804332287422	0.89991334080523	86.7184707727177	-0.0345105344830652	0.107256179640098	-0.321758005915059	0.74763603021163	0.892411282981231	-0.259348873071915	-0.301009348640754
POLR1A	-0.0132827385701411	0.0698105261091924	0.849098798015866	39.1608487261901	-0.0569928725319097	0.121508569016177	-0.469044059965201	0.639038142890553	0.836429619982712	-0.322493698967633	-0.354005579847458
PTCD3	0.186099092435498	0.0440277022473671	2.36971204954224e-05	74.346048568872	0.247302504710294	0.0797243525574119	3.10196943314409	0.00192237807125035	0.0345893808546345	0.274450144125466	0.363291176941048
IMMT	-0.0405797141227901	0.0510292071029638	0.426482484731725	74.2514071208225	-0.114299595220502	0.0911635714260118	-1.25378584266268	0.209919856366728	0.493413156280341	-0.404220110090599	-0.489091188768776
MRPL35	0.290124453626051	0.112210932410828	0.00972301110346564	13.0749310514908	0.376954095953183	0.201465848084355	1.8710570527832	0.0613371735186799	0.256926982039359	0.585899279560884	0.668910890108661
KDM3A	0.154007992203218	0.0825152064636867	0.061982693935016	106.268054692005	0.161764651068974	0.135225987204917	1.19625416987225	0.231597387490787	0.519221156305755	0.178370252567037	0.161658061263669
CHMP3	-0.0617096333384885	0.0423188094727144	0.144783175002448	83.2015763897136	-0.149434850991386	0.0744473791240261	-2.00725469116158	0.0447225508793572	0.217403245238694	-0.46748252029742	-0.571913363859955
CHMP3-AS1	0.689849866002887	0.236169311354987	0.00348913111176863	4.22453672992097	0.830300245979853	0.407973658815228	2.03518101730165	0.0418326623670235	0.210273191289256	1.78266642049186	1.7375558562721
RNF103	0.553652018680679	0.160894256521967	0.000579370442423561	12.3357461026723	0.474678085800418	0.26591028567455	1.78510614809907	0.0742441009242471	0.286373279103915	1.37489372630276	0.899269634343086
RMND5A	0.0673656747400392	0.105535227865816	0.523262755492956	25.5208425354861	0.0889212014441411	0.202086858334799	0.440014764823671	0.659926413640556	0.847724796782459	-0.081034517165966	-0.0100513174417158
PLGLB1	0.627987135618722	0.431791092205217	0.145841747364054	5.04090366725593	0.960069172273977	0.629898767283256	1.5241642342225	0.127467689988152	0.383504495590231	1.59745106845354	2.04345215613147
CYTOR	-0.794919963354486	0.442613426566111	0.072499458095968	10.7943317954622	-0.213088048750095	0.64457338603031	-0.330587724172767	0.740955920026235	0.889464696021057	-2.66269454131116	-0.721959127700781
RGPD2	0.581729183084694	0.488366058027509	0.233585097513972	2.95197675392647	0.680767327716674	0.759552968124456	0.896273671864749	0.370106616978457	0.652179393589585	1.45895600187699	1.38507111504672
KRCC1	0.177026190238769	0.036712377521981	1.42143305220769e-06	123.995515087062	0.212851952072497	0.063314905794911	3.36179844856699	0.000774366235760016	0.0199529236800729	0.247286118807784	0.282083010387158
THNSL2	-0.0670943969213971	0.279268382599441	0.810135987777309	5.69634248334597	0.0154210713265093	0.429149935571782	0.0359339942716359	0.971334989853747	0.989627231427837	-0.483604357734244	-0.183308648639839
EIF2AK3	-0.128132103944487	0.0953630612366733	0.179069983718196	53.5697893950691	-0.228100194478784	0.158650286632318	-1.43775469506349	0.150503668101621	0.417155498311787	-0.666349612004296	-0.757346334503644
RPIA	0.198223594576734	0.0768367506943265	0.00988570096657304	24.9702114068005	0.238550067206298	0.126454752837433	1.88644603586369	0.059234873914466	0.252244836492671	0.310750577656823	0.342659594915358
IGKC	1.21301427214593	0.326589200546184	0.000203855768333661	4.3506536247167	0.797310660294249	0.370988024273448	2.14915471154553	0.0316221379549429	0.178636280220892	3.34900659099475	1.65979153716039
MRPS5	0.159092747852168	0.0580598451364985	0.0061410946816566	63.6469011484905	0.186079269546998	0.113674922482776	1.6369421283326	0.101642562235969	0.341792012847937	0.19359387431313	0.218973414309452
ZNF514	0.145322724432215	0.0982384391700819	0.139063956322935	36.4423466137909	0.160592162279998	0.16223149350705	0.989895111044016	0.322225389380999	0.609369348907583	0.15236679430123	0.158894225633547
ZNF2	0.121719274364463	0.131865041354594	0.355976217722057	8.34284608892106	0.231060978900213	0.248288024791651	0.930616686383111	0.352051879838318	0.637185216065897	0.0816986992063405	0.325006028167345
ZNF892	0.582757387004549	0.195397986164405	0.00285986429417603	8.24364001195417	0.824247498003576	0.311503628049285	2.64602856526976	0.00814429387306362	0.0824865864517914	1.46203441677721	1.72328808614562
FAHD2A	0.288857996814727	0.188731163587434	0.125886525281854	7.82597591825827	0.300865681827661	0.306278539767021	0.98232700879573	0.325938772721045	0.612315876953806	0.582107541907308	0.489552356383793
ENSG00000291126	0.264201786788291	0.11514046095207	0.0217558166154796	13.6150147357382	0.326252465833536	0.205800677682376	1.58528372942027	0.112901884101134	0.360892351692258	0.508287511791949	0.549395059213321
LINC00342	0.00593661365982702	0.115731883424831	0.959089442229792	56.5867461106073	-0.0403221574740793	0.19247154301805	-0.209496722693691	0.834060493538325	0.932905134420406	-0.26495147496432	-0.314708729685948
ANKRD36C	-0.0371307592204233	0.128798394291355	0.773127910066008	55.0547474800001	-0.0948286151976197	0.210004559424527	-0.451555030316853	0.6515895725314	0.843932170735287	-0.393894031813109	-0.443193446422232
STARD7	0.142231769028172	0.0695659251067527	0.0408981696284582	43.7820147915139	0.203332865824828	0.113614016945304	1.78968116163621	0.0735051825508515	0.284028931373918	0.143112556899495	0.259644254481878
STARD7-AS1	-0.00762536482181465	0.0890963802225263	0.931795866844048	20.4606342673458	-0.0663592663029729	0.157619968474514	-0.421007991215927	0.673749246540132	0.855416531307433	-0.305555674022699	-0.376084403179171
TMEM127	-0.103226774468157	0.0823962474850582	0.210275163414822	35.0773314949649	-0.139354925713973	0.134309632917809	-1.03756463841467	0.299472788015655	0.589114052222582	-0.591783724951728	-0.548152576641672
CIAO1	0.0204314636940591	0.0656444046392617	0.755614711796759	56.4648911617262	-0.00562436878798959	0.120231466495718	-0.0467795074943207	0.962688961800638	0.987763114220074	-0.221554283550986	-0.232917768818163
SNRNP200	0.100835777112436	0.0481412734742642	0.0362082919358088	61.3102951840289	0.138953830076606	0.088479170663772	1.57046940013308	0.116305947890337	0.366282333627405	0.0191740697354795	0.107887517439453
ITPRIPL1	0.178354970227542	0.138300701452975	0.197183583563328	6.17391857219639	0.195525910617018	0.258408229671614	0.75665512226717	0.449256507927951	0.712341118970559	0.251264450379536	0.241241399658033
ARID5A	-0.095679202251196	0.0468199726474981	0.0409975011211697	92.4108678116162	-0.167702815275936	0.0880433891700555	-1.90477464414755	0.0568093712209573	0.246588655471561	-0.569186496596013	-0.614975311278257
KANSL3	0.0489592338330221	0.0533721228885084	0.358975784287183	50.592581606371	0.0560466740527122	0.09256772844913	0.605466667398156	0.544868965869449	0.780039737662783	-0.136142906517602	-0.0875444167208997
LMAN2L	-0.285291362692686	0.146429696493781	0.0513771294207383	10.563770562359	-0.388983237502845	0.26034196974312	-1.49412420089875	0.135143159610581	0.394909434906995	-1.13688020860695	-1.13658602598135
CNNM4	-0.117413888456189	0.108385815233551	0.278677189739093	18.5099512117742	-0.214436992384722	0.191238186449736	-1.12130843931154	0.26215659449996	0.553847721702687	-0.634259562913997	-0.725138909473933
CNNM3	0.184025683604771	0.22181241361665	0.406739210884129	8.9507757634374	0.228629548436653	0.333367302274361	0.685818755699355	0.49282740749995	0.74616235642518	0.268242413814865	0.319274566842909
ANKRD23	-0.194973865511372	0.156246576732935	0.212082302566762	17.0484023145824	-0.316855119925388	0.253954151103614	-1.24768631876433	0.212145953458527	0.495664000530309	-0.866472049578461	-0.96656285546703
ANKRD39	0.206543528348409	0.279269466081091	0.459551802028034	4.07728511173039	0.286915527667189	0.44852818808751	0.639682265880713	0.522379187130712	0.765539787909354	0.335660235748	0.456668516916058
SEMA4C	0.0835275951008326	0.0855523876108636	0.32889961158976	26.518613015239	0.114547683822584	0.146711013473754	0.780770857690766	0.434937277006032	0.704576601550188	-0.0326461620020307	0.0503564116028304
ANKRD36	0.0517717341745948	0.101814522114553	0.611109283249523	76.0949528212761	0.0230549325150908	0.164511076943192	0.140142128685061	0.888547695136883	0.958278369559	-0.127722356088654	-0.165313817689829
APPAT	0.92624436619088	0.278566093177269	0.00088404753542134	6.66452147501648	1.25112651558698	0.420903741131063	2.97247658627343	0.00295407740412761	0.0435348910432329	2.49042520029915	2.72954371062695
ANKRD36B	0.420795553090991	0.292233030589109	0.14988677325704	13.448782443239	0.541793129872047	0.392291526404125	1.38109822263637	0.167248762014624	0.442254885269787	0.97712503921195	1.05747579534559
COX5B	0.934723762691634	0.301239318524495	0.0019161658192413	6.67954729674905	1.25244916816918	0.429464397951552	2.91630499324991	0.00354204065643476	0.0485447976349457	2.51581228551519	2.73266151812101
C2orf92	-0.259753393688724	0.1438712529372	0.0710031626663677	11.8168510331426	-0.455224878342982	0.236395256027582	-1.92569379772099	0.0541426187921468	0.240275355804074	-1.06042021581259	-1.29273336732318
TMEM131	0.0366491966785091	0.0341640872237328	0.283387607346955	284.643515235958	0.00904254050902995	0.0596132430079455	0.151686773823473	0.879433989413948	0.954490084422758	-0.172998826891941	-0.198344366598879
INPP4A	-0.0965485610677055	0.037215950970958	0.00947895241452475	272.366989661083	-0.183305128529525	0.0647339108891887	-2.83167085089771	0.00463054879986143	0.0583006615515395	-0.571789333526221	-0.651753683649947
COA5	-0.00513849827238641	0.140137928630035	0.970750174942311	11.9092342659538	-0.0957058717912777	0.24261597818792	-0.394474727122663	0.693230582503646	0.864056655804418	-0.298110062415123	-0.44526134937628
UNC50	0.446132554962158	0.0856431439817427	1.89653138721994e-07	22.2492064449426	0.657241895980788	0.160180945212928	4.10312159855916	4.0761287612311e-05	0.002846390968402	1.05298334181227	1.3296160633166
MGAT4A	-0.0945890302348157	0.0483549838591153	0.0504488782955366	985.313487428812	-0.189054213993436	0.0845095582408106	-2.23707492890596	0.0252814432484587	0.157419445804685	-0.565922550880356	-0.665305648833041
LINC02611	0.0148330522446748	0.0785210820126019	0.850167002728737	35.9467920054046	0.00336383460354657	0.134156047895026	0.0250740436702391	0.979995903822016	0.993804095476939	-0.238315776957662	-0.211730430382283
CRACDL	0.359624804960957	0.320961166906798	0.262516918594497	22.6233227835064	0.467366022622481	0.420501643240357	1.1114487425566	0.266375241577542	0.556915325745451	0.793981463443557	0.882033358029916
TSGA10	0.360119710094812	0.222523875467803	0.105588936854002	38.0878613764583	0.491840886000257	0.323865277271416	1.51865890083693	0.128848376789585	0.384782948117808	0.795463196112376	0.939726446511332
LIPT1	0.213107959079763	0.103488342378236	0.0394706748877156	12.2640238936585	0.267858095747788	0.192188538069401	1.39372565314515	0.16340046651956	0.436559147692139	0.355313964920455	0.41174560605099
MITD1	0.0482880205426923	0.0517428101145803	0.350700451606171	62.9437831313325	0.00993948554217842	0.0960305919598561	0.103503324714831	0.917563510927599	0.969647339125606	-0.138152501068137	-0.196230053298671
MRPL30	0.0082478961348359	0.102128523109332	0.935632845902696	18.038925007335	-0.0495833495207261	0.167901639071359	-0.295311884952194	0.767755638292784	0.901569332082189	-0.258031557356248	-0.336539567470144
LYG1	-0.0365196079509949	0.230169517262372	0.873933631191484	4.67348000994317	-0.100552152013897	0.391353233138971	-0.256934512096367	0.797229327877977	0.916045792994289	-0.39206426133882	-0.456685187351335
TXNDC9	0.270289439127357	0.0979690607007746	0.00579915740155718	14.9311849118791	0.309497068057076	0.171170095039598	1.80812581768723	0.0705869208120352	0.278435793270499	0.526513779272632	0.509898591693244
EIF5B	0.0431302208460682	0.0584199859374162	0.460345215658758	82.6566875945054	0.0259877182453891	0.0993061182227939	0.261693022650281	0.793558120246701	0.914604010962005	-0.153594814729707	-0.158400542464408
REV1	-0.0376090016018461	0.0301568415156629	0.212355914828577	149.386035817551	-0.0968914826959047	0.058120105762753	-1.66709061217846	0.0954963885664466	0.330453927988593	-0.395325876649002	-0.448056116961675
CHST10	0.0737993433883116	0.362686029964873	0.83875989790397	3.82309892100133	0.14088493220536	0.51170285130479	0.275325673574258	0.783066041728514	0.909014220182776	-0.0617722861556656	0.112439585586317
PDCL3	0.631871168756188	0.23487603537362	0.0071402230878043	2.93105286125105	0.83410846636293	0.409970390626024	2.03455782523525	0.0418953846441383	0.210506333997829	1.60907975927298	1.74653273970251
RPL31	0.0701909520404345	0.0667389915540143	0.292926520474554	65.8420765484413	0.0839808432941715	0.111062422093308	0.756158939372095	0.449553907752375	0.712549580902294	-0.072575712865719	-0.0216969195223751
TBC1D8	-0.1238703165503	0.0849006061641481	0.144564030892957	181.609691570785	-0.22799348731892	0.135111671171923	-1.68744480281655	0.0915178550659546	0.322755140108046	-0.653589935093414	-0.757094800285839
CNOT11	0.0486490582147093	0.0708909692052171	0.492554311336415	31.3801505300676	0.00255552000204843	0.121425474636982	0.0210459955762042	0.983208964625385	0.994467386786088	-0.137071563982004	-0.213635820623088
RNF149	-0.174928374459934	0.0542400706568109	0.00125939033869294	476.481398688902	-0.29389946717806	0.0908431568831256	-3.23524057575604	0.00121540276942655	0.0262278624430859	-0.806456388148431	-0.912450908664382
MAP4K4	-0.0971585373974127	0.0300813381667315	0.00123850466844471	889.362402231986	-0.191255818910421	0.052943279367136	-3.61246642060372	0.00030329839234071	0.0104884449506797	-0.573615586262564	-0.670495356547286
ENSG00000288948	-0.00466314087283275	0.10370379858174	0.96413444137409	13.9566190219836	-0.0731858185577797	0.184596892696723	-0.396462895385881	0.691763575222888	0.86308337224658	-0.296686855137403	-0.392176214486981
IL18R1	0.928170905913712	0.418803914192074	0.0266749195425214	5.47230710348657	0.16058993334469	0.599542017320787	0.267854343324141	0.788811438593569	0.912559066397355	2.49619320844823	0.158888971501586
MFSD9	0.102623089700216	0.153550917526329	0.503921284326528	7.3582699112515	0.154988845645313	0.2658592992981	0.582973196929736	0.55991134377598	0.790676076056774	0.0245252355843281	0.14568587233635
TMEM182	0.109094061813959	0.121918467105688	0.370887794316762	32.7997797833327	0.103795780106009	0.190410640774742	0.545115439366652	0.585674124618519	0.804218809028153	0.0438991521676118	0.0250116109847683
MRPS9	0.0978071019881704	0.0791922241277211	0.216808392528264	32.0731630385484	0.0902665220052661	0.132429800032677	0.681617898562051	0.495480594251145	0.748150801162157	0.0101062978174438	-0.00688007611665346
TGFBRAP1	0.0869547840388138	0.0492129812011986	0.0772437260295266	53.5264928775458	0.108441880301497	0.0833334577695455	1.30130062047092	0.193155574942926	0.474824829766046	-0.0223852504368901	0.035963576907292
C2orf49	0.239292516667999	0.081731712157073	0.0034139091597673	29.2474794403852	0.251785212182481	0.142392313819529	1.76825002297244	0.0770191148566932	0.292178226354175	0.433709826557278	0.373857987257302
NCK2	-0.0696561980719824	0.0559363538211574	0.213030320234308	782.988368432774	-0.139986283948659	0.0930654227202479	-1.50417072052049	0.132537414651184	0.391264782986068	-0.49127432152361	-0.549640838534496
ENSG00000290119	0.107038178878818	0.145333984434823	0.461427726083629	7.22885677406596	0.0510251881756988	0.272222207599915	0.187439476836109	0.851316073016163	0.94099060409288	0.0377438939173369	-0.099381256197347
ENSG00000235522	0.14815233660245	0.101667422145547	0.145054207515281	11.990527475805	0.15207236990539	0.187996301394189	0.808911498671059	0.418566054345865	0.691119428562714	0.160838577085266	0.138811043647007
ENSG00000234162	0.13477883822033	0.125040222463973	0.281085587006357	26.0886673965233	0.159481929618512	0.209517362035123	0.761187178329295	0.44654527539245	0.710921660796725	0.120798682378931	0.156277142539543
UXS1	-0.0860213254811928	0.0638736127645387	0.178063095862264	58.0897036171912	-0.211249467177903	0.108145407302919	-1.953383619761	0.0507741557084094	0.232784145192683	-0.540271073128755	-0.717625152565253
SULT1C2	0.571600931032304	0.294105490219671	0.0519529391117178	5.21866393115499	0.866700253235186	0.465886345377315	1.86032551036295	0.0628394864387234	0.260400707449006	1.4286322874569	1.82335935216467
SULT1C4	-0.321594718454925	0.224296735498613	0.151631815106656	4.84803495427676	-0.530544062722431	0.379429433666813	-1.39826807212937	0.162032581823845	0.434888698257624	-1.24557148000607	-1.47027864313041
GCC2	0.0372582949916104	0.0537138086115112	0.487905096753536	179.166427882699	0.0113531946114958	0.0906498508664252	0.125242286699677	0.900331740832666	0.962514422949885	-0.171175202913717	-0.192897603954044
GCC2-AS1	0.0592156133213417	0.1006003103023	0.556114489137383	20.6427700438402	0.0962874736614113	0.178089399270466	0.540669315837146	0.588735531572543	0.806280413867234	-0.10543558199812	0.00731274250213131
LIMS1	-0.0129969396186255	0.0450288258517552	0.772859952954635	468.32115848993	-0.0761303963220123	0.0756192656682445	-1.00675926497369	0.314050474369959	0.602803013633961	-0.321638024588432	-0.399117286347939
RANBP2	0.0420490382283876	0.0478919545859278	0.379944828037589	176.049639604199	0.00937821327388809	0.0806849059940122	0.116232561200283	0.907468231529878	0.964915254770503	-0.156831846427272	-0.197553105858223
CCDC138	0.154518704236612	0.164011642604195	0.346131032757556	16.6594198659885	0.214903040469446	0.271024441247793	0.792928635808766	0.427819402339586	0.699161335937188	0.17989931066822	0.286917914776281
SH3RF3	-0.213799484697853	0.0545807835409237	8.96131069250527e-05	1456.12405267271	-0.349595765259441	0.0893601247883074	-3.9122121425818	9.14545181938438e-05	0.00490920232454704	-0.922835447432237	-1.04374036281571
SEPTIN10	0.00820473937980618	0.0752522934800983	0.913178887210253	45.9307563601111	-0.00722830992341397	0.127406244950304	-0.0567343455278304	0.954756814292239	0.98464073315137	-0.25816076752085	-0.236698640499312
RGPD5	-0.312165602059549	0.172597073359269	0.0705072820506462	4.24910261161591	-0.478320502398992	0.30367538400472	-1.57510462682598	0.115232296258341	0.364755921122892	-1.21734095895187	-1.34717525987351
MTLN	0.5145207760888	0.116075178041884	9.30813873905849e-06	9.271682353802	0.727739172199063	0.220212438141735	3.30471420388465	0.000950732939523158	0.0225308072575432	1.25773583774298	1.4957949519086
MIR4435-2HG	0.235185712493554	0.30083810268416	0.434350714190734	11.5227214257875	0.407918024981605	0.447239883092621	0.912078820343327	0.361727226754974	0.645118696505356	0.421414165240702	0.741900253505524
BCL2L11	-0.0734400282490635	0.0732086256835471	0.315783251929143	40.9981541573659	-0.183937650307822	0.125419922985362	-1.46657441600638	0.142491863924252	0.40430710471657	-0.502603007372896	-0.653244688292484
ANAPC1	0.131627170865143	0.0468295498062552	0.00494228488302355	56.3130759866197	0.123552152483171	0.0824188714172619	1.49907600478614	0.133853915724096	0.392966776206748	0.111362675027272	0.0715820911559636
MERTK	0.0686965201817145	0.0662599368869954	0.299841614848837	914.558452572408	0.0620787436328573	0.105202941546579	0.590085626126448	0.555133244941422	0.787153946265733	-0.0770500016837399	-0.0733253905044192
ENSG00000286904	0.263592826293548	0.149667852610806	0.0782070402935045	6.50722715904464	0.305902748205077	0.295386185300969	1.03560275810933	0.30038750472436	0.590012535960348	0.506464300438185	0.501425922814521
TMEM87B	0.0398139036716585	0.0426047603518563	0.350048999440775	89.0779592788866	0.0299904200793651	0.0772097717607768	0.388427777927981	0.697699491002992	0.866195400251773	-0.1635237792147	-0.148965219884344
ZC3H8	0.374929281859629	0.0724374055595432	2.26806296670187e-07	40.0412774101297	0.499548228651353	0.119320282440603	4.18661621003141	2.83143994332497e-05	0.00227867693073244	0.839802655928063	0.957894490788551
ZC3H6	0.0979212351101671	0.0728889986873437	0.179132922017908	88.5928515182031	0.0664417469132029	0.127866285835441	0.519618963506229	0.603329178130128	0.815116313809042	0.0104480093170587	-0.063040751509202
RGPD8	0.201591931011202	0.13004726582096	0.121107063954482	14.6945350665149	0.20140924177787	0.221303652502993	0.91010355906867	0.362767897780895	0.645873248633397	0.320835286408266	0.255109813956792
POLR1B	0.231474580204205	0.151927777344552	0.127612910165501	14.1916964406143	0.289018494872958	0.254221400630262	1.13687712425637	0.255589656345287	0.547513295475172	0.410303134913328	0.461625712026946
CHCHD5	0.085643214360989	0.206013831781973	0.677617944589853	3.25791005236077	0.155461169040994	0.368008881729178	0.422438633302878	0.67270488403478	0.854933398430545	-0.0263120548002373	0.146799251195235
ENSG00000243389	0.396148146852431	0.325084867622636	0.222996367756274	4.35937160261408	0.514982337424202	0.514449640468727	1.00103546958453	0.316809660652045	0.604653485954719	0.90333136740087	0.994276365094428
SLC20A1-DT	0.235685169848964	0.147035808035428	0.108954521390223	5.15249696612686	0.345893908030093	0.29928721456101	1.15572564146265	0.247793396488621	0.538160938427527	0.422909527138503	0.595694621546221
SLC20A1	-0.0259489852832069	0.0718824824399118	0.718105591990776	49.5449387307071	-0.0808313779288535	0.1191801923659	-0.678228288814051	0.497626958748542	0.749315796679096	-0.360416101186163	-0.410198620842303
IL1A	-0.493719440900626	0.158834450439558	0.00188109562181134	10.5296261998299	-0.757397535194352	0.26094537779834	-2.9025137045335	0.00370180962784456	0.0499376056916455	-1.76090827268084	-2.00502636603388
IL1B	-0.800814672034225	0.233762956038279	0.000613092584871694	38.322967598721	-1.10944262431784	0.362127403958824	-3.06368038482938	0.0021863235315497	0.0373361107502107	-2.68034314066171	-2.83488057860906
PSD4	-0.086791873870142	0.0726551773292675	0.232254114811938	22.9100477337406	-0.199200793557224	0.131767367489149	-1.51176119970393	0.130594623338036	0.387657155768343	-0.542578074294651	-0.689223556096577
PAX8-AS1	0.243959994172	0.398878801473275	0.540792949394278	54.3880654240642	0.315005750854366	0.631323621624681	0.498960818294291	0.617806987144159	0.825556654145281	0.447684128752898	0.522883870472316
PAX8	0.0224064848193882	0.398464543610011	0.955156935984893	3.31529047034526	0.0335965525829267	0.644931972211186	0.0520931726608916	0.958454453008935	0.986164740684778	-0.215641123385903	-0.140464705769417
LINC02966	0.00919117302343764	0.201538353963552	0.96362501907321	4.87392833314365	0.00830747138583364	0.361176022684774	0.0230011707977753	0.981649339035661	0.994034985654107	-0.255207411704948	-0.200077099783532
ENSG00000272563	0.193771156236825	0.194222429905007	0.318436246770539	13.4841987592825	0.267240904375542	0.317384732409139	0.842009325234471	0.399782733716087	0.676447921901837	0.297420096938722	0.410290738830717
ZNG1B	0.0109544354407202	0.078503847675961	0.889023363763775	74.4177419015235	-0.0273388291838786	0.129685794327733	-0.210808202437268	0.833036937757133	0.932567155598343	-0.249928251420155	-0.284103929313089
WASH2P	0.0820257054678691	0.0661718334119725	0.215128409543646	40.2741665987778	0.0673838790778568	0.115389340102988	0.583969706540612	0.559240693410166	0.790075430771266	-0.0371427791956883	-0.060819921366145
RABL2A	0.317203064904481	0.161693482343948	0.0497909664932421	13.8491096151202	0.463092400827963	0.263269021820104	1.75900832398125	0.0785760947344586	0.295302166996508	0.666971913915983	0.871959412507871
LINC02936	-0.0809720684113624	0.238517115938181	0.734247283627661	4.66613812239057	-0.0769046442822045	0.413446077264547	-0.18600888607052	0.852437792865005	0.941208946667418	-0.525153733174422	-0.400942373392735
SLC35F5	0.11937867501118	0.0412682479726527	0.00381886582460102	103.267521997502	0.128736270426815	0.0721287670200281	1.78481174357339	0.0742918578546333	0.286471716474481	0.0746910076526877	0.0838022931895461
ACTR3-AS1	0.132203448530623	0.0950331898219393	0.164186241499816	27.1646347789098	0.177647238262883	0.152194664727525	1.16723696314142	0.24311468751497	0.532290139550839	0.113088034868664	0.199097106137931
ENSG00000270019	0.222378061687682	0.15678471226514	0.156084017705773	5.49556352060965	0.276685011761003	0.285153458233261	0.970302143537986	0.33189590914743	0.618159725630751	0.383068402968936	0.43255275168069
ACTR3	-0.0577580949616253	0.0394353281681552	0.143022375179657	242.119899014242	-0.130054984743146	0.0710940056113082	-1.82933826311876	0.0673489499567034	0.271324201416857	-0.455651720605607	-0.526230398404343
LINC01191	-0.000294779008078382	0.16640235260866	0.998586561471686	8.48183957420615	-0.0279605192579152	0.295190633684062	-0.0947202115086109	0.924537063693679	0.972466809970832	-0.283608097126128	-0.285569401046099
DDX18	0.151983270072571	0.0910364552697304	0.09502288084669	51.5643901783076	0.167294245541619	0.152791841612498	1.09491608829418	0.273553400044583	0.563329356261886	0.172308288927884	0.174692633847488
ENSG00000236255	-0.266939441166074	0.159117053398816	0.0934194766135062	5.3428475473474	-0.349734511606968	0.297039494985664	-1.17740070768652	0.239035607548993	0.527943722279045	-1.08193504881489	-1.04406742103789
CCDC93	0.0898799918529855	0.0392185574387674	0.021918803148928	114.461829817865	0.0742433845099311	0.0683102774282359	1.08685526256175	0.277100780328479	0.567549976625088	-0.0136272568643049	-0.0446504315625463
INSIG2	-0.0403362569186081	0.0769845053900906	0.600311281137114	57.9069775132964	-0.122607668664873	0.12917937020641	-0.949127313974085	0.342555864000326	0.628556850742046	-0.403491205764863	-0.508675298756964
MARCO	0.0469068511539518	0.371293520362125	0.899467851691804	5.74868924060737	0.558575058017684	0.577832541200251	0.966672899483013	0.333707578928385	0.620013977319135	-0.142287685095281	1.09703480127141
STEAP3	0.25671323496064	0.127920495167405	0.0447689766841925	53.8057294708533	0.346950818359599	0.199137852772767	1.74226453448556	0.0814621662068914	0.301834077435543	0.485866988895492	0.598186011190198
STEAP3-AS1	0.702853380958223	0.196244874119164	0.00034161138163075	5.74339204089394	0.998545984897943	0.325385946227947	3.06880489607384	0.00214916897902655	0.037015700477004	1.82159859476274	2.13415117744707
C2orf76	0.201828936607875	0.109259517521459	0.0647118534187526	21.4883296495963	0.21031594548777	0.187328328503084	1.12271297762799	0.261559414496638	0.553402847259023	0.321544874794527	0.276105038211226
DBI	0.428957104084199	0.170841218704558	0.0120440003139229	18.3646589768668	0.579839511891781	0.274459315142865	2.112661075431	0.0346297871424772	0.188481431244839	1.00156050352138	1.14716018910018
TMEM37	-0.60204864550135	0.190879809497921	0.00161009406296947	4.40983422957171	-0.73910371152168	0.347061884018702	-2.12960208411089	0.0332044788542286	0.183751417989273	-2.08524299960862	-1.96190346187216
TMEM177	0.407210074736092	0.191762559942598	0.033710980810557	3.7462318145701	0.526225350354699	0.298725913978004	1.76156578901101	0.0781426883661725	0.294527004713027	0.936450482164663	1.02077882722404
PTPN4	0.332990510419733	0.105203561295044	0.00154975381272175	53.7078415004041	0.411490982884693	0.178016400386251	2.31153411703563	0.020803370946199	0.141033523057641	0.714239101457412	0.750322567177372
EPB41L5	0.0450499768593707	0.0764175254687662	0.555509715698595	55.361796660466	0.0165074716850215	0.127778976297696	0.129187697094731	0.897209130927443	0.962015379317392	-0.147847116824628	-0.180747743966238
ENSG00000224789	0.339576142286546	0.148691468543175	0.0223854363701931	7.64739558291338	0.434575785733296	0.260808271217795	1.66626535157081	0.0956605746063724	0.330729659670432	0.733956306259592	0.804738951561761
TMEM185B	-0.00231901339798266	0.148789289912773	0.987564763043795	7.08450582314249	0.0782516050807083	0.271407597506345	0.28831766612163	0.773103585445514	0.903965646332779	-0.289668600482607	-0.0352021000040193
RALB	-0.099917989484328	0.0605421970829179	0.0988640295322	42.4225677767073	-0.196346821238954	0.110145928464336	-1.78260625677625	0.0746504206205763	0.287417108632424	-0.581877311642887	-0.682496062874655
TFCP2L1	-0.122957391746604	0.166379296916289	0.459895715157696	21.4157753312058	-0.141183254475452	0.273882562834437	-0.515488291822354	0.606211849078998	0.816930496395302	-0.650856662768528	-0.552462383457792
CLASP1	0.0975052265592086	0.0261381839046425	0.000191195019333207	351.644298407815	0.100267879741468	0.0506912891890391	1.978010055486	0.0479275722914827	0.226255650609897	0.00920249089686871	0.0166955086742691
CLASP1-AS1	-0.0920450992208398	0.231037531533814	0.690336166077511	5.15830721848981	-0.221685010651592	0.375592129011811	-0.590228051995788	0.555037767715345	0.787153946265733	-0.558306089799689	-0.742224216661596
NIFK-AS1	0.32657142825572	0.117058659943323	0.00527389696795797	31.5418925810364	0.416478575541074	0.196910360122334	2.11506685215714	0.0344242499200582	0.187918479542419	0.695020541988931	0.762079512251685
NIFK	0.0580083109126525	0.103565096139478	0.57540134815145	13.8680146173599	0.0221518849921042	0.19522063800674	0.113471020371009	0.909657137062902	0.965887488401992	-0.109050212960146	-0.167442516013591
TSN	-0.0426887558415109	0.125834413854516	0.734424812120816	16.4324540933024	-0.0637059389209702	0.217937873052994	-0.292312382554451	0.770047792156493	0.902112003851241	-0.410534524310124	-0.369829877911462
ENSG00000286481	0.531363388836648	0.967939159350754	0.583030413563855	11.4512943866247	0.805138965463545	1.32995615301613	0.605387601416495	0.544921487251005	0.780039737662783	1.30816216761826	1.6782447189339
GYPC	0.202008757235919	0.0678818236472646	0.00292140792446069	94.5182174135505	0.280963213999321	0.113381065068414	2.47804352366762	0.0132105029420692	0.108543338320742	0.322083252921713	0.442637494400881
BIN1	-0.166835423341717	0.092159252828127	0.0702500709552902	422.406752005395	-0.24186457972142	0.146190235654665	-1.65445098736116	0.0980359140145447	0.335818167900045	-0.782226310020921	-0.789792272339474
CYP27C1	-0.214580699269755	0.219123484433618	0.327447390432481	8.25447978763964	-0.275208560396427	0.369720573422519	-0.744369072699442	0.456653224043399	0.71884939948083	-0.925174382863213	-0.868391984938997
ERCC3	-0.0661279791531183	0.050457429074047	0.190003171839862	68.0357001121245	-0.144468711216789	0.0887260546059348	-1.62825577964025	0.1034706617097	0.345250591765362	-0.480710928911166	-0.56020698834298
ENSG00000286145	0.186183240421977	0.0571929479123126	0.00113251465937189	39.7200251663052	0.180735872735759	0.12075290179433	1.49674144513391	0.134460547648433	0.393694371671537	0.274702080935275	0.20637775400836
MAP3K2	0.0390142281323794	0.0217978991696369	0.0734835003382641	304.521277126864	0.0242471480257456	0.0413103412208447	0.586951046860654	0.557236584658936	0.78854118191576	-0.165917986285811	-0.162503481473301
MAP3K2-DT	0.613923765126517	0.180764597333548	0.000683131684150162	4.66087218560986	0.86256846916397	0.31032617962149	2.77955430707154	0.00544335509155797	0.0639565463980084	1.55534571519183	1.81361975197457
IWS1	0.081519310871762	0.0314535469231965	0.00954928345842679	133.383622949423	0.0735431664983372	0.0638743848642778	1.15137181601989	0.249579303551273	0.54045242342132	-0.0386589110056786	-0.0463010123676613
ENSG00000231731	0.463201965194766	0.13347776816893	0.000519963407693599	7.03550695200375	0.609559537322939	0.254014748155052	2.39970136281559	0.0164084523224556	0.123259528437432	1.10408869726112	1.21721737513647
WDR33	-0.0463279893119467	0.0311806671476756	0.137334117080691	167.001108863417	-0.108110821261603	0.0547148556459851	-1.97589521136817	0.0481666466716371	0.226719367581549	-0.42143029150615	-0.474502772968815
SFT2D3	-0.0606111323910442	0.1508941299324	0.687919651307536	5.59544791174449	-0.0126771347300306	0.290497879740317	-0.0436393365120703	0.965191895547978	0.988280667676496	-0.464193637986021	-0.249542819722527
POLR2D	0.0194534015282568	0.110167850676441	0.859838572598333	10.8729101561306	0.0505245366617159	0.196511728641861	0.257106977842509	0.797096191039746	0.916001247318366	-0.224482575387274	-0.100561411185293
AMMECR1L	-0.0577305655215682	0.0823643237942278	0.483354732883361	18.5514545313341	-0.100343180677465	0.143446024413735	-0.699518728996278	0.48422791259545	0.740139137202488	-0.455569298202006	-0.456192592086685
SAP130	0.0301174400510728	0.082561283240482	0.715268988290579	50.0294858821348	-0.000167898387125668	0.133908890583431	-0.00125382554059068	0.998999592221342	0.999814353988216	-0.192554730675473	-0.22005556710638
UGGT1	-0.027850345694894	0.0396079157943921	0.481961650516623	89.4142674675953	-0.047430961357803	0.069872421384041	-0.678822351054751	0.497250429989062	0.749043541541618	-0.366108723154438	-0.33146587537989
HS6ST1	0.0568812629154544	0.0687860932558027	0.408276912886064	101.233854110825	0.0425195599007382	0.115293424012028	0.36879431992845	0.712281038756928	0.873255894700135	-0.112424564371227	-0.119431050023895
LINC01854	0.298271377022007	0.254267953340187	0.240772042616662	6.88686381835857	0.33871182469149	0.402136891677229	0.842279909407948	0.399631293929834	0.676447921901837	0.610290949237291	0.578764738705236
SMPD4	0.193014797993871	0.0994829334987215	0.0523578181435651	23.8414972499853	0.265334322194381	0.174176711115461	1.52336279916602	0.127667963701291	0.383639297620192	0.295155580688535	0.405796470046577
MZT2B	0.399226129803974	0.225741696227713	0.0769759167612395	13.0243908035574	0.627130222684598	0.354460113222771	1.76925470395723	0.0768513788059651	0.291793412008765	0.91254676562849	1.2586356698825
CCDC115	0.301080395307616	0.179418714167183	0.0933299165644337	4.57629705548589	0.370411837203165	0.310973428002476	1.19113661762836	0.233599956802325	0.52145297208902	0.618701074484276	0.653489226375256
IMP4	0.198581648655302	0.120225322785237	0.0985864213636191	13.4474390963345	0.284950925746785	0.205019622908394	1.3898714752495	0.164567908873094	0.438405370143107	0.31182258194436	0.452037481772974
PTPN18	0.0470991795663827	0.0291954373724554	0.106692880769873	180.63133296724	0.0144108367805195	0.0601887668218479	0.239427347351608	0.81077422645073	0.922965835412632	-0.141711858997821	-0.18569001233324
ENSG00000290596	0.728661252358759	0.242086135726168	0.00261311708285489	5.84725209515757	0.851524833488838	0.355454822841193	2.395592291258	0.0165935362191892	0.123960018586456	1.89886666807806	1.78758726957304
FAM168B	0.0313004573078776	0.0490111988950224	0.523057880313062	70.9631180991736	0.010434068132041	0.0836614473516688	0.124717757848268	0.900746998439439	0.962514422949885	-0.189012808805458	-0.195064204211881
PLEKHB2	0.0542881564678015	0.0669544298003269	0.417467625884026	57.4549355466449	0.034065490146571	0.117001641593714	0.291153950342532	0.770933579855476	0.902575182595246	-0.120188255378597	-0.139359308123923
MZT2A	0.203953533035099	0.175324435603287	0.244711004826008	11.1645916336648	0.386707210807076	0.285828526080746	1.35293427884742	0.176076627166477	0.45386752771974	0.327905859393233	0.691901307237855
C2orf27A	0.287507022274165	0.489081151219335	0.556632063557749	13.2299767978376	0.377897830828601	0.793104632472371	0.476479162214156	0.633733049264568	0.833440473017091	0.578062760444037	0.671135498223121
NCKAP5	-0.193950049078666	0.0672047726129477	0.00390226111720064	444.884376144435	-0.317925956957943	0.107883043408124	-2.94695020565207	0.00320924877159384	0.0455840704789895	-0.863406770696836	-0.969087073670612
ENSG00000286068	-0.0959350137536538	0.120288155936987	0.425135561418396	10.7273959474151	-0.252718476328304	0.217457901037817	-1.1621489728458	0.245174957625423	0.534810189483292	-0.56995238935873	-0.815377494517983
NCKAP5-AS1	0.167522003300679	0.199147434151637	0.400238202103413	3.72356968165847	0.0695130652257274	0.386962438425802	0.179637758921804	0.857436959518861	0.943166013446165	0.218830838566435	-0.0558009219573864
NCKAP5-AS2	0.207681763472161	0.0934901978227399	0.0263219716198425	24.2441945086036	0.204449228173921	0.162791139315842	1.25589899446097	0.209152593194261	0.492328313195991	0.339068081115299	0.262275786711063
MGAT5	-0.11997849247062	0.0362920368749818	0.000946658383429308	597.960699595295	-0.213366933367565	0.0584925854929446	-3.64776033696274	0.000264536217472104	0.00977355464575749	-0.641937918402381	-0.722616525238144
ENSG00000289534	-0.00764574729360431	0.138093823407591	0.955846624658814	5.89596764438856	-0.0873097090178008	0.258962906618866	-0.337151409666175	0.736002764434587	0.886575372997735	-0.305616698595402	-0.425469591836402
TMEM163	-0.316057777723002	0.273878815919711	0.248497737684198	500.054724094004	-0.512039789068619	0.425822890389263	-1.20247126358224	0.229180993267299	0.516539317050842	-1.22899402827527	-1.42665965818592
CCNT2-AS1	-0.0117532303436391	0.210489199158007	0.955471110651793	11.453742033009	-0.0590455052425092	0.352488444424577	-0.167510470701809	0.866968409503248	0.948065021613644	-0.317914392447247	-0.358844124552063
CCNT2	0.0747336938665273	0.0380810932836033	0.0497056802524489	126.345865609862	0.0682298615984598	0.0664727260953024	1.02643393172469	0.304687090763476	0.593904500643283	-0.0589748659371393	-0.0588257388589119
RAB3GAP1	0.0013454274141619	0.0234166294368415	0.954181902250175	263.408528616577	-0.0186797153417073	0.0545752789353519	-0.342274299025291	0.732144475221531	0.884408558300889	-0.278697363183021	-0.263692333409323
ZRANB3	0.0727340403139344	0.132621205968529	0.583393615888436	35.4984905830248	0.0404824154924624	0.219743436958013	0.184225822863585	0.853836302453603	0.941859156135779	-0.0649617749273865	-0.124233085107074
R3HDM1	0.217172552077961	0.0537900866255121	5.404491719653e-05	169.568590374153	0.261909016434018	0.0975491358059891	2.68489325169335	0.00725529748140194	0.0759301360299766	0.367483247109888	0.397722207679583
UBXN4	0.092942118753874	0.0362246894408168	0.0102964292852266	118.854414548697	0.09529846264774	0.0671293118888971	1.41962519749144	0.155716825694607	0.425937001613871	-0.00445933122616893	0.00498140773469633
MCM6	-0.251199396328892	0.123793023887173	0.0424390813900459	8.31595738228947	-0.462027890080495	0.208213993876198	-2.21900498366701	0.0264863854850911	0.161455001918259	-1.03480977762957	-1.308769688019
DARS1	0.169837576467504	0.0699689464942465	0.0152105012027266	158.377466943111	0.20558910126971	0.114143684852431	1.80114302018113	0.0716803405557377	0.280281067189044	0.225763602390481	0.264962739375839
DARS1-AS1	0.697394887458224	0.295101355616168	0.0181160063071806	3.16403427176418	0.433064672654498	0.454545908204954	0.952741328955554	0.34072114765207	0.62693337684986	1.80525601193584	0.801176897742916
CXCR4	0.834049932391552	0.214966996503065	0.000104500452669252	39.5273298822929	1.13580174155425	0.331790631547318	3.42324837882671	0.000618775092683413	0.0172174503650981	2.21439754348419	2.45769572154232
HNMT	0.201099063120682	0.0773403729377502	0.00931742686011467	121.528723318445	0.234541210845788	0.126758919156494	1.85029355256831	0.0642712514204638	0.26454592103455	0.319359653191237	0.33320976464884
SPOPL-DT	0.0336209925068848	0.0656644230519653	0.608642398744393	78.1387051169678	-0.0230788557027814	0.110132181171274	-0.209555966814914	0.834014249869798	0.932905134420406	-0.182065188790428	-0.27406215611992
ENSG00000241772	0.121212446426188	0.169004430219234	0.473241686102416	4.07374683240254	0.151857215923543	0.300022065711234	0.506153490955905	0.612748901850189	0.82135512460056	0.0801812699815455	0.138303874412998
KYNU	-0.00920014528635914	0.0428292044894631	0.829915385570164	204.438408994105	-0.0414336424839279	0.0756178502803982	-0.547934678522175	0.583736756057219	0.803575135769056	-0.310270524406968	-0.317328764863639
ARHGAP15	0.121714118206002	0.0310145932605304	8.69409448844411e-05	1494.90497581484	0.129862641644999	0.0535488205020936	2.42512608919037	0.0153030706928617	0.118195119745886	0.0816832618064927	0.0864574187095775
ENSG00000228655	0.497512651996756	0.058985048164607	3.32464464348632e-17	83.2107569750216	0.6481965200713	0.116515605444288	5.56317342728168	2.64912379190804e-08	1.89603676728618e-05	1.20681397135174	1.30829395562437
ARHGAP15-AS1	0.469734384877063	0.112466351972568	2.95812927146165e-05	16.4919679173007	0.617927511423054	0.194381190281324	3.17894705001415	0.00147811089917412	0.0297074925336353	1.12364658621308	1.23694268525226
ENSG00000257277	0.595343592442248	0.110216950918719	6.60634364758509e-08	9.98316557843566	0.749004450951108	0.219060426013082	3.41916823856801	0.000628128770083473	0.0173678501122637	1.49971717756862	1.54592228417137
GTDC1	0.317928101766209	0.0589671351837154	6.98271750809112e-08	265.274355065404	0.398609522215207	0.0927093422640614	4.29956153803636	1.71136352528953e-05	0.00153107613168784	0.669142654792627	0.71995789307466
ZEB2	-0.00541686115724333	0.0380081643070973	0.886670580007389	1311.38449805609	-0.0660342678003117	0.0639243376120186	-1.03300668050875	0.301600772343568	0.590415248458014	-0.298943473410613	-0.375318304219559
ENSG00000283118	-0.0536799649259593	0.189840954623478	0.777358651949264	3.43096850752198	-0.18969230761463	0.34376415761441	-0.551809440899894	0.581078918326731	0.803309336281068	-0.443441908889839	-0.666809787637772
ZEB2-AS1	-0.083122029836286	0.0904948304506759	0.358342540383861	15.4917762805048	-0.187050414803983	0.165947376223407	-1.1271670517536	0.259671858139721	0.551310571590973	-0.531590659894488	-0.660582216381072
LINC02993	0.249916670112768	0.229788738350746	0.276774732389534	2.99873650573708	0.282972049884172	0.418574799001491	0.676036996396346	0.49901715614098	0.750506423367294	0.465518256417428	0.447372799544794
TEX41	-0.455078592204018	0.126516555953038	0.000321922755490038	26.8645095969109	-0.778163411884221	0.214252813129646	-3.63198690611053	0.000281247395568225	0.0100627041578749	-1.64521861026281	-2.05397648856452
ACVR2A	0.0231697855303237	0.0860567369614332	0.787746166134449	53.3077050753093	-0.0302430454345442	0.135214708874922	-0.223666830969698	0.823016557137382	0.928309907471394	-0.213355821573178	-0.290949859463243
ORC4	0.253994998763474	0.0490838181610251	2.28253435813015e-07	75.7601806886265	0.308950311719553	0.0970614318529367	3.18303888394786	0.00145738041206573	0.029402675644413	0.477728662781285	0.50860975664352
MBD5	0.0501518605394456	0.0381052691340631	0.188127131336911	449.362237201047	0.0149817269895276	0.0665694116603406	0.225054219586158	0.821937094849534	0.92796561151052	-0.132572214213709	-0.184344287994227
EPC2	0.103797847250114	0.0367549393134625	0.00474207414400119	188.616445952289	0.0915962207992316	0.0635906420512906	1.44040408847189	0.149753107644996	0.416310738929197	0.0280424281138672	-0.00374565902145757
ENSG00000289474	-0.0482588766088632	0.305588083104255	0.874518789819165	141.30752964516	0.314641703581162	0.489559322644572	0.642703936024515	0.52041622655138	0.763699993924299	-0.427211316175186	0.522025724250202
MMADHC	0.0877949560700005	0.0806067598482782	0.276076237645376	19.4636979816973	0.0631709519439455	0.147330282653316	0.428770995387238	0.668089888622537	0.851756757558055	-0.0198697979574626	-0.0707507951018165
MMADHC-DT	0.409930838628063	0.302619214341348	0.175542030399644	6.87877111870189	0.558072586672732	0.452856226646729	1.23233943542104	0.217822314521853	0.502155428697142	0.944596376129175	1.09585035650797
RBM43	0.0536076799970519	0.130573328765813	0.681398040545755	7.60376422605871	0.0312500784256338	0.2287768340344	0.136596340960531	0.891349868881794	0.959176441764463	-0.122225583642335	-0.145995904823994
NMI	-0.0162948854453628	0.0623791003199066	0.793920174857949	33.3694628611639	-0.0787297063013436	0.114211773675306	-0.689330913686407	0.490615048295644	0.744401003350269	-0.331511985752274	-0.405244479718275
RIF1	0.169848583206022	0.0477798817319653	0.00037824684493685	121.26102247053	0.21113330293353	0.0812133624642698	2.59973601051698	0.00932955003113739	0.0889656499268268	0.225796556269768	0.278031744592026
NEB	0.00176877997918874	0.141331009674291	0.990014608969134	56.3034115314525	-0.0213673421747995	0.216182080809562	-0.0988395619784154	0.921265656353219	0.971638390222189	-0.277429856982101	-0.270027710661211
ARL5A	0.0108140348546698	0.0466718390221177	0.816768206207199	286.195624253475	-0.0284467202158795	0.0805928012500249	-0.352968500593851	0.724112055447807	0.879571526525938	-0.250348607001136	-0.286715492628087
ENSG00000288066	0.52321664061394	0.143023221096047	0.000253929829986228	23.9818738674511	0.658813933313438	0.232461381313047	2.83407906118495	0.00459579603205739	0.0579898533604264	1.28377102240585	1.33332173012784
CACNB4	-0.0641000956646716	0.0752804860507165	0.394500796268541	264.121615477444	-0.14983767962358	0.122740325345234	-1.22076977718715	0.222173199907858	0.507453317120778	-0.47463950025173	-0.57286292699178
STAM2	-0.159100148084345	0.0455616977830571	0.000479469485039243	96.2014432795738	-0.244955730246122	0.0824072883146288	-2.9725007976344	0.00295384442674015	0.0435348910432329	-0.75906710380725	-0.797078851143952
FMNL2	-0.103856062003626	0.0430749623079113	0.0159064912894147	1192.56808587145	-0.188984005215382	0.0715533483299539	-2.64116228836587	0.00826221318500758	0.083092968354764	-0.593667794919083	-0.665140150003408
PRPF40A	0.0192345109870612	0.0322530855735274	0.550933495632158	155.260048113595	-0.0265323741983435	0.0632200064587529	-0.419683193415272	0.674716904330238	0.855970248989311	-0.225137927784326	-0.282202922630494
ARL6IP6	0.204123830200829	0.0506852782844746	5.64257150324759e-05	51.4560452426526	0.238037262297525	0.0934266073446253	2.54785300529506	0.0108388131203043	0.0966758885954868	0.328415724530223	0.341450791478181
NR4A2	0.388985067672787	0.243587027047911	0.110287135650059	14.6589482165144	0.480720537983611	0.386274057448814	1.24450640345504	0.213313244101629	0.497126361027728	0.881885300864567	0.913513134830455
GPD2	-0.0927476078833497	0.0474470459643607	0.0506113539158219	206.81941460045	-0.199013958692249	0.0778037297116602	-2.55789740967166	0.0105307154304816	0.095338866402596	-0.560409381853382	-0.688783141773113
CYTIP	0.0282848165396619	0.0908645632936935	0.755583626880413	55.5851473909075	-0.00753762041829766	0.14971329196494	-0.0503470354526893	0.959845842399896	0.986420484435936	-0.198041556211815	-0.237427759084127
ENSG00000234584	0.213037899766989	0.198464503762036	0.283077896976244	4.68501303217088	0.24070330728888	0.344652443654772	0.69839431496962	0.484930630701557	0.740647458841513	0.355104209221047	0.34773529518337
ACVR1	-0.0477183429553687	0.0542329181374099	0.378925489719645	74.4548100363093	-0.148716304489195	0.0982051671935741	-1.51434296930687	0.129938875687654	0.386784319658977	-0.425592972944959	-0.570219578432471
PKP4	0.259778606554733	0.255986147998547	0.310193977837263	18.3350792934461	0.424685230033685	0.38393855697832	1.10612810908092	0.268671073800088	0.559067897765475	0.495044629057871	0.781424553589425
TANC1	-0.193529399789407	0.144923926205216	0.181750004567952	208.383953071726	-0.313094002904644	0.222365477006189	-1.40801534087025	0.159126527452728	0.430677952347373	-0.862147358030907	-0.957697005892409
WDSUB1	-0.0675086946451924	0.0650228044666524	0.299162499602677	69.2795239265065	-0.129261785553938	0.106641873510558	-1.21211097759963	0.225469902146908	0.512297839393055	-0.484844753983891	-0.524360638794249
BAZ2B	0.0878153916757064	0.0270263129184012	0.00115707563021007	738.324136768323	0.0752166570623021	0.049808924058874	1.51010403222917	0.131016880785264	0.388110019580723	-0.0198086143032424	-0.0423561961008907
ENSG00000226266	0.12311820786581	0.079487500758286	0.12140570668979	33.2317270691349	0.100792139400689	0.1302614075035	0.773768235215641	0.439067860103474	0.707152299251538	0.0858870685091687	0.0179313136893903
MARCHF7	0.0153428375273336	0.0249021477238025	0.537811976623911	264.709422918423	-0.0317322131234588	0.0466732022356139	-0.679880779623165	0.496579952618493	0.748588758434829	-0.23678949352327	-0.294460182765731
CD302	0.297311053814172	0.0464943039616268	1.61000403480068e-10	187.497631442122	0.397895242327608	0.0779374289915837	5.10531650165899	3.30241310951827e-07	0.000109089713051087	0.607415767364374	0.718274165075052
ENSG00000287091	0.653286382311393	0.164840582032086	7.39702269525115e-05	6.18186293179178	0.817165374412546	0.27077462667322	3.01788016274778	0.00254549542901402	0.0402375676220708	1.67319633306421	1.7065938322629
LY75	-0.0957650063000783	0.0760868686783578	0.208164999567361	65.2979785535093	-0.170250287248148	0.126313504484492	-1.34783915578125	0.177710121063145	0.456345306254382	-0.569443391612145	-0.620980310106165
RBMS1	-0.00178183232751515	0.0500043366869639	0.971574551550166	240.580938259741	-0.0369257003554476	0.0834434073798064	-0.442523879536393	0.658110154232905	0.846657990511535	-0.288060294795853	-0.306702470445846
TANK-AS1	-0.304209032605593	0.211684217912911	0.150692744549011	4.55717547486083	-0.479009746534565	0.374669155412828	-1.27848727234237	0.201077669652421	0.483527342216816	-1.19351920386153	-1.34879997263636
TANK	0.010110437650166	0.0320320995655014	0.752279902624561	279.689931814263	-0.0414141356852369	0.0549280821803369	-0.753970174113639	0.450867131374929	0.713829115992462	-0.252455158120301	-0.317282782688152
PSMD14	0.00668794495396136	0.0748505906971366	0.928803284356502	64.4346545053225	-0.0453722849128307	0.12363926394177	-0.366973107622185	0.713639077687239	0.874206439651128	-0.262702009263787	-0.326613084152371
IFIH1	-0.192026237377941	0.110811564031107	0.0831120356517856	38.0897697788587	-0.318198012109769	0.18188468909588	-1.74944913555661	0.0802134137687138	0.299272924871804	-0.857646930172622	-0.969728372529113
GCA	-0.0299014207284232	0.0657203077480899	0.649123680927974	93.503121331334	-0.0986653764492241	0.110375494178159	-0.893906543149575	0.371371896620619	0.653336630365074	-0.372249586676514	-0.452237607484716
TTC21B	0.199084120796008	0.0927753543306919	0.0318831186028533	46.9654588822302	0.237211957519226	0.15527214940093	1.52771735584543	0.126582729039963	0.381912247827131	0.313326970028308	0.339505351339715
CERS6	0.216427549509418	0.083348533782029	0.00941358880431167	179.363483810332	0.27004640688222	0.133406382397586	2.0242390358612	0.0429455629154442	0.21295907892212	0.365252729443675	0.416903977150143
DHRS9	-0.252622564121811	0.136427184642684	0.0640685493058895	48.3132788083164	-0.425939785879802	0.217850997615385	-1.95518859469166	0.0505608142619053	0.232464900653168	-1.03907070375	-1.22370142199273
BBS5	0.301067946852925	0.179325377597182	0.0931730885152158	6.19216101761127	0.649593760417703	0.317205855378204	2.04786182034122	0.0405735408133397	0.206171178914342	0.618663804145517	1.31158758426247
FASTKD1	0.0913005883461797	0.0506780543144502	0.0716114504358953	89.9839506799386	0.0827862757908683	0.0881723681117481	0.938914056226169	0.347774871778047	0.633289061695511	-0.00937402914613872	-0.0245127999463565
PPIG	0.0784504696130864	0.0297007392533557	0.00825729006567437	155.370921055669	0.0776884571619476	0.0560565033805602	1.38589552463754	0.165778807583635	0.439993485393484	-0.0478469392505624	-0.0365295739189375
KLHL23	0.787647440659738	0.429748249361611	0.0668306405113265	3.96241255189346	0.842634536513283	0.6035954187396	1.39602540104236	0.16270684616332	0.435790498777972	2.07546973043435	1.76663071990328
SSB	0.179142160782003	0.0604000150690706	0.00301770073807502	45.219747676695	0.191376444274701	0.114189259023049	1.67595836869448	0.0937463474211345	0.32659118275459	0.253621277741671	0.231460118138998
METTL5	0.0771305272394659	0.074076438835361	0.297769336472741	22.4314225380319	0.0784872984578622	0.158240795136036	0.495999140995142	0.619895017003186	0.826291516197831	-0.0517988112400827	-0.0346465145180969
UBR3	0.110608804567934	0.0399527993704061	0.00563172371154089	206.59392908334	0.122347522848087	0.0712055556907369	1.71823001254947	0.0857546692817409	0.31033161709645	0.0484342512601152	0.0687424918882769
GORASP2	0.122960180808893	0.0703207966109762	0.0803669858961664	33.2812978889603	0.13322268949283	0.130856156389784	1.01808499629163	0.308637564914329	0.597522764810357	0.085413939748174	0.0943778526174005
TLK1	0.034496875701702	0.0337950495108513	0.307364780955378	193.825998671286	0.00464219613345338	0.0625336698448765	0.0742351463614562	0.940823280240467	0.97929589599671	-0.179442818046927	-0.20871702745873
METTL8	-0.0332636019089504	0.0538941616650478	0.537101282061904	88.6159214479331	-0.0891206640729101	0.0923719468440562	-0.964802270795105	0.334643858337506	0.620497528348027	-0.3823158667631	-0.429738444684225
DCAF17	0.20190977747636	0.0666767259241741	0.00246023560910353	43.4722904765464	0.28305372472772	0.115211176434829	2.45682522726285	0.0140170861155292	0.112232517356347	0.321786910181948	0.447565326624631
CYBRD1	0.0338825540667068	0.0555362991564215	0.541797260884945	94.7511824728528	0.00685619450840335	0.0900373190572645	0.0761483635917985	0.939301063225741	0.978729828335266	-0.181282080510511	-0.20349810540911
DYNC1I2	0.433884133701862	0.0798436223698926	5.50508541618529e-08	91.2032030227731	0.606929519945192	0.128212426749611	4.73378076783835	2.20375757664085e-06	0.000388917929587179	1.01631189776912	1.21101779710656
SLC25A12	0.202082735277455	0.101443181754664	0.0463624953540525	41.1098032851642	0.255589223262282	0.172059355243329	1.4854712369509	0.137419037231324	0.397489837762095	0.322304741189709	0.382824948356275
HAT1	-0.0869902482032948	0.0656603890261361	0.185220494008963	41.1542246413754	-0.190422831966924	0.116996694503937	-1.6275915552513	0.103611520932495	0.345541606050564	-0.543172001716252	-0.668531807713806
METAP1D	0.196164004825561	0.0916714679485818	0.032366173012422	24.7043553759627	0.255588609318947	0.16768189964032	1.52424686186874	0.127447055750952	0.383504495590231	0.304584221298976	0.382823501145454
ITGA6	0.0273075771750453	0.162680614103917	0.866693373984413	51.4905953940847	0.0114429128312397	0.254976073930318	0.0448783788017964	0.964204250694126	0.98799695567759	-0.200967384603469	-0.192686116718746
PDK1-AS1	0.281730775193339	0.168195392043937	0.0939301564712521	44.4955924101645	0.341305121638296	0.262286107607271	1.30127029888042	0.193165949918796	0.474824829766046	0.560768831936651	0.58487775792423
PDK1	0.175230414803473	0.106130859495991	0.0987224804456651	76.0400688567204	0.170848278326233	0.167604111483051	1.01935612924096	0.308033925680037	0.597380861739563	0.241909615420936	0.183070336502808
RAPGEF4	1.13758770336445	0.502592158008638	0.0236085169340458	15.6412719256689	1.38384295664648	0.758920331682656	1.82343639888823	0.0682373216660806	0.273607656682429	3.1231814713605	3.04238800555926
MAP3K20	-0.107824670512108	0.159764179088297	0.499739992337005	59.016102418793	-0.205778438893656	0.245819139269795	-0.837113169889539	0.402528958278496	0.679003507895564	-0.605549702126154	-0.704728634451325
SP3	0.0838495228659874	0.0397782987359422	0.0350377981522301	191.25984910375	0.0784569848767627	0.067428753417822	1.16355383868072	0.244604867726144	0.533917368648507	-0.0316823189258555	-0.034717970856364
OLA1	0.0749782672065697	0.0370900878980129	0.0432262074674143	139.904704999109	0.0553398303419186	0.068828488824374	0.80402506704929	0.421382498247256	0.693358062079051	-0.0582426199306369	-0.0892106158787825
CIR1	-0.026438027738174	0.0566802935055447	0.640899681069039	58.9758106291678	-0.0729566224464888	0.0989681706269157	-0.737172587755677	0.461017401219795	0.722014001934672	-0.361880281151967	-0.39163594460583
SCRN3	0.252867720011416	0.125652515658767	0.0441739347683856	21.2568898372293	0.382442347209687	0.220757534416717	1.73240903518954	0.0832007604272195	0.305523095810547	0.474353620496358	0.681848006874642
GPR155	0.0937070680575576	0.0873356109321172	0.283291884321059	126.848031926655	0.102166183491117	0.147970653388301	0.690448958301316	0.489911897679142	0.743933872913766	-0.0021690935710668	0.0211702632215229
ENSG00000236449	0.320581438483691	0.0653204924299299	9.20927403472964e-07	43.3657911188484	0.375510074502501	0.132881947511906	2.82589231670357	0.00471491113996632	0.0589730099186273	0.677086673609009	0.665506987253828
WIPF1	0.0571118722189295	0.0282888555861817	0.0434994455476987	435.279361848696	0.0341470586465758	0.0475634050284407	0.717927125405707	0.472802221631006	0.732280719075769	-0.111734126314885	-0.139167031721173
ATP5MC3	0.55131557542522	0.241548527658146	0.02246446167067	9.82862175540091	0.769952096542798	0.369316475280879	2.0848030025122	0.0370871860721163	0.195693088490387	1.36789847799429	1.59530087934245
LNPK	0.163141391738199	0.0853973363876398	0.0560842614849952	41.6056768873317	0.172733676543624	0.146834233290131	1.1763855926044	0.239440826356598	0.528399355027795	0.205715405289413	0.187514669633484
MTX2	-0.00248565163578864	0.0881409117683634	0.977501932109237	59.6338277177044	0.0342901103210794	0.148916463477765	0.230264065639722	0.817886581850625	0.926152134480232	-0.290167510887735	-0.138829824816801
ENSG00000229337	0.553950809303656	0.292263254112842	0.0580416765517791	3.91006054683675	0.759973239649658	0.48762129008392	1.55853170299202	0.119107258760263	0.371512068741636	1.37578829739713	1.57177833440347
HNRNPA3	0.0705869123062005	0.0323668400910602	0.029195223671972	228.957073073109	0.0635057659575544	0.0567970403820226	1.11811752039205	0.26351680451988	0.554538874980335	-0.0713902184725419	-0.0699615586426052
NFE2L2	-0.081880413988007	0.0392835694502201	0.0371290226196521	234.198425072998	-0.167259935515526	0.0664716940266227	-2.51625805487274	0.0118608304075224	0.101800851525724	-0.527873295416598	-0.613931338087901
ENSG00000213963	0.178522909910537	0.0788084095142538	0.0234956613044343	20.2063096069888	0.156070583317178	0.142836410934397	1.09265265275294	0.274546335491374	0.564832392228581	0.25176725727658	0.148235785945808
RBM45	0.0787814288534013	0.0630999267187063	0.211841220413158	34.2948178270048	0.0238075173993879	0.119394486160395	0.199402151347298	0.841948177744068	0.936523776021139	-0.046856056180504	-0.163539795680008
OSBPL6	-0.0811971776223227	0.127059564807115	0.522791620152405	74.9311337426815	-0.155211265599172	0.204975182294753	-0.757219795399325	0.448918192553836	0.712270018889548	-0.525827704101605	-0.585529750351205
CHROMR	0.0663956548080789	0.0667261580009171	0.319713468100083	49.6009684374839	0.0316387339547539	0.113121350275253	0.27968843969568	0.779716548297333	0.907333419900148	-0.0839387307702884	-0.145079751075382
PRKRA	0.408168993038916	0.08831619952605	3.80649425852708e-06	38.3865984828555	0.546102378153758	0.142681525486057	3.82742177933276	0.000129492515434931	0.00622482118040379	0.93932145778974	1.06763372099231
PLEKHA3	0.1523602618246	0.0767104395685804	0.0470140339320079	31.2047811236775	0.208268024389569	0.128547585833316	1.62016286062053	0.105197297083215	0.347384553341092	0.173436992100764	0.271277599900424
TTN-AS1	0.0985277405039968	0.143424678049043	0.492104755644611	46.2155115543586	0.0710201869219474	0.226297134649155	0.313835997225751	0.753645602777193	0.894364066007606	0.012263870164676	-0.0522482767789362
TTN	0.00696575350231969	0.441371291779003	0.98740825113425	6.23792298389419	-0.244757276261693	0.6734075085786	-0.363460866033876	0.716260641306428	0.874997863973016	-0.261870257936875	-0.796611047785606
SESTD1	0.680821828010285	0.586446910054673	0.245671742957581	4.83449669109142	1.68181276642261	0.818640957163099	2.05439607157053	0.0399373729800345	0.204415246762727	1.75563671739549	3.74477389163594
CWC22	-0.0569692343960494	0.0538892806323093	0.290441599110044	54.8609693983106	-0.133940972568525	0.0936445822519613	-1.43031203031204	0.152627483512583	0.420239339622271	-0.453289893275081	-0.535390598238223
UBE2E3	0.122772218818345	0.0551399868632205	0.0259770227766342	104.189726292171	0.122871970454992	0.088944446783752	1.38144622737074	0.167141800589528	0.442062783205684	0.084851186600469	0.0699787399409022
ITGA4	0.794718196233159	0.310397492794137	0.010457457292425	6.37287478780914	1.16617054904743	0.502371086679133	2.32133293489533	0.0202688820241485	0.138971570095661	2.09663938257508	2.5292822415868
ITPRID2	0.173105907025089	0.0707267911713398	0.0143839354263793	45.8777158703682	0.253747291724679	0.125848404158288	2.01629328096624	0.0437693171016246	0.214566252747424	0.235548896234473	0.378483076553547
DNAJC10	-0.211090363279697	0.0478330929500361	1.01919202956602e-05	95.6553192783194	-0.322717893740516	0.0814037234350403	-3.96441194729922	7.35770986430755e-05	0.00426979171990424	-0.914724410721406	-0.980382811200463
NUP35	0.132150519337397	0.0961336376787886	0.169238642664275	21.8394126431399	0.143133086915861	0.165676485077359	0.863931214191487	0.387625678410408	0.666192851515647	0.112929566286765	0.117739022262667
ENSG00000272800	0.132718450468526	0.133103550474753	0.318712690255584	16.5429922828459	0.136879517962298	0.22379849226462	0.611619482228018	0.540789545181094	0.777826472096464	0.114629936828647	0.102997869211322
ENSG00000287621	0.272743275877531	0.269845178547179	0.31214095767288	10.7451659852045	0.0625481320735605	0.421925172407039	0.148244608674875	0.882149728087174	0.955983760678588	0.533860500549008	-0.0722189300341952
ENSG00000283839	0.516842502702974	0.210055997171646	0.0138744084342265	4.88268604655966	0.656996037912809	0.337561218811043	1.9463018892599	0.051618486791683	0.23458636589798	1.26468702482299	1.32903651723086
ZNF804A	1.38035933680463	0.293676985244662	2.59825479038151e-06	92.763840897874	1.90944929714818	0.456516726418713	4.18264914875615	2.88131870009695e-05	0.00229135980329315	3.85003321672174	4.28136746954649
FSIP2-AS1	0.666530455618098	0.359627701793039	0.0638264519672553	3.85402983468451	0.950717617008695	0.516856161745873	1.83942397783804	0.0658528500472036	0.267806487656926	1.71284873257341	2.0214083106958
LINC01473	0.024519397243959	0.0604326839120277	0.68494045699022	219.196666613802	-0.00833511953551499	0.0970329666494468	-0.0858998732423329	0.931546012277756	0.975779110185733	-0.209315120377099	-0.239307654649765
ZC3H15	0.16993034511258	0.0620855830776366	0.0061995905470685	60.658548641062	0.221316618612146	0.11242642508792	1.96854625982345	0.0490052189440072	0.228864723400304	0.226041349220424	0.302036247637139
ITGAV	-0.0381045356374569	0.0661528958728716	0.564610403724363	224.288875732427	-0.104840789193044	0.112494739317714	-0.931961706199848	0.3513563159412	0.636491902628503	-0.396809492232775	-0.466794527715043
ENSG00000227227	0.482221861390346	0.123478205304286	9.41009168479842e-05	11.3261650485745	0.569129748451447	0.231564800105914	2.45775587736623	0.0139808174638608	0.112155873834822	1.16103375525841	1.12191472316065
[truncated: 10,740 more rows]
