# Supplementary material for: Integrative analysis reveals generalizable human neurodegenerative disease-associated glial states
Source: bioRxiv. 2025 Sep 25:2025.09.25.678630. Preprint. [Version 1] doi: 10.1101/2025.09.25.678630 (PMC12485690; doi:10.1101/2025.09.25.678630)
Supplement: Supplement 6 [file media-6.zip › microglia_diffexp/Mathys_2024_AD_HIP.csv]

gene	nebula_logFC	nebula_SE	nebula_pval	DESeq_basemean	DESeq_logFC	DESeq_lfcSE	DESeq_stat	DESeq_pval	DESeq_padj	nebula_zscore	DESeq_zscore
ENSG00000238009	0.398954102973503	0.207609345574218	0.0546488397960217	5.10913721471316	0.668183905599382	0.341873143245255	1.95447907740456	0.0506445868551783	0.38288441540024	1.55829476853863	1.78109320959605
ENSG00000241860	0.191276458905353	0.167135518647038	0.252441490386871	5.42517871307524	0.272982139788375	0.313713227061332	0.870164584214377	0.384210467206937	0.777095203526285	0.75200437404981	0.727785666538904
ENSG00000290385	-0.180691393624085	0.191161823727446	0.344542793734957	5.6422548600953	-0.272325624476464	0.329196647668392	-0.827243006285971	0.408099340334017	0.791411015150271	-0.692128468937872	-0.725590383563213
ENSG00000291215	-0.337409885103831	0.168104525615121	0.0447343987482631	6.84668814155958	-0.529013042028957	0.320759385408352	-1.64925195050951	0.0990960289628928	0.500597206482565	-1.3005743846544	-1.4097239490119
LINC01409	-0.0883777535772658	0.115843389164756	0.445518752714807	14.803161013971	-0.133999960936798	0.194648112310433	-0.688421579568617	0.491187338367023	0.83685071976959	-0.33372878858699	-0.356919296009441
LINC00115	0.208060264669168	0.147343839278727	0.157928452810896	6.36358590748983	0.413084149166708	0.280314991985067	1.4736427268532	0.140577810908226	0.570342748340151	0.817166040492295	1.10119114202515
LINC01128	0.0913191896457848	0.119840405544463	0.4460560168743	12.9836919511584	0.0716195140641076	0.22360785499935	0.32029068953913	0.748747980387254	0.937105490126253	0.363928967932069	0.191105947687161
NOC2L	-0.0321106198006541	0.1051946754624	0.760176151218091	18.3273465153465	-0.00447888353957775	0.192922531300166	-0.0232159691737048	0.981478000482167	0.9956689425466	-0.115276534406891	-0.0117145433752586
C1orf159	-0.140726424766191	0.116113427590932	0.225522434019661	10.9636031718466	-0.226682200747496	0.206286364799074	-1.09887146912637	0.27182413292782	0.699524361238668	-0.53696795250024	-0.603939706203471
SDF4	0.0786720709323929	0.15421321753237	0.609945478777818	14.9208116380025	0.153412283416722	0.276663706036095	0.554508163050151	0.579231120640751	0.872992004498499	0.314827629257303	0.409103305947555
B3GALT6	-0.083192410405962	0.281950281777713	0.767947611236063	3.14141323209898	-0.108272822489799	0.490420958258068	-0.220775276151276	0.825267415357753	0.96065277307831	-0.313597144615825	-0.288350298267515
UBE2J2	-0.0250417928126302	0.0772511988145708	0.745816470524453	30.5722389890653	-0.0190504890461554	0.13841992848165	-0.137628224888737	0.890534247559198	0.97722921050178	-0.0878324282956106	-0.0505513688206973
DVL1	-0.0892666259215673	0.22513159844167	0.691729828725069	3.7936452543667	-0.106604130451274	0.427973983240951	-0.249090212549802	0.803291000155838	0.95611141684304	-0.337179758171862	-0.283902833546272
AURKAIP1	0.560396710088235	0.192293661411431	0.00356515105998594	5.63829963010882	0.808844123479456	0.378109775452878	2.13917802709721	0.0324212530239054	0.318305607800238	2.18508165242261	2.15598644469358
CCNL2	-0.0968137224837248	0.0542952552079192	0.0745704673308882	49.9959894176734	-0.137453250689069	0.103940277822067	-1.32242527698812	0.18602657639753	0.619388516354288	-0.366480704316794	-0.366123141890454
MRPL20	0.046155947087587	0.0873906790230312	0.597390782725513	21.4241481375413	0.0660823728192127	0.164452316999969	0.401833029930646	0.687806911989448	0.91942625017398	0.188586605868803	0.176348137513282
ATAD3B	-0.167833366458507	0.0959622645804574	0.0802993675119469	14.1222747599769	-0.227705302549954	0.185482274871036	-1.22763915154844	0.21958245776474	0.654163855648284	-0.642208296537034	-0.606666518022321
ATAD3A	0.148661306151849	0.140825738660546	0.291132642920869	6.56083004805985	0.211646530466308	0.288706981653993	0.733084213113904	0.463507068147823	0.822709204384417	0.586554749084166	0.56431154889583
SSU72	-0.0478225246975269	0.0857305788303119	0.576964968446235	22.4193828974174	-0.0485721995138523	0.165949941371521	-0.292691875106549	0.769757680791854	0.944277319792974	-0.176276638940595	-0.12923381158702
MIB2	-0.440049986133798	0.153890469652499	0.00424307782525001	8.66700959048528	-0.6177026674857	0.28154561282142	-2.19397013967147	0.0282375563005459	0.299260808788846	-1.69906565183513	-1.64610308383888
CDK11B	-0.0378243941044977	0.0664088403170848	0.568970290702838	29.0911492528643	-0.0415321796787336	0.125815701751809	-0.330103310639734	0.741321901790307	0.935973970050183	-0.137459766300423	-0.110470469322126
SLC35E2B	0.0761607260282898	0.0783104434371941	0.330777611031311	22.3420965303125	0.155720253987357	0.167674207076773	0.928707263342285	0.353040815559267	0.759785100399858	0.305077551041073	0.415254601365517
CDK11A	-0.0328730756748188	0.0949136637835009	0.729081848203889	41.6806193177773	-0.0590384909036029	0.156872678623017	-0.37634654690559	0.706659279103839	0.923979507559027	-0.118236703038999	-0.157128989752622
ENSG00000290854	-0.120237611225424	0.12041605813626	0.318028201546122	15.0536257585138	-0.135377076512358	0.208786099723895	-0.648400811602807	0.516725745538478	0.845867615617559	-0.457421915532621	-0.360589639486834
NADK	-0.00669699414006877	0.0950023560919982	0.943801330090205	23.2893725075728	-0.0366031149297709	0.165578311966401	-0.221062254440656	0.825043959774915	0.96065277307831	-0.0166103426210263	-0.0973333289309512
GNB1	-0.0518792270896844	0.0236891816741462	0.028524484117756	265.139102486483	-0.0803363544578331	0.049062624299752	-1.63742473225671	0.101541753990175	0.505787738453428	-0.192026433227663	-0.213892907005463
CFAP74	0.0426231558593432	0.186894914223454	0.819600004848514	24.1629659045389	0.0861175434038321	0.285729611498101	0.301395234999661	0.763113127411147	0.941363815998298	0.174870851118943	0.229746674991751
PRKCZ	-0.370499032155795	0.451690212849055	0.412073433170344	9.07187673179218	-0.527451654444976	0.614434992389168	-0.858433619468895	0.390653070092749	0.781634309767229	-1.42904012081748	-1.40556247641203
FAAP20	-0.100899937899093	0.129947342926308	0.437472778654612	10.818418005148	-0.135023346531965	0.222780804989886	-0.606081599077148	0.544460569311672	0.857884006060088	-0.382345080350173	-0.359646864203963
SKI	-0.0265837046845541	0.070654715647779	0.706732436609259	241.950617506988	-0.0380940196902801	0.118412314282919	-0.321706571828865	0.747674998723131	0.937105490126253	-0.0938187670614363	-0.101306947892399
MORN1	-0.399562442957741	0.274592025517229	0.145637963716578	4.54967314845074	-0.615989176926104	0.475418734194766	-1.29567712128431	0.195086746761759	0.629099132002957	-1.54187628604767	-1.64153622030861
RER1	0.102890062560563	0.0657623556437132	0.117682862238982	27.5796190716541	0.132326002482637	0.130871436009479	1.01111446865344	0.311961646169054	0.734242694395242	0.408851875878653	0.352903307151205
PEX10	-0.0740998684779969	0.159503363217082	0.642242154755128	5.28274269769422	-0.210330994431829	0.376360972486406	-0.558854423832231	0.57626107607482	0.870900146570436	-0.278296141222318	-0.560359817548285
PANK4	0.136165893854252	0.182583525165543	0.455804451647855	3.71722575327286	0.157565909078873	0.355242963369204	0.443544067937285	0.657372251765752	0.904899150783755	0.538042397377092	0.420173715089075
TNFRSF14-AS1	-0.148523001435184	0.194568254483809	0.445256760786928	3.27105909507989	-0.213587016003934	0.34516899201748	-0.618789697056906	0.536054910414947	0.854129025526565	-0.567237483466421	-0.56903789639041
TNFRSF14	0.11352403239154	0.114265415205737	0.320460628230994	18.7929866139378	0.179606401147351	0.191349136926744	0.938631885317109	0.347919776183097	0.756521014306804	0.450137339070765	0.478916915542084
TPRG1L	-0.290773401034578	0.343092966963753	0.396713058145411	2.83018546642976	-0.390608875026877	0.581772429127425	-0.67141180205589	0.501958228512834	0.840320118897359	-1.11951229053016	-1.0408436308922
WRAP73	-0.16785192906143	0.146564799461739	0.252109588609458	10.7371931226513	-0.211735078888477	0.257326886341279	-0.822825325013511	0.410607332903151	0.793191483556772	-0.642280364228773	-0.564102039565544
LRRC47	0.00735441259973511	0.214703740460554	0.972674789204178	8.06381785252841	0.0182953515005048	0.35592379754267	0.0514024395862754	0.959004840836305	0.992901714854329	0.0379430222064443	0.0489842581744971
CEP104	0.0278390375294319	0.0757569423375593	0.71326222475141	31.1607753412911	0.0477996816794345	0.13297760689375	0.359456624284319	0.719253521176124	0.928922045731098	0.117472797255804	0.127620378300481
DFFB	0.0802485450286853	0.114084505389095	0.481798293515398	10.6822723504173	0.0847053693548209	0.20917884492319	0.404942332413799	0.685519900546482	0.91809368269937	0.320948152853882	0.225982892269575
C1orf174	0.0562234121053221	0.176853590022945	0.750553690314601	6.28667514122706	0.137252730359291	0.309929916490186	0.44285086097404	0.657873612182866	0.904899150783755	0.227672663383921	0.366034219216894
NPHP4	-0.178789976702241	0.0689891461222494	0.00955400074013301	31.4410209504191	-0.273596190704286	0.122712625617861	-2.2295683865187	0.0257761105576819	0.289319227739335	-0.684746383076486	-0.728976747460076
KCNAB2	0.139584815523931	0.178997436445067	0.435500007349584	15.1789673560525	0.238821232781334	0.292451230988901	0.81661900335922	0.414146191701652	0.795744271773129	0.551316063467351	0.636738651720156
RPL22	-0.0474772298807962	0.0934271946933514	0.611331633273808	25.986589447745	-0.0753442827940566	0.158614318382601	-0.475015645260442	0.634775821933759	0.895547416348867	-0.174936061839742	-0.200587838066443
ICMT	0.0573409233747121	0.251080434067824	0.819353394118827	3.73280995787623	0.0709276341959301	0.48287380906362	0.146886480203744	0.883221623403363	0.9754613498781	0.232011303714156	0.189261921807
TNFRSF25	-0.701089783928243	0.331159139191898	0.0342532141782009	7.61427256739371	-1.03181986231018	0.517985147082999	-1.99198735353863	0.0463724454719479	0.367180304171125	-2.71252996806119	-2.7498247843813
PLEKHG5	-0.46045738683285	0.168455805484543	0.0062683829183092	16.891271282673	-0.642739521120176	0.283206279154735	-2.2695101359988	0.0232373215424954	0.276612102891544	-1.77829561052404	-1.71283230690673
NOL9	-0.214246216637681	0.136868342138959	0.117501965823435	18.0216009143099	-0.259653586292921	0.226769660866483	-1.14501025093387	0.252204911028745	0.679834378778028	-0.822402151529132	-0.69181636087573
ZBTB48	-0.226321881067048	0.086445571822917	0.00884246974325647	17.4418650331149	-0.296168665589235	0.168939508754842	-1.753104811137	0.0795840178677229	0.460472540207254	-0.86928486863697	-0.789137809779707
KLHL21	-0.0491883912300609	0.201764159403787	0.807392287785252	9.0009377041404	-0.0130859806806913	0.342850131702452	-0.0381682241617108	0.969553555871835	0.993667237252813	-0.181579496984259	-0.0346545227145613
PHF13	0.0577995255543889	0.215172199412814	0.788222229658812	3.76360930227527	0.200344093752578	0.390637237224718	0.512864813339154	0.608045888329765	0.885729846296934	0.233791786799007	0.534187842790753
THAP3	-0.172590915331996	0.159430923792598	0.279011083138401	4.55601951451175	-0.0630376151228922	0.328158655889073	-0.19209493332457	0.84766784362787	0.96517897596358	-0.660679066345777	-0.167787615472969
DNAJC11	-0.0764750598851057	0.0748864213556053	0.307153073567605	39.281313973104	-0.105677295324394	0.128816483313077	-0.820370907561218	0.412004695046818	0.793827292479269	-0.287517615325693	-0.281432595519097
CAMTA1-DT	0.0985442052236169	0.201669176543591	0.62509455666105	3.49550437910188	0.136335072596302	0.362060960116176	0.376552811859515	0.706505961288445	0.923979507559027	0.391979462661904	0.363588441066794
CAMTA1	-0.0951054723092641	0.107673508617687	0.377086935315254	81.3216099502424	-0.128781350996496	0.183400485764002	-0.702186531622445	0.482562843803804	0.831068822394722	-0.359848571555314	-0.343010448200745
VAMP3	0.0639770585991365	0.0967131622620048	0.508283085534946	12.5049794856752	0.185323715551615	0.172219702671893	1.07608892987516	0.28188748607954	0.707132866043187	0.257775521677966	0.494154930422111
PER3	-0.704818060447123	0.338822587236506	0.0375073777545026	33.6650250446053	-1.0670005832472	0.544817744075193	-1.95845417086845	0.0501767436429491	0.381824178941777	-2.72700467745352	-2.84358984804974
ENSG00000236266	0.0770912491007621	0.258447689457932	0.765485120099762	4.42905669136763	0.0625843923932165	0.430198767341402	0.145477851505674	0.884333601646631	0.975502858652254	0.30869022595633	0.167025180262301
PARK7	-0.0591801548437667	0.129016730365348	0.646448608548833	12.7230645465778	-0.0526592276149837	0.221023830652668	-0.23825135714771	0.811686146456571	0.957571596342074	-0.220371650380848	-0.140126722246906
ENSG00000284747	0.586881665472423	0.182491496013309	0.00130018102322157	4.24824893907037	0.884455315698578	0.313951198214357	2.81717451861642	0.00484481923628922	0.130094920806708	2.2879071887029	2.35750841649072
ERRFI1	-0.41442136553417	0.31903127901736	0.193944215213514	3.13664505043072	-0.710060704730184	0.549148675058146	-1.29302088301497	0.196003836559134	0.630118498658282	-1.59956476089331	-1.89225941639456
ENO1	0.253079819174147	0.0900097902269703	0.00492816478930996	54.033363366088	0.389472429641807	0.148983430659338	2.61419963225552	0.00894367618632524	0.17994369596518	0.991950546183331	1.03826024335092
SLC2A5	-0.0277814494618591	0.0795786730357935	0.727009192362806	265.213519909682	-0.0425178338953059	0.129459531064897	-0.32842567515552	0.742589832668183	0.936655847749536	-0.0984689070094478	-0.113097474338238
GPR157	-0.411400704945564	0.218081572831915	0.0592338944952919	3.52206643112601	-0.645988464042932	0.425498935670085	-1.51819055205301	0.128966368588047	0.551610081813563	-1.58783730881954	-1.72149151944967
MIR34AHG	-0.0686449822976705	0.0776639680993797	0.376765484128355	102.153578010785	-0.130082469741949	0.124252844638369	-1.04691743775	0.295137658599023	0.720208315050038	-0.25711801995673	-0.346478241888829
LNCTAM34A	-0.0400698423127656	0.1457230002998	0.783337236263207	6.64431658211005	-0.0339276351861574	0.262661729918904	-0.12916855149257	0.897224279983	0.978330080652737	-0.146177523716115	-0.0902025333752643
H6PD	-0.149493246934928	0.072504161841976	0.0392213086705945	26.9646974604416	-0.201778433618643	0.134425719344469	-1.5010403857433	0.133345116242108	0.558027257188376	-0.571004377251499	-0.537565190610076
SPSB1	0.202923054253438	0.27143277573055	0.454701662307414	6.05128499408206	0.323868086709484	0.451410466403697	0.717458080424411	0.473091493213763	0.827441120969703	0.797221267759263	0.863408926261995
SLC25A33	-0.0203945352457183	0.108417705678136	0.850789839186658	24.9868504895028	-0.0461726726342936	0.18177535626695	-0.254009529028159	0.799488196390001	0.95526286052057	-0.0697898548942726	-0.122838496634869
PIK3CD	-0.198525054238704	0.0447152989676557	9.00605777867596e-06	135.744025788493	-0.294305835524437	0.0813543070682111	-3.61758149175406	0.000297368718022872	0.0334090949333433	-0.761366105548497	-0.784172920630848
PIK3CD-AS2	0.295601521941342	0.153573774101943	0.0542521661577999	4.86756469832578	0.468567777667948	0.309497469101262	1.51396319662518	0.130035174091462	0.552081600090987	1.15703735970308	1.24906832647195
CLSTN1	-0.0564829210349488	0.147377984041156	0.701532855609918	30.9716748753606	-0.0254796116429282	0.237034573931111	-0.107493228605263	0.914397696988632	0.980892398816315	-0.209899874656029	-0.0676865233474572
CTNNBIP1	-0.165208103959623	0.0928240358062277	0.0751089004039421	22.1058524950807	-0.238060972801631	0.159445459861381	-1.49305582616524	0.13542257428697	0.561467820759381	-0.63201594316477	-0.634266864309033
LZIC	0.217683988517675	0.114173934039794	0.056572443835403	13.5619016568708	0.319289936311715	0.20362712783201	1.56801276780334	0.116878152676281	0.534022630549043	0.854529311503393	0.851207056826201
NMNAT1	-0.207698864731693	0.107093231089788	0.0524500916163533	11.627467551097	-0.367594710345849	0.20500687926218	-1.79308475729607	0.0729593725350905	0.44453332258131	-0.796982627079002	-0.97950535927304
UBE4B	0.113406732657618	0.0469693825289559	0.0157575978610522	87.3048671965523	0.171825301768388	0.0884458606806471	1.94271727863896	0.052050327378886	0.387031418113784	0.449681933053611	0.458178418454855
KIF1B	-0.641437818606611	0.290940712502336	0.027474952879723	25.8966804090259	-0.924193016521795	0.432939226605326	-2.13469457080243	0.0327859667682947	0.319545914927213	-2.48093639973551	-2.46297341297683
PGD	-0.229405807639102	0.0950972119212252	0.0158509501645171	15.4603531545177	-0.37136414523913	0.172768848598209	-2.14948555976531	0.0315959295578068	0.314349143779383	-0.881257945390191	-0.989551807820677
DFFA	-0.131272944813154	0.0928222987885869	0.157291646376341	16.8913835692886	-0.178217850616441	0.176558884795609	-1.00939610500345	0.312784705696834	0.734842325140983	-0.50026563860975	-0.474770583040153
PEX14	0.061060299405482	0.0511986519404229	0.233020042196034	60.9236123488373	0.0511151596173109	0.0931016506347914	0.549025277949364	0.582988102581884	0.874188804032344	0.246451457735345	0.136456922625222
TARDBP	-0.0250314349584117	0.0543188467896909	0.64492479287272	39.5930318835163	0.00375918587335685	0.112286526549553	0.0334785124170521	0.973293000832442	0.994023087664114	-0.0877922148272745	0.0102418885123003
SRM	-0.232151986374529	0.172248929803421	0.177732283327927	11.7129326813769	-0.316729834447878	0.279136384713199	-1.13467771237815	0.256510378957089	0.685697441750837	-0.891919745536565	-0.843938258883059
EXOSC10	0.0353793993322883	0.0839534584317976	0.673450740301974	23.2450999359658	0.0360393114368332	0.157611356314168	0.22865935729273	0.819133686060905	0.959854353793483	0.14674759628337	0.0962761694499551
ENSG00000226849	0.253364556518354	0.159834251832707	0.11292757889619	4.66566432230828	0.421847103086979	0.289542328484991	1.45694450028866	0.145131700881493	0.572769837953475	0.993056014162883	1.12454651708209
MTOR	-0.110316383383822	0.0496536936427361	0.0263025348566741	57.7634362002337	-0.134694131350824	0.0875360432988902	-1.53872766319713	0.123870795932522	0.544546810173646	-0.418903611137788	-0.358769426743954
UBIAD1	-0.100221102395183	0.135943813754969	0.460985871304517	7.55913841715009	-0.160928944522621	0.24033987020454	-0.669589046485142	0.503119798546875	0.840778164262119	-0.379709560534373	-0.428691499454942
FBXO44	-0.444298433126393	0.431239109235332	0.302877057300672	3.42870700329042	-0.638688951626726	0.683692428630434	-0.934175844108938	0.350213193989809	0.758394084891192	-1.71555987786025	-1.70203656718534
MAD2L2	0.307212551725242	0.221898011391305	0.166212640897516	3.68591487309315	0.489604129984464	0.391084112103764	1.25191516308533	0.210600778932693	0.647077915056739	1.20211617320218	1.30513525352103
AGTRAP	-0.0487011717649732	0.122103439470244	0.690002435671713	9.24595086302528	-0.0757383846320219	0.226049825639349	-0.335051727723332	0.737586065943658	0.934421868201672	-0.179687909777215	-0.20163821403784
MTHFR	-0.0400786849807066	0.0760595616501551	0.598236537506996	59.4006522972964	-0.0102412859444434	0.129288269349763	-0.0792128009443589	0.936863362906462	0.986605835236171	-0.146211854605482	-0.027072728596724
CLCN6	0.0929264569635295	0.063055037473722	0.140552778852982	50.4978856209385	0.160726514513175	0.115931554692871	1.38639143535145	0.165627410257264	0.596030808987682	0.370169043533312	0.428597487026799
KIAA2013	0.347817200460771	0.152017280295889	0.022136884004034	11.3606309793696	0.57804544594036	0.276383398918978	2.09146225207909	0.0364866468223333	0.330045735736326	1.35976019114138	1.54085258394104
PLOD1	0.154643930199533	0.126123498215447	0.220149384115324	16.2127427708466	0.248830548798431	0.216437064205731	1.14966699308908	0.250281053939071	0.678520943233313	0.609781766730331	0.663415880856558
MFN2	-0.173862395278492	0.0926282578987298	0.0605193438776362	17.6480697861886	-0.246005480916102	0.177469973242906	-1.38618086440679	0.165691683064035	0.596030808987682	-0.665615476676534	-0.655440884889833
MIIP	-0.297352633572027	0.12514277797821	0.017496387271894	10.4359688210093	-0.434580486043586	0.224802902007776	-1.93316225974945	0.0532162123260931	0.390182593787992	-1.14505558875976	-1.15803852618632
TNFRSF1B	-0.152317589559184	0.0579545774573019	0.00858320704492488	227.036214389875	-0.227991960951248	0.0958401054374078	-2.3788784445792	0.0173654013131244	0.246064854996	-0.58196964189951	-0.607430531451623
LINC02766	-0.0800550164162937	0.0921371282485021	0.384919250659584	16.8757441572035	-0.102174950425962	0.165753262453519	-0.616427990095301	0.537612084676855	0.854910177115324	-0.301416485262975	-0.272098005901725
DHRS3	0.1228808992857	0.0788970786744261	0.11935573188215	107.669034273284	0.157959582703633	0.131808031928142	1.19840635197215	0.230758860818074	0.662930367182494	0.486464561161149	0.42122294976952
PDPN	-0.122965148869341	0.12095774092237	0.309345684293995	30.6375293465709	-0.148550919177592	0.196926157415431	-0.754348336083215	0.450640085259494	0.817965672207791	-0.468011343262141	-0.39570109153681
PRDM2	0.0412023951166075	0.0423162336790036	0.330216334448901	139.062968167172	0.0424102378846985	0.0784812854806214	0.540386636444308	0.588930421858956	0.876148956142199	0.169354871077496	0.113256217274458
ENSG00000289380	-0.21645280261399	0.181766173699722	0.233719918696627	3.77659828069483	-0.295113159624972	0.35239726388378	-0.837444526023051	0.402342746533455	0.787017791097067	-0.830969029708508	-0.786324633093571
TMEM51-AS1	0.27764456652691	0.150042982062719	0.0642510885603028	6.2688465411449	0.394163584843721	0.270998333201534	1.45448711874767	0.145811302191696	0.57384890872469	1.08732104175327	1.05076329770769
TMEM51	0.324994163032217	0.0832125091842661	9.39947415106113e-05	113.176497144719	0.438978290980951	0.134950131821366	3.25289264305445	0.00114236648291908	0.0685818217472704	1.27115173290182	1.17020524381683
FHAD1	0.0439909100128446	0.246439182979042	0.85832549096553	14.1587342379497	0.0720352991206276	0.385881209520982	0.186677395383023	0.851913580398157	0.966377877784489	0.180181037686875	0.192214114639361
EFHD2	-0.26179690181468	0.072444742661218	0.000301804689618684	38.2826697684488	-0.394879755105726	0.139785001296418	-2.82490790459252	0.00472942074227016	0.130094920806708	-1.00701355195986	-1.05222655119194
CASP9	-0.286442356333864	0.140173819569178	0.0410049737919153	9.25525537197258	-0.452803788343713	0.264552884597039	-1.71158136881937	0.0869738442101042	0.475221846541368	-1.10269738608555	-1.20660799988982
DNAJC16	-0.157598930507365	0.0673934749874815	0.0193618721302387	31.2693036464618	-0.232032204758842	0.11126934273309	-2.08532017049327	0.0370402476999087	0.331414207256358	-0.602473988891916	-0.618198750742332
DDI2	-0.0496532368978201	0.0572609077689361	0.385865178723021	62.7356783013769	-0.0849272196235629	0.100605378909925	-0.84416181862006	0.398578987145548	0.785215250291221	-0.183384219868687	-0.226128664349052
PLEKHM2	0.00148240090611168	0.044295654478614	0.97330293309911	77.5187538116094	-0.0102679705336264	0.0881481214124299	-0.11648541533386	0.907267844286179	0.980794115385161	0.0151454474066215	-0.0271438494304383
SPEN-AS1	0.00174972879460601	0.120570798604837	0.988421470155479	10.2829373299572	-0.00768285467331008	0.226875357988018	-0.0338637688175718	0.972985784902158	0.994023087664114	0.0161833246882091	-0.0202538953084974
SPEN	-0.0244649018733152	0.053913658230973	0.649987686819985	134.394804183053	-0.0280589660047072	0.0893280434628579	-0.314111503140377	0.753436353138297	0.938644217734724	-0.0855926993872612	-0.0745611216932005
ZBTB17	-0.0779049383409338	0.152859794314507	0.610296943922055	12.5092354209138	-0.135120061755707	0.263363925384272	-0.513054555814943	0.6079131589138	0.885729846296934	-0.29306899409539	-0.359904633484137
FBXO42	0.00886436959452957	0.0399843454246724	0.824550541230054	112.128290491412	0.00291551665365312	0.0755746302407039	0.0385779810548493	0.969226857794611	0.993667237252813	0.0438052989404508	0.0079933075851998
SZRD1	-0.0265000992635156	0.0861562330032518	0.758400482104603	18.3091232876499	-0.0157472410248388	0.155957784639113	-0.100971176663467	0.91957334090463	0.982522780982706	-0.0934941762841624	-0.0417474201584205
NECAP2	0.0627438801970566	0.0826719102101487	0.447882221688599	19.628817269031	0.0915782706656124	0.152226018706854	0.601594073362501	0.547444374909618	0.858691846523447	0.252987813762896	0.24430082356345
LINC01772	0.682898969695719	0.185286288448877	0.000228126634597454	3.71870375183381	0.922989570477104	0.34037614209473	2.71167528016763	0.00669441370327265	0.155904862614432	2.66068602316691	2.46021145259941
CROCCP3	-0.161045953193008	0.0885143610775937	0.0688453895986045	36.8167147864393	-0.204883252866148	0.153416609368271	-1.33546982761386	0.181722624052498	0.615399845796275	-0.615856754733132	-0.54584027897289
NBPF1	0.134859049423778	0.10707066851404	0.207837847805268	36.8787144273095	0.18052864633793	0.181354518123137	0.995446092031481	0.319519350674333	0.739575397449716	0.532968687512411	0.481374920287562
CROCCP2	-0.00940882069555576	0.0802852371462394	0.906707578782164	35.3427880051236	-0.029334147128547	0.141289159942371	-0.207617818242474	0.835527390570618	0.961474122553434	-0.0271387734158757	-0.0779597853953937
CROCC	0.0201404129133324	0.125386299041288	0.872387264376871	25.9336017328899	0.0716447658945572	0.213642743819576	0.335348463578347	0.737362239385486	0.934421868201672	0.0875835566175606	0.191173249875029
ENSG00000238142	0.615583975908313	0.183206375591785	0.000779262220529624	4.28726792147161	0.898192262591579	0.33456321297358	2.68467131998313	0.00726011640422239	0.162034346545506	2.39934141316136	2.39412067643667
ATP13A2	-0.0377978222310281	0.136546247296916	0.781923440531144	17.7206408096623	-0.0100525075645833	0.228516055338785	-0.0439903776112361	0.964912073997679	0.993243673113164	-0.137356603312234	-0.0265695889129608
SDHB	-0.00943946760513718	0.0618726597008358	0.878743044985613	36.2345588825016	-0.0074938263340398	0.119341297539336	-0.0627932366125797	0.949931151643491	0.990354760293052	-0.0272577573774241	-0.0197500894229231
PADI2	0.108869263075434	0.103241665718121	0.291649953832058	438.636945354132	0.144812980016368	0.156617380029282	0.924629054510381	0.355158894443773	0.761127816075381	0.432065601956365	0.38618409879765
PADI1	0.196208974357928	0.238294740519974	0.410287517171679	3.64747022723261	0.13980046219855	0.433565802027809	0.322443471197905	0.747116756026025	0.937105490126253	0.771154436387639	0.372824535951617
RCC2	0.0525327584471619	0.0461087701994275	0.254568675221303	84.1592072888165	0.0905719494016932	0.0848908328547593	1.06692261526817	0.286006781623815	0.71043928927202	0.213344021476836	0.241618735906656
ARHGEF10L	0.0270187955059437	0.078777180672086	0.731615434581664	118.681101590424	0.0394817361412305	0.127676301663938	0.309233081054869	0.757144231221138	0.940379414052718	0.114288278923741	0.105451057371083
IGSF21	-0.286686068343553	0.0801305957111682	0.000346584049836302	419.83124505615	-0.450863596280741	0.12705438173842	-3.54858754268689	0.000387303230819201	0.0381189601307922	-1.10364357677119	-1.20143692245115
UBR4	0.124576714587883	0.0518226609835312	0.0162210216598997	80.2950931256753	0.194084046961002	0.0957373952979705	2.0272543070233	0.0426364118391489	0.351388947122785	0.493048416612289	0.517503315858224
EMC1-AS1	0.0368309583478857	0.0897824301599718	0.681641222555952	17.2384236286046	0.0388467201674667	0.160373151842706	0.242227079290477	0.808604213484327	0.957154288367253	0.152383147941139	0.103758587415251
EMC1	0.0183966946152004	0.116777623741545	0.874822337771423	9.81175411223839	0.0158517798554961	0.230414562603673	0.0687967794933264	0.94515138160793	0.988739265949476	0.0808137219500563	0.0424715533529325
MRTO4	-0.188864477724093	0.163575734427902	0.248254430103018	5.18775772320807	-0.18915135443675	0.328553067172131	-0.575710207379232	0.564811074802574	0.866237616203973	-0.723859757265775	-0.503910994450871
SLC66A1	0.0827960554653057	0.150782552207625	0.582930653738786	5.48223497994508	0.0396980263247841	0.281202131329887	0.141172565574238	0.88773361849609	0.976633622529713	0.330838640605337	0.106027522613739
CAPZB	-0.13021238408734	0.0590517195701632	0.0274501229090751	477.524604607297	-0.190534677750221	0.0986184149320357	-1.9320395473962	0.0533546248383137	0.390297925414719	-0.496148103812816	-0.507597883039478
MICOS10	-0.285835187314488	0.139740495310605	0.0408084055123099	126.104437094115	-0.42334638664209	0.216391621370564	-1.95638991916939	0.0504192387869172	0.38273538359271	-1.10034010516419	-1.12809695541736
NBL1	-0.0524817260716573	0.207986616154065	0.800784280205178	15.0377930827362	-0.0697775946068735	0.335664381090646	-0.207879055800174	0.835323402989686	0.961443493787491	-0.194365583134885	-0.185751278200941
TMCO4	-0.0444232038228582	0.0612089758228206	0.467984133990034	42.3520441871229	-0.0630121602825413	0.117213700614502	-0.537583575573464	0.590864571815652	0.877491730359471	-0.163079071232578	-0.167719772214997
OTUD3	0.00924889384014394	0.131774712106384	0.944044687690012	13.1152087209585	-0.0149776072356962	0.232293013710518	-0.064477217788225	0.948590246929278	0.989901967287134	0.0452981808877498	-0.0396961614201605
LINC01141	0.137252174223056	0.129370539050323	0.28872491749762	148.301639724634	0.185217501990942	0.199663533409918	0.927648122958349	0.353590126482235	0.76009274160985	0.542259786451483	0.493871845794687
MUL1	-0.122704285993693	0.17368347099237	0.479888299348229	5.28524771532775	-0.221395048486796	0.306242876390321	-0.7229394234288	0.469717101522689	0.825784021557972	-0.466998565830765	-0.589848176662708
PINK1	0.107100019635445	0.280661154056094	0.702758815753442	4.95259140786362	0.0788009294313054	0.467967225598832	0.168389846811319	0.866276595126665	0.969868193227739	0.42519666814514	0.210246142975947
DDOST	-0.0652980396171868	0.0944927466645047	0.489541920763004	14.1216158697833	-0.154409726312633	0.179638868125924	-0.859556330562019	0.390033655945077	0.781313845021013	-0.244123806033092	-0.411316218498584
HP1BP3	0.232036871334811	0.0625657213319353	0.000208334219653859	210.573492411009	0.343979739502952	0.104102115173437	3.30425312617204	0.000952298069999183	0.0619722279542091	0.910253130986257	0.917011307180596
EIF4G3	0.0468267489193853	0.0387302686073304	0.226644453449351	587.758986186993	0.0647648354204052	0.069993855033128	0.925293161660435	0.354813434870857	0.760994935165804	0.191190935651198	0.172836584174
NBPF3	0.18057271267579	0.255872592588056	0.480366397269778	5.74436549759932	0.222429621517571	0.430973019472539	0.516110316580371	0.605777362928228	0.885346448211297	0.71044801005759	0.59305107418226
USP48	0.112916281828363	0.0621660103674145	0.0693141133592207	82.9891921124598	0.15663447568497	0.110079963608594	1.42291540213356	0.154760680749335	0.582730247863662	0.447777800356171	0.41769122157683
LINC00339	-0.355921206708456	0.185387889287903	0.0548739407192776	5.83231718237475	-0.564427073923372	0.35109439413012	-1.60762200524964	0.107917989775832	0.520743654878601	-1.37244298113273	-1.50411084236979
CDC42	-0.0417293461895211	0.040876895378943	0.307323569005714	81.0402228681389	-0.0422120788475618	0.0787718403736298	-0.535877778751161	0.59204302297228	0.878365561302714	-0.152620403215489	-0.112282563763494
CDC42-IT1	0.247606833463738	0.199348143988483	0.214206138649892	3.39197629411903	0.344413508267916	0.34980906979263	0.98457569574193	0.324832532778625	0.743895559605037	0.970702155066041	0.91816740503138
ZBTB40	0.0801436635740222	0.0574730160697047	0.163179572253764	43.599151706478	0.131488727678151	0.0990660027524606	1.32728407349499	0.18441473023007	0.618420283084931	0.320540959726117	0.350671768875138
C1QA	0.101297291290424	0.120752206895076	0.401533491753458	99.3854064665226	0.195554424328427	0.184786690350233	1.05827115555663	0.2899318392739	0.713866509258278	0.402668079921732	0.52142222439111
C1QC	0.184512075682286	0.108324521327136	0.0885069013147118	119.672395113945	0.297033797309771	0.167179962296325	1.77673085476165	0.0756125331757623	0.452181463100733	0.725742244383073	0.791889105546382
C1QB	0.0933660105409879	0.0743024615745646	0.208910522672342	204.251118908193	0.166927995310642	0.116871998775292	1.42829759959519	0.153206218467056	0.58097311699542	0.371875572076421	0.44512592153086
EPHB2	-0.312684335549711	0.110877770531428	0.00480114725430872	84.6539541501929	-0.451357975641937	0.175872528100403	-2.56639271930101	0.0102762407874416	0.191821124847453	-1.20457958852025	-1.20275456208571
KDM1A	0.00105315324529336	0.0746138911339397	0.988738466773923	37.6786117329054	-0.0497788856252673	0.140629447127909	-0.353971992650949	0.723359872740697	0.931103724811068	0.013478930688717	-0.132449919644249
ENSG00000240553	0.137743084869004	0.132791974688095	0.29960318974141	7.52080221075021	0.228735182052142	0.271957988603306	0.841068075355524	0.400309798565583	0.786329324700288	0.544165704347251	0.609856906161876
LUZP1	-0.0989178697818538	0.052544294182551	0.059759806391918	103.92875204777	-0.114302346527088	0.0947318914682262	-1.20658782122413	0.227590919282031	0.659808338933581	-0.37464987323569	-0.304420426740975
LINC01355	0.116888044475128	0.101592659661124	0.249914941949238	11.8874841565444	0.17277302748351	0.189192509175769	0.913212834039829	0.36113061534451	0.766067776654395	0.463197823467686	0.460704334912843
HNRNPR	-0.0476188875613919	0.0577113851251882	0.409302782784629	70.5214220106624	-0.0681093760515685	0.103521958927096	-0.657922017294259	0.510588242096361	0.843009649962796	-0.175486035466814	-0.181305075426101
RPL11	0.0242848974844462	0.060397731782953	0.687622988591865	63.9861583446812	0.046452455669323	0.102789848033719	0.451916765691538	0.651328945882932	0.90183425375187	0.103674157581329	0.124029697687652
ELOA-AS1	0.120249673480698	0.101240419416441	0.234926603844734	14.9362289193387	0.223160127789051	0.195114769640427	1.14373775086483	0.252732412441713	0.68064004969886	0.476249055771423	0.59499804869646
ELOA	0.168216363945452	0.0853955565729076	0.0488556624659013	18.7479790844041	0.266170881163631	0.162665380924462	1.63630933423526	0.101774863532603	0.506492624241439	0.662475560558131	0.709632027795835
PITHD1	0.319369407496911	0.323672996066732	0.323787817673771	4.06632861013431	0.341004937889052	0.511356438915048	0.666863486871441	0.504859335700466	0.841356018067036	1.24931410863651	0.90908274701187
LYPLA2	0.00356688028286179	0.135176266023811	0.97894875655328	7.3262980591618	0.0257367799998074	0.256406179386954	0.100375038001588	0.920046586455867	0.982705349460981	0.0232382573309875	0.0688174508560911
GALE	0.211511120830935	0.120883574732459	0.080168479689136	10.0869695810151	0.310632995593201	0.237663327170033	1.3070295669595	0.191202670026339	0.625407321694597	0.830563689471222	0.828134232392088
HMGCL	0.0702014497802962	0.0695311549305018	0.312667698129015	25.8868093380262	0.126260532215735	0.128651887779232	0.981412199970192	0.326389512323995	0.744379804443213	0.281941179196996	0.336737373349754
FUCA1	-0.00620141693287424	0.109568465473135	0.95486498481914	11.1734193196779	-0.00639470825258402	0.186875331978384	-0.0342191138064371	0.972702424852455	0.99401708769431	-0.0146863072070006	-0.0168206759788002
PNRC2	0.101769604360569	0.0786289550392641	0.195561167227163	19.7177234070428	0.141255452163691	0.141981063513247	0.994889379389042	0.31979006887791	0.739777108341311	0.404501794346597	0.376702433364879
SRSF10	0.0890862432431316	0.0582271088823789	0.126021972015933	66.5349083833418	0.13804214453488	0.103684927177239	1.33136173495027	0.18307001382668	0.617090516462477	0.355259747689582	0.368138197431765
IFNLR1	0.166592905271709	0.147334313535644	0.258175674689765	38.2258487042804	0.22902202065847	0.235408893490519	0.972869024881142	0.330618401492573	0.746406741683272	0.656172623425143	0.610621399880837
GRHL3	0.290248851205383	0.223829447459998	0.194720271536505	3.41233938825869	0.444972292169358	0.427361402154344	1.04120842435989	0.297778826721904	0.72173529237593	1.1362560810121	1.18618069537354
GRHL3-AS1	-0.0330621635958853	0.196480909272463	0.866369588661816	3.67060120492946	-0.0450908082239437	0.346837392214975	-0.130005614262016	0.896561984852094	0.978124432482654	-0.118970820450403	-0.119955068364633
STPG1	0.249561825040749	0.200495687799445	0.213233164795183	7.0944783657211	0.393491603441404	0.332076078910898	1.18494413910188	0.236039534010955	0.667691140081264	0.978292239867532	1.04897230601412
NIPAL3	0.0177126292106184	0.0664498449172859	0.789810754880033	35.9392832592177	0.0465813422106472	0.11442674531	0.40708439346458	0.683946005394002	0.917448782482275	0.0781578974996615	0.124373211249381
RCAN3	0.0357935605585576	0.103330655125851	0.729043422271432	16.3257338177528	0.0728393623651572	0.175006132155646	0.416210343420285	0.677256091614624	0.914090351690914	0.148355541230978	0.194357136138316
NCMAP	-0.0666947966981296	0.171397361327647	0.697184550449548	16.4248154716709	-0.122457597789308	0.27107616598801	-0.451746088937691	0.651451911436791	0.901886105946743	-0.249546593944866	-0.326156128382882
SRRM1	-0.0467114085304848	0.0477364909422756	0.327814124680368	96.6526586757336	-0.0628678872518319	0.08487555324361	-0.740706656384181	0.458871322508276	0.821702300753699	-0.17196282703914	-0.167335249966737
CLIC4	-0.130491114837663	0.283138808903035	0.644889514717111	23.4438666467321	-0.164609095077348	0.413326739101479	-0.398254164333011	0.690442843508823	0.919603485164615	-0.497230251713918	-0.438499983814635
RUNX3	0.19479590569015	0.181723044774657	0.283747711413102	13.1708445941091	0.210612188974006	0.281729568212907	0.747568635801987	0.454720388801016	0.819813849689621	0.765668320158354	0.561554780606339
SYF2	0.0563695595046595	0.112659645178718	0.616826740858953	10.6240997322803	0.152091854133407	0.228170226022086	0.666571869542198	0.505045642512289	0.841356018067036	0.228240067953604	0.405584045042091
ENSG00000284602	0.244116878269481	0.169099869927065	0.148844357953051	4.27305528611758	0.432077774151202	0.31762616120654	1.36033433930601	0.173724146413339	0.608673392067211	0.957152707493328	1.15181371053799
RSRP1	0.0263934739974487	0.0647330372523848	0.683473353707337	170.760820621955	0.0443452179667559	0.109186493104604	0.406141975127562	0.684638285565745	0.91774763840148	0.111860522541829	0.118413403533264
RHD	-0.280274468508529	0.206469925448652	0.174635397051382	3.12477865277464	-0.470328355328323	0.462420663305223	-1.01710064590665	0.309105553071299	0.731982110066833	-1.07875109793226	-1.25331517630089
TMEM50A	0.245638757196516	0.075274102169381	0.00110139507206605	22.2927805475457	0.348452255135385	0.146936671782141	2.37144513285305	0.0177186772115725	0.24680841696612	0.96306127009259	0.928931634617433
MACO1	0.0355258839437345	0.0700014447293876	0.611802525810958	54.1993192357214	0.0290594571745724	0.12027721059698	0.241604016507696	0.809087009556951	0.957154288367253	0.147316310049743	0.0776731828747518
LDLRAP1	-0.140466813051175	0.114220797745203	0.218778317699572	9.41888231844793	-0.125032300445688	0.237495197031611	-0.526462438013204	0.598566943519919	0.880888459091788	-0.53596003259122	-0.333018328817461
MAN1C1	-0.134167807971665	0.0675818642865505	0.0471151634472638	88.0894441581617	-0.194404925147665	0.11495437484207	-1.69114855711014	0.0908084332258661	0.484142568323621	-0.511504693099898	-0.51791302110284
ENSG00000233478	0.014925714890993	0.152236115391973	0.921897995257658	5.36623458274712	0.0223540826694114	0.300185411958098	0.0744675849622292	0.940638332982977	0.987460342872781	0.0673379449897998	0.0598017507195455
SELENON	-0.289106070438289	0.103333537589987	0.00514527334396922	12.6310765067025	-0.424392693474366	0.192250656298583	-2.20749672144289	0.0272793757955484	0.2948004413332	-1.11303902447277	-1.13088561420922
MTFR1L	-0.0113197201809218	0.132536012439103	0.931936526891193	10.0355962538129	0.0606427809711244	0.266490675005698	0.227560611529194	0.81998784399434	0.959854353793483	-0.0345576745055794	0.16185031989097
PAQR7	-0.290172398651681	0.0937423136576847	0.00196530380310035	15.800423762182	-0.394051747329735	0.166120374931328	-2.37208558849347	0.01768799285016	0.24680841696612	-1.11717895103871	-1.05001971177063
PAFAH2	-0.166398941796893	0.105164571372026	0.113587522167346	12.0829794995953	-0.158547152862868	0.18915817875908	-0.83817233757997	0.401933920662959	0.787017791097067	-0.636639267518689	-0.422343453119523
PDIK1L	-0.0369483730730631	0.0953934349752102	0.698514759504908	16.2132316508525	0.0192927634360662	0.174031792443273	0.110857695396976	0.911729192940034	0.980794115385161	-0.134058690820271	0.0516426003332325
CEP85	-0.0996876640182892	0.10765056142228	0.354430319270651	11.4930262204334	-0.164649055643911	0.190886873041121	-0.862547817043672	0.388386131822934	0.779865698240834	-0.377638532421207	-0.438606488313925
SH3BGRL3	0.282563566374484	0.114280703079943	0.0134156841398674	11.3713662083101	0.420294148832112	0.236852023802141	1.77450098202755	0.0759803197988598	0.452747452339419	1.10641863092994	1.12040752132807
UBXN11	-0.814957332724226	0.179492125240411	5.61605332639594e-06	4.96437834562112	-1.16784533164108	0.367263456117984	-3.17985716298956	0.00147347662854568	0.0768433109926869	-3.15461082491095	-3.11236530238758
DHDDS	-0.0122574068042647	0.0905596839045437	0.892333813610918	20.1812471700517	-0.0189833929894578	0.161581654772934	-0.117484828436338	0.906475865935765	0.980794115385161	-0.0381981612841849	-0.0503725417284552
DHDDS-AS1	0.188079194570515	0.169139920061936	0.266149326662275	6.80323822499531	0.290696208908207	0.311572661549479	0.932996519856871	0.350821765208906	0.758543579929286	0.739591273287865	0.774997911615456
HMGN2	-0.511785534480214	0.183608245903676	0.00531365031140203	11.2751952479637	-0.719838335765563	0.310026145507978	-2.32186332086963	0.0202402963765395	0.26605042996491	-1.97757268052679	-1.91831914945689
RPS6KA1	-0.014775280689163	0.0519351224821746	0.776031094464134	112.090966571492	-0.0220398766739093	0.0886121420252231	-0.248722987281311	0.803575066229459	0.95611141684304	-0.0479735877006246	-0.0585188042165723
ARID1A	-0.0164422817509776	0.0267217218869938	0.538346578770712	230.961393783848	-0.0287111667305516	0.0548874896152436	-0.523091271468496	0.600910739364172	0.881766981069104	-0.0544455743690728	-0.0762993931371793
PIGV	0.112653533889917	0.174629175604076	0.51886144614045	4.26105941336188	0.10678797456702	0.320169203438377	0.333536059746526	0.738729674438059	0.935012402261967	0.446757704332394	0.284838334356556
ZDHHC18	0.137853069406732	0.252344479549545	0.584867143787248	6.32030735493144	0.14245133810217	0.417479696326113	0.34121740375823	0.73293992235505	0.932469861943363	0.544592709751277	0.379889756369501
GPN2	0.069643925913923	0.165480023073398	0.673857300407113	8.74190791069854	0.0984651645914606	0.285628949769747	0.344731038890966	0.730296581249902	0.932149463356012	0.27977664126528	0.26265604853428
GPATCH3	0.167803747504775	0.190205885974596	0.377656965068172	3.22539018001777	0.226970053957628	0.338510097617594	0.670497144856312	0.502540925920479	0.840320118897359	0.66087361310626	0.605152416209513
NUDC	-0.353697208331569	0.132766410819212	0.00772046140503924	23.3231036270042	-0.547861692602483	0.240140655579056	-2.28141999230165	0.022523606126219	0.272963117316578	-1.3638085008222	-1.45996012592978
SLC9A1	-0.322181181135756	0.12265686497759	0.00862206266375519	11.7438162460925	-0.483588143401367	0.230009690284422	-2.10246856470864	0.035512250526656	0.32737320227356	-1.24145026571003	-1.28865569348713
WDTC1	-0.0512663026189676	0.0569800529652473	0.368267321333981	42.4577796016625	-0.0934577407184875	0.105461869326812	-0.886175651114953	0.375522882251667	0.772409064400678	-0.189646807266942	-0.248864550149191
TMEM222	-0.0739044806855263	0.108878678183991	0.497278365015543	13.2167151892616	-0.0575922688833867	0.203966212391678	-0.282361809870705	0.7776660953329	0.946720538547342	-0.277537565107993	-0.153274461016641
MAP3K6	0.328690566382903	0.182509425057189	0.071710573428153	5.03041270995197	0.460315084578624	0.351268120107785	1.31043797665834	0.190047713425564	0.624697272753254	1.28550269749018	1.22707291897755
WASF2	-0.00181367971966298	0.0419041634466253	0.965477049436818	329.828339102087	-0.00340469458729331	0.0727593602166596	-0.0467939049650102	0.962677486847249	0.992901714854329	0.00234870098768238	-0.00885157204265847
AHDC1	-0.106877050111552	0.068326175637154	0.11776632540246	35.1071629797953	-0.124740808619852	0.12989448139868	-0.960324159091796	0.33689209471663	0.749775360863454	-0.405550698775363	-0.332241433151869
FGR	0.193427137833385	0.159449118804621	0.225093000205407	21.5097433877454	0.287844841841617	0.270888831954565	1.06259397910467	0.28796611863152	0.711748346441903	0.760354197975645	0.767398334136087
IFI6	-0.266779624284627	0.444647126736427	0.548519203064863	4.26692237832395	-0.467367648137229	0.661731183146753	-0.706280223813451	0.480013889318666	0.830378345893388	-1.02635853867689	-1.2454241811512
FAM76A	-0.191510985584229	0.132412642257206	0.148087610870595	10.8395293556786	-0.250838755251724	0.244509358296513	-1.02588611331406	0.304945269033834	0.727099416016751	-0.734134593905708	-0.668322720842484
STX12	-0.0771270609037561	0.0481103544878039	0.108906376554479	92.6253945556064	-0.100943617059719	0.0898466436188388	-1.12351016124718	0.261220887482102	0.689467985156106	-0.290048952585866	-0.268816206995742
PPP1R8	-0.223880724106869	0.109925450428784	0.0416841655202562	13.7513742402335	-0.316301138728129	0.195279281107677	-1.61973731639108	0.105288716546737	0.514054010872408	-0.859807289009834	-0.84279568191516
THEMIS2	-0.116662706134513	0.109036346993374	0.284644842790784	49.4359078121426	-0.168492955940512	0.177944296965395	-0.946885957088468	0.343696894465147	0.754078926061639	-0.443542657372965	-0.448851405030986
RPA2	-0.114535462923451	0.075931929634269	0.131453057974015	29.8104566376035	-0.148396065602948	0.132300341492576	-1.12166048801375	0.262006822449875	0.690242789380404	-0.435283820580412	-0.395288369599936
XKR8	0.152662853070358	0.180037638885473	0.396466011391776	3.75706116670175	0.128445149087602	0.369554578938047	0.347567467454205	0.728165041912748	0.931728328454854	0.602090407040836	0.342559901559125
EYA3	0.015115957878864	0.0475655805668957	0.750642768905457	109.23854382122	0.0195858872751884	0.0845917954019145	0.231534124345411	0.816899878151315	0.959502396052021	0.0680765468476335	0.0524238457058682
ENSG00000289576	-0.0447760504786626	0.107996671204999	0.678430472999445	22.0854812970789	-0.11561276519261	0.199120467261918	-0.580617185075884	0.561498487450101	0.864497154110311	-0.164448967691964	-0.307913006947758
PTAFR	-0.0751651790235791	0.0545752972521576	0.168427317940753	92.3325521899945	-0.117316710983924	0.0971794844037511	-1.20721684935586	0.227348643175549	0.659560290274694	-0.282432116781482	-0.312454431380081
DNAJC8	-0.0461395665732049	0.0786413082382436	0.557399134401819	24.2313199486129	-0.0633587215476154	0.161077548492996	-0.393342971384807	0.694066184123061	0.920507116362146	-0.169742700364508	-0.168643441151255
ATP5IF1	0.0698208953501194	0.111728012682452	0.532024589312103	9.94011088826083	0.2216881172536	0.260503816934017	0.850997577934727	0.394770698237618	0.783351629243973	0.280463709712938	0.591074787378868
SESN2	-0.224928264972274	0.178153414719648	0.206749591751447	11.6032855860408	-0.31680066868355	0.298361565977855	-1.06180119964602	0.288325945093109	0.711981923628569	-0.86387427533087	-0.844127049119324
PHACTR4	-0.0262501161553107	0.0388485822299254	0.499229024960973	136.321097327531	-0.0330951425487504	0.0748831849786159	-0.441956930093202	0.658520372953803	0.905057024986364	-0.0925236386038333	-0.0879837407220462
RCC1	-0.000205002729051526	0.112650938781491	0.998548006577481	14.7591756401514	0.0151495718291122	0.197127746087298	0.0768515448982165	0.938741645052201	0.986982170590101	0.00859424952125286	0.0406000004526878
SNHG3	0.135127349538557	0.111326413853101	0.224826341948163	14.4800486883723	0.205490391736791	0.198409938915368	1.0356859785358	0.300348665842807	0.723952296508391	0.534010339378009	0.547903961883661
TRNAU1AP	0.118615129220345	0.0802160826889566	0.139221819819636	32.0994097074262	0.168896113415427	0.138492149870105	1.21953564569428	0.222640955123595	0.655906691259206	0.469903079812367	0.450371428572416
SNHG12	0.474773370472839	0.137311944065754	0.000544957008958639	22.0803266420636	0.640360626293891	0.228180772369093	2.80637417274615	0.00501024758532003	0.13229942016314	1.85265648174178	1.70693749345212
TAF12	0.121577477146715	0.0906743899695524	0.17998090105728	18.5458559735421	0.163871004047369	0.168074556027895	0.974989956363006	0.32956524200509	0.745591274133475	0.48140413804559	0.436978306223379
RAB42	0.658737543926043	0.370888435043044	0.0757152834819969	2.89554866360433	0.878299412498399	0.581371290169276	1.51073750518824	0.130855342765188	0.55346169136164	2.56688138857248	2.34110145722076
GMEB1	-0.120935165795303	0.0959458455778396	0.207506229717346	22.4662394910361	-0.1516620197182	0.168403061172619	-0.900589446902876	0.367806647649683	0.769808324579979	-0.46013011049433	-0.403992921053076
YTHDF2	-0.0187240558928316	0.0546730168245514	0.731994632180894	47.6015599799727	-0.0190550016935892	0.103984620254449	-0.183248269282149	0.85460322212345	0.967532063149365	-0.0633043640631916	-0.0505633961090154
EPB41	0.104970153252247	0.0657438268624994	0.1103428237972	201.888632459419	0.138110204717914	0.107796615189416	1.28121095894553	0.200119577873919	0.636118284589181	0.416927647114865	0.368319594152055
SRSF4	-0.0749601380807062	0.0397136599537273	0.0590910595728192	114.316737993176	-0.107052128615982	0.0733530596843943	-1.45940917906602	0.144452521111785	0.572769837953475	-0.281636063150109	-0.285096856162023
MECR	-0.267844833160434	0.098545174783286	0.00656797555758039	15.2388001697525	-0.383803921114536	0.184985246237564	-2.07478125375276	0.0380068127494204	0.335028225783011	-1.03049411951199	-1.02270679572063
LAPTM5	-0.0465240051388614	0.0605543958845332	0.442308358862975	200.933882811985	-0.0413805105799087	0.100803407006814	-0.410507063289156	0.681434023190391	0.91614334863111	-0.17123524966682	-0.110066234777493
SDC3	-0.187818598475674	0.159004527678092	0.237517160752231	8.53627637967484	-0.212667700250086	0.290192196743122	-0.732851202192524	0.463649188342565	0.822709204384417	-0.719799222028197	-0.566587699296803
PUM1	-0.0352341139864137	0.0341935110507929	0.302806901117632	237.756652004433	-0.0544513025564257	0.0607789456671073	-0.895890870741017	0.370311050434215	0.770050398380569	-0.127403228979723	-0.144903032012807
SNRNP40	-0.138571855676077	0.0731167439800697	0.058064094444874	26.0978591497951	-0.177855640949376	0.132172988888768	-1.34562774470548	0.178422599328373	0.613582077794282	-0.528603025358387	-0.473805207357417
ZCCHC17	0.00572745689561712	0.0814623101365719	0.943948468343247	25.9340391094812	0.0196705696501549	0.140711453034397	0.139793664452789	0.888823019175967	0.976655594700737	0.0316265081571099	0.0526495445565125
PEF1	-0.281758606740504	0.154672594313571	0.0685088204850984	6.56846620873687	-0.308236681446769	0.287977204502495	-1.0703509744088	0.284461357820159	0.71043928927202	-1.08451313556469	-0.821301968020216
PTP4A2	-0.0404369528801101	0.0995541786335262	0.684610078053249	31.2339151776352	-0.0385707837296162	0.18020445722554	-0.214039010596402	0.830516635978545	0.9607434050054	-0.147602798571737	-0.102577638467023
KHDRBS1	0.0306529131364304	0.0501998479925347	0.541452736155819	99.5241487546877	0.0329594426161194	0.0878540089548354	0.375161509511347	0.707540354023481	0.924194620019703	0.128397424619473	0.0880675799619322
ENSG00000203325	0.35276885862765	0.177886349097622	0.0473547289580703	3.67957600669076	0.548942139228657	0.347787505828179	1.57838372577955	0.114477481648834	0.531331885529907	1.37898457340294	1.46328528758943
TMEM39B	-0.0935675847280317	0.119662546591652	0.434256451451714	14.6971353873453	-0.111434756399876	0.217116834421963	-0.513247886542524	0.60777793271877	0.885729846296934	-0.353877856748165	-0.296777610911976
KPNA6	-0.064359853006718	0.0458884402726638	0.16075743596003	66.1234487973724	-0.107272944012249	0.0928975917630587	-1.15474407868242	0.248195243257915	0.678250140789308	-0.240481378097946	-0.285685382182482
TXLNA	-0.063454617143817	0.0876086431020719	0.468883840348146	21.8353186906109	-0.102348494301282	0.157076677795363	-0.65158300861583	0.514670211874119	0.844533918255958	-0.236966878575001	-0.272560541975042
TMEM234	0.0259074364517955	0.182782057654132	0.88728577777402	3.77080260593818	0.0749384272162502	0.339510592576483	0.220724857647463	0.82530667517752	0.96065277307831	0.109973524034217	0.199951647682275
EIF3I	-0.0397262119343487	0.179806159851749	0.825139848743992	5.10710957457737	-0.000917975927367659	0.345957016275477	-0.00265343925453646	0.997882864270144	0.999567651014318	-0.144843408652285	-0.00222387007228509
ENSG00000291132	0.207820047401711	0.190198636459978	0.274548638520945	3.94046345264405	0.318163631335293	0.344759009374519	0.922858062252015	0.356081178085595	0.761870418580912	0.816233417839481	0.848205183782915
HDAC1	-0.187482532130485	0.0795564084802284	0.0184431636279484	22.3158426139937	-0.263484284776855	0.148585848604991	-1.77327980592093	0.0761823535788306	0.452948401782473	-0.718494473665646	-0.702026091593977
FAM229A	0.00441715659237737	0.218884769820133	0.983899556595552	4.03414856634333	0.0298667111095951	0.431228203306245	0.0692596422975254	0.944782949342749	0.988669998642344	0.0265393811669207	0.0798247083295459
BSDC1	-0.0940033811779891	0.0677182955164268	0.1650903432425	47.2700745490348	-0.143204080446932	0.118168850218008	-1.21185981062468	0.225566048573615	0.657052372371113	-0.355569798570453	-0.381450483230551
ZBTB8A	-0.311566534709363	0.21733445142289	0.151691875947571	7.24351153502785	-0.508478278574681	0.360248366430934	-1.4114658828638	0.158107288566185	0.584674419831195	-1.20023982395595	-1.35499387664773
ZBTB8OS	-0.197047268043274	0.0823007442441777	0.016655103885395	36.3293841567549	-0.256997332911998	0.146038551573942	-1.75979102875364	0.0784432447349661	0.458381060622527	-0.755628729145612	-0.684736808190395
RBBP4	0.0213267017230121	0.0615183470107776	0.72883758516849	46.0851897609717	0.0496738086868193	0.127311962108044	0.390173930747083	0.696407937266093	0.921104238155716	0.0921892197674201	0.132615376512279
SYNC	0.452690853338031	0.169921036497679	0.00771889121348739	3.72782891081935	0.72038186387495	0.331463607533537	2.17333622003152	0.0297550213259804	0.304688348212468	1.76692302915076	1.92021329442414
YARS1	-0.0700126072775503	0.140345693631784	0.617879247179573	31.8522807282109	-0.0763414575060436	0.234840421309301	-0.325078012892409	0.745122029190714	0.937105490126253	-0.262427705019308	-0.203245547967426
ENSG00000287691	0.487798876474227	0.157246440009305	0.00192133656015059	4.50241280295974	0.485598824147517	0.339793667650484	1.42909909859477	0.152975752566941	0.58097311699542	1.90322687615953	1.29446015230621
RNF19B	-0.30510597010969	0.0955844753833484	0.00141289671069999	35.215216952557	-0.45698226095379	0.161115439683004	-2.83636541508937	0.00456302053298414	0.130094920806708	-1.175157243676	-1.21774463211013
ENSG00000236065	0.171639314477359	0.146930115775127	0.242738305639967	5.39348800945498	0.216395636435326	0.304157573128423	0.71145897900743	0.476799862046033	0.829298898365154	0.67576486835566	0.576969055953469
AK2	0.047394851537349	0.0610915094969239	0.437866518771057	33.1337540231519	0.0369781628304196	0.111696207658958	0.33106014613607	0.740599054520093	0.935763681335415	0.193396544666089	0.0987784337114646
AZIN2	-0.192146354085861	0.0925646888306731	0.0379118796103972	61.4901488905992	-0.310845551896545	0.163081995487473	-1.90606909712742	0.0566412414623409	0.400558518156186	-0.73660135686484	-0.828255233823493
TRIM62	-0.0178691136356742	0.190769266527033	0.925372316221736	6.86527378492569	-0.0118323853859525	0.337296737887433	-0.0350800469048749	0.972015911881713	0.993811585982201	-0.0599851250912664	-0.0313133904269066
ZNF362	-0.0816233035672783	0.052653287993811	0.121092715439101	51.3205990091324	-0.129524293318638	0.0977979522527558	-1.32440700786747	0.18536790843924	0.619388516354288	-0.307505223756292	-0.344990567774257
ENSG00000225313	0.319054020347263	0.139721138154137	0.0224005953978033	23.5764148190412	0.440537856362472	0.231862763462902	1.89999398688681	0.0574339087471546	0.402104890811207	1.24808964545249	1.17436185980987
PHC2	-0.0199495968842633	0.0703367054184402	0.776693975479252	306.886957092707	-0.0359727824574228	0.116014586157739	-0.310071204395906	0.756506809377817	0.939833047452579	-0.0680624203955306	-0.0956533416302981
PHC2-AS1	0.322707019026798	0.202590000817457	0.111181068356178	4.36482359559603	0.44865462996826	0.366807148012854	1.2231349154421	0.221278742977898	0.655524514956167	1.26227209517935	1.19599500926384
ZSCAN20	0.0630966449365704	0.192503142051393	0.743086003704469	3.29064382126914	0.176572075929316	0.325964831903544	0.541690571029347	0.588031686347383	0.875778652964072	0.254357392189407	0.470829710684367
SMIM12	0.0682548729712002	0.0941058547943955	0.468268680398782	22.1199879888589	0.126778279787337	0.162573544469757	0.779821096973874	0.435496186639411	0.80895864797726	0.274383764000232	0.33811729487275
TMEM35B	0.0428520611961962	0.141063923944078	0.761297328336639	5.93160722976533	0.108866139062691	0.253685006023214	0.42913903651337	0.667822045317287	0.90968490495615	0.175759556184815	0.290377141437823
ZMYM6	0.0818725439652099	0.0449006612844022	0.0682405444170724	79.4583681739551	0.11223181214353	0.0869555941755124	1.29067960730622	0.19681479881001	0.631259746573771	0.32725318751014	0.299347467863964
ZMYM1	-0.0242030416146254	0.0713229924174165	0.734350472213895	28.0163760688806	-0.0129106789665789	0.132659761500312	-0.097321741126065	0.922470891031346	0.982917399147156	-0.0845760497029524	-0.034187301579032
SFPQ	-0.0540267369718696	0.0507938257879595	0.287488316247751	160.647482592265	-0.0777793805851695	0.0888507158520832	-0.875393966601856	0.381359581487235	0.775018985653837	-0.200363953608565	-0.207077958033892
ZMYM4	0.0147849278599799	0.0283969664678045	0.6026094516323	198.196308202189	0.0190944746842563	0.0567000003191824	0.336763220048808	0.736295401293385	0.934115471823045	0.066791351584025	0.0511141132260047
ZMYM4-AS1	0.552591544973957	0.180319796604382	0.0021802799665795	3.66188278501666	0.840500285500205	0.405944707680444	2.07047972198677	0.0384074430592981	0.336589729298605	2.15477877756442	2.24035771305638
KIAA0319L	0.00918958650563537	0.0322841070559324	0.775914307743645	145.481079506676	0.0147382708503246	0.0599384890078203	0.245889929731155	0.805767439464442	0.956942438530868	0.0450679253185884	0.0395037846436951
TFAP2E-AS1	0.164981718164931	0.194010182119181	0.395115744037641	3.08278706768999	0.217466519075476	0.350294700574431	0.620810188446654	0.534724518858613	0.853364709967323	0.649917329583823	0.579823215170812
PSMB2	0.0649075572336277	0.0888097918147623	0.464864444968647	16.5892853625617	0.0526873159191954	0.165893434899547	0.317597353693345	0.750790381737582	0.937804008858707	0.261388101714886	0.140647096442491
C1orf216	0.104101509779895	0.211655118231615	0.622828928067833	5.1399670663115	0.160430940715931	0.386189866983857	0.41541986062166	0.677834570138757	0.914090351690914	0.413555214366336	0.42780971192785
AGO4	-0.111594901288264	0.0388536801353771	0.00407646109656888	161.836209813473	-0.167659009362378	0.070071882418347	-2.39267169049935	0.0167262003958576	0.242917464041791	-0.423867345728283	-0.446628737276825
AGO1	-0.0669117887011221	0.0652446598806237	0.305102822402069	38.1410593373517	-0.0604136542579706	0.132508476934296	-0.455922939088092	0.648445393441207	0.90088971961105	-0.250389046527949	-0.160794130092061
AGO3	0.0149013263773082	0.0465227135230338	0.748739273734943	164.161425736363	0.0135712409933313	0.078971196448649	0.171850517703071	0.863555048873528	0.969312154343252	0.0672432587061216	0.0363933700208723
ENSG00000271554	0.577772755107209	0.166425397096824	0.000517246812149918	4.4656377946073	0.750916858980531	0.303591602274491	2.47344410502367	0.013381773521905	0.218306220373105	2.2525426362751	2.00159638390988
ADPRS	0.0223915307466893	0.0958492711663695	0.815286285285599	14.0157212841134	0.0964008200953028	0.167040364339924	0.57711093050018	0.56386452090038	0.865231616982686	0.0963233258596585	0.25715407506812
COL8A2	0.281859352315226	0.099961050492436	0.00480697970723554	20.2922466586393	0.448637863709124	0.177742803133654	2.52408455250799	0.0116000024578609	0.204222810373208	1.10368458107979	1.19595032315982
TRAPPC3	-0.233983815687112	0.110217860869117	0.0337604691412275	16.3477205958186	-0.350518781132732	0.204434359444136	-1.71457861626492	0.0864225120442182	0.474215634120521	-0.89903166355598	-0.933993910183292
MAP7D1	-0.111309874289036	0.124712466910642	0.372107819600368	20.7376859145325	-0.111517304532897	0.215725750796081	-0.516940161855368	0.605197930685254	0.884765793828958	-0.422760753188297	-0.296997621495678
THRAP3	-0.0569591140307966	0.038970300177925	0.143849986941364	110.771945799009	-0.091942963216752	0.0680315089492149	-1.35147617092231	0.176542948133832	0.613096374940389	-0.211748652555055	-0.244827304603597
SH3D21	-0.0707266950556845	0.207317207324902	0.732989101393361	9.52691699012592	-0.0908268456109102	0.338338551573088	-0.268449590472665	0.78835327212345	0.951528490257999	-0.265200088724424	-0.241852583347584
EVA1B	-0.00154863408525871	0.237329211579786	0.994793635178158	3.40749165320983	0.100106750676047	0.418440214482284	0.239237882047032	0.810921129745879	0.957548062688261	0.00337771761621865	0.267031269383621
STK40	-0.05844536171974	0.0535835861731784	0.275390582382494	55.3996807734661	-0.0923642178257523	0.0953159705198556	-0.969031919016254	0.332529263788781	0.74746904538705	-0.217518879970737	-0.245950049225694
LSM10	-0.214967727622641	0.191654392630849	0.262014439174813	6.94823223599459	-0.286772619768257	0.361777271377968	-0.792677269846093	0.427965876682767	0.803323164954511	-0.825203355189264	-0.764095092883346
OSCP1	0.370853896734549	0.220626659392631	0.0927800990637509	3.7575655960326	0.685263275337895	0.422236557142739	1.62293686736897	0.104602901404903	0.512008200916972	1.44919816126882	1.82661382851161
MRPS15	0.0663224008232519	0.163692348278805	0.685356272692651	5.83556675616978	0.109572669589552	0.315900838340233	0.346857799318466	0.728698151905796	0.931728328454854	0.266881108923903	0.292260214839117
CSF3R	-0.0867921723888501	0.057055894943285	0.128215173710805	262.184178572363	-0.130587412727497	0.0962127216847763	-1.35727802353771	0.174692887451506	0.610451172728869	-0.32757290749715	-0.347824036117253
ZC3H12A-DT	-0.761498253992636	0.298159295420683	0.0106493858177646	3.97466143859494	-0.964367165343334	0.529790630123674	-1.82027976810049	0.0687164108191427	0.432757131911777	-2.94706060026877	-2.57004716023803
MEAF6	0.246571709645953	0.124895277392001	0.0483558636424534	20.1765224019826	0.41041253689591	0.226371826583619	1.81300183459141	0.0698315383619997	0.435177284329175	0.966683376852665	1.09407065421259
SNIP1	0.0961331827668519	0.12850275152553	0.454398554349581	9.14503620801909	0.123034332725777	0.237471701953152	0.518101027254393	0.604387783563517	0.884015489370907	0.382618877623927	0.328138777513002
GNL2	-0.111093353744276	0.0823334170521596	0.177237216938167	20.3972832793609	-0.169734942900823	0.151721952559248	-1.11872369184374	0.263258034634138	0.691125525001267	-0.421920131000807	-0.452161598321719
C1orf109	-0.36204109301251	0.206964153904912	0.0802402623553694	4.82215271959808	-0.500239407678826	0.392944364508762	-1.27305403222718	0.202998869099407	0.639002347109991	-1.39620290755361	-1.33303530861586
C1orf122	0.440469959879116	0.252004537041604	0.0804873724935151	4.70370912204178	0.64462983424517	0.443614038369692	1.45313217907671	0.146187058077985	0.574246324716867	1.71947647296409	1.71831595713063
MTF1	-0.173223193328463	0.0803202663811363	0.0310324690555818	24.3667038575554	-0.214969352355965	0.143316167886172	-1.49996581353405	0.13362325826252	0.558027257188376	-0.66313383068734	-0.572722154489936
INPP5B	-0.0906543485973424	0.0482276555573027	0.0601466445036718	63.164199158788	-0.162016652519624	0.0934667796654764	-1.73341430077608	0.0830220575794671	0.468182005096832	-0.342567470791159	-0.431590502285904
SF3A3	0.0740793819399364	0.0670540654702584	0.269258861948818	29.1560197875665	0.0849717557944032	0.128659361741647	0.660439742931649	0.508971675119144	0.842994966811085	0.296996913601278	0.226692876056222
FHL3	0.0783870012973001	0.112757682685887	0.486941862920689	10.4763559906275	0.134396319207133	0.189975887632636	0.707438827537001	0.4792938150934	0.830378345893388	0.31372087118728	0.35842119803905
UTP11	-0.1344484225604	0.153524657094113	0.381168776003414	6.03629990342867	-0.117632436175373	0.295223513570111	-0.398452124469541	0.690296942012407	0.919603485164615	-0.512594154839826	-0.313295914780349
RRAGC	0.0502907471135965	0.0957919277939995	0.599583299635285	15.0165788195329	0.0855511397912854	0.175300304647727	0.488026190046866	0.625531290330962	0.89329680302631	0.204639607428323	0.228237073443575
RRAGC-DT	0.0842506699825771	0.154199384675496	0.584808275169979	21.3229369110953	0.145534535190027	0.273762126735267	0.531609455718329	0.594996514377645	0.879609317561684	0.336486054982664	0.38810721648815
MYCBP	0.316305110735268	0.123490199241607	0.0104257775800154	7.23545400187663	0.500564425471649	0.237364743585735	2.10884067241792	0.0349583365794314	0.325593875389992	1.2374172429153	1.33434707115321
AKIRIN1	-0.0294022533114386	0.0736788080145679	0.689849112872028	32.0249037722493	-0.0318851987618547	0.141595935759579	-0.225184420660165	0.821835808740871	0.96016562655117	-0.104761537018471	-0.084758950177912
NDUFS5	-0.312555028112972	0.273344057699625	0.252852159267663	4.68437179253621	-0.438297852573067	0.462904754658446	-0.946842407994849	0.34371908845773	0.754078926061639	-1.20407756364103	-1.16794620004951
MACF1	-0.10935644573449	0.0508416292580313	0.0314822529567596	431.935408651747	-0.155554036485409	0.0867370952529859	-1.793396885516	0.0729094852381867	0.44453332258131	-0.415176736685617	-0.414366079710891
PPIEL	0.183190420936535	0.240632921198875	0.446486392587354	9.18781163482911	0.28227629652633	0.389257057771161	0.725166804020484	0.468349705297714	0.825437106471764	0.720611034757159	0.752556824578529
PABPC4	-0.0216641870963825	0.062391534025563	0.728418838724676	41.4249024035182	-0.0335681181645523	0.109583257659638	-0.306325244215808	0.759357020357414	0.940804089840532	-0.0747191678019227	-0.0892443342388385
PPIE	-0.0878204112315251	0.227710497670208	0.699743348924023	7.11246708679489	-0.115379784068763	0.376942642533688	-0.306093742255366	0.759533272369969	0.940804089840532	-0.331564955393346	-0.307292056343871
TRIT1	0.0326900183940655	0.0747326635471066	0.661802351112729	34.6177222903215	0.071583881484021	0.141692037766644	0.50520750927384	0.61341309662419	0.887628342531787	0.13630630864579	0.191010978310425
MFSD2A	0.533606836106907	0.120559574653007	9.59590526092659e-06	9.88126548090332	0.817886532839964	0.224524365651977	3.64275178092575	0.000269738921832836	0.0316998434032699	2.08107229620311	2.18008663556011
CAP1	0.171728266211635	0.0476394635251639	0.000312455824232451	98.8244112900104	0.256729881606616	0.0904703598061922	2.83772367167091	0.00454364995047615	0.130072902067838	0.676110215729188	0.684469498405321
PPT1	0.0194655089041555	0.0742719628939432	0.793256518101433	54.2249157722065	0.0584351681797067	0.127172804329975	0.45949421723913	0.645879303765564	0.900872716372139	0.0849633004881972	0.155966502037632
RLF	0.196290867264638	0.057974501647439	0.000709675210710023	157.421844558392	0.28146285406416	0.0998384742742586	2.81918224522317	0.00481461737856008	0.130094920806708	0.771472378476944	0.750388805213818
ZMPSTE24	-0.0136293444197646	0.0799729987168733	0.864676442442577	23.0746542590601	-0.0204112403073316	0.145158970928661	-0.140613013282954	0.888175667272403	0.976633622529713	-0.0435245897795525	-0.0541780974732888
COL9A2	0.0651495192210136	0.104428215407633	0.532713665104793	29.7493525946804	0.109957001547083	0.184592666711343	0.595673725863814	0.551393213799122	0.860288957000653	0.262327498091111	0.293284551734664
SMAP2	0.0352649719480695	0.0558470932588657	0.527742529178803	605.479122040883	0.0422052364125577	0.093244775663197	0.452628429983083	0.650816323397319	0.901573787393082	0.146303341914171	0.112709839156686
ZFP69	-0.325828772089197	0.201142676559205	0.105256162829089	3.52883554129252	-0.552708626327678	0.366152233157671	-1.50950499894855	0.131169778778126	0.554172615121939	-1.25561172041056	-1.47287836743351
EXO5-DT	-0.0653479976255044	0.0942719236198189	0.488192699870034	16.5851253886154	-0.129105913725525	0.173501102210041	-0.744121576641218	0.456802926956388	0.821266011039195	-0.244317763656287	-0.34387548575942
ZNF684	-0.0274412371076873	0.19369657880631	0.887339682302312	5.64007709968962	0.0334205550610055	0.353555902301409	0.094526932921952	0.924690588849922	0.983484762614651	-0.0971480621275347	0.0892965552814108
NFYC-AS1	0.0557834682013081	0.213143606242415	0.793539043484919	2.9178972144573	0.125381335196002	0.40586332701684	0.308925016994206	0.757378566162444	0.940523602130192	0.225964619431901	0.334394102309917
NFYC	-0.102254238157259	0.0450084095444502	0.0230930441780408	74.7641811272669	-0.149718343545657	0.0758710018132245	-1.97332762145709	0.0484582479199107	0.373762483470347	-0.387603033339348	-0.39881255762631
CTPS1	0.0668158711861333	0.115640694848936	0.563406876130416	15.744753561777	0.111711257011248	0.205734256775398	0.542988118566976	0.587137983023505	0.875067131295047	0.268796964698084	0.297960063518026
SLFNL1-AS1	-0.159849405221826	0.181100886396112	0.377423292329963	5.69343181083252	-0.17613231648706	0.322032247541794	-0.546939996946115	0.58441995593323	0.874692601614948	-0.611211261280824	-0.469212134116543
SLFNL1	0.137145633521567	0.188364378621683	0.466560402111	3.61992153071011	0.197210887676511	0.338989600029952	0.581760878974121	0.560727758442202	0.864242260490206	0.541846151442199	0.525837096717791
SCMH1	-0.0467839031960584	0.070659950142071	0.507907587419773	124.94600529115	-0.0814107442077173	0.110660757151207	-0.735678539561027	0.461926352888804	0.822085314257752	-0.172244281274457	-0.216756413511852
HIVEP3	-0.142401657410794	0.0592504332302976	0.0162440341507376	418.127118674097	-0.220826027489563	0.0953176965017748	-2.31673692917507	0.0205180665964516	0.266280413686613	-0.543471897573085	-0.588331599156245
FOXJ3	0.021377699192659	0.0317937432358997	0.501337365485077	138.873339069044	0.0136352990309296	0.0582229230207777	0.234191248454903	0.814836508850029	0.958976972417729	0.0923872130088403	0.036564100063177
PPCS	0.117867869938402	0.0943106673650867	0.211378823344672	14.5337957782604	0.212556719917682	0.159835602496252	1.32984589539534	0.183569050801462	0.617200402595881	0.467001910628142	0.566737422203292
CCDC30	0.224550279171106	0.135223124552198	0.0967956540964689	38.2110465786897	0.357500844619465	0.224545527181244	1.59210850960707	0.111360325384274	0.526940391338385	0.881187087907159	0.953048296996333
YBX1	0.0638551773964799	0.0728543167721201	0.380770443483073	42.8606424852476	0.0848590265719689	0.126241906484908	0.672193797882115	0.501460328870362	0.840320118897359	0.257302328506829	0.226392425626631
P3H1	-0.0655860592835916	0.0924284637395003	0.477960129271366	14.9484471388777	-0.0269809699164517	0.176192810653479	-0.153133205698816	0.87829323032554	0.974875123093138	-0.245242017343163	-0.0716880034296335
C1orf50	-0.152221194235345	0.110977229836152	0.170174449874227	11.5981127783987	-0.223438099104908	0.204407132965948	-1.09310323892723	0.274348474070439	0.70172164469606	-0.58159539543676	-0.595293396833951
SVBP	0.0868686452388858	0.108557339452599	0.423589261613264	11.5235781745693	0.0962750081791375	0.20076161164572	0.479548890796075	0.631548195744213	0.895547416348867	0.346650116269292	0.256818756120262
ERMAP	0.0833375975470979	0.0602966055572733	0.166932551693168	45.8579130139974	0.130428985773365	0.11368401595169	1.14729396812293	0.251260146116074	0.678670238171088	0.332941130648113	0.347847302391001
ZNF691-DT	-0.342271389930946	0.215726347204268	0.112603301635522	3.10977719218583	-0.365612367592359	0.367329502524409	-0.99532535524577	0.319578049817469	0.739575397449716	-1.31944875441362	-0.974221940129173
ZNF691	0.0148383522669362	0.127903673042078	0.907643084988209	10.7863346334452	-0.00775850653933605	0.234575616884825	-0.033074650478892	0.973615057674295	0.994023087664114	0.0669987671985146	-0.0204555256857504
SLC2A1	0.612412359359982	0.372211984877172	0.0999013255101676	4.23402104818496	0.889612423577849	0.591534985580562	1.50390500183981	0.132605828951027	0.55677931000849	2.38702788770033	2.37125334654802
EBNA1BP2	0.123951075335154	0.193362286358731	0.521503027561764	4.80471974233869	0.217080635069584	0.349194360193551	0.621661343411333	0.534164575350912	0.853073076016362	0.490619426616017	0.578794741693935
CDC20-DT	-0.154425949239811	0.189630792030937	0.415444130063709	4.06738370739713	-0.0389562494522796	0.35827653948638	-0.108732348224996	0.913414783784855	0.980794115385161	-0.590155165027167	-0.103604997118719
ELOVL1	0.13924010832194	0.193957495633419	0.472825235738667	8.8519437090731	0.216176653609091	0.314976217163138	0.686326909238117	0.492506983756049	0.837051948065208	0.549977767729627	0.576385414171909
ENSG00000288772	0.40159867902153	0.233677890293101	0.0856873433744019	3.63909024147984	0.612629478277079	0.401552763879562	1.52565125528765	0.127096740068132	0.5494809046219	1.56856210508604	1.63302732930141
MED8	-0.183916929372136	0.13063229015849	0.159161299616073	7.16228715133272	-0.186709028005291	0.264599339602605	-0.705629229028704	0.480418742396964	0.830378345893388	-0.704651331003277	-0.497401608422231
HYI	0.190010196293632	0.122868954971608	0.12199690704395	7.76523452603316	0.315562293878419	0.220785792713931	1.42926902134183	0.15292692627121	0.58097311699542	0.747088219567644	0.841271995213427
KDM4A	-0.17268233411125	0.0730683564730709	0.0181130757905663	24.2200640864729	-0.240787085005132	0.13831679914731	-1.74083760244255	0.0817120486930195	0.464982843570237	-0.661033991806915	-0.641532607520668
KDM4A-AS1	0.00188197899272349	0.196298232316733	0.992350522158023	3.21265519640705	-0.129002130768249	0.369318147044659	-0.349298110045617	0.726865517172452	0.931728328454854	0.0166967745825866	-0.343598879273325
ST3GAL3	-0.0279636733094955	0.0546972358622856	0.609179704596164	103.940183368877	-0.0677486755871527	0.100509028468813	-0.67405562086569	0.500275952652434	0.840259057624696	-0.0991763752526246	-0.180343722130592
ATP6V0B	0.0241169488152346	0.0570816349063732	0.672660636799355	49.8390161526597	0.0608517233816681	0.109959262658841	0.553402432048554	0.57998787394279	0.873541179783619	0.103022111477089	0.162407201555298
CCDC24	-0.247693279023263	0.149934768849861	0.0985331356411267	5.64143848071897	-0.408486101461596	0.298244201422107	-1.36963635676344	0.170800444573439	0.605195624642987	-0.952257462852453	-1.08849072936603
ENSG00000230615	-0.390599849362607	0.219164460475336	0.0747129426162391	4.46067837522657	-0.494457190941977	0.359534369569314	-1.37527099713523	0.169047444595046	0.602750304695332	-1.50707979575673	-1.31762431344478
DMAP1	0.0115267816453553	0.216988436045289	0.957634989341191	7.62611676186134	0.0663763112012806	0.347137225627096	0.191210582735324	0.848360612762289	0.965236126625213	0.05414188221779	0.177131553838335
ERI3	-0.0975723245340742	0.0623462208967912	0.1175810708967	73.0602465956709	-0.159138713575524	0.105767821959935	-1.50460424188186	0.132425855061811	0.55677931000849	-0.369425910813048	-0.423920104376477
ARMH1	0.415130769426355	0.289400934322559	0.151444282838669	18.4498225292641	0.602572046143706	0.408258784890271	1.47595610540422	0.139955676249983	0.570212845864198	1.62109926940009	1.60622185916864
RPS8	-0.108193247515454	0.086376846620241	0.210361392180771	57.7661210199114	-0.1338474361358	0.140986950376648	-0.949360460512309	0.342437312929674	0.754078926061639	-0.410660720746089	-0.356512780813172
PLK3	-0.0880612783609873	0.0946275356490554	0.352055627395786	38.661843524145	-0.128653101803333	0.15765516116195	-0.816041167667037	0.414476590629668	0.795744271773129	-0.332500101078886	-0.34266863332481
BTBD19	0.022634808679677	0.143004787139726	0.874236106714051	15.6232317281089	0.01739212682395	0.235444618333754	0.0738692901414968	0.941114391983714	0.987460342872781	0.0972678312802551	0.0465769476632747
PTCH2	0.383029709099701	0.298820017289629	0.199910218067495	4.63077211185187	0.62879940803385	0.474358414079773	1.32557869612935	0.184979286649321	0.619280768551055	1.49646969402898	1.67612407242593
EIF2B3	-0.169756873733077	0.0564229672532602	0.00262412554949212	81.2328633476857	-0.264602067670527	0.105153679793193	-2.51633673867545	0.0118581825000954	0.206159263348375	-0.649676146272011	-0.705005251241678
HECTD3	-0.139344115658251	0.127622196747	0.274899657345006	7.66409803907913	-0.155727418006861	0.232032191520988	-0.671145744847112	0.502127687749481	0.840320118897359	-0.531601257587327	-0.414828183072188
UROD	0.131883443819643	0.154843333048015	0.394368512819142	4.89152163506739	0.131598834752938	0.292004312043822	0.450674285704343	0.652224318014509	0.902195754460377	0.521416157498087	0.350965230652006
ZSWIM5	-0.097602435525193	0.45506207055024	0.830171523548063	3.65817755221538	-0.0964687870003096	0.696435250388966	-0.13851795546884	0.889831079991844	0.976861940599454	-0.369542814117766	-0.256889711055618
MUTYH	-0.0199840548669935	0.112562277400106	0.859086006172575	9.83321681289355	-0.0707861139485702	0.197207812062212	-0.358941733638016	0.719638678218538	0.928932590656155	-0.0681962005171875	-0.188439224262489
TOE1	0.287560996151316	0.209423068276334	0.169718023805522	2.79595335548617	0.311895177827152	0.411397725966263	0.758135395849829	0.448369931777419	0.815556451628306	1.12582071748707	0.831498250933365
TESK2	-0.0691417093369789	0.11599634761264	0.551129809728504	24.1938739498784	-0.114717949527864	0.215827500713919	-0.531526099076335	0.595054260418485	0.879609317561684	-0.259046519493954	-0.30552810847093
PRDX1	-0.191049043310705	0.27060291968965	0.480180365205737	11.5144898262231	-0.251178836393353	0.415801303683804	-0.604083811589877	0.545787921754316	0.85832366041019	-0.732341143196935	-0.669229118694715
AKR1A1	-0.0938934528785368	0.0572351567108569	0.100904231125583	64.7681258278622	-0.130595697898089	0.100084429616107	-1.30485529466485	0.191942126395823	0.625941242895743	-0.355143011506642	-0.347846118085085
NASP	-0.118665410129483	0.0605609109862783	0.0500613985106248	76.1592813591375	-0.154928485692258	0.106676111824751	-1.45232595228796	0.146410994658001	0.574246324716867	-0.451317981488348	-0.412698836732763
GPBP1L1	0.0262825840609738	0.0302312345855201	0.384636545320783	156.457407323671	0.0424395520789397	0.0651367401565235	0.651545532935138	0.514694394461768	0.844533918255958	0.111430002005898	0.113334346636683
TMEM69	-0.194410816736071	0.108670309131784	0.0736153584100916	11.421292685073	-0.257861121744463	0.18884740953432	-1.36544696260501	0.172112612033261	0.606757028457458	-0.74539293619797	-0.687039012713636
MAST2	0.00720800545779681	0.0505996105752695	0.886723151353245	68.4003154653718	0.00357089378902796	0.0846935834473257	0.0421625068119693	0.966369151196023	0.993667237252813	0.0373746092086992	0.00974004492282503
PIK3R3	0.153500892590108	0.243806998352013	0.528956306330475	2.96175864922245	0.273520007070847	0.460121508283079	0.594451687536785	0.552210046497328	0.860317823618089	0.605344022604554	0.729219211919525
POMGNT1	-0.0271057903555807	0.246591975242625	0.912471533080516	6.7133741085709	0.00733769206170172	0.405375399618989	0.0181009801497535	0.985558296033929	0.99638345482696	-0.0958457192812471	0.0197794662438302
LURAP1	-0.465079654822779	0.262847892944228	0.0768293071957566	10.3971056092044	-0.677297545032765	0.410910851132963	-1.64828342489696	0.0992945244169919	0.500686261047534	-1.79624116406571	-1.80493773357551
LRRC41	-0.123282062414345	0.0860412915154705	0.151908024722601	19.5385054162454	-0.179954851094098	0.159179111464489	-1.13051800225838	0.258258017175822	0.687283737775835	-0.46924173254341	-0.479400106143761
UQCRH	0.147885791535971	0.0848978072522535	0.0815212005167646	17.6974134563755	0.262670368104986	0.156755194561341	1.67567249583042	0.0938023600484305	0.490872936437995	0.583543881022877	0.700302320471086
NSUN4	-0.205748482664369	0.0910521500619129	0.0238412820217075	19.202768051666	-0.264461323955691	0.164250937671544	-1.6101054137331	0.107374845426277	0.52003570558458	-0.789410438298051	-0.704630135467156
MKNK1-AS1	0.413806579740882	0.138315422930887	0.00277374033074486	5.72211769186392	0.547181263568999	0.275225245418119	1.98812163011329	0.0467982396874475	0.368354419324396	1.61595821809113	1.45859213139642
MKNK1	-0.15807404662601	0.0665440713270283	0.0175261877946699	266.846438638911	-0.216242739092431	0.108632765966336	-1.99058485871051	0.0465265462300611	0.367195694800744	-0.604318585908844	-0.576116035719177
MOB3C	-0.0848071930191257	0.117909622107848	0.471983253882477	9.20426031011074	-0.0536877614441225	0.228155557331138	-0.235312091768169	0.813966510718642	0.958711025234725	-0.31986639769804	-0.142868011720393
ATPAF1	-0.159508537773026	0.171474741752336	0.35225929132975	15.7204977618233	-0.202467824168881	0.287984734934954	-0.703050542642864	0.482024252113959	0.830783306411663	-0.60988787305098	-0.539402581860563
EFCAB14	-0.0720693838990857	0.0585030496315497	0.217989780910362	47.2621057272082	-0.0916890498732036	0.105956010571557	-0.865350152186808	0.386846631820948	0.778637572715273	-0.270412961405445	-0.244150564611068
TAL1	-0.0296895554363938	0.0818992560483864	0.716968615516549	60.8114435421876	-0.0330365041208177	0.136862848392734	-0.241384016983323	0.809257499165818	0.957154288367253	-0.105876962536258	-0.0878274552400524
CMPK1	0.0844420438190364	0.0633835511700805	0.182781638903732	37.1466590500635	0.115300452841944	0.115969509842514	0.994230750811326	0.320110540441164	0.740057621378123	0.337229047261809	0.30752613171163
SLC5A9	0.55408334832532	0.197700828838488	0.00506869295844994	4.29377519131226	0.771285847501055	0.376501874964739	2.04855778626146	0.0405053760539622	0.34529600817941	2.16057057435635	2.05588462629434
SPATA6	-0.194490358835462	0.0866603986892664	0.0248142733712441	185.538639573674	-0.305793351524188	0.138041426927096	-2.21522885072527	0.0267443605661352	0.292366802969145	-0.745701751482274	-0.814789907446929
ELAVL4	-0.831492623307495	0.512250611366063	0.104543557862372	15.783348274737	-1.25097674231448	0.734897049448964	-1.70224760495702	0.0887089621868818	0.479299577810997	-3.2188076527746	-3.33393046100367
FAF1	0.0436117386715477	0.0319049661594946	0.171648394423529	287.986508817558	0.0451045649954629	0.0625413313570761	0.721196111703172	0.470788863767104	0.826049534843899	0.178708937925126	0.120437245586433
RNF11	-0.216529301279941	0.122050756608136	0.0760478926764781	16.9561865946066	-0.28706073226591	0.23125467390642	-1.24131861820044	0.214488069478803	0.651011055534078	-0.831266029127122	-0.764862981828388
EPS15	-0.0646117653916141	0.0638339350530131	0.311449503189344	282.600074742897	-0.0834766074556423	0.105792222699459	-0.789061854695956	0.430075855274014	0.80487176644719	-0.241459406027269	-0.222262434815928
OSBPL9	-0.0537671815535679	0.0552078160178824	0.330103589530343	107.882903289274	-0.0991730740848418	0.101701386025566	-0.975139847749094	0.329490894969227	0.745564709897116	-0.199356252266645	-0.264097285087794
NRDC	-0.00207869941547195	0.043099679097598	0.96153290646269	175.894735614862	-0.0172323447566195	0.0738966571813238	-0.233195186547283	0.815609843408499	0.959228418495867	0.00131978506348691	-0.0457055779862246
TXNDC12	-0.0878707887248073	0.0791168584891406	0.266720937697495	24.0193387245198	-0.103710203803774	0.134031349889868	-0.773775716569227	0.439063435145201	0.810290787098125	-0.33176054163044	-0.27618982457069
BTF3L4	-0.112494966248044	0.0566294483823314	0.0469767221213444	45.4832152450592	-0.14167752122722	0.100889909137099	-1.40427841038785	0.160235960643401	0.588208210683623	-0.427361769669495	-0.377381836579274
ZFYVE9	-0.338454429532617	0.186646702646817	0.0697789864100885	21.5187560527293	-0.486167479240975	0.300033651876888	-1.62037650176809	0.10515142441585	0.513727088122785	-1.30462973757083	-1.29553024246684
CC2D1B	0.047467891706617	0.0959618923584154	0.62084468785088	13.3121231703921	0.08099803307179	0.170483375644844	0.475108102273429	0.634709923770653	0.895547416348867	0.193680116772066	0.216101951420152
PRPF38A	-0.0562272799338879	0.110583686777204	0.611131427339555	14.2855322444077	-0.0851787543422386	0.211833142080672	-0.402103058594109	0.687608181893003	0.91942625017398	-0.208907370310427	-0.226799064735493
TUT4	0.019837173082094	0.0311790858123087	0.524624362815703	209.004407186702	0.0369702197742973	0.0677238982263595	0.545896215996434	0.585137279609511	0.875006256334678	0.0864062543409917	0.0987572635607913
GPX7	0.043947504364534	0.19835287286241	0.824654689645743	4.14696518573039	0.0998544030222984	0.369125920350568	0.27051582540577	0.786763443707886	0.951048988141204	0.180012519031646	0.266358702330129
SHISAL2A	-0.14683692287617	0.142879177745127	0.304090994483153	25.1225586885073	-0.188687233313503	0.221421842361503	-0.852161789013771	0.394124301406772	0.783351629243973	-0.560691430073981	-0.502674000281565
COA7	-0.158715070358052	0.206721347929668	0.44262205535563	3.09205378484633	-0.135720097590393	0.368388148044396	-0.368416026169325	0.712563049393833	0.92590434863406	-0.606807304808288	-0.36150387297509
ZYG11B	0.0624352844862527	0.048565275978778	0.198584381425175	56.3998948376759	0.095476924119174	0.0982558851125655	0.971717103863978	0.331191305410547	0.746406741683272	0.251789717749634	0.25469167058301
ECHDC2	-0.303487963451393	0.0820986118749207	0.000218482795093886	56.1019379844645	-0.433477875683975	0.137042277721205	-3.16309596492428	0.00156100865424926	0.0784390382424237	-1.1688754735189	-1.15509980498287
SCP2	0.0182093326889513	0.0594554915793993	0.759400368609428	60.8228254659846	0.0315360112183118	0.110062401031255	0.286528468603519	0.774473392262763	0.945834133578343	0.0800863055634469	0.0842737937037703
CPT2	-0.0714521250897422	0.133286586482862	0.5919040302752	6.94355351093617	-0.105793806186681	0.250762180720263	-0.421889002092781	0.673106037884455	0.911875863659703	-0.268016507751898	-0.281743124926382
CZIB	-0.133926850994094	0.116765275582232	0.25139195684473	9.16769678395285	-0.149928318431194	0.267484135880496	-0.560512936356636	0.57512961838908	0.870294615679231	-0.510569198586885	-0.399372191084261
MAGOH	0.29782358384138	0.109097349178657	0.00633557762659365	14.2130835349961	0.466029124675018	0.192746913176092	2.4178292507816	0.015613401492014	0.235069530174962	1.16566432181062	1.24230220704136
LRP8	-0.365233524329133	0.130982213950458	0.00529657032205932	26.438248975589	-0.547023628607831	0.221455715027267	-2.47012649251557	0.013506528344037	0.219405641986308	-1.4085972445426	-1.45772648427254
LINC02812	-0.118383406867726	0.18344258895762	0.518704875648444	6.60251661625212	-0.214343561001176	0.321654718660509	-0.666377791358954	0.505169654145939	0.841356018067036	-0.450223128346165	-0.571054270357318
NDC1	0.131922046798683	0.0773708944021573	0.0881831634500696	27.4660988295363	0.229176387046106	0.13411704726532	1.70877894882917	0.0874919035515459	0.476424819110818	0.52156603020749	0.611032823347425
YIPF1	-0.0127196149267262	0.0678889568571664	0.851379075825109	29.1889746178356	-0.0119451422560892	0.126965441785479	-0.0940818390272818	0.925044146741842	0.983484762614651	-0.0399926441283428	-0.0316139145442591
IFT25	0.0254627857954296	0.0698331497833648	0.715392702313281	32.5671723174631	0.0762308283910268	0.125724501775734	0.606332316408832	0.54429410326848	0.857884006060088	0.108247206525466	0.203396206952536
LRRC42	0.0925702252869119	0.200945003210826	0.645032201180204	5.96468807570125	0.116762770687584	0.343796472612069	0.339627599435367	0.734136990980012	0.932469861943363	0.368786005024964	0.311423559684906
TMEM59	0.0551909202972184	0.121585003260396	0.649880158762059	35.026684675366	0.101454770221159	0.196931659366123	0.515177552191043	0.606428953837977	0.885611610607874	0.223664103719265	0.270624064957652
TCEANC2	-0.100811831524053	0.092829450760793	0.27748352948854	19.3605998319619	-0.187115516799556	0.167066641281881	-1.12000525876286	0.262711521131828	0.690420991793189	-0.382003015010371	-0.498484998604684
CYB5RL	-0.157733830530909	0.179444207397942	0.379394108007133	6.14144297606549	-0.283689832996693	0.329588432664551	-0.860739652490859	0.389381448743893	0.780532515248446	-0.602997726503099	-0.755878726356083
MRPL37	-0.132334973268623	0.182017958112212	0.467199308609497	6.21534648804931	-0.178949133190062	0.324918764447937	-0.550750380619324	0.581804802971694	0.873886505952336	-0.504388871739446	-0.476719626585846
SSBP3	-0.0670065510386371	0.202912199859739	0.741230442779207	38.5715978937212	-0.0912340626135892	0.317553316614182	-0.287303132545884	0.773880224301583	0.945834133578343	-0.250756953063293	-0.242937914380208
ACOT11	0.238164227075108	0.197067830120777	0.226839869821446	30.5912370955395	0.329979124628015	0.305650373136941	1.07959666870805	0.280321825543005	0.706480329108291	0.934042056843852	0.879696308789973
MROH7	0.200975616674122	0.272520080798019	0.460836061356641	15.5536027973072	0.271020681632654	0.423842628906065	0.639437053163239	0.522538650850669	0.847740886461625	0.789660510696968	0.722557909859803
TTC4	-0.2335267635323	0.103480707333768	0.0240257082382966	14.2615557006913	-0.397136583092524	0.187310857441437	-2.12020055066317	0.0339891360088434	0.324023854138186	-0.897257198307887	-1.05824153935121
USP24	0.0544589507188873	0.0282624634553997	0.0539920499102079	220.308143516393	0.0786180732343736	0.0539552129978605	1.45709874664921	0.145089124328145	0.572769837953475	0.220822295479796	0.209758787330843
DAB1	0.182502523602454	0.546216213989283	0.738287955737091	12.630738278339	0.071760912988064	0.910772058923203	0.0787912983111342	0.937198625472071	0.986672742826581	0.717940333173689	0.19148280975122
OMA1	0.0797536580716957	0.177502346271701	0.653207724513486	13.5518198095064	0.113515373418557	0.297270509272171	0.381858845320664	0.702566067858443	0.92308686034049	0.319026797276256	0.30276846668007
MYSM1	0.14012025403148	0.054573673020397	0.0102422075302621	66.595628711089	0.225425805594188	0.106297849168667	2.12069959417988	0.0339470907037921	0.324023854138186	0.553394856913865	0.601036623745309
JUN	0.168124518635038	0.230042996317123	0.464877166285302	43.2005595567747	0.227260100491679	0.340652117454147	0.66713250512018	0.504687498984725	0.841356018067036	0.662118979126857	0.605925459825668
LINC01135	-0.651461043653742	0.405368183919651	0.108035768870274	3.50458369007987	-1.0971189806084	0.633663338752629	-1.73139096664182	0.0833820566815779	0.468837069414972	-2.51985069941165	-2.92386260457511
LINC01358	0.356368091556988	0.23861817185618	0.135315286251476	7.40723596255004	0.474989854544708	0.402302587933119	1.18067809850548	0.237730625234277	0.669919062223808	1.39295828227986	1.2661847024641
FGGY	0.0549212060840299	0.0934133095532478	0.556574112427763	84.1513186475501	0.0565036433550319	0.15144489401901	0.373097051049731	0.709076213403821	0.924194620019703	0.222616961739555	0.150818524868913
NFIA	0.0806496730362004	0.0580402232762155	0.164666191942468	259.210567631454	0.12328108102469	0.102339683144078	1.20462637011617	0.228347571952896	0.660621551716211	0.322505497462981	0.328796420942171
TM2D1	0.104398602850166	0.0480920361945265	0.0299456481706857	57.9891837515444	0.133824044984966	0.100015283207366	1.33803595504002	0.1808847163783	0.615121669717068	0.41470865237794	0.356895949907457
PATJ	0.02177812776459	0.150726666243693	0.885115481508758	13.6446753856235	-0.0158112654315515	0.273164689797651	-0.0578818054532007	0.95384277596617	0.991097354071234	0.0939418421201033	-0.0419180605663444
USP1	-0.142573718466608	0.116120909390486	0.219520549111877	9.7584629783105	-0.191932411126713	0.209445125873922	-0.916385188367903	0.35946490116856	0.764850367699908	-0.544139909660718	-0.511323177904041
DOCK7	0.0434898186387093	0.0494151200190724	0.378809836197075	93.3672114448377	0.0462949152405675	0.0969398652150112	0.477563230956491	0.632961106356537	0.895547416348867	0.178235593999186	0.123609814639802
ATG4C	0.177023424934727	0.0449454889747867	8.19499086909787e-05	134.180827479359	0.249609385845486	0.0866163522062366	2.88178132058895	0.00395434065428729	0.119827589953963	0.696668209031163	0.665491668485675
ALG6	-0.26176118986393	0.104168874842116	0.0119758833493429	13.043128113294	-0.407660758124292	0.199241766616772	-2.04606074843935	0.0407503942054721	0.346525625188559	-1.00687490341641	-1.08629099131322
ITGB3BP	0.106816195502022	0.122964135644168	0.385023473318137	45.7500010467455	0.155276749681093	0.198140380491039	0.783670392154696	0.433233539871404	0.807288096749891	0.424094745627047	0.414072555960919
EFCAB7	0.0584404348578348	0.299721347799687	0.845406602838536	9.13129750343204	0.0791026066839959	0.459238460098875	0.172247347634963	0.86324307606585	0.969312154343252	0.236280061439379	0.211050185248318
PGM1	0.388117686940784	0.122199389286162	0.00149268616124058	19.7996297458902	0.587694021548587	0.208320935162483	2.82109919048802	0.00478594021624497	0.130094920806708	1.51622332557196	1.56656835332038
JAK1	0.014009077679644	0.0660286515734741	0.83197702539963	201.597364391059	0.0105278199594998	0.10978584965158	0.0958941429420202	0.923604646398702	0.983125467819283	0.0637791807229093	0.0282819226313217
LEPROT	0.107154011612547	0.0630032853233262	0.0889864410266605	30.9616449286991	0.139167015784018	0.132388879993759	1.05119867915325	0.293167349695746	0.717937480470213	0.425406287301366	0.371136249247787
LEPR	0.0748191455238876	0.0969768204363165	0.440401283360715	63.5384173753592	0.0882241863059192	0.153322294711734	0.575416552901143	0.565009611880705	0.86634343286384	0.29986898138984	0.235361383860125
PDE4B	-0.146718543570761	0.191459473627802	0.443488034438033	239.305638378381	-0.185709485024103	0.299148552363408	-0.620793527352597	0.534735482532985	0.853364709967323	-0.560231832714399	-0.494737586515512
MIER1	0.011979164065257	0.0400359228989398	0.764779522917601	87.3373961977431	0.0227723525912759	0.0775422609904434	0.293676664832902	0.769004987187595	0.943991084346768	0.0558982176261532	0.0609165404341856
SLC35D1	-0.159907380097722	0.08405734900768	0.0571240418812825	22.9992123973348	-0.207143787865544	0.153570830349999	-1.34884852412043	0.177385625087568	0.613582077794282	-0.611436343695288	-0.551865147210313
IL12RB2	1.48409704669895	0.808066408238976	0.0662685502502135	4.63747169844958	2.35040045494993	0.901496756787294	2.60722008953883	0.009128066751217	0.180840684955479	5.77126788896772	6.26460399768765
SERBP1	0.016699737253712	0.075608491976422	0.825192734018885	46.7462283460118	0.0383156550581801	0.126725197478238	0.302352301046994	0.762383512314074	0.941287314254053	0.0742254325529739	0.102343171458497
GNG12-AS1	0.140531454590117	0.228680073670377	0.53886316495776	6.06620866058858	0.28436223936339	0.390797790331729	0.727645463711575	0.4668306425099	0.824849572945164	0.554991307326835	0.758116362806181
WLS	-0.20701836798711	0.117862473927196	0.0790133017250201	43.2180955743576	-0.268954954537357	0.185341916546107	-1.45112859276196	0.146744056003245	0.574689237759276	-0.79434065764074	-0.716606739310684
LRRC40	0.0312719120507738	0.0918573164251344	0.733525140615934	24.5830961129332	0.0614420639566827	0.159820545082494	0.384444089619194	0.700649327724916	0.922276250960805	0.130800634079372	0.163980600852641
SRSF11	-0.0531656476054769	0.0475313658055754	0.263337207735125	188.210834687371	-0.0686742976860824	0.0889196813719514	-0.772318305986922	0.439925925820168	0.810894001734871	-0.197020849019555	-0.182810727147187
ANKRD13C	0.0127185055868015	0.0596152946004919	0.831059439074257	57.0567243605406	0.00758488646233617	0.105519132989094	0.0718816222942254	0.942696115495864	0.987906374466758	0.0587686467941211	0.0204382986411385
HHLA3	0.0371517023660361	0.231158986499765	0.872314515557224	4.2715276663293	0.0429229873603244	0.394543133003212	0.108791621928888	0.913367769107918	0.980794115385161	0.153628408701317	0.114622817672275
ZRANB2	0.0330329627595039	0.0499483929590815	0.508393106608272	145.75821084863	0.0505548979660857	0.0900589594457153	0.561353343156919	0.574556683720252	0.869917636066878	0.137637760323884	0.134963690877863
ZRANB2-DT	-0.493507742462066	0.128445159682369	0.000121952854238616	17.3161400432303	-0.655551934596777	0.272950193780203	-2.40172730972548	0.0163178674453391	0.240209497412291	-1.9066107423614	-1.74698046343628
FPGT	0.0917512742033982	0.0969491396940224	0.343951923896656	29.594269801583	0.146223723866526	0.171953310437603	0.850368762860116	0.395120097375072	0.783351629243973	0.365606498655098	0.389944069696677
TNNI3K	-0.0213945907307242	0.305264432048434	0.944125658805179	9.23436648247883	0.0298466907866069	0.472860280305443	0.0631194710778573	0.949671369535573	0.990354760293052	-0.0736724833550013	0.0797713493644748
CRYZ	0.280216432180365	0.153697700207608	0.0682782421708258	14.7517298212953	0.418623302035684	0.258332825434072	1.62048048416719	0.105129103234966	0.513727088122785	1.09730608651628	1.11595431365993
TYW3	0.086008649415331	0.0865079616989918	0.320111813686676	22.2540879322738	0.0735017721202906	0.154841991594758	0.474688883572711	0.635008742488561	0.895547416348867	0.343311257265261	0.196122617095227
ACADM	0.029837769357454	0.0723191233567877	0.679910856650945	40.4236771621618	0.0289508414233885	0.126615762184924	0.228651164150522	0.819140054564461	0.959854353793483	0.125232699778409	0.077383695833159
RABGGTB	-0.0146114807566353	0.100430168901707	0.884324832199972	20.6367329506756	-0.0145485714251443	0.178411522291131	-0.0815450215227916	0.935008522071399	0.985860169176763	-0.0473376487058057	-0.0385526780286616
MSH4	0.227900600128756	0.200777493379308	0.256337454188701	16.5143719352833	0.351229366223018	0.321993706868705	1.09079574765178	0.275362768014191	0.702204540531263	0.894194417698137	0.936333302093561
ST6GALNAC3	-0.102672799676965	0.0968881481003131	0.289279087164129	1067.51003513429	-0.185946130353986	0.149803545103304	-1.24126655497878	0.214507295483729	0.651011055534078	-0.3892280620436	-0.495368303107791
PIGK	0.0956852776125195	0.107100454104799	0.371634345952945	29.3334932632188	0.105471639905556	0.203492986640116	0.518306019519418	0.604244773722372	0.884015489370907	0.380879924809816	0.281329986600918
ZZZ3	0.0290352357477729	0.0418180753571419	0.487479906959901	117.767339395699	0.0205272006114594	0.0749358738764741	0.273930222596681	0.784138245319787	0.94930388975433	0.122116932823118	0.054932671635428
USP33	0.0706572290155544	0.0333257527224114	0.0339892631343685	118.55823241497	0.113248646790285	0.0759731534886062	1.49064033267053	0.136055949176972	0.562516366210428	0.283710702445611	0.30205757620893
MIGA1	0.0338642887808125	0.051866625997025	0.513813680200837	52.2377536853187	0.0806709015099284	0.102663287519279	0.785781397218349	0.431995566854039	0.806369154492908	0.140865311313676	0.215230067305531
NEXN	0.725600036619846	0.28878784327667	0.0119854894811064	3.44637075588115	1.02863939945841	0.487146537580706	2.111560526668	0.0347241612748298	0.325456376028647	2.82646920242933	2.74179359978527
FUBP1	0.0266196412266866	0.0427509476931159	0.533502805662732	110.584977718853	0.0308102888638039	0.0774812230034136	0.397648458161876	0.690889335299317	0.919603485164615	0.112738597142978	0.0823395694763059
DNAJB4	0.763306764357589	0.319244714891188	0.0168036064094764	6.4459483492549	1.04444703575194	0.511181938611773	2.04320019323916	0.04103262463451	0.346848637726002	2.97286229408329	2.78392474389014
GIPC2	-0.345050702229988	0.460059071793823	0.453246328511711	7.13971884305524	-0.485210834968061	0.656271026712881	-0.739345202238131	0.45969740782479	0.821879061670233	-1.3302391927396	-1.29298055591214
ENSG00000273338	0.281013524208618	0.233186841248848	0.228164597488396	6.06724811590736	0.43759674703869	0.397725225585522	1.10024891278764	0.271223684354525	0.699524361238668	1.10040072700485	1.16652309767949
IFI44L	-0.432122374307839	0.271351441451079	0.111276371493492	128.086848662984	-0.614151610805657	0.416996240678384	-1.47279891494113	0.140805265018571	0.570342748340151	-1.66828738826619	-1.63663866563407
IFI44	-0.373175091501555	0.169473539442642	0.0276676603198375	49.5190495979993	-0.529016927964269	0.260459312552424	-2.03109239128392	0.0422456231601224	0.350350366444218	-1.4394296885307	-1.40973430596202
PRKACB	0.367697162119178	0.189631885456615	0.0525007369980357	37.11784187242	0.543809361731446	0.294376593126355	1.84732541387225	0.0646999918240968	0.422893634815131	1.43694241361844	1.44960520383892
SAMD13	-0.106601617889278	0.224590001946052	0.635036545903455	3.65933109503132	-0.235812660223708	0.398426410605333	-0.591860012154906	0.553944332958139	0.861219239762147	-0.404481357122589	-0.628274571757867
RPF1	-0.0209357011501119	0.0979383618187692	0.83073105865988	13.8715813570345	-0.00223715675816865	0.173491981164902	-0.012894871239278	0.98971166644551	0.997163810126868	-0.0718908844610094	-0.00573980355220674
GNG5	0.19187228407215	0.083795493964728	0.0220347390316795	17.9778454049168	0.2722768764404	0.162613633045497	1.67437914854421	0.0940561081256604	0.490872936437995	0.754317613449933	0.725905970473428
SPATA1	0.347946339508976	0.11460893821954	0.00239783747625943	16.9401133734565	0.471110076658954	0.203220291888232	2.31822360002346	0.0204371720645767	0.266280413686613	1.36026156226675	1.25584416336235
CTBS	0.127424454604254	0.076487774576687	0.0957242940949624	47.3213124964454	0.18121628147032	0.126400702361166	1.43366514651579	0.151667842870351	0.5802159783948	0.504104519600667	0.483207632928233
ENSG00000284882	-0.19754743965128	0.175450816197172	0.260190077986023	6.16988353809005	-0.271195165966426	0.324883169424549	-0.834746738179086	0.403860320102529	0.787874630682277	-0.75757060192128	-0.722577440356107
MCOLN2	0.161115378709401	0.245612068867413	0.511840205018252	4.20606828583481	0.172176634206283	0.434666725263208	0.396111835112345	0.692022527745183	0.919610116251258	0.634906602845205	0.459114803711627
C1orf52	0.130117028006844	0.106593428390649	0.22220520667081	19.6867822214651	0.231273632401869	0.193114113034143	1.19760088358213	0.231072431966853	0.663414077216308	0.514558201703552	0.616622485499703
BCL10	0.239711621343075	0.138302330195956	0.0830523899919088	9.12829306446508	0.404343298657617	0.242446337562037	1.66776410286731	0.09536256451939	0.49288154169558	0.940049680535596	1.07789467786318
BCL10-AS1	0.677413109038898	0.225568289599346	0.00267209649885002	11.8650728050226	0.965542570594527	0.365464201865353	2.64196210098372	0.00824272787468161	0.174503079753894	2.63938764618971	2.57362540942072
ZNHIT6	-0.145531925228918	0.0666817640364323	0.0290737842653649	46.3395990120687	-0.201127875470595	0.116951029091381	-1.71976148506946	0.0854758062797022	0.473098289151373	-0.555624890184571	-0.535831297030097
ODF2L	-0.309304116851344	0.124083289484156	0.0126771015646607	23.1177365084849	-0.443873486983556	0.215071558090093	-2.06384094170936	0.0390327997998441	0.33773221706931	-1.19145618335069	-1.18280660374696
CLCA4-AS1	-0.606364927840978	0.479092034458758	0.205636850824095	3.54813066633996	-0.809327810327531	0.809440614274065	-0.99986063962625	0.317377954823515	0.737925432251705	-2.34476895110052	-2.1568300740903
SH3GLB1	0.055604222205179	0.0588668435268661	0.344875257757639	61.9147585849942	0.0904871384049112	0.106883669451882	0.846594609531511	0.397221119534625	0.784235131388902	0.225268712438262	0.241392694248007
SELENOF	0.00302371589980411	0.0533289422661409	0.954784698723494	49.2192981607653	-0.0314460852539035	0.107224266255979	-0.293273960754663	0.76931275534278	0.944040437616038	0.0211294688446151	-0.0835886073044835
HS2ST1	-0.0182581355762389	0.0632694513686615	0.77290477043585	86.3850671530278	-0.0670585987221467	0.119234521742707	-0.562409256497463	0.573837213802845	0.869469301485943	-0.0614954689481132	-0.178504501686553
LMO4	-0.089501457531813	0.0961899344182426	0.352129892314414	28.4690331902254	-0.116341533214582	0.169587432924647	-0.686026854750944	0.492696174053013	0.837051948065208	-0.338091471478863	-0.309855348609888
PKN2	0.00978052830602261	0.0269348725990877	0.716516981967308	397.951539809436	0.0103900958521784	0.0558168867060623	0.186146101392106	0.852330189963591	0.966612725671498	0.0473622054732584	0.0279148548354459
GTF2B	0.0293255637552258	0.0594551008738466	0.621843851843038	45.1851740234491	-0.000259807568205825	0.104557875934644	-0.00248482064008476	0.998017402015116	0.999567651014318	0.123244106066587	-0.000469693453453296
KYAT3	0.0357444213415822	0.06624452044302	0.589484598581768	55.8303842515624	0.0618731035113719	0.113960416323003	0.542935042778384	0.587174527347277	0.875067131295047	0.148164762493971	0.165129424703107
RBMXL1	0.16664406798023	0.109962112924966	0.129653917518993	10.3048884114242	0.235997024044503	0.1923058239012	1.22719644812083	0.21974876410419	0.654163855648284	0.656371258192124	0.629211457706823
GBP3	-0.0216647987317125	0.106186196112085	0.83833278462407	13.375183700534	-0.0409657955286494	0.191567848582055	-0.213844837909229	0.830668058029224	0.960802826638504	-0.0747215424229068	-0.108960919646083
GBP1	0.0547480642619044	0.149499152013173	0.714208481607304	6.20166232507485	0.0622087652850747	0.286556981915544	0.217090384150575	0.828137907617225	0.96065277307831	0.221944753670697	0.166024043879293
GBP2	0.0268201265588181	0.0758610694427848	0.723681630386451	30.6075264396642	-0.0330759676489987	0.152301666393612	-0.217174036451554	0.828072717728045	0.96065277307831	0.11351696401178	-0.0879326350127779
GBP4	-0.209876794943689	0.124878101013005	0.092830272750078	8.42104574945903	-0.407373657408467	0.2356570382679	-1.72867171887884	0.0838678657100956	0.470458037089745	-0.805438251745194	-1.08552579900954
GBP5	-0.0890397915103071	0.209384975618805	0.670658509283775	2.81447742146263	-0.152294970749397	0.421088897397396	-0.361669404467035	0.717599093138769	0.928396262921195	-0.336299093294527	-0.405679887441439
LRRC8B	-0.704278376080668	0.246250071001081	0.0042362379531747	27.7293608894847	-1.01504355495168	0.36107888034321	-2.81114075125875	0.0049366185122343	0.130935834882402	-2.724909399829	-2.70511189943482
LRRC8C-DT	0.00834278296943083	0.0931586400186014	0.928641178459025	16.4613622676282	0.00280497689336455	0.171917387919888	0.0163158417383101	0.986982419344242	0.996775240160327	0.0417802842230604	0.00769869259763581
LRRC8C	-0.000484179649732299	0.067084795094388	0.994241375967818	228.948181191871	-0.0236389837905842	0.111252473805002	-0.21248052274341	0.831732171469351	0.960976631487593	0.00751036940253382	-0.0627808084226861
LRRC8D	0.0151847132631912	0.0490419871014638	0.756844777884561	198.619405428348	0.0185298529277994	0.0836428008968323	0.221535538374124	0.824675468317883	0.96065277307831	0.0683434836486606	0.0496092607519027
ZNF326	-0.0105119141990089	0.0684005999728444	0.877860787098928	54.1449839554711	0.00176680933765967	0.128144034327417	0.0137876831093467	0.988999369055948	0.997107825469978	-0.0314214380235571	0.00493172693102973
LINC02609	0.116112689132759	0.115094464719524	0.31304808452033	15.727526249083	0.0960414177561599	0.199845950261064	0.480577252782448	0.630816985633318	0.895547416348867	0.46018757377195	0.256196181587977
ZNF644	0.0191441566054593	0.0401264173087673	0.633293702330581	191.895653005084	0.0120846364305741	0.0823023660257529	0.146832187385631	0.883264478165348	0.9754613498781	0.0837156781316926	0.0324312121183591
CDC7	0.19329404855455	0.233882828902911	0.40854502826194	4.22235355626835	0.309997435746534	0.411735147400939	0.752904962579415	0.451507025814336	0.818393713320531	0.759837490423345	0.826440312884454
BTBD8	-0.409323581260645	0.339393615385691	0.227800584723046	9.32529101912915	-0.541584754483911	0.496149644846947	-1.09157541501613	0.275019767125366	0.702204540531263	-1.57977305672909	-1.44323057955737
GLMN	0.0808838912503541	0.065420391554479	0.216320597897824	37.3671701881136	0.131701163397127	0.10530642964441	1.25064693430253	0.211063318960884	0.6473224479797	0.323414829312992	0.351237961044731
RPAP2	-0.178006848701478	0.0614875621497032	0.00379151533856902	71.0418190845595	-0.27517617998635	0.107899357855508	-2.55030414874988	0.0107628977524708	0.196889937533294	-0.681705956710405	-0.733187798049214
EVI5	0.00220116847249725	0.0361359666719082	0.951428092090281	249.516555532923	0.0057392671090238	0.0684364881567448	0.083862677112811	0.933165614336575	0.985416287017366	0.0179359999826928	0.0155192801684685
DIPK1A	0.26939596536899	0.129909924272509	0.0381059255338589	48.4836432501748	0.409318242960773	0.212646844855425	1.92487334217943	0.0542452056707202	0.393756273194482	1.05529656501461	1.09115409827607
MTF2	0.0521535876366835	0.0482534497870577	0.279774479005437	89.5326206834293	0.113000413200163	0.0842323216671041	1.34153269153323	0.17974756295918	0.614942179626795	0.211871923775945	0.30139597412226
TMED5	0.171255245340357	0.0684936896918995	0.0124085757040334	39.8286003653236	0.271689653781762	0.12589218900858	2.15811366790393	0.0309189953494454	0.310991820622082	0.674273753327973	0.724340881171441
CCDC18	0.155026838921907	0.0800615577251517	0.0528253967230897	53.9450072853821	0.26413981350492	0.134454175725679	1.96453410300795	0.0494681854280929	0.378595403719173	0.611268376549126	0.704218745086965
CCDC18-AS1	-0.0121673523384519	0.0517871338263802	0.814248062046059	249.625319938438	-0.0231253020936129	0.0856589844985112	-0.269969370160054	0.787183818012854	0.951048988141204	-0.0378485326513511	-0.0614117234312768
DR1	0.185954480732682	0.0702524793656529	0.0081222453457902	33.3402215695415	0.281078528942357	0.135350631608779	2.07666950350696	0.0378320731542402	0.333982327052518	0.731342256566931	0.749364486537126
FNBP1L	0.0878671420912583	0.0523412894625328	0.0932037479896453	157.746253024668	0.0959950092835097	0.0949411907761173	1.01109969759993	0.311968715100307	0.734242694395242	0.350526693474352	0.256072491871652
BCAR3	-0.21994361674404	0.0659570584386138	0.000854072337927981	168.762977081412	-0.30323059781182	0.112854520510859	-2.68691583145437	0.00721151222327298	0.161736156434949	-0.844521812024749	-0.807959553815549
BCAR3-AS1	0.155669613292919	0.183152293276932	0.395354944672002	4.11068306847748	0.199250580157033	0.363063077641953	0.548804305442293	0.583139755308411	0.874195788767355	0.613763892152149	0.531273366646501
DNTTIP2	0.189446632630703	0.149648487157136	0.20553306454382	8.10595531832972	0.291042592190163	0.266804251474113	1.0908469058575	0.275340252919305	0.702204540531263	0.744900232650993	0.775921106183993
GCLM	-0.303359540860045	0.154212927092443	0.049166233265673	8.53205020685915	-0.369204126580771	0.304612568216972	-1.21204495514378	0.225495172630885	0.657052372371113	-1.16837688397497	-0.983794839753177
ABCD3	0.064467994745217	0.0633453977569984	0.308810165286879	35.8996579643214	0.0517723047449658	0.121617094100479	0.425699241770994	0.67032701463452	0.910668995811374	0.259681538575779	0.138208372086541
ALG14	-0.096642835034699	0.205626579115387	0.638360775350944	10.5653657027817	-0.168082400168217	0.34455498538426	-0.487824606516041	0.625674080597981	0.89329680302631	-0.365817248655467	-0.447757175376124
RWDD3	-0.0810110389961161	0.0832016444851946	0.330219857501362	20.3837832363624	-0.10347945338048	0.15249800325683	-0.678562677349979	0.497414997805403	0.838815520938055	-0.305128159798209	-0.275574819319082
PTBP2	0.127566051420998	0.0640914119408956	0.0465494573132111	106.231304945115	0.19948763281493	0.112406913319419	1.77469184878389	0.0759487819616682	0.452747452339419	0.504654256929128	0.531905168865684
DPYD-AS1	0.806298568694996	0.187305369185202	1.6719142317783e-05	12.5175996080799	1.12518081645108	0.332737635309682	3.38158566103851	0.000720687587933368	0.0518695252563444	3.13977423607171	2.99909964326189
SNX7	0.225024415489777	0.0808256653946823	0.00536812319123397	26.5565578915227	0.292700144552627	0.159531424844534	1.83474914010119	0.0665428675956134	0.426748411702024	0.883027880935882	0.780338880995329
FRRS1	0.581329441897951	0.294031369176155	0.0480303193736772	34.2993774046065	0.820447855022396	0.45319265300683	1.81037324762198	0.0702379250492177	0.436567562323139	2.26635116346852	2.18691317382068
AGL	0.174756743338295	0.0698240214166706	0.0123209254900532	29.2559912338867	0.246204877485451	0.140370298756735	1.75396704050712	0.0794361549051969	0.460397257687613	0.687868014832273	0.656417836721116
SLC35A3	-0.0483461348935862	0.0635724900555874	0.446962760206108	34.1848732296815	-0.083401117367093	0.112947688657081	-0.738404816944115	0.460268488318397	0.82195807225959	-0.17830950999628	-0.222061235614472
MFSD14A	-0.0144917092919883	0.078280235158277	0.853130184183952	40.6631141268424	0.00381254624227675	0.135152108770128	0.0282092989667019	0.977495220673899	0.994778437874953	-0.0468726464090393	0.010384106700441
SASS6	0.228824776459697	0.119132247811372	0.0547616324942676	9.63131648879917	0.332022213104741	0.213311293982682	1.55651492663908	0.119585696028614	0.538465295790366	0.89778245194128	0.885141629863508
TRMT13	0.083669886234011	0.0538811552071199	0.120456604421593	43.6991263768374	0.123757981291645	0.0967197675330764	1.27955209620745	0.200702706530129	0.63654900774698	0.334231212580897	0.33006747459609
DBT	-0.105590554629564	0.0859437008141269	0.219221275110797	18.8634049944468	-0.128881094800812	0.165736272247772	-0.777627570916628	0.436788602329494	0.809447159770186	-0.400555991933737	-0.34327628937492
RTCA-AS1	0.345694142666312	0.292423894672853	0.237139085161473	3.50425139618866	0.621337628803781	0.498993893449925	1.24518082677926	0.213065288715348	0.649614924581124	1.35151760386485	1.65623664016325
RTCA	-0.0155549675413488	0.0774495795298098	0.840823745347064	23.9692101791944	-0.0233869525428253	0.151538632626551	-0.154329969443895	0.877349568183101	0.974751003591058	-0.0510006541065798	-0.0621090846670855
CDC14A	0.0474747056991466	0.0740862387439235	0.521650493653264	94.0474460576975	0.0751478270186676	0.126099090103915	0.595942658719744	0.551213533943646	0.860288957000653	0.193706571505552	0.200509748405707
EXTL2	0.152332958325784	0.119337751206098	0.201783803328741	10.5112965768018	0.157269931675421	0.231489633261716	0.679382179925162	0.496895737975569	0.838815520938055	0.600809619381017	0.419384864282725
SLC30A7	-0.0798494279762941	0.0539351452458365	0.138747547149814	65.7128148758048	-0.134441299454478	0.0949354966242385	-1.41613310337025	0.156736537566771	0.583423306012775	-0.300618306021615	-0.358095569067736
DPH5	0.0912957449779177	0.10132275253307	0.367567618934499	15.9652281257948	0.150642091905647	0.203404502148645	0.74060352801611	0.458933868250745	0.821702300753699	0.363837946047705	0.401720080803454
DPH5-DT	-0.167505617203912	0.104176974395971	0.107858217145694	16.7210791715945	-0.247008901586957	0.167141301618809	-1.47784478877817	0.139449327026932	0.569513729617193	-0.6409358385555	-0.658115241770053
RNPC3-DT	-0.197674374504502	0.190206918193211	0.29868399702982	3.99675776944421	-0.346112922230164	0.35439507431374	-0.976630171568796	0.328752276453419	0.745330886751228	-0.758063415451297	-0.922251238927263
RNPC3	0.0986987048772753	0.0537807106381855	0.0664751118046851	100.506273275891	0.173492389611769	0.0992545581202619	1.74795387635052	0.0804720144791064	0.462435068792098	0.392579294132718	0.462621607611081
AMY2B	0.0384797795126322	0.128038268214498	0.763770303204884	12.8360162815583	0.0863284577365035	0.233845404104204	0.369168930504337	0.712001812629947	0.92557904012772	0.158784552740053	0.230308812301755
PRMT6	0.489849730454988	0.206784937022961	0.0178418013070321	3.15484829208996	0.803253032244779	0.384202440407312	2.09070257698835	0.0365547338513909	0.330045735736326	1.91118913840786	2.14108484485047
VAV3	-0.422669483585784	0.437969992703018	0.334512287454911	20.5200265227858	-0.531616973812658	0.660845295167435	-0.804449963857221	0.421137155552173	0.799891927507308	-1.63158736201375	-1.41666405208494
SLC25A24	-0.0183603159438161	0.092062060184715	0.841923172745678	29.9690405761824	-0.00271975147221002	0.150971134590668	-0.0180150429390636	0.985626852828701	0.99638345482696	-0.0618921753401397	-0.00702603427411695
EEIG2	-0.121154168297099	0.0480802469254165	0.0117410694494793	135.613720149857	-0.178359435589177	0.0901674961104967	-1.97809014648255	0.0479185379684658	0.370824834247344	-0.460980368664196	-0.475147940968856
HENMT1	-0.082971661192975	0.159722712738753	0.603430829847261	4.98234313138288	-0.216902988789102	0.306742324832907	-0.707117900691586	0.479493212630181	0.830378345893388	-0.312740104991646	-0.577875759601933
PRPF38B	-0.0349139857397371	0.0458739373606026	0.446606037208817	147.454914602	-0.0284773024985661	0.0847295816824295	-0.336096342423835	0.736798216485029	0.934156282350709	-0.126160358898747	-0.0756760888381814
STXBP3	0.219679978832946	0.0645579249377796	0.000666904956281466	81.18718314763	0.30293760188937	0.114456634354859	2.64674567443727	0.00812704486795637	0.173449780165757	0.862278570341129	0.807624161496009
CLCC1	-0.0536921171491323	0.132041982287445	0.68428039471416	26.0611997666419	-0.0723403921866201	0.212617312100602	-0.340237544496807	0.733677646492141	0.932469861943363	-0.199064821243648	-0.192581748749412
WDR47	0.227232062605528	0.198092640597159	0.251340305197145	9.48448101557821	0.392457970824157	0.349400595273945	1.12323211846978	0.261338924969832	0.689494117548179	0.891598878896872	1.04621742704675
TAF13	0.233324331735637	0.166286655155682	0.160573527485415	4.69043063034021	0.400645838319143	0.346337617816032	1.15680716650294	0.24735115324143	0.677017900241827	0.915251584041369	1.06804005877595
TMEM167B	-0.0747305715263144	0.11714149338833	0.52350536248845	9.44928961862257	-0.144076776625305	0.205952441607855	-0.699563333653676	0.484200047688001	0.832323667424422	-0.280744790964639	-0.383776427968151
SARS1	-0.166152629806164	0.0969365401370221	0.0865222843888763	24.5500849802616	-0.204714055891774	0.178551880496829	-1.14652422210367	0.251578310771852	0.679375533556007	-0.635682982632739	-0.545389328433727
PSRC1	0.351736975053542	0.21413360693142	0.100464645338164	13.1017486651582	0.53150421937504	0.348026043312904	1.52719668423542	0.126712110581367	0.549430434679006	1.37497837515388	1.41680904657531
PSMA5	-0.321115271842787	0.108332736027585	0.00303513082672173	17.0530454781245	-0.469351326250562	0.199812047785702	-2.34896409626881	0.0188257220028834	0.255057478193787	-1.2373119655662	-1.2507111593495
CYB561D1	-0.0882346427859799	0.119448963812711	0.460100915164084	13.6176319401017	-0.100822004744664	0.206489028795993	-0.488268095077702	0.625359957157502	0.893296357177485	-0.333173173384019	-0.268492080992627
GNAI3	0.015661340950679	0.0512263818738567	0.759811727647993	76.6170388129872	0.0166012705126364	0.0851004601489287	0.19507850467064	0.845331490076155	0.964646676438954	0.0701939492001802	0.0444691258106281
AMPD2	-0.072383164294152	0.145163462542225	0.618038576624041	14.9340159710725	-0.0826691845841069	0.243099557103316	-0.340063081846641	0.73380902311842	0.932469861943363	-0.271631186504522	-0.220110459104788
GSTM4	-0.194684230044628	0.106392261063097	0.0672690664711639	11.4067601341951	-0.252369935433891	0.204287126725532	-1.23536876492938	0.216693292051895	0.652684780230977	-0.746454439593791	-0.672403683467605
GSTM2	-0.111451792742684	0.115715924652147	0.335472253222575	31.0560484064248	-0.165281544412013	0.201086959777032	-0.8219406399862	0.41111068173487	0.79325809186734	-0.423311739244069	-0.44029222266021
GSTM5	0.135070551930169	0.292182697203189	0.643879718807639	3.0163905855431	0.142981005069791	0.482102850195368	0.296577804947325	0.766788857949868	0.943161382909005	0.533789827602279	0.381301445943201
GSTM3	-0.299062812106468	0.353703439470176	0.397821391401117	5.28866991530889	-0.445130877635162	0.531647936854739	-0.837266256065213	0.402442922233023	0.787017791097067	-1.15169520821118	-1.18615785157144
AHCYL1	-0.0272180989424509	0.0865331085137945	0.75311116072768	42.340186285843	-0.0114461874996918	0.146900085360794	-0.0779181814059493	0.937893136709066	0.986741031712858	-0.0962817476039795	-0.0302840803835257
STRIP1	-0.101672057402996	0.0724548439563793	0.160543135018086	24.0358912796831	-0.183661658140526	0.13473751458082	-1.36310706570411	0.172848770280973	0.607035094448868	-0.385342767184442	-0.489279636450637
KCNC4	0.292925429850498	0.301367438421315	0.331056689946274	3.01582458526501	0.407873304587404	0.526589158877546	0.774556972378254	0.438601490758244	0.810191585767012	1.14664766485991	1.08730299076698
RBM15-AS1	0.117169771543623	0.181963783406596	0.519628551648174	4.40786553877676	0.145526560357902	0.353127399631908	0.412107812958145	0.680260402336381	0.915501509254074	0.464291604313547	0.388085961646804
RBM15	0.0989543483701613	0.100781652793818	0.326164547502212	11.6402718728914	0.156943278864731	0.188584579274292	0.832216926053434	0.405286511631555	0.789543471499597	0.393571807764373	0.418514256154865
LAMTOR5-AS1	0.185230861100405	0.0755873279303151	0.0142636396665122	21.6637009751205	0.298710687395984	0.141370157839272	2.11296847907319	0.0346034658766531	0.325456376028647	0.728532866266947	0.796358420032014
SLC16A4	0.342672168893971	0.168373698591612	0.0418319373285186	5.31190267221437	0.490528446409424	0.272165795584018	1.80231481827774	0.071495888437242	0.440250535366657	1.33978505346941	1.30759877860317
SLC16A4-AS1	0.564993256546124	0.139750233936139	5.27989187438208e-05	5.66664568590627	0.834595865694716	0.288425767175801	2.89362449779327	0.00380823285394225	0.11777904080028	2.20292734435275	2.22462101738212
LAMTOR5	0.257931523768099	0.150130615965641	0.085787958512838	6.54047283809677	0.407189276652528	0.300746548094601	1.35392834675012	0.175759238836688	0.611959418557203	1.01078686738946	1.0854798921733
CD53	-0.0229595935914508	0.0309330642332281	0.457945149112165	258.176563899166	-0.0325901906915416	0.0591367199341509	-0.551099058720724	0.581565770652037	0.873886505952336	-0.0797484708769771	-0.086637922848517
LRIF1	0.0634223950837748	0.158205399743832	0.688503754351939	12.6730501762094	0.133202612746667	0.286586247695353	0.464790665350644	0.642081373169627	0.898853540975324	0.25562208881033	0.355239683866349
DRAM2	0.135467471059865	0.0529117140359441	0.0104595437533382	91.1718509994394	0.193049323461742	0.094725039342666	2.03799676201126	0.0415502566949876	0.347243513670602	0.535330831609228	0.514745529428519
CEPT1	0.066982186052855	0.0456635399283205	0.142413155366875	85.8688344709736	0.106972653244556	0.0922359005104597	1.15977241673295	0.246141477217027	0.676671014357006	0.269442667706225	0.285330547349813
DENND2D	0.0494809134623145	0.184964139791572	0.789071702590515	11.9310023546882	0.1062476542727	0.294213327714824	0.361124545573559	0.7180063449113	0.928620499733783	0.201495498696292	0.283398251110708
ENSG00000243960	0.025608871391526	0.191618563582385	0.893683263577032	3.2896292831525	-0.00706734548587521	0.381019173549996	-0.0185485297761475	0.985201263050087	0.99638345482696	0.10881437114944	-0.0186134156193045
WDR77	-0.0797649860482825	0.11029823535437	0.469572043562034	10.7042297730381	-0.102357334899566	0.199135158290357	-0.514009358158237	0.607245447922174	0.885729846296934	-0.300290467578757	-0.27258410429096
ATP5PB	0.142289960476092	0.0886316835274863	0.108404177277828	16.0316763716425	0.285993752963606	0.194942406977006	1.46706792738708	0.14235757785038	0.571815944277374	0.561818553518283	0.762464738067564
C1orf162	0.145129624972333	0.119392242003198	0.224148776487854	47.0076169701211	0.216995567247848	0.19536279603523	1.11073127356714	0.266684036654589	0.693891237168341	0.572843304001965	0.578568015535153
TMIGD3	0.157727504800172	0.0852356988433834	0.0642434708479219	110.243692528562	0.221299261511826	0.143693402725805	1.54007948391415	0.123540980001991	0.544210547090975	0.621753476985137	0.590038393512734
ADORA3	0.209933450653622	0.0842388152691571	0.0126982217727105	50.2115219257078	0.330462895524299	0.141859314871351	2.32951143056054	0.0198319881669425	0.26341507521712	0.824438522194084	0.880985674319811
INKA2	0.481972683931882	0.123104650969418	9.03495119244996e-05	17.5508301227801	0.671576009680701	0.238609528696697	2.81453977696909	0.00488471321179912	0.130094920806708	1.88060719023034	1.79013398098116
DDX20	0.139243359154379	0.125919076738952	0.268806067219596	10.3654637309864	0.230062497594368	0.230494451788085	0.998125967066165	0.318218279877011	0.73823141408028	0.549990388803895	0.613394520599844
LINC02884	-1.14433664830908	0.439802841382572	0.00927005002876909	2.88417626103111	-1.79314529642759	0.750200909072495	-2.39022010603071	0.0168382781544295	0.24365377222491	-4.43339737649675	-4.77893976273039
CTTNBP2NL	0.0489038552680658	0.0491907383624484	0.320141111108822	239.758192501086	0.0636037985252884	0.0831840425323778	0.764615382818548	0.44450060640448	0.813761433387547	0.199255120435206	0.169742142232718
WNT2B	0.105734043104149	0.0879513226152767	0.229290616176744	120.150547058316	0.146237142156458	0.13796036758487	1.05999385705099	0.289147394005627	0.712984698070993	0.419893383040847	0.389979832659354
ST7L	0.0515233474349218	0.0940335504222163	0.583743297416137	42.8380258345072	0.117097644481843	0.172182762235365	0.680077627757978	0.496455309409244	0.838815520938055	0.20942507099513	0.312316078706781
CAPZA1	-0.0541034468733889	0.0328686144226031	0.0997530638147787	134.649840480694	-0.0714797976144783	0.0642220606923372	-1.11301002870198	0.265704122367788	0.693007094454223	-0.200661773130905	-0.190288057696461
MOV10	0.0484595304281936	0.0833791588518479	0.561109197163884	18.2084093264377	0.0544490912645143	0.149340171583536	0.364597754824846	0.715411691035407	0.927232474607847	0.19753006788066	0.145342650513684
RHOC	0.011135578979778	0.150169931567614	0.940888494806005	5.39527093591466	0.0738402225108266	0.287187166305755	0.257115328169687	0.797089745062226	0.954216101120431	0.0526230718857069	0.197024668604462
LINC01356	0.0830204111584291	0.0959835607941269	0.38706949076352	14.9886330119059	0.156519592340338	0.171952544580303	0.910248770801074	0.362691328863029	0.766821525372207	0.331709682075043	0.417385029894654
LINC01357	0.0960796468228368	0.071487797042805	0.178948171600197	46.8497609249556	0.129086662284267	0.124242027960732	1.03899352258695	0.298807748773917	0.722600854322306	0.382411028976506	0.344269688173137
SLC16A1	-0.203570659873558	0.165402958548389	0.218414190292044	7.19098367492637	-0.287213308794371	0.307575285724849	-0.933798397090027	0.350407896516074	0.758394084891192	-0.780955230685272	-0.765269634890759
SLC16A1-AS1	-0.324570858690567	0.105257064530007	0.00204511225327102	47.0460015726628	-0.458489593078038	0.175271058213409	-2.61588877109297	0.00889955432560827	0.17994369596518	-1.25072798102222	-1.22176203393804
LRIG2-DT	-0.410428939984646	0.269798555292319	0.128199076325064	2.9178953278714	-0.54405057719342	0.487876146451409	-1.11514076093	0.264790106740531	0.692295086009117	-1.58406451585858	-1.44980258880545
LRIG2	0.0164687521212358	0.0589663377051449	0.780021711705777	40.966597876137	0.0233784204578798	0.119441428375738	0.195731253182406	0.844820521024263	0.964582197147905	0.0733286528614433	0.0625318567377159
MAGI3	0.102078771927017	0.0763732600006209	0.181360625938396	79.2721443413323	0.145517228556637	0.119389835498763	1.21884101731713	0.222904540034005	0.655906691259206	0.40570211053967	0.388061090157065
PHTF1	0.329421227005715	0.126896329168956	0.00943196204987661	26.3464899796626	0.480691171131779	0.210709926909809	2.28129342637726	0.0225310894552184	0.272963117316578	1.28833942382366	1.28138007932229
RSBN1	0.0207750144299054	0.0630657608275125	0.741839553050175	44.7222062406459	0.0262804569666767	0.116714027400994	0.225169652285111	0.821847297216024	0.96016562655117	0.090047341823892	0.0702664804397892
PTPN22	0.10936288074256	0.211654220857794	0.605361819670566	10.6465026458963	0.247854550213678	0.336485671137015	0.73659763691023	0.461367072445413	0.821964245708643	0.433982029626469	0.660814610416323
AP4B1	0.0358496480784992	0.154241229344831	0.816207277010899	10.7209418208213	0.0322372229103617	0.267083525035373	0.1207009039816	0.903927942958385	0.980140023007504	0.148573296150063	0.086142691133923
HIPK1	0.00288721350799504	0.060912420534149	0.962194889916137	39.9376712104536	0.0103155519062035	0.117458704860035	0.0878227962627001	0.9300175189708	0.984571817836453	0.0205995101779794	0.0277161773309985
OLFML3	0.142268718584744	0.139201523827281	0.306764712114151	8.10014733027599	0.259689612186769	0.254696200655546	1.01960536324598	0.307915660382409	0.730494583063526	0.561736083722215	0.692357890652491
SYT6	0.0253224086325199	0.0848355510000705	0.765330601446848	88.7432474382496	0.0241632365860556	0.142017839061089	0.170142263435382	0.864898256627445	0.969327436304935	0.107702204396963	0.0646235800528282
ENSG00000232895	0.70763820900266	0.519685579287041	0.173303300758351	4.65113240908389	0.957746148591399	0.822287565030293	1.16473383439298	0.244126748888618	0.67551088354425	2.756733968576	2.55284607386309
TRIM33	-0.077087703496658	0.0401411941720989	0.05480565097918	122.18537930938	-0.13113348437411	0.0788136872800078	-1.66384150900364	0.0961441063738584	0.49437830863829	-0.28989615087513	-0.349279448097121
BCAS2	0.484167519932822	0.208322844701671	0.0201190042247016	18.9478835159711	0.804088033346771	0.35105124554103	2.29051468570503	0.0219914982450594	0.27167712925354	1.88912845015207	2.14331032316377
DENND2C	-1.11839342131506	0.286897596911191	9.68975212617004e-05	3.07295396961241	-1.69161024266524	0.507552065593979	-3.33288022517568	0.000859519360735504	0.0581591821988586	-4.33267505358529	-4.50832447893193
NRAS	-0.244568697217924	0.167834476506618	0.145060690548389	4.66354180882643	-0.272966195080021	0.338474711281368	-0.806459643754918	0.419977868365176	0.799185185048241	-0.940126545691177	-0.727297657940398
CSDE1	-0.0137312128984264	0.0513078001317428	0.788988542302934	74.7905592305839	-0.00138564041469823	0.0999728311540419	-0.0138601697951634	0.988941538574477	0.997107825469978	-0.0439200852899854	-0.00347030815718172
SIKE1	0.336240874383188	0.106170248916208	0.00154021834608879	11.8296378789859	0.420443015558234	0.211645871169906	1.98654012589127	0.0469733819649264	0.368637045108776	1.31481611176439	1.12080428687696
ATP1A1	-0.301639949058019	0.153862164998879	0.0499425580810846	30.4377178268566	-0.418978824388389	0.247425484316828	-1.69335355872998	0.0903881891288198	0.483468449006162	-1.16170071833068	-1.11645635392067
ATP1A1-AS1	-0.237415151426825	0.126900877421118	0.0613629853607058	14.2055412278877	-0.313934681251316	0.226621575967592	-1.38528152013297	0.165966402164531	0.596188515716466	-0.912353526193678	-0.836488504857042
LINC01762	-0.258977562026111	0.143326767065301	0.070777408372268	11.8109318576363	-0.41495986663214	0.233645705318805	-1.77602180218093	0.075729323701041	0.452287119335856	-0.996067710386385	-1.10574486706484
ENSG00000224950	0.182635383566549	0.137643416808238	0.184550576587816	7.71963755257896	0.255043530937344	0.264727490835008	0.963419137668255	0.335337226074343	0.7485836989818	0.718456150431451	0.679974969195567
CD58	-0.0427316688479697	0.0483861811661612	0.377161786656513	113.728013330098	-0.068288170067663	0.0874711135809845	-0.780693960234529	0.434982513759995	0.80877544986226	-0.156511833779967	-0.181781604384466
PTGFRN	-0.373001364703588	0.182550970514207	0.0410254774484513	7.11284257993274	-0.410694207832441	0.331931873448257	-1.23728463785645	0.215981429031198	0.652491841281719	-1.438755209344	-1.09437586272699
TTF2	-0.187100658323146	0.0630962456957864	0.00302366688850471	37.1147421230098	-0.287779081950487	0.121687244590302	-2.36490753751048	0.0180345728714665	0.248868746612161	-0.717011881814482	-0.766777556121256
MAN1A2	-0.0258683310120715	0.0516896013225138	0.616754576715742	108.717742764649	-0.035737321427607	0.0902267530131497	-0.396083425748443	0.692043484914247	0.919610116251258	-0.0910413909833272	-0.0950257814818965
GDAP2	0.0805819710684393	0.0453623089313138	0.0756656840859676	74.0269575513488	0.103844504873226	0.0798695003199468	1.30017721980529	0.193540236350763	0.627517199755305	0.322242650460172	0.276993281273682
WDR3	-0.116237985422733	0.112979576428999	0.303554542307135	11.3595224882876	-0.142207479000991	0.195313718357464	-0.728097750618428	0.466553750705174	0.824657453356526	-0.441893716141063	-0.378794301221148
WARS2	0.222759193327987	0.126463828027097	0.0781629594394846	15.0142199631111	0.34336611415412	0.219326055024466	1.56555095159951	0.117453780301443	0.534693069422737	0.874233352865085	0.915375848373349
WARS2-AS1	0.110136569478543	0.148653244077015	0.458756600719595	49.5723787405409	0.14488621656838	0.22735050423697	0.637281263371923	0.523941653197797	0.848159059130139	0.43698580886783	0.38637929178345
ZNF697	-0.107150491070336	0.192797508459104	0.578370153979205	3.80972286529979	-0.151653162937989	0.33200640759257	-0.456777819553694	0.647830749930875	0.90088971961105	-0.406612309520788	-0.403969315608438
NOTCH2	0.0684581620413197	0.0589146073031827	0.245239682066132	98.5024125321856	0.0788791706115322	0.103308669815263	0.763529050878154	0.445147943750228	0.81406489396722	0.275173016137973	0.210454674496907
SEC22B	0.00287108783726708	0.115619415030984	0.980188783634971	18.8798589816627	0.0431247795551962	0.196777314230556	0.219155240144545	0.826529121090071	0.96065277307831	0.0205369036635855	0.115160642295989
ENSG00000290569	0.13025655645195	0.194270365069014	0.502544759454698	7.08111943023982	0.204268327255019	0.32844362571952	0.621928121782024	0.533989132642437	0.853073076016362	0.515099908758981	0.544646866779062
NBPF8	0.134226487556524	0.0768208292342365	0.0805910622249921	20.0884443741616	0.18662730794542	0.15180347987532	1.22940072321597	0.21892159924488	0.654163855648284	0.530512821067203	0.497629316976656
NBPF26	0.435176017074347	0.209338337062588	0.0376342074760565	11.8988309627524	0.624097332657974	0.342139624221145	1.82410129805539	0.0681367593410633	0.430700990972783	1.69892320035928	1.66359191318501
LINC00623	0.0374131834095903	0.0894608808657839	0.675795640919775	22.5154515125566	0.0961912997875856	0.160703735956524	0.598562934551867	0.549464379312248	0.859341387880758	0.154643586115837	0.256595653169146
PDE4DIPP4	-0.325868792462831	0.226022713949708	0.149372232749611	22.4197311874914	-0.498091371376385	0.33783568751057	-1.47435984352838	0.140384730382747	0.570342748340151	-1.25576709603122	-1.3273102764023
FCGR1BP	-0.316272576044894	0.12694915150027	0.0127264876380384	47.6601757561009	-0.459608164075569	0.204553816788244	-2.24688138941626	0.0246476083986983	0.285804670226757	-1.21851062022741	-1.22474329407165
SRGAP2C	-0.018473641430008	0.0685977895071538	0.787695952566696	413.93892825946	-0.0408731741727522	0.113099066022939	-0.361392676438743	0.717805921954609	0.92856297246985	-0.062332151686064	-0.108714061506129
SRGAP2-AS1	0.20583697386629	0.101580804569814	0.0427302307833322	24.9564022178653	0.290502643037853	0.184629912376111	1.57343216653901	0.115618783699704	0.532651487458328	0.808534307276334	0.774482012120665
LINC02798	0.0572570739092681	0.0521983395330558	0.272679117966259	589.808779129902	0.072944306512464	0.0898686341282856	0.811677035263911	0.416976975000193	0.797107610172665	0.231685765455698	0.194636837474496
ENSG00000290735	0.102224275954434	0.227704552757674	0.653479394183327	17.5083586388406	0.158923405638753	0.350105602706058	0.453929912604631	0.649879273100444	0.901084208097938	0.406267017273817	0.423791769181676
H3-7	-0.621359159657495	0.166587579595001	0.000191536858588573	14.4606404393903	-0.90181842107441	0.275798273903551	-3.26984795194833	0.00107605306638429	0.0670927537569135	-2.40298275230499	-2.40333974684373
NBPF15	0.0396852481584453	0.0771149759394862	0.606815511805693	27.2288390106277	0.0643806827051868	0.14534668707381	0.442945649476641	0.657805047516386	0.904899150783755	0.163464679935918	0.171812725002229
ENSG00000224363	0.411342146012999	0.186380935164243	0.027314275961572	4.27625004830489	0.62443569946478	0.340731166402994	1.83263452550225	0.0668569401646613	0.426849743254108	1.60639026843742	1.66449374192355
SRGAP2B	0.00699958971124746	0.0671763777873117	0.917012864936917	555.838359704893	-0.00907800069580365	0.108842317138656	-0.0834050664709667	0.933529460089458	0.985496829326307	0.0365654531955088	-0.0239722942537628
LINC01145	0.0607723662881375	0.0824666691801418	0.461163416462297	21.2881922508422	0.0920413119342667	0.159396241022384	0.577437155003808	0.563644180904334	0.865116451912581	0.245333582444474	0.245534939661133
NBPF20	0.246154914671794	0.117903040947858	0.0368182173496235	8.43969195463921	0.324739711236313	0.229171022006081	1.41701908205347	0.156477348532427	0.583423306012775	0.965065206607891	0.865732014791062
NBPF25P	-0.0373363966612455	0.260690580488864	0.886115551178014	2.95202757118232	0.0764869757109703	0.44265497921954	0.17279140482239	0.862815393379716	0.969312154343252	-0.135565158660805	0.204078901028249
GPR89A	0.167356371288223	0.134908896830114	0.214785350039722	13.4446017231129	0.243225039412016	0.251791003840956	0.965979863067901	0.334054257433871	0.748570571696031	0.659136713847086	0.64847585317912
RNF115	-0.0158669581621069	0.048987161998183	0.74601349066138	86.6470338925356	-0.0161670276113202	0.0924454148844525	-0.174881876310766	0.861172451416067	0.969312154343252	-0.0522119305625342	-0.0428662521482211
POLR3C	-0.0939073632702446	0.0645325319623959	0.145615518800047	35.9020738144361	-0.12417364989609	0.110135816159691	-1.12745929731019	0.259548340306068	0.688211375470256	-0.35519701739287	-0.330729819051098
NUDT17	-0.0932921880861289	0.207751492297899	0.65339079483365	3.26737151293254	-0.164727693167105	0.402420193696588	-0.409342512496539	0.682288321242783	0.916689029737516	-0.352808653233088	-0.438816076184003
PIAS3	0.0335030595986059	0.168639723202156	0.842523649182553	6.29441523219207	-0.0130519237625995	0.31932653659516	-0.0408732825707705	0.967396917062247	0.993667237252813	0.139462870424435	-0.0345637528551562
ITGA10	0.0888277416687135	0.190566368944559	0.641126055990805	4.85609071705408	0.068420747505416	0.333488520246773	0.205166724943894	0.837441866065571	0.961911186629522	0.354256137804903	0.182580467195355
PEX11B	-0.242901143162915	0.150480647426444	0.106490850497419	6.97302023673858	-0.374372327813155	0.273408140510206	-1.36928010670984	0.170911733928271	0.605229806527439	-0.933652412074738	-0.997569336258615
RBM8A	0.035295759046773	0.150711637661434	0.814834384275856	10.2733247111737	0.0491317586715832	0.266093779120137	0.184640763996971	0.853510810583899	0.967143416941601	0.146422870147796	0.131170683145106
LIX1L	0.231346286429508	0.0970977833272779	0.0171903294849019	13.8667945918361	0.392496022412529	0.174364526940683	2.25100844362714	0.0243850025920789	0.284986256986328	0.907571995141215	1.04631884366107
POLR3GL	-0.0777306511620491	0.112159185833821	0.48828529424599	10.2470263084311	-0.117338544373329	0.207131955705158	-0.566491751472449	0.571059538645673	0.868166903899906	-0.292392339278509	-0.312512622602237
TXNIP	0.303021791021441	0.0755089631046243	5.99373718444095e-05	162.280045733134	0.45498920363001	0.123765414428918	3.67622251926706	0.000236713066959643	0.0296882924524246	1.1858459091772	1.21287816818971
NBPF10	-0.0142703642428565	0.104534291851526	0.891415185184343	11.525963384117	-0.110772003645036	0.205091486788818	-0.540110198523731	0.589121037823257	0.876188162498891	-0.0460132935028401	-0.295011215778537
NOTCH2NLA	0.134021466008142	0.111384921671702	0.228888069500971	24.2382826794452	0.153860907663722	0.196291723937681	0.783837976340614	0.4331351872534	0.807251214563681	0.529716842733257	0.410298997222855
NBPF12	0.0803250942549446	0.0620292995160719	0.195336072175941	32.9175088173088	0.117215620362045	0.105767191577446	1.10824177718868	0.267757412807783	0.695316840193608	0.321245348568497	0.31263051273837
PRKAB2	0.00248763073784511	0.128765522281205	0.984586567394291	12.233084589216	-0.0482684744877213	0.229307774749503	-0.210496458484454	0.833280215466608	0.961070999944393	0.0190481648185848	-0.128424311507023
ENSG00000237188	0.0750680481322975	0.0737106175980407	0.308480457612741	41.9064260773839	0.100565686366855	0.121928946475304	0.8247892668147	0.409491241300288	0.79239685858136	0.30083532412367	0.268254443131121
FMO5	-0.00934759626152053	0.143784443963891	0.948165099322611	11.5115563114611	-0.00173701083213263	0.25690708347422	-0.00676124149105814	0.994605350904635	0.998646293412239	-0.0269010748745035	-0.00440679463853967
LINC00624	0.152770990863691	0.144777923184425	0.291329675252564	5.2323488589754	0.200575411785218	0.304156943917702	0.659447090708175	0.509608711229457	0.843009649962796	0.602510242620331	0.534804360857481
BCL9	-0.119787727913867	0.305242151738984	0.694736771253467	2.78985633270402	-0.252117969634845	0.583141073547218	-0.432344729382932	0.665490882363837	0.909048841174537	-0.455675282695095	-0.671732134148529
ACP6	0.155083109759464	0.0782889166706475	0.0476016370233632	22.640796435504	0.237099832292197	0.140414210474293	1.68857433653843	0.0913010321894232	0.48518696668623	0.611486843182912	0.632150706329505
GPR89B	0.253749155639895	0.148540703716318	0.0875843476983584	16.4120807916035	0.39019791502636	0.260866981280041	1.4957734900435	0.134712691857756	0.56074569987208	0.994549186809459	1.04019383599659
NBPF11	-0.00754006155646977	0.0705299467640393	0.914863698627363	30.8673415319872	-0.00369489135446066	0.129692020276205	-0.0284897355025518	0.977271554590125	0.994778437874953	-0.0198834785562914	-0.00962501606612049
LINC01138	0.239202556846117	0.137297468941884	0.0814697511606519	19.3475726382162	0.375143869528037	0.244679683256252	1.53320400180161	0.125225598575334	0.547249755613126	0.93807328189185	1.00007119220129
NBPF14	0.0140273749998805	0.137309890042201	0.918630852542693	21.2792683010016	0.0200321436933115	0.221211565314727	0.0905564935757812	0.927845002929057	0.984230087401892	0.0638502184776846	0.0536132261489999
PDE4DIP	-0.240232288684967	0.403664244731727	0.551757261046845	11.4851724716879	-0.406226927230181	0.585220406029495	-0.694143476619829	0.487592235621165	0.834988971764008	-0.923290816634297	-1.08246948790182
NBPF9	-0.0463249347491115	0.0986960732536875	0.638805486087109	19.1926617424559	-0.0819495796276678	0.172148125930518	-0.476041079068987	0.634045112395924	0.895547416348867	-0.170462376188779	-0.218192539211178
ENSG00000274265	0.188251207688119	0.0675241410299428	0.00530493285677364	55.3378547581272	0.264747804039101	0.118114487560527	2.24145072723134	0.0249968937848608	0.287166115410698	0.740259099259564	0.705839185760974
ENSG00000289614	0.0252158507628688	0.179028574094933	0.887989871751906	4.0904324731924	0.104901109920299	0.356623651989517	0.294150736596075	0.768642722648327	0.943784532840388	0.10728850273378	0.279809387279255
NOTCH2NLC	0.234354779386981	0.0907936561885288	0.00984631969148079	26.0294460288502	0.35143808954999	0.162529764050938	2.16229988151491	0.0305950688613771	0.309301082402495	0.919252207445156	0.936889599847596
NBPF19	0.033788523641557	0.121150748257511	0.780324229398032	16.4706745057418	0.0903958600454442	0.199546633460551	0.453006189469566	0.650544284625771	0.901376601001547	0.140571159748672	0.24114941551582
LINC00869	0.251620151095375	0.106761017413702	0.0184304821344199	21.6150094669213	0.368264879981754	0.188484121703112	1.95382442114578	0.0507219851283744	0.38288441540024	0.986283511792912	0.981737034298824
ENSG00000290790	-0.201786686256046	0.196297391885179	0.303966680481453	43.6104349436997	-0.29982050260285	0.298704974853635	-1.00373454693803	0.315506580525563	0.736810736284268	-0.774029108240672	-0.798870831757892
FCGR1A	-0.0868519855679806	0.11828514901424	0.462790641640234	58.4378394183451	-0.107944644752648	0.185479394346965	-0.58197647847999	0.560582524532419	0.864242260490206	-0.32780512696407	-0.287475625844696
H2BC18	-0.109797887359842	0.137402757524967	0.424235198546034	21.2597744511834	-0.187049459421191	0.234783616346928	-0.796688722712224	0.425631835089122	0.802844941595893	-0.416890595410498	-0.498308939839452
ENSG00000290791	-0.0180108105581933	0.119991128933012	0.880684785636499	12.2883413329302	-0.0584137073994656	0.223645592579935	-0.261188725991045	0.793946971806562	0.953136541052857	-0.0605352510716936	-0.155463791783845
ENSG00000290792	0.20444018838345	0.116523290661305	0.0793447598339806	9.08925869949218	0.297490695224347	0.236207636674638	1.25944571230829	0.207869387104594	0.644223298654048	0.803111409096662	0.793106848131219
H2BC21	-0.145545256310668	0.168109203308331	0.386611894803861	16.2778179767664	-0.248932432199356	0.284906817347742	-0.873732803295901	0.382263782310914	0.775722092059346	-0.555676646950261	-0.663241912444672
H2AC20	-0.203010638669796	0.20602136364188	0.324434334021035	3.01199282152922	-0.256604110381889	0.427395540251417	-0.600390238585411	0.548246191756353	0.858921218724662	-0.778780997058296	-0.683688775785442
SF3B4	-0.326484697471781	0.191357823872711	0.0879805966257179	3.87062304235961	-0.642923523646866	0.369835773732262	-1.73840274335468	0.0821398736527331	0.465368104343672	-1.25815829367246	-1.71332271779572
ENSG00000285184	-0.0720482465291936	0.224843143940627	0.748636460726304	6.09407204371783	-0.152312522156057	0.393654077713559	-0.386919711439868	0.698815647918704	0.922009279239282	-0.270330897404839	-0.405726666152028
VPS45	0.0181617744458514	0.0421800220578534	0.666775500742311	91.7266040692071	0.00964960952852596	0.0797300334074589	0.121028539887997	0.903668429788375	0.980082099450107	0.0799016648200377	0.0259412810872792
PLEKHO1	-0.121368779802182	0.0487008151925389	0.012697942566955	111.39352057938	-0.171593364189632	0.088561340893443	-1.93756510977056	0.0526763026218682	0.38819868653523	-0.461813579171141	-0.45711473702459
LINC02988	-0.463594554708727	0.200714104720886	0.0209033371271708	3.8019518453641	-0.730537886283767	0.345670929379772	-2.11339115960533	0.0345673019959808	0.325456376028647	-1.79047539200976	-1.94683601917537
ANP32E	0.215308304580474	0.114360922739566	0.0597398553004341	10.1455814421278	0.386349543613054	0.205752811131541	1.87773640364046	0.0604172340648452	0.411812335783171	0.845305925194764	1.02993700268057
APH1A	-0.0613199759508248	0.108482628717192	0.571902666056066	10.2002577492319	-0.101736765981149	0.200655540759344	-0.507021962095564	0.612139408879043	0.886755534492694	-0.228679319760895	-0.270930139204509
C1orf54	0.107003354683938	0.0868798216239826	0.218089221930487	22.3712586801775	0.207484824941696	0.158302354526905	1.31068691657668	0.189963560704036	0.624593054783095	0.424821374876414	0.553219604981915
MRPS21	-0.219822591579231	0.10143463883628	0.0302245351443802	17.1253661166328	-0.327403977301028	0.195518495864277	-1.67454222606286	0.0940240828641052	0.490872936437995	-0.844051942346117	-0.872387411077052
PRPF3	-0.197266745872385	0.0706095901890164	0.00520979944732785	27.3003495671542	-0.281010525413146	0.125900800318592	-2.23199951630212	0.0256149949016699	0.288326062650271	-0.756480832732443	-0.748737728688403
RPRD2	0.0845928181563067	0.0443002403466465	0.0561932312651309	101.910428581718	0.135868332295716	0.0784009758004048	1.73299287296644	0.0830969355566785	0.468339519898005	0.337814415515681	0.36234446616135
TARS2	-0.0690430205791644	0.119095575369814	0.562098166541385	9.8266184545403	-0.0916239721071611	0.222338459095984	-0.412092323027241	0.680271755377046	0.915501509254074	-0.258663368973218	-0.243977116747754
ADAMTSL4-AS2	-0.375597690902394	0.132666149383729	0.0046381049209161	12.184112218843	-0.561944268166414	0.22493641406646	-2.49823609262474	0.0124813037595837	0.210752010784109	-1.44883522004737	-1.49749356922481
ADAMTSL4	-0.387801425612342	0.186843883559342	0.0379367775095995	6.17454328606989	-0.516255327713597	0.332731608512567	-1.5515668319624	0.120765904569377	0.540880465406812	-1.49621515888321	-1.37572157887329
MCL1	-0.155869733844636	0.0737691064794294	0.034605859567747	57.0884697747796	-0.211710068596386	0.12846300202905	-1.64802367415102	0.0993478132124484	0.500686261047534	-0.595760533211137	-0.564035381135361
ENSA	0.0156473289497939	0.0712447041592275	0.826160915038551	59.6398000078088	0.0255278129932427	0.123664978721413	0.206427181382941	0.836457240356118	0.96170778870448	0.0701395488251569	0.0682605036374648
ENSG00000288880	-0.15175432046148	0.1620529924099	0.349042193427252	4.99672536400291	-0.224993243804675	0.345266440374757	-0.651651065653714	0.514626297029387	0.844533918255958	-0.579782798606729	-0.599438230649276
GOLPH3L	-0.0183087409779986	0.0673613351016547	0.785776603179207	34.8311950068699	-0.0190355940753223	0.116131739933646	-0.163913793818973	0.869799008075208	0.971939411302915	-0.0616919400200535	-0.0505116701490585
HORMAD1	0.0758005350588721	0.173538164580479	0.662260307720446	5.05644040720394	0.150054393631214	0.297150220309201	0.5049782344939	0.613574123364125	0.887628342531787	0.303679140922708	0.400153723871239
CTSS	0.176390870679881	0.0380075343750743	3.46819697989387e-06	126.040001523912	0.251122116320608	0.0680120433043951	3.69231836186253	0.000222219044378432	0.0287652891250298	0.694212372140468	0.669523458214116
CTSK	0.0340348444399216	0.145834861729879	0.815466851055313	6.29343599644781	0.0678148343312404	0.270661919119588	0.250551812208489	0.802160641714275	0.955840781387357	0.141527478829502	0.180965563184268
ARNT	-0.0134307520170696	0.042161841543637	0.750066021822998	78.1324611243935	-0.0429968990202179	0.0774228493440224	-0.555351545241696	0.578654228521102	0.872814504937793	-0.0427535720446882	-0.114374297858117
SETDB1	-0.149243360165885	0.057612231849443	0.00958420657977701	51.1801359197686	-0.207800253399841	0.112622899611412	-1.84509770319202	0.0650233272718651	0.423563807339097	-0.570034213599588	-0.553614785392252
CERS2	0.125991268989924	0.142172008254247	0.375515693316987	10.0715980678135	0.257117589781107	0.25107297403597	1.02407513500147	0.305799787828079	0.728208292990321	0.498540301075661	0.68550283372926
MINDY1	-0.20399340981506	0.183925718824598	0.267383773178322	4.21781808769771	-0.347625678810901	0.341991961645168	-1.01647324439625	0.309404082198054	0.732397776763392	-0.782596520572936	-0.926283098233434
PRUNE1	-0.273886721276494	0.162296288015649	0.0914933588237399	7.52152171436322	-0.397536531117006	0.300778861927609	-1.32169038930895	0.18627127025728	0.619388516354288	-1.05395122475033	-1.05930749681259
C1orf56	0.528039413707635	0.121948385134854	1.49093206553935e-05	10.776118470165	0.787452298945004	0.22134135441699	3.5576374826979	0.000374205258143357	0.0381189601307922	2.05945726285305	2.09897209888049
CDC42SE1	0.0315031539966554	0.0573003486588982	0.582463474489329	81.9076791385625	0.0552688625189892	0.101151515810307	0.546396779882534	0.584793223113462	0.874692601614948	0.131698410826618	0.147527537628618
GABPB2	-0.354973213293008	0.120850935645972	0.00331103441114175	17.5804825498975	-0.57934596112651	0.209922643435667	-2.7598069062238	0.00578355345352792	0.145308730122498	-1.36876247913	-1.54387325687428
TNFAIP8L2	-0.239276474059514	0.140345715386364	0.0882116623558551	6.59901942206239	-0.28050786346004	0.255028793107984	-1.09990664207577	0.271372800435459	0.699524361238668	-0.91957994946382	-0.747398013958817
SCNM1	-0.146589735854852	0.0791593590633521	0.0640501294657652	20.8009263296548	-0.154561850428588	0.140550665674824	-1.09968778651095	0.271468178029003	0.699524361238668	-0.559731747957857	-0.41172166577306
VPS72	-0.00172975143627223	0.132187333088112	0.989559494498195	7.65615360264994	0.0955199163950557	0.265319856324603	0.360017971207525	0.718833694357321	0.928922045731098	0.0026745452499646	0.254806255315156
PIP5K1A	-0.122775524237959	0.0441631102913465	0.00543510240251224	101.497630469542	-0.173817325785025	0.0862466391934816	-2.01535187237953	0.0438677933789973	0.35708923537285	-0.467275142119607	-0.463042128363768
PSMD4	-0.0544783310192038	0.100150669167513	0.586466435754233	23.1720723162282	-0.0371309300088552	0.186956281793516	-0.198607554946265	0.842569743352722	0.964106564207301	-0.202117228228987	-0.0987400827773008
ZNF687	0.222686666412713	0.18640593389553	0.23223047864685	4.33606153918548	0.407529247259233	0.334193308787437	1.21944167206065	0.22267660146808	0.655906691259206	0.873951773423111	1.08638599542344
PI4KB	-0.0704053733763307	0.0588834344837691	0.231823922453353	46.2679322158608	-0.0865872115459898	0.107790406247811	-0.803292376010951	0.421805763509146	0.800399515710746	-0.263952585244854	-0.230552941173114
RFX5	-0.00365741309605487	0.112418780680937	0.974046340724424	10.0022671253908	-0.0164519230418845	0.212094641587538	-0.0775687821188743	0.93817107579521	0.986741031712858	-0.00480943352435688	-0.0436255668374661
PSMB4	-0.190113257344314	0.140832101908391	0.177038943254424	7.85905036807156	-0.18278627783459	0.274085575548221	-0.666894919475365	0.504839256380917	0.841356018067036	-0.728708035553672	-0.48694653786897
POGZ	0.036766102632268	0.0450557851499145	0.414492748441684	143.428308955144	0.067805850893419	0.0831124644510401	0.815832514909506	0.414595933857045	0.795845096115981	0.152131351264781	0.180941620166705
SNX27	0.115978508179997	0.0346688304057481	0.000821861783930597	114.902653523865	0.174634681810664	0.0693569354605039	2.5179123133275	0.0118052706881179	0.205695225405974	0.459666627890553	0.465666090438737
MRPL9	-0.11518249597806	0.187339178359241	0.538664354490626	4.31481592193472	-0.0783546420895156	0.362990786184576	-0.215858487520047	0.829098056379521	0.96065277307831	-0.437795870152186	-0.208611167989355
TDRKH	-0.0492298595369805	0.177801168506154	0.781871075434539	5.30594435381486	-0.0951649278249949	0.315632734915966	-0.301505253725763	0.763029244399419	0.941363815998298	-0.181740494079998	-0.253414613464328
THEM4	-0.259484133052099	0.16233614824796	0.109945718371547	13.2200674313885	-0.358817871431141	0.281570925260762	-1.27434276496709	0.20254196682454	0.638283218553439	-0.99803442834591	-0.956112977373914
S100A11	0.300204056229189	0.0728506173407562	3.77531357316558e-05	26.3003834595594	0.527355666871174	0.143835249148103	3.66638685575724	0.000246001687784952	0.0296882924524246	1.17490629886236	1.40575215861803
FLG-AS1	-0.0559411752796125	0.172118631448238	0.745169550804601	25.005481231982	-0.0547214142154749	0.270604329571695	-0.202219285634071	0.839745296817943	0.962665213767826	-0.207796593868428	-0.14562294440328
S100A6	0.785024677015167	0.365853261787149	0.0318940118270055	2.90209040837213	1.13599727051894	0.572739579901102	1.98344467605172	0.0473177809838041	0.369755547070947	3.05718020149564	3.02792808899373
S100A4	0.848546870966716	0.317634653402673	0.00755230648655683	4.33895295654534	1.23434240147679	0.500284506937345	2.46728088589674	0.0136143515560703	0.219990926297478	3.30379959594131	3.29004146302754
S100A13	0.0621705953592523	0.218668721470019	0.776169700449481	5.89478441353906	0.0520479009537177	0.38919222981263	0.133733145131842	0.89361359455005	0.977245921989896	0.250762085230093	0.138942902118108
CHTOP	0.0964702394007846	0.0825196483434112	0.242380340496529	22.9979422789292	0.169568784937829	0.158921097606336	1.06699983508715	0.285971910410134	0.71043928927202	0.383927470696418	0.45216425960163
SNAPIN	0.149878087555324	0.194686150764443	0.441392062497385	3.14677138575224	0.176047115662515	0.353743673006615	0.497668591967221	0.618717649016279	0.890430028052552	0.591278797077949	0.469430565597827
ILF2	0.166487172026438	0.11230099002926	0.138205044187094	9.48133923235743	0.258757489527711	0.224597493578205	1.15209428834348	0.249282329948439	0.678401245114457	0.65576212329441	0.689873560083205
INTS3	0.00670008198605923	0.0635719404119251	0.916063415272053	45.3172067448084	0.0351103014476909	0.120008613404954	0.292564845568339	0.76985478770917	0.94429467343466	0.0354026404961544	0.0938001348929463
SLC27A3	-0.0126892249508651	0.175284098125182	0.94228968548698	3.84418491858036	0.162183653177528	0.349989115392556	0.463396277325994	0.643080346532713	0.899089439640536	-0.0398746576896216	0.43248111123909
GATAD2B	-0.0204760044472407	0.0467494024541989	0.661389909213774	158.510868327199	-0.0489843131503084	0.0839748962478186	-0.583320913023228	0.559677286764689	0.864242260490206	-0.0701061519850304	-0.130332193323714
DENND4B	-0.0253956603566378	0.0587941300393533	0.665783490990419	72.7102830944168	-0.0119880191792821	0.100023738473403	-0.119851740819203	0.904600594058607	0.98049591367557	-0.0892062882646743	-0.0317281918338088
CRTC2	0.352147562911508	0.0929029333682786	0.00015035088777277	15.5694453101508	0.536291865327452	0.168157068794055	3.18923176511989	0.00142651457945411	0.0755038316743067	1.37657244680978	1.42956927193719
SLC39A1	0.167060009831006	0.109455719258583	0.126940295973475	13.5709658742531	0.283452488933549	0.208175505727931	1.36160346022649	0.173323062653594	0.607983609172797	0.657986116259547	0.755691659596457
JTB	0.227678216097596	0.168082266273469	0.175556454437417	14.6082789293634	0.356234461831596	0.28410137253552	1.25389912288107	0.20987867389511	0.646519691520141	0.893331031034559	0.949673082970851
RPS27	-0.0327500096349585	0.142874057260534	0.818695653562409	51.4002518126165	-0.0274262609220893	0.222835036912572	-0.123078764013443	0.902044727273434	0.979524998367769	-0.117758909840447	-0.0728748108168197
NUP210L	0.439410095664511	0.393850285951575	0.264559994893895	4.59922520914591	0.702045263025071	0.566438334851623	1.23940280844334	0.215196361906599	0.651866589475101	1.71536164231136	1.87134185289713
TPM3	-0.123628094746937	0.0493731056334445	0.0122813231411926	88.3187048152458	-0.160652467969452	0.0865706671739302	-1.85573789845795	0.0634909260992495	0.419866131567709	-0.470585172985461	-0.427954623094248
C1orf43	-0.0559622647243319	0.0595241769050991	0.347135370539502	38.3828242822986	-0.0713734944987143	0.108269288266134	-0.659221979212361	0.509753234920806	0.843009649962796	-0.207878471803719	-0.19000473438323
UBAP2L	0.0529789750975165	0.0569553961477591	0.352276034674707	45.5590416665668	0.0920208447767916	0.106856353254943	0.861164001706511	0.389147723475434	0.780325816003017	0.215076418821077	0.245480389774927
HAX1	-0.0853491706990421	0.144895355599767	0.555834392738668	7.17529635401745	-0.181402776469021	0.305046989491792	-0.594671584109837	0.552063019799234	0.860313857993859	-0.321970578912656	-0.483259174728793
IL6R	-0.0739927854528435	0.0492707373719342	0.133159296646564	130.580825641059	-0.0983332068773389	0.0913780792588388	-1.0761137427588	0.281876390191155	0.707132866043187	-0.277880400688563	-0.261858837435584
SHE	-0.424555685037971	0.324793965820085	0.191160463311788	2.90691762686481	-0.487237131630272	0.545557129128633	-0.893100109256185	0.371803564490077	0.770755862504683	-1.63891037513725	-1.29838112277043
TDRD10	0.222826329500154	0.281233363530151	0.428175126657824	6.85929597182685	0.321369956360418	0.441310505859689	0.728217325654592	0.466480561639125	0.824657453356526	0.8744940032157	0.85675080940158
UBE2Q1	0.101575414622232	0.105927105217709	0.337600024039284	10.9453512141805	0.222081200098398	0.192469097618854	1.15385380222535	0.248560111999489	0.678253454938711	0.403747869573268	0.592122447488943
ADAR	-0.135595598771237	0.0728651475346547	0.0627566604282448	85.7834446921743	-0.188562634022293	0.121961997287793	-1.54607696016443	0.122085982369653	0.542490910176837	-0.517047966725711	-0.502341913270206
PMVK	0.0924979595060238	0.110021406258908	0.400500928342797	10.1585878883837	0.170521666647235	0.207820082949012	0.820525447913866	0.411916628188002	0.793827292479269	0.368505439414535	0.454703918021674
PBXIP1	0.0677425282939664	0.108263463196305	0.531499133149276	10.5809055465335	0.184932913847386	0.194158950548336	0.952482042806196	0.340852568717785	0.753440893174919	0.272394630341794	0.493113350099058
PYGO2	0.162125529695554	0.150840611381862	0.282458222523797	6.91997197032006	0.307826019961189	0.274341917359221	1.12205244799731	0.261840140511894	0.690031917095851	0.638828426211286	0.820652968738551
SHC1	0.0321210947405851	0.136307008417995	0.813702289004254	7.19869694120089	0.106978684703395	0.256160032752649	0.417624418430235	0.676221740651357	0.913881605698708	0.134097512031899	0.285346622634998
FLAD1	-0.119356184550526	0.1150100911219	0.299368391835429	13.2196768010354	-0.133235766523166	0.20632392776889	-0.645760130508991	0.518434712008714	0.846216269586477	-0.45399985311177	-0.354882534512211
ZBTB7B	-0.0909282686182214	0.100729026553418	0.366684207041906	15.2180575860216	-0.0668865076863431	0.186500717307158	-0.358639412502548	0.719864858666106	0.928978017356581	-0.343630941453511	-0.178045837779188
ADAM15	-0.134679906575256	0.149179102469729	0.366628447056095	9.82902576499288	-0.18597866807941	0.267024736877691	-0.69648479108734	0.486125278650942	0.834308393637998	-0.513492871398815	-0.495455023954174
SLC50A1	0.0692160581280932	0.120321003578278	0.565114358988167	7.98361473200439	0.18106963499914	0.227039719941225	0.797524041370445	0.425146745970753	0.802631791361584	0.278115481792031	0.482816784891562
DPM3	-0.0107772715741312	0.247931980231355	0.965327944598538	5.03947133966309	-0.00327812584370948	0.432664511807652	-0.00757659977707351	0.993954805851804	0.99851406927632	-0.0324516649583236	-0.00851423596811301
KRTCAP2	0.0220670565211675	0.106521257021502	0.835884077199788	10.3973972616015	0.0263397741810963	0.216070190175553	0.121903785800788	0.902975217356574	0.97985115609864	0.0950635828937206	0.0704245750506597
THBS3	-0.207395612077507	0.184191840571805	0.2601756316845	3.51835510841353	-0.299086882763455	0.355046000399309	-0.842389105713291	0.399570189023392	0.785876363514382	-0.795805275018452	-0.796915558838032
GBAP1	0.12731894174721	0.202559031836664	0.529642208428865	2.89722509653858	0.184884298641197	0.363564901906711	0.50853175780053	0.611080473277579	0.886296011178913	0.50369487510806	0.492983778908299
GBA1	-0.186758017506135	0.192301670509576	0.331462583955207	3.25436638997441	-0.360873061542574	0.420858221770961	-0.857469434775514	0.391185499911216	0.782234057028303	-0.71568160863676	-0.961590552207991
ENTREP3	-0.0192396648400589	0.199982572268417	0.923356403695305	4.47414832217381	-0.103329292332767	0.372846458022325	-0.277136312038077	0.781675440397261	0.947574603767867	-0.0653061709660351	-0.27517460409255
SCAMP3	-0.254272432601912	0.0812543956467628	0.00175200909365054	20.9019479397897	-0.339427354449399	0.143412949279325	-2.3667831681524	0.0179434419264274	0.248186352963791	-0.977800454531377	-0.904432596445623
CLK2	0.0109945168036381	0.117694590580968	0.925573357150801	17.812296957126	0.0432604846700705	0.198017419324309	0.218468076281811	0.827064429014381	0.96065277307831	0.0520754102529028	0.115522328992493
FDPS	0.116563536538996	0.102011238943336	0.25318233138186	21.0744361974845	0.152657982414072	0.17729368105066	0.86104581680185	0.389212809392722	0.780325816003017	0.461937949623236	0.407092912764729
ASH1L	-0.0389849374082276	0.0296367923579614	0.188367563449913	380.772528846864	-0.0511067527757042	0.0562094436629013	-0.909220042849046	0.363233986497808	0.766821525372207	-0.141965474762133	-0.135989004250469
MSTO1	-0.345959786491104	0.140936906148651	0.0140996742713285	16.9885503539001	-0.513516244621873	0.235046745729713	-2.18474092473665	0.0289078477083475	0.300792619767303	-1.33376863333397	-1.3684212651319
ENSG00000287839	-0.0499116696047854	0.156989658793515	0.750538289873424	6.05597005453807	-0.108462269627298	0.286444006316021	-0.378650861025999	0.704947147934456	0.923979507559027	-0.184387562381469	-0.288855220350869
YY1AP1	-0.00385543318676302	0.0432389009890682	0.928950108172802	70.0308392287245	0.04346271803183	0.0909274035763339	0.477993611632635	0.632654751944237	0.895547416348867	-0.00557822930769784	0.11606132943183
DAP3	-0.0215241765656099	0.0459783171664085	0.639686230852694	91.8161972563551	-0.0215615865246965	0.0833957440441333	-0.258545406265409	0.795986010623982	0.953970627392956	-0.0741755890908114	-0.0572440461929033
GON4L	-0.148779066118042	0.035044638048455	2.18188264862585e-05	110.464413207056	-0.218395249258125	0.0710326936295148	-3.07457366599681	0.00210803654431521	0.0916226540374083	-0.56823163233152	-0.581852991851902
RIT1	-0.181863657948715	0.109058755739501	0.095400118396307	14.9746805108412	-0.223177009381081	0.192097245839021	-1.16179182271101	0.245320036460605	0.676214222449947	-0.696679683244026	-0.594597530065852
KHDC4	-0.0413518952484311	0.0625484709568164	0.508536896639971	38.0606359473061	-0.0591502210099583	0.112282508384424	-0.526798179529839	0.598333747247218	0.880888459091788	-0.151154982757946	-0.157426777298103
ARHGEF2	-0.0458615820245631	0.0544002839342538	0.399206415995662	74.826341073078	-0.0446673580928853	0.0934224609237495	-0.478122259371248	0.632563189891654	0.895547416348867	-0.168663449526547	-0.118826472149389
SSR2	-0.0896928745246809	0.103611085477508	0.386671864794282	12.4875439030402	-0.114294537048207	0.180341170444346	-0.633768411098779	0.526231971380667	0.848898362555704	-0.338834631309011	-0.304399612605705
UBQLN4	-0.265796785853452	0.106530406528002	0.0125945729588517	11.2570735785713	-0.359528382726368	0.200982254581637	-1.78885635189415	0.0736379527903606	0.446556385983413	-1.02254275393055	-0.958006660478175
LAMTOR2	-0.0838938801282621	0.120994390545048	0.488077386346544	9.65375248899383	-0.0813047160611848	0.225268051293606	-0.36092431036843	0.71815602975298	0.928685580744155	-0.316320539816368	-0.216473823057607
SEMA4A	-0.886259394114462	0.246814674752241	0.000329678580634987	3.00898421789501	-1.27405530378355	0.571875751031092	-2.22785334311942	0.0258902963340256	0.289776273494669	-3.43143487818909	-3.39544036551636
SLC25A44	0.0937197666571317	0.148320279727384	0.52746904562529	7.62442266260427	0.191984628737786	0.289520133531063	0.663113222546188	0.507258042812212	0.842529432615151	0.373248999436493	0.511907862492757
PMF1	0.0475620656052155	0.0951107215138381	0.617025440503256	18.3156668826529	0.0531222051179746	0.164691226587411	0.322556375459258	0.747031236411307	0.937105490126253	0.194045738744485	0.141806180518262
SMG5	0.0875574016027365	0.0904749398891601	0.333167702540218	34.1521818746017	0.137606991970917	0.161587642476278	0.851593536870361	0.394439728036329	0.783351629243973	0.349324152961145	0.366978411424576
TMEM79	0.0884415710290496	0.180032997785835	0.623248221444482	3.95101635004038	0.0702266159809078	0.363193582718798	0.193358636612477	0.846678107289245	0.964888954995944	0.352756863875869	0.187393540039555
GLMP	0.11269063417086	0.152741829049619	0.460645094623499	4.87512320793904	0.263051799932005	0.276451323392817	0.951530261109398	0.341335264442472	0.753747758992285	0.446901742947105	0.701318927822871
CCT3	-0.00652576155624413	0.0920174524892893	0.943462430573818	36.9268822349364	0.0227311525210482	0.162214338462914	0.140130353065213	0.888556998917578	0.976633622529713	-0.0159455470038534	0.060806732360185
MEF2D	-0.168275454074568	0.0872268444125303	0.0537097005160186	40.0756504147087	-0.24454989071524	0.15042683940974	-1.62570650074701	0.104012106491881	0.510918802824894	-0.64392466326467	-0.651561387704336
GPATCH4	-0.023035168954754	0.14925085508491	0.877342758596315	11.7981325066478	-0.0438683127717926	0.246523955588001	-0.177947464242002	0.858764234579087	0.969171553319489	-0.0800418856533473	-0.116696824620552
ISG20L2	-0.0172148603336082	0.113644567640392	0.879597216763088	11.1461230049658	0.0745762890783063	0.216455219918815	0.344534491273886	0.730444361666827	0.932154083057248	-0.0574450435365792	0.198986462641812
METTL25B	0.0104953632562694	0.100459381009686	0.91679343823038	15.172519683634	-0.00376282283301632	0.191143168589562	-0.0196858870802553	0.984293949078023	0.99638345482696	0.0501374900091314	-0.00980606975809191
MRPL24	0.17065232984055	0.149349166968405	0.253188097095195	5.51672333767991	0.250007405468118	0.279575004658806	0.894240906025299	0.371193010109013	0.770531210979298	0.671932986326481	0.666552486293365
PRCC	-0.122145217448532	0.100885665968986	0.225999223435579	22.5330021873356	-0.162101612316576	0.183429009831341	-0.883729419166714	0.37684229527565	0.773147473914025	-0.464828030817974	-0.431816940532713
ARHGEF11	-0.113817742109814	0.051041239488611	0.0257529347497943	129.641565347339	-0.151442639817653	0.0826185089701085	-1.83303525693553	0.066797328083691	0.426764688920963	-0.432497331930869	-0.403408220973187
ETV3	-0.165658613251071	0.109913326362154	0.131765816823475	12.0843070192571	-0.213125722603568	0.20421106262454	-1.04365414813701	0.296645430900279	0.721463577038102	-0.633765006314788	-0.567808438781155
MNDA	-0.116653952048622	0.114312083926586	0.307497732145975	39.3704111485228	-0.187324818920644	0.190671745397046	-0.982446657372166	0.325879850067972	0.743895559605037	-0.443508670395707	-0.499042838983934
IFI16	-0.0952505291762656	0.0402909562639805	0.0180755323027783	320.530770884825	-0.155804387173227	0.0741033624496558	-2.10252790187594	0.0355070581313488	0.32737320227356	-0.36041174222803	-0.41503332437096
AIM2	-0.0392307583628002	0.212275397963675	0.853377539164956	7.90467968346948	-0.0778366751399888	0.345160667425381	-0.225508531202548	0.821583689346148	0.96016562655117	-0.142919853242904	-0.207230661771547
DUSP23	0.287683114110226	0.176772274662615	0.103647471778432	3.96885934185072	0.498802191951151	0.325098524926515	1.53431084334788	0.124953199389549	0.546480959063586	1.12629482984378	1.32965029593522
SLAMF8	0.0206571260254737	0.200014992672799	0.917742424526969	7.61450119058195	0.00823022633666533	0.341946123567788	0.0240687809260507	0.980797745317236	0.9956689425466	0.0895896503446702	0.0221582842694202
TAGLN2	0.197149228441903	0.188727550626108	0.296197028798961	3.36471603863031	0.255340404957559	0.338387075124112	0.75458084462566	0.450500520711569	0.81796168640861	0.774804891108897	0.680766209700752
PIGM	-0.00620177499261515	0.149309553367073	0.966868308728241	13.0169427098245	-0.0183995576424787	0.262487409844958	-0.070096914946689	0.944116522180171	0.988611946069081	-0.0146876973428096	-0.0488164804248968
PEA15	-0.735000719495838	0.281832519360279	0.00910904119564446	11.5050997215038	-1.10804149252093	0.443649892736408	-2.49755834648487	0.0125051884164525	0.210752010784109	-2.84418622667759	-2.95297371991387
DCAF8	-0.0485116095829268	0.0460495046026317	0.292127248595583	59.8222133595107	-0.0724754308476372	0.0839886420131771	-0.862919427084753	0.388181768578104	0.779702594366106	-0.178951951088796	-0.192941659186456
PEX19	0.200960116535606	0.241054390993061	0.404466260789916	3.50694903997726	0.336935842582351	0.402441407042594	0.837229561089101	0.402463544191883	0.787017791097067	0.789600332756993	0.898237631552503
COPA	0.0414898781070133	0.0592750936349421	0.483955619078071	112.983381447039	0.0650291459498116	0.106029418969054	0.613312291834695	0.53966986736576	0.856238802352629	0.170470998789669	0.173541035161869
NCSTN	0.0430258145932902	0.0879578013612501	0.624725395854871	15.047223557415	0.0881158265017364	0.180067753938074	0.489348173532724	0.624595221005265	0.892718433523816	0.17643413864031	0.23507257897871
CD84	0.0629092718048476	0.0558894820413246	0.260334331517771	148.073829871599	0.0997024039712918	0.0967447899342099	1.03057130041931	0.302741900337393	0.726240635528438	0.25362993229852	0.265953588383752
F11R	-0.0781188451412312	0.130202473004113	0.548519741728841	11.8794436508112	-0.0798549145842337	0.235116287210883	-0.339640079943119	0.734127591060543	0.932469861943363	-0.293899468647283	-0.212609754210459
TSTD1	0.215771950315157	0.213969950731424	0.313252039893193	3.36146640062558	0.155901489659145	0.443412271166202	0.351594892151078	0.725142096397809	0.931103724811068	0.847105989443363	0.415737637922233
USF1	0.0672326032096588	0.0938085007136505	0.473558892025317	14.6448695242515	0.0682984722419653	0.182911111820828	0.373397064629225	0.708852943873081	0.924194620019703	0.270414890542496	0.182254574275678
ARHGAP30	-0.153490965779377	0.072177313455443	0.033454840708594	59.7654486839191	-0.222006216154829	0.120081143835256	-1.84880164415662	0.0644864598730149	0.422425330378292	-0.586525173043502	-0.591477085160855
PFDN2	0.157003935971577	0.128923360533961	0.223296837004198	17.4099342140367	0.245817101616469	0.218140096334514	1.1268772029857	0.259794403163983	0.688211375470256	0.618944283926035	0.655384320975111
NIT1	-0.120063279705851	0.107696737444772	0.26492436890425	10.3908308465767	-0.143227256964314	0.193246873166679	-0.741162092908888	0.458595164519878	0.821702300753699	-0.456745088566875	-0.38151225421108
DEDD	-0.0278720808502575	0.125328373494241	0.824008408486921	10.8098186247578	-0.0947664160898427	0.222469351815896	-0.425975152605588	0.670125951746276	0.910603601020813	-0.0988207754940537	-0.252352484058678
UFC1	-0.0727016352457732	0.121037316077599	0.548069983337607	8.36719966571965	-0.0734350270029652	0.219303310094308	-0.334855989959229	0.737733722266035	0.934426866250934	-0.272867622281555	-0.195499213216159
USP21	0.375343084457443	0.316283492141964	0.235334167848821	3.1615476949116	0.546177537340707	0.525187225395114	1.03996729343484	0.298355096194642	0.722470687389587	1.46662704224572	1.45591696013231
PPOX	0.100465642851025	0.133207553392925	0.450726856668574	6.52079669170204	0.311367484835817	0.292726292964693	1.06368130338525	0.287473097024608	0.711042857857425	0.399439277171741	0.830091822480165
B4GALT3	-0.154293876564604	0.153626498869372	0.315212756410878	5.35521159111022	-0.250049301956011	0.281605846559969	-0.88794073351301	0.374572632207696	0.772162969873889	-0.589642404350055	-0.666218638363096
NDUFS2	0.104876511255327	0.0716031140346553	0.143004957307912	35.9238409570852	0.164400484783081	0.129248842307288	1.27196872210445	0.203384232631421	0.639002347109991	0.416564090204464	0.438389499444352
FCER1G	0.0532605467818537	0.120851470853768	0.659422386612816	36.6266067544741	0.0943448758817601	0.193529701785671	0.487495588590553	0.625907168278167	0.89329680302631	0.216169596401456	0.251674490370959
TOMM40L	0.00664842398346446	0.176360146561431	0.969928474348175	6.57457071209385	0.0226103640484791	0.335129427729725	0.0674675578377257	0.946209488253369	0.988803860618583	0.0352020827930009	0.0604848020949945
MPZ	0.165465962189993	0.147078371311197	0.26058098311673	5.51365482504622	0.324330539412676	0.268410282126727	1.208338729958	0.226916996772325	0.658468448967256	0.651797364903697	0.864641473691482
SDHC	-0.022458830154094	0.0749247534580556	0.764366479095616	24.0143231185363	-0.00403728246831463	0.140936119243033	-0.0286461872939234	0.977146775049861	0.994778437874953	-0.0778043003753149	-0.0105375705486594
ENSG00000288670	-0.000226152537517347	0.241204702010668	0.999251906823832	4.22510657456368	-0.0341033454717393	0.428771830320676	-0.0795372808102473	0.936605279727487	0.986558665865438	0.00851213722896552	-0.0906708434518054
ENSG00000283696	-0.0111041615469111	0.0949931752177814	0.906943808245481	17.1377397161184	-0.0386912453314293	0.152521522437528	-0.253677282478459	0.799744886027421	0.955345644688528	-0.0337207868529298	-0.10289869754321
ENSG00000288093	-0.157190403651742	0.156645563648461	0.315630204190742	5.63790172355673	-0.270734909819723	0.29458214521573	-0.91904724782779	0.358070859604139	0.76406842268871	-0.600887918898405	-0.721350747276775
ENSG00000283360	0.553056860398089	0.181906016162998	0.00236308093188133	3.86899150799904	0.712012932560121	0.345024897011634	2.06365667732121	0.0390502796831786	0.33773221706931	2.15658532423712	1.8979080841649
FCGR2A	0.13622748573382	0.126378321355789	0.281063224067961	106.153399123227	0.203382568193144	0.200442587242056	1.01466744663168	0.310264376752892	0.733235457572124	0.538281522493795	0.542286106322212
HSPA6	0.488428948100193	0.229609688550104	0.0334023049468166	51.7236176802734	0.731172109471333	0.347334058948387	2.10509764485833	0.0352828092161714	0.327245307597652	1.90567307445947	1.9489718882902
FCGR3A	-0.00407776737460492	0.0935053257485171	0.965215279423397	84.0960283265547	0.012548639223541	0.153680155582381	0.0816542589769451	0.934921652884567	0.985860169176763	-0.00644142245892877	0.0336678909090741
FCGR2C	0.0902440033589776	0.188988737685501	0.632999034745105	46.2910490121902	0.158259464694893	0.287843781237098	0.549810261714615	0.582449519524622	0.873923466570365	0.359754650666344	0.422022207239369
FCGR2B	0.248597036126391	0.254939328093121	0.329499574548773	5.35568882718726	0.383759433791211	0.426521365999562	0.899742578878464	0.368257258489215	0.769851861442902	0.974546530800738	1.02303373845275
DUSP12	0.0789040921970347	0.081347160852847	0.332062753747887	18.4857145016155	0.13908314692166	0.149962054054638	0.927455600674724	0.353690033938992	0.76009274160985	0.31572843164187	0.370912718603463
OLFML2B	-0.272810430318872	0.0975827075766736	0.00517899850834986	38.2832580088927	-0.37000969218003	0.16945880932782	-2.183478649754	0.0290005795615915	0.301368151831582	-1.04977261869622	-0.985941865388008
NOS1AP	-0.586944917099178	0.465287229769133	0.207140308523518	21.6794831012893	-0.907258115197478	0.728368986287546	-1.24560234205155	0.212910422043964	0.649475272004342	-2.26937244806216	-2.41783783705341
UHMK1	0.0591475544602086	0.0615540240463002	0.336600059209798	43.8252331873613	0.0802013188272716	0.109547697187172	0.732113233656028	0.464099457137838	0.822709204384417	0.239025391808023	0.213978516769777
UAP1	-0.257861781569161	0.204204859231677	0.206675349683015	3.78874614852767	-0.495553622034688	0.405092183010011	-1.22331074954967	0.221212348586972	0.655490883135669	-0.991735789784948	-1.3205465654191
HSD17B7	0.0954477483305408	0.132932317263033	0.472746412073747	14.3234118269455	0.149443101387356	0.233530505583781	0.63992967862497	0.522218318065239	0.84763499384475	0.379957738026889	0.398524483348625
RGS5	0.0391181516790552	0.34747547817704	0.910364996870707	3.21301264233093	0.00826090164075848	0.559053625474229	0.0147765818238832	0.988210422540051	0.997008713820817	0.16126297716655	0.0222400413160279
MGST3	0.00961265986852868	0.0917107280872381	0.91652260816532	45.8348660948449	0.0133220835616374	0.163972964715777	0.0812456101207252	0.935246627749139	0.985860169176763	0.0467104708616851	0.0357293056747192
ALDH9A1	-0.00011236602310512	0.10125252352332	0.999114539633464	12.346836477351	-0.00273522134185445	0.192622054024815	-0.0141999386088058	0.988670468965446	0.997107825469978	0.00895390347686669	-0.00706726518904758
TMCO1	0.0846658320171456	0.0925950774581925	0.360524326092857	15.8243492541852	0.175223886311967	0.195219338244847	0.897574430316932	0.369412476016608	0.769851861442902	0.338097885481469	0.467236461827014
UCK2	-0.079411152597857	0.0936284533089475	0.396353368779169	38.6556726047422	-0.104324519741757	0.153408227090582	-0.680045143081909	0.496475877386742	0.838815520938055	-0.298916739975061	-0.277827123963749
POGK	0.138138731274195	0.0915885031952804	0.131489517528824	28.3374057525018	0.213002024134634	0.16553998260413	1.28671044169434	0.198195232264453	0.633018752240107	0.545701767111979	0.567924264801804
TADA1	-0.307195369554851	0.159602772489973	0.0542606943414741	5.81220687774424	-0.417958613597063	0.292158801028979	-1.43058710579664	0.152548585091443	0.58093167898462	-1.18326915533814	-1.11373724734024
STYXL2	-0.288760610907503	0.303408406350069	0.341237728802042	5.99661332432984	-0.416001835382016	0.467751139187378	-0.889365734319182	0.373806554199505	0.771777940049618	-1.11169780788392	-1.10852196382609
POU2F1	-0.0535166480330482	0.0497311757485557	0.281874174900239	160.998089991673	-0.0893487003907279	0.0837738639893622	-1.06654624886437	0.286176783695099	0.71043928927202	-0.198383577658365	-0.237912971623034
CD247	0.450699869387781	0.218168631241972	0.0388442893256596	10.8215350948342	0.569237968712049	0.36849739684084	1.5447543825063	0.122405685175539	0.542713814130863	1.75919320708989	1.51737854358384
CREG1	0.143798502305839	0.085005296408833	0.090714314644486	81.8069315036171	0.201648489593608	0.14105605507625	1.42956280384138	0.152842537578363	0.58097311699542	0.56767533599705	0.537664370724958
RCSD1	-0.0623798859878688	0.044005913596468	0.156326812839443	304.135051595991	-0.092625617392911	0.0712309249251867	-1.30035679713825	0.193478709883696	0.627488550110277	-0.232794328315261	-0.246646741800625
ADCY10	0.270325319400714	0.225940539406729	0.231523138150001	4.89651515530978	0.501484811393877	0.426829069150156	1.17490782057643	0.240031596455862	0.67270112048661	1.05890470123082	1.33680012050236
MPC2	0.114146399220404	0.121734947544983	0.348417442063299	15.2249240764597	0.173959590275507	0.206261899777958	0.843391777457568	0.399009369051971	0.785421913395029	0.452553624165935	0.463866809494798
GPR161	0.494635497710992	0.17283224048211	0.00421056643833468	16.5650838704071	0.721252689952047	0.280735146326524	2.56915708414064	0.0101946233748723	0.190892719766281	1.92976946363299	1.92253425489307
TIPRL	-0.216890176589071	0.0788346677014066	0.00593768298490693	21.2511969703196	-0.284380719825535	0.16106840583415	-1.76558970924663	0.0774647077337094	0.456922835265352	-0.832667096134916	-0.757720105548115
SFT2D2	0.0764232961514435	0.0543877292065811	0.159974609871046	74.3148464520399	0.105828192182174	0.0982665781220439	1.0769500088905	0.281502599828	0.706962138623292	0.306096956712437	0.282280283980498
TBX19	0.0540592514198766	0.0764657267265729	0.479582873233942	24.7652301405724	0.0761928280095347	0.143181722983972	0.532140739904799	0.594628522764237	0.879609317561684	0.219270497707232	0.20329492681685
ATP1B1	0.549646775891429	0.446074805367146	0.217879908350527	8.80580140339905	0.788363251494855	0.616258730768343	1.27927315611729	0.200800882093959	0.63654900774698	2.14334596766384	2.10140000602851
NME7	0.0277183235059257	0.197302322643552	0.888275575080205	15.9740119659798	0.0790383563604863	0.331116467197211	0.238702584107396	0.811336212844718	0.957571596342074	0.117004135556226	0.210878942717917
BLZF1	-0.0678765981632392	0.148420018486451	0.64743546227933	20.5640336067883	-0.0515491436546534	0.251898726370224	-0.204642335423681	0.837851576425349	0.962018389219291	-0.254134835369629	-0.137168082104084
SLC19A2	0.211360472405245	0.16709002351811	0.205889365429537	9.13963100750731	0.283370256139378	0.28882963317634	0.98109827936655	0.326544278869548	0.744379804443213	0.829978810058112	0.755472489466462
C1orf112	-0.19216980725085	0.098390466848008	0.0508036695451889	30.9424280261599	-0.293648860392416	0.168410527985761	-1.74364906935772	0.0812203013486178	0.463702788068889	-0.736692411738537	-0.782421924248686
SELL	-0.371109489672537	0.240480371706581	0.122782075711092	7.08287844898916	-0.515183764184229	0.392407499957466	-1.31287950469874	0.189223554099047	0.624139966493109	-1.4314101690439	-1.37286560492279
SCYL3	0.0672902526386178	0.0900389511633086	0.454854714554161	17.9784836140711	0.0987684179448424	0.169589292663977	0.582397723307577	0.560298814718132	0.864242260490206	0.270638709437524	0.263464291493212
KIFAP3	-0.211332172235289	0.136083606932042	0.120433087801871	13.6346888108705	-0.366428163931882	0.257371683140452	-1.42373146672828	0.154524221144715	0.582350933421649	-0.811088627527522	-0.976396233141893
GORAB	0.0780414947694959	0.126981429799123	0.538825635439462	9.08383751812242	0.121420569563543	0.240199957004588	0.505497882171662	0.613209185563303	0.887628342531787	0.312379472136594	0.323837711428441
FMO4	-0.156424204690881	0.105213491206514	0.137085756969109	13.9802211522515	-0.278073347384843	0.18378575909246	-1.51302989283815	0.130272065903821	0.552299762495054	-0.597913218057679	-0.74090944440388
PRRC2C	-0.00849757412940496	0.0371811937826582	0.819222614409498	264.950663924448	-0.012413598980429	0.0668581690930493	-0.185670639038178	0.85270305457606	0.966759394225657	-0.0236009378602238	-0.0328624641308998
MYOCOS	0.75160024441148	0.251826711063489	0.00283955848021503	6.80429724591336	0.950322245327278	0.399524010237474	2.37863612943416	0.0173768194686066	0.246064854996	2.92741274833275	2.53305959013882
VAMP4	0.18754142863612	0.0810347575688076	0.0206494527838049	18.8947595285016	0.264102992356458	0.149769668489547	1.76339438432349	0.0778339962861898	0.45819330784589	0.737503443809	0.704120607890288
METTL13	-0.0448336471445206	0.125326885314242	0.720542630270633	7.86200990630753	-0.0328802152085515	0.22627402027927	-0.145311490766684	0.884464942699621	0.975557377290894	-0.164672581738841	-0.0874109077839742
DNM3	0.143998414838461	0.421943853617839	0.732897411779708	24.031022708754	0.154757904919319	0.618229075756785	0.250324533393835	0.802336385386973	0.955840781387357	0.568451479021563	0.41268971016282
SUCO	0.0351737529364609	0.0646157115332269	0.586198618969798	68.5157308737797	0.0450132049555091	0.113372334692973	0.397038705054551	0.691338918892793	0.919603485164615	0.145949192033549	0.120193749156148
PRDX6-AS1	-0.115499380825058	0.0793746534286208	0.145636966872246	36.1428748918693	-0.221082303529932	0.149099540000374	-1.48278327035333	0.138132002303408	0.566269884830047	-0.439026148015937	-0.589014636302782
PRDX6	0.0713971432247236	0.11512718118453	0.535153193546617	14.5198517916869	0.0955321519422923	0.21176318992357	0.451127280320872	0.651897816977826	0.902195754460377	0.286583355023484	0.254838865984725
KLHL20	0.0621600216404532	0.0724125006415626	0.390663005446845	54.7549143429243	0.0943602065766671	0.117481080615463	0.803194915149998	0.421862084051486	0.800399515710746	0.250721033686294	0.251715350351816
DARS2	0.120686522065632	0.121059842025397	0.318805170030918	9.56432668692545	0.125908037339575	0.201603040627338	0.624534416483902	0.53227667522509	0.852472927873363	0.477945082416269	0.335797889916055
GAS5	0.0365472136857836	0.0705732356807795	0.60455439138743	25.9960791864647	0.0511707827106841	0.130319635329959	0.392655969157095	0.694573595400978	0.920507116362146	0.151281533963539	0.13660517151702
ZBTB37	0.119492505392664	0.0775764843089533	0.123482700521482	44.4174234249676	0.168335966418119	0.13718773730382	1.22704820216778	0.219804474500997	0.654163855648284	0.47330941650917	0.44887850240526
RC3H1	0.00592271316558747	0.0397580233234999	0.88157809064313	143.687947271332	0.00531623368639543	0.0734987586425899	0.0723309316317469	0.942338549274474	0.987741156718458	0.0323845736467644	0.0143917945811879
RABGAP1L	-0.048456618189136	0.0430171591862846	0.259975690816554	450.69117161377	-0.086309951168654	0.0739970925783888	-1.16639651858242	0.243454165463924	0.675302176603849	-0.178738451784179	-0.229813975732919
ENSG00000289425	0.00421653720976061	0.199225665332945	0.983114330264809	3.20122452047173	-0.0356981022332969	0.403569382058466	-0.0884559231208605	0.929514315215941	0.984571817836453	0.0257604938587659	-0.0949212529175699
CACYBP	0.374692449540648	0.207426534986617	0.070858021168568	23.1630772549322	0.543361602852024	0.356963228567142	1.52217808269241	0.127964465290634	0.549898567566305	1.46410100875721	1.44841181897588
MRPS14	-0.0150929071701612	0.108567116349226	0.889435024210224	10.5579781784874	-0.0432165073448057	0.186834338952236	-0.231309231414114	0.817074575506336	0.959502396052021	-0.0492067448938952	-0.114959606742889
KIAA0040	0.0370254699298226	0.148749631550543	0.803429364226669	11.355739937339	0.063592979536065	0.249207650528763	0.255180687274789	0.79858354673079	0.954991335813285	0.153138322244258	0.169713307030188
COP1	0.0801647400190755	0.0246075481525453	0.00112307332239953	353.884853287201	0.10375049108212	0.0489584695472139	2.11915307078924	0.0340775328605001	0.324023854138186	0.320622787191335	0.276742711959749
COP1-DT	-0.551395136394633	0.37170234587103	0.137959683509844	5.13626418626698	-0.825601134769828	0.575049655402663	-1.43570407705353	0.151086564615513	0.579784569998505	-2.13135351570731	-2.20020238886352
LINC01645	-0.855494527341674	0.460193471169164	0.0630287202035058	4.46237673532708	-1.27059041366751	0.691716025631353	-1.83686710526592	0.0662295164484952	0.426058335807287	-3.31199295810217	-3.38620560188215
SEC16B	-0.0361895116334316	0.120711485651459	0.764328399408098	10.6398109912848	-0.0795082232981245	0.228291732998803	-0.348274649518479	0.727633930271152	0.931728328454854	-0.131112477267685	-0.211685738736941
RASAL2	0.163147195101775	0.087501501169065	0.0622504855076835	481.270649882629	0.227921059669281	0.140108173075289	1.62675063607321	0.103790069626903	0.510848921273321	0.642794953312041	0.607687074645361
RALGPS2	-0.0794450431108182	0.0825306132312132	0.335741759507357	89.8683571686409	-0.10147616806992	0.143771689573613	-0.705814673047735	0.48030339597527	0.830378345893388	-0.299048316944684	-0.270235583235006
ANGPTL1	0.279731647655459	0.16728090358697	0.0944795634263648	4.46193361252253	0.249590970901304	0.314087780737468	0.794653552950301	0.42681505746168	0.802844941595893	1.09542395275276	0.665442588240369
FAM20B	-0.0789979772837814	0.0756499245071812	0.296366415536678	26.7158126791571	-0.129881700689105	0.127594189659848	-1.0179280187864	0.308712165065899	0.731472225909093	-0.297312622745814	-0.345943144184142
TOR3A	-0.149677109838935	0.11038319034537	0.175106363514659	14.1542471766132	-0.222911075615452	0.203218265005608	-1.09690472758096	0.27268304190841	0.699524361238668	-0.57171820898851	-0.59388875276392
ABL2	-0.109192160381817	0.0383330636710139	0.00439243102337161	125.54452187147	-0.159687894851935	0.0750357344433879	-2.12815795082828	0.0333239898648317	0.321080416909612	-0.414538913089295	-0.425383804265983
SOAT1	0.149520754732094	0.0448077593807601	0.000847065715107023	150.241882160692	0.220391666226838	0.080414608670246	2.74069189505843	0.0061309969046756	0.149926164553966	0.58989148346363	0.587619434281217
TOR1AIP2	0.121310692438946	0.0626103708424887	0.0526782092375166	38.5629708426373	0.165656249350479	0.115963427554034	1.4285214989294	0.153141811083419	0.58097311699542	0.480368369615936	0.441736413364205
TOR1AIP1	-0.0241015899909408	0.0695925569742513	0.729099047250109	28.0478505822092	-0.022071444846477	0.116233590748994	-0.189888694862229	0.849396351487703	0.96553131409192	-0.0841821725957208	-0.0586029409719277
CEP350	0.0348934796073277	0.044958952101738	0.437678953885584	287.809919806203	0.053927458432611	0.0802147765180353	0.672288333565152	0.501400155374733	0.840320118897359	0.144861055204351	0.143952373839635
QSOX1	-0.0538582499710928	0.0650412335877229	0.407634726764679	30.8758977256243	-0.0683382722063943	0.120467561704414	-0.567275300002113	0.570527155641176	0.867740472098437	-0.199709817478833	-0.181915138607272
ACBD6	0.0925373109649584	0.0572221357622651	0.105843891846956	144.590128874551	0.142049247112395	0.101920700906446	1.39372321666805	0.163401202558637	0.592466510016846	0.368658218032043	0.37881808739136
XPR1	0.0978111399547798	0.0509977745741295	0.0551174553087973	171.695511140556	0.116603122851796	0.0904362080244071	1.28934113226338	0.197279517166455	0.632069348919913	0.389133400499321	0.310998059891595
ENSG00000243155	0.424821835302692	0.175467617596676	0.0154743025714348	11.0256579120418	0.627236820896708	0.287524649620877	2.18150625250311	0.0291459925032356	0.301563531469186	1.65872398997851	1.67195940272902
STX6	0.180773508477052	0.0570616417710925	0.0015347091331599	105.393305176164	0.261791077681853	0.0997185888827326	2.62529865910673	0.00865729931921626	0.178161089541412	0.711227582295793	0.697958800488772
MR1	0.0432072304048297	0.0583322776367907	0.458870032520013	41.5702362113411	0.0970824133788174	0.101944856521738	0.952303202840997	0.340943233967557	0.753440893174919	0.177138469753603	0.258970684731667
IER5	0.464925055173525	0.123021855974943	0.000157328618821065	27.1818850487154	0.676452839621045	0.206525149580028	3.27540176582184	0.00105511802139708	0.0664836006180839	1.81442125395227	1.8031319030725
GLUL	-0.125344324122632	0.165715213767562	0.449419041980528	109.536190736018	-0.14533669278556	0.254813622590238	-0.570364689721765	0.568430373502239	0.867024725528823	-0.477248284301905	-0.387134406879233
RNASEL	0.0423757849481854	0.110517876428364	0.701401529323758	11.1780419556863	0.0853349432545632	0.198465860857481	0.429972907611765	0.667215349045843	0.909345803036331	0.173910455066506	0.227660857792197
RGS16	-0.222524764105927	0.242134833662447	0.358089411483329	39.3350174126152	-0.326751330301138	0.348119853713216	-0.938617337723916	0.347927247909847	0.756521014306804	-0.854542892213653	-0.870647950205649
NPL	-0.0983528154368186	0.0691539631459254	0.154959599687477	296.823148108031	-0.16109284954945	0.11408895448599	-1.41199338950233	0.157951907618882	0.584674419831195	-0.372456098875381	-0.429128345683982
DHX9	0.0873534690716241	0.0437831340422169	0.0460276451117873	91.7570405546981	0.120316432720667	0.0831079983080277	1.44771183484327	0.147697658684649	0.575580000351171	0.348532402642051	0.320894921780771
SMG7	0.0617469967522788	0.0445245840692258	0.165500677571229	80.5681982338533	0.081834000945348	0.0765945422328443	1.06840511816855	0.28533780930568	0.71043928927202	0.249117500472528	0.218330006411671
NCF2	0.0658667493610049	0.100215317163667	0.511018691220007	34.3558340173725	0.0966474237170554	0.162340389677103	0.595338128171852	0.551617474246288	0.860288957000653	0.265112081742894	0.257811332897938
ARPC5	0.116879607177341	0.0718257548971281	0.103680620672534	54.9285079692538	0.202424970879802	0.127203803189386	1.59134370045857	0.111532247062101	0.526940391338385	0.463165066392693	0.539733879686065
RGL1	-0.277781630981852	0.116926875165145	0.0175163249102472	113.910190486953	-0.37821844370257	0.179323161859195	-2.10914440600567	0.0349321188767756	0.325593875389992	-1.06907287299957	-1.00782015806221
ENSG00000289581	-0.355066061907293	0.15581486001091	0.022680804731676	6.56853234074281	-0.365416569456104	0.296523879081844	-1.23233437586065	0.21782420373633	0.654163855648284	-1.36912295580131	-0.973700091110076
TSEN15	-0.0839819293966077	0.104469708623311	0.421461747954841	30.4821431981783	-0.152641911482401	0.171975686807186	-0.887578438070371	0.374767556282735	0.772297426504774	-0.316662383444397	-0.406604567750794
EDEM3	-0.0458943331562835	0.0424061911623047	0.279139018270739	82.0117699368615	-0.05540279912875	0.0793074161264994	-0.698582829131386	0.484812777636548	0.832775907813884	-0.168790602947578	-0.147438998710136
NIBAN1	-0.168109122820568	0.129478455985345	0.194165050963837	167.048218831515	-0.281608882008155	0.198028276428783	-1.42206399553969	0.155007673751451	0.582730247863662	-0.643278896634346	-0.750332492602644
RNF2	0.00749642718252989	0.0607245108231984	0.901750943924973	43.7138931279644	0.0112291325965581	0.106566497571696	0.105372071452413	0.91608057642097	0.981265646127764	0.0384943814752696	0.0301510891041458
TRMT1L	0.0910506450665668	0.0809997167072594	0.260976556952024	27.5707905607784	0.126849064918291	0.14437466593217	0.878610274865584	0.379612622791627	0.77411074055231	0.362886366954544	0.338305954233157
IVNS1ABP	0.0184553520263451	0.0690289267632686	0.78919446820063	63.8228537562431	0.0515144667135231	0.113906361363506	0.452252763558361	0.6510869010092	0.901810757521003	0.0810414542482713	0.13752117185896
TPR	0.0866932874982179	0.0496647452156481	0.0808857053311321	91.1461976938207	0.140837494784494	0.0884384953283558	1.59249085210677	0.111274456947252	0.526905569695755	0.345969305089378	0.375588476651449
ODR4	0.0753067984468127	0.0660207251388028	0.254013972456865	49.8806445633119	0.136804868198265	0.122610755254879	1.11576564318424	0.264522463750121	0.692199081696372	0.301762251459246	0.364840559083594
PDC-AS1	0.106915294697613	0.105018138775576	0.308647052371599	36.0448392454619	0.142133579123713	0.175980200714427	0.807668013484997	0.41928172194361	0.798915114285356	0.42447948963676	0.379042852438804
PLA2G4A	0.0136745968995139	0.0365018184167259	0.707937275131464	198.07130485292	-0.0061450752293821	0.0701264264687695	-0.0876285237793884	0.930171930680824	0.984571817836453	0.0624805881788246	-0.0161553440671495
LINC01036	0.263074393660208	0.234965631487232	0.262871785837874	16.9788982907872	0.381430335046833	0.364313262672201	1.04698448870371	0.295106732256761	0.720208315050038	1.03075361254742	1.0168261313816
RGS18	0.158165714042105	0.0821870848671769	0.0542970159141251	34.8187005731048	0.190877323971367	0.155040531686495	1.23114466839766	0.218268761624746	0.654163855648284	0.623454786262467	0.508956629568636
ENSG00000285280	0.0773188693457406	0.16985084492817	0.64895365123905	9.52291469875331	0.0808420383576982	0.285467350768969	0.283191889159767	0.777029745494272	0.946625029166158	0.309573941764745	0.215686188072808
RGS1	0.238448178613382	0.21915394663891	0.276577613579548	162.110232001975	0.358649077003336	0.35955369640842	0.997484049214011	0.318529612407086	0.73823141408028	0.9351444740002	0.956108611842427
RGS2	0.137486542302414	0.236859142039582	0.561606489580869	12.5754412698538	0.278279997841785	0.393831896529295	0.70659588594568	0.479817646311773	0.830378345893388	0.543169700140119	0.741905729586323
UCHL5	-0.00418003029211124	0.0678832534161996	0.950899890647917	28.9054059405038	-0.0178702916084918	0.13280338565526	-0.13456201828228	0.892958173429828	0.97722921050178	-0.00683844934387692	-0.0474058594355439
RO60	0.0164072500578922	0.0989207094225472	0.868265048812003	32.0818507317167	0.0420679809712903	0.165906458093139	0.253564457072995	0.799832058483775	0.955345644688528	0.0730898764484223	0.112344020468311
GLRX2	0.116681209342394	0.133414265055259	0.381803447304017	6.79221251754282	0.207921977142598	0.250074804830951	0.831439125917352	0.405725603783281	0.789894754856153	0.462394804050192	0.554384720501398
CDC73	0.02954442433787	0.0362583552630599	0.41516917268047	121.765343019726	0.0360825763520977	0.075426163764057	0.478382759395914	0.632377802272891	0.895547416348867	0.124093813247685	0.0963914808314828
ZBTB41	0.163060508801201	0.0901465357478388	0.0704761241852813	15.4815548077507	0.275153014971362	0.174056557195853	1.5808253328931	0.113917980523675	0.531186072849037	0.642458401287867	0.733571569849796
DENND1B	-0.0202645803840684	0.113120607112571	0.857826699859694	52.2423150275522	-0.0262602005185396	0.192487386783167	-0.136425565110514	0.891484864578817	0.97722921050178	-0.0692853164441393	-0.0697669800200653
PTPRC	0.0159136187108908	0.032526836034436	0.624667670716204	615.401246324369	0.0127335757182496	0.0588437055733281	0.216396564325502	0.828678644101533	0.96065277307831	0.0711733956673943	0.0341607910469654
ENSG00000261573	0.439607029955716	0.121219326118285	0.000287241634258466	8.03423981072107	0.683956142693969	0.227573339167269	3.00543176628987	0.00265204091833569	0.0996133102247533	1.71612622257255	1.82313000634093
MIR181A1HG	0.342173025911585	0.192557647895773	0.075569875605753	88.5444349536481	0.509292167875542	0.295882831102132	1.72126299447143	0.0852031113226526	0.472165589921577	1.33784717424326	1.35760859906925
LINC00862	0.500391264905603	0.173675436730005	0.00396181564713192	19.0520796303115	0.788199582059829	0.289267782164899	2.72480943491492	0.00643386099920338	0.153241701279026	1.95211572927344	2.10096378770817
ZNF281	0.144144142662956	0.250812818874122	0.565488771380434	7.14647345353722	0.296785734565721	0.405297068884624	0.7322671624112	0.464005517984246	0.822709204384417	0.569017254628405	0.791227958805494
DDX59	0.0430583423424472	0.0875226293061594	0.622741889172266	18.7009435776472	0.0502065026431176	0.149046248049975	0.336851838271591	0.736228593048295	0.934115471823045	0.176560424797962	0.134035133737196
CAMSAP2	0.130647424714802	0.0413282587830985	0.00157113617708168	121.446315680004	0.218432866030118	0.0794189128875562	2.75038851689373	0.00595246423836649	0.147376084438059	0.516617420801561	0.582398761700684
KIF21B	-0.17334829176273	0.0830806112827725	0.0369327057162963	28.8604756674932	-0.253264419690017	0.148744053533181	-1.70268601449348	0.0886268435057522	0.479299577810997	-0.66361951448045	-0.674787698660933
ENSG00000229191	-0.0932537187882778	0.260508461140162	0.720367186545515	2.96712588073399	-0.0767500514638252	0.455408712570136	-0.168530046407501	0.866166308093015	0.969868193227739	-0.352659299529278	-0.204334548915829
CSRP1-AS1	-1.09536980490119	0.213342056980511	2.83141855123646e-07	4.56935806535721	-1.601905337947	0.50419302164291	-3.1771668174367	0.00148721464727796	0.0770053879757965	-4.2432878648766	-4.26923938123494
NAV1	0.478912060258107	0.236546625148961	0.042908557237587	24.8852995690313	0.743091974516188	0.369223714590783	2.01257921729044	0.0441589151609715	0.357747292960551	1.86872458495339	1.98074118906295
IPO9-AS1	0.25082349600539	0.160392443275975	0.117861917932244	11.1159816336873	0.344765983432457	0.276379194014237	1.24743826923056	0.212236841757545	0.64941637936552	0.983190567679172	0.919106835928884
IPO9	0.0243429808668652	0.0534296087888532	0.648671570764685	69.4204289771982	0.0617407939870737	0.0958578398486177	0.644087057298361	0.519518982648314	0.846216269586477	0.103899661262932	0.164776788070334
TIMM17A	-0.359644888668682	0.219072374059901	0.100658086189153	8.32559467713024	-0.539538662984496	0.365788245983482	-1.47500273425642	0.14021180832069	0.570342748340151	-1.38689985255061	-1.43777725470773
RNPEP	-0.0182700374703366	0.072767835391029	0.801757683738221	34.4857576620642	-0.00785494281540158	0.124952871242698	-0.0628632438557156	0.949875404082333	0.990354760293052	-0.0615416770170186	-0.0207125515034253
ARL8A	-0.116021392017316	0.159184573008801	0.466094514161192	10.8114844013842	-0.107255869099521	0.289438284231639	-0.370565591847149	0.71096111392924	0.925337257462658	-0.441052811078408	-0.285639873442567
PTPN7	-0.0309818835386211	0.155455170815269	0.842029749702431	14.0077169345341	-0.0426339511567955	0.264979487343387	-0.160895288855119	0.872175872912269	0.972652898267086	-0.110894314018789	-0.113406954704944
PPP1R12B	0.192586505193613	0.121616936361846	0.113296149331734	91.9814125346017	0.271888616788142	0.195342808614076	1.39185372994863	0.163966695667245	0.592578510343316	0.757090514848926	0.724871165328902
KDM5B	0.0575497335555566	0.0914363518402389	0.529089410468198	33.5771283248213	0.0690142437862794	0.160542160914942	0.429882364812843	0.667281214389883	0.909345803036331	0.232821991084199	0.184162277206064
RABIF	-0.164170158638072	0.170483115259173	0.335562481111286	6.8769259678284	-0.24694615803389	0.28917885989993	-0.853956468738224	0.393129109558758	0.783205408449129	-0.627986210708365	-0.657948015144461
KLHL12	-0.161979343062026	0.0862172909065211	0.0602808430830426	21.3172556985847	-0.272574998738478	0.185444452994885	-1.46984713932638	0.141603158827201	0.570966130971812	-0.619480559736695	-0.726255025814204
ADIPOR1	-0.0574324979212649	0.0845656165049195	0.497044626355774	17.6870192565143	-0.0891633898130811	0.165303402625588	-0.53939234399812	0.589616162623589	0.876512155871217	-0.21358652434671	-0.237419074464343
CYB5R1	-0.230807156510381	0.100817066002674	0.0220580996983486	13.262126876362	-0.301671595957338	0.178282468471674	-1.69209905238253	0.0906270891212024	0.484142568323621	-0.886698560528666	-0.8038044397573
TMEM183A	-0.10799798932865	0.12173214536077	0.374983481500082	8.55193284157543	-0.142707397795405	0.212568693537769	-0.671347202734014	0.501999370835597	0.840320118897359	-0.409902647814496	-0.380126704774539
ADORA1	0.733459982314783	0.533560874713975	0.169239673686551	4.18561436473526	1.0574316263641	0.777649414781265	1.35977936363719	0.173899754654486	0.60910946417067	2.85698475812849	2.81853179380357
MYBPH	1.08034744111674	0.536073925059978	0.0438736820391894	3.82025607693193	1.65091453152611	0.756776417644616	2.18150895434137	0.0291457928846263	0.301563531469186	4.2037451533344	4.40030615505872
CHI3L1	1.32803515835136	0.586655735599742	0.0235902047946155	24.377655418213	1.94278856533968	0.773127769537219	2.51289455881606	0.0119745118713174	0.206374040340838	5.16537117781686	5.17822049662916
CHIT1	0.00756637999192137	0.213171282122357	0.971685537018109	3.76000387051357	0.0490546882427808	0.35185524808339	0.139417241919765	0.889120448333526	0.976712057854806	0.0387659671749867	0.130965271957639
BTG2	-0.115604459113209	0.126404427725206	0.360422559055983	64.0973952903267	-0.1709474286112	0.2038638834761	-0.838537094930015	0.401729123166516	0.787017791097067	-0.439434105332605	-0.455393163701922
ATP2B4	0.00688636634926804	0.171654872594993	0.967999440770627	61.8702801911345	0.0212788604897743	0.26602409553208	0.0799884703948116	0.936246425879536	0.986330555909037	0.0361258733379592	0.0569360255881053
SNRPE	0.0669016866407654	0.14603984793333	0.64687650463151	5.70799118873138	0.0854776997915971	0.313888495827217	0.272318676625374	0.785376996814912	0.949837986703441	0.269130135738611	0.228041338220897
PPP1R15B	0.0886454194631946	0.0774283072341521	0.25226262036667	21.7114987133463	0.158479133685625	0.146393607048405	1.08255501644429	0.279005983055428	0.705752390018499	0.3535482876958	0.422607677813971
PIK3C2B	-0.108841965393279	0.112833929794665	0.334734733981744	32.1166390474538	-0.155790135227716	0.195949909011668	-0.795050816882179	0.426583942669575	0.802844941595893	-0.413179311497496	-0.414995339516112
MDM4	-0.0716689152948083	0.0386463140787848	0.0636701535888648	138.19585071143	-0.0939224182024666	0.0688104445564353	-1.36494421461608	0.172270584094121	0.606757028457458	-0.268858176872078	-0.25010302715336
ENSG00000240710	0.213087220561019	0.189575937863694	0.261004373869831	3.78494614247386	0.400278283959877	0.354546332763485	1.12898723515186	0.25890321853326	0.687756089393892	0.836682759623549	1.06706043820593
RBBP5	0.0868419085947287	0.0994251146892109	0.382423096947083	16.7292000911981	0.132044139346243	0.200242265916503	0.659421919452825	0.509624870346237	0.843009649962796	0.346546313573236	0.352152074253588
DSTYK	-0.0123737964328739	0.0708079670296146	0.861274921582419	26.3004251136958	-0.0135232266760413	0.150980641715104	-0.0895692753880281	0.92862950092849	0.984248571915326	-0.0386500338966019	-0.035819888218758
NUAK2	-0.0707155869298359	0.110067225249593	0.520563953237387	11.4975245174556	-0.134262474202164	0.203979070906228	-0.658216912184513	0.510398758980212	0.843009649962796	-0.265156962391724	-0.357618956857349
CDK18	-0.187450139063317	0.200329042989637	0.349421877157666	20.7029611107909	-0.265133476645863	0.320423145359777	-0.827447955883981	0.407983208916462	0.791314663678525	-0.718368710399102	-0.706421583683972
ELK4	0.017217507395536	0.055334404391768	0.755683741600395	46.4522586595716	0.0414520595853271	0.103491872134349	0.400534445173778	0.688762918472669	0.919457190459704	0.0762356301059123	0.110702442171124
NUCKS1	-0.193077650523291	0.0594861097251403	0.00117137441925558	76.9797474456446	-0.262862033127948	0.109515982145958	-2.40021618742018	0.0163853915293399	0.240519931257758	-0.740217034302297	-0.700367641626962
RAB29	-0.0865642483461356	0.0764720980387081	0.257646346062943	38.0835222183188	-0.131188473441841	0.134604962806029	-0.974618399701116	0.329749583212555	0.745866626111741	-0.326688012220442	-0.349426007158435
SLC41A1	0.0314922771947169	0.151164926588204	0.834970854166229	6.67589130355007	0.00702341657951717	0.317524538754507	0.0221192875582674	0.98235280099294	0.996154590175828	0.131656182588884	0.0189418466666413
ENSG00000286619	0.706770465414276	0.658038183227773	0.282797170388825	16.68809974376	0.651299886023367	0.970911138638663	0.670813074548274	0.502339617290689	0.840320118897359	2.75336502954873	1.73609324574203
FAM72A	0.0990108955791968	0.191145346705369	0.604467007865975	3.18130060174421	0.112554856881941	0.370152176757793	0.304077252409596	0.761069036732436	0.941083081554	0.393791347386391	0.300208459613369
SRGAP2	-0.0293127987348024	0.0577427543094451	0.611702590733668	1492.14466607896	-0.0601784949884689	0.0941489807118856	-0.639183712170256	0.522703426713393	0.847844607563307	-0.104414237403202	-0.16016737420731
IKBKE	-0.139747301763328	0.116859980283646	0.231754116883449	41.6407863137099	-0.206953708273839	0.190318108531353	-1.08740944238496	0.276855900033678	0.703338313669982	-0.533166592581247	-0.551358539484729
RASSF5	-0.0164851296638401	0.0775430275228943	0.831644182216414	33.471323830324	-0.0373168103045647	0.136470891861929	-0.273441536106608	0.784513827693222	0.949430185750392	-0.0546119276649217	-0.0992354983713446
EIF2D	0.137153176086973	0.124960030904522	0.272389519473092	14.9803094664926	0.201900185949433	0.214267829422462	0.94227951295178	0.346049554229744	0.754847745629504	0.541875434796524	0.538335201913191
MAPKAPK2	0.12254510774932	0.0724308642009033	0.0906668096960584	45.7808014773547	0.192127667194603	0.124312043733384	1.54552737952459	0.122218751532828	0.542490910176837	0.485160879719903	0.512289094305331
PFKFB2	-0.24434341314634	0.0746341380162997	0.00106080637427704	23.732232245839	-0.313411741999788	0.149333414791538	-2.09873819893086	0.0358399853820321	0.328392610484174	-0.939251899872826	-0.835094746261191
YOD1	0.318834320972768	0.179878441805822	0.0763117954962989	6.69915287842914	0.563824173132741	0.346673786060788	1.62638248348514	0.103868314770408	0.5109179070915	1.24723668173497	1.5029494792082
CD55	-0.164733384207891	0.150297632743472	0.273057872712502	25.8314604015623	-0.172272171007011	0.242119757202624	-0.711516371061122	0.476764309664406	0.829298898365154	-0.630172885007919	-0.458923920087211
CR1	-0.891656156664795	0.633385248730095	0.159201335244243	8.50053144845271	-1.16304663196394	0.918331554960587	-1.26647791386615	0.205342031790113	0.641168918874792	-3.45238733951537	-3.09957561619673
CD46	0.133154098390794	0.0533338307760126	0.0125384631133893	48.6237691958273	0.225663782930554	0.104706100116579	2.15521142205949	0.0311452935062509	0.311688487702472	0.526349363380838	0.601670890454511
MIR29B2CHG	0.174252073466739	0.054464478790701	0.00137727812341298	191.516674816952	0.242245992114593	0.0898773205139844	2.6952961072855	0.00703261036960768	0.159830833762706	0.685908677939518	0.645866457188016
PLXNA2	-0.963831969533018	0.434988312477629	0.0267075862627282	13.6923669562554	-1.40891265215974	0.628176314654076	-2.24286178783356	0.0249057285579376	0.287166115410698	-3.73260365692975	-3.75486756086258
TRAF3IP3	0.0769395391865334	0.0733218025905998	0.294021418507239	97.2109333741121	0.108738185759561	0.121240853310051	0.896877436861011	0.369784321156597	0.769851861442902	0.30810122540627	0.290036115179833
UTP25	-0.0593480807706195	0.107926793885659	0.582393450205062	11.1361952508207	-0.0967735949946373	0.204205006851286	-0.473904124520872	0.635568277874236	0.8956394048539	-0.221023608189858	-0.25770209750574
HHAT	-0.00854473587869303	0.126504363114154	0.946147847334699	15.1440643304553	0.129841792194689	0.246551277155213	0.526632000015758	0.598449165541152	0.880888459091788	-0.0237840392508857	0.34628229059409
RCOR3	0.00738384420551868	0.0648003086598917	0.90927927620839	74.4969392575837	-0.00342189179345997	0.11442502967359	-0.0299050985891923	0.976142739583383	0.994778437874953	0.0380572878566743	-0.00889740672393241
TRAF5	0.076613268609856	0.104359090998963	0.462868756976857	15.5222112200503	0.0532233275578704	0.18600386011637	0.286140983980506	0.774770142555311	0.945834133578343	0.306834508263172	0.142075696087091
LINC00467	-0.669699421167996	0.192938342877177	0.000518419590960586	8.45410885903476	-0.963233982992876	0.322662456714741	-2.98526823603916	0.00283329751617271	0.103185749602755	-2.59065961419295	-2.56702695734256
SLC30A1	0.169685441174657	0.10039670082098	0.0909993426230641	12.7459881063429	0.322269447285666	0.194156514004701	1.65984360060082	0.0969459199131449	0.495718746348494	0.668179125156938	0.859148168569577
LPGAT1	0.0121801242869767	0.0699666283898927	0.8617988436132	62.571216136516	0.0307753593477164	0.124893664272386	0.24641249439681	0.805362935245984	0.956942438530868	0.0566784282124875	0.0822464739338434
INTS7	0.092822501030116	0.0798782729213076	0.245215389596776	24.2330305418611	0.142486614679985	0.15120972062478	0.942311209168617	0.346033330974777	0.754847745629504	0.369765443661321	0.379983776914751
PPP2R5A	0.0499226764115838	0.0631509725987822	0.429218881850864	46.5680734168987	0.061962084620533	0.119534627252655	0.518360964054093	0.60420644505702	0.884015489370907	0.20321060493334	0.165366580711954
ENSG00000234915	-0.0508213839486504	0.144754858629757	0.725523936105891	10.1141731332436	-0.0884946174962382	0.242215252295832	-0.365355264201753	0.714846230437571	0.927201235068686	-0.18791944921733	-0.235636635753643
PACC1	0.0338007682208043	0.0771023019191137	0.661104627513712	27.5248682243429	0.0445901713435212	0.138806236313389	0.321240403369542	0.748028215902627	0.937105490126253	0.140618698262873	0.119066263064179
NENF	0.0788118821668287	0.239072160428943	0.741658923695989	3.96137907317227	0.250429467816701	0.440638947653422	0.568332575116969	0.569809163810567	0.867534816136544	0.315370434217717	0.667677383735285
ATF3	0.754710816070295	0.278294917449026	0.00668967196946806	10.3080695565524	1.09062522920502	0.434955504454419	2.50744091760153	0.0121608910058772	0.207187483532177	2.9394892723184	2.90700071089415
BATF3	-0.0600884158339974	0.0989267171920394	0.543583289925518	22.0978471144777	-0.0929344151297525	0.176571514543437	-0.526327337509983	0.598660792024394	0.880888459091788	-0.223897894697601	-0.247469761871972
NSL1	0.0525618580029434	0.0508478120684077	0.301272067684723	98.6459211820191	0.0882219433475062	0.0901300682463132	0.978829208321552	0.327664375194105	0.745254974061611	0.213456997971806	0.235355405837708
TATDN3	-0.0107644675980973	0.0578241390689737	0.852320296288018	41.3155737794156	0.0240222604840683	0.121186566947052	0.198225439413297	0.842868684611018	0.964106564207301	-0.0324019546347413	0.0642478449107819
FLVCR1-DT	-0.12500325441082	0.146716919428762	0.394212431119328	6.68694845871548	-0.131624356335181	0.255322229210844	-0.515522509504985	0.606187944302684	0.885611610607874	-0.475924110803506	-0.350587739668671
FLVCR1	-0.10728583237217	0.10084783328214	0.287401756166039	21.4281426472489	-0.198351070606834	0.180557866299173	-1.09854571651937	0.271966266402883	0.699524361238668	-0.407137760356557	-0.528430445714072
ANGEL2	0.0735693820893734	0.0715505041915107	0.303848175424905	34.9520028458481	0.082769418378071	0.130537831453276	0.634064603775012	0.526038661644765	0.848898362555704	0.295016883528495	0.220823118343426
RPS6KC1	0.01874969387199	0.0332415500989564	0.572724249539945	152.878539586952	0.0486945968047454	0.0587520931821907	0.828814671398057	0.407209284982692	0.790984259200343	0.0821842108694978	0.130005541863583
PROX1	0.798402017227102	0.344489747552163	0.0204690840661425	6.66759404309159	0.957179241038186	0.539990102439036	1.77258663948614	0.0762972272163646	0.453374219455242	3.1091165616421	2.55133512919211
SMYD2	0.0473969860351687	0.0838400618975566	0.57185189150349	26.7010780365776	0.0931166709128671	0.141545519982847	0.657856715805286	0.510630206187345	0.843009649962796	0.193404831668269	0.248401029394638
PTPN14	-0.123099433472503	0.178042109460359	0.489310255530267	50.4734908064274	-0.181706180188739	0.278069222436552	-0.653456641467035	0.513461933216472	0.844267552545716	-0.468532691557205	-0.484067818450096
KCTD3	-0.258911639703122	0.193123199498768	0.180032395914522	14.6290249490051	-0.326325932679773	0.328971183818297	-0.991959018696346	0.321217517030991	0.741496299732907	-0.995811772699657	-0.869514163461395
ESRRG	-1.35181590358323	1.47865989767251	0.360602872940116	16.4805422145811	-2.30552819739417	1.74384198290084	-1.32209696750103	0.186135863472427	0.619388516354288	-5.23891754374374	-6.14456315111297
GPATCH2	-0.217172597506621	0.0555356755146555	9.2102936539922e-05	81.6430859806542	-0.29848382863335	0.10599527337907	-2.81601074385539	0.00486240405785191	0.130094920806708	-0.833763570789396	-0.795308274865484
RRP15	0.155580784450178	0.0770475400834168	0.0434578184093512	22.8707944592786	0.269842171411816	0.154201482007669	1.74993241244203	0.0801299769639413	0.4617364335187	0.613419021894315	0.719416897312372
TGFB2	0.0707367881334644	0.317326508014939	0.82360178541231	3.6440348191602	0.137481140186016	0.56958914970163	0.241368959113834	0.809269168659826	0.957154288367253	0.284019583802835	0.366642986216971
LYPLAL1	0.133733155383329	0.042208702447444	0.00153291681690227	82.105075047224	0.188032846908558	0.0800434201346241	2.34913558906289	0.0188170531860052	0.255057478193787	0.528597501802463	0.50137541560275
EPRS1	-0.170265398220606	0.108479465015776	0.116516718323879	38.4937028746908	-0.268139881189252	0.185707332853588	-1.4438841863108	0.148771555615263	0.577947442424554	-0.651650448376107	-0.714434373243589
BPNT1	0.0774518740564412	0.163531131158997	0.63576977804006	5.02598479942155	-0.0967652355927831	0.330859866183516	-0.292465921324864	0.769930412213498	0.94429467343466	0.310090320988618	-0.25767981769378
IARS2	-0.0411108914445251	0.0747901938217337	0.582536880075633	24.3253090355846	-0.0113590931915516	0.132870569408986	-0.0854899112879349	0.931871915735091	0.984970501862892	-0.150219306445763	-0.0300519531521783
RAB3GAP2	0.0260031787311932	0.037483704688902	0.487858103548819	105.136505122002	0.000937739409297962	0.0735733169237292	0.0127456454120464	0.989830721644721	0.997199396334234	0.11034523510871	0.00272205661876993
HLX-AS1	-0.224148228123288	0.246288047753852	0.362766614609635	3.6184740521697	-0.37342559533689	0.400785255857816	-0.931734862695067	0.351473564768777	0.758861193637616	-0.860845850092773	-0.995046067020533
HLX	-0.432895508268812	0.159531637694017	0.00665684956423467	6.30638018764029	-0.580645357438096	0.285288457426559	-2.0352921484304	0.0418214857311242	0.348929107966025	-1.67128901364182	-1.54733645986277
DUSP10	0.348640234110161	0.120514025727816	0.00381650279603903	43.322615407552	0.489857997594252	0.205180483957889	2.38744927463369	0.0169657438484086	0.244393825844623	1.36295554771826	1.30581187162211
ENSG00000236230	-0.0216287482846989	0.176725068543844	0.902592993730617	11.4800168230263	0.00467572532126909	0.332909404901439	0.0140450382369143	0.988794049256187	0.997107825469978	-0.0745815796971422	0.0126846860843564
TAF1A	0.247729888072439	0.102818180575678	0.0159788749324	12.507979650164	0.346194572383888	0.179728217834527	1.92621156852857	0.0540779619135702	0.393411391831831	0.971179903884112	0.922914368305117
MIA3	0.075731719974112	0.0589998607873394	0.199284924431447	66.3246429904673	0.0752097536840691	0.105654514929571	0.711846093223787	0.476560086380232	0.829298898365154	0.303411972339942	0.200674797829638
AIDA	0.126993114123294	0.0768236727955086	0.0983213719764877	108.95057313725	0.183173708764946	0.129784332200274	1.4113699678501	0.158135553470172	0.584674419831195	0.502429877690545	0.488424646395228
BROX	0.143262169282492	0.0557565709354499	0.0101868272705499	47.2244627108549	0.181067439540925	0.10495159125256	1.7252472056874	0.0844829318032323	0.470465953481625	0.565593069670734	0.482810933468572
FAM177B	0.387787013412072	0.109489428130461	0.000397443037293382	80.2543135129055	0.561650582654167	0.175117303951851	3.20728203312561	0.00133995558973597	0.0732591379444915	1.51493951435045	1.49715633898298
ENSG00000287684	0.111820251506474	0.109220993971221	0.305930624654333	299.898911659695	0.137120706063954	0.167220194915469	0.820000874495268	0.412215608645912	0.794091828431601	0.443522557936734	0.36568234278775
DISP1	-0.0478444561714506	0.064475324271535	0.458051951059623	526.228431116917	-0.0589470626764078	0.102888656182283	-0.572920911436281	0.566698245011275	0.867009141562464	-0.176361785981053	-0.156885311586976
TLR5	-0.0302792295699667	0.0673563384013439	0.653043645818574	116.759337680451	-0.0346634384054437	0.116599396112659	-0.297286603199485	0.766247708658779	0.943084875039525	-0.108166321084752	-0.0921636255264836
ENSG00000226601	-0.458040438514163	0.231130415084218	0.0475083237681227	3.64949994979122	-0.651210350597521	0.413279676687413	-1.57571346313762	0.115091853317662	0.53166364668737	-1.76891201884244	-1.73540910022173
CAPN2	-1.35578664881442	0.411555157981506	0.000986667119351956	5.69387019884042	-1.98775513647345	0.633811199499553	-3.13619440306979	0.00171155708575016	0.0828574525780434	-5.25433361682776	-5.29762168727289
TP53BP2	-0.220103312024122	0.0957468004287785	0.0215159622826293	24.1331507423116	-0.331470118679986	0.170822132685094	-1.94044011434421	0.0523262254654522	0.387497169618892	-0.845141815063368	-0.883224653610127
ENSG00000291068	0.0515047388465431	0.14221369608458	0.717229176123651	5.86425706813311	0.0830960558047899	0.314977133051266	0.263816153889702	0.791921586420823	0.951968622269824	0.209352824768859	0.221693685469314
ENSG00000290989	0.151170953475197	0.0908432376351067	0.0960952586273866	15.9836799253297	0.237499621312805	0.189182214532019	1.25540142291023	0.209333073073077	0.646114067664354	0.596298236590724	0.633216240007405
FBXO28	0.120578627969822	0.0652564607209367	0.0646362933516616	81.6103332146673	0.159631365565607	0.109405458163328	1.45908045398703	0.14454296527782	0.572769837953475	0.477526192971217	0.425678652276965
DEGS1	0.149753677119995	0.0703237593480647	0.0332138179607792	30.5502288956841	0.238935943713069	0.129635997645139	1.84312959404319	0.0653100913924087	0.42380861523486	0.590795784380894	0.637044383880588
ENSG00000232628	0.322061232714449	0.206701067059969	0.119209200568165	5.83731986028794	0.402319093266696	0.36692960467335	1.09644762412902	0.272882932278938	0.699562628584943	1.25976488597599	1.07249968474472
NVL	0.083347045488608	0.0528942326467249	0.115087969603285	54.7588355356424	0.0849567914031254	0.0992483950483866	0.856001664930766	0.391996858520234	0.782447369564208	0.33297781145948	0.226652992362439
CNIH4	0.2017182580436	0.104991984917069	0.0546973085457531	15.0167226426766	0.337484888227011	0.18386206280594	1.83553302446745	0.0664267505345346	0.426686176977224	0.792543751237597	0.899700969950842
WDR26	0.0426942003344174	0.0487157777606356	0.380816046346096	111.436076298023	0.0733335170370544	0.0848166344693646	0.864612437122133	0.38725154391038	0.778637572715273	0.175146675115747	0.195674176921973
CNIH3	-0.266595972982197	0.118199413492246	0.0241034497517911	18.5378064745571	-0.444600512502478	0.212150805622506	-2.09568147147923	0.0361104565720837	0.329784836899497	-1.0256455284646	-1.18474430122031
DNAH14	0.441008918710544	0.443135455933805	0.319638438912273	4.73625073775437	0.635022939514606	0.663356685873454	0.957287313202339	0.338422257060616	0.751126713157879	1.72156893376196	1.69271127729249
LBR	-0.00669629706844841	0.0599570721417684	0.911073286035486	39.3046472484566	-0.0259310345255045	0.106242621446966	-0.244073745285444	0.807173705949844	0.957154288367253	-0.0166076363010741	-0.0688896736581611
SRP9	-0.1904401231926	0.119955627687216	0.112379518112744	13.3865327935579	-0.28757630826999	0.231243157474615	-1.24361002250006	0.213643125681982	0.650377296458774	-0.729977063787028	-0.766237115602821
EPHX1	-0.741273659825367	0.294215345347581	0.0117523799319374	6.0014479872694	-1.06544871056484	0.481239118246949	-2.21396945960263	0.0268308798949525	0.292608927352554	-2.86854037204357	-2.839453734946
ENSG00000242861	-0.292209701994126	0.12045602670344	0.0152720748311187	10.3640648664709	-0.400417072920123	0.214119747531244	-1.87006139105266	0.0614752931800977	0.414027281923339	-1.12508860411208	-1.06698483196591
TMEM63A	-0.152093188184476	0.0827617308472457	0.0661031404962633	52.843905460389	-0.198743730904914	0.138971542313574	-1.43010380108232	0.15268722942918	0.58097311699542	-0.581098423075024	-0.529476979635747
PYCR2	-0.0363612775037381	0.13742275210958	0.791322008230954	7.44546808765003	-0.0865695022746042	0.262274475834478	-0.330072158181486	0.741345439948324	0.935973970050183	-0.131779343323251	-0.230505741715151
SDE2	0.27018098895816	0.161267081216976	0.0938629245474047	5.25795315156846	0.483271142472815	0.27990148422224	1.72657584798336	0.0842438665924007	0.470465953481625	1.05834435083785	1.28825632206581
H3-3A-DT	-0.138978734818891	0.132694607403001	0.294934577668919	8.01345603983607	-0.187348865864561	0.257130879919513	-0.728612860202574	0.466238509656686	0.824657453356526	-0.530182698250194	-0.499106929860054
H3-3A	0.0916849541750954	0.0752737655809559	0.223216361386325	57.0342628228648	0.142176853893838	0.133517941974569	1.0648520475317	0.286942887782585	0.71079582504113	0.36534901691207	0.379158190085902
ACBD3	0.0542767195389617	0.0514219813982282	0.291189436497783	56.4160291746512	0.0855301455102928	0.0989949805939711	0.86398466868836	0.387596312697936	0.779052234248054	0.220114798769644	0.2281811186467
LIN9	0.402807742535606	0.139891402690783	0.00398392552666738	7.28857994956332	0.572896346354504	0.241612507637604	2.37113695791691	0.0177334585527024	0.24680841696612	1.57325618904534	1.52712899790745
PARP1	-0.0220676610095223	0.0622617952124321	0.723014092518924	42.6438803414942	-0.0282287422134187	0.114596555398644	-0.246331507218696	0.805425621984162	0.956942438530868	-0.0762856201856213	-0.0750136160308727
ITPKB	0.132082642601284	0.0780445083337546	0.0905694474593752	101.724962403027	0.16709295233338	0.129651108463998	1.28878923067425	0.197471371016511	0.632188074086659	0.522189529446483	0.445565571581444
PSEN2	-0.0318064366282133	0.0971290825839935	0.743315731297608	17.0211855215037	-0.055467496539723	0.176604767495221	-0.314077005544168	0.753462553433906	0.938644217734724	-0.114095569690132	-0.147611432835915
COQ8A	-0.230831278014761	0.133978913045746	0.0849079485605647	7.79870273160125	-0.338782617826967	0.259708254494193	-1.3044738161549	0.192072081413054	0.625941242895743	-0.886792210171934	-0.902714218628409
ZNF678	0.0471713866215284	0.056625884765029	0.404824564922643	46.2781050421781	0.0730089748471045	0.109288327499591	0.668040004980201	0.504108056541585	0.84118337767141	0.192528961561804	0.194809194104872
SNAP47	-0.196225456292204	0.159084914248616	0.217402836800134	6.0253861371571	-0.30380488030975	0.31451118500521	-0.96595890637313	0.334064744244909	0.748570571696031	-0.752438116482706	-0.809490154483979
JMJD4	-0.178080936092483	0.176963643837312	0.314264700736552	3.99737391734624	-0.258106551657078	0.305526983074469	-0.8447913472643	0.398227346539433	0.785215250291221	-0.681993594563716	-0.687693142326947
ARF1	0.046413651984938	0.0646461280338241	0.4727789185134	54.0957740270084	0.104697401614573	0.110817612329432	0.94477221999094	0.344775177304793	0.754544885517973	0.189587122724043	0.279266455760303
C1orf35	-0.0282435726945643	0.114523028156171	0.805202977040333	10.5898465167875	-0.0102840447339823	0.21959207845117	-0.046832494170636	0.962646730834865	0.992901714854329	-0.100263060276508	-0.027186691031737
MRPL55	-0.402537449299186	0.16767202010197	0.0163618177023123	4.49360527262867	-0.639763744273684	0.327458846418735	-1.95372258612183	0.0507340337141304	0.38288441540024	-1.55342648947671	-1.70490114750912
GUK1	0.00319756035692843	0.221561673455653	0.988485393523632	11.815242454417	0.0453851339224122	0.342149765086043	0.132646982560397	0.894472573992095	0.977245921989896	0.0218044048327587	0.121185029105307
IBA57	0.330102431503639	0.165054275709506	0.0455042678204762	5.03805258252881	0.502328133972084	0.308703316321951	1.62721975247003	0.103690434062838	0.510848921273321	1.29098414105273	1.33904777754669
OBSCN	0.287438718075255	0.1648367008989	0.0811976965097975	4.65508757500288	0.418769117522567	0.310994353326682	1.34654894226544	0.178125547603636	0.613582077794282	1.12534598348945	1.11634294692404
TRIM11	-0.00394628589103849	0.112891038626421	0.972114354878869	11.0888682093935	0.0210309080111956	0.204803974286819	0.102687987791403	0.918210607596021	0.982133554505652	-0.00593095703195214	0.0562751727311585
ENSG00000231563	-0.115595513996975	0.14852668324399	0.436403300846748	6.16839017914875	-0.131051275026314	0.255387021999898	-0.513147747289862	0.607847973971372	0.885729846296934	-0.439399376696649	-0.349060340457344
H2AC25	-0.27830342794663	0.280858083160064	0.321732406983034	6.86912346676585	-0.354628803662251	0.441283882475041	-0.803629631051183	0.42161090507939	0.800399515710746	-1.07109870434248	-0.944948106512838
H2BC26	-0.0975565829609528	0.179770402140856	0.587354815959229	5.39478180717089	-0.276541886988913	0.352275325634453	-0.785016340530965	0.432443988013384	0.806700415609554	-0.369364795524213	-0.736827734941838
RNF187	-0.391500436293111	0.375431823153173	0.297040769577257	3.94529259099908	-0.585662436086581	0.607603374607239	-0.963889373499875	0.335101392061346	0.7485836989818	-1.51057624620389	-1.560708178417
RHOU	-0.52497146574356	0.623988978566143	0.400171329591627	3.70656867403599	-1.15637303085469	0.827703763887224	-1.39708562568799	0.162387823822132	0.591761503640687	-2.02876591207431	-3.08178886776634
RAB4A	-0.0905554310531672	0.0709362367233229	0.201752309495002	27.6548702945957	-0.0845615430142527	0.151006563782796	-0.559985876745624	0.575489071089003	0.870613267229273	-0.342183432027272	-0.225154048433266
CCSAP	0.637627847436762	0.285403572958226	0.0254747135058196	11.5246997908374	0.893911520594529	0.415714901235272	2.15029944305178	0.0315315364351402	0.313970792145555	2.48492482754612	2.38271147175835
NUP133	-0.0795419477398067	0.111728504631434	0.476513259470286	30.0221454344681	-0.128999158575088	0.188178607366996	-0.685514471490943	0.4930193318825	0.837051948065208	-0.299424540740391	-0.34359095766531
ABCB10	0.0494082188951309	0.0843588347179195	0.558083114453211	28.7417983556204	0.0761430073803091	0.149050225809651	0.51085469321965	0.609452808164979	0.885877683865847	0.201213268360356	0.203162142884432
TAF5L	0.00155813834984196	0.0789641191495431	0.984256978049108	23.6486983913124	-0.0354586095574465	0.141368723490075	-0.250823581638523	0.801950508747202	0.955840781387357	0.0154394914461563	-0.0942829474650059
URB2	-0.0552317498161002	0.115429742458083	0.632302893457674	11.3278290340017	-0.0603737846674814	0.194472784773371	-0.310448501767679	0.756219915691884	0.939773741534792	-0.20504231119442	-0.16068786806584
LINC01736	0.575265921322654	0.126458486627569	5.38887550401799e-06	41.171992344571	0.850323861036545	0.199511880381943	4.26202118594991	2.02586231636264e-05	0.00831930838812505	2.24281007208825	2.26653989923914
GALNT2	0.146738261711977	0.051143031352076	0.00411545181084391	433.984131727418	0.192311035929858	0.0886167205697145	2.17014390392124	0.0299959461045728	0.305578889785592	0.579088696264656	0.512777815988062
PGBD5	-0.717515008740655	0.554224329828527	0.195448169322182	13.7323986194463	-1.08252645161709	0.802294657275796	-1.34928787297777	0.177244519294719	0.613582077794282	-2.77629947514025	-2.88497001302182
COG2	-0.131468677298986	0.0894084769075121	0.141446025714197	25.4396256513856	-0.243012180494231	0.157992702731879	-1.53812281385321	0.124018588832547	0.544682330888683	-0.501025552966081	-0.647463020958678
TTC13	0.0561057477726086	0.0438427707815064	0.200649428779472	80.0304156404932	0.0827347798815471	0.0783624584238078	1.05579612413501	0.291061369380036	0.715204112151217	0.227215841843661	0.220730798437937
ARV1	-0.0760978409969352	0.148010105082927	0.607154464687767	12.1578049160793	-0.103789480349361	0.276937778423775	-0.374775449344943	0.707827474294444	0.924194620019703	-0.286053095793432	-0.276401115588793
FAM89A	-0.170057884440019	0.107170070597365	0.112557068547114	25.5162094106802	-0.24342239335297	0.181039849990624	-1.3445790712132	0.178761205737954	0.613860207362542	-0.650844794167332	-0.648556336666622
C1orf131	-0.0182822934122413	0.0970099558486456	0.850517708176515	15.8420470856446	-0.0504180453664086	0.188039606692694	-0.268124605518905	0.788603406566355	0.951528490257999	-0.0615892596457484	-0.134153433734529
GNPAT	0.0900939892946012	0.0553709120028199	0.103715943978167	43.6271599484304	0.147658489939862	0.107594883443442	1.37235605647996	0.169952622856672	0.604569731469548	0.359172234105873	0.393768065585123
EXOC8	-0.0199125875388394	0.140195661708056	0.887052941774831	6.63887848384028	-0.0316340986148696	0.258207866288007	-0.122514077784078	0.902491897518882	0.97965579059065	-0.0679187348300693	-0.0840897080293115
SPRTN	-0.167853668941189	0.124978086602232	0.179250992097067	8.77254980441614	-0.235852158846683	0.226138739456	-1.04295336311704	0.29696989290795	0.721463577038102	-0.642287119160643	-0.628379845066642
EGLN1	0.111406347920491	0.0694252218631038	0.108560811150309	102.65293141752	0.130413007868349	0.115690243363889	1.12726020860853	0.259632480897216	0.688211375470256	0.441915613255134	0.34780471743989
TSNAX	-0.000893149816092402	0.0570341021411401	0.987505697533939	78.7244819726143	-0.00974811170209795	0.0997558647412465	-0.0977196852273624	0.922154883817331	0.982917399147156	0.00592257829363411	-0.0257583008930978
DISC1	0.0478659740952087	0.0542147058619675	0.377292194420843	1136.10086429641	0.065973120935087	0.094896904275689	0.695208357307692	0.486924735648185	0.834988971764008	0.195225637030526	0.176056955024746
ENSG00000286071	0.54254073388172	0.133475338616432	4.80888378006592e-05	21.1116136045985	0.754840474671739	0.237738045407123	3.17509329808397	0.00149788332162536	0.0770510450251928	2.1157573774669	2.012053761283
SIPA1L2	-0.12533967194376	0.0711294960188987	0.0780467345220474	433.937771308837	-0.192292887681009	0.114808855555033	-1.67489595424836	0.0939546475614535	0.490872936437995	-0.477230222621962	-0.512283934425347
NTPCR	0.0316963007288283	0.163913320243822	0.846667383547706	13.4236133446208	0.0967367759660985	0.278873901784094	0.346883574788553	0.72867878680964	0.931728328454854	0.132448286219208	0.258049478083634
PCNX2	0.0196664466356064	0.0484868660755159	0.685033895378919	396.63238798272	0.00572724652746155	0.0787499662568455	0.0727269711936378	0.942023385467284	0.987700560148704	0.0857434237580185	0.0154872424340078
MAP3K21	-0.089922291549079	0.115356106238959	0.435673973303866	13.1162658683817	-0.22037889812338	0.21829076663852	-1.00956582597155	0.312703349381531	0.734803509823334	-0.339725322957284	-0.58713989209705
COA6-AS1	0.236196661773886	0.265023427140367	0.372806131580272	4.69264836979608	0.43104460644636	0.45163116658485	0.954417317356191	0.339872443860794	0.752650034563387	0.926403155651462	1.14906007067376
COA6	0.041657380794948	0.177148728323642	0.814088555973157	7.85540668283667	0.0639009782620654	0.308906638534308	0.206861783758553	0.836117803070999	0.961521270188572	0.171121313410382	0.170534197545904
TARBP1	-0.626050109600138	0.262104165887797	0.0169147950042384	26.2853003367531	-0.854688792972184	0.387609618044043	-2.20502472896601	0.0274523592954309	0.295864386288947	-2.42119495755584	-2.27772797818253
IRF2BP2	0.308392127239911	0.111804844249114	0.00581015353376066	43.8669850546692	0.482871228809413	0.183691447514853	2.62870827870399	0.00857098513862179	0.177301988052449	1.20669577256792	1.28719045618495
TOMM20	-0.207907194275814	0.209936357837993	0.322010704098777	9.61207060518664	-0.237028608098631	0.358845469475693	-0.660531142959538	0.508913039994095	0.842994966811085	-0.797791448418757	-0.631515364637406
ARID4B	-0.00663730676242198	0.0247563059658557	0.788617957753624	235.37466862344	0.00406405836869877	0.060109361918181	0.0676110715370867	0.94609524175693	0.988803860618583	-0.0163786115674275	0.0110544468731045
GGPS1	-0.0507795995936945	0.0704714537812021	0.471174255633741	28.5547774167344	-0.0996626047981967	0.13496587166487	-0.738428193504106	0.460254287309796	0.82195807225959	-0.187757225092572	-0.265402001912317
TBCE	-0.199700327373348	0.0938223733591569	0.0332961746051758	26.4270400736425	-0.291031220459402	0.158434654380403	-1.83691643471278	0.0662222327107104	0.426058335807287	-0.765929001297898	-0.775445285668156
B3GALNT2	-0.00201174639981563	0.0665068942445182	0.975868717598195	38.4923584988676	-0.00658865951739699	0.12805360364096	-0.0514523553423022	0.958965066457213	0.992901714854329	0.00157972432487429	-0.0173376026423077
LYST	0.128535518893114	0.049402746934825	0.00927389160904775	355.447620313288	0.181705026960275	0.0875656053098502	2.07507304171899	0.0379797657865583	0.335028225783011	0.508418130089592	0.484510256943966
GPR137B	-0.134662007532681	0.109602509413935	0.219206878424429	40.9207272551474	-0.214893599253852	0.195850667184365	-1.09723189787023	0.272540032559586	0.699524361238668	-0.513423379922426	-0.572520254294218
ERO1B	-0.0245128686715162	0.062706048439347	0.695858489447078	49.7793511014623	-0.0321486163541526	0.115043144925346	-0.279448344140926	0.779900774873296	0.94696763502681	-0.0857789263103247	-0.0854610212741075
LGALS8	0.0996297031770998	0.0754871067632713	0.186893751346824	43.0999466551163	0.141485918519502	0.134873706330062	1.0490252130631	0.294166514332587	0.718764342485934	0.396193814076846	0.37731668150848
ENSG00000230325	-0.0177779221864404	0.203268142778772	0.930305525362953	4.52917905759569	0.0764388124423235	0.367569737471858	0.207957306191933	0.835262303256579	0.961443493787491	-0.0596310822191672	0.203950534359492
HEATR1	-0.0562140187765842	0.0618592863156892	0.363487291283559	40.8001059873565	-0.0845246293493835	0.110911806700707	-0.762088652811071	0.446007094781582	0.814125482738403	-0.208855885020319	-0.225055664658161
MTR	0.0024033818386426	0.0525977895248612	0.963554472774523	88.6747447279509	0.0206473236040195	0.0952743955065676	0.216714296577155	0.828431005713751	0.96065277307831	0.0187210757932926	0.0552528282366986
FH	-0.281238728558213	0.246419408458246	0.253744667135517	4.43919243535273	-0.40240904603418	0.426320629164649	-0.943911738033126	0.345214753207972	0.754847745629504	-1.08249475372794	-1.0722939183317
KMO	0.577142846234941	0.293048928762018	0.0489023654097594	7.73389169537063	0.866874526978093	0.462049006499546	1.87615277770096	0.0606343042658033	0.41238945145714	2.25009706985223	2.31065139566193
OPN3	0.311290048282317	0.127168059782017	0.0143706097933042	8.76154436317651	0.41030760905611	0.236871948589466	1.7321916398266	0.0832394470573795	0.468477587432104	1.21794669902639	1.09379099633984
CHML	0.16216207363141	0.139884364288108	0.246351020754542	7.22722703168856	0.154320519169262	0.261965451522034	0.589087294804146	0.555802715862616	0.862121224497111	0.63897030486457	0.411523972178792
CEP170	0.0695120526803578	0.0308220122485697	0.0241161969645353	372.731474896813	0.0994358260311843	0.0598935800402745	1.66020842241055	0.0968725308794666	0.495698589874729	0.279264654902997	0.26524309420225
SDCCAG8	-0.0595800681384395	0.0413178197987989	0.149303930412017	601.126623441719	-0.0993984069727222	0.0681867335502583	-1.45773821090079	0.144912715343746	0.572769837953475	-0.221924278972962	-0.264697851307472
AKT3	0.120201220615681	0.0595771520010462	0.0436358083696914	424.804701272932	0.157568833260018	0.102060494178625	1.54387684018307	0.122618171689757	0.54296832414902	0.476060941736213	0.420181508733547
ZBTB18	-0.189069188958175	0.194251520385324	0.330393520242305	9.01785692164387	-0.223954760199036	0.339193962538057	-0.660255738407809	0.509089728797299	0.842994966811085	-0.724654530831436	-0.596670422633752
ENSG00000240963	-0.218084179835364	0.251546785615146	0.38595700293544	5.99954452576683	-0.401655544314267	0.432365273465816	-0.928972720437556	0.352903223941043	0.759785100399858	-0.837302709914118	-1.07028565542918
ADSS2	-0.0117377457969786	0.129183330183728	0.927602921151114	25.5442528862545	0.00873431539713689	0.223309923878985	0.0391129746740237	0.968800316591446	0.993667237252813	-0.0361806226105101	0.0235018025825979
CATSPERE	0.0287252420124456	0.15467491695146	0.852669330375144	14.8699660134273	0.127132060170394	0.276957300611016	0.459031265433042	0.64621171420398	0.900872716372139	0.120913409101209	0.339060204490815
DESI2	-0.00554728467973148	0.060252782985548	0.92664491658149	43.1361207978165	-0.0232708083905507	0.103667907825873	-0.224474563812339	0.822388057063004	0.960209033392134	-0.0121466956142321	-0.0617995326299841
COX20	0.248085124184393	0.0676152628556046	0.00024343453979735	27.210995854096	0.393247500802896	0.130832973033592	3.00572165933986	0.00264951406434007	0.0996133102247533	0.972559077199225	1.04832171390481
HNRNPU	0.147511361597422	0.0510618070648945	0.00386618306150698	196.669506068816	0.213657305656715	0.0937263418447505	2.27958652233136	0.0226322230565348	0.273354101805551	0.58209018934501	0.569670747307055
EFCAB2	-0.270847820591795	0.230509509276565	0.239996195944181	22.069744238188	-0.380999359047578	0.354976775897459	-1.07330784692697	0.283133015635757	0.708970261762238	-1.04215295708954	-1.01523196479715
KIF26B	0.574416523493279	0.205606831036309	0.00520988285386148	92.1218037375055	0.820406022322543	0.336832918716656	2.4356468050935	0.0148651912311031	0.228630905846383	2.23951235887507	2.18680167963691
SMYD3	0.0145799738810363	0.0644772374271074	0.82110349446714	395.792798355478	0.00468854899238114	0.106753304373085	0.0439194741550617	0.964968592146741	0.993243673113164	0.0659956355825462	0.0127188642451859
TFB2M	0.0456895847182491	0.185100952526719	0.805035123282416	5.61899277558858	0.0441163015470395	0.3327392523508	0.132585203685343	0.894521434849386	0.977245921989896	0.186775994522379	0.117803286341297
CNST	0.133085094788525	0.0589933968411836	0.0240748868370423	42.6112853283731	0.215570702377811	0.105915006133577	2.03531784821823	0.0418189014221119	0.348929107966025	0.526081462895234	0.574770408729508
SCCPDH	-0.439515818695932	0.257466745119045	0.0878075539059141	5.35159037899793	-0.639527688620979	0.442047991823507	-1.44673813805339	0.147970278596568	0.576440316587021	-1.69699179320614	-1.70427200254802
AHCTF1	0.102618535681214	0.0609696011778082	0.0923538299608097	62.4038068936293	0.15615343272987	0.1028633957758	1.51806608708719	0.128997739344258	0.551610081813563	0.407797696380193	0.416409126664877
ZNF670	0.0675097513270908	0.119148154285305	0.570983653034691	14.0256256996491	0.159755832146444	0.212773109678771	0.750827171664836	0.452756674607971	0.818770174524342	0.271490894009016	0.426010385583332
ZNF669	0.206580534975344	0.218091325511876	0.343526523446391	2.82224173021145	0.214122897272199	0.412475743971209	0.519116336904274	0.603679616485244	0.884015489370907	0.811421118625892	0.57091166069105
ZNF124	0.0941947702806283	0.067913845589734	0.165449546518425	111.850339974878	0.147103590007875	0.118346716846914	1.24298834751925	0.213872127431122	0.650625506334924	0.375093159700787	0.392289124106192
ENSG00000259865	0.0415361548179531	0.0916924152246675	0.650552740988041	36.4832906048891	0.106552295001015	0.150756143268262	0.706785758053068	0.479699626392909	0.830378345893388	0.170650664095902	0.284210191756768
ENSG00000290683	0.0354632999855817	0.0674975704682944	0.599304366206324	48.8783899231581	0.052206602750689	0.117621008451737	0.443854405245223	0.657147850921946	0.904899150783755	0.147073333274201	0.139365880490949
ZNF496	-0.19986795508569	0.0783175890465714	0.0107100757297833	23.961828037866	-0.305600766632384	0.14069444537011	-2.17208835664033	0.0298489990358937	0.304764340508125	-0.766579801315	-0.814276622495381
ZNF496-DT	-1.10842724832227	0.269071380674463	3.79770781493405e-05	3.1639837250736	-1.70326622753719	0.517580617149368	-3.29082305461537	0.000998947268147526	0.0643052054938859	-4.29398225354918	-4.53939047572016
NLRP3	-0.136956158650687	0.0787448456339667	0.0819926157973493	46.4728113404645	-0.199128430490045	0.12951039859838	-1.53754781581327	0.124159215210315	0.544682330888683	-0.522330222150216	-0.530502296347066
ENSG00000235749	-0.0506150380547612	0.250623505152458	0.839950755900063	5.03680134905325	-0.10573762087362	0.421998237822961	-0.25056412893833	0.802151118070864	0.955840781387357	-0.187118329227109	-0.2815933775842
SH3BP5L	-0.0138886861986432	0.143550288985348	0.922923848905133	6.15040434525869	-0.0236298512220747	0.32085259258719	-0.0736470633805252	0.941291221629752	0.987460342872781	-0.0445314616849894	-0.0627564679360517
ZNF672	0.0671482775861898	0.121208599059181	0.579586108494952	8.76102516123091	0.094203355309815	0.220734404792736	0.426772416371926	0.669545099220331	0.91022974733047	0.270087503641911	0.251297304085817
ZNF692	-0.0388913764142736	0.136787475625317	0.77616537708643	11.2768056932277	0.00199986583613786	0.246091662560584	0.00812650788462012	0.993516056192447	0.998508477729759	-0.141602232338701	0.00555287842639768
PGBD2	-0.297113158702749	0.164097968825491	0.0702052689559113	5.28609094496458	-0.349316929092824	0.290109970307923	-1.20408453636412	0.228556906117294	0.66080404610291	-1.14412584840332	-0.930790686086669
SH3YL1	-0.137986293798477	0.095564013779162	0.148762943088208	30.5317609372394	-0.181050057181644	0.175513014482191	-1.03154776137706	0.302284022902257	0.725969322981756	-0.526329632286128	-0.482319093185349
ACP1	0.0875225045206412	0.0774494354031927	0.258450967285838	20.5116156793296	0.153525085272846	0.149192197583305	1.02904232097742	0.303459788202374	0.726558628408136	0.349188668074385	0.409403949963359
TMEM18	0.206368987745569	0.209827217921079	0.325352227743278	6.93647317504839	0.32266151588424	0.362422939706455	0.890289991427088	0.3733101938791	0.771329265801544	0.810599804901376	0.860193125470076
EIPR1	-0.00870519217107811	0.0746081353480125	0.907114543195755	43.4476888583525	-0.00442853775204774	0.130816004070683	-0.0338531801480107	0.972994228596823	0.994023087664114	-0.0244069968535968	-0.0115803597699356
TRAPPC12	-0.0346866822574327	0.0364353935881591	0.341094371175717	110.592508321571	-0.0455767929874967	0.0728437438302042	-0.625678892805597	0.53152558040693	0.852213886165472	-0.12527787289387	-0.121250334382008
ADI1	-0.33218196089461	0.178583762157704	0.0628727218787065	5.20056980838791	-0.441726755181802	0.350223832434443	-1.26126983452643	0.207211645573419	0.643799500948043	-1.28027742350616	-1.17708504834078
ENSG00000235078	0.208966721433936	0.189227739511143	0.269457227999536	4.53697465566661	0.268198719893883	0.345031543844929	0.777316522730519	0.43697204920034	0.809447159770186	0.820685280060576	0.715036704635511
RNASEH1	-0.0792578942896695	0.0886318586233129	0.371195057726611	16.8307864551415	-0.104804637017653	0.166498207499722	-0.62946405604894	0.529045293299211	0.850201170716215	-0.298321727920096	-0.279106751718486
RNASEH1-DT	-0.438788988760686	0.232770829964562	0.0594205731107777	4.68011545212705	-0.713579816665087	0.407328996184061	-1.75185126359784	0.0797993866853442	0.460654821151607	-1.69416993918403	-1.90163869418774
RPS7	-0.0548631052042155	0.0698063451802167	0.431906782861195	40.7916868599911	-0.0626521813148047	0.126393294203423	-0.495692288975155	0.62011152830959	0.890949485917601	-0.203611080544263	-0.166760341881277
NRIR	-0.711641764359493	0.316139622241397	0.0243832385880864	10.689281753866	-1.05734156697089	0.475874855967708	-2.22188996479075	0.0262907427621847	0.290196177765402	-2.75349711453825	-2.81784625178451
CMPK2	-0.823935301695136	0.295174831624744	0.00524892101277314	7.72807928636129	-1.27583976664787	0.467973475217935	-2.72630786617493	0.00640472285004728	0.153241701279026	-3.18946700876138	-3.40019638727006
RSAD2	-0.409104789122205	0.24971923610594	0.101367673991586	11.9308648790752	-0.689720975242935	0.401519376001113	-1.71777756309579	0.0858371955139382	0.473722768607794	-1.57892361527666	-1.83804915635512
ID2	0.0535109570583493	0.156268358210941	0.732027395978945	49.1881237819967	0.102043020240834	0.254106290436454	0.401576128105937	0.687996001285153	0.91942625017398	0.217141792525529	0.27219189242334
KIDINS220	0.0295716975064138	0.0576493174364315	0.607980470675725	111.244591103959	0.0502368781198125	0.104923451888416	0.478795514402618	0.632084108077656	0.895547416348867	0.124199698953019	0.134116091671837
ITGB1BP1	0.0179137392344063	0.113414290032832	0.874496530874859	19.626757685207	0.0683216348530212	0.214274012375631	0.318851708126185	0.749838965657381	0.937317761380553	0.0789386896794995	0.182316308192509
CPSF3	0.111815999062969	0.08657757310223	0.196526098802779	17.9272477314405	0.139275202887149	0.150398301594936	0.92604239150423	0.35442395038574	0.760639998555911	0.443506048194596	0.371424593839454
IAH1	0.294153450477632	0.109362828302836	0.00715157863764886	14.9108344998612	0.491673695817115	0.204098324905582	2.40900407215281	0.0159961194958793	0.239201460988322	1.15141534816225	1.31065114310192
ADAM17	0.148755790789019	0.0351431777083564	2.30748675511238e-05	146.492996614844	0.212705101423686	0.0654547520847436	3.24965101308915	0.00115546711062848	0.0685818217472704	0.586921577472068	0.567132894524131
ENSG00000239300	0.441986134418364	0.182582433355914	0.0154885929965424	4.95052399202937	0.535925823411483	0.35052801304612	1.52891011121833	0.126286729280559	0.548486017141565	1.72536288877379	1.42859368239149
YWHAQ	-0.100748656399429	0.138409291585153	0.466672445464731	26.3627266616167	-0.102723550813714	0.23599682325326	-0.435275142256795	0.663362725777961	0.908252648041749	-0.38175774308241	-0.273560157583558
TAF1B	0.0659151154807184	0.068330378693078	0.334718565276583	38.233854662184	0.105195927844245	0.118787403446701	0.885581507734914	0.375843080037702	0.772642023160537	0.265299858997006	0.28059514779448
ENSG00000260077	-0.585903971771434	0.204209765558986	0.0041160509146401	3.66126533730958	-0.869997797085648	0.361623666019649	-2.40580990359844	0.0161366589951642	0.239201460988322	-2.26533106834258	-2.31853014786999
KLF11	0.0755186374516012	0.203889420552615	0.711091795894227	4.18134185429883	0.103788772595264	0.363171677505327	0.285784324670367	0.775043314747085	0.945834133578343	0.30258469797488	0.276844741378752
HPCAL1	-0.0692819783294978	0.0706690112682721	0.326902117993658	68.6532864230054	-0.0971256600291054	0.121800145864999	-0.797418257091068	0.425208159518031	0.802631791361584	-0.259591101660321	-0.258640435308182
ODC1	0.182636542462823	0.175678526484255	0.298522744121136	7.00576950482943	0.327613666874787	0.292875265413598	1.11861159190801	0.263305876004682	0.691125525001267	0.718460649745464	0.873391796235115
NOL10	-0.0584263890038366	0.0499743383270231	0.242352138573679	68.5652737954514	-0.121331688216875	0.0801542998851721	-1.51372650488736	0.13009521968371	0.552116556819487	-0.217445220051014	-0.32315530918611
PDIA6	0.0581846872662388	0.137720995182286	0.672672993799649	39.0682873499615	0.118554620959522	0.212654146547145	0.557499690857139	0.577186070239074	0.871523888738067	0.235287143653534	0.316199270652664
SLC66A3	-0.185627223104896	0.117096516326165	0.112909601368324	12.5241509566402	-0.298582739903107	0.202868999542316	-1.47180072153324	0.141074698724637	0.570478297830798	-0.711291397702159	-0.795571897135274
ROCK2	-0.0215583449220457	0.0530305459999148	0.684355475909822	119.44870898749	-0.0369938372295017	0.0927174526928828	-0.398995401135966	0.689896592870055	0.919603485164615	-0.0743082447635644	-0.0983746976219602
E2F6	0.026493198638869	0.11730572548975	0.821320072812585	9.79737252301197	0.0431738219090576	0.232481470969562	0.185708657679261	0.852673238583316	0.966759394225657	0.112247694790589	0.115291351937798
LPIN1	0.0386261847306797	0.210138694943069	0.854160303740966	15.6089873179695	0.0574234359463618	0.336349169276371	0.170725666038967	0.864439480530135	0.969312154343252	0.159352958268459	0.153269992848839
ENSG00000287291	0.0509152154122385	0.209870495441976	0.808312943660153	6.19971007727407	0.0214341172598203	0.36174539940988	0.0592519415444842	0.952751438909859	0.990969628176577	0.207064051297171	0.0573498221374818
NBAS	0.177274181024726	0.042924937881184	3.62976956930237e-05	155.118629716563	0.241361558667266	0.0834132479853373	2.89356384623332	0.0038089684386229	0.11777904080028	0.697641747746093	0.643509229812046
DDX1	0.228377942518107	0.084651946892098	0.00697896526834391	27.7395311772932	0.327432868536231	0.152064253771135	2.15325338083095	0.0312987704709337	0.312448861009232	0.896047658017493	0.872909925276411
CYRIA	-0.163779825150448	0.0915348137951081	0.073572523288098	184.081800276974	-0.24465078872092	0.147087975356538	-1.66329564417413	0.0962532702107971	0.494726022848676	-0.626470774884106	-0.651830305102122
SMC6	0.0720445439246498	0.0694924722880941	0.299864301814734	39.8004292516654	0.11447707592974	0.138147269315767	0.828659708561276	0.407296991069994	0.791014329199699	0.289096831946231	0.305331634653591
GEN1	-0.172110893327575	0.174308844351724	0.323451250029399	5.97450285742659	-0.229887563642893	0.341642283637976	-0.672889670432291	0.501017484247432	0.840317832041096	-0.658815422653918	-0.612482767515528
RDH14	0.00121070402298793	0.133176397800736	0.992746547002779	6.77187945552857	0.0072954611970399	0.271271948223276	0.0268935333889931	0.978544651261557	0.994834236970623	0.0140906078832911	0.0196669108553014
LINC01376	-0.210105758101157	0.0908514411733359	0.0207429968889214	32.5797233124452	-0.243489094823236	0.169628323924603	-1.43542711022402	0.151165425245245	0.579784569998505	-0.806327181294573	-0.648734112091336
LINC00954	0.296087997401002	0.202633703175639	0.143961063572828	3.4447819351696	0.346222084834178	0.362620895273447	0.95477698430229	0.339690488890553	0.752627726920483	1.15892605837374	0.922987695587345
TTC32	0.097923522462412	0.187179144723442	0.600867074111711	6.3990646170444	0.228224871632272	0.333609734033346	0.68410735164418	0.493907379925199	0.837451007015992	0.389569715812984	0.608496806432951
WDR35	-0.07843413084057	0.157588768212678	0.618685662878641	15.6326577164891	-0.177366583712557	0.274279303097066	-0.646664118326814	0.51784935059535	0.846216269586477	-0.295123537959304	-0.472501752461483
LAPTM4A	-0.000523733967930093	0.0675061122043892	0.993809818974301	35.8193264107159	0.005749228101508	0.122541746425597	0.0469164857626598	0.962579788823873	0.992901714854329	0.00735680320157591	0.0155458286037934
PUM2	0.0696464796402211	0.0231600410542571	0.00263681054240601	258.057951621305	0.104155742195429	0.046083268370199	2.26016395709434	0.0238110769113194	0.280480825852525	0.279786555885573	0.277822803425448
RHOB	-0.87047189331849	0.460385918772102	0.058658531718064	11.7294273326922	-1.22088879260729	0.616583888792339	-1.98008545925286	0.0476939267567587	0.370486366826444	-3.37014127915058	-3.25373885478282
HS1BP3	-0.0751762598164717	0.0762935878104899	0.324449779508878	24.921212407435	-0.122248745887927	0.13481256171183	-0.90680530312332	0.364509765028834	0.767765615799147	-0.282475136996357	-0.325599487947193
LDAH	-0.169460765450302	0.0650614426833809	0.0091974429907234	42.1425294075258	-0.210948792446648	0.125614630519949	-1.67933298512666	0.0930871658994166	0.490242448709773	-0.648526531612227	-0.562006397511711
ENSG00000233005	0.682460315696811	0.488516909927589	0.162412221480247	8.13636097936524	0.985190406252756	0.665834230777974	1.4796331589946	0.138971172327305	0.568535792252104	2.6589829871593	2.625991606371
ATAD2B	0.00981852743958032	0.0387756792254002	0.800103195277654	177.880070662918	0.010724304258433	0.0711173794780371	0.150797236022243	0.880135666668167	0.975099296465369	0.0475097338050822	0.0288056004386157
UBXN2A	-0.162303430806051	0.122996008863844	0.186974313193419	30.1355558275584	-0.219526026382706	0.210598852711244	-1.04238946963164	0.297231146665261	0.721565351060132	-0.620738802221828	-0.584866784243223
WDCP	-0.0343213056453976	0.186615276748113	0.854080317905825	3.9923965890856	-0.030911838551556	0.321712613167261	-0.0960852552445144	0.923452861730311	0.983125467819283	-0.12385932996896	-0.0821647116387312
SF3B6	-0.156853854631789	0.168965694500251	0.353242765426204	4.77899752776071	-0.201899090788707	0.342434332802765	-0.589599439799737	0.555459227367705	0.862121224497111	-0.599581296593051	-0.537886770922582
FAM228B	-0.104487156846917	0.0586842258960133	0.0749944684637644	74.7601079437695	-0.146762274109597	0.102901514517202	-1.42624017535779	0.15379902654516	0.581408037871743	-0.396272145988541	-0.390933923206717
TP53I3	0.0771591569170184	0.171351726300823	0.652496349758926	5.13974091850939	0.113232521719259	0.314900015582183	0.359582458292092	0.719159403569336	0.928922045731098	0.308953872148022	0.302014599025088
ITSN2	0.0224960156143681	0.034715223358198	0.516974686851021	351.742817850522	0.0336356740956326	0.0645033965775757	0.521455859385331	0.602049247256787	0.882220313225185	0.0967289792729416	0.0898698991311349
NCOA1	-0.00894017585283195	0.0414530669917331	0.829245121034067	341.121869787095	-0.0279145814217986	0.073747612095909	-0.378515054636557	0.705048012268147	0.923979507559027	-0.0253193005650043	-0.0741763021315604
ADCY3	0.722537622736933	0.255068164160319	0.00461532663495355	6.93314387324838	1.08663375790721	0.435377314708313	2.49584376860613	0.012565793174007	0.210769057618662	2.81457964682107	2.89636248204603
DNAJC27	-0.0565154208871178	0.133085853015235	0.671089025410769	11.9629690694237	-0.0399576244827332	0.246053395786304	-0.162394119191251	0.870995501577989	0.97250004015491	-0.210026052506051	-0.106273901876372
DNMT3A	-0.0412582647063441	0.0458859697476892	0.36857398722891	179.628466246712	-0.0676359912327185	0.077503635782323	-0.872681527130949	0.382836689288112	0.776298677461625	-0.150791470319936	-0.180043391284989
ARNILA	-0.649551261406681	0.320517910253013	0.0427066371234386	2.84047260344667	-0.958629255325482	0.532383281194082	-1.80063741516333	0.0717600478936267	0.440851779357011	-2.51243613590251	-2.55475425310543
DTNB	-0.17695733403556	0.0755679940659258	0.0191962996790513	267.573171665654	-0.262191580114617	0.12158319926103	-2.15647870518451	0.0310463048224477	0.311468196860032	-0.677631307280509	-0.698580723456801
ASXL2	0.047468751602957	0.0347677554098931	0.172155750568361	132.807647731292	0.0871293161490967	0.0679518422778726	1.28222154438142	0.199764940607902	0.635586609056775	0.193683455244834	0.232443292154531
KIF3C	-0.313511519626027	0.164093102684603	0.0560597369779272	28.8999691428775	-0.462112007279434	0.254623573611791	-1.81488304764738	0.069541884252422	0.434893923419013	-1.20779105876877	-1.23141663706102
RAB10	-0.00868635744064933	0.0239353877418037	0.716673181433756	300.825005491451	-0.0194134445209577	0.054967945845175	-0.353177551434038	0.723955336220726	0.931103724811068	-0.0243338726504807	-0.0515187322600248
HADHA	0.0176047777072596	0.0502965556593978	0.726324026863663	53.1858657056345	0.0585794526774459	0.0971183530964008	0.603175927203989	0.546391660254873	0.858640062686684	0.0777391734160963	0.156351054848278
HADHB	0.0156460353210449	0.0483101649471819	0.746039243882692	65.1214943100545	0.00133721139939187	0.0892225301392092	0.0149873736746256	0.988042253600604	0.997008713820817	0.0701345264240263	0.00378674533427325
ENSG00000286707	0.358094472000391	0.201631221109447	0.0757350234872318	3.33547765812193	0.364785615320685	0.350291875963214	1.04137617898678	0.297700993669719	0.72173529237593	1.39966080423399	0.972463959052624
SELENOI	-0.125581252989438	0.0848395190693524	0.138814230005672	36.2799732309054	-0.204084614651885	0.143421119784944	-1.42297462854777	0.154743510297026	0.582730247863662	-0.478168140025134	-0.543711716481447
SLC35F6	-0.0992687588587503	0.151515867162103	0.512357847625071	7.8837211662493	-0.114561389981658	0.265323677121095	-0.431779746250733	0.665901501300926	0.909048841174537	-0.376012169565187	-0.305110839710457
CENPA	0.181272143249833	0.178687939966058	0.3103623040759	4.04330322895105	0.285131018740034	0.322583089726635	0.883899459769144	0.376750488884852	0.773147473914025	0.71316348844234	0.760165344330098
TMEM214	0.0637144813053892	0.108333511385366	0.556443221183129	10.100788284023	0.0751775203478229	0.195990914065958	0.383576558669056	0.701292316871448	0.922398739011457	0.256756088167395	0.20058888825346
AGBL5	0.234547712183593	0.162959556795619	0.150065504465644	5.66404639653456	0.388696419132299	0.325196791144966	1.19526523544024	0.231983417867991	0.663964772422065	0.920001252251535	1.03619198912265
OST4	0.142105693880758	0.138403495706195	0.304538523175617	7.36568241223839	0.214950232045928	0.2550458009123	0.842790711617483	0.399345503660084	0.785711298269314	0.561103154484799	0.573116706399827
EMILIN1	0.0913002934114832	0.202142861601374	0.651512339789677	3.43971084824034	0.137200939119039	0.398511292428647	0.344283692145574	0.73063294729544	0.932194961360767	0.363855604945515	0.3658961831332
PREB	-0.0567653660451588	0.13106855727324	0.664944484522036	7.38728555756415	-0.0536868301541747	0.245876708205238	-0.218348580254138	0.827157525894947	0.96065277307831	-0.210996442848169	-0.142865529609199
SLC5A6	-0.31985568731672	0.139724593056194	0.0220685040189494	6.8171824619436	-0.425582842225706	0.257748513472187	-1.65115537037473	0.0987068534922325	0.499574975877177	-1.2324217381709	-1.13405764623335
ATRAID	0.335531571253152	0.188232308077518	0.0746612551646934	6.03024596947285	0.504292542997481	0.339021247268961	1.48749539168972	0.136884019434488	0.563436702214764	1.31206230403946	1.34428339900161
CAD	0.133145959950158	0.0935908523881693	0.154840945935081	14.8833902863818	0.209167941431276	0.167775126086326	1.24671604373375	0.212501633954224	0.649456197601505	0.526317766592747	0.557705514326677
MPV17	-0.152023815930054	0.0768983410794655	0.0480478106817928	21.5609686893974	-0.204655340533174	0.138869781433708	-1.47372119708326	0.140556673197087	0.570342748340151	-0.580829091329495	-0.545232837913042
GTF3C2	-0.12060103971194	0.0650822239645606	0.0638742574192585	36.1915090076344	-0.182116590058106	0.120709113420344	-1.50872278735014	0.131369639672978	0.554190945400459	-0.458832895029601	-0.485161659238641
GTF3C2-AS2	0.108707795726375	0.173415849483713	0.530749737913832	4.04931937080479	0.283684176971652	0.331663182168032	0.855338163003958	0.392363966085831	0.78248457719063	0.431438719014036	0.756309163816532
EIF2B4	-0.0336204558048357	0.100516081286754	0.738018604361228	12.8273775318834	-0.0369884191063192	0.178008035072932	-0.207790727486907	0.835392372993361	0.961443493787491	-0.121138341405364	-0.0983602570234836
SNX17	-0.015554765343188	0.198089496642021	0.937411297309127	6.13265908707971	-0.035574685694637	0.338306027514437	-0.105155341026606	0.91625254688226	0.981265646127764	-0.0509998690898025	-0.0945923182255864
ZNF513	-0.201085968524498	0.186865107123105	0.281881514432268	3.9513571681992	-0.298215216649759	0.366894857167781	-0.812808385900557	0.416327926807762	0.797107610172665	-0.771308632578836	-0.794592359469986
PPM1G	-0.0110683935303439	0.0774651986412911	0.886383262288556	27.3868963421491	-0.0354548644677622	0.140485684711285	-0.252373503682075	0.800752378426762	0.955642414037216	-0.0335819206388149	-0.0942729659022824
NRBP1	-0.106402070838379	0.0749074285866333	0.155477437996998	26.2204151201536	-0.145870529227971	0.139968563265054	-1.04216636811325	0.297334552762181	0.721565351060132	-0.403706633049084	-0.388557209103804
KRTCAP3	-0.247820451686196	0.20783770898333	0.233114307372059	3.03269345978601	-0.358511478434886	0.393541601013493	-0.910987497920439	0.362301961005362	0.766821525372207	-0.952751199657995	-0.955296366513301
IFT172	-0.140439435550899	0.140846290180645	0.318710460935022	14.8542379608056	-0.167944346387977	0.257450732775351	-0.652335864720661	0.51418452836598	0.844533918255958	-0.53585374182701	-0.447389228922807
ZNF512	-0.0225576179973955	0.0594789884260378	0.704499583246803	49.8119507716149	-0.0366279602005695	0.114055911547051	-0.321140392494775	0.748104001323612	0.937105490126253	-0.0781878355868377	-0.0973995475397868
GPN1	0.163038325054914	0.158566062968438	0.303853684922941	5.70265602029089	0.20654513876444	0.297329051679966	0.694668541797113	0.487263046905327	0.834988971764008	0.642372274821896	0.550715115821601
SUPT7L	0.0603301904586857	0.087654065439854	0.49127898569197	15.6190428283826	0.113854729316428	0.188406009952477	0.60430518827476	0.545640757571084	0.858279722878621	0.243616873236018	0.303672931583649
SLC4A1AP	-0.0516595169063773	0.0830006756976953	0.533679701358943	19.7548187810107	-0.0590374595062872	0.159474875589332	-0.370199125649838	0.711234128012992	0.925408149500583	-0.191173427545869	-0.157126240831269
MRPL33	-0.0503649802107904	0.157474688813703	0.749097924208397	12.2465924852192	-0.0274628354295099	0.26892683725335	-0.102120099689559	0.918661347171829	0.982429775814414	-0.186147501391667	-0.0729722906559358
BABAM2	-0.0576206283870322	0.0370391395602937	0.119786904063776	296.510431967975	-0.0988431605674922	0.0668674313791964	-1.47819586499391	0.139355360375356	0.569512567835533	-0.214316924521171	-0.263217986394208
FOSL2	0.0440904566189309	0.348922817623526	0.899445672013986	11.2467172005569	0.139447436148429	0.571800797455719	0.243874154721214	0.807328286464494	0.957154288367253	0.180567518728931	0.371883636811845
PLB1	-0.252417469084798	0.147298177036892	0.0865930897132921	72.9452743219062	-0.355573529984693	0.22553975043576	-1.57654484097681	0.114900293234471	0.531331885529907	-0.970598719974501	-0.947466028869564
PPP1CB-DT	-0.431127730872377	0.208159807001536	0.0383458816003286	6.45759168777833	-0.622370945005098	0.351868084159696	-1.76876213849118	0.0769335776015306	0.454083617209971	-1.66442577161721	-1.65854516368175
PPP1CB	0.0142319195094704	0.0638229765186835	0.823542875097258	95.1081470867854	0.0209500028334557	0.110254975245368	0.190014126680745	0.849298060709528	0.96553131409192	0.0646443447500031	0.0560595410175427
SPDYA	0.195060876622675	0.246073236527091	0.427955893694319	3.97192614260832	0.304177637325185	0.448122217744782	0.678782763452319	0.497275516698234	0.838815520938055	0.766697046763338	0.810929153505651
TRMT61B	-0.246977663256544	0.120878161039934	0.0410331311401679	14.2378724275199	-0.383811231057258	0.211990959494509	-1.81050754226715	0.0702171157977943	0.436567562323139	-0.949479146864523	-1.02272627847217
WDR43	-0.078107749122516	0.050665822690362	0.123164505817948	60.7530318011649	-0.112756739489243	0.0934966400785865	-1.2059977705559	0.22781835005804	0.659941341560647	-0.293856389319475	-0.300301013083439
YPEL5	0.0423303779531876	0.0815140203426511	0.603550294380734	28.2893956261701	0.0597712514405882	0.151390299978652	0.394815595510524	0.692978984476133	0.920442418706922	0.173734166356792	0.15952748454982
LCLAT1	-0.214939921321414	0.0817429142807325	0.00855199830875964	30.1116697608977	-0.263746361240387	0.160301302259585	-1.64531639807446	0.0999045799322169	0.501586695789532	-0.825095399642648	-0.702724588260177
MEMO1	-0.0880766702467513	0.0803637680633839	0.273089772121132	24.1452948436502	-0.110577173010118	0.146660200238747	-0.753968512453348	0.450868129168407	0.818124161106246	-0.332559858736963	-0.294491945382677
DPY30	-0.129455020579216	0.113151933195483	0.252589886352862	13.4444753985106	-0.195743409202711	0.230501762302236	-0.849205694774907	0.39576684500606	0.783423471541936	-0.493207705849054	-0.521480402307599
SPAST	0.0138442994605052	0.0518880222037929	0.789614619593543	55.9298051887543	-0.0271340171927955	0.105262115546669	-0.257775715905741	0.796580007161551	0.953970627392956	0.0631394436153901	-0.0720959111480779
SLC30A6	0.0712503072730132	0.0645447798986575	0.269641057631368	33.9629709767848	0.136881054430322	0.114481710507419	1.19565871110435	0.231829770031673	0.663964772422065	0.286013277209085	0.365043613674552
NLRC4	-0.00135186627769374	0.0959088527182881	0.988753931624355	26.469693743427	0.00496613715708469	0.161953966186739	0.0306638810645646	0.975537596343083	0.994778437874953	0.0041416515191485	0.0134587033173764
ENSG00000289727	0.0614918827824315	0.207370481558001	0.766824204129908	6.25007287791482	0.0932500562118874	0.348876274729423	0.26728689500084	0.789248276106383	0.951528490257999	0.248127042668026	0.248756533225201
YIPF4	0.091763576710484	0.0560669862976012	0.101697866177862	66.6482330108219	0.129097997591144	0.098121034093753	1.31570155964514	0.18827423053779	0.622667767700798	0.365654262069094	0.344299899486117
ENSG00000276334	0.0287161674911186	0.197990024753935	0.884680509306711	4.42815698956359	0.123969491550134	0.347458231849621	0.356789623000752	0.721249305323867	0.929913584008442	0.120878178061232	0.330631200191404
ENSG00000276517	-0.256633977432217	0.158461140394015	0.10533136863984	5.40733531048077	-0.306456799012934	0.29920664983304	-1.02423124346982	0.305726064826681	0.728178341204188	-0.986968946986949	-0.816558154212943
BIRC6-AS2	0.453497661251537	0.125957807528864	0.000317736053885556	9.60614807655188	0.668790548674187	0.255026056780787	2.62244006403259	0.00873026221157032	0.178418757520287	1.77005539071898	1.78271005896747
TTC27	0.105419604345565	0.0457849937950659	0.0213074144857632	74.8607637160259	0.11506629855458	0.0909737642677661	1.26482947562664	0.205932462728979	0.642507125658739	0.41867260190266	0.306902054345443
LINC00486	0.187348798182907	0.0977350681057167	0.0552500570704097	48.2289160818381	0.275729004939142	0.162037888199738	1.70163292056276	0.0888242022322867	0.479299577810997	0.73675557282458	0.735106721335121
RASGRP3	0.472496182106925	0.107085829650343	1.02272188240931e-05	70.5923833243408	0.67366725760068	0.174291851575019	3.86516782920696	0.00011101283849232	0.0227247556462743	1.84381549592399	1.79570765852786
FAM98A	0.365283160883158	0.131743518527913	0.0055596059534869	15.3213975194473	0.573517783874697	0.233884309814493	2.45214304597682	0.0142008196297608	0.22427287793905	1.42757026372903	1.52878527802608
CRIM1	0.765302674151606	0.314106148230372	0.0148323831336075	10.6358222034511	1.11150904948617	0.479848714129458	2.31637392527491	0.0205378611678055	0.266280413686613	2.98061124030426	2.96266110346564
FEZ2	0.0793298589948249	0.0452019841068121	0.0792578815856931	179.109126007902	0.106153802245264	0.0794970370742233	1.33531771940321	0.181772381620002	0.615399845796275	0.317381434211746	0.283148112935777
STRN	0.139217001842517	0.0538500787937959	0.00973027221923657	72.8179845813935	0.18891518708256	0.0998606131246966	1.89178877608792	0.0585191293378667	0.40662618078594	0.549888058832491	0.503727063902981
HEATR5B	-0.0395285381090871	0.0670256695486948	0.555356772941032	185.219743612524	-0.0673533326404539	0.109672822200722	-0.614129656636212	0.539129652250631	0.855979316138708	-0.14407595721443	-0.17929003830659
GPATCH11	0.118338812561964	0.0742474986432547	0.110971334794114	32.8292848687805	0.155010256389174	0.134455090855896	1.15287755489532	0.248960645909638	0.67830526930631	0.468830304413314	0.41336228738715
EIF2AK2	-0.16078291552087	0.10279121822204	0.117777705936817	98.0216543575483	-0.248787564194533	0.170268899077348	-1.46114508018001	0.14397563100822	0.572195182301568	-0.61483553384349	-0.662855804447621
CEBPZOS	0.153326615815604	0.0918993259788702	0.0952325051538451	28.4204735831505	0.234324468018815	0.159765755222828	1.46667518137413	0.142464437437385	0.571815944277374	0.604667408181774	0.624753694532543
CEBPZ	0.0276814885598769	0.0720138493010245	0.70068853616523	26.1850890423517	0.0740798524958778	0.130313233080153	0.568475286391774	0.569712282108837	0.867534816136544	0.116861127081174	0.197663340018996
NDUFAF7	0.287346033350304	0.0895622243255538	0.00133503742607544	14.9445399187201	0.471245525471907	0.177813958224287	2.65021672189254	0.00804401527998698	0.173341808066768	1.12498614310423	1.25620516695273
PRKD3	-0.0423209265828351	0.0723402773974608	0.558530388285046	142.488966151953	-0.0735115788125772	0.121152179594623	-0.606770584388562	0.544003172054702	0.857858903286192	-0.154917162651668	-0.19570324215903
CDC42EP3	0.268196111818363	0.143695258974229	0.0619822315697571	20.9695797637523	0.376094985064846	0.234167215530478	1.60609581581626	0.108252859094792	0.521092683492269	1.05063823793755	1.00260614334753
RMDN2	0.00663633037845934	0.0777604174733798	0.931988471295386	29.0312531901203	0.0116686185891571	0.127428207669588	0.09157013821785	0.927039577990386	0.984055114920002	0.0351551304231677	0.0313224247385464
CYP1B1-AS1	-0.115418761239253	0.188544373058703	0.540433876013105	6.60084441008764	-0.0591294420090068	0.371522174420914	-0.159154543335592	0.873547116447936	0.973228519532297	-0.438713149484325	-0.157371396274199
ATL2	0.0293539371886483	0.0500552414147667	0.557586025802706	62.2051279545544	0.0175707285355701	0.0937103435186059	0.187500417518814	0.851268296361068	0.966236574662978	0.123354263454639	0.0470529640840675
HNRNPLL	0.118332388691326	0.0938275409449783	0.207247954595808	40.3178645471639	0.194316569087233	0.157244369434331	1.23576169872578	0.2165471558509	0.652684780230977	0.468805364294149	0.518123043123317
GALM	-0.0435759051548481	0.0945191487016463	0.644779039858126	43.9148304725416	-0.0378486126062162	0.147917273586156	-0.255876894487045	0.798045896359306	0.954784868368794	-0.159789507830869	-0.100652879122656
GEMIN6	0.308593056771456	0.197074686213785	0.117379389612506	3.11641761591773	0.463530358648738	0.413632882110592	1.12063227730721	0.262444419909329	0.690420991793189	1.20747586400232	1.23564239594863
DHX57	-0.131756609248841	0.100148889277797	0.188305884049652	30.9690480624712	-0.156969396537836	0.164607277179269	-0.953599374387839	0.340286472561245	0.752967596011123	-0.502143423724275	-0.418138353896719
SOS1	0.1282998257809	0.0334051377065044	0.000122673298231105	220.19196012625	0.174410687464859	0.0640008075878245	2.7251326043898	0.00642756665161796	0.153241701279026	0.507503072076108	0.465069091754901
MAP4K3	0.0633309245379787	0.0569401702839793	0.266036562504358	191.539931213304	0.0927482185966594	0.101980839346118	0.909467103735793	0.363103614668783	0.766821525372207	0.255266962370096	0.24741901555388
MAP4K3-DT	-0.212988856333795	0.134165665085022	0.112397991279693	46.3110128797858	-0.296598803946241	0.224032818293817	-1.32390783727612	0.185533655039744	0.619388516354288	-0.817520559483036	-0.790284231722087
THUMPD2	-0.0917094270671279	0.0519754266763744	0.0776517621720607	56.1417316087854	-0.131582126023832	0.0932821435169556	-1.41058214426553	0.158367859627403	0.585169978375036	-0.346663721205772	-0.350475185754852
SLC8A1-AS1	0.329052003082011	0.0957356922498017	0.000588004436217428	29.9617517612536	0.474379570421733	0.163559494394822	2.9003487212831	0.00372747714987223	0.116817172046917	1.28690594404574	1.26455814882556
SLC8A1	-0.0403715116748653	0.0423580468822665	0.340538722106703	1365.61981899079	-0.0703687368964692	0.0696980527693144	-1.00962270968135	0.312676085103194	0.734803509823334	-0.147348728782813	-0.187326814260031
ENSG00000289013	-0.112599940393044	0.0802608245770403	0.160639119275277	21.8602570973725	-0.188758205861911	0.150236142639745	-1.25641009244053	0.208967324374942	0.645381707982672	-0.427769322659436	-0.502863159154462
ENSG00000288992	0.111689802034214	0.288344290003262	0.698498035134593	3.01525128424256	0.104950127978336	0.486852474879293	0.215568644288717	0.829323999359838	0.96065277307831	0.443016099203915	0.279940032166862
ENSG00000287255	0.256390983158057	0.224250237556394	0.252903530317427	9.08263962355724	0.437463985409777	0.39678407998332	1.1025240363176	0.270233914704872	0.698478080023482	1.00480585242866	1.16616925607943
LINC02898	0.325730662186707	0.343666837754817	0.34322648998142	5.37040978434269	0.386706265534368	0.551554013329399	0.701121297622431	0.483227320154389	0.831507457674672	1.27401112682686	1.03088775220397
PKDCC	0.723198945720679	0.270578010273503	0.00752227064083316	21.806662744095	1.03060288563652	0.422048642511444	2.44190546261163	0.0146099719263921	0.227513572208319	2.81714717580013	2.7470267616307
EML4-AS1	-0.152853741062815	0.192700657349095	0.427650486387971	6.56310187126173	-0.213299112783035	0.336498124393331	-0.63387905405889	0.526159756160704	0.848898362555704	-0.584051203491313	-0.568270565218141
EML4	-0.113976150035697	0.056045111086657	0.041986878974525	279.830074288284	-0.159146814325	0.100911706654206	-1.57708971140829	0.11477488424268	0.531331885529907	-0.433112336928751	-0.423941694817782
COX7A2L	-0.234574017313271	0.19178934518151	0.221298881189469	12.1058825362014	-0.348704741405618	0.318316695938739	-1.09546481807139	0.273313050644879	0.700123871669055	-0.901323070048574	-0.929159058992651
MTA3	0.00736388847374409	0.0529516433763399	0.889396275496583	55.8827708966423	0.0133857968752811	0.111342999703283	0.120221270407235	0.904307868627798	0.980284216956895	0.0379798114633097	0.0358991169449605
HAAO	-0.254674450003992	0.135667392885672	0.060491071208631	16.2416646079204	-0.37056445319472	0.22903773779609	-1.61791876203663	0.105680106315335	0.514952694807415	-0.979361252137538	-0.987420436619004
ENSG00000288886	0.128272979061009	0.187054119292606	0.492868691443626	3.99504651203638	0.231413560136925	0.337682341800622	0.685299559648159	0.493154909617834	0.837051948065208	0.507398842020588	0.616995426492299
ENSG00000289082	-0.187722610252088	0.169535378744666	0.268174224317676	4.68858070329246	-0.235793686952617	0.285375898139729	-0.826256486583758	0.40865861145149	0.791689942240047	-0.719426556096779	-0.628224003437365
LINC01819	0.266306432397685	0.341581146040123	0.435609513638682	3.25147631251162	0.384723903949129	0.586732315296809	0.655706007524929	0.5120133027617	0.844070656504581	1.0433017219038	1.02560428286897
ENSG00000286796	0.144675080952777	0.174088476545922	0.405949107411206	4.58274816956417	0.181920289097892	0.321167956877306	0.566433497496733	0.571099128822896	0.868166903899906	0.571078576370908	0.485083982197499
ZFP36L2	0.0500426863623394	0.081632658334052	0.539861218931033	388.854898250286	0.0617784369234194	0.129704094139126	0.476302905729047	0.633858595571956	0.895547416348867	0.203676533131686	0.164877115528928
THADA	-0.026670330140804	0.0476873150195186	0.575973953808133	192.560267790875	-0.0335040545824518	0.0806482465975703	-0.415434383212755	0.677823940733471	0.914090351690914	-0.0941550828628118	-0.0890735894191049
PLEKHH2	-0.333429326852513	0.228687375502109	0.144836766411605	10.0664391434353	-0.509409545333587	0.36885093602045	-1.38107158092	0.167256952631095	0.598766337641296	-1.28512021337303	-1.35747592603772
DYNC2LI1	-0.942437927728706	0.357276905861596	0.00834368923742193	7.5435557591265	-1.35709001524032	0.556359920108916	-2.43923037262399	0.0147185818242617	0.228233842376475	-3.64954314994302	-3.61674779751508
LRPPRC	0.0984658132794759	0.0652380781659298	0.131214374881765	73.4469510343478	0.149653536408818	0.11728286247245	1.27600514903848	0.201953698929624	0.637291331170405	0.391675112755346	0.399085343179234
PPM1B	0.0862281964486923	0.0608070213919038	0.156172327869905	87.0652207007617	0.139005984967157	0.106475840291144	1.305516674835	0.19171697292747	0.625892358107341	0.344163629531579	0.37070706347804
PREPL	0.227912202524462	0.33970678355853	0.502278757487919	7.3983872575103	0.256720062897207	0.499793413812148	0.513652352757289	0.60749507009845	0.885729846296934	0.89423946299058	0.684443329188535
CAMKMT	0.126525006504844	0.042803876373326	0.00311733870372822	192.8237874904	0.131172769864433	0.07151575857249	1.8341799413548	0.0666272879271444	0.426748411702024	0.500612490566202	0.349829665480701
SRBD1	-0.0145015469692514	0.048054478050452	0.762825067712726	115.522755235636	-0.012356476325316	0.0873285842195204	-0.141494064466397	0.887479648740363	0.976633622529713	-0.0469108403355785	-0.0327102185472129
PRKCE	0.0107307356227384	0.154600355537403	0.94466365569317	205.653025602327	0.00675589363672531	0.23534015379271	0.0287069313410748	0.97709832823658	0.994778437874953	0.0510513027551473	0.0182288338262122
EPAS1	-0.225236562235392	0.290139675041221	0.437569568945416	3.85050661725291	-0.385081614314	0.543967289682776	-0.707913180843223	0.478999173878625	0.830378345893388	-0.865071212646945	-1.02611215470719
ATP6V1E2	0.396077069328165	0.307189226838954	0.19727344960516	4.19869563986498	0.598913573087387	0.478685387577951	1.25116326637369	0.210874917149652	0.647077915056739	1.54712493558302	1.59647115054419
RHOQ	0.0699097894709206	0.0304740096376671	0.0217859539905233	169.688190108787	0.0899896908685835	0.0641456267588047	1.4028967431709	0.160647632208292	0.588787266010672	0.280808833407162	0.240066877190449
RHOQ-AS1	0.507779668606269	0.0734861268643861	4.85094075893341e-12	21.8297527742708	0.710145928151004	0.138647596504321	5.12194907128354	3.02393573151921e-07	0.000400133895851803	1.98080056418277	1.89293206938671
PIGF	0.0556754961107855	0.0602766419367385	0.355660141214452	37.9912918834745	0.0769788584156215	0.106749620469266	0.721115991581295	0.470838152851949	0.826049534843899	0.225545427179158	0.205389886473988
CRIPT	0.0203796851435816	0.123629006308683	0.869065591458431	13.1934706135823	0.0305857019241941	0.240037585410371	0.127420469889765	0.898607615661757	0.978776808904122	0.0885125102455907	0.0817409913877752
LINC01118	0.0773041567405203	0.184653307666439	0.675475704812703	9.12148898859711	0.100802778411521	0.311687106564261	0.323410164516183	0.746384632650769	0.937105490126253	0.309516821354311	0.268886350325495
SOCS5	0.305371302937512	0.145696819727389	0.036087811804832	7.46596202884186	0.393404554894917	0.287059637944129	1.37046279899331	0.170542480386005	0.604575947681526	1.19496768488958	1.04874030074855
MCFD2	-0.103596397316962	0.0866414384360513	0.23181712355255	19.8645979859908	-0.147468794945189	0.184294392675479	-0.800180585010335	0.423606176820592	0.801958816624214	-0.392813849569469	-0.392816970778453
TTC7A	-0.145189458126182	0.0562852872074816	0.00989355201511147	330.348918561195	-0.242899395957645	0.0878437338638096	-2.76513059354044	0.0056900011077049	0.143868839048105	-0.554295291437418	-0.647162423103598
STPG4	0.267077487879629	0.112529084580276	0.0176247584367097	17.4833386200586	0.400904640877151	0.212029400516498	1.89079740781494	0.0586513933551457	0.406861942384585	1.04629527776534	1.06872982969829
CALM2	-0.0573821493209188	0.140618527755916	0.683222562453724	95.367702734685	-0.0669542814521862	0.217148152279008	-0.308334566743899	0.757827765991346	0.940700316016542	-0.213391050283928	-0.178226471128934
MSH2	-0.874552758494644	0.193019389875242	5.87312009651468e-06	10.1433183324223	-1.29198971634772	0.336330889039023	-3.84142449728375	0.000122322362955547	0.0234957583941549	-3.38598488334544	-3.44323987874824
MSH6	-0.0474063403267009	0.124001046290059	0.702234426736314	17.8712668229818	-0.0564764630876703	0.213790052987455	-0.264167870761434	0.79165056733073	0.951968622269824	-0.174660839310167	-0.150300570809437
FBXO11	0.0195393537752337	0.0223000891043064	0.380920933816094	348.036018842725	0.0270508173093755	0.0466740270530326	0.579568959812264	0.562205330338734	0.865026263437207	0.0852499967789791	0.0723196756176285
ENSG00000230773	-0.0637090583057134	0.299568024937942	0.831584559530509	3.75453000158688	-0.14308562768062	0.512657116345935	-0.27910590357253	0.780163552699167	0.947188066988927	-0.237954724261137	-0.381134778183039
FOXN2	0.279528911788481	0.0792448055501938	0.000419646553661515	90.4858453449567	0.406516319605388	0.131992613011054	3.07984144212178	0.00207110822052208	0.0913512140673982	1.09463684837812	1.08368630015214
PPP1R21	0.142224866451016	0.0564538942733369	0.0117585045893293	121.033491326504	0.209818295734276	0.091099252040859	2.30318351724963	0.021268519814332	0.267170302103105	0.561565831626178	0.559438864610686
STON1	-0.215800882384631	0.232307338907834	0.352917274847302	4.09755997992131	-0.348111632875589	0.405264604927005	-0.858973689395574	0.390355032006031	0.781392780426383	-0.828438006105734	-0.927578282430966
ENSG00000231918	-0.0475716890851929	0.309340298398128	0.877779793385479	4.70732770384418	-0.0585115940304902	0.501544343790984	-0.116662852955779	0.90712722825354	0.980794115385161	-0.175302791487114	-0.15572468314553
ASB3	-0.0244337936694763	0.0555806808443729	0.660219980411221	84.1600953100167	-0.0264809621758159	0.0951026506149223	-0.278446100130682	0.780669935332717	0.947342873558518	-0.0854719244908699	-0.0703553628132185
ERLEC1	0.0707065649141538	0.0730222994534611	0.332900907441697	24.6832617897383	0.11437833558792	0.134247243227924	0.85199764879886	0.394215397029578	0.783351629243973	0.283902244781921	0.305068467947771
PSME4	0.0104934681568382	0.0515800322799188	0.838790738107445	149.412210376429	0.0227789921661845	0.0883863886805267	0.257720589179397	0.796622554880392	0.953970627392956	0.0501301324503782	0.0609342364946261
ACYP2	-0.219288835897508	0.0563090689534218	9.84507620708113e-05	140.937699469193	-0.299813592329406	0.0922852369200514	-3.24877090134298	0.00115904785934509	0.0685818217472704	-0.841979682324545	-0.798852414220896
EML6	-0.871156940741394	0.456767609059959	0.0564919285575975	3.25465306676708	-1.40833573604748	0.72172529856193	-1.95134594679396	0.0510159068227062	0.383275683353555	-3.37280091620171	-3.75332994097999
RTN4	0.0672299303040125	0.041051729472958	0.101486766834556	329.82474767439	0.100577060078987	0.0747990004641578	1.3446310706676	0.178744404367204	0.613860207362542	0.270404513218747	0.26828475680332
CLHC1	-0.167904660884857	0.215454637641731	0.435800659092416	12.8934867221989	-0.246024661912288	0.3446728389807	-0.713791845739444	0.475355902658689	0.828845306700195	-0.642485090947932	-0.655492006847562
RPS27A	0.0996662039873913	0.0719540876390029	0.166010856692374	58.1537379844822	0.173283365767023	0.124412344862421	1.39281488471779	0.163675776131952	0.592466510016846	0.396335525298876	0.462064508905061
MTIF2	0.0424349634277167	0.0728111081724516	0.560021938466216	28.6963784212974	0.0980999227830766	0.134114464088883	0.731464152278624	0.464495692899321	0.823044071825326	0.174140210367423	0.261682591467302
ENSG00000240401	0.363279384015007	0.119356205358325	0.00233721229232899	8.57653748676087	0.524891338821079	0.222633455415627	2.35764808052401	0.0183911186200593	0.251191525515949	1.41979077427681	1.39918413299596
CCDC88A	0.0971223993772524	0.0471056683578605	0.0392269178521044	266.33690646162	0.151046421401787	0.0822134822717212	1.83724636431976	0.0661735339324156	0.426058335807287	0.386459425096495	0.402797715938235
CFAP36	0.0416657438913313	0.301427595431866	0.890060199881623	3.13482724487896	-0.104595805992322	0.520120475077371	-0.201099189522895	0.84062101571644	0.962999991749162	0.171153782404877	-0.278550166922481
PPP4R3B	0.0864321191482599	0.040145224418312	0.0313197533628216	81.7872404903577	0.152213824504644	0.0785551107941965	1.937669274039	0.0526635848851057	0.38819868653523	0.344955341680555	0.405909125350851
PNPT1	-0.203116738758843	0.0722657498147186	0.00494351393361299	33.6001257398846	-0.288058657035781	0.136393781342446	-2.11196327428263	0.0346895994547143	0.325456376028647	-0.77919292142809	-0.767522690813624
ENSG00000285755	0.236799123517082	0.10820911994075	0.0286443219532653	45.6968514943935	0.355475849861528	0.182121951412169	1.95185614422192	0.0509552863225752	0.383275683353555	0.928742160982371	0.947651200025349
VRK2	0.00395946787389726	0.047247379859418	0.93321313512675	92.235959842631	-0.024234810754035	0.0895059494139157	-0.270762009818614	0.786574080513595	0.951048988141204	0.0247624445157359	-0.064368830261788
ENSG00000287875	-0.0701978618410019	0.113091878037199	0.534786944302233	10.2589608898883	-0.0629035645059572	0.220422339662964	-0.285377446778488	0.77535498431218	0.946076076657147	-0.263146939753102	-0.167430338410507
FANCL	-0.334622029429351	0.196714172723149	0.0889322758136982	19.2973246890062	-0.462438311334666	0.314928352451987	-1.46839212072901	0.141997740626106	0.571267232604145	-1.28975077741618	-1.2322863156719
PAPOLG	0.00585935906175699	0.0678676343369033	0.931200036111093	64.154204871046	-0.0243493275014987	0.112749186699597	-0.215960116558301	0.829018836320479	0.96065277307831	0.0321386068475975	-0.0646740448745373
REL	-0.0122121396019975	0.0434906620263467	0.778864479028753	188.0135238945	-0.0265258383655314	0.07652401607285	-0.346634164368465	0.728866175984127	0.931728328454854	-0.0380224153075913	-0.0704749686278178
PUS10	0.0537216442731104	0.0803663322558039	0.50384027827884	29.7673878450595	0.0574764032771521	0.159424514532585	0.360524248392204	0.718455126507381	0.92889828483079	0.217959767316536	0.153411163496047
PEX13	0.0954937198616668	0.0740250090205578	0.197043818574609	32.4890949339149	0.124120675745648	0.134430281345168	0.923308904092458	0.355846249006087	0.761864664497108	0.380136218499032	0.331034142352351
SANBR	0.140576295644592	0.163804146345767	0.390783460882564	14.3544919645638	0.194834495475672	0.298868669342585	0.651906725131964	0.514461346240955	0.844533918255958	0.55516539882168	0.519503441236094
C2orf74	0.14265019835348	0.113825491053099	0.210119847285382	9.65715754139508	0.204474013705595	0.219864733981538	0.929999140847957	0.352371529326195	0.759665558064021	0.563217145752766	0.545195070528738
USP34	0.0712564424553164	0.0219982847124819	0.0011987315862526	352.011705952486	0.101287881294049	0.0444683131871634	2.2777540687846	0.0227412343143682	0.273560969141223	0.286037096520893	0.270179265918313
XPO1	0.0446570047713018	0.0793556524134465	0.573608467033719	180.863026222036	0.0635363354039929	0.129467588659441	0.490750898057756	0.623602642582296	0.892629522955497	0.182767092666327	0.169562336825237
CCT4	0.118711788811041	0.0705503234873719	0.0924420783598295	45.2214889571483	0.206276763168863	0.137245866962984	1.50297249551782	0.132846136747897	0.556992276045329	0.470278352268214	0.549999830456886
COMMD1	-0.0547279078537321	0.0428175815629141	0.201191470523858	136.439585188207	-0.101515483782461	0.0752234074022357	-1.34951988068867	0.177170039055446	0.613582077794282	-0.203086188587094	-0.270340369043578
ENSG00000229839	0.315791399002741	0.181235761539919	0.0814324864094808	5.32512127411868	0.413901195272167	0.329150506992617	1.25748308594114	0.208578759945917	0.644863102104871	1.23542280178356	1.10336876596399
B3GNT2	0.304810661124414	0.102552874914494	0.00295645777185465	13.0238904768175	0.434364486314266	0.172680410914314	2.51542421062342	0.0118889235956803	0.206373195551699	1.19279104180082	1.15790834719837
ENSG00000228541	-0.174282341824971	0.245448420630282	0.477668859201315	3.30840173601077	-0.14820196655416	0.394160980192069	-0.375993500122572	0.706921728235092	0.923993825686404	-0.667245882626794	-0.39477104905667
EHBP1	0.0199651390993352	0.0694071878004976	0.773612885545185	98.2568723466293	0.00557027081593521	0.117415378211062	0.0474407262558257	0.962161970686016	0.992901714854329	0.0869030712756479	0.015068864493089
WDPCP	-0.000946965312416314	0.0723310957919325	0.989554320859817	88.1732279386808	0.00708931907275983	0.126699451259084	0.0559538261792712	0.955378590867002	0.991339517176538	0.00571364430868203	0.0191174926258549
MDH1	0.0912147020176642	0.180583479896023	0.613480876160869	9.01236148133118	0.156906169597462	0.321549655185307	0.48796870737441	0.625572006343604	0.89329680302631	0.363523303801611	0.418415351052424
UGP2	0.110763458092416	0.0584665166942945	0.0581617540330884	69.9643698474278	0.177084521230487	0.103089253985892	1.71777866638477	0.0858369941973369	0.473722768607794	0.439419649400104	0.472195500384269
VPS54	0.0146849796827521	0.0387681331124654	0.704843841793839	134.270314252869	0.0280811611959053	0.070657800200004	0.397424787021655	0.691054240012552	0.919603485164615	0.0664033114769301	0.0750657893284249
PELI1	-0.0763152922234896	0.053134908630241	0.150929718694245	443.768195033149	-0.106357808988792	0.0858545585481386	-1.23881376583117	0.215414474739094	0.651976778444301	-0.286897331272062	-0.283246327738621
ENSG00000225889	0.0418852669296179	0.0760261412840162	0.581679993834834	96.3389493123983	0.0629607522449311	0.131455236970077	0.478952027291714	0.631972757122971	0.895547416348867	0.172006061512403	0.168028269582769
ENSG00000288932	0.0674983776931986	0.108304718312633	0.533135646311867	136.148534977141	0.0805460092029271	0.163088961242958	0.49387774984314	0.621392519248903	0.891908341778376	0.271446736864424	0.214897199336775
AFTPH	0.00233899361788442	0.0321000524559288	0.941912968327403	151.656563718172	-0.0029332318209046	0.0608835842838761	-0.0481777125214589	0.961574612388882	0.992901714854329	0.0184710941250755	-0.00759501063259304
SERTAD2	0.126677929626131	0.0634559562512113	0.0458998994919802	91.7542198809888	0.150510291663546	0.100502666877611	1.4975751026272	0.134243679431618	0.559398670158428	0.501206201287171	0.40136880152995
LINC01800	-0.480352095410252	0.241106311434803	0.0463399749587207	2.91100022243641	-0.719485646085584	0.396464332199209	-1.81475504264043	0.0695615621084805	0.434893923419013	-1.85553508663178	-1.91737914682426
LINC02245	0.0437923054110778	0.0629217216466353	0.486440901259694	138.889310452269	0.0311626601568758	0.102323445331896	0.304550536348701	0.760708497539815	0.941083081554	0.179409972590175	0.0832787235314194
SLC1A4	-0.0322678490019224	0.106362330373809	0.761602827347426	34.7384758615852	-0.0814974797839305	0.177782220957625	-0.458411866748789	0.646656567715529	0.900872716372139	-0.115886963108953	-0.216987584636529
LINC02576	0.253734946922491	0.14299081988366	0.0759830975688581	6.36595461611371	0.365534235925008	0.280013609867748	1.30541596209431	0.191751245993758	0.625892358107341	0.994494022699655	0.974459212610776
CEP68	-0.0663768322370225	0.0996925494433495	0.50552911595626	33.4443197804478	-0.0966273522038347	0.179240240831222	-0.539094077065106	0.589821942257642	0.876599215068796	-0.248312124573211	-0.257312325374146
RAB1A	0.0151764636173122	0.032969665057981	0.645289434074281	248.374105850928	-0.000579868416478895	0.0615967400388823	-0.00941394651913169	0.99248886835873	0.998267418841631	0.0683114551158832	-0.0013227324195912
ACTR2	-0.0072717245454476	0.0293125450427922	0.804075984050325	206.509277043297	0.0022436139035197	0.0538654817861933	0.0416521644125493	0.966775988107402	0.993667237252813	-0.0188416834442377	0.00620252551856599
SPRED2	-0.11034118792485	0.0551320495246799	0.0453494881751011	105.547917551012	-0.130058421743923	0.105223813700064	-1.23601699245239	0.216452247455936	0.652684780230977	-0.41899991261145	-0.346414148203255
LINC02934	-0.0524794517210627	0.739663386670461	0.943437189509671	3.33450177100071	0.0281127719723792	1.33287890460555	0.021091767508091	0.983172452012451	0.99638345482696	-0.194356753166468	0.0751500396334142
MEIS1	-0.316863968145833	0.606604341318105	0.601421853237257	3.19961669911651	-0.45586913540822	0.903435474403491	-0.50459512419436	0.613843235130866	0.887628342531787	-1.22080664863481	-1.21477788541274
ETAA1	0.261543416254801	0.155542906282522	0.0926683077897416	9.35442069297813	0.407021567718201	0.285329888312161	1.42649467998566	0.15372560145898	0.581364937369005	1.02480972589704	1.08503290761795
C1D	0.0998533413511481	0.101301370275674	0.324277535824088	17.2878192357503	0.148431920434395	0.191948314943576	0.773291083477484	0.439350131533615	0.81056866249943	0.397062069841135	0.395829443454349
DNAAF10	0.0854935206199285	0.149017567677204	0.566161099526176	11.249025756247	0.098196285530595	0.25953272920198	0.378358004528107	0.705164660922139	0.923979507559027	0.341311314510126	0.261939421313754
PNO1	-0.0645002570430818	0.130646728188931	0.621518241829898	8.02660473898195	-0.0915020769684293	0.250080474521381	-0.365890528413109	0.714446764274329	0.927037101301262	-0.241026484560298	-0.243652236951671
PPP3R1	0.0410042233757237	0.0366533513209788	0.263266756731847	209.923128816552	0.0587244732770296	0.0663298536266589	0.88534001005887	0.375973276963628	0.772776278108362	0.168585486525535	0.156737569546983
ENSG00000289156	0.0761554381944216	0.120936099842604	0.528880189743616	24.1220309611773	0.15360228449584	0.20409388181727	0.752606021935356	0.451686697868706	0.818489016351816	0.305057021485883	0.409609704418252
ENSG00000273064	0.2502618974109	0.227250624690752	0.270783755179334	2.82430377528708	0.321001343711235	0.419372714211855	0.765432115235506	0.444014275391011	0.813252230949177	0.98101020996986	0.855768368234969
CNRIP1	0.293569485337032	0.179895279087171	0.10270245213344	10.8630674556066	0.448977543996406	0.308056325579298	1.45745276663969	0.144991440529315	0.572769837953475	1.14914815428255	1.19685565263902
PLEK	-0.0831279642370374	0.0861664872134624	0.33467675643462	85.3403691513897	-0.0946451911035594	0.14443086251304	-0.655297555223103	0.512276194549424	0.844082291057559	-0.31334693796889	-0.252029390379688
APLF	-0.117467843579167	0.087070122455024	0.177299163010359	23.8755128034841	-0.188029541111577	0.153090593499664	-1.22822400000683	0.219362891638558	0.654163855648284	-0.446668533491125	-0.500921092736029
ARHGAP25	-0.0792503092458732	0.0437365368251449	0.0699872404046651	357.470208652152	-0.118125031885269	0.0747085412098131	-1.58114493968668	0.113844901371998	0.531053243415245	-0.298292279647115	-0.314608800556168
ANTXR1	-0.839249305161146	0.378469295720128	0.0265900897941841	10.520743676835	-1.26184775456401	0.569714032491939	-2.21487918955527	0.0267683578610248	0.292366802969145	-3.24892229558927	-3.36290431738208
GFPT1	0.0505384213689437	0.0836569747154908	0.545767282155493	49.5072428349499	0.0760448340021291	0.135120085619547	0.562794448016011	0.573574861338767	0.869469301485943	0.205601181188198	0.202900487272767
NFU1	-0.0536425711989825	0.0868100230225469	0.536621074882533	18.8156834481498	-0.0367504998565553	0.158774927944584	-0.231462865909043	0.81695523088726	0.959502396052021	-0.198872463400458	-0.0977261451290172
ANXA4	-0.126113793112665	0.0728152452822591	0.083278970669136	107.00551349471	-0.198648207097949	0.119988534729999	-1.6555599044938	0.0978109756373856	0.49750843248108	-0.480235680746546	-0.52922238576719
GMCL1	-0.371343799958371	0.154304042539031	0.0161030261290245	15.0235364323355	-0.557956939181468	0.265368965487222	-2.10257042739361	0.0355033372652469	0.32737320227356	-1.43231985835421	-1.48686638063451
SNRNP27	-0.269670393012462	0.189679793334071	0.155109332011921	7.46623129943892	-0.395505862801507	0.341512287835967	-1.15810141212686	0.246822653809869	0.676806743461692	-1.03758169689597	-1.05389527844922
MXD1	0.135489125164047	0.203338726969058	0.505205124481567	19.3842315939244	0.276852592422102	0.330307674907252	0.838165787397586	0.401937598915744	0.787017791097067	0.53541490178578	0.738101351606213
PCBP1-AS1	-0.0730679178610181	0.0934534082995973	0.434294112458678	67.5172537184924	-0.0959291733387751	0.160672605431582	-0.597047474777049	0.550475684669341	0.860146182863271	-0.274289682685145	-0.255451511155714
PCBP1	0.309566654720075	0.0917423811075799	0.000740026784793038	25.509514901895	0.4995144599139	0.152013666759896	3.28598388921752	0.00101626822369986	0.0650684853550624	1.21125577337864	1.33154866097997
C2orf42	0.0347694760500131	0.130508801608085	0.789919769584519	9.35041571452394	0.0568046274950749	0.246910617337137	0.230061502043522	0.8180439794501	0.959811404066132	0.144379622175804	0.151620719829751
TIA1	0.103171921626236	0.105148834155415	0.326494660818857	35.0134819758233	0.146900585902378	0.183570870631036	0.800239086939003	0.423572287481668	0.801958816624214	0.409946169192076	0.391748069449839
PCYOX1	-0.000815487916679784	0.226638049924982	0.997129061892166	4.71146789874035	0.0252792380388097	0.407878517694575	0.0619773705702716	0.950580853018543	0.990540105024088	0.00622409386501455	0.0675979917329897
SNRPG	-0.00765194268397584	0.0970386915662761	0.937148311773634	13.4131150202807	0.00383871408214385	0.19341893538289	0.0198466301892562	0.984165719685612	0.99638345482696	-0.0203178473052122	0.0104538502732233
FAM136A	-0.124125319572211	0.144328274535971	0.389777571375265	8.75239854351333	-0.177564567604886	0.265333282526274	-0.669213322634347	0.503359408907189	0.840778164262119	-0.472515605133414	-0.473029427045036
TGFA	0.18154506535551	0.0759435897869234	0.0168242944030666	27.4179108680649	0.251217191339255	0.162338752175905	1.54748750974163	0.121745734016941	0.541887579377518	0.714223084785692	0.669776855954108
TEX261	0.16972116385382	0.117378492896884	0.148196646204791	11.6619815459845	0.257349408472273	0.228550823185426	1.12600516981504	0.260163331069004	0.688507802155726	0.668317815352523	0.686120686171103
ENSG00000236469	-0.129612160545114	0.198554622562975	0.513899177607561	15.2465720319775	-0.214684482478272	0.32140261720969	-0.667961214323926	0.504158350786462	0.84118337767141	-0.49381778810255	-0.571962907905228
NAGK	-0.170824811179849	0.0601948374664756	0.00454164135961779	85.7958741901198	-0.247359843709552	0.102653024083069	-2.40966932946254	0.0159669847649641	0.239201460988322	-0.653822320546624	-0.659050586742883
MCEE	0.0120693434850215	0.088602193537994	0.891647787006829	17.9553757996209	-0.0579129680749436	0.176480715648715	-0.328154653396915	0.742794732356963	0.936673281198546	0.0562483313818392	-0.154129201320814
MPHOSPH10	0.0113366190078869	0.0803474172347055	0.887794891857527	23.6226804756165	0.0703380501150817	0.146995849935249	0.478503645824458	0.632291780004667	0.895547416348867	0.0534035923134078	0.187690538748148
ZNF638	0.0690246216754039	0.0343678004575555	0.0445997795640804	324.46271582894	0.0974094969951378	0.0653024728159909	1.49166628451602	0.135786651951624	0.562204033962054	0.277372246410818	0.259842441059915
ENSG00000281195	0.261597686406558	0.173258681626984	0.131077187069016	4.56258644775864	0.437248436702378	0.313870698065776	1.39308460266255	0.163594208630191	0.592466510016846	1.02502042504218	1.16559476704866
ENSG00000289463	0.137372296394129	0.133535100988709	0.303603992013374	6.86988986007208	0.127913821633222	0.269512235398985	0.47461229893277	0.635063338377674	0.895547416348867	0.542726150335453	0.341143786389742
EXOC6B	0.00698759986249446	0.0538253678736355	0.896708977204682	177.117437625311	0.0167783085086132	0.0926468721792681	0.181099567788406	0.856289423843122	0.968351219961177	0.0365189036503024	0.0449409745539842
SFXN5	-0.026596102094643	0.0844255359740185	0.752743143330441	54.8314903435893	-0.0393004703036223	0.147712047584649	-0.266061373775897	0.790191942365423	0.951589560834104	-0.0938668989280899	-0.10452242829075
RAB11FIP5	0.10050295882245	0.262258864424917	0.701556319860028	2.83302278115557	0.0652466643010424	0.505243155831132	0.129139135380688	0.897247555704861	0.978330080652737	0.39958415318599	0.17412077376611
SMYD5	0.0163451584288615	0.287766987726546	0.954704531861125	3.63184162262604	-0.0538672263961391	0.486895629175482	-0.110634031542569	0.91190655986282	0.980794115385161	0.0728488110978873	-0.143346328883996
CCT7	-0.019442034279643	0.138724659640446	0.888542767641834	12.1961355538098	0.0208790579331343	0.253882234334674	0.0822391451999393	0.934456545487705	0.985766441295426	-0.0660918527181893	0.05587045583343
FBXO41	-0.0282205151110707	0.218641363483672	0.897300543354749	9.10288436298366	-0.0778892541517454	0.350551933179072	-0.222190342655898	0.824165711679234	0.96065277307831	-0.100173541213566	-0.207370797455344
ALMS1	-0.0517755359496645	0.0790342766485709	0.512401895116884	49.0689914549632	-0.0923069027703255	0.129350814339687	-0.713616711588063	0.475464220947079	0.82891281031456	-0.191623861392997	-0.245797290849
TPRKB	0.0967642161381866	0.111649272840624	0.386117247143928	9.19976834766789	0.191256359015343	0.200994717189681	0.951549183428796	0.341325663734223	0.753747758992285	0.385068809816639	0.509966848918449
DUSP11	0.159580936105274	0.0894559090248842	0.0744389348742329	14.8655997953516	0.209981734334158	0.157613221728696	1.33225964186942	0.182774884036029	0.616753456245372	0.628949262862111	0.559874467699982
STAMBP	0.0125703484083647	0.0713493905644789	0.860152392003087	34.8524311250951	0.0279146369916069	0.130118777880207	0.214531964151295	0.830132243364332	0.96065277307831	0.0581934394318451	0.0746219623629025
DGUOK	-0.0902952843008345	0.0696185315392446	0.194630945147934	29.1976987458669	-0.140042094709001	0.126583330783828	-1.10632335112241	0.268586588209685	0.696407071410656	-0.341173434882396	-0.373023032452423
DGUOK-AS1	0.0302300980543375	0.167723197128675	0.856965706386697	4.34622976835631	0.022346702117669	0.307394209682811	0.0726972122888319	0.942047066952578	0.987700560148704	0.126755881829125	0.0597820797780297
TET3	-0.102477361083089	0.0457214565609859	0.0250040150314406	179.723482517095	-0.152777848207453	0.0743931388670646	-2.05365508881749	0.0400090862300653	0.342789982196734	-0.388469288697235	-0.406966871744
MTHFD2	-0.0385527513491972	0.0767777838162664	0.61557312176012	43.2994454784541	-0.0296276752160595	0.140037304846103	-0.211569875959977	0.832442612800325	0.960976631487593	-0.140287549968678	-0.0787421081869977
SLC4A5	-0.283931899331926	0.179303272668438	0.113300983777836	5.51999547787122	-0.351608774667091	0.327607437009628	-1.07326249329547	0.283153358462787	0.708970261762238	-1.09295075507227	-0.93689900451977
DCTN1	0.0174018609447149	0.210575835326529	0.934138270758144	6.05666311258972	0.0787003586803597	0.380423458304019	0.206875672260635	0.836106956243709	0.961521270188572	0.07695136673014	0.209978097790561
RTKN	-0.0549484437160403	0.213524064553991	0.796915734570346	3.53973149117756	-0.0476700801963278	0.40040594369621	-0.119054377056139	0.905232275421676	0.980667401758403	-0.203942399895814	-0.126829447122868
INO80B	0.332395248187361	0.212936323793155	0.118521926186627	4.13282665334439	0.471399555193612	0.382881577217193	1.23118891909027	0.218252214806477	0.654163855648284	1.29988580245544	1.25661569312382
WBP1	0.212589825685396	0.205791126357875	0.301586634121302	7.61983566988153	0.367365344700417	0.339669982448018	1.08153608998004	0.279458715912087	0.706297505899204	0.834751667269904	0.979339556911207
MOGS	-0.130757508788747	0.0958467593936802	0.172493599542322	17.0834588013845	-0.151116247648424	0.179802242225189	-0.840458082047513	0.40065159500456	0.786410272343859	-0.498264503064721	-0.402538307517366
CCDC142	-0.130071956569779	0.086729634080247	0.133681600028199	17.68261135966	-0.145326239871099	0.162308196174314	-0.895372158008728	0.37058817884288	0.770050398380569	-0.495602906186757	-0.387106547353793
TTC31	0.0774284053656161	0.0975601148943045	0.427400289103523	12.2098882097978	0.0861272929411915	0.178882497345791	0.48147411971056	0.630179569147972	0.895415859279479	0.309999205837209	0.229772659848425
AUP1	0.0282447746027228	0.066319472230693	0.670188281358464	31.0890899619942	0.0823851545012634	0.132168612913512	0.623333730188834	0.533065236671493	0.852472927873363	0.119048036161995	0.219798962899345
HTRA2	0.262628662151832	0.154408720091027	0.0889680063599774	4.58519999324606	0.421065311051116	0.327287147892217	1.2865317619798	0.19825754131054	0.633018752240107	1.02902309872473	1.12246285369869
LOXL3	-0.0807871405185854	0.0466837125790597	0.0835372496189886	77.9141252271798	-0.111063436433009	0.0867203466927804	-1.28070793843188	0.20029627039473	0.636257211024498	-0.304258893428284	-0.295787954094057
DOK1	0.126274941354984	0.0825731926760316	0.12620282040773	19.550173338653	0.21219948503803	0.150034041085187	1.41434226195071	0.157261433902493	0.583815203233991	0.499641634366281	0.565785305522821
M1AP	-0.0165946621218844	0.120249688626505	0.890239069614774	9.27035750485818	-0.0753950159555116	0.216562412437631	-0.348144514585259	0.727731655089241	0.931728328454854	-0.0550371779088857	-0.200723054116235
HK2	0.257810167073842	0.0887740563050927	0.00368291548503194	98.4964402049017	0.358508705053945	0.142951534904016	2.50790385213187	0.0121449708823345	0.207187483532177	1.01031571057658	0.955734486912027
POLE4	0.154978610269291	0.204346914303848	0.448205962734109	4.16747046074413	0.209703434690872	0.380728677423331	0.550794954848393	0.581774243054643	0.873886505952336	0.611081132999068	0.559132732366634
ENSG00000270571	0.0471021211012314	0.253731944713978	0.852729176173215	3.45027133511411	-0.0574468726122577	0.458447306720415	-0.125307471044413	0.900280137767238	0.97890997947225	0.192260044202233	-0.152886945063117
MRPL19	0.254225907830406	0.178296970153772	0.153909745347181	14.3493313025971	0.408603786342547	0.292584771613965	1.3965312825018	0.162554567154038	0.59202911989232	0.996400135733139	1.08924989993925
GCFC2	0.144696784348332	0.0817458101704593	0.0767134873596831	29.7357696705462	0.199118056593643	0.153458396561644	1.29753771090432	0.194446238470422	0.62802946280777	0.571162837916929	0.530920159548184
SUCLG1	-0.10130943564142	0.0985208868699406	0.303806785211444	16.0178768263778	-0.104593729442327	0.204505271377041	-0.511447596133061	0.609037674084013	0.885877683865847	-0.38393491972689	-0.27854463241843
TMSB10	0.0228102307328667	0.0919811332691318	0.804143578287285	52.9381849421383	0.0596616410797966	0.151309798306751	0.394301239889596	0.693358647986459	0.920507116362146	0.0979488921479427	0.159235346634944
ENSG00000287625	0.304732706145767	0.192351529612836	0.113137081121671	4.09925491643697	0.440178944826832	0.369740558645547	1.19050759927263	0.233846944973606	0.665444030511511	1.1924883883748	1.17340527443884
KCMF1	-0.0517702745464396	0.0398228545513983	0.193596118312223	96.499438473813	-0.0645430309152654	0.073719393749617	-0.875523083308058	0.381289355984819	0.775008523711079	-0.191603434452482	-0.171799909816569
TGOLN2	0.0531581097077183	0.0725284954356309	0.46360281028388	78.7839801416858	0.104504973770811	0.115604311669298	0.903988547328255	0.366001474244438	0.768238964929734	0.215771893368539	0.278753589379474
RETSAT	-0.276393016299784	0.161001125957091	0.0860312940159138	6.35433692606153	-0.408068264195977	0.313000990740046	-1.30372834677347	0.192326220806712	0.626017909344246	-1.06368169724341	-1.08737709278411
ELMOD3	-0.0626942223327467	0.078205114988287	0.422747367507865	49.2892135497289	-0.0935244648781465	0.133069805002076	-0.702822589066598	0.482166317971247	0.830783306411663	-0.234014711841138	-0.24904238604658
CAPG	0.225694673196231	0.103761912238043	0.0296210798521548	26.7048319881896	0.322650101832365	0.177923502796653	1.81342035628153	0.0697670122394506	0.435002800397705	0.885630098198944	0.860162704282781
MAT2A	0.0161600896598024	0.0683237309794594	0.813027363594445	61.3658934786693	0.0462849716159813	0.122459262478009	0.377962194769001	0.705458678572507	0.923979507559027	0.0721302976946666	0.123583312494093
GGCX	0.0362815291944831	0.0866044833043373	0.675264649902451	16.1211955208734	0.0822677728353372	0.167673387769536	0.490642993081364	0.623678972723246	0.892629522955497	0.150250037028655	0.219486112591394
VAMP8	0.117264921059797	0.0973124381826911	0.228189683080686	13.2099960482871	0.16677966556861	0.188612591851847	0.884244598577031	0.376564187884401	0.773147473914025	0.464661014036367	0.444730587173428
VAMP5	0.18938795938043	0.192150697227458	0.324318625681311	2.89479310087607	0.346827387279211	0.383122774630434	0.905264344083345	0.365325361191405	0.768124951699937	0.744672438858737	0.92460097185871
RNF181	-0.111656588664783	0.161932376708792	0.490492299109314	4.61700329639009	-0.105305481805777	0.307990182942752	-0.341911812901358	0.732417259421914	0.932469861943363	-0.424106841603594	-0.280441623267326
TMEM150A	0.128052298438778	0.108090374871536	0.236144749987171	9.62390329244825	0.258399598578312	0.210405592117395	1.22810233310785	0.219408555318859	0.654163855648284	0.506542068694056	0.68891969481942
USP39	-0.091592276116533	0.0738582756661276	0.214935262115854	22.8804820609306	-0.125702501750589	0.133852472614769	-0.939112287543347	0.347673096177403	0.756266946704982	-0.346208892826946	-0.334804576124252
C2orf68	0.039525454428589	0.0929826832068033	0.670775413601119	22.8860838310117	0.0914825974075541	0.163396034260211	0.559882605607591	0.575559514056265	0.870613267229273	0.162844294674611	0.244045831371866
GNLY	0.0194415823987455	0.326774116332808	0.952557466767885	12.0965898301065	-0.0627350489210351	0.464555898584004	-0.135043057492662	0.89257783115862	0.97722921050178	0.0848704079114718	-0.166981203937747
ATOH8	-0.140062330044449	0.173087955914151	0.418401589795842	9.09742926784198	-0.00701931046068952	0.327204139163829	-0.0214523889539643	0.982884782822759	0.99638345482696	-0.534389662489422	-0.0184853907501464
ST3GAL5	-0.203926143070791	0.0899702047347869	0.0234148915955285	53.7934895883583	-0.282517067364472	0.154861975314911	-1.82431527681327	0.0681044221672129	0.430700990972783	-0.78233536328749	-0.752753024515856
POLR1A	-0.0850577044142117	0.0984695472003322	0.387699388544047	26.482221758019	-0.0965866324112861	0.175319634678064	-0.550917372082403	0.581690318137851	0.873886505952336	-0.320838986406247	-0.257203797355413
PTCD3	0.0286959926824686	0.0603334939385617	0.634343042134803	52.5912545477631	0.0620795719933485	0.107331259432018	0.578392281259576	0.562999304002922	0.865116451912581	0.120799851120949	0.165679712754131
IMMT	-0.0233599798997717	0.0676649188476735	0.729921245049107	52.9046849331223	-0.0385541608651409	0.112163508991484	-0.343731764562288	0.7310480204686	0.932284999423808	-0.081302935903449	-0.102533334544182
MRPL35	0.135605529072006	0.121806275805688	0.26558453333668	8.12676548850977	0.21180107011356	0.217392697095769	0.974278680669084	0.329918187178479	0.746031523043227	0.535866829836531	0.564723434140871
KDM3A	0.26329221664168	0.0704823802899937	0.000187286760185467	82.766372958914	0.376880450818644	0.125877135356725	2.99403422035779	0.00275315063853782	0.101883858209268	1.03159929133219	1.00469959807082
CHMP3	-0.185277794856883	0.0526846602370958	0.000436895779616311	59.8112429820581	-0.251232385961795	0.0881395953531753	-2.85039186934212	0.00436653946359144	0.127453721744878	-0.709934772913775	-0.669371841144987
RNF103	-0.0735662074310359	0.241163599021829	0.760330435129183	9.31802985312277	-0.11011470501464	0.390587132401165	-0.281920974553618	0.778004106229142	0.946755878984031	-0.276224248611979	-0.293259357195576
RMND5A	0.0027290067436639	0.115521691241889	0.981153064700848	19.7472512746838	0.0026730651392227	0.207260116827495	0.0128971515607488	0.989709847163501	0.997163810126868	0.0199852861723301	0.00734711611778284
PLGLB1	0.210192844943368	0.508864426372411	0.679560775925108	3.35659133291835	0.196656664926211	0.756029138921381	0.260117837794955	0.794772878833553	0.953263190052249	0.825445597968397	0.524359960090564
KRCC1	-0.020179990300498	0.0423224789817814	0.633493905779734	89.9904523803821	-0.0288598272225458	0.0760914016970336	-0.379278428033885	0.70448111701477	0.923979507559027	-0.0689569028002067	-0.0766956090226289
THNSL2	-0.0412886869583761	0.329013060001388	0.900133624878344	5.22794587745677	-0.113100754544644	0.511861120181182	-0.22095984650018	0.82512369806978	0.96065277307831	-0.150909582068084	-0.3012178957599
EIF2AK3	-0.0778742299342517	0.0753739628616728	0.301523649778366	38.9958982544745	-0.148482368594914	0.137938953667196	-1.07643536975897	0.28173259102058	0.707132866043187	-0.292949771376696	-0.395518387783785
RPIA	-0.030545785266536	0.0926859670334325	0.741730836694055	18.7186338712628	-0.00017558317854537	0.159041940236347	-0.00110400551127861	0.999119131226447	0.999688533468172	-0.109201200398336	-0.000245215243552871
MRPS5	0.1428085056794	0.0854758742398285	0.0947717877534585	44.9347185565368	0.208716966026872	0.145710240133216	1.432411104642	0.152026202378249	0.580664908452867	0.56383176018004	0.556503556652684
ZNF514	0.0352240200127396	0.0803355982841785	0.661052196397722	24.8713578344898	0.0536635070966692	0.152442001207965	0.352025732222316	0.724818964578421	0.931103724811068	0.146144349586228	0.143248880188545
ZNF2	0.201831641228069	0.151696992002252	0.183356205378356	5.77226902477479	0.242030142700695	0.25399314723742	0.95290028622094	0.340640595059375	0.753331262128523	0.792983951592067	0.645291166702264
ZNF892	-0.0855465758532137	0.233667937681678	0.714288082137951	6.12458464986617	-0.112353243629503	0.401380285503915	-0.279917194957516	0.77954103469545	0.94696763502681	-0.322736987258366	-0.299225599789715
FAHD2A	-0.202272634069717	0.16485819949309	0.219841689229917	6.4197662323541	-0.282756050066092	0.282910613341317	-0.999453667455597	0.317574973049346	0.738004994818603	-0.775915758371666	-0.753389970764717
ENSG00000291126	0.0250615086019509	0.142527929212433	0.86042296470499	6.87151926268719	0.0429804734056583	0.277055263917172	0.155133213489521	0.876716298561767	0.974480748222982	0.106689282714836	0.114776031778104
LINC00342	-0.210095799431541	0.130709479814292	0.107977750892257	42.5542891799539	-0.281002599127474	0.212968192279495	-1.31945806610732	0.187016020392377	0.621074675642168	-0.806288517625747	-0.748716603235004
ANKRD36C	-0.321284090872231	0.110473772065416	0.00363470874088921	39.9870886060953	-0.442292693078338	0.197751530170938	-2.2366081956282	0.0253119588033839	0.28763369979914	-1.23796739076836	-1.17859340864403
STARD7	0.122617526506487	0.0719835650442491	0.0884913624707469	30.7875174225442	0.225487905120424	0.128412016427855	1.75597199851704	0.0790931899106099	0.459265310201119	0.485442039247433	0.601202133884848
STARD7-AS1	-0.238446427655899	0.139511374549646	0.0874224220534556	11.7402773375473	-0.245947401615663	0.255126485212906	-0.964021439837643	0.335035176997376	0.7485836989818	-0.916357366478456	-0.655286089616786
TMEM127	-0.134132049529263	0.0798202705881984	0.0928744815788215	21.2022819808004	-0.156207301145444	0.145173948874244	-1.07600091033383	0.281926849271396	0.707132866043187	-0.511365864056645	-0.416107186794799
CIAO1	-0.0854346242915779	0.0619684764103357	0.167993810743034	40.577328641074	-0.0867237125455118	0.117264564863577	-0.739556000113115	0.459569448199515	0.821879061670233	-0.322302345055061	-0.230916749093194
SNRNP200	0.0547944986426684	0.0646046953515536	0.396354212337629	41.1556014785679	0.0698596558073503	0.114252166391406	0.611451476272446	0.540900732935559	0.856786771179041	0.222125031116313	0.186415503117031
ARID5A	-0.0064217271301472	0.0734287227097465	0.93030965627076	52.2990600929466	0.00145474367379828	0.126312554476402	0.0115170157062263	0.990810954123629	0.997543393323415	-0.0155416423908437	0.00409999704996557
KANSL3	-0.0893431144817874	0.0667990164700623	0.181062266005774	36.585177298061	-0.117051667411255	0.127254220313667	-0.919825426007373	0.357663994140271	0.763660443452276	-0.337476718355856	-0.311748026656008
LMAN2L	0.110878585950095	0.129748652223441	0.392792313913713	7.50739667167109	0.140572944506202	0.264638371572131	0.53118882069559	0.595287939076177	0.879609317561684	0.439866623296602	0.374883386675267
CNNM4	-0.0391287695101858	0.110813551977659	0.724010061208793	13.2662726328876	-0.0660795345997082	0.210488135646838	-0.313934723193035	0.753570617286139	0.938644217734724	-0.142523890391067	-0.175895060852743
CNNM3	-0.181814590588039	0.188236437051476	0.334102155448736	6.66696111895224	-0.228239951841975	0.316162171517035	-0.721907844783629	0.470351137846393	0.826049534843899	-0.696489183482853	-0.608091486686164
ANKRD23	-0.423150100327756	0.138349426588055	0.00222403118456686	12.4170928977268	-0.684701259270836	0.23576367939855	-2.90418465226518	0.00368210925554041	0.116005923609076	-1.63345331472244	-1.82467040870058
SEMA4C	-0.0695957634547218	0.10525749332201	0.508487053189539	15.4670015323919	-0.124041374547024	0.197385673038528	-0.628421367354315	0.529727943168739	0.850664788996294	-0.260809345123823	-0.33037727350352
ANKRD36	-0.0640446475605303	0.093906595090647	0.495236596086851	52.3899712140007	-0.074992680875675	0.156356749428519	-0.47962547923113	0.631493725596669	0.895547416348867	-0.239257620361806	-0.199650734579507
APPAT	-0.394506497037797	0.33997583445352	0.245887735920493	5.62583373297723	-0.623636950679039	0.537652330138797	-1.15992606322016	0.246078910219443	0.676671014357006	-1.52224701565317	-1.66191937260812
ANKRD36B	0.050667034154645	0.242397248430882	0.834428885761092	11.8970786920701	0.0876730750151208	0.37761018209305	0.232178789589727	0.816399151120635	0.959502396052021	0.206100509145161	0.23389254001913
COX5B	-0.370994776099545	0.325358080673982	0.254175474012961	4.92929323862056	-0.539833374638124	0.520158851107019	-1.03782406756942	0.299351969745017	0.722680439427003	-1.43096480357168	-1.43856273198706
ACTR1B	0.0719102824112678	0.124810465453472	0.56450982998921	13.3955595594501	0.0981617497863625	0.219517898376193	0.447169686446889	0.654752546725609	0.90394714571705	0.288575573295233	0.261847375267779
TMEM131	0.0516033962731348	0.0426147551363251	0.225923035730413	196.578116322004	0.0780419221152939	0.0787528478982448	0.990972697471595	0.3216989121856	0.741601305694601	0.209735853648847	0.208223206338633
INPP4A	-0.0446267095218496	0.0524294515280621	0.394671394642205	202.390499794542	-0.0709089406301857	0.0899163866525591	-0.788609765917096	0.430340121294795	0.805045633757417	-0.163869164413078	-0.1887665868439
COA5	0.00114794776772082	0.116318837570985	0.992125824572103	9.10036214882521	0.0291380617289825	0.221744694427469	0.131403647804134	0.895456003155825	0.977743217284515	0.0138469621791856	0.0778826828751094
UNC50	0.190979662407846	0.117905570617768	0.105282137092774	15.3354625293949	0.245554457436762	0.217198704765606	1.13055212599797	0.258243647111164	0.687283737775835	0.750852087456173	0.654684311209068
MGAT4A	0.042532158486216	0.0441207830711646	0.335049066621779	664.582932492921	0.0718797867346373	0.0814659360275816	0.882329354324257	0.377598726798691	0.773675963089532	0.174517561730452	0.191799636812152
LINC02611	0.0905577414324965	0.0863867965292286	0.294508606451512	23.4838735937075	0.11193254090134	0.151198075809266	0.740304003885217	0.459115552037544	0.821702300753699	0.360972711455693	0.298549838186952
CRACDL	0.0683389117883763	0.221673469742678	0.757864427986051	18.1797415282721	0.122440502165681	0.364153220324044	0.336233473527233	0.736694812587887	0.934156282350709	0.274710037400324	0.326556076567921
TSGA10	0.456862706331151	0.266252344770778	0.0861801350131985	19.7879039695091	0.670167398091636	0.40658533606569	1.64828226363619	0.0992947626030309	0.500686261047534	1.78311988563315	1.78637969306963
LIPT1	-0.21291260555553	0.148224509238568	0.150882949897574	7.42785124470489	-0.241888542507512	0.279230711847207	-0.866267685625757	0.386343382798756	0.778504796235261	-0.817224522466809	-0.64446825608295
MRPL30	-0.183070139129044	0.115120509535564	0.111778955716544	11.7522320540057	-0.290359516962765	0.221734186298013	-1.30949368615861	0.190367175091691	0.625057261694774	-0.701363741517102	-0.773655034659904
LYG1	0.0143018935288887	0.210842758521306	0.945919341661425	3.14763737810429	0.023843260338753	0.364967616838672	0.0653297970523576	0.947911418395668	0.989887502777447	0.0649160127958051	0.0637707665685786
TXNDC9	-0.0877230405535522	0.15494016731481	0.5712757383847	9.86572221552658	-0.151905657442552	0.265804089133191	-0.571494810098403	0.567664277373847	0.867009141562464	-0.331186922202982	-0.404642274054589
EIF5B	-0.0904176122758322	0.069298436050795	0.191975641050066	60.0125039380824	-0.116029752951752	0.113006999776685	-1.02674837117205	0.304538965917383	0.727099416016751	-0.341648362608298	-0.30902437939106
REV1	0.0150142151762514	0.0458428003729465	0.743278227892034	106.34481136506	0.0633102466226925	0.0873220144487703	0.725020454719756	0.468439481909746	0.825437106471764	0.0676815396517749	0.168959755968202
AFF3	-1.4014031696446	1.19246561848622	0.239908815301746	7.78129838166797	-1.21959895339811	1.38610195288974	-0.879876801887116	0.378926053031513	0.773850092376988	-5.4314357923672	-3.25030112376566
CHST10	-0.714492108281388	0.235999299792576	0.0024657109736591	3.26653533499843	-1.10768509419261	0.460479241040332	-2.40550495108115	0.016150133116673	0.239201460988322	-2.7645633269634	-2.95202383284343
RPL31	-0.0215135499318466	0.0745095011537251	0.772783672253969	40.8428903248128	-0.0302712606807259	0.130631594951454	-0.231730009053135	0.816747721863952	0.959502396052021	-0.0741343321092641	-0.0804574178925198
TBC1D8	-0.334488889275585	0.147877494152175	0.0237015827024902	117.40092878322	-0.476367866428144	0.228800049884252	-2.08202693429978	0.0373400095800727	0.332845938689436	-1.28923387234638	-1.26941192269261
CNOT11	-0.0149130261744112	0.0977127951064221	0.878697149911577	20.9310597521072	-0.039163562193007	0.160634266442047	-0.243805777313001	0.807381245683435	0.957154288367253	-0.0485083725694445	-0.104157535321912
RNF149	-0.220265812437889	0.0750170486626309	0.00332249258908339	320.224275652962	-0.28276521651785	0.121910950022589	-2.31944067752287	0.0203711541957449	0.266280413686613	-0.845772708789599	-0.753414401558339
MAP4K4	0.00860214430486554	0.0371778261631493	0.817020878240155	567.183289063261	0.00985134984805512	0.0672169051107884	0.146560598584804	0.883478855538779	0.9754613498781	0.0427872320551255	0.0264789674507568
ENSG00000288948	-0.0585436016834591	0.169357008180283	0.729582013269277	8.58042278068532	-0.0729639949841624	0.287821269541052	-0.253504527655332	0.799878362850727	0.955345644688528	-0.217900288087422	-0.194243799851777
IL18R1	-0.486211273528597	0.774317269225898	0.530054678475502	3.43972539895263	-0.688871909883137	0.916092417786586	-0.751967701629441	0.452070482324912	0.818489016351816	-1.87828283619153	-1.83578619341975
MFSD9	-0.0583348206644638	0.169510676628294	0.73074359136469	5.1258956090115	-0.0372677929392953	0.292338910190321	-0.127481466339985	0.898559341211432	0.978776808904122	-0.217089713935722	-0.0991048553301299
TMEM182	0.301223418566601	0.106363624826908	0.00462556275627304	21.4038549761611	0.463229872803453	0.178800123950704	2.59076930467434	0.0095761662426311	0.184692939744576	1.17886388449872	1.23484152906289
MRPS9	0.154513652029781	0.0911219286845485	0.0899464565459278	22.4697582552165	0.238864112051914	0.17621271560642	1.35554412875305	0.175244258905114	0.611748757237395	0.609275973064607	0.636852935266056
TGFBRAP1	-0.0306355930280396	0.0595407609941566	0.606880490380901	37.2301136590666	-0.0168848106440753	0.114712943540993	-0.147191852313	0.882980591465089	0.9754613498781	-0.109549871223141	-0.0447793161780031
C2orf49	0.250185378646759	0.104811835817838	0.0169866999909574	16.5593266917893	0.3932603333877	0.189217962597697	2.07834567072168	0.0376775328093124	0.333607240316804	0.980713132521772	1.04835591582277
NCK2	-0.0812547796198983	0.0785291238578962	0.30080490066914	514.783880956676	-0.117175712355311	0.129641047088756	-0.903847315234108	0.366076368667466	0.768238964929734	-0.306074461575582	-0.312078636199172
ENSG00000290119	0.439791620501581	0.187905643680345	0.0192583606842635	3.55462186450522	0.584145752794718	0.373805970817931	1.5626977587237	0.118123701835568	0.535083744830651	1.7168428793158	1.55711136560785
ENSG00000235522	0.263035597000744	0.197718341733459	0.183401312919819	4.27315939645354	0.326516623436551	0.368965365052615	0.884951961249773	0.376182541267824	0.772939593505609	1.03060298789062	0.870467912213026
ENSG00000234162	0.175258182551316	0.116052096408182	0.131000517290659	12.1192107106777	0.236765119106141	0.220548845090577	1.07352690515747	0.283034773637649	0.708970261762238	0.68981480897419	0.63125861536703
UXS1	0.0221490113941618	0.100219444802933	0.825088438835474	41.9296217254465	0.0330183825614469	0.161618600522446	0.204298159090056	0.838120508469955	0.962018389219291	0.0953817655617364	0.0882246690601386
SULT1C2	0.820425141875018	0.341570924868169	0.0163093914204198	5.88901728525776	1.18790799761061	0.543599427164886	2.18526351987912	0.0288695305270794	0.300792619767303	3.19461942806723	3.16628263378943
SULT1C4	-0.0761146269574782	0.195190704429194	0.696573475484641	3.61607135638955	0.0101944947429315	0.365214309207132	0.0279137330765145	0.977730955300788	0.994778437874953	-0.286118265825617	0.0273935309406064
GCC2	0.0891597516331456	0.0701757950227846	0.203899460570929	121.742984248185	0.136511785996249	0.119921029865242	1.13834734532926	0.254975471500083	0.683743051135891	0.35554513762189	0.364059424683838
GCC2-AS1	0.218480137429343	0.117945681341662	0.063971377105278	10.0573040962737	0.307337390679161	0.200589396012955	1.53217167401667	0.125480076532445	0.547504864643818	0.857620290423827	0.81935065444483
LIMS1	0.161604091262569	0.0628924006863134	0.010183572834341	357.126595748105	0.212588551047711	0.108781504298078	1.95427110904061	0.0506691636727053	0.38288441540024	0.636803986836891	0.566822259803386
RANBP2	0.200971618855468	0.0841874069603386	0.0169775592360132	124.783354029562	0.250544581850989	0.140284326532539	1.78597700857818	0.0741029808481034	0.447428060126415	0.789644989513674	0.667984190260754
CCDC138	0.254146376524213	0.241787927643216	0.293206803247551	10.9435578423364	0.476833572527462	0.40569399361621	1.175352802927	0.239853597506923	0.67270112048661	0.996091362352487	1.27109865332796
SEPTIN10	-0.11322062101324	0.115981424574559	0.328967267034857	31.9294899975447	-0.193899247698928	0.187010099341048	-1.03683837601368	0.299811187312257	0.723349155125945	-0.430179061196074	-0.516565269353768
MTLN	0.412570198777019	0.164305843983901	0.0120393382213721	6.32823870431312	0.730158077622671	0.304082479576221	2.4011843057852	0.0163421032309227	0.240269268366739	1.61115807650842	1.94626925007475
MIR4435-2HG	-0.193632771057076	0.25012861150571	0.438852242109284	12.3637315008521	-0.306467866781408	0.394171439901148	-0.777498914833264	0.436864474440466	0.809447159770186	-0.742372241504219	-0.816587652471874
BCL2L11	0.0395530669727399	0.0967844092152	0.682780468863201	24.1782978771311	0.0504628008262836	0.169082340098424	0.298451043420081	0.765358936039816	0.942731024459108	0.162951497976229	0.134718229899599
ANAPC1	0.104050873880882	0.0689774734602498	0.131432705251785	38.083471918868	0.165576708855724	0.123831288024481	1.33711529208183	0.181185006301336	0.615265242671739	0.413358624891461	0.44152441885823
MERTK	-0.0286854038866328	0.0966496855565314	0.766620965420015	568.01067920538	-0.0111636092823512	0.149770431898898	-0.0745381390759904	0.940582194963311	0.987460342872781	-0.101978431460291	-0.0295309416235871
ENSG00000286904	0.152826625031696	0.252886398636074	0.545624822668335	3.59863162168996	0.372160065267886	0.436013254221183	0.853552183712045	0.393353162094805	0.783238982343024	0.60272623743994	0.992118637819922
TMEM87B	0.00164838943151899	0.0741730498876337	0.982269621842126	62.1693911730356	0.0217466668634542	0.126041855974591	0.172535279612498	0.863016728091506	0.969312154343252	0.0157898834229862	0.0581828418341716
ZC3H8	-0.0651362472306189	0.111647119286272	0.559616113702729	24.6171334420353	-0.0536873740367839	0.196401692172778	-0.273354946400126	0.784580381869283	0.949430185750392	-0.243495661160896	-0.142866979186869
ZC3H6	0.128562628407898	0.0637703904234104	0.0437974812671844	60.3611585292682	0.184300437255187	0.118534147026684	1.55482991085849	0.119986583467235	0.539622440525414	0.508523380423433	0.491427648204474
RGPD8	-0.223870571661411	0.191735794646333	0.242968449435132	8.69274658724764	-0.324549099509045	0.326257726717195	-0.994762952511984	0.319851568632917	0.739777108341311	-0.859767873023148	-0.864778476672038
TTL	-0.0243768428337568	0.102986421672405	0.812889860225603	35.654051009472	-0.036050101707256	0.175656200539794	-0.205231022853013	0.837391632548663	0.961911186629522	-0.0852508178233478	-0.095859415985522
POLR1B	-0.286617500193703	0.11436435724699	0.0122043969510376	11.2333881599814	-0.369033794558206	0.201858591344861	-1.82817977723692	0.0675225750188001	0.429096235805171	-1.10337736689174	-0.983340864038205
SLC20A1-DT	-0.0240623893900659	0.204155568461761	0.906176204265903	2.87914917612246	-0.00330596930135095	0.392188227390254	-0.00842954752453924	0.993274273827669	0.998388194379955	-0.0840299796715116	-0.00858844546436454
SLC20A1	-0.048123791258472	0.0817053761269435	0.55586681784375	30.9077151135657	-0.0569843602278399	0.143376248126839	-0.397446306290763	0.691038373989437	0.919603485164615	-0.177446280166836	-0.151654238568841
IL1A	-0.414761895144987	0.208250657118533	0.0464097506641341	8.71269020438889	-0.517152474348644	0.382488023603341	-1.3520749472798	0.176351340779757	0.613008790819066	-1.60088683749656	-1.37811268994534
IL1B	-0.924528574012576	0.216950703345625	2.03088043067346e-05	30.7230374825113	-1.20997838666795	0.357678823847995	-3.38286279755317	0.00071734460085829	0.0518695252563444	-3.58001164144768	-3.22466000476772
PSD4	-0.0620730528926015	0.0962130949978044	0.518822073466653	14.0547622190079	-0.0749517230940148	0.167969455031558	-0.446222338936165	0.655436647979724	0.904053166642407	-0.231603075503551	-0.199541572262682
PAX8-AS1	0.0536967522461319	0.432552421776044	0.901204986676997	41.1991253814586	0.0746884637131466	0.695029080531965	0.107460918981953	0.91442332787461	0.980892398816315	0.217863126186278	0.19928543496238
LINC02966	-0.543028438596046	0.313344475760737	0.0830942722145799	2.79764817839574	-0.914689205779424	0.5825581284313	-1.57012521350012	0.116385983838568	0.533502956710356	-2.09887053903035	-2.43764347670444
ENSG00000272563	-0.485673626869887	0.290584226363455	0.0946487071008518	7.80126690312569	-0.740978766215807	0.474055898654537	-1.56306201087013	0.118038009942374	0.535083744830651	-1.87619546979014	-1.97466346970814
ZNG1B	0.0882650281958331	0.0658882192282146	0.180369649101995	49.689967899469	0.114952664516248	0.119512617925827	0.961845422778632	0.33612725729257	0.749122664744163	0.352071451677185	0.306599192364354
WASH2P	0.215914131071668	0.0783589488662694	0.00586115411328908	21.5208077672293	0.317875521719083	0.152630323752305	2.08264985557486	0.0372831512775385	0.332588051358956	0.847657993867191	0.847437302517609
RABL2A	-0.39324538184983	0.154077552825598	0.0107027800124113	9.12414983849182	-0.610030275559211	0.289304978911138	-2.10860621153218	0.034978586282969	0.325593875389992	-1.51735084559614	-1.62565431819919
LINC02936	0.315882732850041	0.224476070702782	0.159368083519927	3.0725882423776	0.548421149852475	0.447144249424638	1.22649715513093	0.220011645228328	0.65437529546058	1.23577739750377	1.46189672587929
SLC35F5	0.192436138092235	0.0592722851771214	0.00116773463873191	70.4749308173485	0.283349088885085	0.108317872212183	2.6159033878549	0.00889917337233518	0.17994369596518	0.756506727652995	0.755416073654231
ACTR3-AS1	-0.0161603153030157	0.108893802743052	0.882023657950096	17.11571808709	-0.0262928064943412	0.189323822356981	-0.13887743320946	0.889547003830913	0.976820218406855	-0.0533508641532479	-0.0698538827700824
ENSG00000270019	0.363252528797808	0.178087534070553	0.0413760820088428	3.64128580541005	0.446437298579202	0.350935678169107	1.27213425807357	0.203325420999413	0.639002347109991	1.41968651123123	1.1900852890156
ACTR3	0.120092758730296	0.0380317830877846	0.00159022021005794	169.536218798698	0.165816354620267	0.0746009061368303	2.22271233966156	0.0262352032948561	0.290196177765402	0.475639847897508	0.442163132328896
LINC01191	0.0419879340299526	0.160122523459937	0.793148917679127	5.82095855531074	0.114589784052816	0.267237620127734	0.428793610712609	0.668073429015752	0.90968490495615	0.172404657602037	0.305632028848329
DDX18	-0.038506672706084	0.076760113214081	0.615914090613153	32.2896129300578	-0.0333821739624865	0.138070792329048	-0.241775783273053	0.80895390443807	0.957154288367253	-0.140108653643559	-0.0887487483190192
ENSG00000236255	0.236885134036498	0.157536235812748	0.132662069286176	4.8073414184962	0.4493541489537	0.317231489022721	1.41648658630328	0.156633088739441	0.583423306012775	0.929076089344962	1.19785939522468
CCDC93	0.0111292915280399	0.0444158871772079	0.80214653178899	81.6693206258195	0.0230981729915254	0.0928719365013299	0.248709931780034	0.803585165753594	0.95611141684304	0.052598661401059	0.0617849299884694
INSIG2	0.250080630165095	0.0791952013114503	0.00158978187075474	42.3669272136126	0.354780535579115	0.131832133840595	2.69115370618288	0.00712053797364412	0.160299596839561	0.980306455650113	0.945798020607088
MARCO	-0.320235110351432	0.473604694956774	0.498935634441784	6.16066135272311	-0.290409470536295	0.642990231918188	-0.451654560396565	0.651517857877222	0.901886105946743	-1.23389481511044	-0.773788172920796
STEAP3	0.0979519921405523	0.112051794496632	0.382027260555488	36.6429052714422	0.145806776135386	0.182309886724201	0.799774377326903	0.423841530928945	0.801958816624214	0.389680246862783	0.388832803937606
C2orf76	0.0400760541075839	0.103504871589133	0.698615532184543	15.0017980707242	0.0933515631261686	0.18120811451466	0.515162156927672	0.606439710965354	0.885611610607874	0.164981950050924	0.24902707351053
DBI	0.206785501814024	0.187989674030405	0.271339398667004	11.6663596125313	0.349287582284153	0.317570489530631	1.09987418163571	0.271386945295462	0.699524361238668	0.812216884554181	0.931157981923629
PTPN4	0.205039076462294	0.103224745425139	0.0469959756627121	38.8381727347356	0.289654990080443	0.202312620228634	1.4317198292084	0.152224019161126	0.580664908452867	0.805436539986474	0.772222813576594
EPB41L5	-0.0995218584031789	0.088077370090525	0.258502871917985	38.1340837835082	-0.185520639300506	0.159370525007696	-1.16408375571046	0.244390071025632	0.67551088354425	-0.376994806538165	-0.494234267344529
ENSG00000224789	0.328064252530458	0.159264714097224	0.0394111829776862	4.86319191353846	0.603739482877229	0.323046669270512	1.86889245520025	0.0616377782130177	0.414246219378571	1.28307108841917	1.60933335821505
TMEM185B	0.133675584147869	0.153131302233457	0.382691705904726	5.18202180194128	0.181065123145407	0.290014035645865	0.624332276685065	0.532409390982066	0.852472927873363	0.528373986486897	0.482804759718646
RALB	-0.15221089705085	0.0735506364069174	0.0385019252605985	26.8064580220789	-0.205867266236966	0.123232591618	-1.67055860413226	0.0948088947926348	0.491723171199496	-0.581555417513348	-0.548462910741311
TFCP2L1	0.00838366388893223	0.193864884046748	0.965506328468779	14.705199327337	0.0137728364542073	0.305145291957811	0.0451353398436558	0.963999432992894	0.992901714854329	0.041939000838225	0.0369306703012775
CLASP1-AS1	0.292817764001815	0.230558663972242	0.204071867765883	3.04904245661361	0.462692010615273	0.448420447604251	1.0318262984823	0.3021534971077	0.725969322981756	1.14622966156448	1.23340799725978
NIFK-AS1	-0.127209073367428	0.116266299574191	0.273903145150499	21.2165710913036	-0.180623646275881	0.201332307011455	-0.897141889232928	0.369643208769329	0.769851861442902	-0.484488011095587	-0.481182605795013
NIFK	0.0473610852882988	0.113232997480206	0.675755406299575	10.5267664254156	0.0471308277093088	0.21038077614021	0.224026303990333	0.822736835732079	0.960209033392134	0.193265450140296	0.125837721964188
TSN	-0.303012913931789	0.112185439825188	0.00691312626135961	14.3319404942292	-0.410754102101298	0.202471913796003	-2.02869669378019	0.0424891928658599	0.351212131048249	-1.16703113506696	-1.09453549532641
ENSG00000286481	1.93635239319641	1.15417226025906	0.0934060869249328	10.2434907239254	1.25191401934408	2.18790978272264	0.572196362587764	0.567188951476977	0.867009141562464	7.52710994588866	3.33687404133183
GYPC	0.246311777204023	0.0524473965422975	2.64840535068468e-06	59.8303778399433	0.354358791588159	0.0953191369388352	3.71760386180946	0.000201121310887821	0.0272176555836712	0.965674211749292	0.944673971664641
BIN1	-0.0843238497742394	0.104932107004643	0.421625773623588	260.742445955468	-0.111515935623943	0.165086782799628	-0.675498872367597	0.499358867554432	0.839952648828493	-0.317989859578872	-0.296993973024817
CYP27C1	-0.112228778924822	0.200445434976109	0.575549759073142	5.78139781191817	-0.121319711021245	0.358180222170955	-0.338711362358083	0.734827180203682	0.933047967698651	-0.426328320533403	-0.323123387085569
ERCC3	-0.0872264366046036	0.072242353835635	0.227272708291906	44.0802488188284	-0.128232700318076	0.124890470671755	-1.02676128633629	0.304532882917043	0.727099416016751	-0.329258900553376	-0.341548162482214
ENSG00000286145	0.490401278145607	0.113629128419311	1.59021569771343e-05	23.0269234542625	0.712740286950688	0.230220563255316	3.09590193366113	0.0019621524323744	0.0888604162507813	1.91333047435687	1.89984665816011
MAP3K2	0.177102286398758	0.0453863395500694	9.53595651194986e-05	226.888792871077	0.244143496285493	0.0824693974872209	2.96041324084275	0.0030722664065842	0.106285277027585	0.696974381807868	0.650923761150434
MAP3K2-DT	-0.142398051956511	0.244774644450388	0.560733979408461	3.27285142807739	-0.179264509771816	0.439865183330899	-0.407544212556964	0.683608328567329	0.917448782482275	-0.543457899710345	-0.477560180857621
IWS1	-0.0489109702598895	0.0471676172143145	0.299754124671507	94.2488628048858	-0.0815447970969799	0.081735495166279	-0.997666887942488	0.318440914637914	0.73823141408028	-0.180502434190703	-0.217113696630613
ENSG00000231731	0.626599622289088	0.160472168412216	9.43327511234664e-05	4.34992286737914	0.877989176001279	0.334489819239828	2.62486068483825	0.00866844271719727	0.178161089541412	2.44210870236939	2.340274602508
WDR33	0.0367006810616977	0.0421477976949974	0.383884371116398	119.674655591039	0.0469770045149826	0.0750863609711675	0.625639648897372	0.53155132642851	0.852213886165472	0.151877357705773	0.125427746238122
SFT2D3	0.325921718709142	0.196112009797175	0.096529585571346	3.91917645850044	0.4885158633668	0.36216165869587	1.34888896059822	0.177372634598251	0.613582077794282	1.2747528871619	1.30223476183196
POLR2D	-0.194298780641149	0.150882862428963	0.197834445822983	6.03334130156021	-0.232059683985703	0.28077496585288	-0.826497060664937	0.408522184757151	0.791689942240047	-0.744957965801533	-0.618271989476151
AMMECR1L	-0.0520170749764914	0.104278940240908	0.617901777898613	14.6908878579126	-0.107809346785937	0.185399950370163	-0.581496093017762	0.56090615065792	0.864242260490206	-0.192561615661631	-0.287115024295751
SAP130	-0.038812863915087	0.0669538184303849	0.56211960917637	33.8554428166151	-0.0423250179167351	0.12017983921865	-0.352180683481617	0.724702762477632	0.931103724811068	-0.141297414387662	-0.112583573485002
UGGT1	-0.0656840413685825	0.0611187153443006	0.28251083714173	63.3390383966211	-0.106934830321143	0.106294180513507	-1.00602713906388	0.314402515324241	0.73603686947049	-0.24562242426811	-0.284784228058025
HS6ST1	0.0515327870725565	0.0696099615450257	0.459113339939867	68.3114673610064	0.0231288842093967	0.118664176157443	0.194910418277454	0.84546307800895	0.964675219346267	0.209461719567424	0.0618667827539141
LINC01854	0.363319645693158	0.206955502086626	0.0791661727897451	5.07846566805202	0.514915113690995	0.363704981166891	1.41574941327163	0.15684888532241	0.583423306012775	1.41994708674128	1.37259509901432
SMPD4	0.307730843065843	0.139652806699465	0.0275565610014242	17.3541746437091	0.505501010459314	0.237321796781438	2.13002352634661	0.0331696711027936	0.320709837406134	1.20412839426405	1.34750425478517
MZT2B	-0.166597312468289	0.170466998651824	0.328420900791194	10.510394613755	-0.21391497908165	0.296373911224453	-0.721773985428987	0.4704334460803	0.826049534843899	-0.637409424401063	-0.569911996694324
CCDC115	0.206493406281544	0.27567493752595	0.453829049729297	3.33863177989756	0.400856703377749	0.50191620349125	0.798652644783041	0.424491852648434	0.802423616097522	0.811082849048487	1.06860206475875
IMP4	0.0323761001872488	0.12623175904504	0.797579129230224	7.96807696538668	0.0805870461211208	0.228724749415883	0.352331989987634	0.724589299794058	0.931103724811068	0.135087548504577	0.215006572571453
PTPN18	-0.1064810236073	0.05453476383623	0.0508747447757506	103.859905724756	-0.146117925180312	0.0963406484168502	-1.51667990180099	0.129347521029859	0.552081600090987	-0.404013160309082	-0.389216578684777
ENSG00000290596	0.251228176729454	0.188754589237612	0.183196300405876	3.65064755616468	0.321590462740294	0.402084250820622	0.799808652251247	0.423821669304861	0.801958816624214	0.984761705401346	0.857338511819203
FAM168B	-0.0154089304118921	0.0520040154543917	0.766998920926027	51.1725754862487	0.00755043882212491	0.0900850475099017	0.0838145622479136	0.933203869760841	0.985416287017366	-0.0504336776501203	0.0203464874135227
PLEKHB2	-0.0708113008299281	0.0625599556645037	0.257678582294758	37.5644474991124	-0.0861513337756916	0.118331733358391	-0.72804928425045	0.466583417643485	0.824657453356526	-0.265528563286031	-0.229391222317016
MZT2A	0.210227016146614	0.149946854629094	0.160912207795931	9.35420029357241	0.353178609194374	0.28574071095966	1.23601081556851	0.216454543430455	0.652684780230977	0.825578264693644	0.941528502375035
C2orf27A	0.21534785428614	0.575810688982199	0.708411220241108	11.7429432558278	0.313450495905801	0.840577120277068	0.372899152670825	0.709223502679531	0.924194620019703	0.845459473487967	0.835643546845016
NCKAP5	-0.204643127846988	0.101542335027962	0.0438682132382541	292.080778030664	-0.276131221604211	0.157386267857632	-1.75448103168692	0.0793481173232241	0.460280920215429	-0.785118994335679	-0.735733213143608
ENSG00000286068	0.212029431453328	0.24039711454523	0.377778659908943	5.16917165243853	0.303415536402909	0.423697662098107	0.716113312734431	0.473921384157626	0.827843877720076	0.832575985392972	0.808897971665264
NCKAP5-AS2	0.194513394998388	0.13156196617221	0.139275973142313	15.5816588453998	0.260739759340062	0.212953709760356	1.22439641757582	0.220802720090149	0.65473128362453	0.764571496963299	0.695156784821433
MGAT5	-0.00566005212499562	0.0351746233747091	0.872161969032626	416.634112139635	-9.12962117836077e-05	0.0613290796214475	-0.00148862843445771	0.998812246794054	0.999567651014318	-0.0125845054147789	-2.05702506607404e-05
ENSG00000289534	-0.235316949343445	0.191670021324049	0.219552427495902	3.73795998976115	-0.390017609938809	0.330150331538769	-1.18133338870511	0.237470308379413	0.66983275757708	-0.90420743905408	-1.03926776754571
TMEM163	-0.239003321043134	0.247727887012279	0.33465418584525	265.774531243523	-0.3539665401797	0.401972140857151	-0.880574806564739	0.378547999533864	0.773675963089532	-0.91851945662974	-0.94318301540746
CCNT2-AS1	-0.355539327316754	0.268840972299883	0.186005247718594	7.64013259344992	-0.515948111484068	0.432879789265473	-1.19189697527701	0.233301644350799	0.664527453378058	-1.37096036760076	-1.37490277389845
CCNT2	0.0302753505479608	0.0433203165243731	0.484632109624476	91.8124866304293	0.0377996584459542	0.0881875409739637	0.428628103567533	0.66819389007169	0.909742887488711	0.126931570700688	0.100967916662421
RAB3GAP1	0.0496285818047212	0.0285692355112893	0.0823635740868272	182.382241641351	0.0605068170799462	0.0649766614464144	0.931208463670383	0.351745740640177	0.758865946609395	0.202068808195187	0.161487943493517
ZRANB3	0.172253070037548	0.149552633562596	0.249407811740573	26.4299713466543	0.243566467367744	0.247852391299664	0.982707756380945	0.32575129217358	0.743895559605037	0.678147720948988	0.649385840614126
R3HDM1	-0.0110362056013717	0.0849687477777813	0.896657041456564	131.278757469805	-0.0103035700225312	0.142740457403873	-0.0721839498760888	0.942455517994108	0.987741156718458	-0.0334569538034811	-0.0272387306112332
UBXN4	0.0161641503316078	0.0393575756833707	0.681292638765926	82.1606624096818	0.0208501451312324	0.0771509256760678	0.270251392948615	0.786966857208237	0.951048988141204	0.0721460628998557	0.0557933962781123
MCM6	-0.280907913156506	0.169979070895751	0.0984116983249518	5.6057276124666	-0.46386613176475	0.328186377546534	-1.41342287035962	0.157531424967085	0.584072770838425	-1.08121039169686	-1.23609179975432
DARS1	0.219788798114016	0.0565116488987555	0.00010054813238807	117.652900625277	0.318695897727349	0.0920242197597223	3.4631741356729	0.000533842784794591	0.0447713642543577	0.862701051737506	0.849623801446522
CXCR4	0.563853330653926	0.153625426809067	0.000242254078458969	31.7924512648418	0.778085554168592	0.253563033696477	3.06860800182721	0.0021505857719199	0.0926295556349849	2.19850168119853	2.07400747629931
HNMT	0.0896868430061395	0.0995775322477649	0.367761950424702	73.2501370791389	0.160039650281283	0.158707745661046	1.00839218410349	0.313266223624216	0.734912780164484	0.357591524044319	0.426766829020949
SPOPL-DT	-0.00123169413261125	0.0745632351953588	0.986820514997391	56.2338271462228	-0.0388547773157131	0.126156576406747	-0.307988520475062	0.75809106738656	0.940700316016542	0.0046082094228646	-0.103334549524346
SPOPL	0.116041475796076	0.0386910642973632	0.00270707104177851	121.206435373223	0.170230626747996	0.0773846718362695	2.19979774687382	0.0278212479144766	0.297591248707428	0.459911094184632	0.453928226848913
ENSG00000241772	0.107779202105651	0.232152297056643	0.642460933302873	3.32410693136933	0.199125809051871	0.416371607887301	0.478240603537426	0.632478966141653	0.895547416348867	0.427833535027414	0.530940821709732
KYNU	-0.0125891052345289	0.0675415485733145	0.85213851596105	168.49212195628	-0.0181331942372134	0.117326869502726	-0.154552783297369	0.877173896070476	0.974646755766309	-0.0394859515968544	-0.0481065580302319
ARHGAP15	0.0887522803761448	0.035988468606835	0.0136581348402244	1089.3780348775	0.0984030522423078	0.0615297845345402	1.59927509882744	0.109759489966318	0.525223611538109	0.353963165898241	0.262490504218592
ENSG00000228655	0.5730432268157	0.154154474758965	0.000201338484094878	45.2749416047212	0.804199360762098	0.245740303521621	3.27255785574197	0.0010657905732138	0.0668026312442269	2.23418065393936	2.14360703744102
ARHGAP15-AS1	0.366666077549363	0.130897115709382	0.00509164779524631	8.16896504237116	0.539228645017987	0.245247936215963	2.19870818624605	0.0278986784974839	0.297710898052451	1.43293931743408	1.43739649455597
ENSG00000257277	0.48043778795916	0.126197042308634	0.000140637302155654	7.10738365155371	0.739345888158826	0.263751575930577	2.80319040957478	0.00505997860418617	0.133022704629698	1.8746480900831	1.97075696996652
GTDC1	-0.0220948094688469	0.0542364478276931	0.683729383012009	210.953376079397	-0.0349907157068416	0.0930312585529182	-0.376117836640231	0.706829294551266	0.923993825686404	-0.0763910217182551	-0.0930358980719425
ZEB2	-0.0578918062491235	0.0468569611234706	0.21664423212799	948.628396392735	-0.0961129833568647	0.0778651613282976	-1.23435156002092	0.217071930852725	0.652970352241754	-0.215369748990474	-0.255941408963094
ZEB2-AS1	0.0931764524952729	0.11526841394265	0.418892970668115	8.80611898491987	0.144926933897086	0.246944195661388	0.586881313443832	0.557283420698688	0.86302438121561	0.371139629446949	0.386487813235451
TEX41	-0.377261724731253	0.186185096795855	0.0427368769669424	16.9537502977868	-0.649818923099046	0.28130205850063	-2.31003970096291	0.0208859562549455	0.26697125586472	-1.45529568669188	-1.73170061203531
ACVR2A	-0.0144254157621884	0.0942739171520632	0.878385673971046	44.4788445523189	-0.00113966353808097	0.158654390067593	-0.00718330918920949	0.994268597792492	0.99851406927632	-0.0466152675441442	-0.00281472075355029
ORC4	0.090094848080492	0.0489328102899469	0.0655929805171376	62.4930786280352	0.0989636767424455	0.0930680139076837	1.06334789566488	0.287624212324786	0.711236865568082	0.359175568267418	0.263984703045376
MBD5	0.0902823951955879	0.0459204850608924	0.0492917648903937	324.963644978367	0.124972563053962	0.081593645445457	1.53164578407644	0.125609867918329	0.547504864643818	0.359903703633622	0.333304626457705
EPC2	-0.0346865747929101	0.0354037000274628	0.327212332034235	138.944096278529	-0.0631814869775425	0.0619619807455412	-1.01968152433683	0.307879526789484	0.730494583063526	-0.125277455672206	-0.168171068490761
ENSG00000289474	0.0724156019472676	0.346159527904465	0.834294302754311	46.2798175014945	0.375885922458812	0.527257963946926	0.712907055296084	0.475903273069923	0.829298898365154	0.290537432453701	1.00204894133338
MMADHC	0.215519043626971	0.097911088400753	0.0277239239002619	12.7023061021543	0.337384576654615	0.19329304383782	1.74545638040494	0.0809054589376816	0.463411239536975	0.846124101217979	0.899433615538486
MMADHC-DT	0.0486303632928888	0.358442716475459	0.89208119458484	3.25958530020954	-0.160939914457863	0.715520163406084	-0.224927154661501	0.822035944144346	0.96016562655117	0.19819331162307	-0.428720736964835
RND3	-0.123459155987594	0.448911797640022	0.783301842478691	3.76385494155358	-0.0254126091038294	0.63860500145469	-0.039793939987851	0.96825740759542	0.993667237252813	-0.46992928294238	-0.0675079455020574
RBM43	-0.253742861389509	0.175384293575366	0.147957953950276	5.27611838026093	-0.31062172929064	0.331345767357094	-0.937454948551914	0.348524587353821	0.757039412238273	-0.975744440348077	-0.827658692867702
NMI	-0.0449591794256307	0.0744992060028346	0.546185858359087	25.4810194412741	-0.0805834272710791	0.133406036403704	-0.60404633435944	0.54581283737395	0.85832366041019	-0.165159949904594	-0.214551415343203
RIF1	0.143648353742999	0.0636742918186642	0.0240714657864406	83.6855202586874	0.21524038096738	0.113096789298155	1.90315200195424	0.0570207141035934	0.401489187193223	0.567092397257991	0.573890022902976
ARL5A	0.103464177056361	0.0332150199929533	0.00183956367029121	198.250712428914	0.12699304853668	0.0637651424133504	1.99157476530769	0.0464177344118386	0.367180304171125	0.411080825486471	0.338689705128132
ENSG00000288066	0.403871801407644	0.127945537061738	0.00159624768619754	12.5506518867362	0.653211947043033	0.241938463376677	2.69990946427579	0.00693583477048534	0.1587744599491	1.57738730509081	1.74118934719964
CACNB4	-0.0205790376969598	0.0797340029716757	0.796332717266394	202.381151985446	-0.0494312464044215	0.127164670828601	-0.388718392320202	0.697484475227694	0.921754515398226	-0.0705061696178105	-0.13152337769718
STAM2	0.0188641630747682	0.0475465227143452	0.691550581294993	65.2939649049734	0.0471898745584152	0.100052671550148	0.471650320049306	0.637176403023065	0.896328879611602	0.0826286275956166	0.125995095986619
FMNL2	-0.0406413479201326	0.0629370422384051	0.51844381690255	855.108163750111	-0.071385266966129	0.102749839413154	-0.694748209572287	0.487213109817932	0.834988971764008	-0.148396344541458	-0.190036110833947
PRPF40A	0.0269911479803467	0.0407965872973784	0.508225630433067	112.76785032902	0.0537807805044463	0.07849324327511	0.685164458244524	0.493240148937723	0.837051948065208	0.1141809398097	0.14356144196255
ARL6IP6	0.0979645341582246	0.0898445631426201	0.275546673256466	36.6030957034721	0.114357962200204	0.148818564816088	0.768438819051429	0.442226525316164	0.811303212185822	0.389728940155805	0.305014167980474
NR4A2	0.236113597792215	0.209302405796963	0.259278589361072	13.3005739370117	0.294694627939506	0.333519603155372	0.883590125292339	0.376917511522498	0.773147473914025	0.926080666965453	0.785654657840584
GPD2	-0.073300724823738	0.0619058615978329	0.236386305336637	153.98152721136	-0.123981496286232	0.106804103519977	-1.16083083140192	0.245710702090224	0.676570809524272	-0.27519353547418	-0.330217683569432
CYTIP	0.243861851785151	0.0840325266911785	0.00370796155877385	38.8694782188682	0.314906477841772	0.151325301975558	2.08099024902415	0.0374347985882574	0.333192089975753	0.956162589343743	0.839524088098586
ACVR1	0.0196014770184154	0.0653971045378061	0.764383079841629	52.8150827827731	-0.00348226588787341	0.1160674213483	-0.030002095742471	0.976065381763569	0.994778437874953	0.0854911848687065	-0.0090583181736078
PKP4	-0.30041212225331	0.218615208419898	0.169392232312948	12.2323272389912	-0.538267383181735	0.386270726098479	-1.39349773827931	0.163469328487339	0.592466510016846	-1.15693378752705	-1.43438898896242
TANC1	-0.114478509373313	0.144676459503878	0.428784969854867	149.803551363292	-0.174068121272639	0.218796661531682	-0.795570279976295	0.426281846630846	0.802844941595893	-0.435062703374396	-0.463710558522035
WDSUB1	-0.245859558459688	0.08595748590546	0.00423312450792646	45.9146857856034	-0.3654985449503	0.149069413568792	-2.45186813444886	0.0142116731805195	0.22427287793905	-0.94513820221551	-0.973918575473893
BAZ2B	0.146542637116041	0.0331467756450151	9.82349953872806e-06	518.609673941269	0.223990777782156	0.063424104618597	3.53163484339483	0.000412999233954609	0.0390349831521067	0.578329200781467	0.597211930260431
ENSG00000226266	0.080522698557641	0.0879880500033886	0.360110296583874	22.8406740353679	0.0872685692575364	0.145355211002404	0.600381428747631	0.548252061706256	0.858921218724662	0.322012530091037	0.232814435105304
MARCHF7	0.0793385081180299	0.0336268963969597	0.0183056743413313	173.01485340193	0.120382518108296	0.062694216770826	1.92015347361855	0.0548385165316222	0.39532196935538	0.317415013680505	0.321071055197415
CD302	0.123035581451715	0.0453669053713794	0.00668762176366704	110.443358034401	0.205684346568237	0.0844911729104445	2.43438858147052	0.0149169715209202	0.228630905846383	0.487065101220319	0.548420898053103
ENSG00000287091	0.00109360197981527	0.206450988784496	0.995773505083068	2.93611443389386	-0.0624971517884783	0.375813087427223	-0.166298497522605	0.867922048387226	0.971032232146894	0.0136359693832793	-0.166347150990945
LY75	-0.165871478302587	0.0733913459931258	0.0238153011401406	43.9510352439301	-0.249847591649685	0.1293048316769	-1.93223708974767	0.0533302492437262	0.390297925414719	-0.634591436367623	-0.665681031992009
RBMS1	-0.094184904894505	0.059542704102884	0.113694254970301	171.654272459612	-0.118938558571674	0.0960233312206235	-1.23864228682506	0.215478000526995	0.651976778444301	-0.356274548615434	-0.316777044398675
TANK	0.0338761051388908	0.0487114134879101	0.48677651685536	212.841535383628	0.033096743620904	0.0826124129588229	0.400626763406617	0.688694938176724	0.919457190459704	0.140911187296423	0.0884335200880149
PSMD14	0.0978500302149776	0.0908228084136138	0.281313717194578	45.7016995595164	0.14630520484341	0.155204931785772	0.942658220715268	0.345855749772328	0.754847745629504	0.389284388552837	0.390161236053187
IFIH1	-0.328463383984022	0.140219150957515	0.0191550256086036	25.9087703625989	-0.452924438012049	0.232304761468212	-1.9496993309542	0.0512119661171796	0.383815798923532	-1.26584037199959	-1.20692956020842
GCA	-0.0135818706081369	0.0683512159109789	0.842491884511966	56.2835744399909	-0.0198653657599509	0.115473306237338	-0.17203426841456	0.863410588308654	0.969312154343252	-0.0433402768339926	-0.0527232108101709
TTC21B	0.0917812876678176	0.0930659307106666	0.324036735839714	34.7299369213452	0.13705098795565	0.183241021876332	0.747927437602616	0.45450392675382	0.819813849689621	0.365723023320886	0.365496527298758
CERS6	0.155161086066686	0.0996650835390258	0.119512058077437	137.10742243274	0.229922355579185	0.163445075185501	1.40672550285309	0.159508800403607	0.587232921666771	0.611789579415275	0.613021008499288
DHRS9	0.0763708335177182	0.117436607478465	0.515488516203056	28.389424860652	0.0788378837787843	0.210536069541036	0.374462598977216	0.708060177525451	0.924194620019703	0.305893275098886	0.21034463517997
BBS5	0.404887768976667	0.241594137570071	0.0937576570029619	4.92730943014446	0.490167028337897	0.419931462136672	1.16725483211917	0.243107473372891	0.675302176603849	1.5813317108341	1.30663551271251
FASTKD1	0.182768910481314	0.05194683954831	0.000434184177444173	61.6537975331318	0.266403961123178	0.0914582135335483	2.91284894850321	0.00358147799295939	0.113738190448409	0.718974557067195	0.710253241820583
PPIG	0.0263997957272338	0.0364449570717795	0.468835881410823	114.306187489932	0.0208643389912069	0.0734251798441856	0.284157819367726	0.776289438850938	0.946524710950872	0.111885066108014	0.0558312263210665
KLHL23	-0.495148262327251	0.385958933125029	0.199525708411613	3.69597217605214	-0.748207703494794	0.616401280418047	-1.21383216950386	0.224811819199151	0.656533567012877	-1.91297991808661	-1.99393032229575
SSB	0.214731801814316	0.0672111839203439	0.00139888021800642	31.0979833591189	0.314286943787849	0.132460979945861	2.37267566581723	0.017659763354408	0.24680841696612	0.84306770333494	0.837872881174348
METTL5	-0.237139283902079	0.115076188594503	0.0393301913575791	13.4812906027348	-0.406779987007484	0.218217394996971	-1.86410431218433	0.0623070571020681	0.416160820543202	-0.911282494516909	-1.08394352492693
UBR3	0.0966370633840424	0.052315484749148	0.0647184364489669	155.056358433018	0.143534970574397	0.0934395312042755	1.53612682688448	0.124507277905705	0.545532440242471	0.38457515030524	0.382777896948924
GORASP2	-0.0801460830573984	0.102304189510842	0.433386626984211	25.1752172824429	-0.0996694300954772	0.169290163459205	-0.58874909243912	0.556029600289299	0.862121224497111	-0.301770043578366	-0.265420192967447
TLK1	0.024780920088546	0.0488673712633042	0.612080690592158	147.172335554283	0.0283252740978955	0.0852918250542293	0.332098346821469	0.739814998405435	0.93557603893781	0.10559992221011	0.0757164087923745
METTL8	-0.0585409712257192	0.0548097901649269	0.28548664409032	63.1988931506215	-0.0791249366429903	0.0896295405088339	-0.882799757689171	0.377344471443496	0.773675963089532	-0.217890075563978	-0.210664187823125
DCAF17	-0.00788332997661131	0.0785997022992801	0.920108381218267	28.2046161412456	-0.0215318550589962	0.159003215718516	-0.135417733293609	0.892281604134735	0.97722921050178	-0.0212161883485916	-0.0571648047021069
CYBRD1	0.0591994272037953	0.0664774500816394	0.373187312599707	63.4146991201114	0.0512056634280647	0.116666051777583	0.438907999781166	0.660728199942576	0.90653679129959	0.239226783224404	0.136698136999218
DYNC1I2	-0.048086686249095	0.0857508408396442	0.574952851794856	56.988939396684	-0.077495814124083	0.155042767942744	-0.499835078748733	0.61719120834793	0.889163109900899	-0.177302223194395	-0.20632218536722
SLC25A12	-0.120281576760033	0.101152129747448	0.234394175367022	33.196353638	-0.184709494656239	0.182301881557315	-1.01320673751888	0.310961422976844	0.733460009156513	-0.457592607897717	-0.49207237221594
HAT1	-0.0458544320558377	0.0817091930595461	0.574667602173024	29.6128559919757	-0.120836271063042	0.150052408572267	-0.805293778439057	0.420650171169995	0.799859953450978	-0.168635690394696	-0.321834903585135
METAP1D	-0.0517852091592499	0.0989181932623266	0.600615555176341	17.8204216313611	-0.0875028915945643	0.187357863734026	-0.467036129952805	0.640474028915638	0.898180163089978	-0.191661416788079	-0.232993448239704
ITGA6	0.0170295434512592	0.149272506851865	0.90917153066944	34.4987398553693	0.0179438998352426	0.242783884049608	0.0739089413017883	0.941082841180169	0.987460342872781	0.075505876436659	0.048047555148181
PDK1-AS1	0.356413544527911	0.142876974135232	0.0126117482446643	34.7425988614636	0.487750150976228	0.217956394056583	2.23783364139161	0.0252319057066143	0.28760800799486	1.39313474948711	1.30019395456191
PDK1	0.386413212459472	0.0954054602614369	5.11692531254187e-05	54.6514277388075	0.561562267812623	0.157992609682729	3.55435782053552	0.000378903319348378	0.0381189601307922	1.50960585161081	1.49692095873722
RAPGEF4	1.04751683464349	0.532419185347704	0.0491294708889387	16.3866972253343	1.27589847500474	0.739466049047759	1.72543212314855	0.0844496263967398	0.470465953481625	4.0762831784868	3.40079837125392
MAP3K20	-0.199785526971252	0.140041832663164	0.153691417417456	43.4663448377303	-0.317089989725035	0.222345040230356	-1.42611676607007	0.153834639964217	0.581408037871743	-0.76625978132823	-0.844898159123693
SP3	-0.010442852274128	0.0449708082363768	0.81637178705441	136.441169103894	-0.0190545538754975	0.0799929112219396	-0.238203030548929	0.811723626726443	0.957571596342074	-0.0311533111054854	-0.0505622025663374
OLA1	-0.0160670027510087	0.0514544992170849	0.754845582771359	108.965381107989	-0.0217021751903339	0.0859665351288435	-0.252449108921366	0.800693945561262	0.955642414037216	-0.0529885862840722	-0.0576187487241036
CIR1	0.0545224816392364	0.0651548427048187	0.402697151797619	45.0763689790978	0.0831406250273795	0.120059649402515	0.692494317958904	0.488626952970753	0.835160380447738	0.221068948753721	0.221812473142859
SCRN3	0.218164356023981	0.129263930962018	0.0914604823991654	13.1076945697008	0.32687477673748	0.229014842788302	1.42730825983903	0.15349106082418	0.58097311699542	0.856394296576277	0.871422476706597
GPR155	0.0555927655591877	0.0824778244108629	0.500290409750425	91.6564078084098	0.0895011701028415	0.135625174426447	0.659915612874512	0.509307984398838	0.842994966811085	0.225224233006413	0.238764852118673
ENSG00000236449	0.456403024488508	0.0758795480993349	1.80069097572672e-09	23.2937521297169	0.708617257013923	0.176094016978388	4.02408479954711	5.71973064739082e-05	0.0153998961225658	1.78133521085071	1.88885779396884
WIPF1	-0.00216117618647474	0.0383657764709332	0.95507825582785	298.779724861258	-0.0038810110830817	0.0641339265411843	-0.0605141660956853	0.951746133614116	0.990866549078824	0.000999576171834688	-0.0101210698063309
ATF2	0.122729766484328	0.0421503046042682	0.00359447917809155	76.910838618364	0.192753184627166	0.0781898240012128	2.46519527431314	0.0136938598904626	0.220378618156107	0.485877801201574	0.513956248369485
ATP5MC3	0.234257595819469	0.127960030049778	0.0671439690010568	7.01634919314041	0.406294594961907	0.243102714443857	1.67128777599782	0.0946648497577462	0.491723171199496	0.918874900694883	1.08309535076967
MTX2	-0.113993226277747	0.0922655508427234	0.21664795051908	43.020001930236	-0.15185649324877	0.168675771668899	-0.900286340748778	0.367967888229466	0.769851861442902	-0.433178633953644	-0.404511239680154
HNRNPA3	0.167086442563815	0.0403262449340426	3.42243215675628e-05	153.055287841141	0.234336602732333	0.0711965021023197	3.29140611986187	0.000996878837313461	0.0643052054938859	0.65808873904622	0.624786036456053
NFE2L2	0.00769621891967623	0.0526226113677228	0.883721605280316	167.358471382792	0.00236513851353255	0.0875564595430236	0.027012724428063	0.978449585109434	0.994834236970623	0.0392700555218534	0.00652641776669632
ENSG00000213963	-0.151635450073277	0.117899560546416	0.198393882969195	15.0387698920838	-0.233024491728657	0.208069652351657	-1.11993502702078	0.262741450567363	0.690420991793189	-0.579321294660904	-0.62084343363751
AGPS	0.0711969633041711	0.0418259708073632	0.0887143173849062	94.7706254923538	0.0891616837790483	0.0789124228640486	1.12988146280412	0.258526175974302	0.687536451468952	0.28580617388858	0.237860039598713
RBM45	-0.00537584428131272	0.0829600200882296	0.948332905734354	24.6941902920551	-0.044056390292154	0.156175642920584	-0.282095142803778	0.77787055753512	0.946720538547342	-0.011481093174968	-0.117198096345564
OSBPL6	-0.524997396633793	0.123454646711459	2.11347416926018e-05	50.0002298084304	-0.773200191394445	0.21532910710035	-3.59078343753178	0.000329685489031633	0.0356929498988884	-2.02886658650082	-2.06054130003378
CHROMR	0.00684707754040624	0.0773203807144743	0.929435868073938	33.2676091712554	0.00551019008164896	0.137395721844386	0.0401045244180876	0.96800979474133	0.993667237252813	0.0359733379539109	0.0149087349185507
PRKRA	0.31667265187893	0.102113738839205	0.00192753840621176	26.4249066433377	0.466454108644779	0.170621286604945	2.73385647199345	0.00625973241002096	0.15182719607116	1.23884418944604	1.24343489130482
PJVK	-0.279168651086884	0.184171498488908	0.129567880703321	5.41151840779765	-0.378680764905081	0.340807372401742	-1.11112844254641	0.266513066688404	0.693891237168341	-1.07445785794905	-1.00905235501082
PLEKHA3	0.0946433836390602	0.105557458681548	0.369929534914652	19.6871791087799	0.124140982250462	0.190317946350828	0.652282060786971	0.514219230519192	0.844533918255958	0.376834862055732	0.331088264060663
TTN-AS1	-0.00942353246400931	0.134036665994548	0.943950400210613	37.398066462985	-0.0163640576592947	0.213867738026754	-0.0765148488980963	0.939009500894189	0.986995952881632	-0.0271958905776351	-0.0433913845076743
TTN	-0.488668451874333	0.389350487979883	0.209447443949521	8.56247044849106	-0.175389663060366	0.546718575167097	-0.320804287666209	0.748358709917509	0.937105490126253	-1.88782261745495	-0.467232784518727
SESTD1	0.989797428505465	0.516954443048737	0.0555345363781688	7.58421723983169	1.1153315324096	0.717818294019538	1.55377975415494	0.120236961430628	0.539914720409042	3.85219260314583	2.97284893774362
CWC22	0.130159592569522	0.0603195532096955	0.030940727773765	37.9466551949315	0.185832976125133	0.107043106677107	1.73605738747563	0.0825536879806476	0.467281036679379	0.514723454916946	0.495512232058573
UBE2E3	0.0407153591651398	0.0574449581897361	0.478466178601589	76.7488076263183	0.0677887635967849	0.104098867269757	0.651195977196567	0.514919986842115	0.844556293287749	0.167463996346125	0.180896078420711
ITGA4	-0.16900823567385	0.309161539042846	0.584607919527683	6.08810964898919	-0.14863100173318	0.489734223988162	-0.303493189679088	0.761514036738816	0.941287314254053	-0.646769624104873	-0.395914530764985
ITPRID2	-0.0969238169295911	0.0980275474669361	0.322790069035944	33.4051577554144	-0.122131202535721	0.181522634646371	-0.672815281541324	0.501064814516826	0.840317832041096	-0.36690813642961	-0.325286206706506
DNAJC10	-0.0128792868666706	0.063931831260267	0.840344038235771	60.5931384210033	-0.00577304113319072	0.110152768076493	-0.0524094059005558	0.958202479593885	0.992901714854329	-0.0406125565509063	-0.0151637839232097
NUP35	-0.114454762919337	0.109608105943992	0.296384516626348	15.8715269368592	-0.188777648605404	0.181746131325311	-1.03868867650067	0.29894954914722	0.722600854322306	-0.434970509831708	-0.502914978731574
ENSG00000272800	-0.0179074002349487	0.146627717840604	0.902797375329581	14.7358812887252	0.00637825558545524	0.23977937872516	0.0266005176065041	0.978778360416528	0.994901971167671	-0.0601337694837394	0.017222337797198
ENSG00000287621	-0.210029771138339	0.219997334568391	0.339733302383466	7.29963157035015	-0.337012454945095	0.365998699645337	-0.920802328728678	0.357153638966168	0.762931423578133	-0.80603216851888	-0.897996309759532
ENSG00000283839	0.493386611791061	0.165871228309796	0.00293451213796253	3.89338792795146	0.769962509260813	0.3049887239467	2.52456057816542	0.011584303752528	0.204222810373208	1.92492077264571	2.0523576123206
ZNF804A	0.634233647735259	0.230838734554033	0.00600481576263979	107.703604388196	0.9186390332536	0.361462117761001	2.54145313745161	0.0110392743749123	0.199797444575731	2.47174714234761	2.44861622689372
FSIP2-AS1	-0.355786230533676	0.235953683362181	0.131589158242188	2.85622880518214	-0.361170594989029	0.495983492514282	-0.728190757232972	0.466496822994186	0.824657453356526	-1.37191894787099	-0.96238355024235
LINC01473	-0.0592789098372014	0.0779703815115876	0.447090390597481	162.465505903238	-0.110281909376323	0.129626096513315	-0.850769346163214	0.39489749290276	0.783351629243973	-0.220755058055619	-0.293704996943749
ZC3H15	-0.0198971664911124	0.081987780078761	0.808249786690424	41.3279074775993	-0.0158211697323624	0.140607380631854	-0.112520193899254	0.910410959000592	0.980794115385161	-0.0678588639532062	-0.0419444579047555
ITGAV	0.0714141995428897	0.0711072332917792	0.31522586700157	167.321221415441	0.0879766673870261	0.119609325871352	0.7355335108372	0.462014638960168	0.822085314257752	0.286649574695632	0.234701686543782
ENSG00000227227	0.501834084135186	0.122307303258663	4.0772318220657e-05	8.51427618262304	0.612677262688218	0.23810711526767	2.57311614564509	0.0100787378501748	0.189917229521728	1.95771734947197	1.633154686224
CALCRL-AS1	-0.323943810072808	0.377464521523496	0.390776539946346	7.09864355691555	-0.405148209819789	0.601022777305313	-0.674097929593072	0.500249055718937	0.840259057624696	-1.24829351928877	-1.07959444714166
WDR75	0.0358417607897847	0.067911086151736	0.597655640684118	31.3830258695755	0.0325503750107713	0.141983432131385	0.229254741360603	0.81867092786728	0.959854353793483	0.148542674437467	0.0869773166291021
SLC40A1	0.217343074113681	0.0723079039252672	0.0026488344169921	27.5218494109775	0.336007521542991	0.126133426987612	2.66390543385452	0.00772392726592696	0.169227713171721	0.85320574097409	0.895763433211992
ASNSD1	0.296122164085297	0.205188446675586	0.148972103070902	3.97816737251875	0.571524003848034	0.377051029668585	1.51577361915809	0.129576604886443	0.552081600090987	1.15905870755455	1.52347137580459
ANKAR	0.112704945667449	0.0688857155743286	0.101815542295467	63.4909424385025	0.169049633408433	0.127405785270516	1.32685994634778	0.184555016045331	0.618420283084931	0.446957306088154	0.450780596194203
ORMDL1	0.0286420714814744	0.0494117875013578	0.562143448568234	48.7842079718556	0.0357521576757047	0.0993794799496152	0.359753921974947	0.719031164080129	0.928922045731098	0.120590506746806	0.0955108357678216
PMS1	0.0264934382164971	0.052257096326895	0.612167032061303	127.946274080208	0.0465691484752681	0.0930574120584227	0.500434596720048	0.616769097834736	0.888934519266812	0.112248624929898	0.124340712018447
HIBCH	0.167698427286131	0.123980480452821	0.176177189089265	128.018881728769	0.255674393997404	0.198131176295921	1.29042989991408	0.196901436302799	0.631367583449121	0.660464716515493	0.681656370639797
NEMP2	0.0141140255519848	0.136301421734154	0.917526390854787	7.06273916143343	-0.0033192410673054	0.246215964268577	-0.0134810148365713	0.989244032193183	0.997114445991419	0.0641866317115324	-0.00862381790547909
ENSG00000284052	-0.115239509291391	0.225683204564834	0.609613595499603	10.5019529914208	-0.144407436203218	0.374881947391689	-0.3852077626249	0.700083492550513	0.922262838991237	-0.438017219383602	-0.384657715092171
NAB1	0.134450716094368	0.072570442582114	0.0639264428499997	39.2795379979451	0.178421958811442	0.12560280840217	1.42052523411857	0.155454827573678	0.583249870496566	0.531383368867596	0.475760092484453
GLS	0.098467984556485	0.0527049573047235	0.0617220829909804	218.260920526263	0.136946854406832	0.0955179875697299	1.43372843054151	0.151649775666626	0.5802159783948	0.391683542549531	0.365218986402073
STAT1	0.0334343909471108	0.0812164667369404	0.680581243681768	74.7616447040861	0.0336558869096585	0.139877339469187	0.24061000185861	0.80985739753666	0.957489790576335	0.139196270356087	0.0899237711310138
STAT4	0.14231491889133	0.659341708898753	0.829109388499811	2.86776480004732	-0.0659883697974088	1.39278127169032	-0.0473788462974689	0.962211288292955	0.992901714854329	0.561915452395189	-0.175652084777658
NABP1	-0.191990621275031	0.0905682021572259	0.034019053014615	92.4543027795772	-0.275990399918451	0.155234612128951	-1.77789216034624	0.0754215680494974	0.452181463100733	-0.735996737768535	-0.735357889557864
SLC39A10	0.000630887920355626	0.0655300816921815	0.992318520865239	121.590348904446	0.0176840705968781	0.11279296127141	0.156783458804008	0.875415509582314	0.974174853327889	0.0118395222827199	0.0473550478763208
STK17B	-0.0473120262624072	0.109092615984472	0.664515901794265	36.4865219513995	-0.0385775062335133	0.187284386839553	-0.205983568008597	0.836803746904052	0.961734783041918	-0.174294673156625	-0.102595555553119
CCDC150	0.0650072529100516	0.215019740299897	0.762399324071368	3.82956805196125	0.0794817437486817	0.396181957421754	0.200619291867624	0.840996272025694	0.96311420363054	0.261775161509566	0.212060676507806
GTF3C3	0.0240321665260746	0.0933224442674458	0.796779274726638	32.4090215524447	0.0292261185182426	0.167096458433786	0.17490567299979	0.861153752581758	0.969312154343252	0.102692951611668	0.0781173753496099
ANKRD44	0.0664240581125137	0.0339805384140464	0.0506104980190262	901.530662530171	0.0713266585493132	0.0598124132631242	1.19250594747843	0.233062920102742	0.664527453378058	0.267275784509854	0.190325417463249
ANKRD44-IT1	-0.0876311300740719	0.16090949023462	0.58602941705172	7.2282816309325	-0.242392740950321	0.306545275503643	-0.79072411261951	0.429105002053856	0.804400368725447	-0.330830087758473	-0.645812065926306
SF3B1	0.0528565872917941	0.0432627490152131	0.221799351682324	155.688563242909	0.0778917048862013	0.0776663912210141	1.0029010446043	0.315908608570616	0.736810736284268	0.214601258807589	0.207822841375243
COQ10B	0.00101611292824034	0.0880505146783837	0.990792526019485	18.601069723434	0.0169049536322067	0.15028347203015	0.112487111216164	0.910437188641073	0.980794115385161	0.0133351248785987	0.0452785141995845
HSPD1	0.351851608845825	0.168133377576985	0.0363765331949037	70.7973605056811	0.548103312026875	0.262793024570045	2.08568440096013	0.0370072203635858	0.331414207256358	1.37542343088445	1.46104961180204
MOB4	0.315854441311247	0.101953076409981	0.00194806858134717	32.7716858031181	0.464072664867173	0.17754908331454	2.61377111164825	0.0089549005613853	0.17994369596518	1.2356675580645	1.2370877721588
ENSG00000222017	0.0508197592474471	0.17546415103505	0.772098977007769	5.45970067821431	0.0164953951020069	0.293651653674095	0.0561733431282293	0.955203716724701	0.991330811544615	0.206693451037758	0.0441869424342165
PLCL1	0.406323155810159	0.199504620614976	0.0416840878033287	132.231884122462	0.570651075537381	0.305791778480417	1.86614263592415	0.0620214122273128	0.415233232905337	1.58690447540109	1.52114481237876
SATB2	-0.0456487556486213	0.254941014150125	0.857893615248509	14.2153548436773	-0.0349555638969962	0.416934474101615	-0.0838394665548257	0.933184068691962	0.985416287017366	-0.167837169628267	-0.0929422100632711
FTCDNL1	-0.100187603883141	0.0746698792064723	0.179680138159507	63.4373481121213	-0.178889161961969	0.123945623711356	-1.44328744013234	0.148939516399442	0.577947442424554	-0.37957950547423	-0.476559788871593
C2orf69	0.0168183976620099	0.148686588411454	0.90994090684821	10.0035555350763	0.0307932480898349	0.262713160613169	0.117212430538173	0.906691716676163	0.980794115385161	0.0746861212700771	0.082294151724378
TYW5	-0.0885256723711095	0.0852428708645805	0.299032144157746	18.5392817019296	-0.0751672336425759	0.141426874107659	-0.531491868973613	0.595077974361802	0.879609317561684	-0.334303070441812	-0.200115959590992
MAIP1	-0.175542333688478	0.216063868996967	0.416530165118214	6.7513192369743	-0.350575992183689	0.379787971127049	-0.923083454021276	0.355963716514962	0.761864664497108	-0.672137691474291	-0.934146391363115
SPATS2L	-0.0277870346729499	0.115725580779688	0.810243873625603	117.920772057142	-0.0126692892263572	0.184138649326894	-0.0688029877088211	0.945146439878139	0.988739265949476	-0.0984905911058457	-0.0335439399946769
ENSG00000287299	0.696896554082317	0.399270546457162	0.0809110214147571	3.06958182013365	1.12697416848484	0.645107366623275	1.74695597476096	0.0806449751162992	0.462620909759156	2.71503042738818	3.00387935678528
KCTD18	0.0134598416332841	0.0978339759974501	0.890573629495712	13.0876709441259	0.0771810443663641	0.17703646276361	0.435961288208865	0.66286481675279	0.907884658160895	0.0616468195317276	0.205928760551588
SGO2	-0.314186686090698	0.154560334974627	0.0420750630474692	6.47803730077159	-0.455527300039982	0.259086129214074	-1.75820798057312	0.078712127840421	0.459265310201119	-1.21041233385876	-1.21386681212564
BZW1	0.0731127836484233	0.143095330956808	0.60939475805318	13.398437252438	0.107695452830738	0.250430720957216	0.430040900809197	0.667165889091412	0.909345803036331	0.293244179785016	0.287256981698308
CLK1	0.340985467814681	0.0629897067165293	6.18556516438693e-08	115.542149588167	0.491006517801418	0.114040254338267	4.30555439086438	1.66568056524881e-05	0.00762945763521082	1.33323658319612	1.30887295358636
PPIL3	-0.159777463529297	0.101789891436588	0.116489789656672	12.6957113483504	-0.242845038175455	0.194093839083243	-1.25117334647239	0.210871240284105	0.647077915056739	-0.610931953915269	-0.647017546569741
NIF3L1	0.249256082958578	0.131498580820464	0.058025665311837	7.09148620837698	0.361372914284812	0.240034816952165	1.50550207204661	0.132195044542429	0.556490203413145	0.977105222819298	0.963368291840949
ORC2	0.0840276435481264	0.0723342336985589	0.245374399508511	53.532712111503	0.104625628851653	0.122939201077233	0.851035535735466	0.39474961308568	0.783351629243973	0.335620174244169	0.279075164123702
ENSG00000183308	0.00600218300810501	0.107763902091322	0.955582768418622	13.0492236092256	0.00858271348353919	0.197302491593065	0.0435002792627726	0.96530274191883	0.993414306387085	0.03269310840004	0.0230977471027175
HYCC2	0.0697089323983908	0.0683037690023501	0.307457134214957	60.4716712946061	0.0852965756189239	0.122873233313199	0.694183536307751	0.487567116039188	0.834988971764008	0.280029023288588	0.227558598836078
NDUFB3	-0.0365531864474011	0.189269366550544	0.846858839534199	4.91290209770013	0.074669066050231	0.356912144189651	0.20920853287232	0.834285451544974	0.961443493787491	-0.132524413109584	0.199233735535823
CFLAR	0.0206280100855224	0.0436294306532647	0.63635562431542	235.748115476445	0.0309945633107893	0.0781686378299314	0.396508934673047	0.6917296179448	0.919603485164615	0.089476610239585	0.0828307050981423
CFLAR-AS1	0.355820699502367	0.127686965416028	0.00532536256250442	7.85839225618298	0.478152183623444	0.265825902555593	1.79874187965353	0.0720595208859365	0.440985012451499	1.39083308022626	1.27461306832787
CASP10	-0.198716755787332	0.0859415103240276	0.0207648725711783	43.8207344192774	-0.281171424436825	0.144739128095136	-1.94260825070062	0.0520635092634379	0.387031418113784	-0.762110370141639	-0.749166563197691
ENSG00000289698	0.00639000383544971	0.1801882828402	0.971710608114059	4.98330890433745	-0.00458645962087948	0.315534899770245	-0.0145355066086797	0.988402752074522	0.997025950741613	0.0341987890392529	-0.0120012594471241
TRAK2	0.0830518347058855	0.0895900769244872	0.353915909217714	35.1848175325141	0.140085046765616	0.154941634909256	0.904114938813306	0.365934457802958	0.768238964929734	0.331831681265608	0.37358302211504
STRADB	0.12568695614346	0.128838003791532	0.329291200684771	7.71872815537124	0.196436757486793	0.25949789892577	0.756987853466145	0.449057139558391	0.816266112228207	0.49735883291078	0.523773853992991
ALS2	-0.0652644528000151	0.104381899348822	0.531809063591787	22.8671104977303	-0.0980813211524635	0.182386396232465	-0.537766649149927	0.590738159423972	0.877413412394622	-0.243993408135964	-0.261187501533389
SUMO1	0.0515969748929997	0.111396004539061	0.643231660737202	17.1772616563387	0.109500769664737	0.191381355362029	0.572160069916935	0.56721353632962	0.867009141562464	0.209710923198843	0.29206858428555
NOP58	0.0772273754978344	0.0625328840150429	0.21683488609553	48.6011147662717	0.109228470393448	0.118388414744166	0.922628034419478	0.356201080906996	0.761936272899568	0.309218724856095	0.291342841383493
BMPR2	0.0682441601042769	0.0317513992158569	0.0316084365675635	194.726134802227	0.100667118874606	0.0578993077856687	1.73865841794266	0.0820948643201899	0.46533447843367	0.274342172225939	0.268524785105191
FAM117B	0.072398797512475	0.0906795332859919	0.424636751845977	48.8648055305009	0.134711131643427	0.141489425361244	0.952093283999769	0.341049674759407	0.753536285103854	0.290472190696848	0.359260248727793
WDR12	-0.109491517342397	0.13217687319233	0.40746030177955	17.5823038625599	-0.134878875339315	0.216025391690601	-0.624365840903058	0.532387353090129	0.852472927873363	-0.415701140458166	-0.359261813806578
CARF	0.0550968335129448	0.0631622255118751	0.383041074772026	34.1251756124019	0.0947727577843591	0.125986342585552	0.752246281933321	0.451902965709224	0.818489016351816	0.223298819960637	0.252814898320858
NBEAL1	0.0949951741116821	0.0585270196411529	0.104568144546703	67.0131503613451	0.130788986801329	0.105260782068684	1.24252341879797	0.214043505435024	0.650625506334924	0.378200657975753	0.348806791520522
CYP20A1	-0.0438611945474034	0.0693611202786931	0.527151698004813	70.3754141919016	-0.0903583936700316	0.115337521434286	-0.783425831822769	0.43337709180256	0.807302954211901	-0.160897119090132	-0.240604046510015
ABI2	0.354266768184753	0.118013225613476	0.00268278891226158	56.6834485268816	0.531517246699507	0.196297798712791	2.70770864566436	0.00677494700785806	0.15636210061353	1.38480007700769	1.4168437675212
RAPH1	0.16566034460384	0.0468384802279276	0.000404940513141682	145.503001415172	0.234908234975166	0.0826809223880719	2.84114192476711	0.00449523020538993	0.129996045592684	0.65255203772294	0.626309573558666
PARD3B	-0.52751397861553	0.181392273646102	0.00363586476386177	79.0553627447212	-0.71185790337862	0.27415771001391	-2.59652702578564	0.00941714970762088	0.18452761483178	-2.03863699721558	-1.89704938206915
NRP2	-0.228585500300834	0.087594970233726	0.00906552075660901	117.305571701352	-0.337104684624152	0.138702237002659	-2.43041995507029	0.0150813369098145	0.229086277116047	-0.878073173479174	-0.898242123986718
INO80D	-0.0091628474641192	0.0614722341919716	0.881508904141038	59.1722227265433	0.000783589709669906	0.110106925390658	0.00711662510681993	0.994321802632285	0.99851406927632	-0.0261838037334211	0.00231121067772251
NDUFS1	-0.031362911330639	0.0692276173389886	0.650519610277216	56.4414655065962	-0.0615478268918473	0.125593291405905	-0.490056643972576	0.624093816714633	0.892695320370527	-0.112373621289034	-0.16381697233048
EEF1B2	-0.00693694615100149	0.103154271449551	0.946384059299167	22.4542645400042	0.0246866988999669	0.181791717803434	0.135796609428928	0.891982071516393	0.97722921050178	-0.0175419354384499	0.0660187327354521
ZDBF2	0.00310997966164565	0.281570395570875	0.991187446040716	9.22737013741716	-0.00373070894762779	0.427703949833513	-0.00872264319532237	0.993040425917796	0.998267418841631	0.0214643803989011	-0.00972047854711339
FASTKD2	0.00875979568710803	0.0770367301597206	0.909468208866372	22.2349183329196	-0.00777173082194897	0.133803388004947	-0.0580832140189279	0.953682345090237	0.991097354071234	0.0433992998381089	-0.0204907715723651
ENSG00000229321	0.388196218974976	0.361341942677943	0.282680098642859	7.27017729905508	0.598047651870296	0.576067488539728	1.03815553518961	0.299197649900352	0.722600854322306	1.51652821936596	1.5941632627042
KLF7	0.142469188191162	0.117187543620047	0.224085269442624	90.4004043154505	0.22061908788768	0.185972704044136	1.18629822059974	0.235504549107107	0.667290905381045	0.562514389537301	0.588225567582084
ENSG00000234902	-0.750695748774609	0.272301682288704	0.00583605559464656	2.93933787577309	-1.05871308035417	0.45094331367216	-2.34777420632489	0.0188859661952848	0.25558292206778	-2.90512081309143	-2.82150166407511
ENSG00000223725	-0.650834723591868	0.146193176962809	8.51210749755222e-06	19.964096249867	-1.00258963059815	0.237552495478509	-4.22049715191835	2.43764137028065e-05	0.00941073261507314	-2.51741906623307	-2.67191920244541
CREB1	-0.0290793814626029	0.0359487732875021	0.418565968140698	127.166344752072	-0.0310633811083527	0.0669316393941492	-0.464106084798337	0.642571742480951	0.899089439640536	-0.103508015140682	-0.082568608918493
METTL21A	0.189582937654002	0.0664918655334706	0.00435518231697064	66.1993986938231	0.270021757434134	0.121245896182608	2.22705894331842	0.0259433346809476	0.289776273494669	0.745429425051548	0.719895537157381
CCNYL1	-0.0722289979311872	0.0830796908101653	0.384631576754233	20.9516616240131	-0.117894362586976	0.155115364558718	-0.76004310032323	0.447228822302565	0.814754175432346	-0.271032649005844	-0.313994011522151
PLEKHM3	-0.043354447579937	0.0569071200608205	0.44615207130579	56.0478998408588	-0.107960997875611	0.110274906052917	-0.979016910917198	0.32757162384554	0.74522092110036	-0.158929718053117	-0.287519210841678
IDH1	-0.0122931027025622	0.0840404747747832	0.883703528053572	50.8634560481091	0.0333385282280852	0.137083574966548	0.243198561433933	0.807851581224289	0.957154288367253	-0.0383367475053887	0.0890779340875738
PIKFYVE	-0.000239609913991228	0.0358333833990517	0.994664762069605	107.084612712609	-0.00569943778107407	0.0713199130448813	-0.0799136950361598	0.936305897602793	0.986330555909037	0.0084598901349916	-0.0149676133271102
PTH2R	0.689546718846046	0.226409310465024	0.0023223522483715	12.1635925955198	0.952008044468676	0.373057749632868	2.55190528920941	0.0107135637754046	0.196288970771221	2.68649533118815	2.53755264939444
RPE	-0.00714709033197345	0.0745918190807145	0.923666703330332	31.2162960795757	-0.0123094825089755	0.134134585348463	-0.0917696392544639	0.926881066609595	0.984055114920002	-0.0183578019479901	-0.0325849687494877
KANSL1L	0.225374120978678	0.0585488841425926	0.000118440155910837	143.241011794549	0.330862643665139	0.10538740699493	3.13948936689423	0.00169242556512391	0.082265698183921	0.884385582087908	0.882051099043321
ENSG00000272807	-0.228053134103422	0.160465628500554	0.155259742427549	4.86666665775515	-0.346430839043368	0.335866589236834	-1.03145370854106	0.302328105648919	0.725969322981756	-0.876006308009616	-0.923098563525435
KANSL1L-AS1	0.110340833994207	0.0792082633358814	0.16360557705891	31.3945369484409	0.173000228532922	0.142295061201246	1.21578519361434	0.224066760554652	0.656274237935403	0.437778848088079	0.461309880231307
ENSG00000279317	0.508048958267385	0.307209243973792	0.0981772132494841	4.86833746621572	0.490399658871655	0.557164727735845	0.880169964930293	0.378767241687124	0.773844412635436	1.98184605787597	1.30725552890968
LANCL1	-0.188696159642737	0.302369982873276	0.532590032037807	3.06992758541347	-0.30384442991839	0.516658836364312	-0.588094906218037	0.556468591970599	0.862327190862442	-0.723206276951003	-0.809595563681786
ENSG00000273118	0.0701649473832953	0.215454373222558	0.744681343506993	36.7291633384129	0.130194556056394	0.328629870775186	0.396173834561314	0.691976792484369	0.919610116251258	0.281799461814705	0.347222490938817
SPAG16	-0.211141814523567	0.221626912828918	0.340746999300705	11.8805003746259	-0.274904064424827	0.3656699682749	-0.751781902467206	0.452182227058445	0.818489016351816	-0.810349580264314	-0.73246254477777
BARD1	0.165285113040083	0.0768311822848373	0.0314543859632842	30.8071463087094	0.225676962758892	0.136764177529629	1.65011750032278	0.0989189060735506	0.500435536291382	0.651095233804905	0.601706017859815
SNHG31	0.0852099843402934	0.273778897927705	0.755620841523416	3.81494132016974	0.197842234942739	0.38761745341011	0.51040589943048	0.609767124685949	0.885877683865847	0.340210509559335	0.527519788687657
ATIC	-0.0962131694149182	0.126196177755229	0.445815616167492	17.6186958982196	-0.14050656966819	0.223179713204412	-0.629566942491314	0.528977957660665	0.850201170716215	-0.364149109248234	-0.374260969679427
MREG	-0.157254193011079	0.180559103274978	0.383792819155318	8.65137733661387	-0.188353440582049	0.34313581146978	-0.548918050189109	0.583061690354262	0.874188804032344	-0.601135575539231	-0.501784362551488
PECR	0.0112711007158942	0.0864578925489006	0.896277495565502	19.1150188879327	-0.0504040901739137	0.151826529649818	-0.331984734750697	0.739900785845699	0.93557603893781	0.053149223241888	-0.134116239797681
TMEM169	-0.0950715395818614	0.151555214259651	0.530458479412336	7.42753781644073	-0.160160341239545	0.28969290174261	-0.5528624977558	0.580357568938265	0.873764638240935	-0.359716830691792	-0.426642987262643
XRCC5	-0.0222778877641262	0.0313643396557729	0.477522126534171	193.299678838065	-0.0333063115531739	0.0596307869741797	-0.558542210210904	0.576474189466018	0.871001157364984	-0.0771018072801072	-0.088546556793383
SMARCAL1	-0.112551282478881	0.0767903039964078	0.142730978605945	38.9493672545505	-0.185871030577875	0.129484565974385	-1.43546861495945	0.151153605624901	0.579784569998505	-0.427580412538746	-0.495168144182647
RPL37A	-0.0234101262709443	0.109490317710017	0.830695216140457	65.341679750398	-0.0249781355245667	0.175839524350862	-0.142050745512292	0.88703992292989	0.976633622529713	-0.0814976248290496	-0.0663499691520346
DIRC3	0.366108690050278	0.236658742393284	0.121865675205119	119.180403595111	0.56268932012458	0.374961833894127	1.5006575850156	0.133444148870657	0.558027257188376	1.4307753089365	1.49992482360904
ARPC2	-0.0394412558746999	0.0449933233823165	0.38070262775398	161.431436274663	-0.0416177787648263	0.0846174686223912	-0.491834362837623	0.622836442223581	0.8924749356805	-0.143737091529047	-0.110698611427907
PNKD	-0.0671209104379227	0.088446861851321	0.447921936524218	25.8044729454443	-0.068347703493406	0.159776469520425	-0.427770770618189	0.668818019392748	0.90993936954237	-0.2512009434869	-0.181940275250398
TMBIM1	-0.0165134137086129	0.0633178583663633	0.79424532857081	33.080039792837	0.00656858742820728	0.115494470999088	0.0568736093718215	0.954645876946101	0.991097354071234	-0.0547217380093137	0.0177296178323549
ENSG00000288819	-0.0136264145581002	0.158710238150327	0.931579945797508	30.5239796207842	0.0189039760633156	0.254378074493583	0.0743144868163255	0.940760150093453	0.987460342872781	-0.0435132148464068	0.0506063886869531
SLC11A1	-0.255105602685719	0.145450892041243	0.0794484882698657	397.411627471786	-0.343731674376939	0.221827851287613	-1.54954245998294	0.121251372790638	0.541887579377518	-0.981035164933469	-0.915904641966737
CTDSP1	-0.214954496742073	0.0835643704328403	0.0101018788878585	25.2852120836754	-0.303997530736258	0.148659329197266	-2.04492736767878	0.0408620193256285	0.346846605950756	-0.825151987445951	-0.810003614101241
USP37	0.170770485153537	0.0650483398622789	0.00865762545163084	63.2443154277341	0.237738505101686	0.107079591789565	2.22020369267838	0.0264049437704816	0.290894056764722	0.67239171405496	0.633852922630081
CNOT9	-0.0757490589434371	0.109620410318837	0.489557770800949	22.2041216560771	-0.109614933908395	0.192155169171766	-0.570450091875544	0.568372463062669	0.867024725528823	-0.284698979799063	-0.291927347266599
ZNF142	-0.282363141250301	0.0938079285366054	0.00261235987017328	16.4998029560687	-0.42863978421233	0.16764797862084	-2.55678468502004	0.0105644586415864	0.194454618180298	-1.08686018823169	-1.14220513020674
BCS1L	0.217057063213036	0.152762684022624	0.155352370096918	5.85095875700168	0.332966184258989	0.287210983835243	1.1593086720179	0.246330388165358	0.676806743461692	0.85209532852241	0.887657539515778
RNF25	-0.0664300507046205	0.22278590761316	0.765566646187843	3.12149804555158	-0.138597730607194	0.458685361985093	-0.302162968548577	0.762527832382058	0.941287314254053	-0.24851874064605	-0.36917345551485
TTLL4	-0.0068480450765564	0.100565572821896	0.945709754114162	42.5894468343562	-0.00299542369920434	0.167031999018655	-0.0179332326548387	0.985692117448021	0.99638345482696	-0.0171967847473081	-0.0077607669125418
CYP27A1	-0.170411700557926	0.253563075773298	0.501540228064937	68.1939444365853	-0.268792404508742	0.40621656530776	-0.661697300072186	0.50816523539602	0.842994966811085	-0.652218454479032	-0.716173504477046
NHEJ1	0.277436487345126	0.0952434389562719	0.00358066692587868	22.0638472739787	0.402605065188871	0.165523850402627	2.43230848128266	0.0150029234637505	0.229086277116047	1.08651319242352	1.07326186854244
CNPPD1	-0.0838259761310612	0.148206170837892	0.571663131560806	5.61254394981369	-0.0655253463080874	0.268695988015783	-0.243864252652104	0.807335955695032	0.957154288367253	-0.316056908451826	-0.174418016066163
RETREG2	-0.429717343203046	0.228946327030404	0.0605270217670631	5.97145578221248	-0.559305979545558	0.407733532456554	-1.37174388423683	0.170143181843063	0.604575947681526	-1.65895006413127	-1.49046189693608
ZFAND2B	0.0234455381996657	0.167483724866026	0.888670290015519	5.42368871251791	0.0487282641798333	0.350288179803428	0.139109073583865	0.889363958260298	0.976736470634324	0.10041541814464	0.130095273497403
ATG9A	0.583937219972203	0.361323433581863	0.106071247046208	3.85621060182263	1.0024396893598	0.571718131922168	1.75338096412913	0.079536636295858	0.460472540207254	2.27647563508251	2.67196508518806
ANKZF1	0.171575986588902	0.101722487121848	0.0916597895859999	17.9322966195631	0.232506165949468	0.184965700693866	1.25702314038366	0.208745256412316	0.644863102104871	0.6755190033354	0.61990748317701
GLB1L	-0.0426151734557021	0.270110923530793	0.874638701175983	3.86155524280647	-0.155569389509027	0.447604354737991	-0.347560044629349	0.728170617335019	0.931728328454854	-0.156059550549343	-0.41440699920312
DNAJB2	-0.233449577778122	0.437444761477268	0.593572349018575	5.09914806049999	-0.420215155296318	0.650370737972098	-0.646116331442861	0.518204019535736	0.846216269586477	-0.896957531328975	-1.11975147247451
DNPEP	-0.163214009600484	0.0879172575443436	0.0633894162847816	18.2503634452398	-0.248466837695926	0.159144169494414	-1.56126887014008	0.118460325316801	0.535996965880616	-0.624274045211852	-0.662000991363607
GMPPA	-0.268133444652408	0.195721236204681	0.17069431645706	6.01301420101428	-0.395132643060624	0.35250389237075	-1.1209312907247	0.262317110401451	0.690420991793189	-1.03161462853338	-1.05290055827765
OBSL1	-0.336234233760329	0.357894996636351	0.347485729249915	3.91411397261351	-0.376127329212495	0.563229138249131	-0.667805167860694	0.504257967352103	0.84118337767141	-1.296010020542	-1.00224683613822
STK11IP	-0.305360512381309	0.138571539800446	0.0275503197539283	8.35926516960953	-0.447442233434382	0.254097783937027	-1.76090568954065	0.0782543667935261	0.458381060622527	-1.17614548191184	-1.19231816943594
FARSB	-0.185816836266195	0.0765108921149599	0.0151558876560563	33.9915771850484	-0.334430867204718	0.138997931861702	-2.40601326023659	0.0161276793114425	0.239201460988322	-0.71202755431309	-0.891115758923879
ACSL3	-0.145770989555561	0.0894008524242464	0.102989015936573	57.713941768504	-0.179571407239804	0.154090393965965	-1.16536406078283	0.243871658427447	0.67551088354425	-0.556553036644928	-0.478378136256463
AP1S3	0.00842530055419642	0.188790514387555	0.964404003647416	9.30848841383032	-0.0576383285580825	0.299378665875729	-0.192526506153942	0.847329807353089	0.96517897596358	0.0421006515705977	-0.153397221102715
WDFY1	-0.0147422725012447	0.0497275574862653	0.766878183406821	62.8582128407267	-0.0319222218000266	0.0963997007631819	-0.331144407579102	0.740535409653541	0.935763681335415	-0.047845436281258	-0.0848576254591152
MRPL44	0.417177699753234	0.152341998109252	0.00617335450231329	4.87716718615936	0.612364086111304	0.298352302058584	2.05248654656287	0.0401224011963713	0.343506596583455	1.62904629840341	1.63231999549306
CUL3	-0.00890532072360329	0.0309016235266731	0.773206706886968	155.373344087996	-0.00421823342562252	0.0621469916090131	-0.0678751025015144	0.94588505836021	0.988803860618583	-0.0251839785566011	-0.0110198482729623
DOCK10	0.0945794621594358	0.0414794942162923	0.0225988030248609	822.486943033285	0.126548686298389	0.0734696058619485	1.7224631167367	0.0849856586363873	0.471838791935075	0.376586692469382	0.337505373128803
RHBDD1	-0.0665530963796828	0.0507332418449919	0.189579444472147	103.060235245379	-0.106467437815755	0.090862673317747	-1.17174009885707	0.241301418638009	0.673945129536708	-0.248996454780045	-0.283538514870273
MFF-DT	0.235818198940398	0.260314695482493	0.364990581314947	2.86780953806552	0.28962215200066	0.507233427334372	0.570983962004813	0.568010514437369	0.867024725528823	0.924933806609677	0.772135292213768
MFF	-0.143129801216739	0.0880249397572335	0.103946636514346	62.3204474964015	-0.192432281668105	0.147701467608403	-1.30284610426686	0.192627307079105	0.626029519080352	-0.546298852583937	-0.512655452851547
AGFG1	-0.0570456275086525	0.0889892414045982	0.521496956342349	140.608914234812	-0.0327180822543589	0.139296476202074	-0.234880904000009	0.814301171394497	0.958761611923533	-0.212084533610053	-0.0869787845537584
[truncated: 9,769 more rows]
