# Supplementary material for: Integrative analysis reveals generalizable human neurodegenerative disease-associated glial states
Source: bioRxiv. 2025 Sep 25:2025.09.25.678630. Preprint. [Version 1] doi: 10.1101/2025.09.25.678630 (PMC12485690; doi:10.1101/2025.09.25.678630)
Supplement: Supplement 6 [file media-6.zip › microglia_diffexp/Mathys_2024_AD_MTG.csv]

gene	nebula_logFC	nebula_SE	nebula_pval	DESeq_basemean	DESeq_logFC	DESeq_lfcSE	DESeq_stat	DESeq_pval	DESeq_padj	nebula_zscore	DESeq_zscore
ENSG00000238009	-0.117408818862736	0.172540560426334	0.496206383922649	5.39252416388148	-0.134335612125193	0.293998449644037	-0.456926260284166	0.64772404818607	0.91573595898518	-0.687288734291421	-0.599014615206989
ENSG00000241860	-0.474636288606437	0.157305759517127	0.00255050001713912	7.95219739300597	-0.664444100792313	0.285871082246826	-2.32427881676615	0.0201105553959308	0.300427183665485	-1.90207899721613	-2.09061901021389
ENSG00000290385	-0.436093395618016	0.155711251438335	0.00509991099785079	6.28733308136174	-0.687053982897285	0.2811156200619	-2.44402635024692	0.0145243656721177	0.257102950554203	-1.77100976242051	-2.15423806223692
ENSG00000291215	-0.0660092608227103	0.175552888253075	0.706911073860076	5.80187425366866	-0.101682086522115	0.302623662666169	-0.336001770734904	0.736869531174008	0.943882868182989	-0.512499033290949	-0.507135040849511
LINC01409	-0.000991773495040735	0.12766038274362	0.993801422316348	10.6895666034019	-0.0669241903619662	0.240446406857248	-0.278333085682994	0.780756680432479	0.950989740974789	-0.291400105534495	-0.40933424764956
LINC00115	0.0441687835065272	0.162406271605195	0.78564911189392	4.05484005071753	-0.0311844775876569	0.302438945312648	-0.103109993177035	0.917875673891593	0.97830373813426	-0.137826795640041	-0.308770846402236
LINC01128	-0.0942008472885742	0.183924224850815	0.608530602551567	8.89822342019599	-0.150294834601786	0.326545839341909	-0.460256467835196	0.645332143729146	0.915020629936889	-0.608367541834546	-0.643920227729501
NOC2L	0.00118741772074212	0.161836281683962	0.994145850632176	10.8112872473336	-0.0602038912101214	0.276206690574932	-0.217966809872727	0.827454971564128	0.955446161739279	-0.283989532456552	-0.390424858411412
C1orf159	-0.0988628829638454	0.196303972291342	0.614527445688607	7.50383392545824	-0.13344167182256	0.370266896561518	-0.36039320031514	0.71855311084612	0.936189264870818	-0.624221293360962	-0.596499271059921
SDF4	0.0340308708824951	0.185413537473015	0.854374039233787	8.77134932537205	0.0354139120980925	0.338429583070154	0.104641892640784	0.916659971645861	0.978116958466912	-0.172301853089826	-0.121378165697541
UBE2J2	0.00454584767619709	0.0937751648763232	0.961336867518414	27.0969790344283	-0.00358110024276895	0.160714142298528	-0.022282421394609	0.982222671096752	0.996258386230188	-0.272568831770996	-0.231101237548786
INTS11	-0.470791251609577	0.232955808400775	0.0432852920537043	5.60745019031743	-0.645757078243748	0.422531830194293	-1.52830398113867	0.126437081930275	0.57394033022416	-1.8890035371802	-2.03803799036809
AURKAIP1	0.158513591257999	0.176606456765375	0.369424098365617	3.29026400532922	0.0464201027158579	0.3966644656255	0.117026118391165	0.906839356201111	0.976810344956757	0.25101496720688	-0.0904092552788068
CCNL2	0.113733621848904	0.135600044808173	0.40161340436555	28.3031931664942	0.14024678435156	0.219419385873391	0.639172258154459	0.522710877166066	0.866638071275333	0.0987358861741016	0.173597629516824
MRPL20	-0.0349011074673333	0.153901721900686	0.8205984796271	12.7024312693127	-0.0912657005130576	0.258836127330972	-0.352600316865183	0.724388100007032	0.938936532765953	-0.406712426732407	-0.477825706093781
ATAD3B	0.403089634430822	0.182491480405662	0.0271876198992204	8.50125084276781	0.5558273745042	0.309646622403569	1.79503774396021	0.0726476865518832	0.483100603636095	1.08272199131722	1.34294663637737
ATAD3A	-0.0285468483058069	0.241779399440291	0.906012342419976	4.44880559728085	-0.0365467546634586	0.417833443639094	-0.0874672796537226	0.930300092778877	0.982590630020368	-0.385104088037007	-0.32385907121754
SSU72	-0.0963763265349138	0.138934442841924	0.487881637019218	16.0607277816382	-0.173598650288697	0.237028417896271	-0.732395937286588	0.463926937794771	0.842312661000407	-0.615765491962917	-0.709491850599425
MIB2	0.665792623334139	0.345148429895107	0.0537303938978543	4.99428535626454	0.802314316677682	0.549613076544176	1.45978025436081	0.144350476990819	0.601090300567171	1.97607163542474	2.03650467990579
CDK11B	0.0251733245870597	0.110818312658931	0.82030047594243	20.1536783997222	-0.0414646097711801	0.187195202074401	-0.221504660972561	0.824699507801887	0.955043627060461	-0.202422887737077	-0.337696793965819
SLC35E2B	0.180517824262012	0.175118539127914	0.302619527970508	16.0030831879223	0.209214808423499	0.293602149011152	0.712579281616746	0.476106136014522	0.850252115746864	0.325842717759154	0.367657920985285
CDK11A	0.129905106180798	0.112430513641035	0.247916138068628	27.9735441559177	0.117741353146111	0.184349911586342	0.63868407710608	0.523028473243171	0.866760739543177	0.153728750293759	0.110272478504852
ENSG00000290854	0.138397395359392	0.186199741993363	0.45731591237649	10.4847640839731	0.151665904993791	0.312410566052951	0.485469831926507	0.627343107428296	0.906738026904486	0.182607689003312	0.205728430855042
NADK	-0.382836398994761	0.086135745358683	8.80675968303276e-06	16.0744066541554	-0.560113737453436	0.161242687107416	-3.47373110372628	0.000513275134241488	0.045361732840228	-1.5899036426225	-1.79705716048721
GNB1	-0.0516780244966526	0.0328932721394123	0.116163626237927	205.989986197123	-0.11424153712375	0.0567975812116989	-2.01138032089682	0.0442853003469017	0.407435220925118	-0.463764129569636	-0.54247447063939
CFAP74	0.216698798373493	0.138781083236871	0.118419182311742	27.5384222190155	0.28937849170526	0.222460675438951	1.30080739498911	0.193324390092216	0.663313428789718	0.448879994498516	0.593220244281904
PRKCZ	0.797743206233862	0.391507148870129	0.0415878456185525	3.7908342960888	0.979340689735628	0.611752241591335	1.60087797502481	0.109403948718488	0.551434012844675	2.42478372189678	2.53461652253877
FAAP20	0.0627140949434354	0.111718231267078	0.57455245993776	8.02832724228589	0.0227206999032322	0.238370539896747	0.0953167279525145	0.92406325616275	0.980949895204494	-0.0747614782594209	-0.157093970106208
SKI	0.0680183445776742	0.0564765846581391	0.228449062463374	193.673439298302	0.0486014404828425	0.094356048916754	0.515085583179954	0.606493216582691	0.898479719969241	-0.056723809397006	-0.0842714682601352
MORN1	0.0780762899346766	0.478600568405535	0.870412494600486	3.64774057645424	0.00734792419465137	0.730016394215983	0.0100654235341425	0.99196908957	0.998134327876791	-0.0225206892016819	-0.20034945516367
RER1	-0.0141949133431566	0.107987445519322	0.895419603906189	18.6680226507302	-0.0632558229863129	0.193682323154057	-0.326595746871533	0.74397366079947	0.94583360301489	-0.336298796385542	-0.399012298431614
PEX10	-0.00124356686820803	0.217844445097897	0.995445293933886	3.28807127293747	-0.0541139577233939	0.409126356302118	-0.13226710254627	0.8947730270889	0.973777252360004	-0.292256355862086	-0.37328917439899
TNFRSF14	-0.101060241433802	0.102094470559968	0.322237722727028	13.5182458105023	-0.190452857633675	0.189206529242535	-1.006587132041	0.314133220746549	0.758747934469252	-0.631693646132078	-0.756915746438818
WRAP73	-0.0225310190661691	0.162198725222017	0.889521297248961	7.22054139020807	0.0103904026974471	0.292837542220993	0.0354817986062931	0.971695559844145	0.993512046403029	-0.364646616530202	-0.19178861449897
LRRC47	0.046576489753231	0.218945628742053	0.831536902487074	3.915611295229	0.128846300961256	0.417678912432601	0.308481699999752	0.757715823022293	0.948183699150366	-0.12963913272997	0.141519269155275
CEP104	0.316024185144748	0.111633933483038	0.00464176431385454	16.2606302516571	0.411202209067677	0.199496448909782	2.06120064449686	0.0392839020812653	0.388976225246221	0.786646608016564	0.936004402843015
DFFB	0.08048380927105	0.177824199235516	0.650834463089478	6.81138402402104	0.0544695756372238	0.313622789428357	0.173678627552883	0.862118034976939	0.964495116376045	-0.0143336619002043	-0.067759874173465
C1orf174	-0.0670875751543089	0.182730905868651	0.713515610716169	3.11688063786248	-0.0297948619946049	0.379048852413862	-0.0786042796459216	0.937347383409037	0.984477611975604	-0.516165956641883	-0.304860785027482
NPHP4	0.35946219359198	0.0868151452032407	3.46478526146597e-05	22.1693706305289	0.518071177279307	0.170683543928082	3.03527314559157	0.00240317934917075	0.106881401554369	0.934362207100805	1.23670930774866
RPL22	-0.0958243596679662	0.0904482113823087	0.289399910992254	19.1393701331371	-0.14363884205004	0.172897097074773	-0.830776481966728	0.406099910803013	0.812401430208778	-0.613888469527027	-0.625191782598805
TNFRSF25	-0.20541443225526	0.446073495184211	0.645161252220666	6.63222391793147	-0.374418523004008	0.673088435826477	-0.556269433665525	0.57802667948473	0.887864134568094	-0.986561246309204	-1.27455317512197
PLEKHG5	-0.162799653136463	0.212722684737676	0.444084577141511	17.1428093454458	-0.268361194524722	0.332989240561555	-0.8059155126819	0.420291566007128	0.818156886839542	-0.841645126708036	-0.976132039327381
NOL9	0.0309733004459635	0.103938485917411	0.7657058685145	14.4457748480885	0.0296511550588681	0.196876103787356	0.15060819717813	0.880284794744563	0.969839884702676	-0.182699448765125	-0.13759324979981
ZBTB48	-0.177284186592665	0.0919711454676228	0.0539040778908882	12.323008255401	-0.308456623879893	0.180863758995026	-1.70546396687673	0.0881079270725906	0.510568075763491	-0.890901333735523	-1.088951433705
KLHL21	0.510992662851288	0.308741751857494	0.0979080319881806	5.22794816900372	0.344298146810902	0.510965242522387	0.673819113627514	0.500426321561943	0.861880302438304	1.44965779376073	0.747751629232581
THAP3	0.0492698648862221	0.165611578946354	0.766082871417717	3.8748606293482	0.00435570908836753	0.328831915167623	0.0132460046834177	0.98943152642316	0.998134327876791	-0.120480022182541	-0.208768866093235
DNAJC11	0.0475728107241041	0.0991922501345898	0.631510358167477	29.6870965026569	0.0408404052043121	0.165327479266653	0.247027326524719	0.804887075793258	0.953088740120472	-0.126251036582066	-0.106109251617211
CAMTA1	0.122563383485839	0.127184508116335	0.33521341634627	46.7218436153063	0.154337355628349	0.206444166635464	0.747598530603559	0.454702351306046	0.837386628336911	0.128762436114929	0.21324528371203
VAMP3	-0.0602904040699102	0.126164984754363	0.632743057646915	10.9814383665033	-0.141042680482412	0.234389540067929	-0.60174477257618	0.547344042227322	0.876966422505919	-0.493051448525569	-0.617886776006364
PER3	-0.495804302734585	0.383594905458276	0.196176929859909	20.8244839712927	-0.765522737918724	0.594118698052917	-1.28850133892022	0.197571503072032	0.66768649344774	-1.97406309593837	-2.37503124394014
ENSG00000236266	0.796620539535522	0.279582457177668	0.00438124678551686	3.67793733801013	1.12697767367415	0.472585660947385	2.38470560324432	0.017092793703952	0.279400428784049	2.42096597357347	2.95003332648765
PARK7	0.00853017641860741	0.118822892052899	0.942769828160469	8.03451965364801	-0.100547675417907	0.247801349178178	-0.405759192802498	0.684919544913574	0.927596765133523	-0.259019695238904	-0.503943066706566
ERRFI1	0.129904171839098	0.359873989501531	0.718120922660358	3.28627191671942	0.0886825702011866	0.571148766211835	0.155270527483368	0.876608049460382	0.9694059854966	0.153725572964759	0.0285076902005129
RERE	0.000573829458269257	0.0335470342911347	0.986352673224083	439.287945681111	-0.046120108163157	0.0625056441819385	-0.737855097195907	0.460602507801698	0.841465420898108	-0.286076105046369	-0.350796304746867
ENO1	0.790020045907818	0.146758295988547	7.31986915142899e-08	29.871656693571	1.13485746802552	0.250551067289874	4.52944575451578	5.91386147374472e-06	0.00420830382471674	2.39852028820895	2.97220527079249
SLC2A5	-0.0441355752802576	0.0449352752897983	0.325999706507956	240.159368915882	-0.102015499494584	0.0782340225876994	-1.3039787054312	0.192240843002674	0.663135200724007	-0.438115223360786	-0.508073188918668
MIR34AHG	-0.0653898736815609	0.0688262853201458	0.342076059620417	84.9773876126673	-0.139968414551798	0.110353367353473	-1.268365595981	0.204667421790115	0.673602129046083	-0.510392740993246	-0.614864036665708
LNCTAM34A	-0.0505267304473269	0.1648417478601	0.759211350319332	4.92405723368992	-0.112385122489147	0.30145478068084	-0.372809222780688	0.709290438140946	0.934174566117894	-0.459849030873873	-0.537250943215991
H6PD	0.10762065352787	0.0751427563628219	0.152082030909556	19.6901952778973	0.13376745187078	0.131382094931715	1.018155875352	0.308603885086208	0.753829346687996	0.0779480828193172	0.155366265538212
SPSB1	-0.0471941835828269	0.323938648150897	0.884167183577991	4.47362036065555	-0.265534352262935	0.494683957430371	-0.536775750000565	0.591422524293187	0.892957241772933	-0.448516348410681	-0.968177949868683
SLC25A33	-0.18724449327944	0.0799258814018948	0.0191434021367142	20.1984984270129	-0.285940489579133	0.142375755126696	-2.00835099574841	0.0446060063988973	0.40906405625678	-0.924772423177549	-1.02559616662368
PIK3CD	-0.0164373545900861	0.0552547576586004	0.766097736304848	117.472365315941	-0.0756446204671381	0.095641840868396	-0.790915563526487	0.428993265706585	0.822834522578991	-0.343924457967237	-0.433871549257256
PIK3CD-AS2	-0.46765873515596	0.186977694797283	0.0123791718388774	3.9294528444667	-0.756577303788578	0.357978714659198	-2.11347008301556	0.034560553011514	0.36916290491895	-1.87835107954855	-2.3498608323187
CLSTN1	0.27699943750307	0.228159545056852	0.224724712317759	14.5955289537092	0.387977013001211	0.357483426510756	1.08530069991801	0.277788496011967	0.734156723500932	0.653938774875352	0.870653997655686
CTNNBIP1	0.131378459804644	0.137162040656946	0.338146494496897	13.6201508245224	0.181321487274639	0.23336437868405	0.776988708804305	0.437165432011277	0.82677247010779	0.158739047058948	0.289172476389612
LZIC	-0.10512353074604	0.152111233499235	0.489504942347096	7.94330237241318	-0.207912470586732	0.265947516018974	-0.781780080893475	0.434343829264371	0.825875158802845	-0.645511296537001	-0.806043115595611
NMNAT1	0.118041694404136	0.125574182407419	0.347209542558359	8.98493316355396	0.156003193259404	0.240090768947635	0.649767560590506	0.515842375962301	0.865922360291159	0.113385948208313	0.217932570908838
UBE4B	0.218731039068761	0.0610018172079945	0.000336242346612229	57.0128164485043	0.257424079782758	0.109888068024887	2.34260265386099	0.0191497652036348	0.295382360958957	0.455790846595926	0.503307816387557
KIF1B	-0.406603334318597	0.185940043718697	0.0287611942848104	16.3767709772023	-0.631735547948625	0.298899433455371	-2.11353879345158	0.034554678286589	0.36916290491895	-1.6707256511642	-1.99858460175039
PGD	-0.0543603849596107	0.0983665786072098	0.580516358977874	12.4410257877201	-0.150405318908242	0.196312290978074	-0.766153347601859	0.443585063483687	0.831781456129843	-0.472885783552163	-0.644231105371741
DFFA	0.201307359796717	0.170924712150351	0.238894467253202	9.74947053924221	0.287637353091922	0.291956021890631	0.985207810509464	0.324522004883711	0.764065176658184	0.396539759496751	0.588321077293463
PEX14	0.171919075278599	0.0628080361978583	0.00619618534139799	43.2776592261899	0.202526191015233	0.11373911638272	1.78062040093361	0.0749744846872884	0.487676812646019	0.296601751083554	0.348837676948495
TARDBP	0.205623678595924	0.120227606860204	0.0872128675001139	23.3895872748693	0.276361995177367	0.206975363824231	1.33524101647219	0.181797476480749	0.648564927792619	0.411217863766609	0.556594791485601
SRM	0.0551814348452163	0.175247415123427	0.752854809131662	7.60958237862627	0.0816562769690939	0.343162192815693	0.237952427973178	0.811917991459849	0.953400730565724	-0.10037709552369	0.00873730340299496
EXOSC10	0.0983008424188397	0.125638822018538	0.433974726397729	16.8008500708434	0.106134231018801	0.219587006445222	0.483335661508173	0.628857422895349	0.907262645835507	0.0462550671739358	0.0776126838616669
ENSG00000226849	0.263206086987284	0.170210046726623	0.122017536628265	3.56956096385569	0.270678335155936	0.298241988911069	0.907579566996008	0.364100393829574	0.785935298947213	0.607033009448898	0.5406022683532
MTOR	-0.0909196573536305	0.0851399925443789	0.285572726477515	36.6888689647419	-0.154931576198489	0.149513935074386	-1.03623502465779	0.300092510513206	0.749704318578583	-0.597209504109631	-0.656966961166166
UBIAD1	0.128062740439681	0.162684571571968	0.431173987038847	4.70706220692549	0.160385378442838	0.335540408627225	0.477991247310607	0.632656434748452	0.908927029659108	0.147463588309828	0.230263040650569
AGTRAP	0.0219877348901822	0.125816913723878	0.861268400769446	6.31811299919596	-0.038524094212211	0.250438248408856	-0.153826719588447	0.877746365393924	0.9694059854966	-0.213255826615536	-0.329422853772232
MTHFR	0.00604955060116663	0.0704070828301047	0.9315280475185	43.874937429228	-0.00598993201148172	0.121292624283848	-0.0493841406008673	0.9606131667075	0.991746189342889	-0.267455328957523	-0.237879140807944
CLCN6	0.101894629333018	0.070512389723151	0.148441051329762	34.1799656042161	0.0965557012079817	0.127841534398111	0.75527645739371	0.450083121484699	0.834784924192473	0.0584761243997498	0.0506608853733129
KIAA2013	0.183977486290543	0.136826698655944	0.178753717747226	9.34776030339651	0.19206116948889	0.275720947658271	0.696578084182895	0.486066875097894	0.855504750737673	0.337607668949177	0.319391492938533
PLOD1	0.112729242322948	0.111561631924266	0.312272053663663	11.0282218545585	0.116836151616645	0.210275856035987	0.555632747473631	0.578461939995833	0.887864134568094	0.0953203860467263	0.107725447833617
MFN2	0.343383643425887	0.212328633229774	0.105829244579282	12.8627760153183	0.440118753362486	0.338805761348953	1.29902972018586	0.193933729912359	0.663313428789718	0.879685375563384	1.01736896402368
MIIP	0.0667971388716923	0.121517555069569	0.58253114736887	8.97236171942471	0.0502377441743882	0.230313566173715	0.218127594518232	0.827329697704336	0.955446161739279	-0.0608766501673957	-0.0796672828338417
TNFRSF1B	-0.0649728749646722	0.0732902149220668	0.375340074200064	169.687098534514	-0.13683418299607	0.116866167758486	-1.17086224029224	0.241654155003218	0.703735936787752	-0.508974692204076	-0.606045023834489
VPS13D	0.013817646407197	0.0285201718475549	0.628040439708651	149.370885101828	-0.0332592077186329	0.05957580434843	-0.558267036129565	0.576662050912446	0.887354915677545	-0.241039087358291	-0.314608663845224
LINC02766	0.114056635208514	0.106219115492131	0.282918453871192	15.4056430237381	0.0666923973112433	0.184636106060272	0.361209942812987	0.717942509917444	0.936189264870818	0.0998343276918584	-0.0333676414171213
DHRS3	0.189157856471748	0.0790202094774191	0.0166752533166082	74.7424522966019	0.222444257279806	0.130394566031589	1.70593195751667	0.0880207488820408	0.510568075763491	0.355224072466486	0.404882573069621
PDPN	-0.211651269226644	0.140858311251516	0.132946673406488	20.5654645093202	-0.381000451796474	0.240794785303433	-1.58226205487117	0.113589759267607	0.5563931977817	-1.00777027827341	-1.29307322172441
PRDM2	0.0257552831209772	0.0357787661862905	0.471618418123332	97.7211515793341	-0.0106251881439658	0.0786787587666905	-0.13504519276255	0.892576142924236	0.972995198702289	-0.200443875426137	-0.25092169448706
ENSG00000289380	-0.450755718381306	0.177273703607523	0.010999630391861	3.63860336103483	-0.655839510827772	0.332172591184461	-1.97439381885537	0.0483369803437359	0.420633804450321	-1.8208705610245	-2.0664076563444
TMEM51-AS1	0.309695223309226	0.193334893625171	0.109186811063171	4.2989923381893	0.466594867888558	0.335174785469966	1.39209417926328	0.16389388064948	0.630678949275619	0.765124295587093	1.09186671237911
TMEM51	0.125964319277799	0.0787486824051043	0.10969319241767	72.0890615974943	0.120020298009298	0.130388052871615	0.920485392380808	0.357319163106313	0.781610043236409	0.140327682449066	0.116684909632783
FHAD1	0.00499706571334513	0.290919971091786	0.9862955935385	10.9908461455417	-0.0932822337907793	0.418825662205152	-0.222723300429206	0.823750865701295	0.955035696055089	-0.271034416519065	-0.483499770863599
EFHD2	0.105232575927639	0.08475248794942	0.21436725284332	26.3441171907637	0.160148466318828	0.150440455955644	1.06453058322322	0.287088407467841	0.741373798050501	0.0698271692234236	0.229596423961801
CASP9	0.116790812057788	0.136286942691451	0.391473667714431	8.73233312158793	0.0760513045926261	0.252167757756709	0.30159012107329	0.762964539782145	0.948606288884496	0.109132188844569	-0.00703381064132596
DNAJC16	0.0799724135204776	0.114265265994445	0.483999848164905	22.8882648088338	0.112601361620448	0.205961615099858	0.546710422550602	0.58457769258496	0.88988949701662	-0.0160727179104887	0.0958097145350578
DDI2	0.03164930819707	0.0555731216738714	0.569011799443852	51.020863832958	0.00950378801574655	0.0977591489099814	0.097216353883132	0.922554581040639	0.980030612861046	-0.180400612020306	-0.194283346019356
SPEN-AS1	0.0264532504975382	0.124514339301742	0.831754859433934	10.0051717879232	0.0206346983336578	0.2281589701784	0.0904400046928827	0.927937567783035	0.981840364642756	-0.198070362623513	-0.162963502806942
SPEN	-0.0406219967516847	0.0406909703349904	0.31813151226249	87.5880161288848	-0.0781464607758221	0.0747583061339737	-1.04532144743591	0.295874428344772	0.747658738413596	-0.426166923338971	-0.440911157337144
ZBTB17	-0.0191739187249833	0.123207049318094	0.876329758811692	8.66607893896186	-0.0617607857132667	0.234713114797285	-0.263133083835591	0.792448004968546	0.951970073235286	-0.353230437340344	-0.394805604490941
FBXO42	0.0371771853866936	0.0490369735009212	0.44836358333561	79.7244763054966	-0.0137380223367732	0.0874805246882892	-0.15704092294513	0.875212596366472	0.969216229727725	-0.161602473709676	-0.259680500018723
SZRD1	0.149889955212512	0.0945985968903888	0.113083639038206	14.1587523056237	0.203348910907891	0.176859860218059	1.14977423739435	0.250236868762564	0.712370478801557	0.221689369411782	0.351152623103824
NECAP2	-0.0859257505433135	0.0840923101900915	0.306874285910967	15.8812901067449	-0.206349107512047	0.155096528691971	-1.33045600215764	0.183368073525242	0.650040125143951	-0.580227189251597	-0.801644168430937
LINC01772	0.114458364350551	0.183752808695928	0.533354745041394	3.71018356455635	0.158474089988649	0.347531780826697	0.455998843074658	0.648390810156935	0.916115789811235	0.101200450656673	0.22488511081292
CROCCP3	0.100261937663027	0.151779847236753	0.508885053605367	20.9236499083234	0.0882090558678546	0.247464907050027	0.356450766774873	0.721503016258533	0.937303986343274	0.0529239815466613	0.02717532885223
NBPF1	0.0534674657571796	0.0926718576481	0.563970043423319	25.0004985395855	0.0398844139216588	0.164734513993177	0.242113282486211	0.808692386404458	0.953088740120472	-0.106205630940059	-0.108799193071232
CROCCP2	0.0911343295518831	0.115631739927823	0.430613150855469	23.6570480092984	0.0751580557175238	0.203200413968897	0.369871567924207	0.711478186980344	0.934174566117894	0.0218845727767674	-0.00954720926900614
CROCC	0.0429827812321077	0.181056495650087	0.812346621840862	16.3994588721182	0.0415565210470975	0.294952910190107	0.140892052973178	0.887955220331092	0.972497993869797	-0.141859923371805	-0.104094264946995
ENSG00000238142	-0.0265134484318515	0.196998026715829	0.892938119511646	3.44616715931083	-0.140127279779916	0.372390318874056	-0.376291414351476	0.706700261434738	0.934041430232094	-0.378189294028345	-0.615311047188159
ATP13A2	0.367879952590925	0.225688855256934	0.103094830906365	9.73326454196672	0.506676459664273	0.366811100814873	1.38130077998918	0.167186498495411	0.633988659550042	0.962987697953742	1.20464717096382
SDHB	0.161917218284078	0.0707148077526539	0.0220374641174572	27.134399254524	0.195271433271274	0.128538617715976	1.51916549859555	0.128720843319668	0.578308310041043	0.262589365370813	0.328424443116287
PADI2	0.253565087150501	0.083206956471743	0.00230828396163569	223.922648946506	0.278200708510479	0.127385390990785	2.18392946276394	0.0289674316532447	0.342130479671897	0.574247757141772	0.561768511483414
RCC2	0.0907909092217448	0.0456310690814317	0.0466269613136436	61.8934742855318	0.0892091488698936	0.0830952339367019	1.07357720345127	0.28301221940392	0.737348138723085	0.020716735170545	0.0299893624871333
ARHGEF10L	-0.0431416996287043	0.0560711752804477	0.441650201058053	78.017390821207	-0.111753366813618	0.102833975546973	-1.08673584016568	0.27715356987124	0.734156723500932	-0.434735442783074	-0.535473326817961
IGSF21	0.0457674867451515	0.073001213605046	0.530697615108866	338.76870754766	0.0191526636737387	0.115227634519691	0.166215888693487	0.867987056006641	0.966229747564874	-0.132390234087313	-0.167133610359542
UBR4	0.0584698587864565	0.0431494367561392	0.175400043552582	55.9981465604072	0.0421191592758469	0.0881686894850728	0.477711073192006	0.632855861905326	0.908927029659108	-0.0891944577857437	-0.102511129281856
EMC1-AS1	-0.219569056087384	0.102420427279694	0.0320488025803288	12.850491561113	-0.325058717425659	0.18591546732846	-1.74842213021132	0.0803909586143573	0.498078392087321	-1.03469556033316	-1.13566593880837
EMC1	0.343442500721647	0.231324762542571	0.137629468833329	6.62470656630774	0.457914442558794	0.379235856337702	1.20746610560746	0.227252690662144	0.696438478359957	0.879885526100078	1.06744197508625
MRTO4	0.45659850889216	0.198938419402822	0.0217230909229577	3.65685520785641	0.605189605629761	0.391586358705696	1.54548183861686	0.122229758488339	0.569896171473483	1.26468464867481	1.48184069762766
SLC66A1	0.145297143776699	0.163104749110794	0.373025180704857	3.96729404332736	0.186335354468415	0.314164941373501	0.59311313876645	0.553105438058211	0.877851467659464	0.206071022324203	0.303280355252336
CAPZB	-0.0164577131650899	0.053837410200809	0.759838492235288	373.023521452157	-0.0725305754785378	0.0902644105669422	-0.803534582710728	0.421665816544066	0.818607530811115	-0.343993689481542	-0.425109336822355
MICOS10	-0.193994372903658	0.137219863194287	0.157435765646791	105.038227980136	-0.3159659307786	0.212723792726195	-1.48533422956262	0.137455308751376	0.592669852179258	-0.94772611161953	-1.11008091080832
NBL1	0.400728452330737	0.315401323241382	0.203894087542536	10.2895369653844	0.584889413899631	0.482839337679353	1.21135410530293	0.225759720780279	0.695692369541445	1.07469253874955	1.42472058759079
TMCO4	0.144189518995949	0.0715115576834497	0.0437674966445962	33.8306313097474	0.158399410554379	0.127739186985237	1.24002206599833	0.214967232609368	0.684982651421835	0.202304425652354	0.224674979915651
OTUD3	-0.148812109528457	0.188423266041202	0.429658795475203	6.80493975940211	-0.345833161849509	0.333002458425996	-1.0385303564549	0.299023210065243	0.749123651856966	-0.79407898687721	-1.19412048777127
LINC01141	0.148684084109474	0.0889195315212737	0.0945007567489792	111.764615319272	0.15846369873759	0.142525363868485	1.1118280594871	0.266212084930303	0.724331394515234	0.217588675600739	0.224855872202182
DDOST	0.143970259418209	0.10036024523806	0.151419719544901	11.5910620438006	0.150418670462556	0.195832796520624	0.768097444018856	0.442429295321807	0.830547009895352	0.201558809979848	0.202218997318009
HP1BP3	0.260094980390677	0.0591963112076232	1.11401641919347e-05	150.268700701384	0.343220680526129	0.102841926711824	3.33736143905467	0.000845778816729081	0.0593937045379356	0.596453358328589	0.744719884825166
EIF4G3	0.0968772748654692	0.029487772533211	0.00101860402300643	463.543000915384	0.0872440093289142	0.0543652856558544	1.60477422819389	0.108543499561671	0.550440808991312	0.0414140732725127	0.0244599079720833
NBPF3	0.36960031567997	0.276357032602071	0.181091608317485	3.45307573725513	0.482858524224231	0.486178843122282	0.993170581268557	0.320626832318983	0.76171173117579	0.96883797685521	1.13762893235443
USP48	0.164239699197327	0.0767544000402492	0.0323702654126829	51.9959534435854	0.209326067924724	0.137690148261836	1.52026902844685	0.1284433747373	0.577508248502925	0.270487210408508	0.36797097984882
LINC00339	0.604759325031067	0.175859910832703	0.000584148245428073	3.51128884924287	0.775990520632158	0.336382991376286	2.30686610359594	0.0210622857018193	0.303995345682509	1.768521369075	1.96243552101816
CDC42	-0.0972019713505603	0.0416745043171995	0.019679207278317	62.2305849330212	-0.174172822272156	0.087275243194644	-1.99567272340577	0.0459695579623054	0.41434929620143	-0.618573185568902	-0.711107439620026
ZBTB40	0.0995861386225508	0.0914927162166965	0.276392198060888	32.0021984402465	0.098242893451685	0.158543954218544	0.619657141364486	0.535483538054162	0.872125218461225	0.0506258545446903	0.0554082595801607
C1QA	0.076111821956369	0.0766927433834326	0.320990082669956	99.2624012426657	0.0976038473612109	0.128467001160971	0.759758120600264	0.447399180319966	0.833803869888054	-0.0292010729179385	0.0536101296170662
C1QC	0.0317064165468783	0.0633758765154288	0.616869791434652	127.715102361919	0.0274622988558042	0.111837229420397	0.245555965559313	0.806025979995981	0.953088740120472	-0.180206408961597	-0.143752191983018
C1QB	-0.019281931111461	0.0665869381329644	0.772141182420509	177.298337503136	-0.0444543887811845	0.115451784002134	-0.385047222660178	0.700202429077792	0.932364376765308	-0.353597745026571	-0.346109350276009
EPHB2	-0.235350160562617	0.0876673719073124	0.0072620784869583	68.2309612257586	-0.379788039221327	0.141642458157066	-2.68131494018681	0.00733334629776349	0.185657204016773	-1.08836089594821	-1.2896617692306
KDM1A	0.205146291432686	0.108989672217476	0.0598014809705994	23.3432271930549	0.281715030850564	0.194969855979364	1.44491582781074	0.148481529924688	0.606773296483968	0.409594457599208	0.571657013101493
ENSG00000240553	0.093803366988316	0.155087264595173	0.545283659617235	5.32585648289269	0.122135456929941	0.294727961015417	0.414400644272608	0.678580717173642	0.926669294199386	0.0309609203809605	0.122636484470041
LUZP1	-0.0744953267147203	0.05805174284847	0.199401923402862	66.9406056685156	-0.151376743261669	0.106329858426734	-1.42365226006554	0.154547159715501	0.617156216158223	-0.541356809048081	-0.646964471967382
LINC01355	0.145695437160263	0.140815394468758	0.300829775883233	6.81632329813439	0.219036540204538	0.265247902337153	0.825780480352765	0.408928628829873	0.812575449192679	0.20742546162443	0.395294034355232
HNRNPR	0.0392598483417504	0.0717764145576522	0.584396443794998	48.8697303310015	0.0188824530754558	0.121838442307523	0.154979436028869	0.876837529088308	0.9694059854966	-0.154520155318618	-0.167893921361144
RPL11	-0.123149271693154	0.0774505246541924	0.111826256153423	48.3415140432304	-0.20457470036919	0.142359375599532	-1.43703004812746	0.150709455750654	0.610733762597751	-0.706809758831256	-0.796651391387372
ELOA-AS1	0.756132654816379	0.183529387969134	3.78947878676329e-05	10.3169363031833	1.10512490098269	0.309806283480105	3.56714811774844	0.000360887512486192	0.0357679686755703	2.28328258612703	2.88854460769422
ELOA	0.258847194858806	0.17996968296852	0.150353995064741	12.1970801890338	0.331604935752694	0.301802342120567	1.09874871554251	0.271877687212191	0.730044731365532	0.592210130014083	0.712035828022192
LYPLA2	-0.0281188439284088	0.141297001380307	0.842258644224949	5.27203672121271	-0.109153631355979	0.285252757709972	-0.382655832084751	0.701974967177547	0.932472295382521	-0.383648613320784	-0.528158264114062
GALE	0.125255966837329	0.136842424434371	0.360018450908577	9.89587786175738	0.123745069465153	0.238775261234859	0.518249121894739	0.60428446599092	0.898082394952001	0.137918854124582	0.127165567069373
HMGCL	0.0166387126059108	0.0883136273489679	0.85055932561338	19.1616780056015	-0.0190396091421053	0.151182485760981	-0.125937928896121	0.899781058765242	0.975437679874534	-0.23144574966866	-0.274597956253441
FUCA1	0.112154697035853	0.107881152209199	0.298519524723497	10.0058136208326	0.152475216751366	0.1970805748958	0.773669433590714	0.439126300202483	0.827725273087928	0.09336658327542	0.208005649575996
PNRC2	-0.0692378075048136	0.118842801168901	0.560162653324492	13.9646882167068	-0.142444528879212	0.222316569055979	-0.640728351845628	0.521699190374842	0.866337474874301	-0.52347805199752	-0.621831257701155
SRSF10	0.152395382127807	0.0750913135200759	0.0424106935556059	44.1162344155071	0.186736994518295	0.131372718325075	1.42142902193911	0.155192074343371	0.617156216158223	0.230209341919364	0.304410478758031
IFNLR1	0.529899109977985	0.113560918279511	3.06805914754441e-06	23.0630969241976	0.711283222024909	0.183783890077417	3.87021529321906	0.000108739281233451	0.0201794006271968	1.51395119172503	1.78036393934197
GRHL3	0.361770638122661	0.208610109746109	0.0828834652985058	2.97980326092159	0.431193779888912	0.38787952646901	1.11166934695988	0.266280344020778	0.724331394515234	0.942212319916558	0.992256124023754
STPG1	0.458033379728476	0.241237884632092	0.0576066538496239	3.50657701995292	0.572709583942646	0.421151994358866	1.35986435209574	0.173872853576208	0.640865056918693	1.26956408060025	1.39044932372186
NIPAL3	0.656713156718956	0.101547899485635	9.99488266459736e-11	21.3991868606814	0.948714883155992	0.1975771640042	4.80174360198746	1.5729000981306e-06	0.00179516704643843	1.94519593696687	2.44844248708864
RCAN3	0.330433546668358	0.12311584091902	0.00727636688890848	10.7438688125503	0.386754176117071	0.218840691304933	1.76728639363585	0.0771802773651947	0.491539760387119	0.835647184837833	0.867213213533657
NCMAP	0.274000907640513	0.13474345150659	0.0420019594170297	12.5105602098793	0.327226178136601	0.23413539593963	1.39759380175466	0.162235080711422	0.628436400737857	0.643741952993943	0.699715002673297
SRRM1	0.105257926945505	0.0488984196755291	0.0313514335589308	64.927493096183	0.11298421276582	0.0899963498105454	1.25543105918926	0.209322320200536	0.677267792003795	0.0699133780742729	0.0968869703483096
CLIC4	-0.210063521381308	0.152565228385154	0.168550345318196	19.2214476359587	-0.363894241703227	0.277897775478384	-1.30945359701713	0.190380746341224	0.660638519650918	-1.00237097170867	-1.24494024762102
RUNX3	0.216091611360958	0.161380613622811	0.180564682296786	8.71276857660535	0.24053367991017	0.267424238426903	0.899446068632691	0.368415110104273	0.787899264930469	0.44681519004456	0.455782083029234
SYF2	0.294686881098056	0.201581261106966	0.143775092972256	6.82401664183995	0.409405477741061	0.346306918606905	1.18220415401455	0.23712470478534	0.700203613500255	0.714086820798683	0.930948810637416
ENSG00000284602	0.239598983955644	0.196582781999346	0.22291260066428	3.06862031713594	0.487192659333976	0.362703583440865	1.34322538176248	0.179199005298782	0.644408726674915	0.526754527731711	1.1498242001467
RSRP1	0.0984798473409013	0.0757580180984568	0.193626197630834	131.199945583226	0.101633323875271	0.122574963555938	0.829152389092	0.407018182064691	0.812458507368231	0.0468637925793255	0.0649481575989631
TMEM50A	-0.0290909806848999	0.176240876737619	0.86889380190954	13.2838196147341	-0.0768014644792999	0.294838851519968	-0.260486242173883	0.794488726279322	0.952097157039616	-0.386954468458027	-0.437126644487322
MACO1	0.146560577130393	0.104344140156694	0.160143684460209	36.7719285710987	0.214539253703753	0.180987176617606	1.1853837255942	0.235865763352984	0.700203613500255	0.210367462732392	0.382639695755518
LDLRAP1	-0.132502751450792	0.11745199182726	0.25925913973725	8.07287693092378	-0.281388909639366	0.216731038790705	-1.2983323072202	0.194173169274382	0.663658152044431	-0.738617268321483	-1.01278905866838
MAN1C1	-0.195119128650767	0.0843577056971659	0.0207227985787629	72.7203837542145	-0.325594454286166	0.137027434750018	-2.37612602819396	0.0174954860635421	0.282521661486004	-0.951550963976873	-1.13717338015818
ENSG00000233478	-0.324861495974147	0.151921890743104	0.0324887098349391	5.32858013297958	-0.379967006806697	0.286528234166402	-1.32610668513048	0.18480436210803	0.651993873737752	-1.39275377692494	-1.29016534320198
SELENON	0.159546903458748	0.130067731520383	0.219956132015659	9.21216352774036	0.246932423385085	0.23883365585336	1.0339096577607	0.301178399636035	0.750229091143988	0.254528855993012	0.473786687923796
MTFR1L	0.24353486487607	0.142852888883433	0.0882326981078068	6.13859057406241	0.367386360907101	0.283346875135809	1.29659577410554	0.194770307252962	0.663803394880614	0.540138912257331	0.812716598394535
PAQR7	0.268139155728408	0.0903120062200285	0.002987403536498	15.3766604594488	0.355729347262205	0.162557284091628	2.18833225007434	0.0286454093724942	0.341551706538241	0.623808437938078	0.779916420398704
PAFAH2	0.0861110726470296	0.104035733300179	0.407836628419031	10.9018333914743	0.0910559685148267	0.179010951095709	0.508661441981521	0.610989553685365	0.900837206794416	0.0048024497794418	0.0351858917977535
PDIK1L	0.056817277190806	0.133629044325551	0.670700661736317	11.7978100135237	0.0453630346175531	0.240786676474708	0.188395119205518	0.850566925505438	0.959674899041492	-0.0948142384608555	-0.0933836038413388
CEP85	0.0302172123485952	0.179115300491568	0.866030593547591	6.43593659443076	-0.0255819154966376	0.321034180165747	-0.0796859558176325	0.936487029564367	0.984206233685204	-0.185270607302444	-0.293006514351498
SH3BGRL3	0.451514808609729	0.135967539457179	0.000897744908800132	7.83216136929821	0.699035893653561	0.290109286646315	2.40956055469464	0.0159717453280663	0.270178145216766	1.24739698149973	1.74590275032813
UBXN11	-0.0803401750730808	0.208931150418431	0.700586091375108	4.05053131782942	-0.167379098861408	0.382810545514987	-0.437237429382297	0.66193916768379	0.920508914890982	-0.561232841759401	-0.691991451261846
DHDDS	0.170089178971014	0.130102379444436	0.191094305445697	12.5644579903016	0.238534280568926	0.232047725741269	1.02795353760498	0.303971683872353	0.750645265015094	0.290378992743579	0.450156229249244
DHDDS-AS1	-0.0171093202047304	0.15517368960672	0.912203847703904	4.87748948040423	-0.0726165566196825	0.310848362498481	-0.23360765369976	0.815289585350695	0.953731814968235	-0.346209548994184	-0.425351268145397
HMGN2	-0.147819695676007	0.179222381193917	0.40949441185206	6.65613319123922	-0.21038400710774	0.321704436133357	-0.653966757923503	0.513133222463539	0.865055143251479	-0.79070417730388	-0.812997455727807
RPS6KA1	0.0539184587624979	0.0437118146816796	0.217389828156786	93.9793852346382	0.0321171008855746	0.0746884643509575	0.430014208548429	0.667185305537879	0.921450030620225	-0.104671980932961	-0.130654640606411
ARID1A	0.0304874951178819	0.0367056086985506	0.406202459358078	180.317060063114	-0.0053599002724956	0.0624993915433543	-0.0857592392523944	0.931657809418934	0.983339805966351	-0.184351481803497	-0.236106375174199
NUDC	-0.318164957082283	0.216224669310667	0.141168000819625	14.1327916081454	-0.523620248966126	0.350740914637441	-1.492897540931	0.135464008943517	0.588978750086801	-1.36998147935508	-1.69437280628328
SLC9A1	0.214519502610767	0.125111869756544	0.0864146430709731	7.88657872382283	0.24623356840812	0.25198845122606	0.977162116795672	0.328488899540395	0.766234815055545	0.441469065897498	0.471820269393629
WDTC1	0.176570239953042	0.074564762242108	0.0178839634916154	29.7226438656727	0.205566018382449	0.146078573756601	1.40722908977032	0.159359468342418	0.624391007974575	0.312418534607583	0.357391057922269
TMEM222	0.553387988090638	0.16196909175151	0.000634020603133729	7.84688699654948	0.767379559246213	0.288096993637827	2.66361529690554	0.00773059148031899	0.192102804976445	1.59382763694563	1.93820623942185
MAP3K6	0.595883772839115	0.27056309083606	0.0276382080022304	3.45019025610991	0.82266189594458	0.455126641006448	1.80754502554581	0.0706773409634301	0.479904540358558	1.73833910344856	2.09375812766432
WASF2	0.106657855053681	0.0412799878035287	0.00977278953677509	256.425030019888	0.109510298479821	0.070859768996854	1.54545096646707	0.122237220536455	0.569896171473483	0.0746739835109911	0.0871121677793074
AHDC1	0.178378949829682	0.124315812576626	0.151319744462887	22.121084918692	0.261659804632263	0.208376795736515	1.25570509762095	0.209222910330226	0.677151408388368	0.318569246220481	0.515226180150127
FGR	0.254746075787843	0.151329675138442	0.092300622716371	12.8814764076993	0.257784904140585	0.265377349483917	0.971390002356657	0.331354105179848	0.767901950299696	0.578263835463793	0.5043230938439
FAM76A	0.193950992150955	0.181791126166786	0.286021864883355	7.52021008424353	0.294909626887381	0.323473863379959	0.911695380287878	0.361929096548674	0.783648481351219	0.37152364359453	0.608783597300025
STX12	0.0978646510470776	0.0503588793499857	0.0519745485830321	71.8872459821201	0.120905374785635	0.0939184577940552	1.2873441240992	0.197974370515574	0.66768649344774	0.0447717517067112	0.119175313838198
PPP1R8	0.049053021272504	0.102679908456334	0.632844131831947	10.1457874260704	-0.00333170920829088	0.208195998896434	-0.0160027532995397	0.987232195161461	0.997638988237774	-0.121217422110691	-0.230399508051795
THEMIS2	-0.117636307276361	0.101132972323235	0.244754648163869	36.3489845424262	-0.221135998659698	0.163593690335532	-1.35173916674993	0.176458770843657	0.643450470370115	-0.688062333001504	-0.843251107945871
RPA2	0.11391276697948	0.100341550188418	0.256270492907108	20.1441530957596	0.0952567266282252	0.172947000010653	0.550785654693969	0.58178061914219	0.889709338126815	0.0993450883735608	0.0470058671391421
EYA3	0.0898295402768795	0.04723369908694	0.0571959458231007	83.207972415096	0.0546166741088709	0.0857580589055142	0.636869290255812	0.524209987683705	0.8671985698531	0.017447497129757	-0.0673459726202954
ENSG00000289576	0.128885717866086	0.105845396167921	0.22334597420777	17.2714579641967	0.109874915466193	0.190053528824685	0.578126152908987	0.56317895130535	0.879627176797381	0.150262211173072	0.0881381168274602
PTAFR	0.0761059404093985	0.0646310063256698	0.238977911321853	69.8915807270074	0.086036346833253	0.108303783482686	0.794398349407682	0.426963564794445	0.822381090573412	-0.0292210737482104	0.0210618211186875
DNAJC8	0.0334819003927638	0.132328968019968	0.800252612745261	13.4609971660538	0.020261437681144	0.247328870855168	0.0819210374069465	0.934709505233741	0.983789238623477	-0.174168686024139	-0.164013773160417
ATP5IF1	0.221169567877815	0.257706318443917	0.390769170695149	4.44296030746912	0.0424092746175907	0.425705452316477	0.0996211685493352	0.920645087354427	0.979034431240531	0.464083324929762	-0.101694810871464
SESN2	-0.3791700897777	0.207941395963985	0.0682357354483612	9.17501764220066	-0.514402462603079	0.365807468803857	-1.40621093463484	0.159661498137339	0.62471658032183	-1.57743596554001	-1.66843605758882
PHACTR4	0.00550615977356896	0.039476747410073	0.889071999142544	101.163181408258	-0.0367079338032366	0.0700221983795746	-0.524232809776281	0.600116623269013	0.896395862968576	-0.269303187653277	-0.324312592559711
RCC1	0.181890714921779	0.0987486837394725	0.0654816092807475	12.0745134157021	0.20393722925653	0.177962089975034	1.14595883474475	0.251812185335312	0.714282026646059	0.330511379457376	0.35280801676994
SNHG3	0.140809707174857	0.129782211015784	0.277935278096013	10.8968344362261	0.194867429604728	0.238281608144812	0.817803065548811	0.413469647333987	0.814441691380518	0.19081101364312	0.327287668932319
TRNAU1AP	0.395402261978727	0.0833362983421547	2.08858564910837e-06	19.1802622172396	0.576107525287064	0.151873456927369	3.79333911891252	0.000148634945026558	0.0226647057601925	1.05658025812693	1.400010355759
SNHG12	-0.0544421383320614	0.116087950909678	0.639088789252544	14.3295565132912	-0.120558531721384	0.203660885044117	-0.591957221904778	0.553879234441999	0.877851467659464	-0.473163794649365	-0.560249052836247
TAF12	-0.0386220284448344	0.0898084858534213	0.667160168437295	14.7598423563039	-0.108027949626771	0.157275992310964	-0.686868657062293	0.492165499694135	0.857612339978991	-0.419365816954115	-0.52499085244162
GMEB1	0.0310200789776735	0.108787054728894	0.775533095863028	16.7492642928735	0.00628905110961874	0.191290479654936	0.0328769686863841	0.973772699190919	0.994170233492479	-0.182540373358981	-0.203328882547224
YTHDF2	-0.0475581077060528	0.0561871313437111	0.39731653994336	39.3709876037659	-0.120048799415244	0.105373578001802	-1.13926851200964	0.254591177491822	0.715133218038871	-0.449753911360853	-0.558814782372052
EPB41	0.0991280180773101	0.0464616588016155	0.0328800826491164	156.150662712992	0.097552002981879	0.0810510112299482	1.20358773445918	0.228748962559095	0.696736324224395	0.0490679665748667	0.0534642513568211
SRSF4	0.0373849482008295	0.0511371752665175	0.464735280939176	84.9659612203028	0.00542927845834176	0.0897180203363004	0.0605149159331713	0.951745536424821	0.988465468570714	-0.160895954012881	-0.205748086715367
MECR	-0.080175088740295	0.191421866185732	0.675333243832646	8.18104556097525	-0.13589263809876	0.332134060455969	-0.409149961651629	0.68242961309896	0.926934018418287	-0.560671448007251	-0.603395731214303
LAPTM5	0.0292631465246106	0.059674243930054	0.623863950119236	168.339863245627	0.0343612917263499	0.105607038457683	0.325369333599091	0.744901562158374	0.946350810503432	-0.188515010298656	-0.124339999371838
SDC3	0.0583061668494178	0.188546543435538	0.757138832263046	6.54233017869337	0.180044018790551	0.366929623198089	0.490677250916188	0.623654738876977	0.905265056658167	-0.0897511097458423	0.285577971404152
PUM1	-0.032087527410779	0.0257813098162998	0.213277262473876	184.863184568262	-0.102756864174086	0.0528603539408988	-1.94393068742926	0.0519038100619213	0.425687952490432	-0.397144546470809	-0.510159220057366
SNRNP40	0.0470177878761962	0.0819203680089492	0.566005001619111	17.0179713110504	0.0711707967398039	0.155255109764881	0.458411944364249	0.646656511964017	0.915282997676576	-0.128138451208447	-0.0207664467314198
ZCCHC17	0.0293942004154885	0.127831415321508	0.818134473971321	15.5204112372195	-0.041245881129252	0.223117378379549	-0.184861804261109	0.853337430361097	0.960532216091205	-0.188069347509422	-0.337081341448855
PEF1	0.111647908699944	0.298349837301311	0.708242060224037	3.48498354304145	0.158420323597607	0.480339987348649	0.329808735000486	0.741544486771204	0.945329732687905	0.0916431952720612	0.22473382445004
PTP4A2	0.141386995231048	0.118674931578973	0.233504258088346	19.2255729315428	0.190772224355658	0.22631480253092	0.842950713882686	0.399256008808404	0.808952552647833	0.192774143494438	0.315764695279649
KHDRBS1	-0.0303692255315167	0.0630231259148979	0.629895234356414	69.5684116442099	-0.0749574130597652	0.109095682938713	-0.687079552926708	0.492032598438456	0.857612339978991	-0.39130127693392	-0.431937904331675
TMEM39B	0.0556748283794161	0.10025390996411	0.578663337963252	10.7024601206029	0.0437981096102558	0.188437550886384	0.232427716260563	0.816205823821558	0.953731814968235	-0.0986992579778658	-0.097786945928182
KPNA6	-0.0431057696626358	0.0535011739203972	0.420417209566677	50.7203350081542	-0.0961795778351483	0.0978853628854812	-0.982573645333179	0.325817320606116	0.764514732102589	-0.434613259086063	-0.491652236260435
TXLNA	0.00647092378519677	0.101221429462099	0.949027240530381	16.3334021892242	-0.0179786013637491	0.20479027221987	-0.0877903094168784	0.930043339991485	0.982510155489817	-0.266022404324418	-0.271612522329695
TMEM234	0.00631778219278142	0.213885963917086	0.976435443215793	3.12701045694502	0.0216280461341202	0.393693381255249	0.0549362706204546	0.9561892357208	0.989948002141981	-0.26654317870789	-0.160168448631021
ENSG00000291132	0.277037338696267	0.186503446810176	0.137430629660119	2.9923567551958	0.502211841987688	0.344858286628429	1.45628468695839	0.14531393688919	0.602355748024662	0.654067661941294	1.19208475498523
HDAC1	-0.0386266493416112	0.0767545640763213	0.614789293965454	19.0393499846405	-0.105703394651505	0.13169208209466	-0.802655656818653	0.422173789563596	0.818704351801233	-0.419381530808412	-0.518450084859761
FAM229A	0.0700511221946072	0.204109306922905	0.731445026553309	2.9080256525651	-0.0896617587857997	0.436663623783058	-0.205333702883263	0.837311413911353	0.956816032690957	-0.0498111314399798	-0.473312579854795
BSDC1	0.0272049784357721	0.0633795006176431	0.66774901713551	26.0283672444096	-0.00153638836508654	0.129133002809163	-0.0118977204251733	0.990507216524216	0.998134327876791	-0.195514031274219	-0.225347884624854
ZBTB8A	-0.441722072297048	0.1761370929929	0.0121474730128269	4.26561400313714	-0.724359780433861	0.351771890328074	-2.05917471051567	0.0394775048870475	0.389448139708267	-1.79015068018852	-2.25920806885709
ZBTB8OS	0.107697577718899	0.14306663350959	0.451582642322022	21.9083124621873	0.143976913381773	0.237455750535546	0.606331550434365	0.544294611805633	0.874311615713066	0.0782096717679862	0.184093361945857
RBBP4	0.115793589907449	0.0563604352204159	0.0399254779601558	31.9887427390768	0.096039310989366	0.105673874188388	0.908827387346031	0.363441247573483	0.785616013892134	0.105741028139393	0.0492078810617568
YARS1	0.144345702837465	0.164342810360501	0.379769670381687	20.776216498113	0.180715459052276	0.273776691097675	0.660083436349964	0.509200287407727	0.862867735797758	0.202835545529658	0.287467251177604
S100PBP	-0.00391891433414645	0.061997828588669	0.94959887613118	57.438779350285	-0.0522173548379559	0.106214193350403	-0.49162313614424	0.622985784674535	0.904727927294692	-0.301354161397293	-0.367952566402738
ENSG00000287691	0.49922851074155	0.182617829203539	0.00626206705847776	3.76836061811238	0.678025458951332	0.313601361095413	2.16206159495922	0.0306134287780852	0.351482184074859	1.40965253480142	1.68678417853984
RNF19B	-0.264372551444065	0.0781367593367003	0.000715787944982436	26.3339746952119	-0.434135661276761	0.137407411678977	-3.15947776013005	0.00158052162689435	0.0847763208315092	-1.18705464386987	-1.44258358363106
ENSG00000236065	-0.296772105039236	0.168736712071234	0.0786135230624468	3.98101891527035	-0.550385874487834	0.305375478275343	-1.80232505110177	0.0714942794085987	0.48146326961678	-1.29723279522749	-1.76968517255696
AK2	0.190367907986595	0.0739691926996815	0.0100643436438538	27.1019746088464	0.217272713274505	0.135590144929841	1.60242260517481	0.109062189396437	0.550936966217495	0.359338982215528	0.390331027617717
AZIN2	-0.246454791308996	0.161861625762832	0.127852190544292	38.144596234107	-0.451876287512836	0.271888668345777	-1.66199014568036	0.0965147503442207	0.527495363632469	-1.1261233818896	-1.49250166008073
TRIM62	0.156094632841873	0.155392693426007	0.315129386390999	5.62693000325235	0.086944790386011	0.316500344166807	0.274706779908548	0.783541521882542	0.950989740974789	0.242789040089803	0.0236179741041199
ZNF362	-0.0227651307617174	0.0583007294656341	0.696183392591279	41.6435974252107	-0.094170280916746	0.104374532807901	-0.902234274811691	0.36693243120113	0.787476224260684	-0.365442738419689	-0.485998532955479
ENSG00000225313	0.280560028557547	0.0995162310708296	0.00481376779793546	20.0113697633142	0.380937982277842	0.189398695223187	2.0113020410671	0.0442935630512932	0.407435220925118	0.666046946025624	0.850847770462524
PHC2	0.2063296132574	0.0542350274485631	0.00014217082346982	224.49414822614	0.249496714862688	0.093988398511159	2.65454799544293	0.00794147413046688	0.194167300524483	0.413618470174724	0.481002019350933
PHC2-AS1	0.170112213913348	0.194136618847877	0.38089413558714	3.00015838282353	0.117862770690205	0.364188336867289	0.323631370801297	0.746217134638367	0.946674611988806	0.290457325531575	0.110614119784466
SMIM12	0.348520297039466	0.140172951198926	0.0129057653190861	11.6184958662656	0.476105410749197	0.243493043213612	1.95531422362453	0.0505459933789396	0.424123760922119	0.897153116211295	1.11862721109419
TMEM35B	-0.0611776687113159	0.144479571322538	0.671978108063423	5.34026701734385	-0.069114439702024	0.246202074502102	-0.280722410003227	0.778923318941921	0.950815473118478	-0.496068686947324	-0.415497109802561
ZMYM6	0.0527410833692216	0.0438306388061104	0.22886311131128	62.3277363691782	0.0166354725502491	0.0817418292037672	0.203512359734206	0.838734586148648	0.957516564346705	-0.108675772031629	-0.174216412131515
ZMYM1	-0.0467722890389603	0.0723954194598725	0.518235987425186	21.7242020550878	-0.110751721108135	0.142403595975672	-0.777731210713641	0.436727488546182	0.826489212359702	-0.447081650837625	-0.532654924229665
SFPQ	-0.0985667693034973	0.054221193180598	0.0690848818122977	105.815714939034	-0.197109229458874	0.0921238264158262	-2.1396118368897	0.0323861492195858	0.361010099387856	-0.623214327150979	-0.775645258758515
ZMYM4	-0.00492310745481892	0.0364921433583235	0.892684064428476	147.738015529686	-0.0549324766650277	0.065470887705333	-0.839036686233187	0.401448723128459	0.809747833745335	-0.304769027633543	-0.375592300036173
ZMYM4-AS1	0.0636036448894094	0.205712132098104	0.757178809322058	2.95423628608588	0.0487491969747926	0.389719092999848	0.125088038667922	0.900453852678026	0.975679944677018	-0.0717364684147699	-0.0838557151878956
KIAA0319L	0.0988474636797826	0.0532522857891882	0.063423528881646	105.123416838121	0.104490997412938	0.0890836779596677	1.1729533378746	0.240814518429017	0.703078273991063	0.0481139113041967	0.0729889992368643
PSMB2	0.211336536098	0.207406301893777	0.308226968256573	9.14164483929441	0.287676525302663	0.347405237806954	0.828071928675177	0.407629765945743	0.812524675382639	0.430645047437498	0.588431298961202
CLSPN	-0.0908377706437203	0.382285229081453	0.812177552536926	2.89454148277134	-0.367534504491962	0.62738318710311	-0.585821411933307	0.557995533212944	0.878472613792768	-0.596931039584119	-1.25518311694068
AGO4	0.0342667755343196	0.0389148041205377	0.37855663419111	135.404333905005	0.00939536667979653	0.0713848686756664	0.131615661051138	0.895288297564501	0.974139376983026	-0.171499634060532	-0.194588418933058
AGO1	0.0497728528435424	0.0662003712397015	0.452140327142299	24.8369692809441	0.0445542437737699	0.127109958533832	0.350517333871298	0.725950483730801	0.939139256800018	-0.11876955777352	-0.0956593568296783
AGO3	0.0374517328760679	0.0419652813506336	0.372154110939392	115.34582771589	0.00985201261428854	0.0738656021632045	0.133377544158115	0.893894803888605	0.973398679746935	-0.160668845573403	-0.193303521412245
ENSG00000271554	0.28292788168857	0.208093382041672	0.173950270325999	2.9450164310351	0.382705211399128	0.381880196616797	1.00216040210946	0.316266129093661	0.758953386228809	0.674099084148336	0.855820350190348
ADPRS	0.0941884896611681	0.103519447118741	0.362894892456479	10.3287254677524	0.0711127015981604	0.208873627700101	0.340458019431076	0.733511632122144	0.943408010698232	0.032270571269085	-0.0209299132113133
COL8A2	0.188725200543552	0.117497399820046	0.108228334017545	14.1604917304236	0.266840521050598	0.210879205337916	1.26537142732025	0.205738212736635	0.674669641398107	0.353752779653686	0.529803534680523
TRAPPC3	-0.0981286970455782	0.110769071990334	0.375679316442973	10.8120082743577	-0.186908287129585	0.219908653421594	-0.849936026715859	0.395360654424617	0.806436007133262	-0.621724615528971	-0.746942133385373
MAP7D1	-0.130850083710482	0.187074180149999	0.484267348664977	15.0628191263247	-0.230797012012333	0.292932946055698	-0.787883422196046	0.430764898853348	0.823863918717191	-0.732997194702231	-0.870434996310389
THRAP3	-0.075971731120804	0.0355928577839873	0.0328046853458355	82.0675938763328	-0.148454130963742	0.074426970430901	-1.99462815837129	0.0460834501164969	0.41434929620143	-0.546377480324946	-0.638740907467501
SH3D21	0.345852161510079	0.278329961278966	0.214016128777715	4.23304522820312	0.55619424788888	0.468356778803707	1.18754392604187	0.235013140917772	0.69973175257776	0.888079835638588	1.34397893441578
STK40	-0.0554165900562238	0.0929934223102172	0.55122903201908	35.4110896995549	-0.128645139181214	0.152321775134687	-0.844561711990705	0.398355594003457	0.808635896302707	-0.476477522082062	-0.583002922064237
LSM10	-0.267935092535826	0.154916722937472	0.0837120050850511	4.51816071343598	-0.503849304840541	0.329570514338001	-1.528805772727	0.126312600876443	0.57394033022416	-1.19916944633074	-1.63874187830982
MRPS15	0.220982960565876	0.187916953345038	0.239610562665859	3.81141635808438	0.164278259962182	0.363471087173491	0.451970640195019	0.651290133496865	0.91725437194162	0.463448746783526	0.241216721468046
CSF3R	0.0509412608120765	0.0670421140601782	0.447350400491046	200.094632553509	0.0278242852913995	0.111687467905948	0.249126296916591	0.803263088596823	0.953088740120472	-0.114796261362925	-0.142733644704847
ZC3H12A-DT	-0.123313856973316	0.193919559080461	0.524840226707106	3.31604486388675	-0.156632944326787	0.332497770700332	-0.471079682720503	0.637583833378611	0.911663742462598	-0.707369448700305	-0.66175422307943
MEAF6	0.108437013374889	0.144170138416352	0.451963178178305	12.3887251322345	0.123209631965521	0.241102089187851	0.511026811839544	0.609332282549154	0.900633553623535	0.0807242018952474	0.1256589680528
SNIP1	-0.0556932408963297	0.130921266549401	0.670548813178317	6.26998373126465	-0.17723033522294	0.270024927130625	-0.656348053145496	0.511600205830138	0.86432741326858	-0.477418302887726	-0.719710583792735
GNL2	0.101741739047735	0.0836537591544663	0.223899469399657	14.8947998108167	0.0871252940450863	0.147440117647051	0.590919862487163	0.554574116816162	0.877876927613186	0.057956204613091	0.024125870236605
C1orf109	0.322523232798942	0.18296779529216	0.0779456594152735	4.32526695575206	0.482637567972539	0.361960378179298	1.33339889410068	0.182400935138961	0.649198926866712	0.808747315485291	1.1370072118516
MTF1	-0.0130676576313723	0.0858177277255488	0.87897221885644	16.9430310864178	-0.0448157441406288	0.162767520502185	-0.27533591469821	0.783058174416161	0.950989740974789	-0.332465442630624	-0.347126121849808
INPP5B	-0.0804412077355511	0.068514102960597	0.240361991352349	47.6094181120018	-0.162284109615576	0.119683442650702	-1.35594453185312	0.175116817193248	0.642244519315622	-0.561576414146749	-0.677655313444652
SF3A3	0.205234444889049	0.0888121901753317	0.020839402650305	20.1557715703961	0.310746920458118	0.159135743812774	1.95271604614307	0.0508532512530744	0.424500057292283	0.409894232867078	0.653346129687542
FHL3	0.287170439733504	0.111178152110654	0.00979522870731393	8.39986664340534	0.346815682689991	0.21088356323802	1.64458375685993	0.100055678805651	0.532020607119417	0.688526357074958	0.754835401068188
UTP11	-0.037302751433102	0.163761538434496	0.819811824626907	4.49341411830974	-0.0230740699601927	0.325125688055527	-0.0709696920541446	0.943421876885681	0.985813520692879	-0.414879474207006	-0.285950008930192
RRAGC	0.0698800084028096	0.12556590516363	0.577855040328453	10.1902354296907	0.0972728202987828	0.23596548944559	0.412233248715008	0.680168469331536	0.926669294199386	-0.0503930222119211	0.0526786949546531
RRAGC-DT	0.37720272276752	0.211512363209557	0.07452769346878	11.5075552658542	0.531822967980197	0.355063911511842	1.49782321080091	0.13417918866219	0.586498222678222	0.994690776225237	1.27540371066274
MYCBP	-0.165453340551193	0.157340333647991	0.292999894550236	4.47682967867987	-0.298531842759833	0.302990685913426	-0.985283893661117	0.324484641887979	0.764065176658184	-0.85066927491974	-1.06102536299562
AKIRIN1	0.234817558787931	0.0999312964619273	0.0187840065100886	20.0791301173384	0.336849765573818	0.197983845637432	1.70140025560819	0.0888678533442886	0.512466486546157	0.510494779451972	0.726793583046872
MACF1	-0.0408233421332568	0.0382644958679098	0.286029369958449	305.145740149815	-0.107867205525726	0.0684406758686681	-1.5760686778242	0.115009976599432	0.559212519530862	-0.426851619869151	-0.524538555199232
PPIEL	-0.11911530307461	0.168731041762522	0.480220617282456	5.17240064453037	-0.111619524882743	0.322508244794633	-0.346098205811204	0.729268911762155	0.94044930077798	-0.693091816584916	-0.53509672614735
PABPC4	0.0321873089605018	0.0677380814642846	0.634663653456077	30.9762580620881	0.0412363319092385	0.12439816146951	0.331486666861597	0.740276910547372	0.94461282562587	-0.178571082814917	-0.104995204161277
PPIE	-0.000974438129843285	0.255500575826301	0.996957003905224	4.16759415698269	0.038399633914112	0.424319886554517	0.0904968989926856	0.927892358088996	0.981840364642756	-0.291341154768863	-0.112977025405975
TRIT1	0.200936952710903	0.0989391835002996	0.0422637400661328	23.3282360303638	0.22667721147054	0.176636686114984	1.28329633246732	0.1993882771052	0.669174016203794	0.395280150538102	0.416793140830263
MFSD2A	-0.0400166625812365	0.139119772601639	0.773620940418321	6.05929629681133	-0.144393785049097	0.255541553342237	-0.565050118701109	0.572039675130497	0.885305421537325	-0.424108419672935	-0.627316020032173
CAP1	0.0315938996989272	0.0471773206198949	0.503059213962362	72.9663541703685	-0.000797736140482509	0.0885733032219058	-0.00900650773387002	0.992813943684631	0.998134327876791	-0.180589034551405	-0.223269485715659
PPT1	0.0504751382279833	0.0731270243995619	0.490043780747948	40.841252712877	0.0359843435094181	0.130893304747485	0.274913553285539	0.783382654190821	0.950989740974789	-0.116381361122727	-0.119773101793881
RLF	0.173954527813468	0.0535072624153931	0.00114981582188227	103.380012806776	0.196017154932159	0.0924750148706946	2.11967692253139	0.0340333004657861	0.368176975955043	0.303523525385453	0.33052273380698
ZMPSTE24	-0.0543738045339838	0.100981825241325	0.590265453371165	15.93065436569	-0.113067481207573	0.172809918345404	-0.654288146711462	0.512926181047519	0.865055143251479	-0.472931418251792	-0.539170945036629
COL9A2	0.288557198444128	0.0973907845508218	0.0030477545427234	21.100888297269	0.380190413722124	0.17483926767177	2.17451387657299	0.0296665644137659	0.346456136271923	0.693242178565115	0.848744283030957
SMAP2	0.092369098684404	0.0583431903980572	0.113375262996692	443.405347697293	0.0840285828906278	0.0959593947366361	0.87566812109692	0.381210480604775	0.796150769146694	0.0260835374314803	0.0154124312579704
EXO5-DT	0.019140864464258	0.113769430390758	0.866392430716539	13.3338014342103	-0.00616957449276718	0.194762257686165	-0.0316774644433866	0.974729266634974	0.994290920495195	-0.222936914342923	-0.238384613782522
ZNF684	-0.215189596026256	0.158259097097387	0.173915473122713	4.47861240686829	-0.195514795404368	0.328854305699929	-0.594533177810268	0.552155558432141	0.877669339458034	-1.01980273744095	-0.771158884942413
NFYC	-0.0241690739965418	0.0480373445066102	0.614872219324554	55.7710229503723	-0.0698414593138728	0.0880700557851565	-0.793021631373192	0.427765219964989	0.822381090573412	-0.370216997724516	-0.4175427771923
CTPS1	0.0528800430167072	0.143116069666896	0.711762075434635	11.5307142168601	0.0693227783067755	0.259010664698383	0.267644494050087	0.788972978676027	0.951256069768391	-0.108203224870499	-0.0259663491583548
SLFNL1-AS1	-0.122033251587938	0.181787837628012	0.502032671372436	3.31808840439895	-0.284452747105471	0.315629361985481	-0.90122397142049	0.367469248003269	0.787700997396184	-0.703014612959588	-1.02140999858489
SCMH1	0.0393854874410502	0.08247212694475	0.632962556235699	75.4722924829428	0.0216508140349504	0.131166794412427	0.165063224514536	0.868894218493365	0.966504469382886	-0.154092906107963	-0.160104384950342
HIVEP3	-0.114464570567996	0.0837356990261692	0.171633278772635	333.129711661446	-0.20448821265716	0.132883175398455	-1.53885706030123	0.123839196041107	0.572744500202957	-0.677276502693866	-0.79640803468938
FOXJ3	0.0329084721794037	0.0437161250682453	0.451584222963464	99.8219009292466	0.00120714658480912	0.078465384398971	0.0153844474739481	0.987725471077719	0.997821472485668	-0.176118690066594	-0.217628202943452
PPCS	0.104741250962606	0.105402751774258	0.320357223432558	9.72375417144633	0.126671200560545	0.185458934210367	0.68301481996473	0.494597477959092	0.858316893233826	0.068156366068553	0.135399032662854
CCDC30	0.775923161373025	0.207607340889513	0.000185892107771	20.8695037675408	1.1328479356822	0.326449458269618	3.47020926818807	0.000520053008128026	0.0455003754816274	2.35058232284832	2.96655090505551
PPIH	-0.0527317752244177	0.136775389017068	0.699840670976741	9.7210183530843	-0.130884310350558	0.264581478180905	-0.494684326546346	0.620822966869046	0.903525314915291	-0.467347521755453	-0.589303439088145
YBX1	0.0519420028908112	0.0656661171836401	0.428943065521336	32.6506846418966	-0.000740683352243747	0.121367700751712	-0.00610280451599721	0.995130696724676	0.998134327876791	-0.111393130764322	-0.223108952180536
P3H1	0.11030620643768	0.121923889949826	0.365617112384719	11.6596593177561	0.177135006445865	0.21996273362493	0.805295531323537	0.420649159885185	0.818156886839542	0.0870805930592135	0.277392674071201
C1orf50	0.0863424621653243	0.124936214065645	0.489507505514858	7.45460467566058	0.0883355402314636	0.231959520283968	0.380823085525104	0.703334527988614	0.932726460719796	0.00558931461368544	0.0275312270064611
SVBP	0.176651335344206	0.141075653812891	0.210506288071991	10.1204054590078	0.180142695299249	0.252964055117548	0.712127638907195	0.476385740574357	0.850252169063858	0.312694308168964	0.285855624596291
ERMAP	0.240150365105786	0.0723430193350977	0.000901443781148938	36.3999978890796	0.301826886098584	0.123853624277648	2.43696450434076	0.0148111331587255	0.260023084434598	0.528629558374885	0.628247187228147
ZNF691	-0.0604571175545189	0.112355588746938	0.590516766540973	8.6757635486005	-0.158572559559847	0.200838561835642	-0.789552355436686	0.429789242358298	0.82347341104514	-0.493618375581728	-0.667211858012855
SLC2A1	0.892171931442154	0.286940017317857	0.00187554791999419	3.11276885510936	1.17687802422029	0.494035955956961	2.38217079147741	0.0172109130758954	0.280366561858805	2.74589871343348	3.09044153306845
CDC20-DT	0.0773962035233767	0.185227330101684	0.676060882357887	3.27143879644917	0.082214528009235	0.328496895973018	0.250274900667518	0.802374765294993	0.953088740120472	-0.0248333958672337	0.0103080945198948
ELOVL1	-0.0111884591459482	0.113283828392957	0.921324985855487	7.15438460704301	-0.0606156144347972	0.234962944890806	-0.257979463370137	0.796422756747683	0.952097157039616	-0.326075026955609	-0.391583353671499
ENSG00000288772	0.16472874674141	0.189591866944414	0.384923833831387	3.05136032481001	0.275755811917748	0.375665128054012	0.734046871335102	0.462920172010845	0.842262800795833	0.272150268949569	0.554889130034112
MED8	-0.124380901651852	0.185089062270418	0.501580078608229	4.92275306964127	-0.147168310947004	0.342679601012896	-0.429463296070155	0.667586099263238	0.921450030620225	-0.710998048389243	-0.635122903173744
SZT2	0.0480567330321383	0.0722791332465377	0.506129169911062	27.3608374390832	0.046967530483446	0.133577113013457	0.351613606731524	0.725128059368391	0.938954950265406	-0.124605406955	-0.0888689183826059
HYI	0.245869438268461	0.16078002023144	0.126207731965149	5.36313794016145	0.388400125084345	0.298633384285884	1.30059178083227	0.193398221885276	0.663313428789718	0.548077879065217	0.871844538566227
KDM4A	-0.0680954744845243	0.0934486733372415	0.466188949498563	19.6196264929151	-0.161823327224407	0.179831238354457	-0.899862163577189	0.368193607721282	0.787730091660823	-0.519593426240546	-0.676358776878077
ST3GAL3	0.0451661694361723	0.0560362511431332	0.420233063473709	69.1574971569625	0.01363418112479	0.0909757446786324	0.149866111818618	0.880870248560341	0.969839884702676	-0.134435077985796	-0.182661361753369
ATP6V0B	0.41711155806207	0.0945861604321392	1.03438314322614e-05	26.4163122090324	0.604770974088168	0.183265062917436	3.29997962765346	0.000966918472669578	0.0642907229115454	1.1304050440985	1.48066276393923
CCDC24	1.15841815652754	0.333585529515064	0.000515390871658228	2.98778453465099	1.54989280364749	0.53560720728208	2.89371162780345	0.00380717636341284	0.134118153475474	3.65129751158929	4.1400200557499
ENSG00000230615	-0.307465064636678	0.223418335203264	0.168764222154938	6.45985311061069	-0.467614585300976	0.368629548978505	-1.26852170857373	0.204611703331044	0.673602129046083	-1.33359534934501	-1.53678564091217
DMAP1	0.369226834168461	0.296303882476854	0.212724505664605	3.66143281268901	0.458985340961656	0.490886701718909	0.935012782693959	0.349781711870587	0.776104719269029	0.967567912982774	1.07045523897179
ERI3	-0.0186593372044966	0.0781507651850673	0.811291088208329	49.6494704972534	-0.0775851473146581	0.130347292017459	-0.595218712363169	0.551697283706094	0.877669339458034	-0.351480547778333	-0.439331749265876
ARMH1	0.659055087612013	0.192404274742106	0.000613971401490937	12.5863114467602	0.937859763078586	0.313828955097147	2.98844242332027	0.00280403327020654	0.115290950778203	1.95315992374362	2.41789865471859
RPS8	-0.0654874885008792	0.0867006243095294	0.450051653350824	43.6303245713859	-0.0910818203270352	0.142489021252087	-0.639219916921854	0.522679877096858	0.866638071275333	-0.510724690638972	-0.47730830918449
PLK3	0.118540365168123	0.0849987288346131	0.16313245576782	30.0626125834204	0.124438586866994	0.14384933196594	0.865061972595451	0.387004775146909	0.79985720822496	0.115081731539118	0.129116966880385
BTBD19	0.161720614141026	0.0956082040678945	0.0907426711906417	13.0189217809929	0.159450331675907	0.174094118856737	0.915885802019076	0.359726794310463	0.78265874489806	0.261920791929913	0.227632032287359
EIF2B3	0.0723904556977166	0.0476152408734797	0.128430291832355	60.975919346553	0.0667803479211792	0.086680618396768	0.77041845289453	0.441051710810414	0.829690069787772	-0.0418559773658832	-0.0331201684580413
HECTD3	-0.076204243385545	0.164286232184382	0.642754892376109	5.28683942838171	-0.0771316245304261	0.30120177944225	-0.256079577860577	0.797889390845374	0.952411992944638	-0.547168163178705	-0.438055639577655
UROD	0.480189523414124	0.403734130143759	0.23429384637883	2.9921451821852	0.714597504225732	0.625489019016825	1.14246210964498	0.253261987120527	0.71478699978871	1.34490841969208	1.78968957362764
MUTYH	-0.0359511097768931	0.215046607038103	0.867229818248886	6.54240588788448	-0.0860208784704143	0.356738371700151	-0.241131555488282	0.809453156479095	0.953088740120472	-0.410283072020735	-0.463067972955974
TESK2	-0.13798007495806	0.10616108207411	0.193695682626689	19.7543261672404	-0.25270620852768	0.177934427618095	-1.42022098764422	0.155543355398558	0.617659886727757	-0.757243493421954	-0.932082478876703
PRDX1	-0.349925802761725	0.326421784960922	0.283717762729725	6.92409452654929	-0.472934937786367	0.517129144211589	-0.914539323648836	0.360433524853452	0.783238486214526	-1.47798763605216	-1.55175589949103
AKR1A1	-0.0839626078992738	0.0731484882440962	0.251035483880633	53.6883486657435	-0.168072804392285	0.124046288111391	-1.35492006210906	0.175443027003136	0.64241917984468	-0.573551312476435	-0.69394338042506
NASP	0.0340807287890883	0.0755736920680997	0.652018219963062	55.7525427579633	0.010762403945543	0.131269611586023	0.0819870175245417	0.934657037212544	0.983789238623477	-0.172132305939651	-0.190741887822317
GPBP1L1	-0.00599183129286996	0.0313341753066826	0.848350477457971	121.370565214831	-0.0541524659735711	0.0580787478000241	-0.932397271374171	0.351131254421488	0.77649453089593	-0.308403337484214	-0.37339752783312
TMEM69	0.426052390688596	0.154338159456972	0.00577107812032131	7.8854921368303	0.67678875992989	0.280312543416747	2.41440768821998	0.0157608161462359	0.268110050733486	1.16080930283296	1.68330438952473
MAST2	-0.0336062371998327	0.0662573514690395	0.612009110289345	52.2157054538585	-0.0495305034198137	0.114866022038188	-0.431202391629326	0.666321215095561	0.921413288432968	-0.402309081732541	-0.360392379252918
LURAP1	0.221568121760494	0.285131022891819	0.437114663034498	6.26435794672136	0.352423990744515	0.438172295225908	0.804304595667821	0.421221084199744	0.818514384155842	0.465438650085123	0.770615900949852
LRRC41	0.103258288417055	0.125428198499981	0.410367998327251	13.9891713525525	0.164732631056189	0.2327664567707	0.7077163666175	0.479121411643042	0.852214955487057	0.0631133931361797	0.242495218106516
UQCRH	0.0578029102117394	0.173868542704896	0.739548128849299	7.04064385239927	0.10318017203706	0.335513072413497	0.307529513812497	0.758440361939837	0.948183699150366	-0.0914624878311909	0.0693006355650006
NSUN4	0.141845026597252	0.0855312742485576	0.097236847674378	16.0462039887882	0.165853312916841	0.164628045554922	1.00744264051601	0.313722108962991	0.758747934469252	0.194331728201396	0.24564856128907
MKNK1-AS1	0.0647616561354776	0.151394972766743	0.668821328438623	4.90306295359526	0.0494016164539774	0.294521637589981	0.167735100409675	0.866791681251866	0.96604493758614	-0.0677985271722045	-0.0820199555587922
MKNK1	-0.128422392136907	0.0638270307025804	0.0442159629075072	261.781672861113	-0.225236134824939	0.108625071319133	-2.07351886714266	0.0381240170971738	0.384627370978481	-0.7247415695481	-0.854787956072143
MOB3C	0.00662244716094798	0.109743645985921	0.951881103029021	8.9781064965214	-0.0219371695365268	0.199615312642691	-0.109897228053812	0.912490880921859	0.977482569599526	-0.265507132859992	-0.282751030409986
ATPAF1	0.316135305035572	0.187529341505036	0.091836032198723	6.08480596498512	0.393724169897442	0.343961063467062	1.14467656870454	0.252343161156322	0.71478699978871	0.787024483104073	0.886825186513209
EFCAB14	-0.0400224423855971	0.0597675670300332	0.503090628639518	32.0862975245691	-0.11044348496009	0.111786453875934	-0.987986300045486	0.323159357774586	0.764065176658184	-0.424128074516567	-0.531787618002819
TAL1	0.0900100235791626	0.0573914759806654	0.116799057616741	50.6680679219928	0.0705940170367345	0.106581410517363	0.662348309091236	0.507748023166175	0.862264281367527	0.018061249925395	-0.0223893732803084
CMPK1	0.0691688164867244	0.0712763781610111	0.331831636030157	29.0624381425008	0.0846957144831705	0.134730468326811	0.628630743550354	0.529590828337353	0.869200159102594	-0.0528115064772854	0.0172895874189415
ENSG00000290466	0.0929292092375176	0.229273268972702	0.685241769067893	3.81578486915468	-0.0098054534222791	0.438610033092393	-0.0223557435591392	0.982164183043198	0.996258386230188	0.0279882533442068	-0.248615147922069
SLC5A9	0.418240731660482	0.165127521222858	0.0113144263456653	4.53874559965311	0.610401644902321	0.307150444375024	1.98730510106974	0.0468885967334851	0.41707406794435	1.13424491983226	1.49650618752662
SPATA6	0.0110697245136425	0.0794306520063848	0.889163004723765	202.715647783832	-0.0308565875195381	0.129644422990989	-0.238009370612748	0.811873826326884	0.953400730565724	-0.250383690005905	-0.307848238526413
ELAVL4	-0.251386462248483	0.568250088714185	0.658209171540376	4.36468439323233	-0.544687088210958	0.8021522915745	-0.679032016653375	0.497117575898855	0.859587397561053	-1.14289405700464	-1.75365008759131
FAF1	0.0431487139089107	0.0256165904571269	0.0921034186805892	207.092718266684	0.0274796649998454	0.0540147312696324	0.508743899190604	0.610931747318407	0.900837206794416	-0.141295651536199	-0.143703327614063
RNF11	0.152954490989531	0.214224540894729	0.475232465237948	8.65776458844715	0.231677374721705	0.378412244239653	0.612235407940398	0.540382018095609	0.87288705525916	0.232110651473261	0.430862459923687
EPS15	0.120545906692962	0.0680144307169882	0.076335182437433	272.117009156764	0.130743293949498	0.110802213028507	1.17997005994691	0.238012123065454	0.700882864386405	0.121901790248526	0.146856974811855
NRDC	0.0224872710579327	0.045185156013204	0.618717054806941	139.139792745954	-0.0154627016383735	0.0782912511470054	-0.197502293191605	0.843434487076481	0.958478578973487	-0.211557100386567	-0.264533354257509
TXNDC12	-0.0495162041341706	0.0962997237480776	0.607120253440448	17.8217827764304	-0.109265911400219	0.167094575159817	-0.653916569677454	0.513165558091471	0.865055143251479	-0.456412627938421	-0.528474194552908
BTF3L4	-0.048957377587403	0.0853735267306686	0.566340609677547	36.5238753964842	-0.129251942662642	0.143940573941218	-0.897953503474468	0.369210338591112	0.788219470240684	-0.454512278426766	-0.584710328678455
ZFYVE9	-0.545151816722501	0.192776858116349	0.00468558524231337	10.3011702862387	-0.803507209271258	0.327586316205116	-2.45281066248246	0.0141744924647687	0.253867157396179	-2.14187460140594	-2.48191088390575
CC2D1B	-0.0782535510185006	0.104931017786698	0.455811283196122	9.55716228912926	-0.153140757506654	0.214068183370182	-0.715383085406166	0.474372361359714	0.849386866939198	-0.554137053225257	-0.651928005766454
PRPF38A	0.276209291215218	0.135554252277728	0.0415870379705248	8.2371534895671	0.351236867277617	0.25076742169934	1.40064791868672	0.161319384006243	0.627003967538195	0.651251797814329	0.767275606239435
SHISAL2A	0.208585291429019	0.176300780060448	0.23676089006785	13.1441274720001	0.26378692846902	0.285810288034235	0.922944132918765	0.356036319989167	0.780801173863399	0.421289145336243	0.521211421532712
ZYG11B	0.119204798708409	0.0564314405487514	0.0346536377024967	33.2356369603498	0.134074101368307	0.130392479395349	1.02823492574135	0.303839333233267	0.750645265015094	0.117341208940671	0.156229107292336
ECHDC2	-0.119427296503458	0.103439579789467	0.248270277547814	40.4793193292954	-0.216753524121921	0.169620679118063	-1.27787204513579	0.201294546285021	0.669977545072128	-0.694152783648094	-0.830919824027007
SCP2	-0.0477093057330046	0.095611724665271	0.6177863460569	42.6111693802082	-0.109184013927893	0.160249956832178	-0.681335683866898	0.495659109040032	0.858316893233826	-0.450268076441848	-0.528243753742634
CPT2	0.215994839155863	0.139093029525598	0.120451710408083	6.28348766097833	0.336200630562406	0.265038073659256	1.26849937414893	0.204619674079133	0.673602129046083	0.446486105798729	0.724967065161051
CZIB	-0.128354456299916	0.215409628913724	0.551267284300112	6.42987679218692	-0.261917370972881	0.382255493855931	-0.685189291410407	0.493224480394811	0.857718817812678	-0.724510546459813	-0.958000589376932
MAGOH	0.33988231374758	0.154396243045305	0.0277102734077128	9.3586330610315	0.485076428055017	0.279005377672458	1.73859167913415	0.0821066111892067	0.499351653404978	0.867778729068508	1.14386960793769
LRP8	-0.0326436942878042	0.196178248100066	0.867843642847648	23.4459579764454	-0.0700609190947639	0.306837987358088	-0.22833196012657	0.819388180126903	0.954499411235735	-0.399035851490706	-0.418160286967568
LINC02812	0.0433651701295313	0.192476410601514	0.821744950646064	7.18637829830833	0.0160390589236192	0.327300810568438	0.0490040305606438	0.960916083877759	0.991746189342889	-0.140559568979759	-0.175894584063754
NDC1	-0.0294405420528151	0.0860464461171411	0.73224019291053	18.9912030790701	-0.0964768476007186	0.156929127817296	-0.614779734919837	0.538700194167626	0.872267258915817	-0.388143189320795	-0.492488685587897
YIPF1	-0.00811891576785007	0.0776177880338045	0.916692242040465	24.0013694153234	-0.0737715538993279	0.142069266524333	-0.519264691823354	0.603576171828071	0.89791955202602	-0.315636716010446	-0.428601167091313
IFT25	-0.013769791334665	0.0822871564631968	0.867103884662461	22.7092006556451	-0.0681682861566099	0.151587845500699	-0.449694933861275	0.652930424808463	0.918033437769704	-0.334853123473431	-0.41283484949762
LRRC42	0.126502527441884	0.202746252882627	0.532663651890633	3.05459851417121	0.256773643442828	0.42220592071693	0.608171583683174	0.543073679237415	0.874305314649958	0.14215791694258	0.501477636860057
TCEANC2	-0.0163335107739122	0.0932726946562995	0.86098874264041	15.1413039021043	-0.0665729194367893	0.165750292926175	-0.401645862951451	0.687944671916342	0.92806323482887	-0.3435713259507	-0.408345851374018
CYB5RL	0.047748600606615	0.163518726264565	0.770281328435564	4.06649810968625	0.0799174499867278	0.327282311702791	0.244185057148159	0.8070874995085	0.953088740120472	-0.125653244262936	0.00384464081693582
MRPL37	0.322789241035401	0.208513862173692	0.121611001581151	3.78521754513068	0.432892307465487	0.415994833221424	1.04061943297038	0.298052208510117	0.748665556731639	0.809651904977639	0.997035393272261
SSBP3	-0.268935476936361	0.189139259624984	0.155057795110742	19.8896371825502	-0.428263116229249	0.306116855571418	-1.39901840893349	0.161807462769983	0.627591881397821	-1.20257136060632	-1.4260595811108
ACOT11	1.37887057073821	0.601550885994115	0.0218945239809248	7.68498714410827	1.90324794590816	0.940084034073926	2.02455086664996	0.042913503789056	0.402935767733124	4.40096955224594	5.13428084285697
TTC4	-0.0432618779159318	0.170614927555347	0.799832074597297	7.16158654658087	-0.129501616794921	0.305249706900044	-0.424248128229415	0.671384864564656	0.923494168352981	-0.435144121917531	-0.585412854748096
USP24	0.0655317384230129	0.0355068146239114	0.0649488277498323	164.5116828608	0.0452911069557569	0.0674513847096714	0.671462967746352	0.501925643131396	0.861880302438304	-0.0651797798927194	-0.0935859918784131
DAB1	0.299414907170859	0.45318447066651	0.508810488122228	11.1424066071509	0.379619979600625	0.722326529001485	0.525551761369469	0.599199680470357	0.895878383619176	0.730164979738185	0.847139211501488
OMA1	-0.211212791832373	0.105930957960345	0.0461660231115258	10.1425162197784	-0.323692317682124	0.198398318965627	-1.63152752185468	0.102779057459738	0.538432626888133	-1.00627918894186	-1.13182120153975
MYSM1	0.159576025790075	0.07000643361151	0.022640447147664	41.0553817320926	0.195542962934078	0.127425993291719	1.53456102544492	0.124891692396688	0.57394033022416	0.254627889599122	0.329188465664637
JUN	0.321971863635905	0.209766935750097	0.124807697918086	31.1867032827648	0.337113489771889	0.322540889822903	1.04518062797243	0.295939495015687	0.747658738413596	0.806872325605551	0.72753564279751
LINC01135	0.641484401883451	0.302758117687222	0.0341072325397034	2.97708365829992	0.901241509134735	0.517895735869543	1.74019874409963	0.0818241260892431	0.499069509692066	1.89340892544754	2.31486323897292
LINC01358	-0.0113439983664803	0.195826089280417	0.953805228636086	4.90532304352462	-0.180296686265305	0.371996669644587	-0.484672850532679	0.62790842794547	0.906852576341093	-0.326603954730231	-0.728338596339612
FGGY	0.0275610934716315	0.0782734346222281	0.724753523315758	57.0990203289189	-0.0314710843045183	0.130017373674532	-0.242052915045791	0.808739161757862	0.953088740120472	-0.194303023961837	-0.309577292342357
NFIA	-0.00602704548767827	0.0492938347619581	0.902686984597368	222.735468976062	-0.0607710535033538	0.0877120397809376	-0.692847340628842	0.488405359501971	0.855543109365059	-0.30852308712441	-0.392020723762285
TM2D1	0.198990144358413	0.0552244718611605	0.00031420680157047	42.623099853319	0.235281270933744	0.113249461962108	2.07754868638993	0.0377509465790253	0.383344183615483	0.388659820270436	0.441003001989975
PATJ	0.407144876481073	0.352657340859917	0.248292942182979	3.00173176814353	0.611352724978736	0.571366194496061	1.06998406777976	0.284626480181918	0.73899107385156	1.09651227614605	1.4991823099663
USP1	0.344560865800731	0.196310328404396	0.0792277366926029	4.6165876359467	0.526284909816057	0.383824082051034	1.37116177547734	0.17032453105674	0.63835816169229	0.883688646306487	1.25982087795202
DOCK7	0.10194215570092	0.0645868956977367	0.114480145539034	70.2250430584796	0.0849230481905262	0.110488543509998	0.768614061627498	0.442122455356179	0.830426081992625	0.0586377429029411	0.0179292526276193
ATG4C	0.183446884065125	0.0435032732920336	2.47735969373554e-05	98.9305348669565	0.214379932830114	0.0815704589965805	2.62815650993335	0.00858490072259551	0.198774903065042	0.335803299264542	0.382191403150484
ALG6	0.349147134505679	0.189484592974238	0.0653852567529936	8.42607555152539	0.461366617344816	0.32460136660465	1.42133294807332	0.155219989339118	0.617156216158223	0.899284744137161	1.07715560766005
ITGB3BP	0.0878637736382421	0.115343213480421	0.446203633890712	26.0777830169111	0.0514351047972477	0.208093697206726	0.247172814398846	0.804774483624066	0.953088740120472	0.0107626971799875	-0.076298183101151
EFCAB7	0.0923141573276542	0.370835300063311	0.803410494037614	3.16495055086564	-0.0454876432158161	0.573390970371702	-0.0793309374689465	0.936769399296819	0.984206233685204	0.0258967034647102	-0.349016692619709
PGM1	0.642558891734015	0.157791424344687	4.65703349553675e-05	12.0112236411011	0.950545701829885	0.279026072756309	3.40665548720981	0.000657640798704259	0.0535851746974752	1.89706284324119	2.4535939933158
JAK1	0.194262142497876	0.0557749362930301	0.000495893473929597	126.077807464143	0.245575489402016	0.100155719550759	2.45193674912951	0.0142089635768635	0.253867157396179	0.372581743667337	0.469968585146439
LEPROT	0.107014503124066	0.0789908631937332	0.175490640186059	23.7883668752002	0.129391422062555	0.145989343678542	0.886307307110484	0.375451952562433	0.791636211074563	0.0758868034643547	0.143053115618578
LEPR	-0.129709743532503	0.105952807997003	0.220868545421135	43.8162256061146	-0.244498635319671	0.176527933154082	-1.38504219106367	0.166039566744991	0.633700025327805	-0.729119345818929	-0.908988239619775
PDE4B	0.0179842856054246	0.196530458473032	0.927088236615829	153.698479095766	-0.0158141517181283	0.306635428920927	-0.0515731393915551	0.958868822508627	0.991088003433435	-0.226869984599315	-0.265522254633177
MIER1	0.0521582840589285	0.0452521524084902	0.249068675873188	61.5576398268319	0.0457701319260609	0.0859898289498811	0.532273787318938	0.594536384352388	0.892957241772933	-0.110657643492665	-0.0922381248544006
SLC35D1	0.165100404638945	0.130321623021596	0.205202188676638	15.1503353666551	0.185271152960753	0.231039123345309	0.801903808662953	0.42260860281732	0.819125517790461	0.273414131427416	0.30028593490266
IL12RB2	1.74727018372255	0.674702095894389	0.0096062017446522	2.99036193245093	2.70513013129616	0.879011590646396	3.07746810176519	0.00208767180715658	0.0979852042855391	5.65375188457803	7.39059444200321
SERBP1	0.0127198105968599	0.0619923663289742	0.837428761544541	31.3980168305589	-0.0369846128085415	0.11783763142891	-0.313860796080697	0.753626767044898	0.948183699150366	-0.244772395588042	-0.325091104183542
GNG12-AS1	0.217969980031028	0.252192536215718	0.38742317337792	5.07762036541224	0.322799886113223	0.466171864168542	0.692448238352963	0.488655881285847	0.855543109365059	0.453202783843607	0.687260426342603
WLS	0.32944623522321	0.411168146172859	0.422990086405313	25.1319834235657	0.485010120379767	0.654416638478342	0.741133540717299	0.458612474657169	0.840238509181364	0.832289726546899	1.14368303326111
LRRC40	0.220073087460902	0.135788354059111	0.105080568278028	14.9030832853094	0.304055090418558	0.221682885528632	1.37157674438195	0.170195237504367	0.63835816169229	0.460354625860483	0.634516846038936
SRSF11	0.0468674338512543	0.0499476207902366	0.34807399509107	106.92913399381	0.0120880987953118	0.0905958905085716	0.133428776155891	0.893854288788809	0.973398679746935	-0.128649746170231	-0.187011684841933
ANKRD13C	0.0741952795421712	0.113674930587343	0.513951674519789	33.0546236158619	0.0869247849969353	0.188151983875852	0.461992391503514	0.644086776656305	0.914560569686511	-0.0357184806215515	0.0235616835015225
HHLA3	-0.0861087276567027	0.214255632031861	0.68775972106197	2.93582021165985	-0.232997814289233	0.405975085195298	-0.573921461651142	0.566020949259911	0.881517029953663	-0.580849422518939	-0.876627552021048
ZRANB2	0.109776572622939	0.0539010610748241	0.041687032507212	96.3369284887569	0.11970638805396	0.0929460843457116	1.2879121148204	0.197776557809943	0.66768649344774	0.0852795165587835	0.115801638606137
ZRANB2-DT	-0.0622055949257746	0.195890652036084	0.750824298934189	11.4431419166357	-0.00786185810536979	0.342646785973926	-0.0229444968614649	0.981694546363755	0.996258386230188	-0.499564260110344	-0.243146313940357
FPGT	0.12894132349072	0.0869525792591485	0.13810298709153	17.5050331622619	0.160682136995397	0.169429901986127	0.948369414795234	0.342941424177665	0.772257902549084	0.150451304053911	0.231098051541199
TNNI3K	-1.57925777300151e-05	0.352970348250791	0.9999643010978	4.91386341451413	-0.208903909648995	0.55417471993185	-0.376963982901792	0.706200371242224	0.933993722521256	-0.28808117791675	-0.808832799017531
CRYZ	0.208994709018597	0.153058034344816	0.172108341558661	10.3518870985051	0.253197800478481	0.267712878997673	0.945781172076824	0.344260210645517	0.773281458002999	0.422681413690202	0.491416030235183
TYW3	0.0136072860956123	0.127934732887997	0.91529581114898	12.8745248120699	-0.034421063823447	0.242248534820634	-0.142089874140759	0.887009016289946	0.972481446341065	-0.241754440123301	-0.317877861960998
ACADM	0.259717558853208	0.116396735778078	0.0256603979487447	23.032286055402	0.341062873832278	0.212296189486644	1.60654260755696	0.108154741124113	0.550119359930779	0.595169895975975	0.738648308879993
RABGGTB	0.0231136436813282	0.0957012675439193	0.809153141441744	14.9745580302991	0.00343801112179661	0.173329566897631	0.0198351105546067	0.984174909215291	0.99687635044259	-0.209427053208478	-0.211351058888653
MSH4	-0.205842043275233	0.37923679264958	0.587281472224801	9.21964550168391	-0.348649961575873	0.548219903058586	-0.635967354761679	0.524797699952775	0.8671985698531	-0.988015383371383	-1.20204631982551
ST6GALNAC3	0.0494153879743205	0.114985435134667	0.667374994548199	762.632220417714	0.0266170664181585	0.17763218916061	0.149843711007199	0.880887922258989	0.969839884702676	-0.119985155338791	-0.146130483305921
PIGK	0.0410496119501944	0.0846123871245415	0.627570681508166	18.8070822224962	-0.0277725692750572	0.163107548505268	-0.170271514283474	0.864796612422437	0.965358158838499	-0.148433872519496	-0.299170514501816
ZZZ3	0.0333506934085628	0.0569552669591732	0.558171621261685	83.6360045366189	-0.00326878480409526	0.101676835261966	-0.0321487661931391	0.974353413690722	0.994203963856408	-0.174614869423611	-0.230222453128402
USP33	0.131618128777602	0.0617273133140993	0.0329862135767463	78.8423950878496	0.185222710183566	0.116576234310884	1.58885480628595	0.112093176437753	0.554697526794889	0.159554067065342	0.300149627975108
MIGA1	0.0203067066325237	0.12222875090353	0.86804921007736	30.6512825823382	-0.00191031761459191	0.21322421059826	-0.00895919656230401	0.992851691014996	0.998134327876791	-0.218972343210886	-0.22640003625779
FUBP1	-0.0550256548263575	0.0409688575259309	0.179236574570453	79.2786090288119	-0.144737097074346	0.0806555872833755	-1.79450800557469	0.0727321219826874	0.483100603636095	-0.4751481049714	-0.628282021778358
DNAJB4	-0.0747162246782224	0.316469403187178	0.813360471595634	3.77939542232071	-0.0524390039412636	0.523662584535217	-0.100138916718303	0.920234039521891	0.979034431240531	-0.542107996226813	-0.368576236432008
GIPC2	-0.940021509070656	0.472776483650994	0.0467785145745954	4.85830165176796	-1.38116776920497	0.690870957925668	-1.99916895240742	0.045590076629488	0.41434929620143	-3.48467127304144	-4.1073159631297
ENSG00000273338	0.0715804027720328	0.212446724371294	0.736167086464979	3.73232342830346	0.0404363278248947	0.398618629289912	0.101441139108142	0.919200280599841	0.978609993529095	-0.0446106490804642	-0.107246233212389
IFI44L	-0.138288257649459	0.229416219318855	0.546652881307926	92.9389663009912	-0.281992015370732	0.340657066801173	-0.827788538246642	0.407790266912114	0.812524675382639	-0.758291501664381	-1.0144860606572
IFI44	-0.202097089893338	0.126158937669598	0.109172311706827	38.7671573417656	-0.31817692497576	0.208353473515869	-1.52710161057875	0.126735746518488	0.57394033022416	-0.975280268385134	-1.11630214425831
PRKACB	-0.0846302578003167	0.237847224954831	0.721977076198102	19.1722132905936	-0.152891730158423	0.383569472140799	-0.398602446918142	0.690186158352234	0.929111105098308	-0.575821727457151	-0.651227299599623
RPF1	-0.102740389297916	0.122595466674506	0.402006019642771	9.89290963720519	-0.225248730341927	0.217041806156113	-1.03781264232528	0.299357289889621	0.749210936700664	-0.637407168854908	-0.854823396984517
GNG5	-0.0053039033601044	0.111164665725277	0.961945664064543	14.806232612184	-0.0569199895395844	0.198581188060747	-0.286633341735131	0.774393082138894	0.950224824217118	-0.306063964885245	-0.381184708009634
SPATA1	0.0256066444254721	0.108561837849409	0.813532377681507	13.2255714089569	0.00171748394860176	0.199145229132694	0.00862427865373254	0.993118906514768	0.998134327876791	-0.200949337226493	-0.216192229985005
CTBS	-0.097941844207481	0.0676035609411586	0.147402513553708	31.8733290398489	-0.174003537117372	0.122192028796863	-1.42401708876316	0.154441525325108	0.617156216158223	-0.621089202444744	-0.710631109800219
ENSG00000284882	-0.0229122112884739	0.154252265389973	0.881918770379065	5.92781113993662	-0.0543302829771312	0.28063927628387	-0.193594723078517	0.846493230397832	0.959250458624147	-0.365942901500366	-0.373897864329681
C1orf52	-0.143252501888744	0.17266660424674	0.406737832889709	14.3270560259857	-0.274121061021352	0.287734063395732	-0.952688944041855	0.340747696708961	0.771601352158666	-0.775172945773344	-0.992338990101982
BCL10	-0.0211221812501336	0.127076598908006	0.8679868613692	6.94524970861517	-0.0926580961112681	0.252644681745699	-0.36675260872712	0.713803560675673	0.934447212965427	-0.359855712677853	-0.481743589769067
BCL10-AS1	0.641072666669626	0.230815672148627	0.00547918863219136	7.74147380950154	0.811535504342282	0.391529435772117	2.07273178003051	0.0381972484290146	0.384697971564078	1.89200877576415	2.06245099908714
ZNHIT6	0.0900228044128208	0.0807113857751101	0.264693247510229	28.7926802051834	0.0968563175801534	0.151592774606618	0.638924367150707	0.522872135303877	0.866746159782028	0.0181047125188266	0.0515067512885517
ODF2L	0.187290691136021	0.182679360151347	0.305248657396617	13.6161770149608	0.26216246771137	0.302814795252547	0.865751845093059	0.386626261972987	0.79985720822496	0.348874576805533	0.516640559421601
SH3GLB1	0.112893600436169	0.075813245428082	0.136460702096096	42.1997229565569	0.127455623359626	0.134836264242493	0.945262196899835	0.34452503295524	0.773546178183093	0.0958793034102675	0.137606219530574
SELENOF	-0.109007663225186	0.0697175675675929	0.117920721464284	31.5520383412329	-0.209269599683496	0.138376025328851	-1.51232555774143	0.130451062350782	0.581392333833924	-0.658719704946804	-0.809861767378408
HS2ST1	0.0278155325933083	0.0697702950430836	0.690134167449999	64.0981069951535	0.0140699800812948	0.12108744961139	0.116196848859648	0.907496534083189	0.976810344956757	-0.193437776483132	-0.181435122874425
LMO4	0.429835809490307	0.328756990593658	0.191057362912669	11.8273296948307	0.649838042845163	0.490986640042124	1.3235350819106	0.185657497682335	0.652736538294219	1.17367522359818	1.60747121780314
PKN2	-0.00247623338293268	0.0219057491483138	0.909998571610415	299.060602918459	-0.0791855201069221	0.0542725952341067	-1.45903323335383	0.144555960946872	0.601090300567171	-0.296448170339833	-0.443834833335691
GTF2B	-0.134738076531486	0.06174177170235	0.0290885838788128	34.8395255928528	-0.239307371526909	0.113351563052158	-2.11119604426446	0.0347554647089864	0.36916290491895	-0.746218730617893	-0.894381207183087
KYAT3	0.095353030303887	0.0643813446592058	0.138588946823602	39.1513295762761	0.0806083704337583	0.115987264031549	0.694976048506777	0.487070311837282	0.855504750737673	0.0362307164241314	0.0057887333893488
RBMXL1	-0.033263408649665	0.191492263026941	0.862096301874823	6.41092806553062	-0.0658482521386417	0.334379970366698	-0.196926424948328	0.843885114448822	0.958478578973487	-0.401143256537477	-0.406306802858585
GBP3	-0.0706862153868345	0.106218127688069	0.505742473387822	9.58012928892908	-0.210773685659788	0.200157665729301	-1.0530382880506	0.292323444397114	0.744336938333682	-0.528403518096431	-0.814093922306443
GBP1	-0.368825134855953	0.211496782611113	0.0811799131997148	4.87921938096393	-0.642908815599473	0.365312230526987	-1.75988856073073	0.078426703259509	0.495453680016329	-1.54225683858667	-2.03002362883803
GBP2	-0.204133680606721	0.101113792170716	0.0435027082515541	20.2104691344052	-0.356297998574223	0.175958602334133	-2.0248967305255	0.0428779694080494	0.402935767733124	-0.982205913184945	-1.2235661517916
GBP4	0.000864352431813453	0.154499430724005	0.995536230394733	6.55596727883059	0.0279735051908844	0.280992502399962	0.0995524967818078	0.920699608468471	0.979034431240531	-0.285088150565515	-0.142313773937537
LRRC8C-DT	0.388394435824196	0.176341435967746	0.0276290395826106	10.0726383914569	0.549083069455954	0.308349023299076	1.78071934063947	0.0749583119541141	0.487676812646019	1.0327493948876	1.32396970002133
LRRC8C	0.0301918451389291	0.0477058857649809	0.526815511698612	162.456546363698	0.00627332835574114	0.0808208958996187	0.0776201288777193	0.938130230158097	0.984718465602078	-0.185356871215244	-0.203373122791036
LRRC8D	0.0658683768474862	0.0452864387060055	0.145812311033478	141.35203993508	0.0529636415797468	0.0787037312657615	0.672949563228492	0.500979378905669	0.861880302438304	-0.0640350048829202	-0.0719972291804959
ZNF326	0.0131759196692356	0.0734229721571967	0.857582585010802	39.9298874614043	-0.014338303041578	0.135118531631099	-0.106116480607741	0.915489935341606	0.977980337892395	-0.243221347847086	-0.261369553027054
LINC02609	0.544490166087477	0.163961158738272	0.000897442420058545	8.45772760009248	0.778414455842479	0.319278034768433	2.43804575033497	0.0147669049576668	0.259840055233254	1.56356964044152	1.96925592191764
ZNF644	-0.133492898288917	0.0407935228524659	0.00106636978595451	136.342678597326	-0.25177140779605	0.0727756251267296	-3.45955678646005	0.000541065175218934	0.0462026374422952	-0.74198436866985	-0.929452162800721
CDC7	0.702719318308697	0.260620134566466	0.00701070175228936	3.39330363912317	0.83870408788483	0.442644871469459	1.89475613961269	0.0581247163979958	0.448606813327699	2.10164481581109	2.13889719733624
BTBD8	0.214043491063953	0.359085120376287	0.551121723892767	3.12927106289794	0.0392307617831633	0.611681539191809	0.0641359257547602	0.94886199610393	0.987494697284007	0.43985033766105	-0.110638421122526
GLMN	0.29785601191213	0.126928415463541	0.0189432616230841	22.2049201508417	0.428097201800609	0.217305935718354	1.97002074695032	0.0488359928513124	0.421049084645632	0.724863789483746	0.983543059462933
RPAP2	0.0557660676777123	0.0820347155368605	0.496639844833783	40.6274314625179	0.0404119664071286	0.14472195289455	0.279238675258717	0.780061665015	0.950815473118478	-0.0983889889740686	-0.107314780686322
EVI5	0.0179272671442593	0.0328073001456023	0.584762556019565	176.000671399543	-0.0359892896647763	0.062823615940179	-0.572862435983396	0.566737840423939	0.88170233328744	-0.227063881982068	-0.322290491842047
RPL5	-0.0799502333433405	0.0676470517780264	0.237256042046771	41.0796161330427	-0.118952830995313	0.121288450303581	-0.980743266960525	0.326719361598828	0.764948994451829	-0.559906803152301	-0.555730977175744
DIPK1A	0.513713362998741	0.150232446595179	0.000627462918428679	28.921173137565	0.715220239775154	0.250259739167582	2.85791171266353	0.00426439022742949	0.140055696269484	1.45890982594581	1.79144180944786
MTF2	0.0967020891964785	0.0445755171850316	0.0300523932770884	58.4314552936796	0.0827124653327117	0.087172445258496	0.948837274065687	0.342703381008458	0.772257902549084	0.0408183356461579	0.0117091765927426
TMED5	-0.000935461459248909	0.0897761715152265	0.991686248849375	27.4416231356491	-0.0632178765585942	0.156194401894862	-0.404738427188625	0.685669792703567	0.927596765133523	-0.291208610426869	-0.398905525837758
CCDC18	-0.00168434203619911	0.0745319807988575	0.981970207842351	41.6153531903475	-0.0670303126802507	0.125338453128225	-0.534794478528281	0.592791981528511	0.892957241772933	-0.293755259019222	-0.409632851651845
CCDC18-AS1	-0.000477173846547462	0.0687215143139332	0.994459863269556	177.115313286475	-0.0509287325336167	0.11507533069426	-0.442568639397852	0.658077772423091	0.919963468704456	-0.289650154326256	-0.364326677110738
DR1	-0.0662209770397892	0.0672128006154778	0.324504462637021	25.227084198129	-0.114515597923397	0.118672797668889	-0.964969227766147	0.334560224975003	0.768799337504962	-0.513218996957784	-0.543245615229585
FNBP1L	-0.0615293093325107	0.0677003928405705	0.363430812281655	121.059733678823	-0.149900139968307	0.131788536990861	-1.13742927413104	0.255358875284247	0.715616014058392	-0.497264478533517	-0.642809647041643
BCAR3	-0.101122571930396	0.0617916298893479	0.101733057998277	127.994524648747	-0.192036882657543	0.102199893633925	-1.87903211861854	0.0602401077650295	0.453777636050759	-0.631905607660122	-0.761372831616502
BCAR3-AS1	0.122026690569835	0.202123393507418	0.546027329584804	3.11636833884872	0.163845164968509	0.401694587784787	0.40788492041195	0.683358164132917	0.926934018418287	0.126937354384765	0.239998090923867
DNTTIP2	0.121762530507878	0.182481975394816	0.504607445065858	5.6236119907335	0.1540462042374	0.35679560427442	0.431749165045542	0.665923729995121	0.921413288432968	0.126039049807715	0.212426050095448
GCLM	0.255400388221563	0.245618734061437	0.298421423757712	4.53437881277431	0.279449957585707	0.431706419746938	0.647314806551911	0.517428220599216	0.865922360291159	0.580488894958696	0.565283613487825
ABCD3	-0.0435535895316745	0.0986575736139817	0.658878420773053	24.8549351082104	-0.150307735518878	0.177645587657639	-0.846110153934996	0.397491296790442	0.808429940295477	-0.436136118503461	-0.643956527968122
ALG14	0.29637843850108	0.283662702104276	0.296102952473254	5.60403926909291	0.375513835358592	0.467544429197097	0.803161821441125	0.421881209199171	0.818607530811115	0.719839142880314	0.835585458017273
RWDD3	0.0541504326499453	0.120287317036032	0.652583723430579	13.1478841713066	0.0779493484333683	0.216016490136644	0.360849064736033	0.718212282051749	0.936189264870818	-0.103883128888839	-0.00169314812546
PTBP2	0.130960242200334	0.0657380768453429	0.046354381401693	78.189388940018	0.147540322849247	0.122467445807004	1.20473095423052	0.228307182245801	0.696736324224395	0.157316853312582	0.194119983546007
DPYD	0.440937603382429	0.182905430976147	0.0159201537515639	350.410140280029	0.547218469147856	0.288506839560747	1.89672615727585	0.057864089570734	0.448541243339154	1.21142806251291	1.31872313997947
DPYD-AS1	1.23841761739493	0.269571584685064	4.34784850972243e-06	5.37867568237493	1.52047856581887	0.423283249171503	3.59210663024091	0.000328015572550498	0.0357269206265716	3.92334424464332	4.05725509846492
SNX7	0.310596532407266	0.137812367736763	0.0242110281748148	15.3771440030145	0.424199940959788	0.234248703849951	1.81089557375529	0.0701570178865124	0.479153490369189	0.768189293687519	0.972577056233533
FRRS1	0.25996334362887	0.375936532984408	0.489245981425447	13.257089896645	0.26739110298785	0.568849829457586	0.470055696848525	0.638315225436307	0.912342891846163	0.596005713424347	0.531352746690845
AGL	0.217694686249442	0.162306628686315	0.179837456784813	18.0268414654893	0.257370524057604	0.271204794614949	0.94898957971231	0.342625911870568	0.772257902549084	0.452266617860755	0.503157122790442
SLC35A3	-0.139943487008266	0.0923286994480677	0.129592824046736	24.6345085736012	-0.252610722866204	0.171180904852071	-1.47569451793997	0.140025918302779	0.595947628374744	-0.763920286341632	-0.931813804000971
MFSD14A	-0.0400798958063761	0.0781627138945175	0.608108628223471	29.7477485933952	-0.0810937644895846	0.139790579996934	-0.580108935032411	0.561841158701739	0.87895244437672	-0.424323451026062	-0.44920419785027
SASS6	0.164216352466143	0.273391473440903	0.548063956221251	5.17994063759389	0.153417665339344	0.454735024094458	0.337378159170505	0.735831846969262	0.943860093510079	0.270407817349138	0.210657484975633
TRMT13	-0.0528476921660358	0.060051294490011	0.378836279015746	29.3358439447913	-0.104708486767801	0.129820045204112	-0.806566402000337	0.419916337193142	0.818156886839542	-0.467741709727858	-0.515650640965378
DBT	0.177927015766418	0.217879852823355	0.414140452369271	10.6307221843616	0.239233358309853	0.363565518421344	0.658019933652236	0.510525322392659	0.863468117765686	0.317032396045071	0.452123274586398
RTCA-AS1	0.045004668360777	0.27525480274281	0.870123319834946	3.09916490389317	-0.0262357076242933	0.487553262706641	-0.0538109569375997	0.957085779795385	0.990395890793596	-0.134984279686278	-0.294846136300364
RTCA	-0.108046456007644	0.0930529965331279	0.245589778478147	18.1582423868439	-0.171514979701544	0.174803957756138	-0.981184762079685	0.326501637118225	0.764781903731751	-0.655451016877097	-0.703628876751642
CDC14A	-0.0582110004770129	0.0515734637927179	0.259024148335382	73.3101697912582	-0.14638405504191	0.0931687173741855	-1.57117173196664	0.116142764274901	0.560982275956728	-0.485980213944548	-0.632916185907642
EXTL2	0.562414232267032	0.297095459508691	0.0583522621874521	5.24037952623851	0.6964705888215	0.491313418342553	1.41756883247977	0.156316685053532	0.619118477276956	1.62452234680132	1.73868456755265
SLC30A7	0.0460374641718937	0.0614064118375262	0.453424839870201	46.1320008488872	0.0286284452993406	0.10794193066137	0.265220800887398	0.790839371728497	0.951558694316363	-0.131472146938384	-0.140470921832498
DPH5	0.0932559690296041	0.103812994136894	0.369021749158066	11.0499780459894	0.0797586144211311	0.188358455624286	0.423440583842031	0.671973840089166	0.923494168352981	0.029099435006767	0.0033977137580558
DPH5-DT	0.106277102348505	0.12165565527084	0.382341849581939	12.4774654677378	0.146971977309022	0.217768086939201	0.674901356643939	0.499738438544388	0.861799948970979	0.0733791931658861	0.192520788807939
RNPC3	0.100988340545957	0.0648935098071416	0.11965665630473	60.9635816769638	0.116224606815732	0.112848673063855	1.02991558217053	0.303049635352516	0.750375628263658	0.05539419233358	0.106004700227632
AMY2B	0.684180861187614	0.245356356982952	0.00529496427727328	5.961512229934	1.03896499506381	0.41421596038228	2.50826886077722	0.0121324314140819	0.239021944539988	2.03860280726539	2.70238572031253
VAV3	1.07339314431567	0.452482243572851	0.0176809544673586	4.05895514420974	1.33815229242141	0.665352212509409	2.01119387185097	0.0443049828239279	0.407435220925118	3.36216085305029	3.54423054492743
SLC25A24	0.00905302926669798	0.105076467970971	0.931341945331036	19.1037548329951	-0.00736253921156925	0.174896146569695	-0.0420966348085624	0.966421662828369	0.992614517292466	-0.257241678141679	-0.241741344443688
EEIG2	-0.104523848431063	0.0452358612309166	0.0208526769746611	110.263434860366	-0.189824689959366	0.0833342307839974	-2.27787174818223	0.0227342199732506	0.313520754514829	-0.643472012610697	-0.755148225857971
PRPF38B	-0.00540916160315103	0.0412826742586596	0.895753629700649	109.546738931108	-0.0489011794703553	0.079486426912703	-0.615214211654798	0.538413263559565	0.872267258915817	-0.30642190681182	-0.358621605177492
STXBP3	-0.0715922882624949	0.0533409930944946	0.179543266212441	53.7144380243432	-0.187764188228873	0.0988891787555049	-1.89873341645504	0.0575995355704927	0.447845768631982	-0.531484715932762	-0.749350443889132
CLCC1	0.167125657514102	0.160001090547596	0.296241060633036	13.7162222421723	0.221374911602877	0.267752871229996	0.826788189370037	0.40835712541041	0.812524675382639	0.28030122069428	0.401873678200762
WDR47	0.604462630664067	0.3379142728017	0.073646277912687	4.66953300256707	0.850249105835892	0.524599230947434	1.62075934480561	0.105069260720525	0.544051848244091	1.76751242810986	2.17138224499042
TAF13	0.0224387387951442	0.253000161212212	0.929327794736086	3.06349253574348	0.0599818205714131	0.439418263814248	0.136502793604338	0.891423816246048	0.972790611368988	-0.211722139543033	-0.0522496740050721
TMEM167B	-0.181715327810869	0.221307855367638	0.41159073126308	5.50222271381315	-0.355768055305872	0.388151744975445	-0.916569511566611	0.359368266843297	0.782426979101824	-0.905969903936411	-1.22207501228888
SARS1	0.236768014668006	0.182700669765317	0.194998215035192	12.9310735356462	0.332561439075753	0.323726699806653	1.02729073404936	0.30428358419917	0.750645265015094	0.517127513527767	0.714727210241142
PSRC1	0.78968921551393	0.169541928009498	3.19635562913352e-06	9.90667433541756	1.18971564417697	0.290076912205984	4.1013799930832	4.10693486029742e-05	0.0121770618607819	2.39739526402908	3.12656366798646
SORT1	0.183381044379899	0.101695896223963	0.0713521727247965	133.215521978925	0.212968156791691	0.162622520511357	1.30958588098392	0.190335967373892	0.660638519650918	0.335579404364791	0.37821898733618
PSMA5	-0.159285636134914	0.0858714681147587	0.0636061005728694	16.0395531204174	-0.285792468241813	0.173160350276452	-1.65044981593963	0.0988509694170052	0.530150258448875	-0.829695335611911	-1.02517966833697
CYB561D1	0.187291706401259	0.121636506711789	0.123617504612499	12.2986508408998	0.24764703817289	0.210896752814763	1.17425723662235	0.240292006360612	0.702596036583914	0.348878029323689	0.475797450967615
GNAI3	-0.0415996906155752	0.053139101518904	0.43371802036644	57.3677764935313	-0.0793252712878382	0.0951421197021188	-0.833755559958075	0.404418742411797	0.812185448072157	-0.429491676014983	-0.444228061288305
AMPD2	-0.204059006946307	0.167802994043189	0.223960936107682	8.58257411864999	-0.383695528674588	0.305944417510725	-1.25413476015178	0.209793027850916	0.677985938073491	-0.981951977406622	-1.30065655344276
GSTM4	0.0327032097827355	0.111317508466595	0.768923601302919	9.5104456102727	0.0510907644263675	0.204217799347265	0.250177822842414	0.802449834844335	0.953088740120472	-0.176816706826044	-0.0772670783774267
GSTM2	0.0324000930774363	0.0931868476327713	0.72807334583618	26.5294875040232	0.0428787865414854	0.165570781097837	0.258975564753469	0.795654093980549	0.952097157039616	-0.177847487640273	-0.100373711390582
AHCYL1	0.123213221919351	0.144427189822565	0.393594689767549	24.6159414578341	0.147397305641563	0.236057958948099	0.624411505963969	0.532357370661024	0.87005514191822	0.130972281293049	0.193717565738892
STRIP1	-0.108797128760448	0.0805071207924502	0.176568106419538	15.7495027223125	-0.166954218708855	0.155949111923289	-1.07056857618388	0.284363459121702	0.73899107385156	-0.658003759955348	-0.690795935407173
RBM15-AS1	0.145632305444658	0.225202689959971	0.517844157848644	3.62227661809513	0.185504067492869	0.423730914492293	0.437787428644749	0.661540384842376	0.920496490733323	0.207210775465343	0.300941303279495
RBM15	0.190170795337792	0.110062941236781	0.0840174955735716	8.20242374522231	0.233754297287022	0.22343338769857	1.0461923336291	0.295472241720916	0.747550193356434	0.358668679546372	0.436706446376921
LAMTOR5-AS1	0.156809852402596	0.0886871832621853	0.0770403358527215	15.3390143148581	0.195182208013643	0.204744160105334	0.953298047247004	0.340439080622899	0.771517355959411	0.245221220792038	0.328173383589279
SLC16A4	0.308465256033864	0.178546373575407	0.0840513809100745	3.49905183324873	0.400162388241692	0.346179332695483	1.15593956787044	0.247705876587401	0.709802020588971	0.760941660161831	0.904940864687773
SLC16A4-AS1	-0.0497070450656902	0.274529383445663	0.856318322646291	3.74967943589856	-0.0938098245502911	0.473134847026273	-0.198272913398581	0.842831542954309	0.958478578973487	-0.457061602961377	-0.484984290942935
CD53	0.0366523243595555	0.034615912200154	0.289677760430656	190.27116446289	0.00463612118681584	0.0672858911755185	0.0689018322536933	0.945067760060013	0.98626528680991	-0.163387319834789	-0.207979850396636
LRIF1	-0.235674662025365	0.16054305495046	0.142108525014508	9.15838065599249	-0.416141029650959	0.284962997525331	-1.46033356353211	0.144198421960253	0.601090300567171	-1.08946439792003	-1.39195079394104
DRAM2	-0.00834943016660688	0.0586018909465299	0.886703130126339	67.1798052039675	-0.0510957304025451	0.103063887325513	-0.495767545048699	0.620058425428543	0.903344924094877	-0.316420604906993	-0.364796571029767
CEPT1	0.0256742903592011	0.0583973468605384	0.660191901235009	62.9202973535164	-0.0023467042276154	0.105094826151904	-0.0223293982543297	0.98218519830919	0.996258386230188	-0.200719299985294	-0.227627928668161
DENND2D	0.00852641211309352	0.118681622318154	0.942727064587097	8.99561399330159	0.0472561354772721	0.210908838677899	0.224059530996906	0.822710981507116	0.954711649892648	-0.259032496162888	-0.0880568497468173
ENSG00000243960	0.0896486560153115	0.211975569965709	0.672353809324895	3.09697459467234	0.116258398370918	0.393718306246212	0.295283192390387	0.767777554934585	0.949167123659978	0.0168323808291354	0.106099781957706
WDR77	0.231238375745369	0.108951397422448	0.0338042162203034	8.67357146556318	0.288805978195058	0.184268748197161	1.56730851552779	0.117042595900923	0.561994002989856	0.498323384255377	0.591609321826833
ATP5PB	0.601412934193291	0.188795257725435	0.00144489183510726	7.86070490424005	0.728663706358272	0.328082499177447	2.2209770657842	0.026352514788286	0.330533959166744	1.75714160869826	1.82926865860835
C1orf162	0.136139803715383	0.128574402334681	0.289672357355979	45.2775546564324	0.15122841701083	0.203336521760529	0.743734650821522	0.457037021980683	0.83996478675655	0.17493050687404	0.204497439440834
TMIGD3	0.208526758847954	0.084672710058615	0.0137880364598922	91.8081476850017	0.250925160011704	0.139595057812198	1.79752180302316	0.0722528199750661	0.482633634746301	0.421090099026639	0.485021338241025
ADORA3	0.283086609545263	0.0847307366252982	0.000834728994153625	37.7008194378616	0.392080491177292	0.148226298114511	2.64514796743014	0.0081655201786851	0.196257415916642	0.674638855221662	0.882200249438311
RAP1A	0.090179684543578	0.031648946947734	0.00438053617098431	330.190180680315	0.0838957939157946	0.0578986029767484	1.44901240448732	0.147334118461837	0.604863223254481	0.0186382002022542	0.0150387933655312
INKA2	0.465312247336874	0.161840533573655	0.0040386375423021	12.6686143947958	0.62084510888926	0.278173542919177	2.23186253578992	0.0256240496497239	0.326789697750559	1.29431664932668	1.52589171353693
DDX20	0.017278605588938	0.1473834434996	0.906673253684661	7.14264343827762	-0.0421042431359272	0.270949240601588	-0.1553953170064	0.876509675809688	0.9694059854966	-0.229269725059878	-0.339496576384789
CTTNBP2NL	0.0781342084763779	0.0535466094600808	0.144515228285696	175.734204931392	0.0623013649657407	0.0895012133319684	0.696095199678009	0.486369212550908	0.855504750737673	-0.0223237309986856	-0.0457230050553031
WNT2B	0.122002698972411	0.0779942621711471	0.117758344391586	86.1035050503961	0.108378109939485	0.126043076837873	0.859849764528434	0.389871863128173	0.801749252635192	0.126855768388696	0.0839264474242376
ST7L	0.31075990732158	0.111306298267891	0.00523939417974816	23.7395432885855	0.434679138285573	0.201874749272838	2.15321202800898	0.0313020188098826	0.354689754540007	0.768744867577893	1.00206312771031
CAPZA1	-0.0110545454354772	0.0343138454235273	0.747331552078303	103.395497928752	-0.0609659123006485	0.063740581996918	-0.956469338538457	0.338835168006626	0.770760498265162	-0.325619639043619	-0.392569011980007
MOV10	-0.275126711391481	0.0932987255558272	0.00318928166684619	13.4785057699546	-0.463608500234116	0.17770862876337	-2.60881254590873	0.00908569983865611	0.204758519339964	-1.22362531633083	-1.52551343112823
RHOC	-0.193499843090732	0.164451503238168	0.239340132586438	3.98917397244941	-0.343375708930608	0.306474960315456	-1.1204037960464	0.262541728036246	0.721874724081179	-0.946044410036226	-1.18720577568362
LINC01356	0.266172427712611	0.123374041868326	0.0309711861345504	9.60674388732639	0.377540902058294	0.227417930133302	1.66011933112309	0.0968904487424087	0.528540080721413	0.61712036872233	0.841289161434381
LINC01357	0.0996215953777164	0.0767214981863797	0.1941212609979	37.1320567554966	0.0906981072277493	0.130937076711638	0.692684681112084	0.488507454673833	0.855543109365059	0.0507464290373544	0.034178951746766
SLC16A1	-0.180225504649385	0.245145350459945	0.462231005725173	6.89942834426294	-0.367052077154281	0.399909297139997	-0.917838319287153	0.358703517487356	0.782186178888671	-0.90090360074492	-1.25382567643078
SLC16A1-AS1	0.137562999452153	0.10963194196993	0.209561843349838	27.1829485714121	0.176107045928844	0.177922682275945	0.989795363222517	0.322274151661163	0.763755394056673	0.179770236373298	0.274500227604368
LRIG2	-0.0147283799268908	0.0956261791697673	0.877593670749369	25.601293846789	-0.0663804749666265	0.170351401783396	-0.389667911573925	0.696782127395678	0.931465477170969	-0.338112906627347	-0.407804356522254
MAGI3	-0.162757294237131	0.13027934105931	0.21155729468304	36.6495465003064	-0.241219023595913	0.217837613824308	-1.10733412545761	0.268149495329234	0.72691275606221	-0.841501080735049	-0.899760160149902
PHTF1	-0.24745459919605	0.175558434182684	0.158678981248143	12.8905045962023	-0.367377770156007	0.315592917236738	-1.16408750035548	0.244388553641636	0.706889443219432	-1.12952333566936	-1.25474210226282
RSBN1	0.136755831354417	0.0875071160849631	0.118100423038546	27.1707894058342	0.142753608272917	0.150830494652453	0.946450574214804	0.343918820479412	0.772939874290501	0.177025374825061	0.180651260346253
PTPN22	-0.286061750997526	0.221021620581986	0.19557202181116	6.34278315080326	-0.489560755742633	0.37719902438896	-1.29788446970586	0.194327037480933	0.663665410534019	-1.26081108943964	-1.59853715967515
AP4B1	0.187602915402405	0.232265721516032	0.419258612856392	5.67464824697337	0.234534479887907	0.386801842517439	0.606342716367318	0.544287198668386	0.874311615713066	0.34993632885647	0.438901702293902
HIPK1	-0.0472963723679108	0.0780624642133646	0.544595406330076	30.2942579063604	-0.0950878415674022	0.14956579803718	-0.635759263249241	0.52493334282861	0.8671985698531	-0.448863852316775	-0.488580339375228
OLFML3	0.133014835181861	0.150063183989215	0.375406223094722	7.11836984242215	0.204091029321533	0.273074253687922	0.747382906170183	0.454832460704017	0.837444471640632	0.164303716752907	0.353240775078503
SYT6	0.13216989199669	0.07139836280967	0.064146339576261	60.9496013746591	0.144859415137874	0.1203382121232	1.20376904876707	0.228678855755444	0.696736324224395	0.161430396974876	0.186576520631565
ENSG00000232895	0.272448542719181	0.505252285708288	0.589726315407774	3.39418631193278	0.25040784453418	0.784986041720881	0.318996556913579	0.749729123687198	0.947278487954209	0.638462969851094	0.483565730461909
BCAS2	-0.138616538455767	0.231483182454612	0.549293560154892	13.3274245848856	-0.369490911983635	0.361814841740892	-1.02121546536292	0.307152366726299	0.752856267615044	-0.759407855698674	-1.26068800146034
NRAS	-0.331431566064346	0.169285911906781	0.050250983803492	3.74743259635506	-0.497683069680157	0.35989200225163	-1.38286782303149	0.166705398113665	0.633700025327805	-1.41509600379242	-1.62139149878845
CSDE1	0.0400237439391997	0.0545654234838627	0.463253462877246	44.7744948312009	0.0431406875433821	0.103051409674619	0.418632677414089	0.675484604055666	0.925476031810547	-0.151922446541243	-0.0996367816981939
SIKE1	0.315130799029365	0.194661691890765	0.105476534940911	5.90355937794356	0.475155957601071	0.357223726422523	1.33013549340521	0.183473633032847	0.65019839275983	0.783608552867059	1.11595566645969
ATP1A1	-0.168636788654727	0.246992159129103	0.49475742916299	12.4480377048462	-0.326933026960939	0.395028648860314	-0.827618523122725	0.407886574727959	0.812524675382639	-0.861494931080711	-1.14093981840132
ATP1A1-AS1	-0.0393619124364441	0.106798656918151	0.712454322888348	11.023486469692	-0.13324329528778	0.192983191898278	-0.690439897781427	0.489917593760143	0.856152651571016	-0.42188187169466	-0.59594108473114
LINC01762	0.156193572095057	0.130097652659241	0.229911381920157	9.74615203117079	0.207238929820363	0.232718056945667	0.89051504013179	0.373189396188111	0.790361828355535	0.24312549361471	0.362098249198386
ENSG00000224950	-0.0433052260455069	0.158050399676583	0.784087458646287	5.45405222905979	-0.0675447401998118	0.287001151362012	-0.235346582685355	0.813939742515901	0.953731814968235	-0.435291531873886	-0.411080333375859
CD58	-0.0650487266021584	0.0567592205039054	0.251775762180482	78.3208118336002	-0.14634723347133	0.0976732191915646	-1.49833531322749	0.134046153618453	0.586179194584038	-0.509232633819572	-0.632812578405252
PTGFRN	0.224437516603326	0.330727303579745	0.497379905403823	3.09201565322915	0.10528058196834	0.566034751789764	0.185996675355091	0.852447368520677	0.960116409368968	0.475196334504128	0.0752107101097252
TTF2	0.0295047712997449	0.0655434332607221	0.652597942986368	29.4340848680968	-0.048068041016791	0.122820996691851	-0.391366641791632	0.69552624589755	0.930564947193588	-0.187693339377534	-0.35627734356774
MAN1A2	0.120834487086706	0.0825301936548316	0.143159905886882	56.9856595535862	0.124430710337201	0.151068443999465	0.823671092671358	0.410126468888245	0.813238218849953	0.122883138778756	0.129094804121803
GDAP2	0.139190508235005	0.0564404720349723	0.0136575221427946	52.0576062320887	0.161691173754029	0.101122339106931	1.59896591773901	0.109828175774795	0.551447109386414	0.18530475426368	0.233937250867518
WDR3	0.210897359951975	0.179836437798707	0.24090906173167	5.82512614190878	0.17464207588	0.333679656593224	0.523382449092183	0.600708135288096	0.896449922997177	0.429151581925781	0.270378135975722
WARS2	0.276347505491834	0.15041504070344	0.0661754775149216	9.26207514935735	0.313183070063416	0.24758059592113	1.26497421535888	0.205880571099884	0.674929120368599	0.651721810262002	0.660200899108975
WARS2-AS1	0.284430196823897	0.136914817541974	0.0377623965882733	29.4507043126889	0.376663991517919	0.219752119735504	1.71404031037914	0.0865213228690934	0.508586471763585	0.679207867634525	0.838821735154638
NOTCH2	-0.0407148775190482	0.0533656154944837	0.445497896161336	68.2005393811769	-0.131502732009124	0.0944326542431047	-1.3925557114024	0.163754183624386	0.630678949275619	-0.4264827743341	-0.591043536603286
SEC22B	0.149899481976811	0.132229602024462	0.2569496621858	11.4403853565634	0.176653633356537	0.240342936300979	0.735006553865663	0.462335502694406	0.842262800795833	0.22172176619391	0.276038199975745
ENSG00000290569	0.281405179879799	0.195678329436289	0.150405429923614	5.44329057567299	0.318270603563393	0.329329250357023	0.966420696668634	0.333833711798181	0.768659425654877	0.668920973596086	0.674516058157626
NBPF8	0.206350718595931	0.117311586051689	0.0785780316333159	15.2881497416759	0.266263228768585	0.210937832823994	1.26228294471364	0.206846991516287	0.675019570618677	0.413690241138367	0.528179165851381
NBPF26	-0.016421587683742	0.210743562745705	0.937889994261479	8.52017228261443	-0.0607405995942536	0.352748099460117	-0.172192563722433	0.863286143855359	0.964670705130963	-0.343870840913887	-0.391935033407141
PDE4DIPP4	-0.361482264430129	0.152726878551954	0.0179399953313487	26.1484280462927	-0.59104648237142	0.243895157349815	-2.42336292689769	0.0153775553228096	0.26559874678911	-1.51728662142614	-1.88409485042367
FCGR1BP	-0.278607341983747	0.105026191842017	0.00798409804919654	49.1108999964103	-0.419213309881225	0.173152346550723	-2.42106629353949	0.0154750548452853	0.265916876220536	-1.23546157336716	-1.40059548987051
SRGAP2C	-0.0169123652865024	0.0485614608671697	0.727639504536719	322.3195319045	-0.0787635983941868	0.0837194437691531	-0.940804129221982	0.346805244447529	0.775266934552896	-0.345539782704737	-0.442647641855986
SRGAP2-AS1	-0.122112404419288	0.0881105794525639	0.165777605964133	21.741075546714	-0.209686279817437	0.160529787071714	-1.30621415278999	0.191479741220612	0.661910359817182	-0.703283780638312	-0.811034210250737
LINC02798	0.0133268434904618	0.0367509305715271	0.716884274267717	426.368356386245	-0.0258806949687043	0.063830604851967	-0.405459027510795	0.685140129793627	0.927596765133523	-0.242708115232023	-0.29384721164875
ENSG00000290735	-0.285715881420489	0.146161491363364	0.0506071674318966	19.5547713284025	-0.466891348997095	0.252810636336156	-1.84680263363715	0.0647757500549098	0.466610860476666	-1.25963492290707	-1.53475061888826
H3-7	-0.35575663894555	0.196512456972526	0.070241281410972	17.7937670344037	-0.592424286361257	0.310930536483139	-1.9053268072735	0.056737602907087	0.444280610196474	-1.49781601886354	-1.88797167664063
NBPF15	0.128279297181867	0.078031934144663	0.100189974986408	21.3022899889324	0.156386861514574	0.154049114375475	1.01517533644108	0.310022255064202	0.755690068819261	0.148200012700615	0.219012125882717
ENSG00000224363	0.242446592748984	0.226534993287993	0.284511727792497	3.03218765266062	0.414819432263645	0.45922017414985	0.903312736709786	0.366359938621709	0.787301386118003	0.536438126356559	0.94618244400284
SRGAP2B	-0.0664532270730163	0.0568378557085342	0.242334356618751	443.387447753924	-0.149431645312758	0.0951478265537482	-1.57052084871686	0.116293987933789	0.560982275956728	-0.514008788065199	-0.641491409921894
LINC01145	0.184604889001957	0.0801841783979809	0.0213204702463393	18.9270826078838	0.170641418315841	0.142875238361723	1.19433864308818	0.232345527329072	0.698190458945521	0.339741219051872	0.259121197946637
NBPF20	0.0133762508967383	0.140765547017239	0.924294942603477	6.06550895876006	0.0446295914893726	0.269047255281125	0.165880121849746	0.868251291222179	0.966229747564874	-0.242540100056415	-0.0954473455411414
GPR89A	-0.0239798871562093	0.153731100203067	0.876044119278926	9.8016466914888	-0.109120982720249	0.297182524437952	-0.367185058834211	0.713480983459193	0.934447212965427	-0.369573647615762	-0.528066398298692
RNF115	0.144872129565377	0.0611776348681247	0.017881778299821	57.370402380521	0.181152351370793	0.106492020886437	1.70108849341844	0.0889263712699559	0.512527044781592	0.20462571598791	0.288696566527908
POLR3C	0.0367659826536355	0.067405831984049	0.585449450196344	26.7673727652803	0.0143478633805461	0.118128284305051	0.121460016667089	0.903326682258778	0.975867905192031	-0.163000812635194	-0.18065322264207
PIAS3	0.227075547207753	0.170228378913491	0.182221396500162	5.34628382987311	0.310921695619954	0.30661648283131	1.01404103507055	0.31056317213126	0.756005876223729	0.48416724005586	0.65383790713519
ITGA10	0.577006440333823	0.171597490165517	0.000772240206200056	4.13534251364327	0.628893130537716	0.334595475635565	1.87956256534292	0.0601677191558702	0.453777636050759	1.67414471287195	1.54853701109127
PEX11B	-0.197590201015782	0.259685587172835	0.446727292875272	5.29572144740831	-0.269651254866424	0.432302914149697	-0.623755348484766	0.532788267795381	0.870101282633754	-0.959954110157531	-0.979761974928572
RBM8A	-0.00682034832415365	0.209326421149734	0.974007638898648	5.24205767950652	0.0304498303591631	0.3940330370704	0.0772773536593653	0.938402906186404	0.984903947052635	-0.311220798367032	-0.13534595964398
LIX1L	0.231526015194389	0.106833648434202	0.0302223667867468	10.5666695547122	0.289726134269869	0.17865780727219	1.62168191076287	0.104871473973537	0.543925225069744	0.499301533002317	0.594198431178262
POLR3GL	0.273440256911052	0.11000347546358	0.0129281661402822	9.07398979341629	0.380648926014893	0.199781705893969	1.90532423532772	0.0567379370250063	0.444280610196474	0.641835400153705	0.850034432058336
TXNIP	0.157207468700118	0.0935008608063329	0.0926953740569596	117.164150963542	0.208937004880985	0.146870796418392	1.42259053519248	0.154854889336225	0.617156216158223	0.246573357588677	0.3668762451702
NBPF10	0.0662010439406119	0.121922123437961	0.587144875342292	7.65730493336665	0.0626430034470736	0.238288633324266	0.262887081826636	0.792637613425982	0.951970073235286	-0.0629037348106201	-0.044761712280043
NOTCH2NLA	-0.0239000973411449	0.0817551001349725	0.770028442249693	19.8149282723365	-0.0735382596254743	0.148882653802911	-0.493934368760135	0.621352531217219	0.903550399189379	-0.36930231380571	-0.427944730207827
NBPF12	0.179575832109054	0.0706996825455074	0.0110858572963325	24.2296462676098	0.234536882639345	0.152978875681326	1.5331324772442	0.12524321703282	0.57394033022416	0.322639372574122	0.438908463088497
PRKAB2	0.129503579716153	0.189740136200543	0.494903065012589	6.10183425877124	0.258939507114557	0.343692230713229	0.753405180493043	0.451206470685947	0.835675463033057	0.152363316555119	0.507571883303572
ENSG00000237188	0.19657606982657	0.0802272815322689	0.014276114435937	30.8689861061629	0.235470235722137	0.150594840475577	1.56360095059382	0.117911311506735	0.563125431330153	0.380450501324832	0.441534705810786
FMO5	0.148537863493509	0.118981439611413	0.211880196696224	11.0946179296368	0.132302537482389	0.219238443785024	0.603464133380362	0.546199968770032	0.875790666464071	0.217091436738786	0.151244330525386
LINC00624	0.174517826386389	0.17660657097142	0.323067980719035	3.50231856364381	0.169487208465802	0.378592577616703	0.447677050439683	0.654386286718191	0.918127698290144	0.305439082500908	0.255873514648061
ACP6	0.23853820193372	0.127085129014614	0.0605187250144077	15.4010545083959	0.279602353982484	0.226970305864958	1.23188957655474	0.217990335606757	0.68820007462003	0.523147224877192	0.56571242219411
GPR89B	-0.111614498886372	0.171099683061887	0.514184380665942	11.2755384289114	-0.311589607760318	0.324506933105459	-0.960193992709105	0.33695758969017	0.769965276487252	-0.667584528753679	-1.09776693586245
NBPF11	0.0856421567883005	0.0747623165457039	0.251991445725191	21.519674328102	0.0243960809185288	0.148956313261656	0.163780106961125	0.869904252544039	0.96666347309116	0.00320785119013449	-0.152379830002527
LINC01138	1.06104808219671	0.231446426924427	4.55244072822639e-06	9.12811110104475	1.63720502129248	0.381873450883268	4.2872973167044	1.80860151075796e-05	0.00839348370688283	3.32018014740054	4.38569672450979
PDE4DIP	-0.188715080655134	0.42778297013144	0.659106737508666	8.6339797193915	-0.73131249704473	0.586909420589808	-1.24603979999129	0.212749783922122	0.681131131849051	-0.929773313019687	-2.27877142782175
NBPF9	-0.0646475075679337	0.101417702944313	0.523839519718501	14.7477224433645	-0.140727733097338	0.188031593590765	-0.748425998045946	0.454203245942463	0.836900646847894	-0.507868245530995	-0.617000585889031
ENSG00000274265	0.330337702833453	0.073792504987657	7.5849934659913e-06	38.3789380213989	0.433628262325802	0.132296556830378	3.27769877550004	0.00104657014082675	0.0681164005072239	0.835321257614241	0.999106202413485
NOTCH2NLC	0.102463953479949	0.0738603062305173	0.165360411199825	18.8713757160482	0.105042215315313	0.147910514953671	0.710174089706971	0.477596186243901	0.850919805074206	0.0604121721248465	0.0745400007080077
NBPF19	-0.086043591528359	0.140604159419672	0.540566716097438	9.65912828419948	-0.177513396614808	0.256070338838555	-0.693221235305684	0.488170723701393	0.855543109365059	-0.580627920139704	-0.720507053996841
LINC00869	0.554749706022644	0.14969689438022	0.000210708126019326	16.8941359127963	0.758441683287968	0.247238264083563	3.06765494450982	0.00215745580309074	0.097994396775279	1.59845830458672	1.91305709477248
ENSG00000290790	-0.311748884151115	0.117446520303814	0.00794519090629615	46.1374651844634	-0.474279340610681	0.190871312967267	-2.48481206126568	0.0129619845442759	0.245806868299592	-1.34816293631697	-1.55553874244539
FCGR1A	-0.149813918706966	0.0989265829800186	0.129925696710589	61.2348186834648	-0.243868189764901	0.162941684317612	-1.49665931579266	0.134481927478774	0.586620389827723	-0.797485746262861	-0.907214309602784
H2BC18	-0.135744646347308	0.142463899993208	0.340673477889718	21.6248841764293	-0.240447030716612	0.234312934617196	-1.02617907589881	0.304807182284128	0.750827973333961	-0.749641679060496	-0.897587948241781
ENSG00000290792	0.19788358504107	0.153687380603479	0.197894952790859	5.02755307442393	0.312428093339904	0.262183698618399	1.19163813382095	0.233403165732352	0.698826217027268	0.384896846820994	0.658076566782679
H2BC21	-0.130481412243705	0.200339393867485	0.514851672484492	12.4922796548583	-0.228786797249831	0.320769771002526	-0.713243010819835	0.475695395474056	0.850182478085513	-0.731743487901968	-0.86477871040145
H2AC20	0.0710111609460608	0.204702678302882	0.728667173916848	3.09902611323545	0.139723532230295	0.377638918992975	0.369992405981055	0.711388148684846	0.934174566117894	-0.0465464168643259	0.172125317376083
SF3B4	-0.000292631447452687	0.240305848303911	0.999028379634247	3.41133804092352	0.126837360050841	0.445650362893362	0.284611818169194	0.775941555983606	0.950224824217118	-0.28902259813726	0.135866567575606
VPS45	0.112081743530189	0.0438920546490986	0.0106622684493464	63.459905196195	0.109353126532919	0.0849338670232785	1.28750909814276	0.197916900510638	0.66768649344774	0.093118497067516	0.0866699217640414
PLEKHO1	0.0135833213506015	0.058574421971216	0.81661683956318	85.2390702745167	-0.0125100792238158	0.0993967531485172	-0.125860038960462	0.899842715355319	0.975437679874534	-0.241835934804865	-0.256225348133284
ANP32E	0.0406214748141406	0.137478351667431	0.767630720379374	6.25646179712547	0.0343050819406707	0.277447350457842	0.12364537590307	0.901596063350879	0.975731154842065	-0.149889798695744	-0.124498160890007
APH1A	-0.110879449122601	0.114999601462574	0.334959467148702	7.59123034277502	-0.183723004045991	0.232467737637971	-0.790316135532355	0.429343165842691	0.823061952623004	-0.665084913322551	-0.737979473197122
C1orf54	0.0954895195795839	0.11282726673884	0.397366605845482	17.4718366227692	0.0580991951684353	0.190409720302935	0.305127254406978	0.760269234342394	0.948417991993447	0.036694862821465	-0.0575469525532687
MRPS21	-0.0966714542584742	0.14767770344299	0.51271821764683	14.2869645272393	-0.141403264790721	0.258713404780747	-0.546563348391464	0.584678755136564	0.88988949701662	-0.61676910538928	-0.61890137801811
PRPF3	0.109005811722621	0.0881068671511103	0.21601285971932	19.5748786457733	0.12845818348525	0.15916879216146	0.807056344028437	0.419634022206313	0.818156886839542	0.0826584615838669	0.140427195088615
RPRD2	0.076390042110593	0.0627724700826277	0.223628788685601	65.9659998523676	0.0523503908195325	0.107795975982515	0.485643275107264	0.627220108441196	0.906683022413505	-0.0282549554915737	-0.0737227769669065
ADAMTSL4-AS2	-0.231718692602591	0.155856634350477	0.13708281558596	11.6518531325775	-0.376099881075566	0.259722615452853	-1.44808291114656	0.147593864186708	0.605463837943475	-1.07601170029109	-1.27928413329889
ADAMTSL4	-0.313680247302142	0.151431532054751	0.0383183653449296	5.01221565058115	-0.531163718923036	0.311677869449232	-1.70420735954612	0.0883423547731461	0.511495495134964	-1.35473074352318	-1.71559841044144
MCL1	-0.250324448140834	0.0677611039805545	0.000220562493575218	47.0335616080021	-0.391905640250351	0.119441809415017	-3.28114286086056	0.00103387363698372	0.0677028662648109	-1.13928256431068	-1.32375793508767
ENSA	0.346924469183879	0.113628313016691	0.00226451482261042	35.5128061219278	0.499432553201904	0.187642894263318	2.66161186205673	0.00777674958399446	0.192102804976445	0.891726332706482	1.18426447016336
ENSG00000288880	0.129580650232837	0.29069023199263	0.655764225558911	3.42529398914204	0.137223746818658	0.485633224002624	0.28256663678743	0.777509058412283	0.950294459769507	0.152625403099845	0.165091491307861
GOLPH3L	0.0417307370122375	0.0769780240472935	0.587741115919361	24.1920718615473	-0.0506121615248561	0.140857206668785	-0.359315385572475	0.719359165809556	0.936297056511797	-0.146117633810873	-0.363435918486619
HORMAD1	0.188515285841303	0.174626579370502	0.280349857443649	4.02139857524062	0.201512048865462	0.328708547696061	0.613041706027643	0.539848763412717	0.872553861397235	0.353038942230939	0.345984112215805
CTSS	0.0817193172616596	0.0421197285967944	0.0523593693657307	92.1016809447762	0.0612264269138055	0.0796413987460364	0.768776388634845	0.442026067970714	0.830426081992625	-0.0101321846794434	-0.048747635592079
CTSK	0.589351703400227	0.190114324448467	0.00193529930122408	4.98027275835676	0.976853113534999	0.358778918935024	2.72271602923223	0.0064747685900502	0.17462001496645	1.716126101865	2.527617050406
ARNT	0.0901301728046274	0.0460283505070309	0.0502130302639962	53.4465210126606	0.0741723770054899	0.0878517572403579	0.844290192199094	0.398507265365174	0.808635896302707	0.0184698302322155	-0.0123206843790372
SETDB1	0.0927557472786613	0.0539168386725129	0.0853691300523445	41.125649604867	0.0730440632464324	0.0987392172432567	0.739767493461883	0.459441086449889	0.841110420427573	0.0273983773787396	-0.0154955019832386
CERS2	0.0259239464675429	0.130985069146769	0.843111349942707	8.76237900269479	0.0667614281849972	0.258896131924705	0.257869546712322	0.796507588384096	0.952097157039616	-0.199870317655601	-0.0331734042809808
MINDY1	0.306105348726017	0.196711578503155	0.119681340071256	2.93396902013992	0.352867750040821	0.362616156153457	0.973116459520049	0.330495424452615	0.76756052232533	0.752916542661673	0.771864538409628
PRUNE1	0.307100553356436	0.191687451025642	0.109135703303542	5.12447138112125	0.473336931007381	0.356173114405528	1.32895188284328	0.183863845089712	0.6503514647259	0.756300842574325	1.11083734045702
C1orf56	0.0839552572300345	0.133944293905311	0.53079536616613	11.188493081341	0.0822990851819344	0.235823246501548	0.348986312430375	0.727099585439002	0.939254626040894	-0.00252863139163275	0.0105460191204703
CDC42SE1	0.0299795843588198	0.0426613780442201	0.482221775615787	65.2183161197942	0.0109922584886106	0.0802084677030278	0.137046110010598	0.890994348406211	0.972790611368988	-0.186078686726976	-0.190095129556827
GABPB2	0.3163359017235	0.131892769001725	0.0164654115675633	14.5301313128867	0.440375655569877	0.232371245868005	1.89513833316548	0.0580740773331102	0.448606813327699	0.787706633621349	1.01809182824832
TNFAIP8L2	0.204030809076239	0.147967943146117	0.167930147441266	5.82108004415455	0.30484606227218	0.27301217447816	1.11660244769255	0.264164344610332	0.722071757841405	0.405801140399809	0.636742460452612
SCNM1	0.0422882577740455	0.0871978996995716	0.627698501905936	16.2789036906369	0.0195790111436262	0.170358765432868	0.114928111235588	0.908502103180382	0.977150724566108	-0.144221724760797	-0.165933965808512
VPS72	0.109591014138372	0.195479389561325	0.575051874842477	4.92351640534104	0.00427807764008169	0.37061293083963	0.0115432498007817	0.990790023735948	0.998134327876791	0.0846485050623387	-0.208987303284733
PIP5K1A	-0.0630957331409567	0.0483139267539549	0.191568431770643	84.4274742292367	-0.142676467090531	0.0882929951389345	-1.61594322251749	0.106106589443476	0.545297972811533	-0.502591270427429	-0.62248387893392
PSMD4	-0.181085615238073	0.13410287304076	0.176904217730378	15.6287473900555	-0.336088598579175	0.238854862623446	-1.40708292428201	0.159402800892891	0.624391007974575	-0.903828498902741	-1.16670150899204
ZNF687	0.158384913224418	0.19843481632093	0.424771271389905	3.74945930730311	0.404631033692473	0.382180459875117	1.05874338479966	0.289716663686581	0.742231926523635	0.250577383774791	0.917514613904414
PI4KB	0.0763964291844076	0.0559214795420174	0.171895816037862	34.809854495676	0.0521961554785819	0.0998525739999674	0.522732197956148	0.601160628519186	0.896449922997177	-0.0282332355631369	-0.0741567600427214
RFX5	0.128283550458465	0.125660046718301	0.307312344230612	6.85623444027344	0.193814641232418	0.244745580720169	0.791902516327831	0.428417519634787	0.822381090573412	0.148214476423129	0.324325362542738
PSMB4	0.105895183345766	0.164961326988462	0.520912499049403	3.95711414670627	0.289579927959569	0.412555339595185	0.701917779669792	0.482730440231994	0.853960928379146	0.0720804367010331	0.593787039963666
POGZ	-0.00785448343110069	0.0453278683157751	0.862430122659224	95.4916736178357	-0.0463461846336955	0.0819620760166521	-0.565458891308212	0.571761677846602	0.885130211769258	-0.314737485533809	-0.351432432377856
SNX27	0.201708388722533	0.051153324178566	8.03976108479206e-05	82.2986793981627	0.259198157466961	0.0910017489839652	2.84827665798635	0.00439566942131537	0.141074509307425	0.397903501301329	0.508299666409605
THEM4	0.479000362295777	0.254012309935438	0.0593304302945193	6.74987743373322	0.699169276447414	0.418089746684677	1.67229472138843	0.0944662200363359	0.522867296749955	1.34086454997329	1.74627805909187
S100A11	0.257132258182823	0.0860018281948697	0.00279117746250624	20.8708557377392	0.368797732893606	0.159253317856346	2.31579308900978	0.020569568761604	0.301599572833586	0.586378304211295	0.816687877298884
FLG-AS1	0.32258195526626	0.27665151909515	0.243605261861436	14.624205329937	0.426841282564953	0.41769422159985	1.02189894064148	0.306828733914789	0.752856267615044	0.808947007523431	0.980009189148221
S100A9	0.230811506192873	0.327906676768327	0.481498856932922	3.88240177099186	-0.0185413666150627	0.597067742968625	-0.0310540417455394	0.975226441349389	0.994417943729783	0.496871768632753	-0.273196015407361
S100A8	0.289250986126207	0.223325537358772	0.195251630689982	3.18953672794397	0.0334118205261157	0.468036437608556	0.0713872208258705	0.943089579964536	0.98565927509463	0.695601477869089	-0.127011594800847
S100A13	0.16725739004308	0.180162119401513	0.353214859427361	3.40330616258112	0.282267699630903	0.345927698127648	0.8159731098686	0.414515515451605	0.815534586073165	0.28074919126504	0.573212097012354
CHTOP	0.242014092339385	0.159390992653246	0.128921796879444	14.3002217009083	0.30154146645407	0.272661629639675	1.10591822858449	0.268761914127988	0.727466035073499	0.534967362401399	0.627444081438898
ILF2	-0.00986030453159337	0.199326671780203	0.96054628736389	5.8369272780001	-0.0454463945671457	0.349454702359357	-0.130049457799001	0.896527297248222	0.9747919293906	-0.321558494970165	-0.348900628329172
INTS3	0.251760609908329	0.0576912292814695	1.27745216264754e-05	31.4818598756936	0.329794749446154	0.103733721192154	3.17924340952977	0.00147660037196074	0.0812967620519235	0.568111439055617	0.706942376571517
SLC27A3	0.129840933249661	0.21543269682769	0.546709372210152	3.48599971990636	0.225440682201989	0.373370037288269	0.603799608129593	0.54597688003279	0.875564485797776	0.153510523369765	0.413313829461069
GATAD2B	0.0691645716795932	0.0464259837356224	0.136281697041199	111.961436968432	0.0538600771850433	0.0822013476255416	0.655221340535637	0.512325256331777	0.865004711497213	-0.0528259413984708	-0.0694748638207884
DENND4B	0.0987122642347788	0.0595366999034114	0.0973160567515913	57.4974811308754	0.0867377888460233	0.105926852217367	0.818846090772462	0.412874230504979	0.814283590428153	0.0476541511142504	0.0230355189776321
CRTC2	0.100126618876714	0.108747727959839	0.357194658891835	9.91148537272972	0.124258879922998	0.212278000688812	0.585359196524346	0.558306218877106	0.878572988396614	0.0524638155238158	0.128611312522438
SLC39A1	0.240562298142046	0.0896452143012585	0.00728575172318111	12.5810999969224	0.302979734830453	0.1826204124543	1.65906828682841	0.0971020328175651	0.528540080721413	0.530030380774641	0.631491040650598
JTB	-0.237687248543578	0.220507853349404	0.281074674541451	10.4303913876204	-0.374247644425363	0.357983208503439	-1.04543351625323	0.295822652965606	0.747658738413596	-1.09630841388379	-1.2740723617708
RAB13	-0.012297526622524	0.178373628006528	0.94503537649282	3.3199716680417	-0.088217102829338	0.328795514538204	-0.268303851265245	0.78846544199004	0.951184462907062	-0.329846529669097	-0.469247647449451
RPS27	-0.434731142225738	0.120513811242806	0.000309383330904478	36.9088210377017	-0.623433127073787	0.200462328369422	-3.10997648358594	0.0018710223947574	0.0921454598096359	-1.76637727388942	-1.97522348278917
NUP210L	0.860010785058734	0.50362003232998	0.08769981668278	3.00194022367202	0.814242515278698	0.704020769816734	1.15656036041473	0.247452025297701	0.709802020588971	2.63653129132816	2.07006791052397
TPM3	0.0451951714923551	0.0449940641986896	0.315152297539693	72.8546893870184	0.019547582267258	0.0825590950739209	0.236770791270856	0.81283461249221	0.953731814968235	-0.134336453388194	-0.166022399499205
C1orf43	0.0902861932347629	0.0745006675519251	0.225556652796182	26.6665868747129	0.130554603966451	0.156980776821249	0.831659815998433	0.405600988562672	0.812401430208778	0.0190003944116217	0.146326044230615
UBAP2L	0.031836206848323	0.0560389700013273	0.569961397496207	32.2940239442234	-0.00787351707353609	0.105490510799539	-0.0746372068336832	0.940503369898816	0.985258109105251	-0.179765043143537	-0.24317911961793
HAX1	-0.217621095599378	0.276376154634469	0.43104242898009	4.40479074978148	-0.405281217128399	0.462458114616838	-0.876363078771334	0.380832683262388	0.795983038504073	-1.0280713121053	-1.36139375810045
IL6R	0.0310314243979496	0.0391074234075016	0.427491276346287	97.3484433552796	0.00737920496977027	0.0798718564017467	0.0923880488347945	0.92638973446529	0.981798279542068	-0.18250179204246	-0.200261438196117
SHE	0.0665311579410022	0.198255325192003	0.737185188814661	3.29033077336623	0.217526922939745	0.342690665153771	0.634761740131255	0.525583819864148	0.867665404073336	-0.0617811468035527	0.391046315642775
TDRD10	0.0583240812939612	0.198728225953783	0.76915020223541	6.43185062400623	0.0192903817953391	0.327811009712671	0.0588460461173872	0.953074732483251	0.988737456946858	-0.0896901897588864	-0.1667461029722
UBE2Q1	0.504776123940138	0.223991206772751	0.0242242838358594	5.01892530619381	0.747326709344279	0.393114270901169	1.90104192257157	0.0572965217126434	0.446085392239792	1.42851778752387	1.88178209288281
PMVK	0.445073917773507	0.123233495225345	0.000304277255185272	8.50272227897421	0.661774353017997	0.238128589683204	2.77906300078623	0.00545159507348337	0.157697359930519	1.22549404251798	1.64105727253456
PBXIP1	0.255149613022898	0.155922556586134	0.101758660565427	7.35241842603623	0.321647151353568	0.280429786758003	1.1469792673313	0.251390189713412	0.71422381820627	0.579636107042529	0.684016893611968
PYGO2	-0.211613842083624	0.177585498098674	0.233411580703519	5.36100858759782	-0.326049386748689	0.350148296710222	-0.93117513297094	0.351762978850361	0.776839840729643	-1.00764300326586	-1.13845345635963
SHC1	-0.0469240964973472	0.156870201505414	0.764843224995927	4.6182455417597	-0.0697935292340157	0.305265769859872	-0.228632018801366	0.819154936230392	0.954499411235735	-0.447597888355474	-0.417407912878114
FLAD1	0.0118196223211819	0.0980015278079786	0.904002711626179	10.9939421381144	0.00512227870205182	0.188121617591846	0.027228549103619	0.978277445251868	0.995786279248818	-0.247833582212009	-0.206611914017773
ZBTB7B	0.131427562891287	0.0873231935571144	0.132305951506218	13.0491673111968	0.158079809932003	0.162907252496547	0.970366926637314	0.331863628146559	0.767901950299696	0.158906027363056	0.223775696649725
ADAM15	0.194041765861109	0.115111211563343	0.0918556116314037	7.23409169440556	0.447919256256416	0.323547297800835	1.38440116576755	0.166235652192205	0.633700025327805	0.371832329315993	1.03931780024984
SLC50A1	0.300421652775732	0.127042016479146	0.0180426119948446	6.2394107272853	0.342877801492747	0.235661357110992	1.45495980204874	0.145680390354896	0.603343269941982	0.733588525970279	0.743755101419349
DPM3	0.230570188030161	0.415638116586348	0.579073994680169	3.18440861282692	0.33188744306171	0.649513798042759	0.510978279540508	0.609366266092296	0.900633553623535	0.496051140380004	0.712830739163513
KRTCAP2	0.331457885128997	0.176297036269228	0.0600930382149022	7.23445418877155	0.510984206274918	0.338054680329997	1.5115430609513	0.130650146146998	0.58146937250229	0.839130557459809	1.21676818753756
ENTREP3	-0.364924185539551	0.263276397002333	0.165720114184266	2.97004415071045	-0.599927069420973	0.587171831354323	-1.0217231777574	0.306911937926484	0.752856267615044	-1.52899124272102	-1.9090827971488
SCAMP3	0.0894524068319014	0.110579606867877	0.418548932839197	13.9764084093405	0.102584474574139	0.207774964451026	0.493728755267428	0.621497754435865	0.903550399189379	0.0161650144665078	0.0676244787541167
CLK2	0.0507941916802699	0.0919854605329071	0.580812672134601	13.4898669514117	0.0644030056328053	0.170673711343194	0.377345785276226	0.705916650949186	0.933959122533441	-0.115296385693855	-0.0398094675007529
FDPS	0.371585436026632	0.160194149371494	0.0203628344115944	11.6891209867259	0.532831278940141	0.282929093831101	1.8832678948819	0.0596640719954596	0.453237487372827	0.975588591161522	1.27824086775707
ASH1L	0.0173027740809805	0.0226745951928301	0.445409270142898	272.478008353663	-0.019621305291709	0.0491346106167489	-0.399337758973113	0.689644348545058	0.929111105098308	-0.229187537514716	-0.276234716561673
MSTO1	0.176551588260185	0.108007661899584	0.102128530445789	13.14696042959	0.205620732527042	0.211215664642743	0.973510808844767	0.330299490806983	0.76756052232533	0.312355107528794	0.357545011047504
ENSG00000287839	0.0208479922061966	0.163697568064157	0.898658036475627	4.13369043559741	0.0396912631820584	0.302191645412178	0.131344674098852	0.895502653053485	0.974273297186108	-0.217131643656535	-0.109342675204127
YY1AP1	-0.0159141257803766	0.0450109243685068	0.723667600693114	57.2323386874313	-0.0731573237585442	0.0841688527068214	-0.869173351018187	0.384752321103426	0.798841913141017	-0.342145162372269	-0.426872863551329
DAP3	-0.0815146868164019	0.0435254799279683	0.0610954747753976	75.9284984176847	-0.159427770783506	0.0807152911864029	-1.97518671419181	0.0482469630635879	0.420633804450321	-0.565226894709754	-0.669618227363921
GON4L	0.0405886757172329	0.0528499021346645	0.442487737092735	80.3259199023815	0.0118636095148432	0.091574093914938	0.129552027300026	0.896920859937476	0.974822651356545	-0.150001335536919	-0.187643346482026
RIT1	-0.180139958267763	0.106930940674347	0.0920583769492592	10.5862684800755	-0.283205091368981	0.205627103793796	-1.37727510694787	0.168427208441998	0.636102705348946	-0.900612691113873	-1.01789937987233
KHDC4	-0.0186155366086415	0.0623473148018955	0.7652620529874	26.6571565901951	-0.0958977803359492	0.117815916172883	-0.813962862158872	0.415666226592732	0.815674422582339	-0.351331599161942	-0.490859322362067
ARHGEF2	0.0197882463845106	0.0546750855568295	0.717408541420317	56.2129078612476	-0.0276323735636118	0.0988461255942715	-0.279549384434479	0.779823244620198	0.950815473118478	-0.220735422801187	-0.298776035741669
SSR2	-0.0064443795125286	0.0977254118065763	0.947422613889575	10.694600970088	-0.0434401013495371	0.193422211233081	-0.224586933799398	0.8223006305577	0.954711649892648	-0.309942276164209	-0.34325537675325
UBQLN4	-0.0418516399801909	0.1168908779511	0.72031318711905	8.39170325956466	-0.0953886579450976	0.242343006566306	-0.393610111950967	0.693868914441345	0.930539558888313	-0.430348456808198	-0.489426768060399
LAMTOR2	0.0158532938604161	0.116035928869408	0.891327997537675	8.37055497164433	-0.00671500837307009	0.236781315397812	-0.0283595365698021	0.97737539634986	0.995415831269819	-0.234116650215671	-0.239919340334611
SLC25A44	0.0872664736694643	0.233308361111013	0.708375149082373	4.58880726049028	0.138585090148803	0.426850706983037	0.324668760954659	0.745431780031055	0.946667319458831	0.00873151467703748	0.168922000982329
PMF1	0.206099750718283	0.0897151860256404	0.0216035339091697	13.4867877341355	0.241046448707586	0.167481087042864	1.43924578568023	0.15008089722715	0.609575151066439	0.412836797996686	0.457224897487406
SMG5	0.0478088535247279	0.124116835414195	0.700094922558417	21.9852836277859	0.0387743575408289	0.208750316577666	0.1857451436554	0.852644624775907	0.960237257317792	-0.125448347762986	-0.111922638576725
TMEM79	0.540098708658463	0.279289938441413	0.0531342764803472	3.05390104629413	0.599073432899286	0.467910020222825	1.28031759741756	0.200433461232064	0.669601512608093	1.54863601921513	1.46463118236724
GLMP	0.203101360081058	0.208274778949357	0.329480598592491	4.26889620097449	0.249258765844981	0.380589052264375	0.65492889078647	0.512513538135395	0.865048941501771	0.402640449565926	0.480332485079765
CCT3	-0.121716083277496	0.164202118118982	0.458537208333539	22.0831673390225	-0.251137239930745	0.273430547957624	-0.918468114870861	0.358373844480078	0.782183367707402	-0.701936048157421	-0.927667759050767
MEF2D	0.0137057557098202	0.109490859034978	0.900383291960984	26.0475815748562	0.00857167419969506	0.187630042599119	0.045683911174123	0.963562187443381	0.991746189342889	-0.241419583656021	-0.196906101727655
GPATCH4	0.451737274442787	0.139066830528165	0.00116077755329222	6.98730580224437	0.583603547383844	0.280504535730934	2.08054941380217	0.0374751682391842	0.382053434369678	1.24815350038678	1.42110245245932
ISG20L2	0.0649747205788151	0.147146802316477	0.658804788920593	6.7916625727087	0.10164623890063	0.279092234010897	0.364203035820268	0.715706400188595	0.93487218133461	-0.0670739787176091	0.06498449753503
METTL25B	0.00972307123160365	0.101495893322641	0.923681259025539	11.8518467560809	-0.041001750401782	0.193485522142889	-0.211911206314973	0.832176307763795	0.956329945423134	-0.254963128691654	-0.336394413256164
MRPL24	-0.0877974254296532	0.250640763371482	0.726119654871993	3.8385420620132	-0.207318917933376	0.448374736413989	-0.462378678137558	0.643809786885417	0.914560569686511	-0.586592020122295	-0.804372993789715
HDGF	0.417043355582244	0.159924372549014	0.00911385367480179	7.45614092353521	0.611420121981763	0.283949506459027	2.1532705923896	0.03129741855712	0.354689754540007	1.1301731142627	1.49937194976282
PRCC	0.0256940866260244	0.116768564331162	0.825837790027279	16.0763188995015	0.00381049801516271	0.201169780668183	0.0189417018923329	0.984887612200924	0.997125142049954	-0.200651980660169	-0.210302965716962
ARHGEF11	0.0354297839886668	0.0650435152114598	0.585953717708064	93.1182259255882	0.00236466541728071	0.1088414484576	0.0217257804888722	0.982666698767847	0.996258386230188	-0.167544699276111	-0.214371208922928
ETV3	-0.0676388428381098	0.12044546244465	0.574407415297568	8.20161481158207	-0.0717205963404235	0.240024093149214	-0.298805821529914	0.765088208825804	0.948606288884496	-0.518040601430613	-0.42283024024476
MNDA	-0.210195002956386	0.0790801117448411	0.00786056985572293	38.2897436757559	-0.337026160127363	0.142647833103116	-2.362644793095	0.018145051759575	0.285943898419729	-1.00281808888382	-1.16933959337621
IFI16	-0.109628655228818	0.042449471254241	0.00980679728178832	250.092826504848	-0.194881030188366	0.0761261075946275	-2.55997628600834	0.010467930596024	0.221256814221704	-0.660831454751228	-0.769375614155771
AIM2	-0.0361587506473855	0.221291132552395	0.87020428705831	6.75871174852324	-0.0973776155401962	0.358931484080581	-0.271298617867511	0.786161369402877	0.950989740974789	-0.410989177035112	-0.495023241147994
DUSP23	-0.072824126090973	0.187619852717964	0.697907082103939	3.01655029740307	-0.109295755511241	0.356429810879218	-0.306640331911737	0.759117151152857	0.948417991993447	-0.535673712374193	-0.528558169075325
SLAMF8	-0.0446890569496635	0.193846005522	0.817672991210647	5.00426485496724	-0.109153979062615	0.34638788959487	-0.315120656181947	0.752670045538334	0.948183699150366	-0.439997397044641	-0.528159242481241
PIGM	0.0335480001823634	0.118226312222769	0.776593650261423	9.17739769946353	0.0702878894871676	0.232812035483186	0.301908315613022	0.762721956446369	0.948606288884496	-0.173943906611613	-0.0232507463919045
PEA15	-0.24140106619541	0.260866117359373	0.354766726617467	5.27497312946507	-0.209530046394275	0.464074210102014	-0.45150116475599	0.651628385761269	0.917609682007359	-1.10893764848593	-0.810594605027247
DCAF8	-0.0764861216172113	0.0714758657567018	0.284575573167361	39.182362356591	-0.168538168848091	0.131032940857633	-1.28622747642677	0.198363684493708	0.668561404573993	-0.548126720289121	-0.695252809876579
COPA	-0.0144446979328064	0.0794696942244813	0.855768249435156	77.5468096105483	-0.0706454705744625	0.139997844923222	-0.504618271897014	0.613826973795514	0.901401941522919	-0.337148215629681	-0.419805081523524
NCSTN	0.273782697340272	0.0897998659752761	0.00229750009718645	12.2657337261527	0.425949853710361	0.184285007878913	2.31136465528567	0.0208127215110894	0.30225168627125	0.642999905501927	0.977500911643198
CD84	0.0893680876112384	0.0423628643939123	0.0348940679760199	110.618011987453	0.107970044248378	0.0792277522293244	1.36278060667251	0.172951664881063	0.640779615043548	0.0158782779277069	0.0827782436295083
F11R	0.122122210453184	0.123303155685515	0.321967689051089	9.62035432333154	0.147504963217646	0.231242039580963	0.637881258463822	0.523550978522435	0.866953637100291	0.127262179976402	0.194020489606504
USF1	0.0366244354700862	0.108586417230148	0.735902998198367	11.0690648442814	0.0669082861183451	0.199002355974805	0.336218562793377	0.736706055816274	0.943882868182989	-0.163482158989783	-0.0327601795477303
ARHGAP30	0.0702656039926361	0.0521637301626326	0.177973691479197	48.3951036801461	0.0587522470368386	0.0941097745210188	0.624294844354522	0.53243396917836	0.87005514191822	-0.0490817631189851	-0.0557094135251217
PFDN2	-0.286782573643011	0.126405241567773	0.0232832049195153	10.5077951710071	-0.497513256836581	0.243131834549202	-2.04626949720112	0.0407298630352441	0.393855593392287	-1.26326232403158	-1.62091368417272
NIT1	-0.0423964580997913	0.117248251125047	0.71765421248146	7.36964438464789	-0.0671610806701283	0.245949353663165	-0.273068742283045	0.784800373948161	0.950989740974789	-0.432201169163243	-0.410000802953508
DEDD	-0.0543480375466429	0.110743824462482	0.623600047787537	8.75925797779668	-0.109238692373319	0.198784157401289	-0.549534197299219	0.582638902841498	0.889709338126815	-0.4728437948522	-0.528397606418554
UFC1	0.113298549208317	0.158299321134353	0.474162077540312	7.27381803379854	0.0699020668629546	0.300845658680339	0.232351921478875	0.816264688167793	0.953731814968235	0.0972563750720318	-0.0243363632689635
PPOX	0.220941866216543	0.23390401685307	0.344871573013839	3.95842202321492	0.191244502201676	0.427734620198765	0.447110178065097	0.654795510562564	0.918446866327404	0.46330900104822	0.317093577434615
B4GALT3	-0.0438263484866952	0.190930370220395	0.818448456242071	4.27838357685113	-0.147457456592607	0.353622442674232	-0.416991227925115	0.676684824000086	0.926023644407677	-0.437063664537148	-0.635936493080335
NDUFS2	0.175071335651097	0.0826492004841634	0.0341542420223792	23.6556911885029	0.20815031123145	0.166960346060945	1.24670507783609	0.212505656259866	0.680962286075596	0.307321350025543	0.364662668647173
TOMM40L	0.098169977662949	0.156836515838296	0.531355430415203	4.27577152131664	0.159657156316042	0.322746798620002	0.494682385692757	0.62082433710192	0.903525314915291	0.0458100475584787	0.228213989658005
MPZ	0.0434875819472004	0.192928059485754	0.821661671297152	4.02848525359111	0.0188213960721808	0.35398052275398	0.0531707109920899	0.957595891835483	0.99061927000637	-0.140143294485869	-0.168065721844211
SDHC	0.00110584424781923	0.0836725766470417	0.989455202629733	17.9704918072081	-0.0222759872349503	0.157153336355867	-0.141746829889168	0.887279983464235	0.972481446341065	-0.284266931786147	-0.283704386145423
ENSG00000283696	0.164509067842621	0.118764815630616	0.166001500204216	11.9958166406627	0.141879074531856	0.203821286025235	0.696095473140574	0.486369041305267	0.855504750737673	0.271403227330933	0.17819052183775
ENSG00000288093	0.208259187989118	0.14172892873066	0.141719163087268	5.35814327517957	0.256689325042128	0.269356173219421	0.952973611015126	0.340603441371306	0.771601352158666	0.420180195669571	0.501240384109435
ENSG00000283360	0.426334356184606	0.194331099245269	0.0282457974396897	3.2154247221093	0.493778419933005	0.346940807515924	1.4232353451542	0.154667942610358	0.617156216158223	1.16176815669512	1.16835502857895
FCGR2A	-0.0553748848031705	0.0857834433475284	0.518590590621851	78.0078809159508	-0.146379072397495	0.146049352529481	-1.0022575921242	0.316219198715509	0.758953386228809	-0.476335698903239	-0.63290216588256
HSPA6	-0.447237447656998	0.163591079123263	0.00625939341828041	31.6225892934942	-0.751449605312824	0.263535899769686	-2.8514126764875	0.00435254396170273	0.141074509307425	-1.80890630468865	-2.3354326581879
FCGR3A	-0.0277505706895071	0.101730847058808	0.785019083333224	87.4427021362788	-0.0629082567965053	0.165919343259589	-0.379149625116839	0.704576756950356	0.933723697822462	-0.382396260737052	-0.398034326436529
FCGR2C	-0.0432354839366995	0.177329518891145	0.807374594825822	24.594681415753	-0.1095199481247	0.275447598401076	-0.397607199193036	0.690919752954968	0.929361867676675	-0.435054366364873	-0.529188995962108
DUSP12	0.193523163146562	0.0968943261078131	0.0457969446377876	14.5769009930194	0.205487298204771	0.182101691688491	1.12842058906451	0.259142336571697	0.72084092857527	0.370068765252989	0.357169557294548
ATF6	-0.0517758220819252	0.0421835633405213	0.219674811708412	252.712113738129	-0.12241290945628	0.0746039319023431	-1.64083723652151	0.100831206374057	0.533525501202728	-0.46409670073056	-0.565466848888388
OLFML2B	-0.247697520801467	0.0961674907300556	0.0100040664312173	38.0570123806583	-0.386743395207829	0.157164582683442	-2.46075412541769	0.0138645345224384	0.252115686597049	-1.13034941660072	-1.30923255479638
NOS1AP	-0.595114054208101	0.68644307103324	0.385967622957868	8.03148778867597	-0.848374970460348	1.14616031193512	-0.740188751631085	0.459185471884153	0.840999609967647	-2.31177653995222	-2.60815853172599
UHMK1	0.175149610917675	0.0906031395043613	0.0532175158213819	24.4601473528978	0.230238251839333	0.164104776762993	1.40299542999808	0.160618201716842	0.625935993109009	0.307587533451291	0.426813096327004
HSD17B7	0.0761149899917292	0.102993421189197	0.459890184316772	11.7616985317223	0.0664163207457457	0.189386984269874	0.35069105198435	0.725820139231269	0.939139256800018	-0.0291902996744618	-0.0341444579127222
MGST3	-0.00855817409544106	0.159814637884737	0.957293193807946	19.9102143803282	-0.033268412856326	0.263199510170273	-0.126399980132195	0.899415317879001	0.975437679874534	-0.317130460989378	-0.314634565003446
ALDH9A1	-0.114208493237541	0.137235770873526	0.405292425666639	8.75999594293981	-0.242029371320821	0.23825727771225	-1.01583201841635	0.309709386045025	0.755690068819261	-0.676405684310788	-0.902040293846678
TMCO1	0.244676882781359	0.14208940825182	0.0850708931333818	11.799435624506	0.284736404157412	0.27375413529856	1.04011727109391	0.298285420536689	0.748665556731639	0.544022466432005	0.58015846855787
UCK2	0.289586684094273	0.0936380740960343	0.00198400120445331	26.8567155033047	0.37507622085237	0.162694418284466	2.3054031281919	0.0211440064714673	0.303995345682509	0.69674305475617	0.834354110595464
POGK	0.0921039792548068	0.0979375365789793	0.346993994402344	17.0340387546363	0.112996129958247	0.188566053584007	0.599238981834591	0.549013531212672	0.877139714438566	0.0251819704220398	0.0969205026100645
TADA1	0.184494990468324	0.229181626691118	0.42081015960743	3.43625261147137	0.171038453712125	0.462251245002736	0.3700118832803	0.711373636226164	0.934174566117894	0.339367497320274	0.260238365007215
STYXL2	0.217945517549703	0.18570898942712	0.240560789059293	8.16948168469894	0.246314365450934	0.299819228738359	0.821542922671859	0.411337085585683	0.813252570644648	0.453119596556409	0.472047613846212
POU2F1	0.0153341165040597	0.0390886406912599	0.694843315606373	109.390105672096	-0.0248016832995558	0.0774223984560674	-0.320342482203381	0.748708722364994	0.947278487954209	-0.235882168409681	-0.29081111888213
CD247	0.671831530521961	0.238178253559403	0.00479176564515738	5.52256627906642	0.950390477902534	0.394641359167425	2.40823840640416	0.0160297094266472	0.270729617753216	1.99660758596554	2.4531572285833
CREG1	0.133799822243014	0.0687274740301579	0.0515566651427266	58.4347636191851	0.161002054322065	0.115650688642683	1.39214090475069	0.163879733646376	0.630678949275619	0.166973149311091	0.231998225940778
RCSD1	0.136627658465866	0.0520964087025269	0.00872635380554902	239.174150368507	0.153967934482643	0.0869648705891137	1.77046126142246	0.0766503322202588	0.491539760387119	0.176589509192739	0.212205816855106
MPZL1	0.0747989871223598	0.0469624412112571	0.111218393931215	143.830432941524	0.0473535644045757	0.0860544516660493	0.550274430756241	0.582131159100707	0.889709338126815	-0.0336655083498694	-0.0877827069642101
ADCY10	0.170797944204575	0.203994370258514	0.402441981286459	3.63820840361571	0.234216065532375	0.385773980825669	0.607132873583346	0.543762735507737	0.874311615713066	0.292789224815171	0.438005756912346
MPC2	0.493272683169686	0.153701058724216	0.0013305895542375	11.058140741019	0.748209908562176	0.272271951607584	2.74802418737772	0.00599555859920543	0.166657792937288	1.38939910539088	1.88426721406696
DCAF6	0.173506898475469	0.0521079270770874	0.000869208269088143	183.568500491422	0.206416587351063	0.0912704772629518	2.26159206723959	0.0237226185828598	0.318427763999265	0.30200131388926	0.359784365026314
GPR161	0.812052596872118	0.294498510550025	0.00582615765376486	7.30467353992164	1.00542310132257	0.450672842434846	2.23093784815296	0.0256852462337543	0.326789697750559	2.47344433701748	2.60800648060808
TIPRL	0.251634246396885	0.147091341554743	0.087130118592076	15.5616597170185	0.371883604616708	0.24587420422705	1.51249540709564	0.130407880175205	0.581392333833924	0.567681726403898	0.825370816589633
TBX19	0.237209283242298	0.0929281003612489	0.0106918861130731	19.8919685248095	0.229307267375099	0.164903134240454	1.39055736224355	0.164359693397665	0.631956246052311	0.518628094565862	0.424193518357169
NME7	0.272479488810989	0.235979455937189	0.24822369620516	7.32230803301596	0.360360042065608	0.411839826522504	0.875000470713137	0.38157364958535	0.796150769146694	0.638568205350006	0.792946139538005
BLZF1	-0.0376061044167443	0.172319618226354	0.827246321208637	11.963392010796	-0.0958839947225564	0.300565254815813	-0.319012238395001	0.749717232384902	0.947278487954209	-0.415911058511041	-0.490820532789811
SLC19A2	-0.0562249658049754	0.157964063388723	0.721889116233643	5.59521203971809	-0.125564178907006	0.298854570537286	-0.420151442493465	0.674374824635464	0.924809652214267	-0.479226490376892	-0.574333802470612
C1orf112	0.00848009929687877	0.0709133594665446	0.90481273827343	27.6459224796301	-0.0497386177386729	0.128793996147487	-0.386187394028177	0.699357889078246	0.932364376765308	-0.259189987853621	-0.36097796548538
SELL	0.15683652280378	0.232448777714346	0.499857274339856	5.97167705747028	0.226142609205472	0.381835051890106	0.592252094421538	0.553681789889466	0.877851467659464	0.245311916347144	0.415288891973277
SCYL3	0.19609713896821	0.115143819523989	0.0885563437720832	13.2770223338712	0.279664917029591	0.210417822186985	1.32909329695975	0.183817191461107	0.6503514647259	0.37882184565687	0.565888460341064
KIFAP3	0.212380391053292	0.199663593700151	0.28746864976227	5.13458629592114	0.276205158465759	0.404941476220639	0.682086609264159	0.49518418736296	0.858316893233826	0.434194787989378	0.556153488746003
GORAB	0.1799364923024	0.124823124535209	0.149434525188496	7.35257101098199	0.241062311183538	0.230608203715517	1.04533276483484	0.295869199472972	0.747658738413596	0.323865836181233	0.45726953087727
FMO4	-0.0252968368846953	0.116574030528658	0.828206524833245	11.3708066038816	-0.0722641056801238	0.202840399275847	-0.356260912215274	0.721645178962906	0.937303986343274	-0.374052076186986	-0.424359551578489
PRRC2C	-0.0259413012026235	0.0304935191308487	0.394927559743682	174.209211944119	-0.078884465509946	0.0593915847282717	-1.32820947396602	0.18410891548435	0.650721378768196	-0.376243646109599	-0.44298773435579
MYOCOS	1.4147421710989	0.360103166544803	8.54015115136885e-05	4.15193481545973	1.92116449978934	0.53742552927096	3.57475481746369	0.00035055625025144	0.0357679686755703	4.52295477041786	5.18469393957937
VAMP4	-0.104054526507682	0.165105740637265	0.528544369182606	9.03906074434203	-0.180046131393389	0.292963042232588	-0.614569435179635	0.538839104699567	0.872267258915817	-0.64187603315506	-0.727633592069485
METTL13	0.204759517013779	0.148905004222208	0.169099932881074	4.89027784991414	0.225002041053331	0.299912831126912	0.750224791009752	0.45311933019192	0.836462411046449	0.408279189771755	0.412079593301573
DNM3	0.392289335741979	0.279685032134543	0.160732834477259	26.788268149286	0.550348274917761	0.446632480916308	1.23221731162201	0.217867918225298	0.68820007462003	1.04599441912547	1.32752969965869
PIGC	0.0672072274978038	0.204414278392959	0.742322347046919	9.69630781761758	0.140462097948485	0.344208160515048	0.40807311987696	0.683219993748929	0.926934018418287	-0.0594820998818485	0.174203472875955
SUCO	-0.11245391938202	0.0685040831926731	0.100680143526338	45.6621403910776	-0.227346019880682	0.121698139731376	-1.86811417481403	0.061746158177669	0.45832996689043	-0.670439068034617	-0.860724691456286
PRDX6-AS1	0.00140508727068576	0.0893636594274343	0.987455177466017	24.839744817977	-0.0578820679565821	0.161276987141287	-0.358898494959325	0.719671025573609	0.936297056511797	-0.283249323843826	-0.383891777271519
PRDX6	0.247550836794786	0.151758408192116	0.102844620821207	9.97143353558602	0.380287529414926	0.282937506459451	1.34406899309204	0.178926077669014	0.643960435148155	0.553795654798815	0.849017544443109
KLHL20	-0.0168473446385818	0.0685973032528187	0.805993616426454	40.6645253374561	-0.0713439928137222	0.122724483969986	-0.581334632714124	0.561014943555107	0.87895244437672	-0.345318673029046	-0.421770563805669
DARS2	0.167940393069718	0.128381152129449	0.190826164588101	6.86034915964898	0.232300560181979	0.249071131872132	0.932667541340108	0.350991648775186	0.77649453089593	0.283071816193362	0.43261596169044
GAS5	0.0689300387976033	0.105929925169852	0.515231407724671	17.0559496903494	0.0845121421978335	0.18637901050195	0.453442380503191	0.650230225014497	0.916729285669627	-0.0536234955775529	0.0167730568719614
ZBTB37	0.0187561823264409	0.0605884448382733	0.756890264220362	30.8412369384194	-0.023018512072658	0.113292872032482	-0.20317705482882	0.83899664638605	0.957699733025848	-0.224245067144488	-0.285793681704736
RC3H1	0.0592730436916492	0.0321059995799812	0.0648679303332897	109.579335367834	0.0327824559312602	0.0662520674425282	0.494814081986167	0.620731363165203	0.903525314915291	-0.0864631415102728	-0.128782483243152
RABGAP1L	-0.0576832507740187	0.0442031095544258	0.191906769624925	320.21157331337	-0.140539313210911	0.0770773375156714	-1.82335453896986	0.0682497109587335	0.475663234041762	-0.484185544567866	-0.616470415298086
ENSG00000289425	-0.0970177184635485	0.237259946326996	0.682606471614355	3.10149014039283	-0.195740523743966	0.404407829878082	-0.484017640813179	0.628373349570004	0.907121603098489	-0.617946613896745	-0.771794033012329
CACYBP	-0.283156934542959	0.203779101233985	0.164672002794714	12.5749755177806	-0.507425224601475	0.337641014490309	-1.50285422334566	0.132876639681945	0.583496943378953	-1.25093295003696	-1.64880370102278
MRPS14	0.0883068136349766	0.161139659140747	0.583682185622055	7.19019754350063	0.182999291932979	0.290776342486758	0.62934725145775	0.529121743173367	0.869166741556251	0.0122693021297843	0.293893436072101
KIAA0040	0.0958347671248408	0.134225364053977	0.475237051127466	6.14610978125341	0.167683332025783	0.282247040583333	0.594101293955906	0.552444365491461	0.877851467659464	0.0378689140683574	0.250797817722802
COP1	0.0160305547970424	0.0248747128116619	0.519282468469252	252.044750352417	-0.0343464555245218	0.0529089872653174	-0.649161083962694	0.516234262705256	0.865922360291159	-0.2335138554195	-0.317667931222367
COP1-DT	-0.0162518157764865	0.28470717008996	0.954479424235383	4.41652068632239	0.00815337856136417	0.473830379577666	0.0172073782365568	0.986271176079924	0.997638988237774	-0.343293513364021	-0.198083090260918
LINC01645	-0.179577868051409	0.411039227512762	0.662192994921996	3.61408784869004	-0.397694461267716	0.68718445821805	-0.578730290698053	0.562771173947931	0.879466187533365	-0.898701243144316	-1.34004635728049
SEC16B	0.601522467903761	0.292954969666886	0.0400441430987158	5.33607922036361	0.542669120844595	0.392131885908885	1.3838943996783	0.166390791837647	0.633700025327805	1.75751408980963	1.30592231134037
RASAL2	0.0814958971882116	0.0729189753610625	0.263728198488183	248.949149307121	0.0698038174690229	0.119051931734829	0.586330825983578	0.55765321964723	0.878397593966065	-0.0108919485631149	-0.0246128146575532
RALGPS2	-0.0879700271767201	0.105722293435944	0.405360473363037	76.5197803105514	-0.160669202357238	0.172036941546503	-0.933922684935707	0.35034377620983	0.77649453089593	-0.58717897084546	-0.673111332701914
FAM20B	0.0569634386766174	0.112716394275464	0.613299269133612	15.2302953110907	0.0707591963158246	0.198832029996294	0.355874233729562	0.721934752750833	0.937303986343274	-0.0943172006773232	-0.0219245964583521
TOR3A	-0.0893149467870215	0.113511868658389	0.431379309768513	8.38048581210773	-0.134102729392098	0.207793965061736	-0.645363927447343	0.518691374084296	0.865922360291159	-0.591752513994824	-0.598359336305346
ABL2	-0.0573156780738969	0.0569337441183579	0.314074927437265	90.0315857719859	-0.12069106620237	0.100189107729745	-1.20463260864572	0.228345162530497	0.696736324224395	-0.482935574241269	-0.560621974641039
SOAT1	0.0518945570597344	0.0503117495736524	0.302325158145177	116.829351328081	0.0281293144783275	0.0885482780238268	0.317672066652254	0.750733702027542	0.947638615188683	-0.111554475393418	-0.141875362135234
TOR1AIP2	-0.0673111839472393	0.0660814273423254	0.308388289722236	29.7891163725053	-0.0965830400660774	0.14026750207474	-0.688563199868021	0.49109818596479	0.856813016833633	-0.516926362286362	-0.492787486968052
TOR1AIP1	-0.233552153090348	0.0907458074437155	0.0100618537316053	20.2444542358862	-0.404338263817397	0.166534105214491	-2.42796070688717	0.0151839882311803	0.263963990846284	-1.0822465790074	-1.35874050252532
CEP350	0.14353783384555	0.0582464659114556	0.0137274131666337	206.380271704811	0.15700439512315	0.0996920476784284	1.57489387347716	0.115280943047997	0.559576528464904	0.200088300515714	0.220749724627707
QSOX1	0.0714673559731434	0.0770062250347303	0.353369989060761	24.8873831685123	0.0608188092066174	0.143227895639003	0.424629636114375	0.671106685234325	0.923494168352981	-0.0449950768251844	-0.0498945788622255
ACBD6	0.119107411036947	0.0670723585377909	0.0757651090808845	92.4174160230078	0.143082665642966	0.116888702552799	1.2240931973587	0.220917071963811	0.691625464554774	0.117010031735554	0.181577152743503
XPR1	0.111554289759912	0.0596406612826761	0.0614227154567855	114.93067450441	0.110268645348308	0.0981742335675727	1.12319334046454	0.261355390324238	0.721236668143592	0.0913248340417277	0.0892459829249927
ENSG00000243155	0.627953795454183	0.154156104099548	4.63132641530194e-05	5.40990212448269	0.917129518662078	0.283689693143561	3.23286161192316	0.00122556916720588	0.0743279846065658	1.84739664942203	2.35956847449647
STX6	0.207215771554574	0.063046649144945	0.00101366765259574	69.1078206065373	0.236227632429155	0.111152459027544	2.12525781701884	0.033565106028979	0.36708395671447	0.416631946354454	0.443665847418784
MR1	0.0235702791462181	0.0649909025321574	0.716851084693766	32.7901193614803	-0.0133412297790703	0.119683568699867	-0.111470855389735	0.911242975570993	0.977480841698343	-0.20787421541341	-0.258564016250535
IER5	-0.139713418385369	0.143896720185567	0.331583913519435	19.7870393002192	-0.252801321433236	0.25620514895029	-0.986714445314621	0.323782646464732	0.764065176658184	-0.763137913353631	-0.932350104902283
GLUL	-0.345128891077091	0.116778019209756	0.00312236750606705	87.0116290697979	-0.573668624906922	0.186048303399741	-3.08343916297019	0.00204622943187656	0.0978080841423233	-1.46167522421333	-1.83519752256721
RNASEL	-0.0115238422061993	0.153149435356163	0.940019194238592	7.51313037282346	-0.0620987191929839	0.2717082024161	-0.228549298993501	0.819219235025371	0.954499411235735	-0.327215532964946	-0.395756472236586
NPL	-0.124611755523728	0.0752190964279896	0.0975901512404978	251.415229170604	-0.222906861640419	0.122603373588844	-1.81811360581274	0.0690467708808779	0.476717485370304	-0.711783091700483	-0.848233912525437
DHX9	0.0466806151365633	0.0408941645143466	0.253662661099966	65.2072458411898	0.0316197163839501	0.0772848670372495	0.409132053869098	0.682442754213921	0.926934018418287	-0.129285043214161	-0.132054167164639
SMG7	0.00813552871054593	0.046405948702642	0.860834330238087	59.8795228793729	-0.0218842164512404	0.092621419252376	-0.236275978363169	0.813218525777986	0.953731814968235	-0.260361737029203	-0.282602032504027
NCF2	0.126361956506011	0.0915850784835056	0.167672226731445	23.3204766813095	0.14430751076708	0.16317131315699	0.884392654413704	0.376484286881231	0.791841040033549	0.141679890422755	0.185023587594839
ARPC5	0.233140584486154	0.0691346993529123	0.000745524527189779	42.0755704789629	0.311359598452546	0.116235594467264	2.67869407714205	0.00739098863288451	0.186504521672362	0.504792048767696	0.65507006584165
RGL1	-0.0111264326894364	0.128728616621086	0.931122016226085	108.323080201662	-0.0590630987709374	0.206031679645471	-0.286669986249543	0.774365020939961	0.950224824217118	-0.325864099348423	-0.387214928647118
ENSG00000289581	-0.13306780892531	0.161498512546216	0.409964064859282	5.99488067309867	-0.187285263620921	0.285894282137654	-0.655085726865797	0.512412561158567	0.865015289863442	-0.740538806770162	-0.74800285926189
TSEN15	0.00998569691687853	0.125577441057691	0.936620425266943	17.5184896019768	-0.0546626029301965	0.211546007977193	-0.258395814002266	0.796101446878143	0.952097157039616	-0.254070041926813	-0.374832936891502
EDEM3	0.0208051218370502	0.0582095020286828	0.720778928645722	57.6385179137785	-0.0389258794084686	0.10813098579618	-0.359988204323239	0.718855954640023	0.9362171793004	-0.217277428937393	-0.330553385686734
NIBAN1	-0.0611726691922828	0.101354151562887	0.546140429279062	157.358479174561	-0.113511629716695	0.164140073363841	-0.691553423794811	0.489217819864954	0.855660857421727	-0.496051685547502	-0.540420677652509
RNF2	-0.0631257880048526	0.0661861230757268	0.340204290034825	31.4103205356669	-0.148139060095254	0.12420851084158	-1.19266432784301	0.233000861539773	0.698826217027268	-0.502693475210394	-0.637854369895999
TRMT1L	0.321419727449786	0.0996313411107349	0.00125493649857969	18.2228997830505	0.492515182713741	0.187027102343401	2.63338936733047	0.00845373717088219	0.197340614239472	0.80499472738169	1.16480056712725
SWT1	-0.0246108023558812	0.119865725530743	0.837322304339919	22.1324035194418	-0.10959833505245	0.205475177236225	-0.533389660622854	0.593763873237628	0.892957241772933	-0.3717191423109	-0.529409558900532
IVNS1ABP	-0.0131724761608507	0.0647410771852613	0.838772409564567	43.4538197719438	-0.0873686473845452	0.119939268528343	-0.728440722180151	0.466343842957374	0.844055894389534	-0.332821889264126	-0.466860287319447
ODR4	0.117211406799016	0.0660442180074359	0.0759405989460054	34.78617407407	0.131470120032465	0.121157800709839	1.08511477810103	0.277870822835279	0.734156723500932	0.110562466299572	0.148902097655453
PDC-AS1	0.31903456208071	0.154392377605788	0.0387918546123119	18.4879052730074	0.387893285758944	0.268324339911116	1.44561349107366	0.148285640516406	0.606773296483968	0.796883717139679	0.870418408290082
PLA2G4A	0.00739005233981884	0.0499419142576637	0.882364116633774	144.707232147677	-0.0346875294655313	0.084010506867412	-0.412895133703647	0.679683446563643	0.926669294199386	-0.26289680925377	-0.318627635509901
LINC01036	0.218290045313789	0.28485126299529	0.443480020340581	12.229882632304	0.160843953744197	0.41878762135994	0.384070458486534	0.700926226179902	0.932364376765308	0.454291200110355	0.231553366969751
RGS18	0.131073194148233	0.0761536970177381	0.0852206101413236	25.7338294799918	0.140004920816285	0.132225277599261	1.05883627819336	0.289674348619218	0.742231926523635	0.157700958506354	0.172917080685934
ENSG00000285280	0.0405693308761056	0.198847297488361	0.838335884314264	5.94942800647205	0.0970143139385199	0.347700175319835	0.2790171556551	0.780231659082326	0.950815473118478	-0.150067119740626	0.0519513170096687
RGS1	0.501196448499567	0.249197301760058	0.0442997451805723	112.081109847605	0.651735170651176	0.393724901043039	1.65530594820045	0.0978624529790924	0.529411289383985	1.41634471787512	1.61280930280618
RGS2	-0.769042623327983	0.315372668039185	0.0147475342071021	10.1955260353267	-1.12174421779249	0.512108555002306	-2.19044225454784	0.0284921783969092	0.341551706538241	-2.90323926358558	-3.37735725141749
UCHL5	0.0665918705850999	0.105970066993191	0.529740203603364	19.5983885012091	0.0628001469535721	0.194578435817746	0.322749777947617	0.746884750450774	0.946783659911275	-0.0615746869561642	-0.0443195462895885
RO60	-0.106436842234503	0.106596426908963	0.318035555134806	17.0570480001202	-0.206697370674964	0.200856602185151	-1.02907929550869	0.303442414548645	0.750521800896131	-0.64997735288344	-0.802624101549405
GLRX2	0.0132684059806704	0.185635666510863	0.943019306129154	3.81869127044902	-0.113980029143605	0.379546618351067	-0.300305742780133	0.76394395317887	0.948606288884496	-0.24290683824158	-0.541738646820582
CDC73	0.00753896456370853	0.0447558308011127	0.866232002425593	85.1388321987465	-0.0437949151127395	0.0819371545766855	-0.534493970885351	0.592999819669584	0.892957241772933	-0.262390417290852	-0.344253741767046
ZBTB41	0.176495595738259	0.171565964133931	0.303605085044994	8.92937304390334	0.27268883216055	0.302219354805345	0.902287784765423	0.366904012743459	0.787476224260684	0.312164698962283	0.546259348427075
DENND1B	0.164177102663422	0.122925300600481	0.181685181614003	25.9195803063083	0.165438972230506	0.208763208144781	0.792471880944516	0.428085581239614	0.822381090573412	0.270274344192102	0.24448270108879
NEK7	0.0766655934285257	0.0533511818545893	0.15071828592077	119.710739045025	0.0584378255033038	0.0881096566690941	0.663239736851703	0.507177025528246	0.862264281367527	-0.0273179137287977	-0.0565941240161469
PTPRC	-0.0786081926905758	0.0309569681782957	0.0111083113380915	442.944465434243	-0.169887015961136	0.0546327658915725	-3.10961770264944	0.00187329630679136	0.0921454598096359	-0.555343050206321	-0.699048158045912
ENSG00000261573	0.0475629408981779	0.142666831325926	0.738843899555051	5.51983490116982	-0.0402219181409514	0.274843556938695	-0.146344773692195	0.883649222012973	0.970551568029275	-0.126284599981993	-0.334200143116201
MIR181A1HG	0.469646789152052	0.213916041581934	0.028129720598141	55.832145142133	0.626108251124886	0.353661560522714	1.77035991754234	0.0766672024633827	0.491539760387119	1.30905672291368	1.54070099551984
LINC00862	0.637335204126958	0.185525361986543	0.000591899030836819	16.0632507086337	0.906612839876645	0.310525326971205	2.91960996779086	0.00350469718181527	0.127676237947769	1.87929913417882	2.32997693873995
ZNF281	-0.118101665699349	0.275474417483937	0.668126281600826	4.31009984704682	-0.350764308997763	0.476107973337072	-0.736732692248846	0.461284921736431	0.841811464287	-0.689644834149643	-1.20799561129034
DDX59	-0.190246470959171	0.0889439389796846	0.0324398703706372	14.88267064665	-0.26543961731353	0.161246174840433	-1.64617621209437	0.0997274852779382	0.530918293195368	-0.934980969730455	-0.967911387325517
CAMSAP2	-0.0285768398967928	0.0839373623931768	0.733514397357424	77.7035877372026	-0.0593806141690206	0.141350501247827	-0.42009482559181	0.674416182577839	0.924809652214267	-0.385206077653666	-0.388108344567422
KIF21B	0.147714092891791	0.105445892240897	0.161258324066455	19.0629862729967	0.180912998770184	0.206017737233929	0.878142829831983	0.379866212522426	0.795037637738113	0.214290116597958	0.288023082894544
CSRP1-AS1	-0.174232268306819	0.189452260737714	0.357748800124448	4.28941908765131	-0.189299150901288	0.359893478349873	-0.525986610730575	0.598897509888662	0.895828478216309	-0.880522958803866	-0.753669478798575
NAV1	0.759855663167939	0.233178968298317	0.00111931805781819	16.1269979693361	1.06279370900605	0.373116475787686	2.8484234226387	0.00439364255689782	0.141074509307425	2.29594307468775	2.76943428716906
IPO9-AS1	0.029861880892619	0.250320166353846	0.905041845137008	7.02251190102885	-0.00083281357164274	0.401237298106316	-0.00207561354732797	0.99834390118552	0.999467529661812	-0.186478949967526	-0.223368185607479
IPO9	0.343649324041167	0.0786784499326011	1.25521934359439e-05	42.9180734211844	0.457911403327712	0.138770400597709	3.29977719568009	0.000967616158619799	0.0642907229115454	0.880588850944831	1.06743342338309
TIMM17A	0.001180528313194	0.164851683756063	0.994286274530941	6.33421204370048	0.0970598879727927	0.313442383380438	0.309657829059407	0.75682117497061	0.948183699150366	-0.28401296062464	0.05207955194888
RNPEP	0.0623932288112427	0.0661519822402019	0.345588824465542	28.8321141501521	0.011570765323958	0.120877481867523	0.0957230837803112	0.92374050687812	0.980802364509803	-0.0758526179004168	-0.188467343251584
ARL8A	-0.0227945282675698	0.268162688134362	0.932259316122509	6.80568193332142	-0.106262722404	0.432127239110256	-0.245906096136855	0.805754924675031	0.953088740120472	-0.365542707786237	-0.520023905599679
PTPN7	0.507424568308483	0.220643739923863	0.0214626118150345	6.14368149717325	0.664457859128967	0.36724668592433	1.80929572572338	0.0704050726849472	0.47976327750272	1.43752410619492	1.64860804675289
PPP1R12B	0.239577612236599	0.0914779632653271	0.00881969164580323	56.9324582349867	0.329691775784182	0.153559861550808	2.14699187961366	0.0317939280977193	0.357606310342525	0.526681850912605	0.706652632170041
KDM5B	0.314221330811496	0.115938937508864	0.00672363135089096	21.5309555484958	0.487596939303532	0.212214726515012	2.29765835439813	0.0215812415797796	0.307965471420545	0.780515808805975	1.15096175178432
RABIF	-0.103254462997558	0.160948834031791	0.521174532226649	4.04868403692788	-0.288158480812093	0.320242357803541	-0.899813762265858	0.368219369227598	0.787730091660823	-0.639155331517761	-1.03183708813673
KLHL12	0.0816079620716671	0.119857179825207	0.495949507123411	15.8418912232577	0.0871317505963805	0.212883535706512	0.409293045172375	0.682324618800517	0.926934018418287	-0.0105108599269716	0.0241440374995199
ADIPOR1	-0.0672147434163503	0.162386361641886	0.67893368572841	11.5225982007528	-0.149570797989896	0.285524613185538	-0.523845549850031	0.600385969114143	0.896421854010962	-0.516598405934183	-0.641882953821366
CYB5R1	0.491733723171328	0.108936140161179	6.36272750318769e-06	8.52620612204977	0.720103419948814	0.215025283595529	3.34892440511023	0.000811259270216215	0.0593933306060713	1.38416570712401	1.80518196483936
TMEM183A	0.125903528742345	0.201084694323257	0.531234995703618	4.69697972375094	0.137138998421833	0.387498184910779	0.353908750445911	0.723407269015426	0.938163823543652	0.140120957723776	0.164853028646203
MYBPH	0.868053505912385	0.387484051593566	0.0250759767408932	3.11971132560999	1.17486239460501	0.576249590701772	2.03880820665613	0.041469172945799	0.394863471921015	2.66388142480879	3.08477001099864
CHI3L1	2.58306262821253	0.59606407306786	1.46736059357569e-05	12.6603390589865	3.03916829829807	0.80212431170027	3.78889936879723	0.000151316187893289	0.0227485773179291	8.49595358905759	8.3305016659997
CHIT1	-0.136725317748671	0.218145477970546	0.530815190802601	3.45177294058217	-0.413147207965717	0.453338594387073	-0.911343558834438	0.362114382179932	0.783700104498903	-0.75297655717152	-1.38352686246467
BTG2	-0.200023510030671	0.0991970685158197	0.043755489093996	46.7704146093482	-0.310085333275652	0.164294332786198	-1.88737692905803	0.0591096459467865	0.451960143865329	-0.968228838022369	-1.09353425051485
ATP2B4	0.0718834399108421	0.141134748763593	0.610524516667503	48.7642041643257	0.0445221840226718	0.233360728860011	0.190786959914665	0.848692505507535	0.959250458624147	-0.0435801388406044	-0.0957495656579901
SNRPE	0.150462668841532	0.176764384752088	0.394655672073833	3.23795735847717	0.330904888051676	0.3599267931883	0.919367199981023	0.357903539436258	0.781881324764741	0.22363694343367	0.710066053438543
PPP1R15B	-0.221768858533741	0.103324713449471	0.0318467166010232	13.3636431657611	-0.340582748346365	0.2016618177502	-1.68888068225314	0.0912422979645051	0.519084771254251	-1.04217622410773	-1.17934702153876
PIK3C2B	0.0186694695821779	0.134079969851961	0.889259472052857	26.8835468966614	-0.0304946315417956	0.216453841273248	-0.140882838402945	0.887962499887762	0.972497993869797	-0.22453994311659	-0.306829776949694
MDM4	0.00361841944106777	0.0391405810897689	0.926343098799049	112.419866315119	-0.0406140970143728	0.0719813569706142	-0.56423077757416	0.572597084388416	0.88582269583739	-0.275722650793942	-0.335303645028979
RBBP5	0.183638472867132	0.151690023994069	0.226042349460651	11.9338683417217	0.240575765325056	0.259861833027584	0.92578337696679	0.354558567627003	0.780067809388128	0.336454817501174	0.455900501789078
DSTYK	0.0813061662850842	0.108432887306584	0.453357462442188	17.1211637755063	0.0659834224962886	0.19652251222733	0.335755032583552	0.737055602328777	0.943882868182989	-0.0115371488156611	-0.035362534863545
NUAK2	0.134215995756875	0.10914288203462	0.218799191719319	9.63513427405884	0.193827741015295	0.204268419174156	0.948887457977736	0.342677854096903	0.772257902549084	0.168388391909002	0.324362222344329
CDK18	0.105763562488258	0.278230304820633	0.703849246425464	13.7730932303153	0.127682533977546	0.421555131110639	0.302884544759663	0.761977849960296	0.948557959365174	0.0716328458810627	0.138244694262066
ELK4	0.0445331934251551	0.056594916573295	0.431354335544413	36.04361332156	0.0354078351383772	0.0956423049956992	0.370211018439689	0.711225267407774	0.934174566117894	-0.136587580690586	-0.121395264876319
NUCKS1	0.168266300522357	0.0740736373565491	0.023110170081668	44.2190320178741	0.212563978335993	0.135783472380775	1.56546282554849	0.117474427319941	0.563054349893602	0.284180099384364	0.377081721335402
RAB29	-0.0417566639843464	0.0592899565388254	0.481259118390054	33.5486445516791	-0.0804593826485517	0.109059592331206	-0.737756128816273	0.460662657142754	0.841465420898108	-0.430025480764261	-0.447419192021413
SLC41A1	0.426005502196575	0.150526711701643	0.00465335970260633	4.87037332084807	0.603008312513287	0.294199660418772	2.04965672514695	0.040397940746079	0.393245721900803	1.160649853495	1.47570303624534
ENSG00000286619	0.450965171195097	0.621406870620323	0.468012631927167	8.90766541542431	0.60710110045871	0.944010190189571	0.643108630360012	0.520153614867524	0.865979855883656	1.24552788061588	1.48721920815682
FAM72A	-0.166081181686648	0.190673663664141	0.383741494281585	3.1411227959938	-0.278474663909437	0.329848323541277	-0.844250657149661	0.398529352603231	0.808635896302707	-0.852804315930338	-1.00458903578284
IKBKE	-0.110244613398251	0.0867907499909459	0.204001077098246	34.8672263566041	-0.199336594832124	0.147104799206687	-1.35506520458282	0.175396783454394	0.64241917984468	-0.662926086463434	-0.781912556964549
RASSF5	-0.129686446798278	0.122410856420179	0.289401340923025	20.5616216772466	-0.187706467635624	0.206917929761397	-0.907154193220825	0.364325263180702	0.785935298947213	-0.729040122779571	-0.749188031303005
EIF2D	0.0246073340991528	0.1350683724378	0.855438109774273	7.36862416887306	-0.0324345542531242	0.26422443729117	-0.122753801978513	0.902302058171185	0.975867905192031	-0.204347598997694	-0.312288277056846
MAPKAPK2	-0.116694150157586	0.0602020327087213	0.0525774173192978	34.949260803224	-0.234361265125835	0.103882561593537	-2.25602123716226	0.0240693011447827	0.319312268631559	-0.684858426832545	-0.880463991738069
PFKFB2	0.0185396926668127	0.0826369894222242	0.822484181494622	20.0750499467676	-0.0145956467270283	0.156253359567625	-0.0934101306200165	0.925577742637341	0.981604012853422	-0.224981263413853	-0.262093659470265
YOD1	0.112866286186494	0.162505070142157	0.48734356789248	4.57504934799785	-0.0117505095365088	0.3445658942563	-0.0341023581624954	0.972795528038583	0.993742890830111	0.0957864183794252	-0.254088092254304
CR1	-0.144563855358672	0.371999297930234	0.697562265283113	5.70981274733154	-0.26529638277461	0.607655832596374	-0.43658987298955	0.662408808295726	0.920508914890982	-0.779632343668091	-0.967508357997866
CD46	0.0692502633315409	0.102751366033514	0.5003370373432	31.8832018090297	0.0687355340008114	0.179085355842037	0.383814375427994	0.701116032577856	0.932364376765308	-0.052534537760126	-0.0276187207133194
MIR29B2CHG	0.0988792822767398	0.0690631933207228	0.152223443218997	139.643377882869	0.0975441493421719	0.109785063603792	0.888501096052587	0.374271266526752	0.791106672446842	0.0482221138502978	0.0534421530057206
PLXNA2	-0.187342488829038	0.549475951738381	0.733143054650492	7.35480154250406	-0.444307592948322	0.77998433150432	-0.569636561918373	0.568924225001209	0.883440403565165	-0.925105667537362	-1.47120507962928
TRAF3IP3	0.292712294721088	0.058152161795349	4.81458387656255e-07	71.7991814432989	0.365397768610356	0.0998939695317063	3.65785612808568	0.000254333736029225	0.0298325087733621	0.707372028384298	0.8071211531732
UTP25	0.0736485624118618	0.181423951056255	0.684781325490342	6.22818161873717	0.0470464720300238	0.332294613733683	0.141580603734158	0.887411288558948	0.972481446341065	-0.0375776507658589	-0.0886467948732841
RCOR3	0.192329836932883	0.0477180084328316	5.56464001911278e-05	45.9012380674153	0.236495028248214	0.0967132478564729	2.4453219542289	0.0144722885675311	0.256606658089413	0.366010731681521	0.444418238273566
TRAF5	0.0148763742474946	0.183877723176886	0.935518597579469	9.2468736047406	0.0470088030893513	0.313174738062307	0.150104070910084	0.880682508254583	0.969839884702676	-0.237438769968356	-0.0887527866818733
LINC00467	-0.000120745822411308	0.171305459040462	0.999437605666243	6.90400005987798	0.0128866173680233	0.309878422227461	0.0415860429241637	0.966828699750107	0.992614517292466	-0.288438082663724	-0.184764835681781
SLC30A1	-0.025076777264171	0.115632139480552	0.828312116589831	8.31371347210487	-0.0556317571681063	0.240707272970908	-0.231117890545958	0.817223216695898	0.953731814968235	-0.37330373988332	-0.377559915899781
LPGAT1	0.0454323237168014	0.0859911660226066	0.597265382473787	43.9341724375488	0.0288307208784981	0.144898687536757	0.198971580547853	0.842284975528865	0.958478578973487	-0.133529991854609	-0.139901764482023
INTS7	0.00296875506550889	0.174676052941281	0.986439985563037	16.5407169114639	-0.0177695076056385	0.293106408861338	-0.0606247665299085	0.951658048959893	0.988465468570714	-0.277931904069353	-0.271024180178543
ENSG00000234915	0.0822195529459794	0.131566696504609	0.532019110379236	7.09696607773049	0.0720670777557914	0.222481665913234	0.323923670114448	0.74599582317959	0.946674611988806	-0.00843107966947557	-0.0182445163507734
PACC1	0.0039705325241658	0.0777862762612262	0.959290358507369	20.7125800119279	-0.0459732261290195	0.137407346359832	-0.334576187859914	0.737944809985572	0.944010414883269	-0.274525252550457	-0.350383012199491
BATF3	-0.132053096121966	0.131919655095987	0.31682123291569	18.9555254484475	-0.228839521131762	0.217296208510897	-1.05312247599703	0.292284862959931	0.744336938333682	-0.737088167226537	-0.86492706338144
NSL1	0.0655915395264477	0.0512422321090223	0.200534961639592	74.8711564871611	0.0542166314703367	0.0911330265856268	0.59491749041601	0.551898625308761	0.877669339458034	-0.0649764198369633	-0.068471601374757
TATDN3	0.0516894324060325	0.0986380711373948	0.600256799822394	29.6288625519856	0.0252202297785154	0.182490798803358	0.138200007583349	0.890082349104459	0.972790611368988	-0.112252023743162	-0.150060863059011
FLVCR1-DT	-0.222366420654674	0.162220785296028	0.170448521052778	5.82576392755509	-0.282277560855226	0.293859844280498	-0.960585688549481	0.336760527385702	0.769882602123578	-1.04420829808716	-1.01528952053146
FLVCR1	-0.259455495280208	0.199435362679111	0.193275466537667	14.0802868317046	-0.407682333910147	0.324277804828676	-1.25720085630139	0.208680913314549	0.677039534565196	-1.17033366786432	-1.3681499531457
ANGEL2	-0.0304306610720072	0.0853547376859329	0.721451264746135	24.316366862002	-0.0705290549301689	0.15488670197397	-0.455359007786361	0.648850980979289	0.916115789811235	-0.391510195067901	-0.419477514449259
RPS6KC1	0.0827294615650633	0.06175337617582	0.180350990081802	105.433330406365	0.0937000992888455	0.108001282091852	0.867583212661831	0.385622539759825	0.799404736724873	-0.00669708080906055	0.0426258727975222
PROX1	0.253207499947068	0.297764310322055	0.395123771237108	6.84863581573064	0.311251399445063	0.477446586103786	0.651908314990872	0.514460320554382	0.865366090656775	0.573031743565917	0.654765618509553
SMYD2	0.41858873126836	0.193261718203681	0.0303175733563126	13.5611050617167	0.635770565046497	0.322747216164436	1.96987156884594	0.0488530916060931	0.421049084645632	1.13542832976279	1.56788854338886
PTPN14	-0.171471079943002	0.26180082941683	0.51248856794016	39.1839508425672	-0.2996312357845	0.429081264880075	-0.698308829373487	0.484984078694334	0.854955307671181	-0.871133242103543	-1.06411880424867
KCTD3	0.293043337646207	0.120906558123461	0.0153625519301083	8.17702798907695	0.374328516371132	0.274586766089913	1.36324310782173	0.172805905522153	0.640461887341479	0.708497775299377	0.832250240700483
ESRRG	1.62717295480068	1.0112363527521	0.107596090192296	13.2523747674611	2.52734934836689	1.58974133507651	1.58978652224907	0.111882932887199	0.554685752734773	5.24534839756958	6.89035986203671
GPATCH2	-0.107908234445994	0.0797721839285766	0.17614988291161	63.3134437658929	-0.221590488609813	0.130971375272214	-1.69190014344168	0.0906650146499505	0.51862720598798	-0.654980979655885	-0.844529939018321
RRP15	0.0131256733524695	0.0868110662737406	0.879819402950341	18.490344923172	-0.0444225022412464	0.155428479533151	-0.285806709135128	0.775026169237811	0.950224824217118	-0.243392215827645	-0.3460196288244
TGFB2	1.14568156322683	0.560608564248835	0.0409892168528461	4.21470906034841	1.04959642396256	1.04490577763718	1.00448906152666	0.315142941021527	0.758747934469252	3.60798536223068	2.732300136719
LYPLAL1	0.170901243269972	0.0547999459988164	0.00181688481625011	52.616603334825	0.212742148706036	0.10084682527041	2.10955722339885	0.0348965121850497	0.36916290491895	0.293140504348356	0.377583052124659
EPRS1	-0.0341647981336764	0.161891543496842	0.832859881940704	22.031934713917	-0.0962856008791884	0.26129891349269	-0.368488332355359	0.712509143499481	0.934447212965427	-0.404208527999006	-0.491950560927637
IARS2	-0.00551640539151495	0.0919442870212479	0.952157816118711	16.3740686611126	-0.0875304256112883	0.172179239445166	-0.508368058154679	0.611195249152501	0.900837206794416	-0.30678660079786	-0.467315494355715
RAB3GAP2	0.015768025643741	0.0584116639385209	0.787201394309178	71.1442891642665	-0.0254005258564721	0.102511630314551	-0.247781893415723	0.804303165108009	0.953088740120472	-0.234406613917029	-0.292496125270275
HLX-AS1	-0.0461998859737204	0.231016922938945	0.841492425358355	3.50833527700271	-0.0221824827023998	0.399037359193131	-0.0555899897374361	0.955668439206818	0.989696800241931	-0.445135132921126	-0.283441285714686
HLX	-0.309805690267777	0.146887585927509	0.0349329647695372	6.33049875299207	-0.383147980627692	0.269395600923437	-1.42225032374075	0.154953594380705	0.617156216158223	-1.3415548974387	-1.29911587810801
DUSP10	0.210302208466222	0.122857186257751	0.0869406192263809	25.117741728349	0.207494533521329	0.199943389442295	1.03776641028291	0.299378818401969	0.749210936700664	0.427127705569419	0.362817459722065
ENSG00000236230	0.245739477791482	0.224776731605516	0.274279526814377	9.67057629939284	0.215307686208278	0.39419605857784	0.546194416517135	0.584932303783655	0.88988949701662	0.547635934547029	0.38480188958097
TAF1A	0.309484833961617	0.113832393473111	0.0065523869854214	7.9062542377607	0.351544718477228	0.236595631008165	1.4858461966489	0.137319807637839	0.592669852179258	0.764408844081971	0.768141829309175
MIA3	0.0413768026161011	0.056471661182456	0.463741246082694	40.471441758339	-0.00381795347032	0.114316992499994	-0.0333979523675817	0.97335724252726	0.99393621034497	-0.147321225624372	-0.231767688516351
AIDA	0.114475369192471	0.0782332564672585	0.143397037490087	94.7753035568889	0.101848436725303	0.124188563216749	0.820111241222306	0.412152694478144	0.813252570644648	0.101258277442507	0.0655534361021177
BROX	0.186924130147138	0.074198256658843	0.0117604347652758	31.2116040089381	0.261644534031517	0.147913477408134	1.76890259505946	0.0769101310601087	0.491539760387119	0.347628046911339	0.515183212162113
FAM177B	0.313025420927859	0.100724625735566	0.00188527183482769	77.3385728683315	0.407466747048787	0.165408708038494	2.46339356543407	0.0137628750863319	0.251981009728143	0.776448989188153	0.925493664600043
ENSG00000287684	0.256850333498447	0.0792345880121902	0.00118842341783834	249.902943320294	0.323399002468002	0.12422301680423	2.60337424406353	0.00923111262830738	0.206167322011176	0.585419589133467	0.688946203135492
DISP1	-0.0414870903099756	0.0760805413440683	0.585543849785235	462.96355130354	-0.117565759385648	0.119840484129527	-0.981018728684202	0.326583505861715	0.764798670813503	-0.429108766618505	-0.551828073990083
TLR5	0.151584123616803	0.0733007288485417	0.0386423112941864	90.8632133915176	0.176139134692274	0.120072803225273	1.46693614174904	0.142393427644056	0.598388758532539	0.227450570482807	0.274590518066766
TP53BP2	-0.299991372247131	0.0863059313386366	0.000509129216429374	21.256007273024	-0.474131083063871	0.148480878779898	-3.19321307201248	0.00140699086485782	0.0790834669151773	-1.30818025808837	-1.55512157951905
ENSG00000291068	-0.147791532507963	0.181312870485849	0.415004301581457	5.39099038493988	-0.245835705715425	0.340838143880091	-0.721268174145178	0.470744534117763	0.848229057702986	-0.790608405435222	-0.912750450792348
ENSG00000290989	0.314468629048843	0.105655501312084	0.00291693839359149	10.0635824126626	0.465903273260143	0.219475321564698	2.12280483262808	0.03377020972269	0.368171034178705	0.781356772942866	1.08992072281402
FBXO28	-0.0411783975098575	0.0655298699169236	0.529747661296633	59.3242846101126	-0.114789783483414	0.115515689714305	-0.993715951203808	0.3203611747273	0.76171173117579	-0.428059023696755	-0.544017110867013
DEGS1	0.131999748134034	0.0647792210867564	0.0415812891984368	24.6609426040201	0.169615508330013	0.122950526905658	1.37954275267289	0.167727474137459	0.634641282858291	0.160851804550841	0.256234521206959
ENSG00000232628	0.582654351119669	0.198389120101864	0.00331482189245734	4.0064582800358	0.455081658159037	0.370431158792898	1.22851884177882	0.219252260751121	0.688728261111675	1.69335103827978	1.05947116580642
NVL	0.0393791520452639	0.0665989617200725	0.554327617756854	42.1218664324523	0.0352325012382468	0.119373127312976	0.295146001711703	0.767882349780539	0.949167123659978	-0.154114450299731	-0.121888614486105
CNIH4	0.299849511277268	0.150847788317928	0.0468380110160155	10.2653457809225	0.411149742111091	0.262091848952068	1.56872387964375	0.116712291890559	0.560982275956728	0.731642897539611	0.935856772792356
WDR26	-0.0180247948540392	0.0440931958165433	0.682694822192575	83.6849165945871	-0.0975286993549347	0.0822329613008914	-1.18600495241897	0.235620343754225	0.700203613500255	-0.349322718568552	-0.495448356547759
CNIH3	-0.0612114294999326	0.19520011591906	0.753837805650546	10.852329255016	-0.0952244961592933	0.326932221710049	-0.29126678202966	0.770847290683379	0.949898866399721	-0.496183494124134	-0.488964854232508
LBR	0.00841735111878734	0.0652032487465846	0.897283234092383	31.2952478339325	-0.00103511568756653	0.120494111269646	-0.00859059149579606	0.993145783982315	0.998134327876791	-0.259403369752321	-0.223937417626362
SRP9	0.145628511470825	0.149580791295406	0.330266300663421	7.39781899781887	0.121056149809823	0.282375200878041	0.428706732862521	0.668136660250661	0.921883494249684	0.207197873651065	0.119599560371773
EPHX1	-0.559805149893299	0.317217982822898	0.0776085927354694	7.74208807994043	-0.834781723019537	0.474381973732671	-1.75972479824869	0.0784544790827011	0.495453680016329	-2.19170482993805	-2.56991023338972
ENSG00000242861	-0.119425881511355	0.129284111580867	0.355617768200157	8.92724425566013	-0.220610774120443	0.23350125474293	-0.944794812187719	0.344763640927652	0.773598297931839	-0.694147971815931	-0.841773245870716
TMEM63A	0.0986239921045609	0.0566073061008028	0.0814649769952585	40.8695487163896	0.064144246923915	0.105501285603526	0.607994931597036	0.543190835451292	0.874305314649958	0.047353972283229	-0.040537555497226
PYCR2	0.501989221183556	0.190293993298568	0.00834047668184053	4.55967459743491	0.858962497619687	0.362159800639062	2.37177758576179	0.0177027435066658	0.284423815204459	1.41904062627745	2.19589974236686
SDE2	-0.193731436206792	0.199258156746712	0.330919468895459	4.19360100494446	-0.200505594793442	0.384871418120136	-0.520967744949185	0.60238924114698	0.897391704224075	-0.946831967226471	-0.785201856263357
H3-3A-DT	0.213966753253291	0.169097693924538	0.205748038459825	5.34449749639928	0.270660511078551	0.308417319696623	0.877578831645346	0.380172321098122	0.795522320211989	0.439589382518777	0.540552115464249
H3-3A	0.103434109334705	0.0763553570399544	0.175531913377608	40.0289644040273	0.121471949941112	0.13162914398717	0.922834763348094	0.356093321563334	0.780801173863399	0.0637112909936223	0.120769527117325
ACBD3	-0.00152824723557595	0.0665268202793447	0.981672690308187	41.7183348255447	-0.0975774306935882	0.119707002095076	-0.815135530802852	0.414994735497997	0.815534586073165	-0.293224441935009	-0.495585475421469
LIN9	-0.0367589803925185	0.197482455591789	0.852336578364891	5.09520395736005	-0.0755453896390621	0.388897913460475	-0.194255065466531	0.845976167943936	0.959250458624147	-0.413030322556279	-0.433592336336801
PARP1	-0.0110524558092496	0.0997418600368143	0.911766535932366	27.9530997322054	-0.0610305649412064	0.168791512208522	-0.36157366056304	0.717670650582847	0.936189264870818	-0.325612533045874	-0.392750929766398
ITPKB	0.106168854658137	0.0658487657290096	0.106893734721262	65.4392914752422	0.092768818054982	0.110574668442804	0.838969895740339	0.401486203078857	0.809747833745335	0.0730110853035853	0.0400054597856292
PSEN2	0.350077820138991	0.14951127606479	0.0192074008366316	10.7827995610592	0.530452953106145	0.250439457728069	2.11808857085979	0.0341675672892557	0.368176975955043	0.902449640291432	1.27154880124128
COQ8A	0.142513561388673	0.247875909976277	0.565332460991459	3.38738950004164	-0.0139056221014242	0.487350054422489	-0.0285331292676317	0.977236945444712	0.995415831269819	0.196605152346599	-0.260152087535053
ZNF678	0.044489117630886	0.0620219180634557	0.473181091845752	34.0615231274115	0.0372940627528147	0.108312663652582	0.344318581919812	0.730606711340517	0.941634730462448	-0.136737465148652	-0.116087850526565
SNAP47	0.486583314797891	0.269953758930494	0.071471628601972	3.63080703896175	0.639274015523623	0.444529821186447	1.4380902811366	0.150408439856834	0.610270523954672	1.36665119194233	1.57774645406392
JMJD4	0.0921227877402758	0.230758442101026	0.689733015530558	3.48014902753764	0.0927625345330734	0.411234589436861	0.225570846703584	0.82153521742043	0.954711649892648	0.0252459306908973	0.0399877793879457
ARF1	0.153109122947181	0.0928767736799259	0.0992462219599056	33.6714017658468	0.213528234479462	0.158747431902691	1.3450815041238	0.178598915467579	0.643960435148155	0.2326364940033	0.379794918222941
C1orf35	0.273439410903257	0.187721714861823	0.14522099982527	5.00054468352073	0.407745960299882	0.342629528028487	1.1900490966032	0.234027095632019	0.698931119898219	0.641832523213608	0.926279307013588
GUK1	0.182266706915938	0.150260597396846	0.225128288071219	7.28824263627116	0.0829111493218387	0.33714477902077	0.245921498658981	0.805743001271883	0.953088740120472	0.331789980494886	0.0122682280279393
IBA57	0.0412826956912961	0.218808405217287	0.850351057866047	2.9190001590516	0.0876074253282735	0.421549272801248	0.207822503751723	0.835367560768386	0.956757948377075	-0.147641246299179	0.025482477716671
OBSCN	0.802568574610594	0.205534288899543	9.43065991825876e-05	3.12881663837098	1.10051026065466	0.36424216631596	3.0213697436118	0.00251633880140654	0.10921449148965	2.44119290376424	2.87556006218735
TRIM11	-0.141378500072775	0.151337236901101	0.350203280196644	8.18572947974713	-0.225937087564638	0.271437133649378	-0.832373539047484	0.405198133131665	0.812401430208778	-0.768800201929272	-0.856760277228242
ENSG00000231563	0.0550742064445989	0.166149385599647	0.740286454222042	4.07618396613991	0.0405439606604296	0.295639952081905	0.1371396537407	0.890920409404917	0.972790611368988	-0.10074173718205	-0.106943378959036
H2AC25	0.417058976190681	0.172207494377997	0.0154421533298235	4.48402359636972	0.610097405966279	0.37506500839823	1.62664442778011	0.103812637749661	0.539744810199651	1.13022623381435	1.49565012854278
H2BC26	0.388568767480699	0.312036230455655	0.213033213156054	3.33680274036457	0.602194462401018	0.544587517901034	1.10578087562861	0.268821374552956	0.727466035073499	1.03334222835304	1.47341304762926
RHOU	-0.451942542823124	0.272864328246717	0.0976630418796476	5.95116649888786	-0.719602142494498	0.456659802607889	-1.57579480038532	0.115073101097225	0.559212519530862	-1.82490648462454	-2.24582116068279
RAB4A	-0.00938320766215059	0.125630673508702	0.940462297461976	13.0965027020055	-0.0731012951535421	0.241310277202338	-0.302934860466994	0.761939504014565	0.948557959365174	-0.3199360759779	-0.426715211834268
CCSAP	0.348749318485883	0.472462521810345	0.460421877814947	5.34298799309111	0.303812614984114	0.658969260820076	0.461042165466147	0.644768353777712	0.914638048033952	0.897931928163546	0.633834575463328
NUP133	0.060412758945592	0.10784317224263	0.575349263554622	16.8807025930393	0.0642790283560364	0.202050008593227	0.318134252027898	0.7503831028991	0.947319839189236	-0.0825874177480721	-0.0401583112843611
ABCB10	0.285088695348881	0.144490729044282	0.0484888707234792	20.483286986857	0.385559166517997	0.249303351845047	1.5465462604676	0.121972696807367	0.569884863187881	0.681447162381019	0.863850729045743
TAF5L	0.000671721053061889	0.0958390793644673	0.994407798228528	16.2256140144937	-0.0388242735344727	0.186200847708021	-0.208507501509083	0.834832725997986	0.956757948377075	-0.285743214196006	-0.330267489928694
URB2	-0.293675521549783	0.165615368313429	0.0761892207038989	8.36751650973877	-0.47908587730839	0.293808947830419	-1.63060342731601	0.102974025528697	0.538432626888133	-1.2867025314882	-1.56906324057424
LINC01736	0.46288680689401	0.092395512503952	5.44750838995087e-07	31.7391417384973	0.627257214324668	0.162898450950019	3.85060269552302	0.000117827509984986	0.020961514026329	1.28606867938358	1.54393391594111
GALNT2	0.178689507998303	0.0548199668244759	0.00111581322732083	316.502248282364	0.213530623589583	0.0901065675968618	2.36975649261131	0.0177998040618867	0.284423815204459	0.319625332527568	0.379801640633983
PGBD5	0.309607227590458	0.743695606103563	0.677183855036701	5.96115295459365	-0.618618636548664	0.924694697997537	-0.668997711231942	0.503496937971885	0.861880302438304	0.764825056722805	-1.96167660440386
COG2	0.0562507184596535	0.135371737968369	0.677755579271868	15.9030994582302	0.0364685796146189	0.234112261624759	0.155773898220981	0.876211245637666	0.969390426610328	-0.0967408820934767	-0.118410571824677
TTC13	0.0436661375551322	0.0470312091637592	0.35317406680524	57.2866527591865	-0.0131847495934617	0.0902504606748075	-0.146090662528242	0.883849817556349	0.970551568029275	-0.13953609702129	-0.258123716693793
ARV1	0.298441842935332	0.284304661219361	0.293844351950921	6.30939778165068	0.369821467204514	0.443262780919603	0.834316534398114	0.404102636942207	0.812008950813462	0.726855970609166	0.819568432185507
FAM89A	-0.0480169993250167	0.0865350318301669	0.578973257720578	20.8236750018565	-0.0910226956073177	0.156340995548631	-0.582206191587185	0.560427803352932	0.87895244437672	-0.451314421449439	-0.477141945706693
C1orf131	0.0608617897205987	0.116264377151069	0.600641979358193	11.5528547983551	0.0605660854316154	0.212681829854688	0.284773200761891	0.775817905162815	0.950224824217118	-0.0810604405152659	-0.0506056859310136
GNPAT	0.100543066433232	0.0573547013900604	0.0796011843782757	34.792232244918	0.108040046402912	0.103904086757132	1.03980555312947	0.298430248647599	0.748665556731639	0.0538799900331279	0.0829752137282596
EXOC8	0.247527557118633	0.218616351718398	0.257530896246184	3.85527934745181	0.45622480194195	0.428908776400397	1.06368726182477	0.287470396880509	0.741584855927554	0.553716489767262	1.06268771171574
SPRTN	0.117144175863889	0.123528562674163	0.342968346631399	7.55109321909334	0.119766515789947	0.24059337215748	0.497796405262379	0.618627549896584	0.902595851425198	0.110333840305556	0.115970824342976
EGLN1	0.237612110139825	0.0786487029312885	0.00251789283143132	67.5173342011121	0.297049014658114	0.135256624977221	2.19618828067122	0.0280784698454411	0.339600821704819	0.519997950565769	0.614803346596012
TSNAX	-0.0145809542585303	0.0472087358146292	0.757426992313798	57.7654291772625	-0.0836729006707275	0.0853797429240422	-0.980008814797754	0.327081767522692	0.765126228100631	-0.337611569855687	-0.456461298887808
ENSG00000286071	0.0388848844714213	0.0970888911807452	0.688782340447619	16.3346070739291	0.0386658357463803	0.189803586165328	0.203714990467569	0.838576227140893	0.957516564346705	-0.155795260110954	-0.112227994157732
SIPA1L2	-0.164892194389349	0.0631267219134231	0.00899925813121928	389.92702721165	-0.286300222021414	0.106186722781788	-2.69619604524152	0.00701363747751983	0.180343040080272	-0.848761037308633	-1.0266083716787
NTPCR	0.0314038483357629	0.175343638028727	0.857860065226989	8.00387028839724	0.0149379077891651	0.320617175270124	0.0465911028521156	0.962839123226674	0.991746189342889	-0.181235324562621	-0.178992972236802
PCNX2	0.167726876071621	0.047822801064988	0.000452750861125014	259.04747980323	0.183528758550019	0.0821447481643169	2.23421171348533	0.0254691460799129	0.326728160793524	0.282345728777848	0.295383234386731
MAP3K21	0.602425294266399	0.209022427757972	0.00395023813869365	3.18444633597202	0.937855933930711	0.421073379491386	2.22729809009429	0.0259273580981896	0.32790120893374	1.76058424753079	2.41788788036972
COA6-AS1	-0.0405532609881651	0.214874270858984	0.850304292150965	4.06187523064934	-0.102064124580237	0.382966752218925	-0.26650910030407	0.789847151742161	0.951256069768391	-0.425933180014869	-0.508210008820667
COA6	0.267566804418829	0.210467244041408	0.203622285238549	5.12926315326871	0.400055172192644	0.371941806749158	1.07558538710451	0.282112725630877	0.736746402810245	0.621862096022243	0.904639183176547
TARBP1	0.0502701582470595	0.20275763557421	0.804186821320752	8.99607941564969	0.102341811470295	0.325902279932221	0.314026067849476	0.75350124020373	0.948183699150366	-0.117078417497197	0.0669416801196122
IRF2BP2	-0.0584340228436071	0.113669028788152	0.607201911849605	25.8138229443609	-0.0668771187026568	0.207595367110885	-0.322151306329177	0.747338071485603	0.946835201784846	-0.486738625383477	-0.409201798735032
TOMM20	-0.224582131654376	0.170719484572153	0.188340639180946	3.59034192758325	-0.582764304895916	0.402289265877558	-1.4486200709946	0.147443712900802	0.605080427336856	-1.05174306060087	-1.86079069177163
ARID4B	0.0140699277149457	0.0316761486732999	0.656912085744159	161.629092902897	-0.0317415389730838	0.0623428078780906	-0.509145161301579	0.610650478395682	0.900837206794416	-0.240181177756907	-0.310338290102073
GGPS1	0.133363995330283	0.110757174611752	0.228546458879131	17.354932379509	0.139557165229115	0.203791063751182	0.684805126683609	0.493466899845364	0.857849871864053	0.165491073225827	0.171657198575027
TBCE	-0.096635457061477	0.0842671450111946	0.251474615059368	19.4388339446687	-0.18245887420333	0.158891745040254	-1.14832192293631	0.250835692127319	0.713217948259723	-0.616646693066296	-0.73442250010674
B3GALNT2	0.339505051172804	0.108459901875169	0.00174666127367433	25.275933922848	0.446468940155505	0.184365520433005	2.42165096329791	0.0154501822380913	0.265916876220536	0.866495807285555	1.03523694148882
LYST	0.0518119410820489	0.0472047900992284	0.27237953093713	258.26490514265	0.0333448199772532	0.0784093597877922	0.425265810963104	0.670642913817537	0.923494168352981	-0.111835419872089	-0.127200119065762
GPR137B	-0.458941676575583	0.115722581360683	7.31261630618747e-05	26.3449450512499	-0.699062357126968	0.196071399099904	-3.56534589101787	0.000363376633488316	0.0357679686755703	-1.84870778841984	-2.18802688878999
ERO1B	0.125323371322411	0.0801671860565195	0.117987886218554	35.5151031203942	0.127800443657765	0.137665163505802	0.928342656945152	0.353229853502639	0.778454909511221	0.138148070293802	0.138576465212708
LGALS8	-0.0261433867694247	0.0641799323342137	0.683754476333192	31.7549698005799	-0.0964910301267302	0.117237689161733	-0.823037632493916	0.410486593305555	0.813238218849953	-0.376930859718911	-0.492528591981745
ENSG00000230325	0.405563210947579	0.215824315837741	0.0602259450414496	3.96273158781702	0.677344638008776	0.387964410840477	1.74589374458702	0.080829417063214	0.498078392087321	1.09113365313402	1.68486850366981
HEATR1	-0.0138872179450812	0.0931057261393192	0.881431044756459	26.3859293341689	-0.0402657931043589	0.158943576677529	-0.253333880777402	0.800010216735997	0.952498970654453	-0.33525244523624	-0.334323597257473
MTR	0.0228336396061067	0.0710295609709771	0.747856732609045	58.2923167694556	0.0338091662517067	0.120749067343333	0.279995257897728	0.77948114309136	0.950815473118478	-0.210379237049218	-0.125893554544372
KMO	0.747336111429422	0.349359800550119	0.0324228050618907	4.99495496787492	0.827698436250546	0.495873884073368	1.66917126074759	0.095083443945402	0.524921114538927	2.25336899840228	2.10792980349411
OPN3	0.636803338131467	0.260426350510642	0.0144758231048672	5.03969420979776	0.992759555172449	0.436651707808926	2.27357305014107	0.0229916693538517	0.314341629529613	1.87749046690873	2.57237414968391
CEP170	-0.0189840411268672	0.0259002474799911	0.463578216963226	272.396927919027	-0.0728405921449772	0.0592711466838955	-1.22893846703271	0.219094877541285	0.688436480092928	-0.352584738235781	-0.425981653021911
SDCCAG8	0.0141112287387404	0.0385774946469796	0.714522421285159	460.677258568102	-0.0216876270661662	0.0721319530038018	-0.300666017805217	0.763669184257458	0.948606288884496	-0.240040729202963	-0.282048874806957
AKT3	0.00913135247050169	0.050510358839089	0.856538866608113	248.672376143232	-0.0246289138778621	0.0888488405376523	-0.277200171986767	0.781626407575104	0.950989740974789	-0.256975331700264	-0.290324985129832
ZBTB18	0.336432338674494	0.360223512275724	0.350327409244656	4.29902168257997	0.518216703567892	0.57739087864488	0.89751453085669	0.369444423170414	0.788219470240684	0.85604671940776	1.23711878553723
ENSG00000240963	0.420871547290537	0.266737488174807	0.114600244915325	4.30853278690237	0.770948194389711	0.458302360586994	1.68218246443741	0.092533463388485	0.522032996400226	1.14319129009106	1.9482475648826
ADSS2	0.270498313463482	0.227316244778017	0.234060255547431	13.9924428924085	0.352669588509828	0.352063404233207	1.00172180428108	0.316477972752639	0.759022947719423	0.631831006435757	0.771306957052471
CATSPERE	0.117375263994497	0.185481224227804	0.526854590151799	10.5270078182231	0.173948280623281	0.317075424424255	0.548602216457286	0.583278464435836	0.889709338126815	0.1111196802387	0.26842595434445
DESI2	0.0685061144913037	0.0818671201104167	0.40270699999107	30.1540654797418	0.038259759433644	0.139134802737653	0.274983387914706	0.783329001033214	0.950989740974789	-0.0550650955751101	-0.113370600295409
COX20	0.203555170314561	0.10131774969002	0.0445289582399317	17.3684507230395	0.26094925330932	0.184275842899262	1.41607955336812	0.156752213802496	0.619642824849713	0.404183679859135	0.513226850769749
HNRNPU	-0.00177519128992713	0.0299338897555725	0.952710190927017	122.99708951378	-0.027563115843079	0.0662988622503962	-0.415740405000906	0.677599971541717	0.92602754180892	-0.294064201634699	-0.298581160310425
EFCAB2	0.285894736561956	0.229201376546476	0.212268552568445	13.9802200396094	0.404501036527611	0.378373072399075	1.0690534449581	0.285045587715399	0.739027593702736	0.6841881918373	0.917148831528555
KIF26B	0.944856242799672	0.183085541559796	2.45980156692381e-07	49.7120345468855	1.31557372127041	0.284559081249971	4.62320062143703	3.77863945171003e-06	0.00310255365442715	2.92505735566199	3.48069959478837
SMYD3	0.139135904324592	0.0712823568214668	0.0509502914548461	269.240308862471	0.145691330943624	0.110602791654878	1.31724822460391	0.187755433936181	0.657082459617965	0.185119067819312	0.188917341989193
TFB2M	0.318275624481494	0.182006674268476	0.0803423643995692	4.32637394668564	0.461288702512366	0.355085720996646	1.29909110740255	0.19391266452499	0.663313428789718	0.794302868566201	1.07693637309014
CNST	0.163335020736886	0.0789750095375028	0.0386225223361436	25.7352610015269	0.186853078360094	0.153164066359539	1.2199537580928	0.222482405064397	0.692310630996004	0.267410754430446	0.304737112215745
SCCPDH	-0.0868013683885538	0.247980902623155	0.726314328073509	4.25385439698674	-0.145785308463066	0.450345196420426	-0.323719026253288	0.746150765003792	0.946674611988806	-0.583204821495848	-0.631231449579907
AHCTF1	0.129627674527364	0.0669109020396715	0.0527065205128235	42.7993027121375	0.126175543075851	0.122550228604508	1.02958227424481	0.30320613973061	0.750375628263658	0.152785314248766	0.134004365536422
ZNF670	-0.174636517362327	0.119123121970083	0.142643665967127	10.9142315686099	-0.251687241994455	0.184108177323603	-1.36706172237027	0.171605959844599	0.639292007728198	-0.881897651004272	-0.929215339429182
ZNF124	-0.0387172226623246	0.0906939657260332	0.669452416969663	86.6558161418746	-0.125228024720645	0.151109481289245	-0.828723807746655	0.407260710755724	0.812458507368231	-0.419689535084125	-0.573387941250701
ENSG00000259865	0.0010911352505723	0.0710556775082796	0.98774811829126	27.170591408602	-0.0472480500676565	0.13402948951793	-0.352519809167338	0.724448465169206	0.938936532765953	-0.28431695130633	-0.353970076037144
ENSG00000290683	-0.0214330871964131	0.0770457455224146	0.780869188391542	33.9886499588901	-0.082690710383705	0.136108306565607	-0.607536104667105	0.54349518968311	0.874311615713066	-0.360912981640111	-0.453697639410218
ZNF496	0.198187782126299	0.0917448025883627	0.0307566338686461	16.8439898563489	0.260819093145736	0.170534606570538	1.52942032348052	0.126160277333555	0.57394033022416	0.385931301582863	0.512860609752661
NLRP3	-0.00565701546532408	0.0796917842065244	0.943408753234793	32.5900885795489	-0.052021001195449	0.136186529738228	-0.381983455305319	0.702473636573675	0.932472295382521	-0.307264760410431	-0.367400072031491
ENSG00000235749	-0.369551054117818	0.245437860234412	0.132149155646857	4.05791543248135	-0.731260852494743	0.425477478237483	-1.7186828678311	0.0856721332452855	0.505508209099048	-1.54472540476837	-2.27862611183571
SH3BP5L	-0.0328570479256935	0.226800368355362	0.884811847044307	3.46681231483488	-0.082752497585183	0.416336924499692	-0.198763291736917	0.842447911962617	0.958478578973487	-0.399761383382342	-0.453871494504506
ZNF672	-0.0529894971420913	0.117390283443619	0.651704210190106	7.49927647810407	-0.092461439216608	0.208542685670052	-0.443369370253996	0.657498586963152	0.919584703662521	-0.468223932733468	-0.481190242115418
ZNF692	-0.29557396445536	0.299352558677486	0.323457637462443	7.01322167129804	-0.487499173789624	0.48219518257321	-1.01099967691114	0.312016584428284	0.756923868678979	-1.29315838987465	-1.5927363382065
PGBD2	0.0313492153313019	0.163543828155288	0.847987439735455	3.71566207520461	-0.0138886357996632	0.316583434630041	-0.0438703806972512	0.965007725340368	0.9922447221157	-0.181421109944415	-0.260104291955651
SH3YL1	-0.313504850697615	0.133296060834871	0.018675593774005	14.53947572696	-0.521417770010878	0.243666346189028	-2.13988422351267	0.0323641243928062	0.361010099387856	-1.35413428858795	-1.68817553278212
ACP1	0.380723788226401	0.185531725840193	0.0401630173257758	9.38374522643031	0.531029859101358	0.317236022051627	1.67392673652596	0.0941449988620651	0.522677539349666	1.00666453635527	1.27317208314746
TMEM18	0.71065677937618	0.278685074685213	0.010771201084121	3.17234013865526	0.944507212608687	0.460650969517998	2.0503749587176	0.0403278548859597	0.393113719682862	2.12863700211759	2.43660306173463
EIPR1	0.0715458794108615	0.104876846781266	0.495119158866502	34.158281581166	0.0724407949596202	0.180349609685742	0.401668709379787	0.687927855776073	0.92806323482887	-0.0447280494669026	-0.0171929613660148
TRAPPC12	0.00498994551651775	0.0382915494763442	0.896317579785938	77.5311422740699	-0.0531708576413646	0.0771696371833311	-0.689012668480573	0.490815295362714	0.856704910303719	-0.27105862951081	-0.370635505843666
ADI1	0.104858543821885	0.255302661773174	0.681276037145933	3.83288913425701	0.00577306031286508	0.49240582652455	0.0117241917172506	0.990645662744081	0.998134327876791	0.0685552329962956	-0.204780762976749
ENSG00000235078	0.216638872128531	0.177912745451717	0.223349702284499	3.67325658983779	0.309298210082479	0.328247153357382	0.942272330221029	0.346053230675026	0.774981839914066	0.448676208885596	0.649269789071251
RNASEH1	0.214414082632066	0.12385539780141	0.0834224076839993	10.5722449852613	0.273907652191168	0.235177315767786	1.16468568108679	0.244146247125354	0.706620672943607	0.441110573971513	0.549688830039345
RPS7	-0.0731342174601093	0.129674163298339	0.572764684492356	23.9625515881108	-0.10831935874089	0.219283893848597	-0.493968603164618	0.621328353154338	0.903550399189379	-0.536728211279649	-0.525810811232427
NRIR	-0.106259463783631	0.247362605961249	0.667508731038974	7.3878263940054	-0.230219010045486	0.413297149351775	-0.557030239396925	0.577506768738466	0.887354915677545	-0.649374158467495	-0.868808630589969
CMPK2	-0.306989579196333	0.326786787372635	0.347515878132758	5.93944035340577	-0.53459344916809	0.493002407137508	-1.08436275650675	0.278203990077968	0.734661465535344	-1.33197841018994	-1.72524888919547
RSAD2	-0.425775189078918	0.291315020356764	0.143861061901879	7.3216739401488	-0.627746590939345	0.473333403657175	-1.32622499508615	0.184765182412023	0.651993873737752	-1.7359215962066	-1.9873605864144
ID2	-0.153033418933061	0.209662098146504	0.465448240704392	40.3874644034156	-0.227997446038775	0.311057698282724	-0.73297477380401	0.463573815369663	0.842276227167688	-0.808434001527076	-0.862557656106367
KIDINS220	-0.0365993375784214	0.0949196909385426	0.699806162356266	64.8309320613642	-0.0903770353205576	0.163007736453623	-0.554434024340131	0.579281846070035	0.888143410650899	-0.412487440072326	-0.475325204903628
ITGB1BP1	0.505656534204707	0.159632354855466	0.00153685993799026	11.8466330810424	0.723492530412903	0.292541124752059	2.47313102055683	0.0133935030097575	0.248630001958524	1.43151171690322	1.81471814879316
CPSF3	0.0380011066462535	0.0941190016280732	0.686392193970518	14.682753009731	0.0213161274588135	0.175365453966995	0.121552603301363	0.903253352130732	0.975867905192031	-0.158800641240722	-0.161046116649773
IAH1	0.375886719125812	0.176807469905776	0.0335060672989552	8.83445010026543	0.565177974038317	0.293805800677057	1.92364470931445	0.0543991328696752	0.434995943382222	0.990215564923407	1.36925709104695
ADAM17	0.0455161569922662	0.0387631674546221	0.240310320988926	103.331263573442	0.00769520584246451	0.0723897055473422	0.106302488513811	0.915342357231274	0.977980337892395	-0.13324490782449	-0.199372283804868
ENSG00000239300	0.236895742434882	0.20470325529443	0.247164448274714	4.04447040904826	0.382042890491549	0.371269418724519	1.02901793474949	0.303471247205143	0.750521800896131	0.517561865476169	0.853956730199781
YWHAQ	0.132405343427536	0.0888866410878563	0.136330025525045	17.2464156760734	0.17317308670468	0.181841091396578	0.952331980492826	0.3409286437196	0.771604395672632	0.162231074777703	0.26624473544174
TAF1B	-0.0653581427267162	0.0758509835508534	0.388871854777269	26.8023537742003	-0.162494057195355	0.149745643867562	-1.08513378418586	0.27786240611298	0.734156723500932	-0.510284836483533	-0.678246058055263
HPCAL1	0.0255137615495625	0.0831620936061166	0.758998983695753	46.0318570285564	-0.0159480499443609	0.137718314568159	-0.115801954114592	0.907809501777312	0.976810344956757	-0.201265195391959	-0.265899013706087
ODC1	0.116888603557088	0.228649685169935	0.609202186015407	4.21246656077758	0.221889668934485	0.425628848747574	0.52132196768946	0.602142500298847	0.897277553449907	0.109464739309492	0.403322087940659
NOL10	0.0798763515715019	0.0671315732165487	0.23410623663666	46.2446139705307	0.0825492206367288	0.117883085380045	0.70026348878295	0.483762768804422	0.854934935210379	-0.0163993868543328	0.0112498432464647
PDIA6	-0.0931164072933931	0.183896608221731	0.61260959539376	27.7798750908511	-0.185381634191255	0.298305545021183	-0.621448837560465	0.534304347389883	0.871496203972982	-0.604679787508661	-0.742646480172596
SLC66A3	-0.299302155598234	0.100366945970618	0.00286298169618363	12.384084559333	-0.475866697437512	0.203875736224355	-2.33410167511961	0.0195903986136227	0.297311985691341	-1.3058365030722	-1.56000520255679
ROCK2	0.0690493444545715	0.0482168459286684	0.152127077601011	75.4706203701683	0.0483329579524661	0.0892374617972739	0.541621836603409	0.588079045642394	0.891575522336803	-0.0532177839157347	-0.085026916872737
E2F6	0.26296756122005	0.133438467170713	0.0487578798036228	5.97713109440318	0.357361357899629	0.27857437353574	1.28282208217469	0.199554415877113	0.669174016203794	0.606221877035984	0.784508526149738
LPIN1	0.0212629790802413	0.181347088894256	0.90666180206664	7.35167086465071	-0.0660343669867941	0.332542647834745	-0.198574130015376	0.842595891845239	0.958478578973487	-0.215720436354384	-0.406830487597493
ENSG00000287291	0.409971554363464	0.276560016544406	0.138234869144836	4.3899139553622	0.451826886854248	0.466370234983127	0.968815874088952	0.332637064932861	0.768354908265172	1.10612469696692	1.05031298161063
NBAS	0.138658972108491	0.0367659899555888	0.000162339209903064	101.93021817261	0.149517829530361	0.0727300708131752	2.05579106219261	0.0398026599117908	0.390536142068862	0.183497208748367	0.199684236373051
DDX1	0.126321377063169	0.147154214317514	0.3906558749397	15.9283149935495	0.124901138271417	0.25555582386117	0.488743071413113	0.625023606321368	0.905265056658167	0.141541895682105	0.13041848104683
CYRIA	0.0520612432574045	0.118461240574255	0.660314399026926	100.070035250311	0.0217301290288157	0.186621136457574	0.116439806558331	0.90730398886671	0.976810344956757	-0.110987641129416	-0.159881210645518
SMC6	0.299351389003487	0.122435668326533	0.0144864673551987	24.5650932355445	0.430895628239626	0.215842363381037	1.99634409802557	0.0458964811437005	0.41434929620143	0.729948979408483	0.991417193276629
GEN1	0.403526971006431	0.234767098622714	0.085643594219927	4.57795500984891	0.626150397103156	0.425572751962759	1.4713122356056	0.14120669584249	0.595998016657312	1.08420920117275	1.54081958469124
RDH14	-0.196867244068179	0.212908285183739	0.355144089808244	4.66729675366281	-0.294332300419524	0.382946572693444	-0.768598863150403	0.442131480603718	0.830426081992625	-0.957495617642685	-1.04920880856245
LINC01376	-0.0492109651558759	0.139532496512057	0.724324892742656	21.7970240227556	-0.143638925169203	0.217918047552743	-0.659141942497616	0.509804624411079	0.862915256027548	-0.455374630107617	-0.625192016477174
TTC32	-0.115746989645753	0.162814615607192	0.477138291158386	3.7963424875595	-0.235126526906704	0.328071689886331	-0.716692522259906	0.473563840899236	0.848836345551376	-0.681637506089729	-0.882617263870242
WDR35	-0.0162653075939046	0.13031743166258	0.900671607539833	7.61689459153421	-0.067944574172435	0.27161816869072	-0.250147383365215	0.802473373837776	0.953088740120472	-0.34333939373386	-0.412205374992033
LAPTM4A	-0.0554533959458398	0.0620567353799094	0.371540282898394	27.0623654607431	-0.112397965252113	0.11386456506783	-0.987119787311852	0.323583918456239	0.764065176658184	-0.476602684450891	-0.537287079822166
PUM2	0.0460354211202005	0.0342618825211432	0.179066855585979	186.326379326153	0.0211810342884341	0.0626195899536357	0.338249329069654	0.735175305028903	0.943747589402107	-0.131479094554438	-0.161426238023004
RHOB	-0.958711489773146	0.393930439778292	0.0149450641206893	10.2159859979443	-1.36643793398215	0.575910602872747	-2.37265632403035	0.0176606880456074	0.284329086272721	-3.54822855375092	-4.06586956597556
HS1BP3	0.168506756708096	0.0839750797832038	0.0447892745426633	16.6539046627675	0.214144886379737	0.154411125477032	1.3868488149294	0.165487868400862	0.632646816735389	0.284997796392113	0.381530036041849
LDAH	0.0325585625402104	0.0964360712867801	0.735651005326621	30.8952901366863	-0.022682403621327	0.169247734660339	-0.134018949599815	0.893387589997166	0.973162479398892	-0.177308595263136	-0.284847949172769
ENSG00000233005	0.986894232037923	0.359640677131552	0.00606748668078196	5.80304633418684	1.10604455025877	0.571088131314075	1.93673181005139	0.0527781351958914	0.428024605072376	3.06801203951147	2.89113229102959
ATAD2B	0.0384982779393467	0.03839271778957	0.315981747976226	125.0340684444	-0.00728414585229356	0.0694222282357239	-0.104925267272611	0.916435109247043	0.978105025107783	-0.157109957021257	-0.241520763408419
UBXN2A	0.0156070428743253	0.131696648178956	0.905665538754027	18.5147523848921	0.0157883372255154	0.231824078775516	0.0681048202969623	0.945702193226478	0.98626528680991	-0.234954053062527	-0.176600057744728
WDCP	0.209729906186041	0.199724427053847	0.293673783717625	2.92256188327481	0.324392265468055	0.351754906661709	0.922211060384811	0.35641849497622	0.780894808751235	0.425181530383305	0.6917410187024
SF3B6	0.427511651558545	0.23384982811733	0.0675276276180374	3.42243822824193	0.750854383250931	0.464746804352177	1.6156203253459	0.106176426670231	0.545297972811533	1.16577167567946	1.89170816276437
FAM228B	0.268386926789326	0.0913272613802254	0.00329551138603117	54.3515794577764	0.343353290262074	0.153594498966171	2.23545304404227	0.0253876210461079	0.326728160793524	0.624651009962151	0.745093018380249
TP53I3	0.245149478386346	0.169731288609128	0.148643708803499	3.76289404792788	0.315927670890855	0.337180792349759	0.936968172739633	0.348774929749649	0.776073295840683	0.545629578392491	0.667923579926708
ITSN2	0.0241877879394705	0.0239494139288018	0.312517698472114	245.621071062499	-0.0296748949032847	0.0531153236277176	-0.558688018381936	0.576374657875688	0.887354915677545	-0.205774310638865	-0.304523224991197
NCOA1	-0.0609082734570148	0.031821640545131	0.0556135169205564	231.247732820081	-0.137729001526345	0.0563084322853326	-2.44597471349279	0.0144461131881963	0.256568739052925	-0.495152579538121	-0.608562839113863
ADCY3	0.230161253367762	0.379885682379841	0.544601230740082	3.53820756276623	0.30409932351615	0.649281927817415	0.468362525564806	0.639525362015899	0.912972276870096	0.494660514271627	0.634641307888132
DNAJC27	0.591680580753582	0.181564103083654	0.00111885638617142	6.48373701835928	0.89147542829129	0.329747218477654	2.70351159414466	0.00686110543386492	0.180343040080272	1.72404569868221	2.28738371465008
DNMT3A	0.18756425636346	0.0641220807673182	0.00344332469689001	127.505452151272	0.225881572358863	0.105662738489283	2.13775996712193	0.0325362296806368	0.361010099387856	0.349804864654913	0.414554393816796
DTNB	-0.0531117722511661	0.0565534954482285	0.347657757299094	218.671100497689	-0.117658627209893	0.0939310858625394	-1.252605845333	0.210349186525249	0.678123593165359	-0.468639742335145	-0.552089382868849
ASXL2	0.0016884961331816	0.0341856291072384	0.960606914173353	104.594258603982	-0.0298617306073362	0.064510773641138	-0.462895248682827	0.643439453359432	0.914560569686511	-0.282285561659374	-0.305048938054212
KIF3C	0.481212843175706	0.163974647859951	0.0033389364454807	17.8551119471029	0.675422605239389	0.262509218043934	2.57294814358233	0.0100836314965375	0.215677870850485	1.34838832811883	1.67946034177945
RAB10	0.0168632223329417	0.0255365524138584	0.509025232144394	230.242065230541	-0.0223360343428024	0.0511677646357366	-0.436525505888574	0.662455497827815	0.920508914890982	-0.2306822803013	-0.283873345013078
HADHA	0.0626436671610311	0.052624543422985	0.233893612569448	42.8396690845595	0.0376159055533135	0.0945692590720036	0.397760391933211	0.690806816048357	0.929361867676675	-0.0750009754749221	-0.115182258282735
HADHB	0.0996662985851427	0.0494912574595704	0.0440288288180287	49.9498971704708	0.100170989706043	0.0841305851533843	1.19066079860747	0.233786773210197	0.698826217027268	0.0508984470810449	0.0608334827344388
SELENOI	0.0562730786753815	0.100877926232432	0.576958138813324	23.8123386511463	0.013586252206082	0.185693012646762	0.0731651235145109	0.941674719381147	0.985531518254178	-0.0966648437855529	-0.182796222800346
SLC35F6	0.460726669618237	0.221537441243132	0.0375550247249342	6.37988899214371	0.692288319535784	0.368077490755279	1.88082220978859	0.0599961078822502	0.453777636050759	1.27872290126895	1.72691661555595
CENPA	-0.30834891440637	0.178328606197731	0.0837902745712383	3.2711696097175	-0.516364715252458	0.320270600279318	-1.61227635256599	0.106901816791813	0.545966503557805	-1.33660097512984	-1.67395738904927
TMEM214	0.0145015511144278	0.104768611549258	0.889912414574029	9.1504275893753	-0.035198065710052	0.188410196890681	-0.186816139948489	0.851804791852172	0.959696469097538	-0.238713396168561	-0.320064168073362
AGBL5	0.130467352744136	0.170317140021033	0.443660848580477	3.5138306549006	0.135686254160431	0.375415057491193	0.361429973180055	0.717778044855453	0.936189264870818	0.155640729937979	0.160765337595309
OST4	-0.017184848369148	0.133812468727425	0.897812753845438	5.84362138834036	-0.0370150478537383	0.25220253853563	-0.146767150198645	0.883315814192512	0.970551568029275	-0.346466390604872	-0.325176741459964
PREB	-0.183834264508668	0.169672616742452	0.278602279826717	5.39132460261288	-0.333925185711351	0.321196511025699	-1.03962893197378	0.298512329909111	0.748665556731639	-0.913175575073871	-1.16061415855181
SLC5A6	0.222872166942351	0.173849757915451	0.199849149095944	4.15378713027705	0.296880694920846	0.335182251071592	0.885729163676494	0.375763489054611	0.791636211074563	0.469873195363708	0.614329733240928
ATRAID	0.182038851811581	0.167921317557711	0.278332735870806	3.37096704112516	0.170689364664791	0.403593802118074	0.422923651872272	0.672350965718063	0.923757781963523	0.331015134813705	0.259256108038341
CAD	0.0456040751451929	0.128573101747548	0.722819036383498	10.0030633506898	0.0178186844636997	0.237115639050295	0.0751476559499312	0.940097231024243	0.985258109105251	-0.132945932731152	-0.170887123640465
MPV17	0.117302390743567	0.141487556314177	0.407067587975339	12.5033245533279	0.128050898534392	0.244685262429309	0.523329019749959	0.600745309604731	0.896449922997177	0.110871866945615	0.139281188118895
GTF3C2	-0.109384908887818	0.0634077177869303	0.0845087281193524	30.2720951677809	-0.214117010984966	0.115563466224917	-1.85280883292509	0.0639097637523296	0.464603182015108	-0.660002569218203	-0.823501277320721
GTF3C2-AS2	0.0759033895270171	0.189090881690508	0.688116658122173	3.1732006276299	0.103232950760762	0.373197839088544	0.276617225364666	0.782074036700942	0.950989740974789	-0.0299098697129782	0.0694491428572246
EIF2B4	0.0627573070696668	0.113926920881763	0.581732517479139	8.44060831843174	-0.0239109822042817	0.248193249082586	-0.0963401796489856	0.923250400735591	0.980379504322692	-0.0746145307969992	-0.288304889125861
SNX17	0.452260260840705	0.260956434035887	0.0830801674938846	3.83734033865721	0.590554219497695	0.45030209338244	1.31146230092281	0.189701622349661	0.660213601878149	1.24993197163449	1.44066005867562
ZNF513	-0.0171163823505019	0.266623172319127	0.948813442105137	3.61108057375567	-0.00532791838259048	0.479891342126069	-0.011102343207498	0.99114179374645	0.998134327876791	-0.346233564577097	-0.236016385429528
PPM1G	0.189499330576114	0.116200476626537	0.10293326623131	16.6348723338155	0.246357126837535	0.209125657244213	1.17803396333069	0.238783066502847	0.701707303150322	0.356385291723568	0.472167934636305
NRBP1	0.144935048461908	0.0826226471181503	0.0793995584998276	17.4283180648917	0.191148766264569	0.161041578700314	1.1869528838902	0.235246205735665	0.699898863930648	0.204839678432943	0.316824198340331
IFT172	0.555812695164812	0.210641373244933	0.00832323971720854	7.29226283955445	0.851490033598741	0.360667958092548	2.360869643375	0.0182321381585153	0.285943898419729	1.60207311298997	2.17487393271949
ZNF512	0.00206535804374282	0.0582990918762828	0.971739308459945	36.0234818534882	-0.0285965104319372	0.107401142807428	-0.266258902693532	0.790039821856547	0.951256069768391	-0.281004002377985	-0.301488897016157
GPN1	-0.125869436728744	0.165620393747244	0.44726202880124	4.94462917181887	-0.20064291765859	0.311829058380253	-0.64343880811108	0.5199394086349	0.86594371161943	-0.716059971311147	-0.78558825148918
SUPT7L	-0.0244228343168961	0.111130629996538	0.826052697514427	8.95388421054751	-0.110275434073386	0.228730429453482	-0.482119647730621	0.629720953205536	0.907637826795419	-0.371079936866638	-0.531314761131914
SLC4A1AP	0.235518737949304	0.16726515377931	0.159114427260136	11.2384057866301	0.302563757188585	0.303520033130897	0.996849381134921	0.318837624815886	0.761355043689115	0.512879214272768	0.63032057443076
MRPL33	-0.403994182632921	0.22325947404438	0.0703690746337403	5.55236683421178	-0.675623211652935	0.403699403693854	-1.6735799098809	0.0942131895923513	0.522677539349666	-1.66185295146805	-2.12207447876128
RBKS	0.304857767299692	0.121696456161833	0.0122428225206881	11.2510948671496	0.425574014299168	0.215436170774437	1.9754065102872	0.0482220345922497	0.420633804450321	0.748674008429935	0.976443385250889
BABAM2	0.0887930632360178	0.0351664387392809	0.0115718836279371	216.633450890423	0.067347256026274	0.0624122415713935	1.07907125798767	0.280555962920947	0.736653493868117	0.0139228459659277	-0.0315250183346192
FOSL2	-0.093101066224429	0.448458218327387	0.835539319173792	5.67762592219198	-0.225023439091994	0.665169023379848	-0.338295126776361	0.735140795737109	0.943747589402107	-0.604627618560921	-0.854189478785242
PLB1	-0.120842826409952	0.111813807371362	0.279808119929843	59.8306992288479	-0.214328801657016	0.179975362067334	-1.19087856912786	0.233701258853386	0.698826217027268	-0.698966444670639	-0.824097207972661
PPP1CB-DT	-0.0228045201853411	0.221948311364381	0.918163780999208	4.04614814097539	-0.0948090108916662	0.375522572216211	-0.252472202488747	0.800676097505769	0.952671571148877	-0.365576686372557	-0.487795773441496
PPP1CB	0.0342016199105722	0.0825147700058387	0.678514642286179	58.5334428596692	0.000956255311040271	0.142351043133972	0.00671758555460883	0.994640182511283	0.998134327876791	-0.171721202735976	-0.218334153771675
SPDYA	0.354656733855355	0.302747077821795	0.241413075026679	2.91240920760003	0.461614449052072	0.549909965038747	0.839436413958321	0.401224457031416	0.809747833745335	0.91802072669585	1.07785294956584
TRMT61B	0.41484760394136	0.267539963079342	0.120997449192986	8.1826355337184	0.53536633120598	0.422326456409599	1.26765994192594	0.204919415866104	0.673901538213137	1.12270622568591	1.28537392671035
WDR43	0.0143240420871262	0.0649807429551461	0.825532245680074	42.7907013091849	-0.033161744130365	0.116225309947863	-0.285322914133254	0.775396759217245	0.950224824217118	-0.239317034623638	-0.314334423534568
YPEL5	0.0320425611056918	0.0894310104829402	0.72012358694088	19.0282263907371	-0.00044254298460128	0.174964847633506	-0.00252932512208545	0.997981892687639	0.999318463605041	-0.179063313394857	-0.222270053177386
LCLAT1	-0.0918705618592561	0.130746872831362	0.482267831786055	21.5162330234903	-0.182229774489823	0.212128419982094	-0.859054032011389	0.390310706670196	0.802093850783328	-0.600443156704248	-0.733777865759494
MEMO1	0.295110123285107	0.080620700941414	0.000251747349450727	18.8846583596787	0.423804763161143	0.156211876924117	2.71301242585424	0.00666746063695484	0.176596711758948	0.715526101176695	0.971465116029084
DPY30	0.448444022243798	0.118226039091336	0.000148773980940282	7.76118610749688	0.730596754240758	0.302426102362327	2.41578603346034	0.0157012848855798	0.268110050733486	1.23695444364134	1.83470781451496
SPAST	-0.111455422301975	0.0577667908981058	0.0536808459011561	35.7703667554365	-0.200478213120566	0.114344051974884	-1.75328938985477	0.0795523458160671	0.497318950505121	-0.667043571794455	-0.785124810480317
SLC30A6	0.0146878301821744	0.0737374911973947	0.842113492362075	22.0494156553504	0.0007715249015407	0.137184355096853	0.00562400064494232	0.995512720370449	0.998134327876791	-0.238079934251851	-0.218853943015937
NLRC4	-0.0981374057494886	0.0853572862519011	0.250257155032671	20.9063543902453	-0.220458089164093	0.155053576984269	-1.42181878968493	0.155078863446051	0.617156216158223	-0.62175423040915	-0.841343625223599
ENSG00000289727	0.0458153961966311	0.144087546477474	0.750508330143262	5.83944007418734	-0.0216869974221574	0.289508017686925	-0.0749098335701699	0.940286452485214	0.985258109105251	-0.132227312867393	-0.282047103132308
YIPF4	0.161620236749985	0.0685342903035914	0.0183618664897633	43.274165028627	0.205234184450007	0.127861930627254	1.60512345968176	0.108466637435253	0.550440808991312	0.261579447863229	0.356457352911644
BIRC6	0.0469568671638599	0.0218587864975637	0.0316985173088543	258.557273228885	0.0172186063528578	0.0483995998021857	0.35575927121778	0.72202085297	0.937303986343274	-0.128345618614161	-0.172575606595585
ENSG00000276517	-0.0178474570957059	0.221368217106464	0.935741460652972	3.98778329786235	-0.0430597832485028	0.399543294136288	-0.107772508963233	0.914176150517046	0.977665921412437	-0.348719662531941	-0.342185248349101
BIRC6-AS2	0.0948620138795922	0.189700173544236	0.61703080701293	6.5139105872137	0.113786810769848	0.311994735148741	0.36470747083473	0.715329781273074	0.934865675904719	0.0345609624950805	0.0991452980978663
TTC27	0.0382721625495476	0.0618393755434137	0.535984656628632	54.3519154831153	0.0239144572346617	0.108398714041783	0.220615691302793	0.825391682192196	0.955043627060461	-0.157878886616795	-0.153735009213865
LINC00486	0.046582636606023	0.125885104658885	0.711352021021759	34.738842680845	0.0299095163470339	0.206461138790454	0.144867535470635	0.884815458935935	0.970859396451703	-0.129618229698844	-0.136866280054623
RASGRP3	0.2175854269149	0.129529340540071	0.092993168907966	41.7032172255029	0.242729791906448	0.201812758838068	1.20274750369579	0.229074045084088	0.696736324224395	0.451895069794112	0.461961441359851
CRIM1	0.0973063008298222	0.357218775520402	0.785314674197509	3.60763882991519	0.117248858662606	0.615909910325042	0.190366897328749	0.849021635429259	0.959250458624147	0.042873022004568	0.108886711342438
FEZ2	0.0626014406708108	0.0405651176791956	0.122774178933076	130.283940901353	0.0516095303884303	0.0731890324241406	0.705153882747703	0.480714477333994	0.852914764262547	-0.0751445711765457	-0.0758073892656028
STRN	0.125048554553189	0.0709166262707599	0.0778468926176306	49.4569436204226	0.162352754407313	0.133050589820658	1.22023325583263	0.222376463382474	0.692310630996004	0.137213526442574	0.235798787951316
HEATR5B	0.119264110383382	0.0444931102130557	0.00735106430258791	158.863855434067	0.103667273330969	0.0759783878254524	1.36443107438825	0.172431933402124	0.639949841747727	0.117542904642533	0.0706712275218194
GPATCH11	0.120676175598018	0.111323464871807	0.278358666594617	24.4117881789819	0.120440179824438	0.190336189212511	0.632776038664752	0.526879906289339	0.868039136064098	0.122344783609415	0.117866361305854
EIF2AK2	-0.077994077911979	0.0957679190299122	0.415411744456803	75.173182630556	-0.183180412313202	0.155896545907354	-1.17501264217915	0.239989658018819	0.702591774463214	-0.553254687142046	-0.736452743799982
CEBPZOS	0.23946907089848	0.0996252423752556	0.0162301416650301	17.6340803158352	0.322215387559315	0.189553416387269	1.69986589374369	0.0891561535320037	0.513069948870919	0.526312744469681	0.68561578070775
CEBPZ	0.127381610467095	0.13275166979184	0.337282708210771	18.2561353205755	0.177203383417607	0.243123538690404	0.728861484873582	0.466086396586553	0.843954910746401	0.145147332902376	0.277585071276203
NDUFAF7	0.00714082780885644	0.132357732668826	0.956974229117868	9.64490943242549	0.0278925200446327	0.233637225923775	0.11938388642627	0.904971226759994	0.976476378364182	-0.263744323958371	-0.142541647670295
PRKD3	0.0572134108666357	0.047722842220475	0.2305790932897	118.841394717182	0.0442696548837658	0.0831452456262907	0.532437598209075	0.594422950484162	0.892957241772933	-0.0934671434780433	-0.096460125065191
CDC42EP3	0.156336784200239	0.143247042529158	0.275106240533866	14.4968104420142	0.186304927716916	0.251315593806975	0.741318614156545	0.458500277987228	0.840238509181364	0.243612501713591	0.303194741312487
RMDN2	-0.0688796828475432	0.106794113109063	0.518942478139206	16.8815145126939	-0.113026384033386	0.189707058631619	-0.595794299108633	0.551312652647039	0.877669339458034	-0.522260210752339	-0.539055306960743
ATL2	-0.0503881989740574	0.0602333966577015	0.402846018026324	43.7765033911328	-0.112386044379412	0.10933450369881	-1.02791013428851	0.303992101988885	0.750645265015094	-0.459377939765014	-0.537253537204959
HNRNPLL	0.103865486346014	0.0929724367621746	0.263924085870607	25.3618104173634	0.12372741556054	0.177583638971775	0.696727560471968	0.485973307527979	0.855504750737673	0.0651782347126039	0.127115893007793
GALM	0.094878852271316	0.0707197944886249	0.179720331658589	30.0076882300117	0.0824565860762554	0.124021043233315	0.664859639352766	0.506140272692878	0.862264281367527	0.0346182232491988	0.0109891907187547
SRSF7	-0.0109435167058285	0.0657606443162213	0.867830859891349	67.2729247010501	-0.0453078622384062	0.11645779810036	-0.389049621214385	0.697239439771873	0.931679615100213	-0.325242073959447	-0.348510829948622
DHX57	0.30896317977155	0.102857015122451	0.00266619649709123	23.8913557847353	0.396062728024691	0.171003583490765	2.3161077676836	0.0205523852979287	0.301599572833586	0.762634903149708	0.893405355771308
SOS1	0.0294598414432323	0.0374567636846771	0.431573105566786	152.703298087193	-0.020390271066019	0.0703202635687105	-0.289962949955321	0.771844582118379	0.950224824217118	-0.187846128165712	-0.278398410886687
MAP4K3	-0.0248957919174228	0.055118164686087	0.65149927614787	107.093422632409	-0.0837006243611354	0.101504261688281	-0.824602070582806	0.409597545480471	0.812949832736808	-0.37268827983172	-0.456539307030183
MAP4K3-DT	0.0829230081150429	0.17431303840634	0.634278736802082	17.0541441632574	0.0695692069373099	0.311070739685843	0.223644329285259	0.823034067413379	0.954794656621064	-0.00603890504081251	-0.0252729551904807
THUMPD2	-0.0951591659471234	0.0582697291163265	0.102452039822818	42.2471512519179	-0.175457713175724	0.105991531822389	-1.65539369192003	0.0978446647416219	0.529411289383985	-0.61162640705009	-0.714722829601207
SLC8A1-AS1	0.0622683861513173	0.112100159468507	0.57857254997749	20.7434906613131	0.0570296714215244	0.195389003142128	0.291877590367971	0.770380218091791	0.949811520555358	-0.0762771587336954	-0.0605563484704474
SLC8A1	-0.0292883295072228	0.03841730519239	0.445837209570744	972.331356952033	-0.106749201242815	0.0637120205959466	-1.67549545979407	0.093837061139293	0.52265948759841	-0.387625574260527	-0.521392746109813
ENSG00000289013	0.201408153426508	0.118142048265708	0.0882323797216398	14.8324057830173	0.241201958000269	0.204071934197163	1.18194576314072	0.237227222078476	0.700203613500255	0.396882519027879	0.457662465172869
ENSG00000287255	0.33658259412707	0.279012493449649	0.227688267678154	7.5439988257823	0.360689557075535	0.458786453747257	0.786181793576315	0.431760990752499	0.824798946731503	0.856557679163658	0.793873319629507
PKDCC	0.687880393160806	0.363730759134041	0.0586002996107211	9.01142722990184	0.977885590674178	0.512535828946407	1.90793606114204	0.0563994807413482	0.444280610196474	2.05118346188761	2.53052220561756
EML4-AS1	0.0120382609093904	0.170994300192215	0.943874070926844	5.60022706227028	-0.0158481669764314	0.312527418216832	-0.0507096851433237	0.95955685895192	0.991374447234966	-0.247090078280897	-0.265617965812807
EML4	-0.151846217630032	0.0568561257483862	0.00756910325039622	217.529761018069	-0.266622521096441	0.0989391523892756	-2.69481307104205	0.00704281295112289	0.180343040080272	-0.804396796370132	-0.971239808807497
COX7A2L	0.0603784486052739	0.200744348745638	0.763587717763923	6.53114380495672	0.0774485577899528	0.342341274748748	0.226232019048226	0.821020968494228	0.954711649892648	-0.0827040937342892	-0.00310225878991087
MTA3	0.193884558071791	0.0755056646976536	0.0102341837778524	40.5748849689638	0.281993675278115	0.135490167341881	2.08128516489734	0.037407812223707	0.381945793165973	0.371297727394544	0.572441054975306
HAAO	-0.242594659050805	0.0954701913036019	0.0110519684578132	14.9423490350122	-0.429858395477874	0.187621807184464	-2.29108972953902	0.0219582245349301	0.310851576506425	-1.11299658880111	-1.43054833311041
ENSG00000288886	0.140858507072644	0.190273736961068	0.459121616875117	2.89804232203676	0.127954183796673	0.342615312042768	0.373463121171598	0.708803788079855	0.934174566117894	0.190976962921059	0.139009054902908
ENSG00000289082	0.2687582472296	0.196631636626902	0.171684612456469	3.10250892281414	0.420125244979721	0.373569736987313	1.12462333905273	0.260748679407959	0.721236668143592	0.625913724880448	0.961111790986665
LINC02580	0.0155576038333993	0.161912437740415	0.923451851626742	7.23496125213712	0.0256739404868969	0.30075789073993	0.0853641459704797	0.931971896455196	0.983415016948022	-0.235122175815148	-0.14878422459509
ENSG00000286796	0.696578448392305	0.242416019094928	0.0040597219144379	3.06055103991051	0.814060071832014	0.396419066933841	2.05353409998282	0.0400208060513597	0.391550947563899	2.08076213009357	2.06955455627153
ZFP36L2	0.259818799273781	0.072362018086981	0.000329992201367107	293.577384258301	0.325470669584859	0.112826283402376	2.88470611430249	0.00391779203831481	0.136219862452747	0.595514174867	0.694775401955274
THADA	0.0181936754245249	0.0397200808174757	0.646918465758153	145.971267330118	-0.00912448143536193	0.0707246281586061	-0.129014201600318	0.897346411492087	0.975118900126565	-0.226157932097919	-0.246699048047653
PLEKHH2	-0.249826097700951	0.242107905426563	0.302128738283532	7.44854115512984	-0.411600089110433	0.410544652890768	-1.00257081954967	0.316067980934967	0.758953386228809	-1.13758787027629	-1.37917362282887
DYNC2LI1	-0.354796233260864	0.30133778565054	0.239034401218849	3.50441375245548	-0.675412638694816	0.536256909383029	-1.25949452002751	0.207851768337574	0.675352044492487	-1.49455005649214	-2.12148197447864
PPM1B	0.139629465665475	0.0563950265140976	0.0132894067407642	57.764851647482	0.161985253493278	0.109995324361483	1.47265580999551	0.140843867785379	0.595998016657312	0.186797476009731	0.234764724188402
PREPL	-0.703271051666806	0.364310524933174	0.0535552510304929	3.04947400913376	-0.923295037786676	0.595503556238396	-1.55044420493277	0.121034935522933	0.568843039030924	-2.67957599130537	-2.81896651553916
CAMKMT	0.0649868080632112	0.0461642391741957	0.159210883205608	149.843452868931	0.0240166375632917	0.0765982516463238	0.313540283845948	0.753870220330535	0.948183699150366	-0.0670328739325874	-0.15344749707149
SRBD1	0.0690025144072607	0.0480265163824014	0.150786574210413	88.7380827208054	0.0589037825492106	0.0819406203426506	0.718859367953196	0.47222757389139	0.848229057702986	-0.0533770345061954	-0.0552830271512268
PRKCE	0.305360674677264	0.172698122979007	0.0770314866874057	95.0143151897484	0.400664267570717	0.262802441199677	1.52458350745035	0.127363013596111	0.575073099460614	0.750384198818891	0.906353038665253
ATP6V1E2	0.0862464154254115	0.301789826345751	0.775044295169226	3.44402391836124	0.0350638746575798	0.51411766362787	0.0682020423304494	0.945624801214596	0.98626528680991	0.00526269738988839	-0.122363091228537
RHOQ	0.0456809953247005	0.0339244252299701	0.178124631724439	117.263429756946	0.0145481054985155	0.0707846366362665	0.205526314605135	0.837160940821933	0.956816032690957	-0.132684357424092	-0.180089786987645
RHOQ-AS1	-0.0437285947062108	0.120008049400914	0.715573884480095	15.2333631676745	-0.118529203664061	0.20806633492339	-0.569670262648223	0.568901363012799	0.883440403565165	-0.436731242339096	-0.554538986474502
PIGF	-0.0959060734993387	0.0674472797923846	0.155043288983757	31.4081427172423	-0.220772443628798	0.125373817250697	-1.7609134703727	0.0782530496430763	0.495416994003675	-0.61416634616056	-0.842228146998234
CRIPT	0.428008498740382	0.194743042568855	0.0279625415039029	5.1860379700391	0.553697425694238	0.349532392314987	1.58410904931313	0.113168905433385	0.555037836014936	1.1674612577239	1.33695344616442
LINC01118	0.398320942740646	0.206485329079204	0.0537244036230536	7.22352932252218	0.561151454314188	0.331621480543366	1.69214446963669	0.0906184313034352	0.51862720598798	1.06650554459135	1.35792738279762
SOCS5	0.0256758182608776	0.309866077321115	0.933962051432384	2.95010886256223	-0.0779928693850773	0.571428791082981	-0.136487468958755	0.891435930170133	0.972790611368988	-0.200714104192035	-0.440478986190355
MCFD2	0.353462616845411	0.166074520283739	0.0333091172677196	12.7263856682065	0.51255934839832	0.299374360228327	1.71210169103126	0.0868779298016406	0.508586471763585	0.913960003937006	1.22120027825909
TTC7A	0.0753990816389789	0.0796913457697269	0.344077748894644	226.839817309917	0.0381213308210899	0.124539533636555	0.306098230079613	0.759529855485104	0.948417991993447	-0.0316248226877437	-0.113760106842266
STPG4	0.210359932073843	0.111188939565968	0.0585024153817927	12.6758605454612	0.233254497444619	0.204957607151547	1.13806216166521	0.255094526673267	0.715417492829862	0.4273240008782	0.435300123600566
CALM2	0.220922228077921	0.133467164413402	0.0978727268891766	59.57284904851	0.307270567825175	0.207598140934679	1.48012196275812	0.138840701328727	0.594957773338801	0.463242219454975	0.643564466166308
MSH2	0.0714508528340251	0.259710489562267	0.783226108453864	5.98379868946957	0.0317128865177658	0.422693896008499	0.0750256552489419	0.940194299477602	0.985258109105251	-0.0450511975169189	-0.131792007655682
MSH6	0.153914096231071	0.113064851436685	0.173421937267728	10.8304286551497	0.191284873668966	0.229762611896405	0.83253263918854	0.405108362902536	0.812401430208778	0.235373891852033	0.31720717353679
FBXO11	-0.0673715419611149	0.0236483454026031	0.00438720039379245	262.118287059953	-0.163466153252735	0.0493617450909559	-3.31159591200688	0.000927654346037409	0.0633535946072283	-0.517131616175707	-0.680981314672647
ENSG00000230773	0.184225155738883	0.274234689447022	0.501724282866764	3.02977656544878	0.117310183366328	0.490398355495538	0.239214063529614	0.810939598077024	0.953088740120472	0.338449895428799	0.109059265073513
FOXN2	0.201507235129778	0.0784913597161479	0.0102507577738904	63.2665593888869	0.238585476907362	0.13344260834802	1.78792575970283	0.0737879862886068	0.485282172301041	0.397219456969554	0.450300284070193
PPP1R21	0.283156160136197	0.075454109707932	0.000174944579173344	87.2264838886247	0.356866578564137	0.129320914651577	2.75954264262379	0.00578823324394464	0.163882232482401	0.67487536945364	0.783116329934896
ASB3	0.11279928685285	0.0737800757747742	0.126299556865781	49.0634794665722	0.10384958522577	0.132379061806292	0.784486487581635	0.432754707572405	0.824798946731503	0.0955585799710549	0.071184211617265
ERLEC1	0.272593977392839	0.128370023832126	0.0337118243525631	13.0672383576807	0.384848760624139	0.222354466300544	1.73078943286869	0.0834893272929132	0.50260068787156	0.638957536032072	0.861851808869645
PSME4	-0.0490867733500663	0.0503484148050358	0.329589138111359	117.488566133978	-0.120184038063359	0.0844041824607325	-1.42391093141945	0.154472257011887	0.617156216158223	-0.454952302573453	-0.559195313086453
ACYP2	-0.180376069472368	0.0594304484141667	0.00240473178760867	103.8355020662	-0.31645129363119	0.100952243875072	-3.13466329706149	0.00172051464789136	0.0882921795749633	-0.901415612548015	-1.11144661118772
RTN4	-0.122568594871187	0.0443259596222103	0.00568939987801564	221.83870752479	-0.221472565387269	0.0810666558811115	-2.73198102203785	0.00629547671811946	0.17185431501924	-0.704835105119052	-0.844198129962666
CLHC1	0.889467506750284	0.242469473108652	0.000244102679790761	9.31564554207897	1.13304023153868	0.369005367526508	3.07052506887258	0.00213682747167535	0.0979852042855391	2.73670202767789	2.96709198174227
RPS27A	-0.0620477895933187	0.0919952287838138	0.500014157706124	43.3732737563523	-0.0938150922250194	0.152376048508668	-0.615681356375917	0.538104844401907	0.872267258915817	-0.499027626179469	-0.484999112978319
MTIF2	-0.0680858525067308	0.0724935824910703	0.347628919954931	22.3608111327359	-0.101024773934335	0.125336690875688	-0.806027135617727	0.42022720291878	0.818156886839542	-0.519560705674734	-0.505285513128702
ENSG00000240401	-0.170944840026936	0.146332623362157	0.242728665087538	5.90157833212802	-0.245217718321717	0.282858170858463	-0.866928176681234	0.385981363964968	0.799527475055709	-0.869343706918978	-0.911011575199483
CCDC88A	0.0186119812037071	0.0620505616105582	0.764216336537935	177.575160247415	-0.0222483709640995	0.104586080698383	-0.212727839264404	0.831539251130081	0.95624326293498	-0.224735438503459	-0.283626680257184
PPP4R3B	0.0208316358430774	0.042770065696478	0.626215022405232	58.7139281089845	-0.0161412320903229	0.081020303650911	-0.199224532160111	0.84208711016057	0.958478578973487	-0.217187265220768	-0.266442584209322
PNPT1	-0.0347388846630794	0.0999397953768402	0.728142020794182	20.8589389889667	-0.104955655985577	0.186634886139999	-0.562358185847674	0.573872002094603	0.886211375858883	-0.406160770715658	-0.516346118776857
ENSG00000285755	0.0194408566270212	0.129948626057953	0.881076916311619	29.6150295836462	-0.0211692648380457	0.213619965807418	-0.0990977821667197	0.921060632996151	0.979320768662309	-0.221916758870165	-0.280590321710374
VRK2	0.00369249168637408	0.0578163625441802	0.949077036940416	68.9238087352795	-0.0679242794109279	0.101796387624573	-0.667256284785211	0.504608444479287	0.861880302438304	-0.275470760192092	-0.412148270161405
ENSG00000287875	0.123100750706773	0.124412805229571	0.32244105393015	7.43362750915959	0.174716353489621	0.232321217098025	0.752046479749208	0.452023107706659	0.83597874124432	0.130589810891215	0.270587136230066
FANCL	0.102929261332357	0.188379689128397	0.584796120514705	7.66121841151326	0.0164389775011783	0.335139042015539	0.0490512158843495	0.960878480657228	0.991746189342889	0.061994501302313	-0.174769304388585
PAPOLG	-0.0147257479399459	0.0708174843352174	0.835276254555515	48.3613801018937	-0.0551502758188539	0.122785147617435	-0.449160805594232	0.653315659194287	0.918033437769704	-0.338103956273906	-0.376205137185589
REL	0.0513734929881486	0.0473099522799872	0.277526830139623	138.784916547522	0.0197307484492851	0.0845230439653033	0.233436321311199	0.81542261178324	0.953731814968235	-0.113326409564596	-0.165507011634327
PUS10	-0.013640969717161	0.0981125158533179	0.889423328655835	20.2750287472905	-0.118132549251924	0.175495997365991	-0.673135290975112	0.500861223888658	0.861880302438304	-0.334415051768838	-0.553422891416431
PEX13	-0.0521616455663749	0.0923296022655828	0.572107502595364	24.183023005959	-0.102268736031739	0.162879501968629	-0.62787971964352	0.530082737366706	0.869200159102594	-0.465408734803565	-0.508785738783219
SANBR	0.202814070173611	0.20630602934174	0.325571075192138	6.69406908117734	0.187496523886452	0.417845288145526	0.44872236017928	0.653631952413203	0.918033437769704	0.401663489472532	0.306547621188119
C2orf74	0.165492897489483	0.316898007402108	0.601511845848487	5.67535228726995	0.167670872424236	0.486403067071163	0.344715902870128	0.730307961380454	0.941462219779585	0.274748845393962	0.250762759245479
USP34	0.0675576317860068	0.0217505384342529	0.00189623170500153	258.022728792167	0.058424455127386	0.0475075026715588	1.22979428178537	0.218774150069821	0.688373863732986	-0.0582905125783821	-0.0566317452048437
XPO1	0.0315205878266827	0.0513439543458818	0.539274533823958	121.013618130625	0.000601935646040476	0.0957779768031276	0.00628469786199138	0.994985569616145	0.998134327876791	-0.180838339423237	-0.219331128505809
CCT4	-0.223570068103684	0.102011869250717	0.0284077959137019	31.3044631467856	-0.40271665324017	0.183827307466745	-2.19073356831396	0.0284710784213459	0.341551706538241	-1.04830143012456	-1.35417766017193
COMMD1	-0.0231934231341637	0.0414091371358751	0.575408505734774	95.3555755067403	-0.0844859353905284	0.07414879116275	-1.13941082606579	0.254531842602525	0.715133218038871	-0.366899192493912	-0.458748993175439
ENSG00000229839	0.192197243428396	0.178429651519071	0.281408891970751	4.15827634418214	0.161458407645553	0.333902598330947	0.483549419658974	0.628705678796727	0.907262645835507	0.365559833271346	0.233282300120955
B3GNT2	0.183700694693845	0.133173426425465	0.16776851996322	9.20084478422066	0.198652568661705	0.254233014627755	0.781379904386413	0.434579086778677	0.825875158802845	0.336666409485648	0.337938187031539
ENSG00000228541	-0.0029618643065168	0.3287688050949	0.99281198885648	3.69564055057037	-0.0263030843153415	0.554368529895349	-0.0474469290677573	0.962157027125047	0.991746189342889	-0.298099610297036	-0.29503571894361
EHBP1	0.235654886314763	0.0843933863306444	0.00523286119171824	54.7919552168973	0.30899788604286	0.139196642672661	2.2198659400824	0.0264278691606186	0.330704660516346	0.513342201368332	0.648424745713147
WDPCP	-0.104757671203044	0.0810230811988587	0.196033140999772	51.6030707426991	-0.1821278281726	0.142261310056333	-1.28023443689982	0.200462698026407	0.669601512608093	-0.644267151984656	-0.733491012071851
MDH1	1.03077743223243	0.349035725860523	0.00314483166345497	2.9138905241271	1.10715578328065	0.60763070344461	1.8220866342077	0.0684418414259456	0.475663234041762	3.21724156080364	2.89425904733464
UGP2	0.238780841945767	0.0708876575287328	0.000755947681909167	48.7642131777356	0.300762496443345	0.12450616355296	2.41564343371172	0.0157074346363732	0.268110050733486	0.523972348220149	0.625252237474096
VPS54	0.109117044964218	0.0428785797102516	0.0109343006750944	99.7611714874344	0.0876520805704009	0.0750474549583737	1.16795540393766	0.242824754030064	0.704616932991024	0.0830367221328162	0.025608127384317
PELI1	0.0737452625506328	0.0598618924189971	0.21797772117405	329.206353461571	0.0549592249835511	0.0950228721676027	0.578378907413083	0.563008331225519	0.879618109997247	-0.0372488115892783	-0.0663821125782292
ENSG00000225889	0.146383807806124	0.103408065381606	0.156894491471413	76.189997470571	0.166033769475264	0.166492510580229	0.997244674229688	0.318645761204656	0.761355043689115	0.209766339716684	0.246156324891061
ENSG00000288932	0.297097630677482	0.0829393878351846	0.000340836191103608	96.3730523683399	0.3894524556149	0.134297815838446	2.89991652644146	0.00373262047918457	0.133532426752386	0.722284832887558	0.874805556693523
AFTPH	-0.0181939501946851	0.0508738721195323	0.720621293904923	107.479141595647	-0.0917761592262812	0.0870167581501245	-1.05469522396991	0.291564736816207	0.743985136722667	-0.349897949417641	-0.479262020501854
SERTAD2	0.244073252580476	0.0715136329630818	0.000642610971556359	61.7525055885684	0.303813822459417	0.117935206018558	2.57610795551252	0.00999194441986045	0.214164688228093	0.541969757296936	0.633837973023463
LINC02245	0.108277597002818	0.0704579317629061	0.124349777229545	91.9345908803264	0.109506713274452	0.115159250847437	0.950915471128988	0.341647287438265	0.771655186150011	0.0801820894516495	0.0871020798290107
SLC1A4	0.28106629390197	0.106144429187186	0.00809789003459297	20.9239324384615	0.373608324795951	0.195479951132925	1.91123602513027	0.055974256245557	0.443226417778246	0.667768555540432	0.830223785848782
LINC02576	-0.0746941239712007	0.174888455225927	0.669309554970474	5.16027916314499	-0.216087430457684	0.322537790686506	-0.669960037854023	0.502883265371768	0.861880302438304	-0.542032840406032	-0.829045588359586
CEP68	0.331746779756731	0.156250892409505	0.0337398380816286	18.1466206330024	0.462627645986054	0.265568276485818	1.74202902586055	0.0815033653924134	0.498078392087321	0.840112974576372	1.08070385467686
RAB1A	-0.0108559927730161	0.0354018422547934	0.759109407690274	191.4640058011	-0.0650662729237366	0.0614746891962545	-1.05842378016774	0.289862282705835	0.742231926523635	-0.324944439453821	-0.404106491679473
ACTR2	0.0490310790418148	0.0334055827987769	0.142171859822884	162.266315835153	0.01096596550721	0.0649953308311395	0.168719281323455	0.86601745190004	0.965820737810158	-0.121292039015732	-0.190169112010331
SPRED2	0.0667302061616918	0.0605061941667633	0.270085491683576	76.2206584828332	0.060026042657399	0.0983249873533297	0.610486146738021	0.541539817451341	0.873458921536627	-0.0611042620149341	-0.0521252431400264
ETAA1	0.220144310426238	0.1394822447367	0.114497556132892	6.26140448732573	0.30383329313414	0.262942517508072	1.15551222378789	0.247880729824937	0.709905612153162	0.460596827180695	0.633892759061815
C1D	0.227579456129834	0.152916827004679	0.136683271777672	11.5932419156004	0.29969875767019	0.258324531750397	1.16016375076514	0.245982142493404	0.708128552880107	0.485880836304166	0.622259119153792
DNAAF10	0.455393446395231	0.247619429111437	0.0659025253870503	5.31851653806529	0.557779759349175	0.415581252600556	1.34216776107871	0.179541607040431	0.644408726674915	1.26058670461543	1.34844020208659
PNO1	-0.0330331887628804	0.140260747937472	0.813810815606076	7.53568053340814	0.0322740425525538	0.278408550862088	0.115923316480826	0.907713316394134	0.976810344956757	-0.400360369160428	-0.130213042546334
PPP3R1	-0.0464218012996814	0.0306200801439552	0.12950482063551	148.42878216385	-0.12566500694937	0.0601209049505644	-2.0902048472607	0.0365994023058197	0.378548469197984	-0.445889779749839	-0.574617509587825
ENSG00000289156	0.0530019064221213	0.105650036547238	0.615896656752265	19.393368688559	0.0315476714421083	0.182284009300114	0.173068781859894	0.862597363097467	0.964670705130963	-0.107788815311206	-0.132256885201015
CNRIP1	0.440633923290905	0.221942435593017	0.047105289865757	5.09465776304623	0.576178855080046	0.374824370657913	1.53719688522041	0.12424510287734	0.573288663494695	1.21039536584349	1.40021106152958
PLEK	-0.224884373077499	0.0903422564677281	0.0128013268219063	59.9900706542899	-0.38030420481699	0.153710494152014	-2.47415901506947	0.013355023951814	0.248630001958524	-1.05277086492433	-1.29111414150439
APLF	-0.0768221941763418	0.0894115285607755	0.390231362750105	19.9930830019295	-0.168845837258208	0.147831368025251	-1.14215162528542	0.253390999670618	0.71478699978871	-0.549269571013229	-0.696118518618368
ARHGAP25	0.035891475792062	0.0437585260702206	0.41209255809612	255.316246169695	-0.00495345898277317	0.0733798800324554	-0.0675043210834127	0.946180222147244	0.98647467192808	-0.165974666860522	-0.234962742074517
ANTXR1	0.486370867510718	0.398710308313192	0.22251784613662	7.94545255499932	0.602908741153659	0.59897276611641	1.00657120867576	0.314140876024796	0.758747934469252	1.36592874219336	1.47542286514676
GFPT1	0.192744021992057	0.0864428015396529	0.0257654389906605	34.67719352388	0.236297643236367	0.148184907765686	1.59461342453314	0.11079870872554	0.552652794096748	0.367419212326347	0.443862841864201
NFU1	0.00191423891707416	0.0995304285854629	0.984655471248744	11.2568166310848	-0.0526837549891224	0.219042364433314	-0.2405185641847	0.809928273449435	0.953088740120472	-0.281517899150119	-0.369264910064808
AAK1	-0.0294497729276202	0.0289729339454631	0.309411298123124	249.540176808127	-0.0894618730227119	0.0549361788095304	-1.62846916114944	0.103425443124942	0.538994576342231	-0.388174579899015	-0.472750146901739
ANXA4	-0.108113907554862	0.0735382075075062	0.141514830146056	86.3064090935886	-0.199709919507901	0.119845199968995	-1.66639898435287	0.095633972967985	0.525398860585748	-0.655680393086151	-0.782963007464885
GMCL1	-0.289366131048285	0.160860449516749	0.072040138049498	6.92600659183773	-0.513096333116065	0.327080049007947	-1.56871791682897	0.116713681897397	0.560982275956728	-1.27204798763659	-1.66476090707732
SNRNP27	0.11391571915063	0.216062994440086	0.598031221592334	5.33054162470423	0.135811150113417	0.388040273691932	0.349992408832384	0.726344394681069	0.939139256800018	0.0993551275476751	0.161116766324286
MXD1	-0.16191372965426	0.251812875410137	0.520229122707701	8.86820211237383	-0.246405440284002	0.414982762047614	-0.593772712553611	0.552664142331865	0.877851467659464	-0.838632449041762	-0.91435355393943
PCBP1-AS1	0.222618729998	0.14980868664572	0.137273785979594	41.8735235647151	0.281135884386384	0.240365733935694	1.1696171487638	0.242155073057258	0.70406862150769	0.469011355896312	0.570027427026584
PCBP1	0.341598372853635	0.205290072357969	0.0961166226529018	14.9368310836194	0.581654788571003	0.333374092631432	1.74475102123206	0.0810282178494013	0.498078392087321	0.873614371814948	1.4156190895776
C2orf42	0.227657937982226	0.166502710030318	0.171533582634673	6.0397447175409	0.298224120081022	0.306932819394454	0.971626692347161	0.331236298421532	0.767901950299696	0.486147722247094	0.618109825271372
TIA1	0.508542263734001	0.182517334341712	0.00533187194017097	19.2124176042578	0.72834221645047	0.29025200881045	2.50934427443056	0.0120955534436319	0.239021944539988	1.44132494917267	1.82836405932409
SNRPG	-0.179424279726266	0.12233478740576	0.14246692198618	10.3756658941519	-0.252810217405157	0.227269370889382	-1.11238138432744	0.265974205146045	0.724331394515234	-0.898178949598368	-0.932375136138529
FAM136A	0.174478343738568	0.121446845187872	0.150813410766337	7.45329288400693	0.214627958850517	0.205502835841942	1.04440387876493	0.296298569825732	0.747887968801297	0.305304817529176	0.38288929180916
TGFA	-0.0199287515511457	0.11303884156539	0.860058235741514	24.1020915005897	-0.103901395269197	0.184398552835801	-0.563461012417582	0.573121001250053	0.886207962819508	-0.355797327193512	-0.513379669546834
TEX261	0.265629836716698	0.172525683265527	0.123644745721797	7.0387444453085	0.437382767116013	0.315050578430086	1.38829380760231	0.165047597075323	0.631956246052311	0.615275229939866	1.00967052267222
ENSG00000236469	-0.0171323648424863	0.181075394025577	0.924621001576355	10.7189008413135	-0.125132673403966	0.303311355123241	-0.412555188885436	0.679932538218128	0.926669294199386	-0.346287914752502	-0.57311964439059
NAGK	-0.126733189525656	0.0832727306094627	0.128032872788801	64.3907581052894	-0.218247670687127	0.137030845403873	-1.59269009866999	0.111229729850571	0.552988419387517	-0.718997255188044	-0.835124011718943
MCEE	-0.212448599365518	0.139553033552504	0.127921336471822	12.4376094703168	-0.379311176476596	0.24625427862311	-1.5403231919358	0.12348159335243	0.571910170121902	-1.01048168478908	-1.28831998621625
MPHOSPH10	0.0339876212824166	0.106396401930396	0.749390355472849	14.9056731042074	0.0734597146123032	0.206405177054182	0.35590054310033	0.721915049061197	0.937303986343274	-0.172448927986078	-0.0143259538296477
ZNF638	-0.00597947379486896	0.0222613469690289	0.788234884870124	217.760141875124	-0.0593387680871544	0.0470595175639584	-1.26093022535786	0.207333987213499	0.675019570618677	-0.308361314489016	-0.387990599236117
ENSG00000289463	-0.279521066680428	0.151442138934638	0.0649316419064278	4.51196167398918	-0.383072054069109	0.27556247225217	-1.39014594744438	0.164484563215982	0.631956246052311	-1.23856879204023	-1.29890223808734
EXOC6B	0.01624960978295	0.0720359607491528	0.821530929297101	119.696382744534	-0.0154186531597376	0.125965872049594	-0.122403416964137	0.90257953251537	0.975867905192031	-0.232768935483426	-0.264409411883955
SFXN5	0.156231908910034	0.124558996583961	0.209740102946372	29.4177137811514	0.182345661877809	0.217133600770246	0.839785557053201	0.40102863285559	0.809747833745335	0.243255862059162	0.292054270158249
CCT7	-0.174505244356313	0.268536851283314	0.515797365753975	7.64269730264999	-0.260583041828344	0.42941049921794	-0.606839009066914	0.543957757339735	0.874311615713066	-0.881451243090555	-0.954246091460135
ALMS1	0.0482805275231957	0.0855105495406601	0.572335751118587	34.1004041275359	0.0290524416920488	0.145579430169929	0.199564194324274	0.841821433216288	0.958478578973487	-0.123844369824155	-0.139277892676483
TPRKB	0.308025033156589	0.159879623155348	0.0540287566600954	5.98698161241394	0.430219850662656	0.309838621923342	1.38852880248447	0.164976080488282	0.631956246052311	0.759444635128417	0.989515709287212
DUSP11	0.1748955690502	0.154587341726245	0.25789915270629	8.35026349899142	0.278384060124337	0.269858240810044	1.03159369633738	0.302262494651679	0.750229091143988	0.306723636878036	0.562284421111177
STAMBP	-0.145751992505084	0.0753800988798971	0.0531671701133844	27.4358421815759	-0.263063289718937	0.140496437229027	-1.87238406117097	0.0611534885314508	0.455196887437033	-0.783672731260667	-0.961224943399703
DGUOK	0.0285007594652846	0.11277523901521	0.800483213890366	20.4028522354631	-0.00444196714495969	0.195135541374405	-0.0227634961507956	0.981838926325972	0.996258386230188	-0.191107589130607	-0.233523520689455
DGUOK-AS1	0.00484836423450825	0.182526031939122	0.978808611212765	3.35173304837599	-0.0111453539707581	0.345903716879552	-0.0322209719840594	0.974295831636323	0.994203963856408	-0.271540091820864	-0.252385322498991
TET3	0.0405357439487239	0.0524335642429188	0.439470475823031	134.95249459716	-0.0104071491075681	0.0871049101879718	-0.119478328892246	0.904896408080797	0.976476378364182	-0.150181335683689	-0.250308182362793
MOB1A	0.011506471269609	0.047859374134105	0.810002722735001	57.0552337638298	-0.0443094813816254	0.094589963041064	-0.468437453161806	0.639471789742544	0.912972276870096	-0.248898485895223	-0.345701613900017
MTHFD2	-0.0073611386602486	0.0673466007294902	0.912962718818779	37.4899332173898	-0.0332822378955158	0.121649423151134	-0.273591415671301	0.784398631686389	0.950989740974789	-0.31305981381297	-0.314673465510903
SLC4A5	0.332202857369024	0.364830855078614	0.362523680052493	3.23750063299606	0.435915594283924	0.595724739465132	0.731739955395018	0.464327304177323	0.842752872774825	0.841663915333949	1.00554223291387
RTKN	0.143595347841623	0.153159374578875	0.348473111421935	4.54073805122827	0.201686831702126	0.321247627455401	0.627823568067056	0.53011952510388	0.869200159102594	0.200283883017983	0.346475911258668
WBP1	0.342955876809929	0.371600612520916	0.356051366261254	3.60617746358453	0.386343807919821	0.578881572421123	0.667396970858773	0.504518600265519	0.861880302438304	0.878230709380396	0.866058531011729
MOGS	0.0378380708954467	0.0861256330081537	0.660418262655049	14.4288970192331	0.00303806828913574	0.174685114376759	0.0173916838877482	0.986124143449729	0.997638988237774	-0.159355061769275	-0.212476406812147
CCDC142	0.172920505178891	0.0894366361790275	0.0531818314688514	13.2769039766701	0.165734391452731	0.172163000047873	0.962659755038219	0.335718299445674	0.768900822076233	0.300007220693014	0.245313943409296
TTC31	-0.111556344375425	0.106604201753303	0.295351684298988	9.65074953368799	-0.118903290314354	0.18774505425823	-0.633323156149886	0.526522634679738	0.867835485264287	-0.667386768111996	-0.555591580997358
AUP1	0.0756852419960616	0.0640497041373301	0.237338971186206	24.1485711925384	0.0575642988933362	0.124320681928048	0.463030752410546	0.643342324317112	0.914560569686511	-0.0306517037513177	-0.0590520286874329
HTRA2	-0.211079445879479	0.170139288837399	0.214743463490163	3.78164166035082	-0.325764260000953	0.33619720150498	-0.968967791946738	0.332561259275842	0.768354908265172	-1.0058257317503	-1.13765117471512
LOXL3	0.0515583242969006	0.0646432907244826	0.425113107255566	60.7543352517117	0.0215356688924285	0.111517024940724	0.193115525668619	0.846868493797236	0.959250458624147	-0.112697870907374	-0.160428377122362
DOK1	0.128308982457436	0.089424240190225	0.151334272181618	15.9657380965322	0.14033437633479	0.166846997953375	0.841096202246364	0.400294042504003	0.809466835951855	0.148300960658896	0.17384409338214
M1AP	0.117438450377585	0.176996804305949	0.507006506417258	6.30222484284009	0.161833837960972	0.32123335200161	0.50378902736152	0.614409639172391	0.901595887891958	0.111334552300414	0.234338675411051
MRPL19	0.172695697644581	0.1960551513348	0.378397583923133	7.50070512299434	0.236473544061288	0.353507025414436	0.66893591091735	0.50353636134257	0.861880302438304	0.299242738600113	0.44435778667106
GCFC2	0.0967730875145324	0.148633149250732	0.514990430893374	15.928997223708	0.11840284902312	0.250012018154667	0.473588629446893	0.635793285410863	0.91016016409235	0.0410597730292287	0.112133777047548
SUCLG1	-0.278553416914913	0.19278016767039	0.148478176392587	7.6014258901447	-0.450416585712586	0.335464940606561	-1.34266366225388	0.179380906064235	0.644408726674915	-1.23527819539627	-1.48839439210219
TMSB10	0.0794375731935536	0.108980357539504	0.466052783682429	45.8295912940669	0.129987023321051	0.176188895263187	0.737770806309212	0.460653736425008	0.841465420898108	-0.0178914997131113	0.144729001732149
KCMF1	-0.00910903534234926	0.0424667577145261	0.830158712741508	71.4397710424943	-0.0637752985757334	0.075396175040604	-0.84586915107282	0.397625743540496	0.808429940295477	-0.319003723645933	-0.40047398427299
TGOLN2	0.0958931266370757	0.05989071859548	0.109347018248842	59.814065621361	0.119046876562311	0.114553696862893	1.03922334959469	0.298700873513678	0.748786548587365	0.0380673718388723	0.113945923671303
RETSAT	-0.129969318169487	0.272727676404437	0.633680129719714	4.58771908570639	-0.279936986817271	0.448658489167375	-0.623942249118659	0.532665512600002	0.870101282633754	-0.73000205716735	-1.00870367896037
ELMOD3	0.0776457307552601	0.053992277668908	0.150408644868023	37.8952446696053	0.0447314293399915	0.101300594819159	0.441571240720213	0.658799498928211	0.920060951401246	-0.0239848517957378	-0.0951607970537872
CAPG	0.246626025065637	0.10064544930083	0.0142680203218278	19.106851291367	0.321289399810457	0.180388338732834	1.78109850152956	0.0748963605052853	0.487676812646019	0.550650733484632	0.683010262355474
MAT2A	0.202694135506777	0.122523423310019	0.0980605459529923	39.1499915374782	0.260283438180452	0.202188455168563	1.2873308615146	0.197978991171266	0.66768649344774	0.401255638795312	0.511353398837336
GGCX	0.19225479492241	0.15369448646513	0.210974853169159	10.8708364343825	0.289683597018933	0.262456856269814	1.10373796720757	0.269706820810898	0.728454100540366	0.365755543289379	0.594078741054818
VAMP8	0.0983747954445806	0.0950692278798064	0.300776284715548	12.3235062175125	0.0702326939350129	0.176914174935825	0.396987375152329	0.691376770462165	0.929557330635237	0.0465065523568873	-0.0234060540882326
VAMP5	-0.0972441132519209	0.188228707622043	0.60541626463096	3.16376779853729	-0.15948018912441	0.3235279686008	-0.492940965240605	0.622054300853145	0.904113236289008	-0.618716493617051	-0.669765720621138
RNF181	-0.0496883221790212	0.211443835849674	0.814212327774339	3.16363817265945	-0.198367348345542	0.390576325038935	-0.507883698085817	0.611534907842393	0.900941764964771	-0.456997933780405	-0.779185318389544
TMEM150A	0.0945660714347609	0.11209180800699	0.398865924856403	8.35744835239175	0.160060325443907	0.196924955963916	0.812798584417283	0.416333547290874	0.81632008546458	0.0335545785217953	0.229348415640441
USP39	-0.0339523343948717	0.0778183411184851	0.662617290454019	17.1339881121226	-0.104530796555761	0.137953183666832	-0.7577265980915	0.448614672530996	0.833803869888054	-0.403486022304498	-0.515150661231237
C2orf68	0.238961731979332	0.0806199672321141	0.00303617504156257	16.0862806478384	0.333797308247985	0.163566550411063	2.04074309453315	0.041276369462848	0.394863471921015	0.524587484149065	0.718204664249831
GNLY	-0.285382390249206	0.380007983442761	0.452658365587734	8.73343023081148	-0.518437455527881	0.553694279688657	-0.93632438431439	0.349106197068611	0.776104719269029	-1.25850085046875	-1.67978960749252
ATOH8	0.642530300488798	0.230983310913352	0.00540720977910415	5.97965394412301	0.737740841121197	0.384072684230688	1.92083652759352	0.0547523198174155	0.43646472123308	1.89696561565027	1.85480964577589
ST3GAL5	-0.159409846417895	0.124026628136972	0.198691916592975	43.2382627242246	-0.302919568768455	0.204365759483832	-1.48224227744189	0.13827584103833	0.594226064006199	-0.830117725979676	-1.07337142335583
POLR1A	0.264586978820334	0.10168060986412	0.00926445643816604	20.3156493395906	0.367396310800455	0.187100321510339	1.96363270696012	0.0495727015837453	0.423311213363918	0.611728879993637	0.812744595125345
PTCD3	0.2602183838768	0.108020936579749	0.0159979423181624	31.6549295343518	0.329303647673048	0.183225431435238	1.79725950209833	0.0722944322205898	0.482633634746301	0.596873005097245	0.705560528178554
IMMT	0.0996796697351513	0.0940553792230301	0.289236666815302	36.4539875933671	0.108782741677229	0.161194920224504	0.674852169818516	0.499769691224504	0.861799948970979	0.0509439171084375	0.0850649888573256
MRPL35	0.131820425173385	0.228756788143469	0.564448204762466	5.16013167063267	0.209677346516319	0.405882791212085	0.516595803163178	0.605438345997102	0.898183368926808	0.16024199762118	0.368959397695917
KDM3A	0.283316796879207	0.0971523040508506	0.003543087037047	48.1526754667882	0.364204630364201	0.162041571034762	2.24759997103503	0.0246017094279883	0.321812066708759	0.67542163189929	0.803763934245637
CHMP3	0.0140039800335385	0.05980468403576	0.814859271531959	46.063981114158	-0.0181216634212918	0.106067613234296	-0.170850110308999	0.864341625961712	0.965060932585284	-0.240405439909237	-0.272015066334085
RNF103	-0.256713614129937	0.244110456093152	0.29296983615099	4.99184740904317	-0.448763516227199	0.427362618984845	-1.05007667093858	0.293682863611724	0.746018773486803	-1.16100960741109	-1.4837430315555
RMND5A	0.300893958182315	0.211663683427894	0.155152195295526	9.79580481993018	0.373616856463011	0.35134947811283	1.06337672242971	0.287611144628701	0.741584855927554	0.735194651080018	0.830247792014228
CYTOR	-0.248851010517065	0.40173734151722	0.535628452264885	4.9529859204519	-0.594576323126365	0.631865430184895	-0.940985682588113	0.346712196337273	0.775266934552896	-1.13427198189476	-1.89402701732216
KRCC1	0.130848310799964	0.0445193883512605	0.00329134014138476	67.6014548136501	0.138118638108227	0.0873773356572732	1.5807146907063	0.113943287831104	0.557204904594172	0.156936218599963	0.167609511315295
EIF2AK3	0.0617577678461901	0.113165685747403	0.585252408624631	22.7297451541033	0.0562990310412002	0.194568921897859	0.289352639116513	0.772311533999169	0.950224824217118	-0.0780135709574939	-0.0626122038769534
RPIA	-0.120488280594006	0.104316293738256	0.248078801620814	12.8708362024753	-0.226878477054307	0.193862201415656	-1.17030795790801	0.241877060564711	0.703735936787752	-0.697760773658605	-0.859409132566769
MRPS5	0.229221783480389	0.0870816421785572	0.00848181800808936	27.4773660788054	0.295008622941444	0.153414312365377	1.92295372180687	0.0544858620600472	0.434995943382222	0.491465746320802	0.60906214961995
ZNF514	0.608292346085396	0.155058503766159	8.74582197205694e-05	14.8651154101459	0.874896664610346	0.249429892823539	3.50758545700575	0.00045219309036301	0.0416095607459894	1.78053578548756	2.2407348544659
ZNF2	0.227304209780017	0.187991718473132	0.226617434875085	3.6574351908237	0.278844573835839	0.34624033687402	0.805349764713571	0.420617871932205	0.818156886839542	0.484944831618123	0.563580201674446
ZNF892	0.025286353802005	0.273342799594709	0.926294557189096	3.45863781405296	-0.243192112435237	0.525226152410777	-0.463023616244145	0.643347439367621	0.914560569686511	-0.202038519788442	-0.905311982177643
ENSG00000291126	0.525499690498901	0.212084200284889	0.0132199661913476	5.7424729469593	0.596043438209538	0.354425914857745	1.68171517155784	0.0926240846593276	0.522032996400226	1.49899049469479	1.4561054683055
LINC00342	-0.0607481795745238	0.223288636138324	0.785574944355872	26.2978580976247	-0.102686092720795	0.34508979343238	-0.297563401396037	0.766036411276304	0.948782306577178	-0.494608163147793	-0.50996008532735
ANKRD36C	-0.263189889269354	0.154644732912544	0.0887740935779975	25.1458367750967	-0.413179026193151	0.258892173937987	-1.59595023637957	0.110499904216951	0.552647715901316	-1.18303287450482	-1.38361639170047
STARD7	-0.0162853206290416	0.118060751418004	0.890287699375905	18.0693610624064	-0.049447495619111	0.216382906935501	-0.228518492146194	0.819243181754819	0.954499411235735	-0.343407450202848	-0.360158814231805
STARD7-AS1	-0.036987117566349	0.119401712330206	0.75673555373893	10.4864688168776	-0.0889731549749859	0.210074370495233	-0.423531698632436	0.67190737621624	0.923494168352981	-0.41380612744491	-0.471375005768384
TMEM127	0.112153116161378	0.0770169433176815	0.145333595895033	17.2200583808443	0.182796526346803	0.149091437523499	1.226069916443	0.220172365569183	0.690515447334274	0.0933612073424838	0.293322899953625
CIAO1	0.154869069796027	0.110048871638602	0.159345741124621	24.9092444585209	0.202492852932735	0.197433646127471	1.02562484614197	0.305068451291343	0.750827973333961	0.238621381718619	0.348743871187149
SNRNP200	0.0530688889972552	0.0855712763131783	0.535144711987787	29.0225381913648	0.0504861409119097	0.152988080810768	0.330000485295036	0.741399595429136	0.945257917058122	-0.107561033891942	-0.0789683510617359
ARID5A	-0.125972981677557	0.0820681650554624	0.124788771724223	39.8329897523399	-0.211027101697533	0.134548108770784	-1.56841373413162	0.116784607946874	0.561007608112029	-0.716412086997221	-0.814806977244719
KANSL3	-0.00489191674948918	0.0915652036507178	0.957392888492258	24.3836679697956	-0.0494543682998316	0.164939144393313	-0.299834029585499	0.764303756960934	0.948606288884496	-0.304662960300156	-0.360178152388027
LMAN2L	-0.238837107182542	0.249801906192946	0.339018671926422	5.46293946238345	-0.437428525540821	0.418914252922756	-1.04419585270468	0.296394785367768	0.747887968801297	-1.10021863131291	-1.45184895272708
CNNM4	0.140941896523397	0.234106186032869	0.547145782242562	8.85868031986452	0.160361377353419	0.372233164276021	0.430808946498133	0.666607293901749	0.921450030620225	0.191260537677721	0.230195507058431
CNNM3	0.0219658822389031	0.193955563706861	0.909830661484065	3.59319657701417	0.109041775899594	0.388460427168975	0.280702404345971	0.778938664468692	0.950815473118478	-0.213330138896201	0.085793852085884
SEMA4C	0.0789339131151362	0.10251588082546	0.441319075266113	12.7199117102234	0.129231219617621	0.190277811209705	0.679171253842074	0.497029359047445	0.859587397561053	-0.0196042497418935	0.14260234247296
ANKRD36	-0.111339502015838	0.140080474812003	0.426715145974328	26.083434578949	-0.184144787548358	0.22920010877144	-0.803423648162349	0.42172991111579	0.818607530811115	-0.666649372448654	-0.73916627578437
ANKRD36B	0.472026096379562	0.367874387005038	0.199450882546474	5.04461304569355	0.47368642311526	0.543038720888507	0.872288484954122	0.383051017926235	0.797426108002257	1.317147811918	1.11182073154635
COX5B	-0.557429710325648	0.3721965833078	0.134217575835975	3.4700554529886	-0.791079413568189	0.581848109018421	-1.35959780792747	0.173957232217924	0.640865056918693	-2.18362689332523	-2.44694190097632
ACTR1B	0.515375638593742	0.204802537920512	0.0118543239234616	4.77461148959732	0.257879231183515	0.439212027337699	0.587140640812276	0.557109254686695	0.878397593966065	1.46456257210375	0.50458850863127
C2orf92	-0.0300187216266034	0.165027071087313	0.855659790219479	7.13634998716883	-0.0791531273381905	0.29572769287147	-0.26765544535118	0.788964548238561	0.951256069768391	-0.390109350873163	-0.443743687471703
TMEM131	0.0068626668883379	0.0378693812127347	0.856195360523552	145.248393815899	-0.0441100314444755	0.0730107386296689	-0.604158131699147	0.545738513913242	0.875437259267626	-0.264690239954178	-0.34514040726176
COA5	-0.28565118850343	0.237667376988137	0.229404282915584	3.71112958128277	-0.419941625014823	0.418476042843694	-1.00350218894532	0.315618621314006	0.758948478178993	-1.25941492771526	-1.402644802563
UNC50	0.160756810316203	0.222219888854212	0.469426037888628	7.04571568489714	0.213322632216318	0.365756088829139	0.583237405286152	0.559733493727664	0.87895244437672	0.258643273819103	0.379216400342386
MGAT4A	-0.00819916373347838	0.0495013963411647	0.868444202497917	523.845790509202	-0.0642723917103801	0.0844851069662844	-0.760754102329886	0.446803953307661	0.833803869888054	-0.31590960781055	-0.401872690990989
LINC02611	0.113153691910074	0.113907251535713	0.320522638780369	18.9456783366662	0.106831433675047	0.192248241198462	0.555695245943826	0.578419207079901	0.887864134568094	0.0967637723179814	0.0795744531381457
CRACDL	0.985140873722904	0.391158446878194	0.0117848760860403	6.47249900312307	0.624548887287336	0.495477215964773	1.26049971050887	0.207489152257812	0.675019570618677	3.06204955681093	1.53631330129643
TSGA10	0.294111809626374	0.258741469908227	0.255663103914304	12.7860409935025	0.389235162455516	0.399927388794304	0.973264580925496	0.330421821069012	0.76756052232533	0.712131228680342	0.874194143297073
LIPT1	0.418103995836453	0.209135292646111	0.0455863468622298	5.40026576979415	0.578177570074792	0.375265125623682	1.54071756365283	0.123385540263546	0.571910170121902	1.13377993502093	1.40583498971459
MITD1	0.0447623156231798	0.0764057457852113	0.557976236871646	26.3728902524524	0.00725346970358651	0.144041288678063	0.0503568787127299	0.959837998564301	0.991428429052744	-0.135808426121706	-0.200615228561026
MRPL30	0.121871974521469	0.155163622995704	0.432194659681733	7.84715995359256	0.118112474981454	0.288185071505674	0.409849387285588	0.681916434919109	0.926934018418287	0.12641122589524	0.111316730714571
TXNDC9	0.276675492067354	0.118672135214783	0.0197308232929037	7.42915131277522	0.363693468832769	0.251662715879357	1.44516229812571	0.148412303595942	0.606773296483968	0.652837163732992	0.802325642267405
EIF5B	-0.10844995608636	0.0786470576757841	0.167911754809586	37.311903654934	-0.202966882821605	0.139865294894879	-1.45115972460611	0.146735388938453	0.603798589641114	-0.656823162101722	-0.792127359473872
REV1	-0.0199771056065504	0.0404618131668968	0.621498715324158	74.2706137800439	-0.0691988123286621	0.0772658867245573	-0.895593324067408	0.370470002517348	0.788219470240684	-0.355961760336688	-0.415734515132606
RPL31	0.043978359902041	0.0671015362169497	0.512210126166494	32.0980122529882	0.0617164885127493	0.119522809987167	0.516357409262515	0.605604806648514	0.898183368926808	-0.138474351497732	-0.0473687140119951
TBC1D8	-0.234121708556881	0.085771768181125	0.00634132541221277	100.136746566296	-0.401326342023445	0.139282266927475	-2.88138864247821	0.00395927111734906	0.136219862452747	-1.08418341335957	-1.3502656414708
CNOT11	0.00752219792878672	0.0828883136979779	0.92769044015965	15.4616687024002	-0.0398402447106771	0.154090031720671	-0.258551732813568	0.795981128698349	0.952097157039616	-0.262447434028282	-0.333126201124655
RNF149	-0.1906378742197	0.0491917483466642	0.00010644815523054	284.506194995304	-0.325103678960372	0.0817388507336525	-3.97734585258274	6.9688769963248e-05	0.0170379125305861	-0.936311978429502	-1.13579245031351
MAP4K4	-0.0120779701242855	0.0366435579765716	0.741696996418225	450.178630535551	-0.0751932851229084	0.0628232734030665	-1.19690173799887	0.231344856681596	0.697760666917026	-0.329099904286639	-0.432601594526352
ENSG00000288948	-0.0474064496036258	0.126139421444006	0.707046402234965	6.68021794803344	-0.123761283142964	0.238429251056749	-0.519069210654475	0.60371247826128	0.897997072597674	-0.449238181743939	-0.569260864943908
MFSD9	0.0861322873227583	0.182965273560662	0.637813868571443	3.59481950847088	0.0790556082663059	0.311898127639271	0.253466120058721	0.799908038787598	0.952498970654453	0.00487459255593293	0.00141961476007371
TMEM182	0.0184472039295437	0.11276687563234	0.870056216179549	16.7718285297186	-0.00678541584927882	0.177682749236236	-0.0381883771972559	0.969537487790467	0.993449350309931	-0.225295781268668	-0.240117450916123
MRPS9	0.278467242163157	0.144592099447639	0.0541191781563866	12.622656028875	0.367211016078515	0.26358314051346	1.39315062170967	0.16357424796493	0.630678949275619	0.658930201795091	0.812223218034567
TGFBRAP1	0.163475297971042	0.0643416179548371	0.0110618265125583	27.6732098457667	0.201074687237233	0.111069096524271	1.81035673764838	0.0702404836552798	0.479153490369189	0.267887782186133	0.344753476334997
C2orf49	0.128601930497144	0.111244845723888	0.247670535250409	10.539155013063	0.252186421049732	0.220896832810682	1.14164797132183	0.25360037542969	0.71478699978871	0.149297161836917	0.488570239169408
NCK2	0.0144999500431575	0.0584598066840212	0.804109022173465	441.420844931299	-0.0146771795805122	0.0985553064352525	-0.148923280860119	0.881614170590212	0.969990114593511	-0.238718840782859	-0.262323074326269
ENSG00000290119	0.162053017632706	0.20610462721662	0.431711789738448	3.15916288755241	0.0493145657473434	0.380030357364329	0.129764806394312	0.896752507856848	0.974822651356545	0.263051165597272	-0.082264896395205
ENSG00000235522	-0.098058025137149	0.166399908328411	0.555665852440404	5.0946320461865	-0.13251661026637	0.318431175366641	-0.416154637226681	0.677296851404416	0.926023644407677	-0.621484288136781	-0.593896358802593
ENSG00000234162	-0.414257831096314	0.149170803857567	0.00548512888745349	10.3914038303551	-0.640770995962405	0.257865082944733	-2.48490795514079	0.0129584935515953	0.245806868299592	-1.69675558710342	-2.02400829191256
UXS1	-0.0132343852899153	0.103429522987141	0.898184120762069	29.9046293330898	-0.0748045524316459	0.170244807616203	-0.439394031918342	0.660376050168499	0.920241720147854	-0.333032417886764	-0.431507789384261
GCC2	0.0179178934713197	0.080026629797646	0.822835786066899	87.5121428543029	-0.0109686992923366	0.133275061555778	-0.0823012134775568	0.934407189480402	0.983789238623477	-0.227095758160635	-0.2518882565203
GCC2-AS1	0.120066359080884	0.124961402344309	0.336638879718623	7.68722855517584	0.138662759456549	0.222785505527727	0.622404761602822	0.533675750228685	0.8711310000279	0.120271037243501	0.169140544701715
LIMS1	0.0737979333550349	0.0437755120964463	0.0918291559622553	224.130542157136	0.0360219325926152	0.0781605032979031	0.460871297812915	0.644890945241102	0.914638048033952	-0.0370696988788981	-0.119667334686016
RANBP2	-0.0741955306439909	0.0557290918622107	0.183070307630304	82.1504642233459	-0.14554886597062	0.0995558030967339	-1.46198274177143	0.143745939224896	0.600291140565939	-0.540337320407281	-0.630566154327258
CCDC138	-0.272400812398379	0.276095827952759	0.323830477634001	5.91983219111574	-0.492173725199857	0.455433923006037	-1.08066988499961	0.279843983604003	0.736535070542837	-1.21435560491443	-1.60588945983585
SH3RF3	-0.0744617535902583	0.0590606704333693	0.207392749750896	820.688329992873	-0.139633675303219	0.0957164853704611	-1.45882576823397	0.144613068377037	0.601090300567171	-0.541242640043324	-0.613922156758036
SEPTIN10	0.0957067481807645	0.100216360245371	0.339577070502979	25.921517839563	0.0962979365115869	0.168034779711396	0.573083362128848	0.566588251932058	0.881604971865464	0.0374335719407057	0.0499355943013158
MTLN	-0.0137747332046695	0.317826467814806	0.965430169466001	4.58369702251188	-0.0214836746081251	0.516592462829051	-0.0415872784718393	0.966827714777792	0.992614517292466	-0.334869928831558	-0.281474999101719
MIR4435-2HG	-0.498539769471032	0.421891426176885	0.237333535320108	7.41400121294935	-0.733692466243031	0.643553128501286	-1.1400651069037	0.254259177581754	0.715133218038871	-1.98336534349054	-2.28546811838993
BCL2L11	-0.188794249739079	0.106855367965874	0.0772583021015291	19.1054034810933	-0.266611562367289	0.181178702045633	-1.47153920056309	0.141145354290415	0.595998016657312	-0.930042535967099	-0.97120897344282
ANAPC1	0.104282131253193	0.0641245816470436	0.103898040973759	27.4091540440255	0.0882450429818092	0.139743225692858	0.631479934317268	0.527726765194051	0.868195784544924	0.066595080333971	0.0272765883839784
MERTK	-0.00897885205140152	0.0714497683883672	0.89999581289585	451.619013076822	-0.0428527783740337	0.113702082540612	-0.376886486302726	0.70625796455039	0.933993722521256	-0.318561021424986	-0.341602783840143
ENSG00000286904	0.265646584208587	0.191042285276642	0.164373467425595	3.80878623019486	0.499775427176186	0.368544766076331	1.35607793999352	0.175074370943397	0.642244519315622	0.615332181579364	1.18522923933402
TMEM87B	0.173326262273419	0.0571403436417622	0.00241860512682661	44.1939958875763	0.217872445618631	0.0953938401598659	2.28392572574402	0.0223758964322419	0.310989998069988	0.301387041141592	0.392018537664152
ZC3H8	0.240843971428097	0.171292204494964	0.159711761568271	14.2141368056115	0.345254026318679	0.280116714014216	1.23253632877172	0.217748804680249	0.68820007462003	0.530988240945548	0.75044125617759
ZC3H6	0.236596540965268	0.0708790251723218	0.000843736598615626	38.9209391547238	0.269637803329422	0.131917067915798	2.04399481878668	0.0409540590032939	0.394178201804472	0.516544398840132	0.537674449088364
RGPD8	-0.377593728622215	0.121145208947435	0.00182782864126905	7.27999765874485	-0.550401461555653	0.234713121006117	-2.34499656089234	0.0190272551040873	0.293917396499316	-1.5720753806334	-1.76972903101115
TTL	0.257490031642567	0.101076902677407	0.0108508245713482	19.7133658369377	0.386198332041138	0.187270681819619	2.06224662765487	0.0391842615359805	0.388976225246221	0.58759495117168	0.865649195065124
POLR1B	-0.233031882234101	0.1795086295819	0.194230523419218	6.75459468776455	-0.383731574973389	0.326027408298851	-1.17699176574027	0.239198792849075	0.701892355147744	-1.08047734224991	-1.30075797950717
SLC20A1	-0.068865627883469	0.115871549044055	0.552293205418537	25.1038924945231	-0.117852325990844	0.199342600281334	-0.591204919693621	0.554383126800127	0.877851467659464	-0.522212415341994	-0.552634407065123
IL1A	-0.494753351363219	0.182033811729836	0.00656937047937365	6.55118966498887	-0.828753102128927	0.331489321497296	-2.50008989244526	0.0124161796820451	0.242361683646166	-1.97048922326375	-2.55294706904033
IL1B	-0.973479983542964	0.265959439484397	0.000251962096463489	20.694543081286	-1.55475858468258	0.389496100246798	-3.99171797534669	6.55963556938309e-05	0.0166708452541893	-3.59845039823144	-4.59576093021611
PSD4	-0.103308236286238	0.112957797687441	0.360415446096952	11.9844901769979	-0.196167783403799	0.206070890325458	-0.951943203108315	0.341125787350391	0.771655186150011	-0.639338193343982	-0.772996244257836
PAX8-AS1	0.120445666537385	0.396084588392361	0.761058740347552	27.6855657500798	0.102365871984996	0.620991625691729	0.164842596501957	0.869067875477221	0.966596905579228	0.12156091286573	0.0670093809209421
ENSG00000272563	0.141083037115559	0.360852939994274	0.695818667074858	4.37808341018211	0.0964359734020806	0.583613222211918	0.165239528050075	0.868755453986539	0.966450830208684	0.19174050137476	0.0503239986316279
ZNG1B	-0.0340935500140348	0.0741896169718351	0.645842046651713	36.4977539469902	-0.0951040834624514	0.129586137755074	-0.733906304408916	0.463005844481907	0.842262800795833	-0.403966241138888	-0.488626040363906
WASH2P	-0.0261536365890548	0.0755934437637934	0.729359565491245	19.7810207226967	-0.0844090448002924	0.146379111894692	-0.576646788655322	0.564178085136092	0.880399707939168	-0.376965715328118	-0.458532640589539
RABL2A	0.274849150744259	0.245387244485307	0.262686955348534	5.09627696478984	0.359140742173364	0.402687332526744	0.891860044168418	0.372467953235416	0.789781167049538	0.646626494498443	0.789515307704553
SLC35F5	0.0235811785156696	0.0699886838073524	0.736170840520257	42.713146221136	-0.0154788027890152	0.130973515743775	-0.118182692898742	0.905922902912414	0.976587244961294	-0.207837150940482	-0.264578659223521
ACTR3-AS1	0.19743254971134	0.10028515602934	0.0489862187844081	12.3845072172611	0.188472753951117	0.166048947961042	1.13504334875603	0.25635715604949	0.717219086766496	0.383363052885204	0.309294509959234
ACTR3	-0.0540597399013419	0.0413140834304407	0.190701627211206	126.558596741595	-0.132814842902976	0.0744815794739431	-1.78319047261129	0.0745553028433479	0.487027724938737	-0.471863407838326	-0.594735517429564
LINC01191	0.184151047895553	0.173355393960991	0.288110999664899	4.33762710018201	0.149384550813955	0.352674870437912	0.423575829569217	0.671875185734762	0.923494168352981	0.338197883772059	0.199309220459511
DDX18	0.00421362814062771	0.138313232818319	0.975696693581743	19.7173903232947	-0.0199005732842863	0.226651437316097	-0.0878025461472461	0.930033614050389	0.982510155489817	-0.273698579875902	-0.277020513005266
CCDC93	-0.0207755732729103	0.0602446632943198	0.730204631438949	54.9429582046882	-0.0638278583501754	0.108993546562064	-0.585611353731205	0.558136716852442	0.878562205344964	-0.358677035136384	-0.400621875491928
INSIG2	0.0659052318365521	0.0865461437391063	0.446356109976177	27.3215501902798	0.0642724601199713	0.153430019942539	0.418904071993486	0.675286241004502	0.925476031810547	-0.0639096755461546	-0.0401767928027514
STEAP3	0.288039727501327	0.103522153691511	0.00539589936431514	27.693295147816	0.384524481495306	0.178059596194526	2.15952686467525	0.0308093154507399	0.351720463231227	0.691482463213121	0.860939361353492
C2orf76	-0.0930802155319907	0.131009610833237	0.477404128946823	10.7474135257217	-0.175125347219436	0.243770894054886	-0.718401382160113	0.472509834841854	0.848229057702986	-0.604556713548584	-0.713787627596811
DBI	0.299628068078413	0.144313013071973	0.037872004281591	7.53800001616798	0.388457300315368	0.290250333572714	1.33835264040464	0.180781509510242	0.647270274527824	0.730889856229679	0.872005416627422
PTPN4	0.353612566456897	0.130307045360771	0.00665389534511095	17.4161737010597	0.42074766458971	0.247845718789021	1.69761925542024	0.0895796461894168	0.515179495380299	0.914469923647529	0.962863137825371
EPB41L5	0.258474695871575	0.113926303415352	0.0232811859275623	21.4113770985497	0.327737045286393	0.19503719015499	1.68038231593651	0.0928829544887659	0.522041565151335	0.590943407320663	0.701152466328728
ENSG00000224789	0.24558335643305	0.23157256951244	0.288915920626168	3.82844831050469	0.299147969683822	0.420375827169961	0.711620293911131	0.476699936766907	0.850316698704874	0.547105027150143	0.620709327368249
TMEM185B	0.222624012391572	0.208062031220683	0.284624416544449	3.32463989394392	0.315664315743249	0.376764511454795	0.837829217312373	0.40212662691407	0.810632599750856	0.469029319241295	0.667182558599915
RALB	0.072897071154406	0.076608752846576	0.34132516741782	21.8690013822781	0.059749069933216	0.142468440195388	0.419384600907215	0.674935076406793	0.925402312853708	-0.0401331772568237	-0.0529045812217973
TFCP2L1	-0.148831549345624	0.173159757921871	0.3900623715252	13.1957744779678	-0.238640718652191	0.28166201095681	-0.847259159449742	0.396850685247938	0.807779017975552	-0.794145094057111	-0.892505398024901
CLASP1	0.125860431942545	0.0301101093068162	2.9150164375575e-05	169.645718975577	0.113289479662244	0.0632008620952673	1.7925306064888	0.0730480109950328	0.483994084022955	0.139974402441234	0.0977459217782355
NIFK-AS1	0.208890362388689	0.132831047063684	0.11581101805029	13.9539569614266	0.282884703767742	0.234772374265173	1.20493181812025	0.228229624185061	0.696736324224395	0.422326571801721	0.574948205944621
NIFK	-0.129967954873058	0.151125018041915	0.38978743992769	6.1555254392048	-0.190519706355478	0.282308359414016	-0.674863850120973	0.499762269615706	0.861799948970979	-0.72999742113186	-0.757103843497013
TSN	0.148236645465026	0.18259485761648	0.416887104026546	6.69957150941665	0.201578353267494	0.346613503530525	0.581565205089426	0.560859585661303	0.87895244437672	0.216067112578383	0.346170677682296
ENSG00000286481	4.994800665517	2.61268400765149	0.0559081688441956	5.42753119300976	0.552283569597205	1.89402725580256	0.291592197475101	0.770598441822129	0.949811520555358	16.6973270347912	1.33297517753955
GYPC	0.147577160013162	0.0748406645701773	0.0486227724022568	42.4254958246422	0.173419222685222	0.13567097126748	1.27823381129424	0.20116699773978	0.669977545072128	0.213824461681351	0.266937305959276
BIN1	0.028365353235534	0.0835177636706224	0.73413324262062	229.428291018053	0.0321653279443132	0.135699829590232	0.237032928054823	0.812631245163921	0.953731814968235	-0.191568052514228	-0.13051894066138
CYP27C1	0.140010240525501	0.246384518439395	0.569859058075894	5.82304591796794	0.186266373286719	0.406484307081749	0.458237550728517	0.646781784653572	0.915282997676576	0.188092341694777	0.303086257938315
ERCC3	-0.100330401048546	0.057775272003226	0.0824643309691068	35.8342280600843	-0.189776817247011	0.109964173595052	-1.7258058787935	0.0843823418617067	0.503182746945172	-0.629211745750414	-0.755013522962853
ENSG00000286145	0.00465329435633822	0.108143053758653	0.965678365765883	17.8737091892287	-0.0460277979213525	0.190763372668119	-0.241282156409708	0.809336439536852	0.953088740120472	-0.272203447829743	-0.35053656477793
MAP3K2	0.054721362546163	0.0359558049257919	0.128032584728649	154.629841744393	0.0349297331938306	0.0693338446684135	0.503790513289444	0.614408594873207	0.901595887891958	-0.101941620641348	-0.122740534716348
IWS1	0.0978097053966945	0.043431805635679	0.0243204109536304	63.594761819425	0.105781944752898	0.086435263781131	1.22382856400782	0.221016906463962	0.691625464554774	0.0445849031389809	0.0766214306488738
ENSG00000231731	0.127846962700743	0.203805103349048	0.530462534714768	2.96765200604557	0.0924546290931627	0.407240836587231	0.227026910827394	0.820402816641448	0.954688673210205	0.146729813003	0.0391214036983732
WDR33	0.0467503154914893	0.0360915420431326	0.195207767853864	86.2188197835281	0.0523734686628562	0.076509030026967	0.684539702625902	0.493634427636187	0.857849871864053	-0.129048019693693	-0.0736578411787333
POLR2D	0.196847236617402	0.227758219194936	0.387433219053264	3.95276375905598	0.223988804762842	0.427217481133081	0.524296908845517	0.600072046552599	0.896395862968576	0.381372633033704	0.409228577450321
AMMECR1L	-0.124400662779602	0.109457182456962	0.255737525928302	9.78570223420667	-0.217041960272009	0.210125706729328	-1.03291483774325	0.301643754399586	0.750229091143988	-0.711065248220184	-0.831731417575021
SAP130	0.106210437836034	0.0810287734621431	0.189934010973364	25.8031165143547	0.0784118977134336	0.148077300953704	0.529533542335087	0.596435382390234	0.894150459499067	0.073152493352765	-0.000391639936471307
UGGT1	0.0543861821989886	0.0497173494569148	0.273995542464621	48.1054269440855	0.000630685362628468	0.0966693637432057	0.00652414930860446	0.994794518922456	0.998134327876791	-0.103081437303161	-0.21925023335975
HS6ST1	0.155428316105007	0.0984494600870035	0.114390542150074	40.6037288269606	0.194001713030119	0.161545713286019	1.20090907448987	0.229786473818508	0.696736324224395	0.240523158676626	0.324851739919441
SMPD4	0.072171928703661	0.143279793544122	0.614462904621429	9.54338700698617	0.0713800650531269	0.286355983199028	0.249270381068012	0.803151640804137	0.953088740120472	-0.0425991018091275	-0.020177613421708
MZT2B	0.0530315534717979	0.152708982829308	0.728386986171038	5.24743708543158	-0.109531610595832	0.342985827448428	-0.319347336916716	0.749463140651235	0.947278487954209	-0.107687997344162	-0.529221811496228
IMP4	0.372414442197993	0.13981286971081	0.00772948322713979	5.61691370932874	0.531438991413057	0.290004565568677	1.83251939627552	0.0668740746770525	0.472625002007424	0.978407715417548	1.27432328816929
PTPN18	0.0785555849740446	0.041804835865177	0.0602304551398445	94.2737061131682	0.0864331003344395	0.0746245311788332	1.15823977677404	0.246766200063425	0.70902501564536	-0.0208907950972052	0.0221781949907455
FAM168B	0.146528721050187	0.0618470542757082	0.0178260806665812	33.9347092093524	0.202573831219417	0.120213528222038	1.68511676028056	0.0919660466153804	0.521155046632839	0.21025913272049	0.348971725618641
PLEKHB2	-0.107756308127685	0.12578338416392	0.391620886687277	25.6566374665166	-0.158203050164537	0.214713030416179	-0.736811593865035	0.461236931683276	0.841811464287	-0.654464337942147	-0.666172142841669
MZT2A	0.636876244077471	0.215484181669615	0.00312102848356743	4.55851882910206	0.890971566527974	0.38193790302196	2.33276550842022	0.0196604558755877	0.297311985691341	1.87773839138491	2.2859659625546
C2orf27A	0.663589500906363	0.627577716119037	0.290337195657655	5.99376440775626	0.868226488274855	0.969313772872626	0.895712526297659	0.370406318537916	0.788219470240684	1.96857968169785	2.22196649940238
NCKAP5	-0.118337939359289	0.0940231041609302	0.20817307725424	242.654817007884	-0.214166393893197	0.146777830116859	-1.45911949865102	0.1445322204071	0.601090300567171	-0.690448308030548	-0.823640229562629
ENSG00000286068	-0.0750300474942207	0.184081945287758	0.683574358469497	3.75402993382619	-0.13969165120151	0.372823493574018	-0.37468575239821	0.707894189564646	0.934174566117894	-0.543175184316888	-0.61408528771433
NCKAP5-AS2	0.262659017867182	0.180518935828528	0.145663178988211	10.7445203290954	0.345560153758809	0.307953737306566	1.1221170971366	0.2618126553492	0.721505842858238	0.605172642325608	0.751302628981255
MGAT5	-0.0550484315603609	0.0481572235841076	0.252997856348946	340.468890927206	-0.125266048455785	0.0820246997110918	-1.52717472781977	0.126717568786135	0.57394033022416	-0.475225559694321	-0.573494931370011
TMEM163	-0.0106226385282306	0.231690548796423	0.963431090080808	296.619143615407	-0.00384104725903941	0.362993079897043	-0.0105815991316662	0.991557262980414	0.998134327876791	-0.324150893356761	-0.231832669171232
CCNT2-AS1	-0.309645500996543	0.219780761480935	0.15886960239452	3.52194586362529	-0.378576623399789	0.434397336774764	-0.871498490783985	0.383482029558988	0.797911731678877	-1.34101015666873	-1.28625312137414
CCNT2	-0.0361063653393993	0.0402395036551021	0.369566032533738	66.0412793226955	-0.0579192236387253	0.0827851645164935	-0.699632886846361	0.484156598954123	0.854934935210379	-0.410811035185865	-0.383996324887656
RAB3GAP1	0.0202765930226263	0.0365636359127276	0.579198217017151	125.984845878787	-0.0268579799510426	0.0681521822260017	-0.394088333987281	0.693515823668819	0.930539558888313	-0.21907474776592	-0.296597068717621
ZRANB3	0.212916536803767	0.137351003248477	0.121102234567666	17.6170253960039	0.261197089078106	0.234700139153389	1.11289703542698	0.265752653435724	0.724331394515234	0.43601800902457	0.513924204103764
R3HDM1	0.109763971004027	0.0946587544870562	0.246221687477869	63.8160146658596	0.142719030863899	0.158711805682345	0.899233867640227	0.368528104289707	0.787899264930469	0.0852366634042873	0.180553967402711
UBXN4	0.0995718893731996	0.0792034297563247	0.20869339315496	53.8060052587149	0.106135688108454	0.138997798625117	0.763578194462679	0.445118647840999	0.833543236325407	0.0505773984464559	0.0776167837796596
MCM6	-0.165607751933458	0.21500101353384	0.441142723864974	3.84040028662072	-0.290881600029938	0.38145164067366	-0.762564815598192	0.445722974577031	0.833803869888054	-0.851194367359566	-1.03949932460398
DARS1	0.294670833478561	0.0585136807617581	4.75532923727875e-07	81.2519256739491	0.378526164300836	0.0956140990111622	3.95889485144493	7.52973756753182e-05	0.0172399660746663	0.714032249150204	0.844061464694237
CXCR4	0.518823264026448	0.204947022293871	0.0113576011666044	11.4305716302084	0.686953498339291	0.322505966840082	2.13004895714045	0.0331675717224061	0.364980062438106	1.47628659156078	1.71190564532367
HNMT	-0.0984530464786548	0.0732820361813583	0.179116171694488	65.6494001504919	-0.189293333860726	0.12007698476335	-1.57643310442704	0.114926024164563	0.559212519530862	-0.622827600507616	-0.753653110973022
SPOPL-DT	0.113881692982037	0.0731668868605125	0.119597577236557	39.5680221361832	0.062117642648749	0.130591833071365	0.475662537141991	0.634314814493969	0.909676906235665	0.0992394179178396	-0.0462399577571447
SPOPL	0.0371229720849573	0.03791794765382	0.327563022343743	91.0406710206273	-0.0288927297915298	0.078656616683533	-0.367327391003567	0.713374824920377	0.934447212965427	-0.161786831847412	-0.302322390740744
KYNU	-0.0451636068165189	0.0628278441587204	0.472235199800213	110.426193710671	-0.120066205696281	0.107519226330945	-1.11669521622781	0.264124663952407	0.722071757841405	-0.441611154681874	-0.558863759677359
ARHGAP15	0.0845049974788074	0.0302363382798328	0.00519292860082011	728.228615853726	0.0551803389216085	0.0536021305091196	1.02944301649018	0.303271543969404	0.750375628263658	-0.000659180809273337	-0.0657599483819287
ENSG00000228655	-0.0306418064831876	0.105597182396954	0.771681317116226	29.8290513879627	-0.119477341185663	0.1853507882691	-0.644601203487739	0.519185654777748	0.865922360291159	-0.392228217648155	-0.557206829235989
ARHGAP15-AS1	0.00416849472290161	0.135610858852293	0.975477967493559	6.13211970673633	-0.00352119542915844	0.25623709541411	-0.0137419424906755	0.989035861332123	0.998134327876791	-0.273852060895784	-0.230932679064676
ENSG00000257277	0.0408916475710463	0.191562002576966	0.830964836800497	3.93516954667995	8.61290308463568e-05	0.364736312439203	0.000236140542931857	0.999811587108366	0.999876753027525	-0.148971047305679	-0.220782490690428
GTDC1	0.304011287863594	0.0633909649202699	1.6201542427272e-06	131.897055232414	0.411487027732841	0.109600082389103	3.75444086138529	0.000173728855419825	0.025059213550692	0.745795464466126	0.936805817613427
ZEB2-AS1	0.0176511285762748	0.130630358328184	0.892514851525254	7.36585968321755	-0.0186029184870597	0.250435353174815	-0.0742823177767317	0.940785746526501	0.985258109105251	-0.228002920751528	-0.273369208338156
TEX41	-0.406049096170915	0.210962182357267	0.0542608581128272	11.1942931794429	-0.517830345609224	0.349476506832699	-1.48173149120184	0.13841175435206	0.594290855170512	-1.66884090499496	-1.67808133863383
ACVR2A	-0.0282520064927848	0.123007152961188	0.818342183347863	26.1791599445895	-0.134723423024218	0.216651212989504	-0.621844766826877	0.534043946625658	0.871366129881377	-0.384101446880045	-0.600105826635941
ORC4	0.110739396671657	0.0720998571226507	0.124558736736907	35.491658976305	0.111849186678342	0.132671657768423	0.843052604902045	0.399199023895164	0.808952552647833	0.0885537028360379	0.0936932657826896
MBD5	0.0428226562554228	0.0408313614798193	0.294284559902125	228.337370067517	0.0107140242037536	0.0765177214637255	0.140020167861804	0.888644055712855	0.972757071185738	-0.142404445501269	-0.190878017382634
EPC2	-0.0102340984942234	0.0445205818069666	0.818190129405816	96.4028964570734	-0.0673278244082951	0.079586447135052	-0.845970976616722	0.39756893542096	0.808429940295477	-0.322829621366096	-0.410469981806529
ENSG00000289474	-0.0434457597906843	0.341234583331009	0.89868765873948	22.4285319927123	0.109429505653784	0.596899952211661	0.183329727617369	0.854539310395289	0.960855241758606	-0.435769431922772	0.0868848351917743
MMADHC	0.192758849057921	0.136443483831486	0.157732871916028	8.4480270403405	0.268719198876306	0.25278928029119	1.06301659060371	0.287774427684043	0.741766077375295	0.367469633351503	0.535089705646532
MMADHC-DT	-0.0397737495857373	0.400233098499309	0.920839370284206	4.06093468969624	-0.0163912873995499	0.650069359483091	-0.0252146746503844	0.979883731999575	0.995837280335472	-0.423282368020519	-0.267146182823967
RBM43	-0.133559625164686	0.172407545896547	0.438532380074367	4.40587740397122	-0.239987472168647	0.29777406544987	-0.805938125625816	0.42027852665189	0.818156886839542	-0.74221128055604	-0.896294855290881
NMI	-0.0179436984744587	0.0826839926136811	0.828196355299119	17.1380018313927	-0.084542684488171	0.145288526362585	-0.581895120039862	0.560637327732563	0.87895244437672	-0.349046941645956	-0.458908672194481
RIF1	0.185223411270632	0.0838471006997388	0.0271703558845506	60.574360512045	0.218633599008521	0.143940626406056	1.5189151559738	0.128783853566382	0.578308310041043	0.341844570258116	0.394160249721036
NEB	0.0525704299345443	0.148917607670012	0.724075782297388	28.5185866834133	0.00608603479307541	0.232786901222709	0.0261442321759026	0.979142296932445	0.995786279248818	-0.109256097309887	-0.203900124163776
ARL5A	0.0671184836960415	0.047358759153707	0.156414277266158	133.884886822727	0.0357251439271284	0.0843036217810433	0.423767605381358	0.671735305466681	0.923494168352981	-0.0597838826824633	-0.120502430307558
ENSG00000288066	0.217077383392531	0.135265522308555	0.108532499039322	9.57147374612678	0.250271011603876	0.250532341790661	0.998956900394907	0.317815570275135	0.760449091485495	0.45016741339479	0.483180713801005
CACNB4	0.20091303745088	0.116960038669666	0.0858345320691242	112.461089202419	0.2243493855764	0.17938154307067	1.25068266074628	0.211050278999889	0.680119735333701	0.395198824135538	0.410243169628631
STAM2	-0.0842309998715321	0.0592377398494087	0.155051079979178	48.9843583112661	-0.175053845634876	0.102525848084093	-1.70741182741834	0.0877455335529248	0.51040644422012	-0.57446400811762	-0.713586438443909
FMNL2	-0.0923384974679407	0.0431872848324965	0.0325090718022998	612.965001304338	-0.17742668471192	0.0714069117349985	-2.48472704393626	0.012965080274749	0.245806868299592	-0.602034421848313	-0.720263066476905
PRPF40A	-0.0474561734819305	0.0586728713626164	0.418614948167126	75.4146200457651	-0.115655169990213	0.1015763775186	-1.13860301790183	0.254868769127826	0.715357853669444	-0.449407273116567	-0.546452111144345
ARL6IP6	0.277167573998297	0.077850550265878	0.000370499133234332	24.5375759737963	0.360499527554143	0.139682138850509	2.58085629645147	0.00985555973242818	0.212521706230179	0.654510541031497	0.793338619892851
NR4A2	-0.409632588376251	0.226821119725172	0.0709227152826846	8.04343708572417	-0.614779312632264	0.401006440317633	-1.53309087042418	0.125253466821019	0.57394033022416	-1.68102695396099	-1.95087362246717
GPD2	-0.00483383371130509	0.0611869729604878	0.937031806081112	109.658742209749	-0.063327943988298	0.102230450705843	-0.619462631251791	0.535611632208595	0.872125218461225	-0.304465442709256	-0.399215230483888
CYTIP	-0.0533270133605778	0.083860174746905	0.524839051350771	22.9624152721407	-0.128646377415267	0.151514187952865	-0.849071490620323	0.395841513083295	0.806823723182313	-0.469371692775804	-0.58300640617248
ACVR1	-0.0552502469784787	0.0706314695230629	0.434077814708529	38.385231568332	-0.130550951830561	0.125708228238894	-1.03852352116891	0.299026390563465	0.749123651856966	-0.475911854634106	-0.588365444235827
PKP4	-0.391589083737116	0.192029414758948	0.0414286676357102	6.52390245918548	-0.601913260659308	0.372728918756418	-1.61488210431202	0.106336228378617	0.545328663633631	-1.61966808432988	-1.91467148633933
TANC1	0.143866505046105	0.119684228686688	0.229343904318226	115.697676354275	0.161535479361372	0.187864767559675	0.859849781625821	0.389871853702251	0.801749252635192	0.201205982127447	0.23349916235294
WDSUB1	-0.0819230802803235	0.0949562667844728	0.388277476984171	31.921694582637	-0.157200326573091	0.156759021838674	-1.00281517917911	0.315950043643711	0.758953386228809	-0.566615680414756	-0.663350707328085
BAZ2B	0.0885801983694403	0.0371354035624416	0.0170637991947163	378.160997721873	0.0668174471355036	0.0655764150040948	1.01892497678214	0.308238584986015	0.753409355653933	0.0131989761934755	-0.0330157797294687
ENSG00000226266	0.0758762471840865	0.105556994325956	0.472253184411174	15.9951176367916	0.0819597302988838	0.193855911511214	0.422786850604464	0.672450782331595	0.923776016809195	-0.0300021701565266	0.00959115186999874
MARCHF7	0.00847442781696245	0.0317625450016067	0.78961877105515	133.718320755167	-0.0408877181929056	0.0663781114093707	-0.615981945324425	0.537906435900099	0.872267258915817	-0.259209274328381	-0.336073552625616
CD302	0.25102014520746	0.0532916692452436	2.47343416393971e-06	88.3394853669776	0.311840183521601	0.0904010229139307	3.44952051945805	0.000561583048928809	0.0470219105481267	0.565593409551053	0.656422322627766
ENSG00000287091	-0.221557294077247	0.200596153059846	0.269378804136095	2.97605735621546	-0.380277419949314	0.3559496491514	-1.06834610135426	0.285364420123468	0.739494979460524	-1.04145677651902	-1.29103877499509
LY75	-0.0706128354604771	0.0891488236237198	0.428315108486927	30.0896853188319	-0.137020929791264	0.148788907408659	-0.920908232862595	0.357098339917178	0.781559909837187	-0.5281539817993	-0.606570486728257
RBMS1	0.0487371405856119	0.0571079197626139	0.393425466540448	137.466796404569	0.0189897376086553	0.0952395422986089	0.199389215344147	0.841958296024119	0.958478578973487	-0.122291608211098	-0.167592047151132
TANK	-0.077104448553259	0.0437797639173723	0.078206380888344	138.28363327162	-0.160893573670444	0.075984720446964	-2.11744641191047	0.0342219787600108	0.368176975955043	-0.550229407245848	-0.673742662409034
PSMD14	0.115403381764453	0.0844475879495226	0.171760714521749	30.5543620479902	0.108349408000169	0.154516678184341	0.701214970923115	0.483168868296412	0.854430831709063	0.104414083565491	0.0838456867125269
IFIH1	-0.261950499939172	0.0881279215363502	0.0029549164926406	18.635820466877	-0.466079601609576	0.158262451448816	-2.94497903541139	0.00322976546349605	0.124448162334615	-1.17881819837323	-1.53246654686009
GCA	-0.129462334951074	0.0727815714671189	0.075275992279442	44.1825752792097	-0.238725082651862	0.126089249331733	-1.8933024339275	0.0583176616780892	0.448939550104041	-0.728278006445169	-0.892742779080629
TTC21B	0.295135689114585	0.126913261972459	0.0200457035128845	18.3221162136107	0.406814525542731	0.233318292342171	1.74360321884287	0.0812283016483708	0.498078392087321	0.715613040517432	0.923658462022175
CERS6	-0.0688645731243404	0.14060817488268	0.624302161387077	69.1584434330053	-0.135510693868175	0.221877256375238	-0.610746212036262	0.541367607335862	0.873421680880138	-0.522208828520633	-0.602321027252441
DHRS9	-0.177954534039451	0.210176001841123	0.397166302525377	19.7333044690264	-0.319200583391841	0.327876612298974	-0.973538738105473	0.330285616921718	0.76756052232533	-0.893180922009394	-1.1191824855942
FASTKD1	0.152004338170986	0.0656750283510138	0.0206407408573023	41.4456435914762	0.169368131036292	0.121598794214682	1.39284383640576	0.163667019158559	0.630678949275619	0.228879555071051	0.25553845791722
PPIG	0.08390999012496	0.0453215860546171	0.064106936082451	73.9787636023223	0.0826932216090657	0.0850544974238916	0.972238083977408	0.330932118284242	0.767739498058249	-0.00268256702965834	0.0116550291429652
SSB	0.23222665750405	0.10648140263447	0.0291898643312156	16.7489238450873	0.344530940590685	0.220163461638341	1.56488700725755	0.117609405691068	0.563094440901269	0.501684142201382	0.748406657839889
METTL5	0.181510009957994	0.122226663999782	0.13753642533381	11.736343766452	0.197078401889487	0.235546175891479	0.836686909238065	0.402768579354115	0.811180641943525	0.329216751461983	0.333508840725808
UBR3	0.0782095675229118	0.0432097525968728	0.0702960910680312	100.578092677172	0.0649967401451658	0.0857088854730746	0.758343079441681	0.44824562394555	0.833803869888054	-0.0220674644914702	-0.038138833985091
GORASP2	-0.0286073870395003	0.0897490885503762	0.749917236347201	17.0924950740442	-0.0378341132261137	0.175523112089378	-0.21555060627485	0.829338061092101	0.955935347927812	-0.385309956483444	-0.327481404628639
TLK1	0.0767810469865561	0.0465313581653366	0.0989240103118162	101.566494123349	0.0355792316122194	0.0842277831008697	0.422416811915973	0.672720808818123	0.923827392888493	-0.0269253015419016	-0.120912994286172
METTL8	0.101579220965492	0.0572599171876162	0.0760627809131204	49.3735443472942	0.105599759615442	0.0974640734492998	1.08347369321039	0.278598221351798	0.734805390340769	0.0574035444719217	0.0761088032196879
DCAF17	0.122605727717917	0.086220956085439	0.155027839597562	19.622608787745	0.140639177877164	0.167895759279606	0.837657713813665	0.402222969000409	0.810673710557092	0.12890643221035	0.174701735411892
CYBRD1	0.0614229243372265	0.0669550526585118	0.358945911023212	48.1754069680439	0.059419573987652	0.11096418238425	0.535484268084743	0.592315033218998	0.892957241772933	-0.0791522421649026	-0.0538317076705286
DYNC1I2	0.204411982529951	0.149244851153754	0.170798753040425	32.5094945471319	0.268993177659367	0.239744080351979	1.12200133268962	0.261861873265206	0.721505842858238	0.407097361545364	0.535860619460762
SLC25A12	0.296870672671541	0.18879211389189	0.115840686230012	12.2162482721061	0.398347857879635	0.319199046148804	1.24796067746999	0.212045457923108	0.680743333455125	0.7215130378856	0.899835190055542
HAT1	-0.0975364659198441	0.0825914285690258	0.237622017448993	21.6283514437292	-0.23046264380437	0.155657795730729	-1.480572448829	0.138720541604869	0.59489877906403	-0.619710670169565	-0.869494160426394
METAP1D	0.236102239166401	0.170040927881485	0.164984109619457	11.2623496171978	0.329809930253713	0.27706972623385	1.19034993370351	0.233908882390008	0.698931119898219	0.514863472643051	0.706985091901981
ITGA6	-0.21831455681771	0.164400058723485	0.184195632422043	23.2685842656082	-0.370449450525887	0.272486083863099	-1.35951695321074	0.173982834063346	0.640865056918693	-1.03042950123435	-1.26338511032196
PDK1-AS1	0.523932870107879	0.162284150559806	0.0012444530714294	21.9905470865412	0.763198218848381	0.26070697006431	2.92741777736176	0.00341789420863801	0.126675704107646	1.49366235417937	1.92644090110382
PDK1	0.300218740021852	0.116155678611211	0.00974852789870812	35.641994867244	0.38621981992984	0.198863990291893	1.94213049513361	0.0521213046247828	0.426019139428794	0.732898499422732	0.865709657083585
RAPGEF4	1.50454269574439	0.410869599565636	0.000250400816966635	6.72907562378132	1.65156888947902	0.683937076388775	2.41479654561117	0.015744001174588	0.268110050733486	4.82833107035117	4.42611337388321
MAP3K20	-0.031260019018337	0.167525414508029	0.851975312052403	29.9295237709261	-0.0796741929943127	0.264523617815629	-0.301198787663055	0.763262914232111	0.948606288884496	-0.394330515572378	-0.445209847398161
SP3	0.0991363560312702	0.0381662138635993	0.00939078747680962	98.9331640923541	0.0915817929339607	0.0726158999907754	1.26118099404668	0.207243644625307	0.675019570618677	0.0490963206801395	0.0366654417980834
OLA1	0.118147207773507	0.0435767416377586	0.00670311474802588	70.6896103478414	0.108058322754447	0.0881409645972462	1.2259716381391	0.22020934820366	0.690515447334274	0.113744757719273	0.0830266392135277
CIR1	-0.0529198905462691	0.124964903721392	0.671946528691922	26.1663097510385	-0.144460659375104	0.216201440951697	-0.668176209830993	0.504021119479405	0.861880302438304	-0.467987228050873	-0.62750418913476
SCRN3	0.436396447842438	0.127515844176375	0.00062095597798619	9.71547173015646	0.589796915487343	0.231290614156523	2.55002529021002	0.0107715104988628	0.224123007923707	1.1959853768304	1.4385291778949
GPR155	0.404858190081502	0.117824675525898	0.00059013789251438	52.8521570396017	0.563974563340153	0.200777272782179	2.80895619073381	0.00497024095449889	0.153539120165544	1.088736154185	1.36587096778208
ENSG00000236449	0.0941280264436393	0.100365746678825	0.34832144562311	18.5750186338076	0.070183560810674	0.185283924366765	0.378789261132808	0.704844362565325	0.933723697822462	0.0320649596234523	-0.0235443034952332
WIPF1	0.0244820260492363	0.0339855639685928	0.471300017265888	229.810804906526	-0.0208165106186115	0.060756171368845	-0.342623805114981	0.731881491022207	0.942466284855958	-0.204773722439471	-0.27959775178306
ATF2	0.0160837989971198	0.0557886169285852	0.773117920232399	46.8932142779114	-0.0152412574373366	0.101017052306368	-0.15087806552811	0.880071903563958	0.969839884702676	-0.233332792815727	-0.263910260776501
ATP5MC3	0.305390716877334	0.333995778947496	0.360530329089433	3.81797289481304	0.355779087201586	0.539484238064774	0.659480040562128	0.509587558913972	0.862915256027548	0.750486360537162	0.78005637724485
LNPK	0.0686256339552877	0.143351395460722	0.632135582757694	17.9751352540948	0.0175564331693463	0.243705768240406	0.0720394650323893	0.942570500869941	0.98565927509463	-0.0546586568396402	-0.171625038975941
MTX2	0.0088438169737129	0.111008194537309	0.936501195251902	26.1661168318968	-0.0604669965538337	0.198335462189657	-0.30487234045928	0.760463382629747	0.948417991993447	-0.257953126946511	-0.391165176847017
HNRNPA3	-0.00718761638576067	0.0462264555813532	0.876437342340809	106.661865582587	-0.0390419797499621	0.0823836149938142	-0.473904668457358	0.635567889973898	0.91016016409235	-0.312469732737738	-0.330880065570825
NFE2L2	-0.174228110406188	0.0473008285905555	0.000230139040526649	121.453301694118	-0.286127209038651	0.0801711492641957	-3.5689548131055	0.00035840822975064	0.0357679686755703	-0.880508819417538	-1.02612155260109
ENSG00000213963	-0.116515621283938	0.117439022627829	0.321130609503419	9.49168524371561	-0.269219677374676	0.219578671550171	-1.22607389631266	0.220170868017507	0.690515447334274	-0.684251320280764	-0.978547614288742
AGPS	0.0414885143336213	0.0416718791960678	0.319444635019076	65.9261674548323	0.0144471789170946	0.0738463537964823	0.195638351446715	0.844893240170193	0.95918891703896	-0.146941337966809	-0.180373771371292
RBM45	-0.00295675696501639	0.0945781984433043	0.975060145547077	16.9613811784103	-0.0550737977262957	0.178615119421202	-0.308337826633944	0.75782528572362	0.948183699150366	-0.298082242235368	-0.375989945274083
OSBPL6	-0.0250034381923105	0.178812957822346	0.888794211040572	27.7679068420159	-0.0868966987365414	0.285395044667692	-0.304478652871223	0.760763253735073	0.948417991993447	-0.373054342516281	-0.465532331452621
CHROMR	0.0853567391602832	0.0719943961204753	0.235779297316149	24.3129130767653	0.0773435415311971	0.140884934157616	0.54898376461367	0.583016591648403	0.889709338126815	0.00223725798342725	-0.00339775059292115
PRKRA	0.284628135340779	0.216140718999646	0.187883899746616	14.0542775232033	0.356012594610022	0.351453658810474	1.01297165553768	0.311073699871818	0.756254600767759	0.679880978756516	0.780713413840444
PJVK	0.833165878059185	0.305978637229198	0.00647009867507924	3.43549837751208	0.77864446560284	0.431076601001165	1.80627866090263	0.0708748233074808	0.480386568564682	2.54524231051275	1.96990311692919
PLEKHA3	0.00856451199687321	0.145945358058686	0.953204597034146	12.9850580006066	0.0454267782670281	0.24566341886302	0.184914703529213	0.853295938125432	0.960532216091205	-0.258902933428344	-0.0932042437485589
TTN-AS1	0.282455139299352	0.153713876968768	0.0661304648003014	19.8897752606161	0.409401238982945	0.260987585253526	1.56866173762729	0.116726778611569	0.560982275956728	0.672491473032353	0.930936883738734
CWC22	0.024038881327049	0.0740682734939414	0.745521437703137	27.420213979051	-0.0399655654312243	0.137210334995452	-0.29127226773806	0.770843095504764	0.949898866399721	-0.206280683519385	-0.333478825052681
UBE2E3	-0.0583332760952747	0.072254238670703	0.419474299134075	50.9150165725871	-0.151108334456576	0.12548118794778	-1.20423098416522	0.228500313431508	0.696736324224395	-0.48639602527777	-0.646209230800916
ITGA4	0.462144581308752	0.426161689110666	0.278172045144981	4.00656078675494	0.653237955810533	0.668299332872626	0.977463127192791	0.328339923800572	0.766054720578646	1.2835446618031	1.61703779753201
ITPRID2	-0.174916131739288	0.134464588216672	0.193315221226107	19.6155596234145	-0.320030675469005	0.237851437219949	-1.34550658684085	0.178461695615758	0.643960435148155	-0.882848509634348	-1.12151817539549
DNAJC10	-0.142223150046557	0.0638480806004991	0.0259122546584868	50.1523900391193	-0.255320741499988	0.115361196310954	-2.21322896835931	0.0268818638922325	0.333107676143271	-0.771672524610577	-0.939439178412283
NUP35	0.025911023128418	0.11412843661359	0.820397388351158	10.5374252150666	0.0444272363625901	0.201588581713184	0.220385678519234	0.825570798123534	0.955043627060461	-0.199914264854132	-0.0960167267204917
ENSG00000272800	0.211861647609577	0.196804535739015	0.281700146677951	6.93234567978871	0.206915395497578	0.342042235743426	0.604941068309441	0.545218154237313	0.875399906487527	0.432430745361768	0.361187897396597
ENSG00000287621	0.180332678937819	0.389205055186444	0.643123608789939	4.94856509735976	0.283106874398165	0.549864711244049	0.514866418246129	0.606646368916837	0.898479719969241	0.325213111258799	0.57557334343226
ZNF804A	0.333701753008425	0.453681170388951	0.462009205809772	25.6929544000362	0.359187756406891	0.734246894879638	0.489192067289261	0.624705725129593	0.905265056658167	0.846761070458081	0.789647595036025
LINC01473	-0.0434916251424591	0.06853999330659	0.525726017116911	112.092915018422	-0.112823772306687	0.112274309962417	-1.00489392759977	0.314947928752139	0.758747934469252	-0.435925401962762	-0.538485203767746
ZC3H15	0.0585123020104528	0.0814585967389084	0.472567850305413	24.0526776842888	0.064142937957399	0.147891711491075	0.433715570066073	0.664494998651182	0.921189251734091	-0.0890501250577066	-0.0405412386304901
ITGAV	-0.120814587227935	0.071718049245112	0.0920701823663094	116.386203664818	-0.230840849348741	0.115593112842314	-1.99701213742416	0.0458238645033351	0.41434929620143	-0.698870414308329	-0.870558344577866
ENSG00000227227	-0.182825821857575	0.177041714232933	0.301757948054108	5.23361231983486	-0.309733220202755	0.327180397825795	-0.946674135311952	0.343804854127811	0.772939874290501	-0.909746257854384	-1.09254348462767
CALCRL-AS1	-1.12060776041731	0.415106196562488	0.00694293867273866	9.36476103285247	-1.44158188981647	0.585943991958248	-2.46027249976342	0.0138831559507414	0.252115686597049	-4.09877415799421	-4.27730752099209
WDR75	-0.0769348052282978	0.070726206742123	0.276690667113182	21.9208042024172	-0.148327495329228	0.148664947775125	-0.997730114253915	0.318410246384391	0.761355043689115	-0.549652516953842	-0.638384583671439
SLC40A1	0.202308020391688	0.0921360474548122	0.0281096135596328	21.2026466979174	0.236545571644631	0.156648514428033	1.51004031227697	0.131033138172422	0.581558302225543	0.39994261300109	0.444560455864578
ANKAR	0.115116509403183	0.095205988854317	0.226612533700097	45.3591458002546	0.110835104048397	0.162515437192927	0.681997390296045	0.495240601042067	0.858316893233826	0.103438543382584	0.0908398685252163
OSGEPL1	0.285506701594436	0.153679387964053	0.0631963722993327	6.63265338972522	0.37114694513196	0.287489225106185	1.29099427985475	0.196705661020012	0.667077231495203	0.682868637379308	0.823298024795945
ORMDL1	0.0713206622323704	0.0669038266127073	0.286415648417185	35.6983997301998	0.0542265527004827	0.129424443136631	0.41898231420812	0.675229057739905	0.925476031810547	-0.0454939245987077	-0.0684436852956786
PMS1	0.111900500620795	0.0607741446179827	0.065584673707878	95.4337614836591	0.112299915956485	0.10442560436108	1.07540594707192	0.282193020382116	0.736746402810245	0.0925021611465587	0.0949615151818409
HIBCH	-0.138808204398727	0.135789224077443	0.306670710380471	72.2364798687035	-0.26932312898744	0.217875899291626	-1.23613088856125	0.216409914919996	0.687850522604182	-0.760059636261375	-0.978838703534751
NEMP2	-0.105587430405053	0.155815830590412	0.497998386427705	5.54495151809525	-0.27466713567759	0.27612414358997	-0.994723359234592	0.319870830185508	0.76171173117579	-0.647088837002036	-0.993875519651422
ENSG00000284052	0.0550726418153562	0.270142109645087	0.83845864764505	4.92510573276882	0.0217556371428911	0.456644553368108	0.0476423883355804	0.962001249360166	0.991746189342889	-0.100747057871331	-0.159809436629677
NAB1	0.182466369818321	0.0691978413584346	0.00836725467831038	23.679101458192	0.238272293449783	0.137447795035146	1.73354758720469	0.082998387045825	0.501920556241161	0.332468955574424	0.449419057242562
GLS	-0.0176302826788058	0.0694736813083083	0.799673845570396	135.065942157711	-0.0668974157847408	0.118937900135621	-0.562456674520566	0.573804914500925	0.886211375858883	-0.347981137672148	-0.409258910095234
STAT1	-0.0569531228701941	0.0894078377772291	0.524122437920348	57.340463378626	-0.138136823207299	0.146750735018595	-0.941302428160211	0.346549898780549	0.77516211642573	-0.481702666448521	-0.609710356319672
NABP1	-0.253600068212734	0.0771990979324614	0.00101977535449904	77.6134769248664	-0.400921708125428	0.127414692432748	-3.14658930199155	0.00165186809074038	0.0863966120919698	-1.15042166111989	-1.3491270939592
SLC39A10	0.174981600919866	0.0610742930120921	0.00416928360928576	87.5357463595562	0.205673927977591	0.101706156227278	2.02223676134196	0.0431518981998539	0.403683927594426	0.307016197463162	0.357694690914039
STK17B	0.117420755234958	0.113818756108055	0.302237609099263	30.3432696551997	0.108644614940334	0.183752314903947	0.59125576185054	0.554349065635761	0.877851467659464	0.111274378073108	0.0846763317197279
GTF3C3	-0.131920382802165	0.166911477216621	0.42931675913799	21.9979923793715	-0.244878964826885	0.273166716399755	-0.896445101564008	0.370015088346788	0.788219470240684	-0.736636861371559	-0.910058400118312
ANKRD44	0.0820090869549214	0.0266013977791356	0.00205003408300369	633.113227484619	0.0564004392874185	0.0517142993666805	1.09061594139584	0.275441912011443	0.732562451610297	-0.00914679180885137	-0.0623268641984106
ANKRD44-IT1	0.110495722499747	0.142953819326763	0.439553761255213	4.67981116154505	0.100110034946071	0.264178186427534	0.378948906796027	0.70472580548803	0.933723697822462	0.0877250627217286	0.0606619699407106
SF3B1	-0.0299130846115123	0.0516325079548257	0.562355763389789	111.606481596319	-0.100554083652646	0.0930488859905919	-1.08065865144063	0.279848982397851	0.736535070542837	-0.389750120891692	-0.503961098017713
COQ10B	-0.10691716182668	0.114086373910879	0.348676371639427	15.417578621352	-0.232583016604178	0.207834921117089	-1.11907573257694	0.263107831703023	0.721874724081179	-0.651610731089455	-0.875460405930589
HSPD1	-0.397564341663889	0.128829114879527	0.00202881039585865	50.1735171468508	-0.641885078825542	0.214152050976849	-2.99733332413862	0.0027235274408225	0.113558327747419	-1.63998758874289	-2.02714306702102
HSPE1	0.00357231443178627	0.232803726246624	0.987757143213765	24.2986595860556	-0.0767841250525349	0.365350394835795	-0.210165709789489	0.833538341487264	0.956378400197255	-0.275879435814947	-0.43707785529469
MOB4	-0.016715709050404	0.108912385858942	0.878020948013618	20.185396012541	-0.0761880864434194	0.20211268200709	-0.376958465380944	0.706204471654004	0.933993722521256	-0.344871032115856	-0.435400738576212
PLCL1	0.0283832871662302	0.17278132479308	0.869516324201039	67.6636712994825	-0.013788897099733	0.261048729919835	-0.0528211614129187	0.957874400666114	0.990731720223847	-0.191507066262523	-0.25982364999962
SATB2	0.943193236544684	0.438921147975361	0.0316431259703458	4.18424963850538	0.451931765910241	0.731782519298866	0.617576607792224	0.536854468275634	0.872229688726858	2.91940212481652	1.05060808735636
FTCDNL1	-0.00113766394065656	0.0984995925251443	0.990784689673614	40.8755537021724	-0.021181284387914	0.165676572918064	-0.127847190552338	0.89826990379871	0.975118900126565	-0.291896221616819	-0.280624141982626
C2orf69	0.826669831568356	0.267942649905652	0.00203381707308269	4.59763022833424	1.0554853159298	0.422974029419902	2.49539036091028	0.0125818630768965	0.244062184788796	2.52315180882141	2.74887013574343
TYW5	0.0491559947826359	0.126576426746349	0.697756809736634	11.5023735205785	0.0392905874871654	0.233745930161438	0.168091001456279	0.866511688426507	0.966001362822155	-0.120867249663042	-0.110470085234813
MAIP1	0.00613168841875702	0.182784613778861	0.973239202237028	3.44473334118122	0.0702371144857693	0.413997319758109	0.169655964262782	0.865280707343991	0.96550347796255	-0.267176010513456	-0.0233936156665178
SPATS2L	0.194939837229941	0.123922548835604	0.115700754707616	75.6254895890696	0.227282490424536	0.199653944222676	1.13838217075765	0.254960935631256	0.715357853669444	0.374886317171549	0.418496257771959
KCTD18	-0.0349476117857597	0.141693839655062	0.805185516826839	8.69336492244145	-0.108614648214694	0.257584452996671	-0.421666164052602	0.673268704973087	0.92400890482191	-0.406870569646917	-0.526641688470467
SGO2	0.365250846364326	0.157153174152981	0.0201163321458333	4.84547545199962	0.52538834543795	0.265098135382786	1.98186360186698	0.047494508659792	0.420547751197795	0.954047140704438	1.25729815025499
BZW1	0.26740591983338	0.22961241543691	0.244182176982089	6.66003737250279	0.383279955065872	0.40079736332389	0.956293604047835	0.338923920379793	0.770760498265162	0.621314990761837	0.857437547797339
CLK1	-0.111744492579274	0.0402995894418231	0.00555686770241059	70.4833243061691	-0.217757377212451	0.0776824991093548	-2.80317162435662	0.0050602733526454	0.154081290980616	-0.668026586226171	-0.83374443769343
PPIL3	-0.0262112169239391	0.193153281808931	0.892057151956405	8.98280787460026	-0.0576901677266945	0.328962654182576	-0.175369960672424	0.860788942696549	0.963816340537392	-0.377161523422617	-0.383351813787775
NIF3L1	0.0738839966391558	0.226176013581302	0.743920575590675	4.11147728417171	0.0688108926747873	0.395163601383363	0.174132669187897	0.861761199098193	0.964196964274016	-0.0367770314655537	-0.0274066785904193
ORC2	0.073996789476081	0.0720412726279911	0.304352476095967	31.4024582807131	0.0809996287068084	0.13675238752949	0.592308698737278	0.553643891984019	0.877851467659464	-0.0363934673456875	0.0068896449426269
ENSG00000183308	0.228017662278796	0.124672429013366	0.0674094744366158	9.4898866658584	0.212239368138812	0.234660268358818	0.904453785991062	0.365754828958816	0.786820123743535	0.487371003237003	0.376168342268415
HYCC2	-0.00556732112306832	0.0911418555271252	0.951292206473402	38.0004954133024	-0.0531590984540379	0.157838899069938	-0.336793393563163	0.736272653608775	0.943882868182989	-0.306959745195084	-0.37060241817223
CFLAR	-0.0487557491467218	0.0466983728432251	0.296459156497792	171.149139600255	-0.132860739860691	0.0807021790852669	-1.64630919966009	0.0997001163936472	0.530918293195368	-0.453826619323775	-0.594864661001698
CFLAR-AS1	-0.118528720370305	0.1606716988302	0.460692201809965	6.71175693251964	-0.238491820850634	0.295787094528332	-0.806295559415592	0.420072450327864	0.818156886839542	-0.691097079287414	-0.892086433567705
CASP10	-0.116835306736004	0.0667336927710601	0.079985640876047	32.716951805449	-0.209319221762577	0.127034121519388	-1.64774014460855	0.099406006358564	0.530795253562437	-0.685338444892559	-0.810001392592547
CASP8	0.0867228029746055	0.0749783848625397	0.247420541639644	37.7717710271682	0.0864426906591421	0.130614335052126	0.661816259483651	0.508088984437662	0.862264281367527	0.00688270426269332	0.0222051799773696
ENSG00000289698	-0.148383819635697	0.225807633031233	0.511100605608818	3.93810818294964	-0.321481525437994	0.386766116675633	-0.831203953958585	0.405858421532417	0.812401430208778	-0.792622541235425	-1.12560053633953
TRAK2	0.131140697630944	0.0980408204684589	0.181022552462747	20.2763722503741	0.156118981832331	0.192423569103863	0.811329831160463	0.4171762832332	0.81705314628095	0.15793051132761	0.218258373547283
STRADB	0.553427963245902	0.257905826706032	0.0318847174774655	3.64632205886341	0.759985598263198	0.441750742441264	1.72039461453593	0.0853607352760412	0.504786974147625	1.59396357674166	1.91740131942046
ALS2	-0.341211988393646	0.17092765512172	0.0459082089022238	9.90001527900591	-0.530248347599487	0.30427245244455	-1.74267615533193	0.0813901990500386	0.498078392087321	-1.44835537721476	-1.71302276428889
SUMO1	0.126089084325885	0.169179018795751	0.456090518251004	8.81193830613456	0.120874988290367	0.304340547579075	0.397170174174576	0.691241974778215	0.929498538514069	0.140751959354971	0.119089813170203
NOP58	0.0323583158154426	0.0999614087914312	0.746159052251443	29.9059991918168	0.0436840067655821	0.187786853428616	0.23262547919622	0.816052240480959	0.953731814968235	-0.177989555693208	-0.0981080053117547
BMPR2	0.0623274118136929	0.0451896556856319	0.167820556796883	127.368043707458	0.0399021894053427	0.0771177348571662	0.517419105725131	0.604863625380357	0.898082394952001	-0.0760764356482955	-0.108749176913873
FAM117B	0.247750344135687	0.12024227835622	0.0393578115925976	30.8095867227049	0.293108898462621	0.200386545155763	1.46271746056994	0.143544706393525	0.600291140565939	0.554474100874876	0.603716758171795
WDR12	0.128427716840808	0.118358588981304	0.277889296099735	11.6997720055027	0.182868516929004	0.220393025978341	0.82973821933447	0.406686807634345	0.812458507368231	0.148704729643679	0.29352546503437
CARF	0.26504646516493	0.0787382496426312	0.000762192583716489	26.2614269145841	0.375214255663425	0.144861252573324	2.59016299388619	0.00959304986406174	0.208678739561228	0.613291412510418	0.834742509074711
NBEAL1	0.109202240202377	0.0515299372799489	0.0340735730259595	48.4959695267398	0.0835010056908671	0.0928779258855356	0.899040379021547	0.368631153181821	0.787899264930469	0.0833264376629165	0.0139279493326816
CYP20A1	-0.0215368320478664	0.0554330083582294	0.697631261174171	48.2406289215755	-0.0823758991776313	0.0999350882571519	-0.824294055413875	0.409772495507505	0.813145866712606	-0.361265777116518	-0.452811832469534
ABI2	0.187513976402536	0.109630816984952	0.0871895256815469	26.1264755238542	0.223036850665192	0.195116462873768	1.14309601240305	0.252998729729802	0.71478699978871	0.349633882263792	0.406549995714212
RAPH1	0.106190517178466	0.0590564829608305	0.0721583314186346	103.694198205264	0.0990949966084745	0.100760345608669	0.983472178562565	0.325375101571733	0.764484665238098	0.0730847510235948	0.0578058835398565
PARD3B	-0.248712877256675	0.123162798900597	0.0434474144991677	79.6192230138353	-0.392800385617611	0.201200878887878	-1.95227967088804	0.0509050096809183	0.424500057292283	-1.13380224495144	-1.326275544503
NRP2	-0.24822659955159	0.0790876755007038	0.00169742198202585	74.723481575955	-0.380859345242844	0.128918430681341	-2.95426606754349	0.00313413666318432	0.123804214755036	-1.13214860554448	-1.29267618006207
INO80D	0.00594088674057213	0.0597561361030957	0.920805711341669	45.0569308327061	-0.0447057013794806	0.113162715737272	-0.395056809022443	0.692800963065728	0.930417398057824	-0.267824852051244	-0.346816486615368
NDUFS1	0.321911172349176	0.0889010922129596	0.000293462463920504	32.8950807849668	0.457523536391417	0.173093383056935	2.64321794577743	0.00821221551636632	0.196257415916642	0.806665938386183	1.06634205427804
EEF1B2	0.174850546621091	0.105426117572868	0.0972140421427282	16.5792842943762	0.268361859757497	0.20110477873411	1.33443800513717	0.182060351639584	0.649153986246697	0.306570533286829	0.534084234857973
FASTKD2	0.233691172685058	0.137357609499558	0.0888802849309037	14.2245241992695	0.316208654583186	0.239589232481841	1.31979493113136	0.18690349443459	0.655605619321333	0.506664382895273	0.668714203958141
ENSG00000229321	0.781601662533846	0.310561432011247	0.0118446974559622	3.31394553790469	0.912882170576697	0.584003557412107	1.56314487983934	0.11801852146994	0.563135207369115	2.36989267410188	2.34761740559884
KLF7	0.19344455660507	0.105086171197565	0.0656481767662211	52.781815459942	0.230997829253923	0.176391285269066	1.30957620100994	0.190339243843846	0.660638519650918	0.369801455291424	0.428950373948796
ENSG00000223725	-0.253231112845125	0.217501763717837	0.244313987309652	13.6149762728944	-0.39628344817081	0.351470330249946	-1.12750185168972	0.25953035805534	0.72084092857527	-1.14916698888445	-1.33607608820963
CREB1	0.0170357107603403	0.0382949862076198	0.656424645095139	87.4010632717553	-0.0201299528875275	0.0640444078591433	-0.314312421028242	0.753283765306907	0.948183699150366	-0.230095714933801	-0.277665934898396
METTL21A	-0.126050395399138	0.095567175924968	0.187178591580909	42.8693078567682	-0.233043238694063	0.16391091475292	-1.42176766596266	0.155093709131457	0.617156216158223	-0.71667534064695	-0.87675536593713
CCNYL1	-0.0406407440727118	0.110030124330146	0.711859291161455	14.859039446951	-0.113040942885917	0.209576163634835	-0.539378815440478	0.589625495498258	0.892140176732292	-0.426230675611594	-0.539096272251596
PLEKHM3	0.149274160830674	0.129764592409699	0.250001451975883	28.7963028274536	0.178270928717818	0.218943417986839	0.814232875128194	0.415511555486252	0.815674422582339	0.219595294676833	0.280588900295554
IDH1	-0.130775466892165	0.0874266598752055	0.134697823552678	45.2603733399891	-0.246941058295012	0.147617559815804	-1.67284338396559	0.0943581317141523	0.522867296749955	-0.732743452221547	-0.915860660873854
PIKFYVE	0.0213979011465246	0.0405558554261096	0.597766177794688	84.8313277639712	-0.0163373744822589	0.0752679279078448	-0.217056254056333	0.828164505397355	0.955446161739279	-0.215261619420478	-0.266994484169639
PTH2R	1.63145549100332	0.425597601219081	0.000126420856092138	7.04029253426723	1.89526584632216	0.605925974317132	3.12788348190237	0.00176069966063581	0.0891887209565663	5.25991162050236	5.11182103495274
RPE	0.443367904410689	0.0928648399046323	1.80301564786816e-06	16.8954162140795	0.68290248158757	0.179299354404235	3.80872805625362	0.000139683478761142	0.0226366274590948	1.21969256139712	1.70050700802528
KANSL1L	-0.0159273400794086	0.0510958160306032	0.755257011411663	84.5522916270066	-0.0901077263676762	0.0921394117598773	-0.97794987667714	0.328099115007263	0.765773583031844	-0.342190099011119	-0.474567430926564
KANSL1L-AS1	0.0572098308904028	0.135426217078382	0.672701840297143	22.8231330230197	0.0327738855836486	0.225286059099321	0.145476758369676	0.8843344646622	0.970711974150585	-0.0934793175705686	-0.128806598246849
LANCL1	0.962381756982408	0.398982408789097	0.0158613352817691	3.11891814330161	1.0499629951306	0.565885733353044	1.85543287848812	0.0635344359488132	0.46386222251548	2.9846547432795	2.73333158438869
ENSG00000273118	0.174706553511144	0.18343148833372	0.340876460623965	36.3174984508406	0.231422660523363	0.273065454180434	0.847498857802955	0.396717123443438	0.807779017975552	0.306080869297614	0.430145752257538
IKZF2	0.039732318074007	0.112874939338278	0.724836007284862	63.2831571086942	-0.0153883806498932	0.180684660087572	-0.08516705647527	0.932128580519772	0.983415016948022	-0.15291347140183	-0.264324231944948
SPAG16	-0.157630086649252	0.388549288842793	0.684971287913069	6.7416446393988	-0.221696686011624	0.580172459604855	-0.382122043784391	0.702370841703097	0.932472295382521	-0.824065462309012	-0.844828754288528
BARD1	0.0637621328890121	0.0856858439425154	0.456792707252132	20.3916132655706	0.0303958169419936	0.143995818296398	0.211088192015601	0.832818454047671	0.956329945423134	-0.071197513001162	-0.135497941082047
ATIC	0.241506887810574	0.211317908214503	0.25309651964157	11.2453273661383	0.322493128450624	0.33650452625013	0.958361933624955	0.337880283390173	0.770760498265162	0.533242559089513	0.68639728023663
MREG	0.0977935812426689	0.242808232398721	0.687124373083603	4.51024409056105	0.0942967567522309	0.418888980165356	0.225111571841797	0.821892478977712	0.954711649892648	0.0445300712266359	0.0443047308307845
PECR	-0.0411963415062803	0.105760624346045	0.696888280140581	12.1503230934347	-0.0837276176545178	0.215740421668431	-0.388094252375189	0.69794628520966	0.9318502286921	-0.428120044178041	-0.456615260001897
TMEM169	-0.16144923172369	0.165458974446368	0.329180466929853	5.28137663550177	-0.222131259268506	0.350562763114184	-0.633641911351988	0.526314542323569	0.867804032103634	-0.837052874090231	-0.846051544328256
XRCC5	-0.0176731242479515	0.0315758558325963	0.575681538584857	130.44501503769	-0.063187054111661	0.0631251344503203	-1.00098090343696	0.316836040849576	0.759126352419389	-0.348126825015521	-0.398818798501197
SMARCAL1	0.124665932546593	0.0696568569704053	0.0734997148702523	27.827392898808	0.13563430232608	0.138101248401116	0.982136685195847	0.326032514571012	0.764514732102589	0.135912379337823	0.160619156981147
RPL37A	-0.0180605326067716	0.114749973301647	0.87493725845947	49.2025798767281	-0.0428558577153843	0.184938586461232	-0.231730211284858	0.816747564781096	0.953731814968235	-0.349444248623532	-0.341611448404455
DIRC3	1.24059050646972	0.233488261383713	1.076643484794e-07	52.2207553134608	1.78484479257035	0.366564339104786	4.86911737494503	1.12097811997673e-06	0.00179516704643843	3.93073338661599	4.80112137139593
TNS1	0.8446150930596	0.263606033274893	0.00135494332421004	3.21824350394808	1.25931783130228	0.457969685259013	2.7497842582966	0.00596345135558874	0.166633193114016	2.58417659210821	3.32240834966518
ARPC2	0.0122314200737093	0.0368228608262688	0.739761502502426	129.815385453287	-0.0409022153352856	0.0717400484811221	-0.570144796404044	0.568579494183474	0.883438734888397	-0.24643321985907	-0.336114344278177
AAMP	0.199739829497385	0.132885716960788	0.132814600846615	5.14227732639188	0.266761930182255	0.296486667340263	0.89974342716769	0.3682568069503	0.787730091660823	0.391209204862097	0.52958239789978
PNKD	0.0731007458545646	0.147266473221105	0.61962339258959	18.7922950361849	0.119798021934567	0.24966342169003	0.479838100125467	0.631342518848725	0.908075810692832	-0.0394405596293654	0.116059475448909
ENSG00000288819	0.122431014104332	0.164345529773248	0.456295282557292	24.1369523468163	0.123156068438104	0.266353818217823	0.462377709702617	0.643810481247221	0.914560569686511	0.128312299858951	0.1255082525019
SLC11A1	-0.00387582893620177	0.100702980438933	0.969298815743909	316.648821183419	-0.0579483645254891	0.159936902996706	-0.362320161511959	0.717112793541023	0.935753295630426	-0.30120764488798	-0.384078320697383
CTDSP1	-0.0392858528907654	0.0712726724448021	0.58149315794618	21.8295685281461	-0.0732926455139638	0.128937002834344	-0.568437639334063	0.569737838618741	0.8838535828591	-0.421623223065092	-0.427253628110734
USP37	0.164880810945879	0.0774501282688177	0.0332654914751966	44.9170654998971	0.202828214473809	0.135185876956874	1.50036541567514	0.133519772957216	0.58481331823772	0.272667379559964	0.349687502083985
CNOT9	0.212629873743808	0.0868672698466074	0.0143748999447286	13.009890766274	0.332040248788254	0.18616888492774	1.78354320012785	0.0744979222659488	0.487027724938737	0.435043180593184	0.713260699630415
ZNF142	0.0745805207808633	0.0962336168948804	0.438342928150238	11.543332945604	0.0923171662677636	0.182553401899607	0.505699512072265	0.61306761086705	0.901183020634195	-0.0344084265375921	0.0387346146563206
BCS1L	0.114167122065051	0.198068986941331	0.564344305387918	3.18417752582106	0.145777982357722	0.379824066332053	0.383803964202413	0.701123749676845	0.932364376765308	0.100210050078487	0.18916115930747
TTLL4	-0.216663818735978	0.081364641790778	0.00774763351225219	31.2502962253456	-0.358459479629045	0.136790198830054	-2.62050558223393	0.00877994926709928	0.201542319305415	-1.02481598962572	-1.2296480665506
CYP27A1	-0.594503005018695	0.213164388059733	0.00528806184098552	42.6801792402267	-0.895375486312834	0.32009056505728	-2.79725672686606	0.00515385631598104	0.154193153608022	-2.30969860175226	-2.74040726479086
NHEJ1	0.232691410598168	0.132757101494055	0.0796431169042228	14.044218604181	0.331940149731773	0.227157448231383	1.46127785954726	0.143939203360966	0.600863143009365	0.503264584863879	0.71297904371323
CNPPD1	0.191798688844202	0.140345817704201	0.17174603722507	4.96282792258847	0.278639416506927	0.288897200319414	0.964493308342396	0.334798661706642	0.768799337504962	0.364204505730412	0.563002935737348
RETREG2	0.342217941725404	0.346146259208148	0.322833788155537	2.97927247912055	0.146885878439241	0.546184343781791	0.268930957306833	0.787982813768846	0.951088307827128	0.875721282107084	0.192278526223364
ZFAND2B	0.0816176680606844	0.285939429154616	0.775309430504399	3.41277126805502	0.0742658199110085	0.497029736080883	0.149419269149971	0.881222807824278	0.969908460581186	-0.0104778536719971	-0.0120577573527143
ANKZF1	0.21428490917372	0.19950253253101	0.282779574058503	8.5196787006065	0.275809305749292	0.333894312462211	0.826037747439939	0.408782679353552	0.812575449192679	0.440671305794459	0.555039649476721
GLB1L	-0.0324505710793214	0.276356514899374	0.906524973389817	3.4267722186843	-0.139246281953821	0.464288057839161	-0.299913554963887	0.764243094643985	0.948606288884496	-0.398379115340549	-0.612832120218515
DNPEP	0.0256293995009787	0.0982974242053075	0.79429828078928	11.6194935435477	0.011694520422174	0.194147617524935	0.0602351992327283	0.951968311666233	0.988474293215086	-0.20087195615561	-0.188119124627755
GMPPA	0.0718259385599867	0.169311524541616	0.671402776469909	3.38095670384484	-0.0472055212219768	0.414480491511709	-0.113890815584123	0.909324346294596	0.977356567550954	-0.0437756783414559	-0.353850409564174
STK11IP	-0.140265192707533	0.148668494314761	0.345437360494499	7.04341262273684	-0.248173623148528	0.279888501588707	-0.886687454968108	0.375247194291167	0.791597261325283	-0.765014281020364	-0.91932881728323
FARSB	0.109427161075574	0.136301444068156	0.422071843154032	20.149566421028	0.149673481451366	0.241987089213462	0.618518458723785	0.536233633948006	0.872125218461225	0.0840913051768414	0.200122205382084
ACSL3	-0.197395081190072	0.132491435691214	0.136258290234568	34.6407063193101	-0.329729142779355	0.221646522641566	-1.48763508152381	0.13684715644784	0.59161869093732	-0.959290584296694	-1.14880745065558
AP1S3	-0.297934767833751	0.274285239152412	0.27738061401651	5.4481659458385	-0.502425293300711	0.453719627982378	-1.10734749460789	0.268143717334749	0.72691275606221	-1.30118655455864	-1.63473503458489
WDFY1	0.0321473995007108	0.0549830577534541	0.558764062879048	41.2836756086751	-0.000946542424745189	0.109974307104904	-0.0086069414726322	0.9931327390705	0.998134327876791	-0.178706799206458	-0.223688192664059
MRPL44	0.262095502470116	0.244027135706134	0.282803656576336	4.05656547003535	0.396350008597327	0.439161254164858	0.902515886450539	0.366782886222462	0.787476224260684	0.60325634787643	0.894213697787903
CUL3	-0.000414355185237163	0.0363749537257954	0.990911316130237	116.623359361544	-0.0497443396277604	0.0678439438445653	-0.733217098076252	0.463426028581031	0.842262800795833	-0.289436532741822	-0.360994065576386
DOCK10	0.0162902402184711	0.0390021527595697	0.676184451951916	578.818713026235	-0.0272611231264742	0.0689482565384597	-0.395385242428397	0.692558598537027	0.930326010670051	-0.232630767336713	-0.297731421675829
RHBDD1	-0.078600854615548	0.0592155050202106	0.184386487577115	72.5834279818974	-0.152581853176725	0.104529921955508	-1.45969546635335	0.14437378845929	0.601090300567171	-0.555318096296426	-0.650355376441076
MFF	0.16317314981806	0.09990906755222	0.102423445270281	42.9589516494916	0.228252858104978	0.178912781207733	1.27577726177068	0.202034267653415	0.671392830925453	0.266860295037774	0.421226651130795
AGFG1	0.0488063239521015	0.0778564787201088	0.530740806706419	96.3761603852994	0.0401153685198628	0.13137961886795	0.305339358307796	0.76010770267396	0.948417991993447	-0.122056342765168	-0.108149339501457
PID1	0.211362174198903	0.389692146983007	0.587555079903678	32.5234536693309	0.266086917962968	0.608583460805913	0.437223380357074	0.661949355336294	0.920508914890982	0.430732232544959	0.52768306745234
TRIP12	0.0496780302621254	0.0325044051101835	0.126426251953457	160.82759773645	0.024308577760355	0.0638029587672916	0.380994521727678	0.703207313558507	0.932726460719796	-0.119092012115269	-0.15262604393439
FBXO36	0.567918706563771	0.277425762504712	0.040648115494248	3.18964793186164	0.730986065665351	0.442155421090059	1.65323329942044	0.0982833918553914	0.529411289383985	1.6432409010687	1.83580324808066
ENSG00000225963	0.0997095585789797	0.07801454109699	0.201217903500317	27.5490457707867	0.0666099649172218	0.144193083716718	0.461949791212481	0.644117326546389	0.914560569686511	0.0510455573223851	-0.0335995873750564
SP110	-0.00444175963792414	0.0610973552303286	0.942045084133994	129.257932441238	-0.0656941312832533	0.102694575238483	-0.639704007058745	0.522365049882088	0.866603130625025	-0.303132152839274	-0.405873141919034
SP140	-0.0651016764520272	0.0730747121760036	0.37298711272724	65.4429710778519	-0.12502618541369	0.124214968362134	-1.00653075118282	0.314160326822369	0.758747934469252	-0.509412695453941	-0.57282001147071
SP140L	0.0554446857064255	0.0492364372597989	0.260127202240403	54.8628277100384	0.0365148908487601	0.0900162569935967	0.405647735956824	0.685001448966678	0.927596765133523	-0.09948188278114	-0.118280262573156
SP100	0.0872942654272847	0.0467057708058967	0.0616193001184435	355.893172529283	0.0839995154560768	0.0803146701223202	1.04588010295186	0.295616391807899	0.747550193356434	0.00882602352545828	0.0153306421260195
ENSG00000235419	-0.157208857898826	0.200450392138643	0.432876931627284	5.57540311762963	-0.215594503309154	0.346052790008001	-0.623010446770764	0.53327765685538	0.870634094413326	-0.822633028837844	-0.82765860377646
LINC01907	-0.131822583913229	0.143048647118229	0.356777564725735	9.26067252299047	-0.194709552850565	0.24488405926866	-0.795109136266606	0.426550020556823	0.822381090573412	-0.736304285777384	-0.768893116032883
CAB39	0.00266568468123776	0.0332377438995963	0.936077768535066	264.229404632056	-0.0453443465533936	0.0597095177898769	-0.759415721844621	0.447603911644987	0.833803869888054	-0.278962527363966	-0.348613488490689
ITM2C	0.686003422588798	0.437147562163693	0.11658457719606	3.37212334272044	0.575672359203675	0.629989705816178	0.913780580680867	0.360832152398054	0.783648481351219	2.04480062247073	1.39878589764068
PSMD1	-0.100592762637991	0.0690784412819686	0.145334393298152	60.802181205619	-0.173990220261469	0.123980368850264	-1.4033691129892	0.16050679849704	0.625791462694412	-0.630103934429106	-0.710593639204638
NCL	0.207433474246931	0.112711745305293	0.0657111238029634	23.4305242506808	0.269682047118368	0.190097406090175	1.41865190412141	0.156000525632173	0.618481584854154	0.417372267671507	0.537798941020589
PTMA	0.18522054356457	0.0998903550024962	0.0637050440953586	54.0111734936995	0.266960984906141	0.159396350158579	1.67482495452718	0.0939685811982026	0.52265948759841	0.341834818316578	0.530142492498041
PDE6D	0.0972865784996861	0.0702805501662044	0.166278752188071	27.6386488393305	0.0657014160928467	0.13525105091062	0.485773793626676	0.627127556743303	0.906672022305027	0.0428059541090653	-0.0361560365708121
COPS7B	0.083182126686641	0.0982895890674047	0.397387408263542	18.4666871419194	0.10319669975777	0.175233882076001	0.588908369404343	0.555922743062341	0.878397593966065	-0.00515774459157216	0.0693471408019063
DIS3L2	0.0452870435628087	0.0475354911389346	0.340742294282958	77.3974940986128	0.0276553872322474	0.0845953752649292	0.32691370119984	0.743733157918263	0.94583360301489	-0.134024032574919	-0.143208885325824
TIGD1	0.172764825449489	0.144956902402879	0.233325636145863	5.84021447948135	0.241699045116021	0.268819208978656	0.899113742780233	0.368592078726793	0.787899264930469	0.299477815102934	0.45906115495507
EIF4E2	0.087751708560826	0.105273486750749	0.404529290175231	17.4470883577801	0.091987762302127	0.180861461531796	0.508608973537213	0.61102633778542	0.900837206794416	0.0103816078842602	0.0378077470181292
GIGYF2	0.0774967128401816	0.0302943183899883	0.0105237660596137	121.092857190706	0.0630795041528536	0.0611350946554816	1.0318051277802	0.302163416632969	0.750229091143988	-0.0244916031728607	-0.0435334988386735
INPP5D	0.0531353854028467	0.0384060704527108	0.16650692472076	686.216177407326	0.0259837440425488	0.0691569080658936	0.375721598452481	0.707123879183959	0.934174566117894	-0.107334905744266	-0.14791250804069
DGKD	-0.0955019264547266	0.107556397332973	0.374581534301574	39.8116857941044	-0.15555764836657	0.184042166482445	-0.845228304685316	0.397983381826018	0.808635896302707	-0.612792000859128	-0.65872858547037
USP40	0.0304027582320173	0.0603070513489782	0.614168110682258	56.1257363789637	0.0113238904718709	0.102575592240466	0.110395565109919	0.912095670162591	0.977480841698343	-0.184639638657539	-0.189161992785146
AGAP1	0.226957404327251	0.16563533575488	0.170617192092833	19.8647504044097	0.302860619114314	0.265209430150786	1.14196776088287	0.25346742063182	0.71478699978871	0.483765482539926	0.631155876189916
COPS8-DT	0.106622214062068	0.199006464744088	0.592115710577898	5.98409269189273	0.155650542344416	0.352890962601821	0.441072622537069	0.659160422691559	0.920197027278228	0.0745527825025574	0.216940291656676
COPS8	0.492069409091593	0.277490983377975	0.0761822032065495	2.99723421699333	0.727434293544038	0.515463046092795	1.41122491526402	0.158178305845335	0.622763070064206	1.38530724304125	1.82580937131869
LRRFIP1	0.105792654378657	0.0475476049872536	0.0260823206779643	205.613493116806	0.100493555241457	0.0848190128410927	1.18479986827635	0.236096584695841	0.700203613500255	0.0717317759695347	0.0617411085894992
RBM44	0.19899425672977	0.199260697971883	0.317958042320967	3.23236231328816	0.212211851840717	0.323801844541069	0.655375673172862	0.512225910120294	0.864973796017088	0.388673804829591	0.376090917680715
RAMP1	-0.230723501187314	0.634331888062158	0.716062036423051	3.6398146585235	-0.421164489247979	1.06042762213941	-0.397164766793117	0.691245962031542	0.929498538514069	-1.07262744531794	-1.40608566363893
UBE2F	-0.19942566562647	0.0767431983567159	0.0093601968540075	68.5185427899647	-0.344850989197841	0.131453152005255	-2.6233755823828	0.00870632373894059	0.201149999111368	-0.966195804108462	-1.19135687791555
SCLY	0.0464800079036971	0.087404741083828	0.594879052391346	19.5796434122956	0.0316585780950111	0.157384888827037	0.201153861282091	0.840578267392075	0.958406905139809	-0.129967229590626	-0.13194481917219
ILKAP	0.11960384042574	0.0582406178399583	0.0400129126087028	33.7442119662405	0.187386995627657	0.111964988905368	1.6736213477057	0.0942050402826752	0.522677539349666	0.118698193030001	0.306239433645966
PER2	0.371029251248417	0.195425560090295	0.0576209379095404	7.71796441833183	0.492787116619407	0.322513448709318	1.52795834899759	0.12652287954954	0.57394033022416	0.97369722526671	1.16556572712282
ASB1	0.0577769840197225	0.11591563846981	0.618173990785567	8.09334440897622	0.024363863023134	0.230497799871306	0.105701065419007	0.915819535006403	0.977980337892395	-0.0915506526233316	-0.152470483812824
TWIST2	-0.0377505198641107	0.213094871944883	0.859387755119411	6.76889754260308	-0.053482437556193	0.34759975229627	-0.15386212792985	0.877718445987461	0.9694059854966	-0.416402158703875	-0.371512220667687
HDAC4	0.157591566470034	0.0463913810405666	0.000681287250568745	176.961810625928	0.19347048796497	0.0836691906546239	2.31232651411189	0.0207596966171261	0.30225168627125	0.247879523184618	0.323356993732851
NDUFA10	-0.0668905666241117	0.118340099302252	0.571910481919812	30.3242395775803	-0.128401471914278	0.199849505381193	-0.642490816624064	0.520554550104174	0.866022329771189	-0.515496008039194	-0.582317297943794
ANKMY1	-0.0775404208641091	0.0603187497466727	0.198613748928728	66.1673665194624	-0.142828994210505	0.100401902756745	-1.42257258367455	0.154860096389867	0.617156216158223	-0.551711977772985	-0.622913055465469
RNPEPL1	0.196565780831548	0.0814026348916224	0.0157466671782958	16.242600714516	0.264510110598985	0.152152439915253	1.73845461003658	0.0821307413476855	0.499351653404978	0.380415512495509	0.523246291123574
CAPN10-DT	-0.0427286563219242	0.183929377612321	0.816297150539687	3.76765385523589	-0.0387560684614187	0.345865125792559	-0.112055438872619	0.910779449453732	0.977480841698343	-0.433330844789525	-0.330075576407398
CAPN10	-0.233225129216378	0.120778689462925	0.0534815371953632	7.94314867766545	-0.407012970887569	0.236252286468654	-1.72278955252173	0.0849265887555322	0.504416799128219	-1.08113449930611	-1.36626651824949
MTERF4	0.160098579094435	0.120475885443614	0.183885962436732	22.1803787252369	0.192368708188201	0.20195501515944	0.952532463907017	0.340827009874642	0.771601352158666	0.256404888065817	0.320256836703692
PPP1R7	0.0706621844370019	0.148033814273465	0.633121361535681	13.4804855934003	0.0920895661601964	0.255326984905291	0.360673064754027	0.718343862477339	0.936189264870818	-0.0477331488519257	0.0380941998582012
HDLBP	0.0851818957805304	0.0408882702286104	0.0372253072396524	71.855842248971	0.057351642367273	0.0746505029957243	0.768268666194492	0.442327586094491	0.830502137901952	0.00164268434827821	-0.0596503956551082
SEPTIN2	0.0113074182235825	0.0439464954159903	0.796947456748393	83.5915589182497	-0.0187887455537667	0.0852438461119429	-0.220411752997316	0.8255504929068	0.955043627060461	-0.249575387092916	-0.273892083325705
FARP2	-0.0943976118021301	0.060830168529932	0.120704749497574	51.3316125015942	-0.189195832298283	0.109777104879638	-1.72345438063539	0.0848063880899585	0.504021930107025	-0.609036660632516	-0.753378763811696
STK25	0.0792888883151135	0.168462688433561	0.637882538415061	10.9316017623476	0.0355333233609585	0.299341974335523	0.118704780510101	0.905509249031205	0.976476378364182	-0.0183971185634836	-0.121042169635769
THAP4	-0.249777539427204	0.123546898561767	0.0432050324291595	8.91458149172175	-0.394052011897069	0.231310941552288	-1.70355975922563	0.0884633647269829	0.511792929591228	-1.13742274266677	-1.32979733541799
ATG4B	-0.195755573037087	0.105278552890735	0.0629696118238014	36.2925084438793	-0.331441821117967	0.180840711817975	-1.83278321449862	0.0668348163503221	0.472625002007424	-0.953715261263276	-1.15362653692136
DTYMK	0.234742278781394	0.138883863338184	0.090988633987147	5.64274751829479	0.363444858529932	0.246816615104374	1.47252995255704	0.140877824736431	0.595998016657312	0.510238781728729	0.801626109571205
ING5	0.036267523738561	0.140870610054389	0.796829298320426	15.9633604760876	0.036476898435243	0.234349338361815	0.155651808920091	0.876307484971705	0.969396423939059	-0.164695875551086	-0.118387164560561
D2HGDH	0.0554085757351231	0.0837892128053282	0.508429359103624	31.2171370881337	0.0630137029267327	0.145966655698521	0.431699298892487	0.665959977053076	0.921413288432968	-0.0996046786052243	-0.0437186484829012
LINC01237	-0.0646144288811648	0.158452465512991	0.683432035640583	10.0776705527726	-0.127806362837551	0.275129091661737	-0.46453234758135	0.642266389478702	0.914195418228519	-0.507755757914558	-0.580642796717477
ENSG00000291147	0.0551027228951626	0.0793111400337804	0.487201647653578	22.2019093888161	0.0348476693530747	0.149252430656739	0.233481419362743	0.815387596096005	0.953731814968235	-0.100644763938355	-0.122971443649443
LINC01266	0.0452930265520838	0.301146978197333	0.880447676331263	28.8149039670433	0.0705866193978047	0.479673406482219	0.147155582202203	0.883009219102775	0.970551568029275	-0.134003686779228	-0.0224101885492133
TRNT1	0.134840504386267	0.060459365660548	0.0257297485943676	29.3779113480427	0.15282630116865	0.111778224637534	1.36722784481703	0.171553900132662	0.639292007728198	0.170512100375883	0.20899352106086
CRBN	0.494239166083806	0.152724312564473	0.00121152639203859	19.2437372507559	0.676645548732015	0.262021741227009	2.58240230586739	0.00981151364149589	0.21200019556544	1.39268573403173	1.68290142587345
ENSG00000223727	0.0671730529715833	0.148248364598527	0.650468386299415	28.6533704510621	0.0310899542167594	0.24111931742533	0.128940122047199	0.897405028837576	0.975118900126565	-0.0595983140176834	-0.13354479708999
SUMF1	0.166492187383391	0.0611148707115987	0.00644476991079312	225.85946443784	0.204110231812087	0.0954504816675791	2.13838870423863	0.0324852084922709	0.361010099387856	0.27814703768256	0.353294806507764
SETMAR	0.295026825854348	0.204827989858494	0.149764494184605	2.98152047650455	0.365361811508407	0.400745047279107	0.911706367899147	0.361923310915559	0.783648481351219	0.715242839343875	0.807019978088391
ITPR1	0.243293723758018	0.0822613095978742	0.00310072596535233	110.573047377519	0.298010822195625	0.138987633909744	2.14415350353505	0.0320205892393101	0.359398285531437	0.539318886063909	0.617509653664796
ENSG00000235978	0.0627089365749566	0.145634294228968	0.666765186186043	10.9408181849597	0.108180017461574	0.243103106181448	0.444996442706209	0.656322324873469	0.919219009706956	-0.0747790198437931	0.0833690603667087
BHLHE40-AS1	0.496667485466674	0.241162636366717	0.0394491285908636	3.62682793638221	0.675238426174595	0.411660651750253	1.64027925259238	0.100947117431815	0.533684760508764	1.40094349411859	1.67894210389346
BHLHE40	0.316828584560938	0.266586028998996	0.234649641324835	6.43165090712523	0.405549498221682	0.454806225190527	0.891697333412245	0.372555183222009	0.789802189813648	0.789382054366731	0.920098963632279
ARL8B	-0.270243543581688	0.0692678610360843	9.5627070357125e-05	63.379048918174	-0.454390959469028	0.123495761759259	-3.67940529291047	0.000233778485965973	0.0284016474493625	-1.20701958130206	-1.49957737349043
ENSG00000233912	-0.226139880840693	0.12364728044691	0.0674129305694092	9.13481886521936	-0.33665985879879	0.256561507653471	-1.31219940932646	0.189452861115735	0.659993420218458	-1.05704035351335	-1.16830890497322
EDEM1	-0.0631965281229693	0.0816175035239475	0.438752714475901	22.4050844853583	-0.0672050784341041	0.173086535318078	-0.388274444979806	0.697812946656497	0.9318502286921	-0.50293403455693	-0.410124602627575
ENSG00000189229	2.21641782817164	0.563084779658692	8.27798366123688e-05	3.17062239176595	3.22128164281713	0.79774489792547	4.03798463793884	5.39123827120588e-05	0.0143865193267129	7.24913868604577	8.84292708623217
LMCD1-AS1	0.564701566417469	0.331389784322135	0.0883735479073477	15.2258449182679	0.662995471133894	0.542599072205149	1.22188832435604	0.221749861321487	0.692092988229692	1.63230067150854	1.64449322043472
RAD18	0.228662987389821	0.167115401115085	0.171220092960962	11.9610142889153	0.220626294961182	0.2962845049505	0.744643379167068	0.456487336541028	0.839659801867816	0.489565500378715	0.399767241694274
SRGAP3	0.174932256964971	0.113258129922342	0.12245640407823	124.519986847409	0.200380815710756	0.179006988468101	1.11940219443703	0.262968595214017	0.721874724081179	0.30684839806077	0.342801080098021
THUMPD3-AS1	0.022402355862591	0.0682427640423072	0.74270416034326	51.6015039075861	0.00649014611798268	0.120227904971435	0.0539820278788412	0.956949483036149	0.990395890793596	-0.211845863601079	-0.202763047053731
THUMPD3	0.159140733339876	0.1588687317936	0.31648265372354	8.16013658056463	0.173638458776129	0.290536455894197	0.597647748685148	0.550074996850444	0.877669339458034	0.253147631010929	0.26755418632194
SETD5	0.0900903089529277	0.0305289831273272	0.00316771111977432	149.050359969863	0.0885483209246026	0.069460984167361	1.27479220149332	0.202382801704819	0.672302413837824	0.0183342689358735	0.0281299433519714
MTMR14	-0.0224233867440685	0.0507015168228298	0.658299161566454	56.7913404671554	-0.0515738868294388	0.089600520692531	-0.575598070533735	0.564886885526816	0.881005642330982	-0.364280601293587	-0.366141994170696
BRPF1	-0.129744003965776	0.137224384193932	0.344409811423663	6.99118854885994	-0.23471279212918	0.271799897670054	-0.863549965033851	0.387835160419702	0.800880731731457	-0.729235852090896	-0.881453108559175
OGG1	-0.010264908893312	0.108971523434078	0.924951805477048	12.4123422756238	-0.0766271203058134	0.209823118381417	-0.365198653498803	0.714963123339229	0.934662140664168	-0.322934395427387	-0.436636079742603
TADA3	0.155951044771628	0.0905823847768165	0.0851331759630242	13.1397834492547	0.152774184496608	0.166587150379834	0.917082645019553	0.359099334571495	0.782250264737988	0.242300753481465	0.208846876631028
ARPC4	-0.114419236854092	0.0674990615666018	0.0900520193713372	22.5821419709198	-0.175162450791218	0.139673603428632	-1.25408413967582	0.209811424518688	0.677985938073491	-0.677122340545383	-0.713892028586274
TTLL3	-0.0404380554272238	0.0556700917240334	0.467601288586588	39.2361109945259	-0.0776043685498856	0.106379312363413	-0.729506205913169	0.465692073012761	0.843954910746401	-0.42554141116863	-0.439385833438372
RPUSD3	0.181435300247439	0.189914475351427	0.33939938264696	6.85473741603374	0.199311266117399	0.346994845237359	0.574392584941893	0.565702169543202	0.881517029953663	0.328962693091297	0.339791611454837
IL17RC	0.194258496646138	0.159476314965562	0.223185027089038	4.1067418769926	0.258888202719276	0.329530464249351	0.785627524025758	0.432085734596051	0.824798946731503	0.372569345558104	0.507427524435303
CRELD1	0.524642928299092	0.22179245114299	0.0180073032431948	12.6630434328263	0.698990877510294	0.34260724100377	2.04021046216767	0.0413293681627775	0.394863471921015	1.4960769830919	1.74577608516698
EMC3	0.0359522762659426	0.139289987358201	0.796321251583173	14.4291557239531	-0.0208977797915273	0.248264394186823	-0.0841755011224097	0.932916896317214	0.983524001566975	-0.165767908338551	-0.279826424702078
ENSG00000291224	0.131226851041936	0.160874801496583	0.414667203422059	8.72489703134665	0.13226545480345	0.270911341924398	0.488224132160407	0.62539109310449	0.905265056658167	0.158223485227032	0.151139988323618
ENSG00000291078	-0.0814670083882639	0.171134461895119	0.634045218625008	3.66119260637746	-0.0980694149664534	0.354198483608847	-0.276877004009861	0.781874550699475	0.950989740974789	-0.565064759109446	-0.496969806967499
FANCD2	0.0969396195237326	0.138275532653414	0.483264783778661	6.10817259639727	0.07470623610937	0.29287395025514	0.255079825448077	0.798661445834794	0.952411992944638	0.0416260829588284	-0.010818526608155
BRK1	0.00631603078798202	0.0883943219333713	0.94303730776682	12.9373678900738	-0.0265297066320832	0.172881185680882	-0.153456297326962	0.878038451717534	0.969454556788338	-0.266549134547451	-0.295673382461333
VHL	-0.0290634927166499	0.063123154596726	0.645211031442978	38.1765993243366	-0.0777412074717081	0.120673758932314	-0.64422628547863	0.519428708249278	0.865922360291159	-0.38686099267857	-0.439770866958042
IRAK2	-0.0360193665571765	0.0709775076606034	0.611821021341176	39.1356083476166	-0.0863686239477408	0.124895789512476	-0.691525505262234	0.489235358145475	0.855660857421727	-0.410515186511052	-0.464046449425249
TATDN2	-0.0253568020763642	0.0872131570743952	0.771246240929424	15.6283048201801	-0.102421470002896	0.158221641981035	-0.647329080399583	0.517418984452036	0.865922360291159	-0.374255994242353	-0.509215497346823
GHRL	-0.0759071117927343	0.113011199903104	0.501788850430112	9.6594804219107	-0.171525721281444	0.216554675230489	-0.79206658133278	0.428321854720911	0.822381090573412	-0.546157735380382	-0.703659101107845
GHRLOS	-0.139462707012792	0.196330025252662	0.477488151729645	3.11154337285539	-0.303519628676729	0.339381179372349	-0.89433252968847	0.37114400013394	0.788219470240684	-0.762285342484907	-1.07505985509308
SEC13	-0.00487908533884682	0.074039703243342	0.947458850364461	20.3134342627136	-0.0343262867775491	0.141331686607595	-0.24287750044939	0.808100295808073	0.953088740120472	-0.304619325714274	-0.317611180967901
HRH1	0.293033369184895	0.27664013855195	0.28948215004185	12.0511626412511	0.424932295946641	0.439802170808055	0.966189628318356	0.33394930178914	0.768659425654877	0.708463876479258	0.974637736151792
ATG7	0.0119249034372428	0.0604036324356531	0.843498642514252	386.181757625824	-0.0417393225236653	0.0951788657493687	-0.438535616021901	0.660998057745325	0.920241720147854	-0.247475562503299	-0.338469773002622
TAMM41	0.125703242858848	0.072898478008813	0.0846428161823206	30.9454471327381	0.152505735997378	0.127190081619172	1.19903796000388	0.230513185639832	0.697083893409594	0.139439864130254	0.208091523774311
PPARG	0.299967745104216	0.149771703710017	0.045195191808598	59.6099463940914	0.333251752489016	0.240216647486705	1.38729665897723	0.165351321475574	0.632646816735389	0.732044964328672	0.716669594758971
TSEN2	0.48630747463099	0.134783772131185	0.000308499233371436	17.3624582440386	0.683285389591712	0.228298685234211	2.99294491727244	0.00276299611927164	0.114310932469401	1.36571316791771	1.70158442382614
MKRN2	0.169312080132377	0.159476906852168	0.288384861273541	7.89785309930671	0.255395246352176	0.284598720198089	0.897387191953687	0.369512344606308	0.788219470240684	0.287736384930739	0.497599141792659
RAF1	0.0934812972392212	0.0342323269222064	0.00631827107806746	98.156840011783	0.0793139022565489	0.0653477471740872	1.21372052880807	0.224854462397099	0.695239644565169	0.0298656877118053	0.00214639514425323
RPL32	-0.295441131241203	0.154727062189451	0.0562061132620038	31.4409975803328	-0.419085688496803	0.24005077001813	-1.74582105470918	0.0808420511916805	0.498078392087321	-1.29270667630607	-1.40023639239901
IQSEC1	0.332205292892913	0.39220016367294	0.396978416745669	2.94485521581566	0.14166738058574	0.591813708852758	0.239378335558271	0.810812227460662	0.953088740120472	0.84167219759373	0.177594863350527
NUP210	0.148834618730323	0.142134048398852	0.295033808513184	27.524024158643	0.161760609607263	0.231606969481931	0.69842721041209	0.484910064398304	0.854955307671181	0.218100584698242	0.23413262752356
TMEM43	0.140384231344006	0.154259628608511	0.362795265293993	9.9825348021199	0.213422130937515	0.273624757458217	0.779981069403432	0.435402017993306	0.826303544224773	0.18936413752019	0.379496367052989
XPC	0.066128909787329	0.0988756567628111	0.503617449644243	32.7441761070728	0.0571068655987548	0.163564140557504	0.349140498669864	0.726983833755747	0.939254626040894	-0.0631490347230125	-0.0603391416599786
LSM3	0.546029722535942	0.265466122085537	0.0396985801881691	2.98861956660559	0.732018664840891	0.507724482622387	1.44176357433076	0.149369082017737	0.60819575861724	1.56880506700085	1.83870874667471
SLC6A6	0.421638762093793	0.0853456770882762	7.79766240369508e-07	45.6422465859804	0.568151752469957	0.142913471985784	3.97549471421752	7.02331039297161e-05	0.0170379125305861	1.1458002861832	1.37762462537858
CCDC174	-0.133995249152073	0.0850728034471293	0.115241295347113	15.1183298650383	-0.227598860909276	0.177751975011467	-1.28042943486053	0.20039414738135	0.669601512608093	-0.743692666571944	-0.861436128449944
FGD5-AS1	0.175949530959656	0.173562877472846	0.31070160831681	10.3355863408712	0.260359748299171	0.301766361882979	0.862785854177264	0.38825521812691	0.801128203805652	0.310307747209806	0.511568118108766
MRPS25	0.262152228985559	0.0918084381197259	0.00429790963557014	29.8503600720428	0.349582279087336	0.158296311383666	2.20840445384761	0.0272160916072292	0.334850273415528	0.603449252466492	0.76261997240351
RBSN	0.193421371403494	0.0958057549335654	0.0434985552727396	16.3260032384672	0.259881610382536	0.194814693355953	1.33399388878588	0.182205859358732	0.649153986246697	0.369722611530785	0.510222747051483
CAPN7	0.0790325455863389	0.0755039503707097	0.295222316976666	55.6675481916291	0.0661470640323535	0.133145276602485	0.496803684818953	0.619327496496426	0.902768646901966	-0.0192688394619639	-0.0349020848997769
SH3BP5	0.550019538561509	0.411279227635591	0.181112174671245	5.98751480629018	0.488518457789994	0.597810325458318	0.817179692263538	0.413825746083208	0.814977124297447	1.58237286362689	1.15355469465144
METTL6	0.516858663470768	0.194230812787431	0.00778964843885487	10.7262014284977	0.74287406985565	0.314223987953606	2.36415454686843	0.0180712721843085	0.285401358487854	1.46960575700098	1.86925338079348
EAF1	0.0624586279506339	0.210303113888409	0.766471580184474	4.79109031195005	0.0841758500620926	0.383787880471519	0.219329099081177	0.826393695905684	0.955356796188487	-0.0756302211239509	0.0158268074939546
HACL1	0.411623945609999	0.10376568532684	7.28257438499403e-05	10.9417392728838	0.475161436201624	0.258292653313345	1.8396242793061	0.0658234173056342	0.469384356938444	1.11174383033948	1.11597108199225
BTD	0.767386640378679	0.333461648700105	0.0213761453265937	4.34339276610223	1.10815807819262	0.527273953222381	2.10167422725933	0.0355818227244407	0.372718720079176	2.32155296911294	2.89707927664195
ANKRD28	-0.362468242038122	0.537043601036651	0.499718577898307	3.49068478130632	-0.541985839004609	0.796205616892642	-0.680710896162503	0.496054440359559	0.858456498706284	-1.520639543861	-1.74604938834891
DPH3	-0.0564801198690176	0.156332173363937	0.717888076328479	4.17879796975247	-0.0947350038215084	0.297480945468284	-0.318457384463331	0.750138015522659	0.947319839189236	-0.480094169093668	-0.487587534423504
OXNAD1	0.0892912967697413	0.108506846164312	0.410559552985031	21.8930228177624	0.109768648103774	0.185006199232898	0.593324161887084	0.552964231726452	0.877851467659464	0.0156171424484018	0.08783910470406
RFTN1	-0.0093988244424409	0.179302832754066	0.958195060631427	19.2108847490305	-0.0531044105529299	0.285389947320246	-0.186076668262388	0.852384638395511	0.960116409368968	-0.319989182511528	-0.370448538890177
PLCL2	0.0228760789791085	0.0469561929453213	0.626131367329427	221.056824801787	-0.0261679466263182	0.0783205170648835	-0.334113558068568	0.738293869536235	0.944043163813878	-0.2102349174169	-0.294655472305068
ENSG00000285731	0.189566857444838	0.222190664899278	0.393563919654271	3.09906756727615	0.316755354468895	0.40485261359476	0.782396713846963	0.433981464453777	0.825725160709379	0.356614924071467	0.670252492760727
TBC1D5	0.155277195366556	0.0331459543090158	2.80438707437693e-06	597.341276927612	0.174553830209682	0.0566269883530149	3.08252010722354	0.00205255863292865	0.0978080841423233	0.240009256423452	0.270129832784016
ENSG00000287069	0.00258298773225693	0.592952270236009	0.996524307911868	3.35404340945279	0.0917197717667507	0.84407810214316	0.108662659929062	0.913470059488497	0.977482569599526	-0.279243747194198	0.0370536827672573
RAB5A	0.0523177231894775	0.0571765521735354	0.360180814691299	36.0819383523141	0.00177250079496415	0.109343516281324	0.016210387732582	0.987066548340919	0.997638988237774	-0.110115453656427	-0.216037425126022
KAT2B	0.123409333485905	0.0603131728659624	0.0407423735239276	74.6856154396728	0.135873527862679	0.10253460164809	1.32514805420527	0.185122050455161	0.652283997661802	0.131639179674822	0.161292283085362
SGO1-AS1	0.154721504937688	0.236864692462663	0.513623301325595	26.1715435004453	0.196126052317041	0.335605156094095	0.584395229798115	0.558954435362075	0.87895244437672	0.238119571616534	0.330829146213813
UBE2E2	-0.0199330509886112	0.0288169603595912	0.489117910809123	806.196639959432	-0.0643503483069131	0.0532796317633772	-1.20778515498573	0.22712991304854	0.696438478359957	-0.355811947890999	-0.402092043075504
UBE2E1	0.000465347881311445	0.0360493661751821	0.989700690527058	190.310498056001	-0.0449785887672055	0.0606842230888858	-0.741190814972191	0.458577751765237	0.840238509181364	-0.286445008265065	-0.347584329492013
NKIRAS1	-0.105093530856854	0.234628765136235	0.654215196017267	5.26304816484493	-0.14606615007231	0.395204122469597	-0.369596726773889	0.711682990334418	0.934174566117894	-0.645409278701423	-0.632021673821934
RPL15	0.319487057475429	0.170698674072448	0.0612559461362598	24.9226064653292	0.492297484162117	0.269053872480036	1.8297357314515	0.067289465138994	0.473464615220389	0.798422476182807	1.16418801304949
NR1D2	-0.291252579783497	0.27798260768813	0.29475993421573	18.0259375027825	-0.519817644261831	0.422206714199065	-1.2311922733108	0.218250960587663	0.68820007462003	-1.27846305856236	-1.68367314383557
THRB	1.23843322469595	0.238735210316211	2.13163142498352e-07	45.6647680011361	1.34462483554948	0.45992535843813	2.92357185982463	0.00346040342140943	0.127096739938809	3.92339731894167	3.56244280521583
ENSG00000289130	0.935998890342885	0.258723379012528	0.000297164648469219	3.34026594500469	1.33086038129268	0.44215903983641	3.00991331486759	0.00261322260007461	0.110626357713386	2.89493698018382	3.52371276994337
TOP2B	0.0400188836056063	0.0681203540721491	0.556885932534761	36.2641652611743	-0.00641261083668661	0.133479306615853	-0.0480419849283589	0.961682782084853	0.991746189342889	-0.151938974626074	-0.239068462629478
NGLY1	0.13798204623409	0.0547591223441387	0.0117421472114761	51.3528756498198	0.179650957970152	0.101644646599314	1.76744141458173	0.0771543323030722	0.491539760387119	0.181195249826971	0.284471987893708
NEK10	0.84492527143837	0.396746808302959	0.0332018877701102	56.8311522310292	1.25433280517307	0.602738759058267	2.08105549265302	0.0374288270237594	0.381945793165973	2.58523138689924	3.30838162298089
SLC4A7	-0.023084735948833	0.0596414503073383	0.698712829663702	326.450009513887	-0.0883427742811325	0.102455823799775	-0.862252344520472	0.388548670753401	0.801269032384429	-0.366529590081928	-0.469601258255222
CMC1	0.0980128254220083	0.0513747241014194	0.0564167517049576	53.439548735817	0.0899468222475108	0.0783602365433932	1.1478630771833	0.251025092767213	0.713494834674136	0.0452756345352347	0.0320650071441354
AZI2	0.396257784785608	0.262219188480722	0.130745130368907	10.7027686854949	0.623857358795489	0.403329507291638	1.54676845486634	0.121919089422933	0.569884863187881	1.05948955504146	1.53436749782457
ZCWPW2	0.110197515767279	0.259108566894084	0.670621812965838	9.19069821404009	0.224419415166661	0.417325067050422	0.537756854034236	0.590744922640937	0.892938345861549	0.0867109787958755	0.410440216925265
RBMS3	0.847785766986833	0.585871336226335	0.147882609635722	17.7912752593029	1.23609762408124	0.891351156640609	1.38676840757119	0.165512393456584	0.632646816735389	2.59495880831481	3.25707198195116
TGFBR2	0.0834327206732857	0.0531336933430639	0.116358980436569	269.988394866155	0.0665325113476657	0.0943687227504005	0.705027146797781	0.48079334238034	0.852914764262547	-0.00430557290628184	-0.0338175240563749
STT3B	0.0718465244559908	0.0592242863129247	0.225081632132259	70.9737154158717	0.056156950347365	0.102770199938464	0.546432237954098	0.584768855007239	0.88988949701662	-0.0437056737977481	-0.0630119865476727
GPD1L	-0.0571340780139903	0.133736458865065	0.669223517016639	13.3486342621736	-0.103413051434053	0.225245167440388	-0.459113296898683	0.646152808503491	0.915211661088942	-0.482318023791749	-0.512005581362342
CMTM7	0.0038780262287478	0.0490446711534751	0.936975906069933	135.991180531268	-0.0231159570244618	0.0810216335697143	-0.285305985648535	0.775409727468628	0.950224824217118	-0.274839830113637	-0.286067869576632
CMTM6	-0.0226978057947963	0.0582341275984243	0.696708027706352	55.467791270578	-0.0414284007220421	0.0996556706199728	-0.415715437609418	0.677618243442949	0.92602754180892	-0.365213792660489	-0.337594909959077
DYNC1LI1	0.107355795437368	0.0728073535710445	0.140342019472305	33.6999411990998	0.129993401278827	0.131173843565514	0.991000932391702	0.321685124984198	0.762867590331332	0.0770474045214542	0.144746947850829
CNOT10	0.0828878864021508	0.0686166982590763	0.227053345194438	33.1531551771888	0.102919467939511	0.125788131719706	0.818196967650701	0.413244726377113	0.814283590428153	-0.00615834018634918	0.0685670736884895
GLB1	0.0892888215492885	0.0428905599330643	0.0373623314175767	73.2821234912156	0.0577107470478582	0.0863597499297885	0.66825977489256	0.503967785346767	0.861880302438304	0.0156087251962045	-0.0586399569783474
CRTAP	0.0720098089988123	0.0791617762103431	0.363005126443676	19.4518888289262	0.0907004231597213	0.143177081001262	0.633484231732048	0.526417474760044	0.867804032103634	-0.0431504072253088	0.0341854682511831
UBP1	0.096054941097179	0.0765605322060404	0.209614053706275	37.2795501376355	0.110110260435948	0.138372659235894	0.795751567137513	0.426176447668163	0.822381090573412	0.0386176392376111	0.0888003239015495
CLASP2	0.0589999199837393	0.0891659644751032	0.50817212218733	83.7602262646955	0.0534648897944375	0.14681613748566	0.364162214795085	0.715736880819415	0.93487218133461	-0.0873919279252171	-0.0705868310148263
PDCD6IP	-0.114386474099345	0.0463539384580586	0.0135993573293142	81.8821045979877	-0.229394972699766	0.086876651063148	-2.64046748916491	0.00827917356462974	0.197258702296558	-0.677010927289616	-0.86648997742217
TRANK1	0.0427933048898549	0.0827487104107251	0.605053060997584	79.1901558749343	0.0118569118990964	0.137865709024299	0.0860033432752056	0.931463759526356	0.983320860453565	-0.142504257962839	-0.187662192045336
EPM2AIP1	0.2491194875092	0.164009621414732	0.128779574507523	16.1697495115123	0.35165613927255	0.273692786950369	1.28485716847305	0.198842200635419	0.6689976701836	0.55913001952493	0.768455342017517
MLH1	0.168220822776046	0.0846453949290177	0.0468825815063735	19.0052912699052	0.169726818362953	0.198612024672912	0.854564665168038	0.392792196136464	0.803654188529925	0.284025447438259	0.256547722255216
LRRFIP2	0.118826837901863	0.071649093550995	0.0972255493146196	37.865252365674	0.151032507351366	0.126015899107784	1.19851946001024	0.230714851762101	0.69739274190006	0.116055912745815	0.20394619433662
ENSG00000290046	0.585387838359439	0.183270121839813	0.00140254947596267	4.2797662550128	0.904316355152173	0.36557956760709	2.47365125209649	0.013374017894977	0.248630001958524	1.70264655434154	2.32351515444236
GOLGA4	-0.149050851741714	0.0534522611593423	0.00529551284547803	242.659265959798	-0.247194561722029	0.0889037383959783	-2.78047432179985	0.00542795522615412	0.157440201315133	-0.794890855338004	-0.916573961705613
APRG1	0.213164554425116	0.115552461938304	0.0650749840494111	10.0903916361507	0.278352702733341	0.223265228156499	1.2467355755829	0.212494469782544	0.680962286075596	0.436861419503797	0.562196188564019
ITGA9	0.0315481992621393	0.0989842558788777	0.749939328110021	133.696206222318	0.0117475578498716	0.158842161019517	0.0739574290255853	0.941044259165077	0.985258109105251	-0.180744443780323	-0.187969889401486
ITGA9-AS1	0.400814137363209	0.405521369033463	0.322960631080865	4.07249220665457	0.524259563279031	0.609181380459084	0.860596827309371	0.389460133946334	0.801731333624237	1.07498391987766	1.25412201468039
CTDSPL	0.986644990356244	0.337568392865221	0.00346898958002387	4.44126219708446	1.35464938267352	0.543376708617564	2.49302070035346	0.0126661461670268	0.244481815889411	3.06716446648402	3.59064959470861
VILL	0.0589130755677738	0.147679621513812	0.689948554726765	5.71405703412318	0.10059261430936	0.286162487317868	0.351522714427704	0.725196234774968	0.938954950265406	-0.087687251661043	0.0620198382159992
PLCD1	0.192224562388734	0.165633540090973	0.245828492717869	4.32869591522408	0.25702167536899	0.276647152231959	0.929059537737394	0.352858232194087	0.778022881726851	0.365652734321302	0.502175542136193
DLEC1	0.271716447842407	0.154393947539002	0.0784263674552061	5.9618013042906	0.331937749922408	0.277992826377623	1.19405149495299	0.232457825317656	0.698190458945521	0.635973402829608	0.712972291196955
ACAA1	-0.0221248297870715	0.0831325760036981	0.790132075395362	20.9019473905017	-0.0650195033818367	0.157149566768407	-0.413742810234128	0.679062471174988	0.926669294199386	-0.36326532639172	-0.403974892854437
MYD88	-0.139030086782205	0.150736626333209	0.356352408228436	5.04915588021391	-0.222145251229102	0.292368839158933	-0.759811653896338	0.447367175838887	0.833803869888054	-0.760814171065646	-0.846090914514483
OXSR1	0.130914429132086	0.0519526176551722	0.0117394418789395	51.0230494391494	0.143132744339217	0.0992475781549069	1.44217871105946	0.149251964693966	0.60819575861724	0.157161061068323	0.181718062774226
XYLB	0.159728069641401	0.0804665951706463	0.0471418746078943	20.5003377845292	0.171527707584312	0.160953561044589	1.06569687847287	0.286560689190406	0.741150955829212	0.255144930996473	0.261615013828406
ACVR2B	0.383397456673652	0.17663915198079	0.0299680558722165	8.97325351576855	0.540886920830475	0.320875970294019	1.68565729722565	0.091861826314161	0.521155046632839	1.01575663220764	1.30090760693424
EXOG	0.0633313058090974	0.111871046073729	0.571319079218076	16.9860359156197	-0.0351481090049337	0.210215150288371	-0.167200646369769	0.867212175849214	0.966229747564874	-0.0726625866195491	-0.319923601297867
[truncated: 8,543 more rows]
