# Supplementary material for: Integrative analysis reveals generalizable human neurodegenerative disease-associated glial states
Source: bioRxiv. 2025 Sep 25:2025.09.25.678630. Preprint. [Version 1] doi: 10.1101/2025.09.25.678630 (PMC12485690; doi:10.1101/2025.09.25.678630)
Supplement: Supplement 6 [file media-6.zip › microglia_diffexp/Mathys_2024_AD_PFC.csv]

gene	nebula_logFC	nebula_SE	nebula_pval	DESeq_basemean	DESeq_logFC	DESeq_lfcSE	DESeq_stat	DESeq_pval	DESeq_padj	nebula_zscore	DESeq_zscore
UBE2J2	-0.150759142564325	0.155066181314454	0.330938868318491	20.7018464943702	-0.249595811561535	0.251252380394829	-0.993406753676561	0.320511771650698	0.80918635293407	-0.865604421564692	-0.950936757724659
CCNL2	-0.0515242162608053	0.130381422794741	0.692709567189278	19.7062544693754	-0.0575013508077545	0.225800061852865	-0.254656045423155	0.798988767809817	0.963521969163094	-0.382946110322135	-0.307668781834528
CDK11B	-0.323625900682953	0.130390409396413	0.0130655979613768	18.0556295789918	-0.498441001838163	0.218862727620983	-2.2774138258084	0.0227615252516558	0.348625689188603	-1.70639284809425	-1.78424627238275
SLC35E2B	0.639613413656206	0.300170339614744	0.0331027520916899	10.494042730116	0.991193092717643	0.448597042551974	2.20953996281151	0.0271371059720353	0.375053529509727	2.97860544937401	3.20410115347077
NADK	-0.345682358957853	0.123799734199308	0.00523395641032511	14.0498541360875	-0.517983685670777	0.233089518762305	-2.22225215625845	0.0262662694859042	0.373312423557839	-1.81367093353761	-1.84968898542683
CFAP74	0.324905392912879	0.149750462005995	0.0300337233765307	27.4138862243887	0.460774504039324	0.245681200412962	1.87549760936048	0.0607242980699405	0.495820006925434	1.44793023768622	1.42788495975688
SKI	-0.0222937510752915	0.0859423856449422	0.795323970438862	163.823382628723	-0.049765401819791	0.142488845160148	-0.349258229750253	0.72689545411872	0.94620995537891	-0.240775127898843	-0.28176335891109
RER1	0.499457051155446	0.230377990801549	0.0301594900420443	11.0468343252245	0.776532556511197	0.369046885223792	2.10415691773229	0.0353647612310685	0.403934779790038	2.29691367255332	2.48526601326336
TNFRSF14	0.08826438068508	0.110977703978795	0.426419033989036	12.4273637752565	0.172576367131614	0.214899845746273	0.803054867407264	0.421943022359544	0.859833439120174	0.296956930332156	0.46279397557929
CEP104	0.0389713830904094	0.200116935741401	0.845594105430684	12.5506405040083	0.0660842674573719	0.330648592218167	0.199862539906925	0.841588088129462	0.976111724904733	0.057205908576388	0.106183185570387
NPHP4	0.321986037068854	0.152405158652373	0.0346266452766744	16.4801000988134	0.437808403348449	0.256880721771985	1.70432565094184	0.0883202653804739	0.589653244084187	1.43373109012719	1.3509782283106
RPL22	-0.1544535510942	0.288131534208119	0.591922454510458	13.8918167037052	-0.201334141021634	0.447466077405425	-0.449942802790871	0.652751683378721	0.931137247893182	-0.883573266289942	-0.789322586241229
PLEKHG5	-0.857226611856086	0.351506543129161	0.0147393171240999	14.27725061314	-1.23673388842764	0.527705534080805	-2.34360606163032	0.019098331324879	0.340689587827681	-4.30171717317028	-4.25657248578267
NOL9	-0.195214411870442	0.148402237986276	0.188361680581714	10.8036884499523	-0.269739456387572	0.261621271016288	-1.03103029558624	0.302526613086779	0.804313543447063	-1.08182572598221	-1.01839191277415
ZBTB48	0.0184996281350719	0.110146288971406	0.866618622527937	11.0274271165498	0.059083038121931	0.217587471326864	0.271536949079092	0.785978085526106	0.959483181668735	-0.0423645052181772	0.08273812314808
DNAJC11	0.169198018290752	0.159123596892494	0.287640518569163	22.4798252552981	0.212475461772834	0.266412151093179	0.79754418445621	0.425135052397363	0.860008968062646	0.690601530117438	0.596404334508919
CAMTA1	0.0356974124604733	0.12545719266529	0.775997666545177	27.7880692318768	0.0568667958104569	0.215427787430464	0.263971498239578	0.791801881115239	0.962383019515865	0.0412819874916942	0.0753165780385034
PER3	-0.771122912579532	0.842562879162451	0.360080810346333	13.6959394818802	-1.05576536183082	0.988945501534342	-1.06756677713059	0.285715976587988	0.791720789553832	-3.88292645469433	-3.65056199830189
RERE	0.0498983828433838	0.0255299560132988	0.0506417269871874	404.264705502076	0.055324297399818	0.0553784640257712	0.999021882840087	0.317784090795156	0.80918635293407	0.110352592351689	0.0701512035319616
ENO1	0.747671860149175	0.182489593588456	4.18420121757677e-05	26.1865378076018	1.1045301949662	0.291501223449248	3.7891099800427	0.000151187974022488	0.0340620905918073	3.50417955158343	3.5836338483262
SLC2A5	-0.0890674574776962	0.0753842681902058	0.237399178548809	233.90255921566	-0.149422489368181	0.127147511409729	-1.17519004274233	0.239918692982478	0.763073120526943	-0.565548728969657	-0.615485699153515
MIR34AHG	-0.0565891641574633	0.0978652606136417	0.563105160130204	70.6401160767781	-0.109930515996435	0.157239999595488	-0.699125644106075	0.484473513647023	0.889237913868422	-0.407580977192045	-0.483238669879142
H6PD	0.041406339632233	0.106374441246976	0.697090604993462	15.230706533516	-0.000470017320759348	0.209096354627383	-0.00224785038264744	0.998206476395086	0.999484720223507	0.0690490373638373	-0.116687582738331
SLC25A33	-0.269802231439698	0.0975626551605043	0.0056848629912989	16.5038154753795	-0.405622349223199	0.188645002111872	-2.15018868606258	0.0315402927259819	0.384488177659616	-1.44460556946646	-1.47342384388489
PIK3CD	-0.0913745446095154	0.0578011413713354	0.113913881038025	108.924648791949	-0.148912963445805	0.101410158584063	-1.46842254784924	0.141989480557267	0.662931858432479	-0.576769927195042	-0.613779446367962
CTNNBIP1	0.184451421296136	0.190498080003785	0.332915190586353	11.4199404115059	0.241967458951374	0.322507238118708	0.750269855532082	0.453092193997705	0.87719917762191	0.764790951216647	0.695164378164282
UBE4B	-0.0650555454178425	0.0994523835485584	0.513023146616421	39.4660945435284	-0.0856865212077488	0.165451047332102	-0.517896517365372	0.604530472017974	0.920552786403316	-0.448759717719061	-0.402052646117642
PEX14	-0.0165382420737163	0.0651269817706023	0.799543141748935	40.5497475096483	-0.00416608023069981	0.123827409070634	-0.0336442493787735	0.973160836323469	0.999484720223507	-0.21278151356849	-0.129064612755284
TARDBP	0.731890675538202	0.208801017243215	0.000456253310307865	15.0922848123986	1.09218281167995	0.331284306735269	3.29681421508661	0.000977881630085733	0.0959428057388953	3.4274231090942	3.54228608523652
MTOR	-0.313844989044264	0.108914817703829	0.00395707195120421	30.366341955685	-0.451657312100177	0.183955086528269	-2.45525862113506	0.0140783263899399	0.303501483766425	-1.65882050164534	-1.62758142486797
MTHFR	-0.0261433984824724	0.0600069905908744	0.6630743260579	37.3799208862969	-0.00995364257309501	0.124423661143038	-0.079997988177283	0.936238856046002	0.997572422723389	-0.259499022656885	-0.14844546058776
CLCN6	-0.00424370323271008	0.0715004757380581	0.952671666128819	23.9679087801223	-0.00770883565525834	0.167672435084592	-0.0459755692780938	0.963329722205184	0.999484720223507	-0.152983400388498	-0.140928260994213
TNFRSF1B	0.0674232102273528	0.097815857903364	0.490642606535941	149.694443959479	0.0921312633905007	0.151658608930707	0.607491154244965	0.543525011266152	0.904586222580576	0.195589755365169	0.193406931045267
VPS13D	0.0849863153149425	0.044185116742275	0.0544279548611259	123.344517054277	0.125093187505952	0.0799054130284185	1.56551581131885	0.117462012962783	0.629276267919998	0.281013093271664	0.303786741707108
LINC02766	-0.210873331424975	0.10390355341464	0.0424063413896584	12.7741510051088	-0.313016052773604	0.200299176291643	-1.56274258620934	0.118113153343173	0.629276267919998	-1.15798749633469	-1.16331253386556
DHRS3	0.0879892827915743	0.107411405590541	0.41268368379201	61.8329723554221	0.0955316252191271	0.17374631551824	0.549833963006245	0.582433261509661	0.915401342540825	0.295618910648444	0.204793744919085
PDPN	-0.228137740036734	0.164980331649737	0.166720738214118	18.5147672028373	-0.338487159875427	0.276123842474805	-1.22585270739999	0.220254108415644	0.751842814089184	-1.24195803589721	-1.24860779664813
PRDM2	0.114165274390285	0.0622022363335898	0.0664481341783458	80.7220011817994	0.176988173908218	0.11776779902563	1.50285710841636	0.132875895544501	0.650268763151408	0.422933560547923	0.477567821759278
TMEM51	0.243058516727626	0.11379974940088	0.0326921279568289	59.2718122377454	0.327794231677635	0.180777307309426	1.81324877860122	0.0697934595278183	0.532363251774653	1.04984383291351	0.982573052793219
FHAD1	0.0786725244903471	0.372022481217388	0.832518588098478	11.5011022570678	-0.019373571369809	0.535135307919159	-0.0362031267290921	0.971120392856211	0.999484720223507	0.250304110754589	-0.17999003770005
EFHD2	-0.208888417386653	0.108724382130846	0.0546982291791265	22.0222718568691	-0.357680652717282	0.201591756943291	-1.77428213405522	0.0760164942554061	0.554552396486012	-1.14833328190249	-1.31288117153981
DNAJC16	0.135736497608793	0.194498472998606	0.485252554031991	14.513911304255	0.224636406491987	0.321071698638013	0.699645616368228	0.484148647260356	0.889237913868422	0.52785156228288	0.637127769550746
DDI2	0.0131087993665817	0.0654939990251102	0.841361174891206	45.7014788274706	0.0130346208931386	0.118309013931082	0.110174368461321	0.91227108950975	0.992017346708582	-0.068584389753981	-0.0714645125108275
PLEKHM2	-0.092774942934654	0.0584953593109841	0.112734256357927	50.5156288542409	-0.11449981283625	0.111521689017436	-1.02670443610614	0.304559659794451	0.805844458690582	-0.583581177183891	-0.498539904062862
SPEN	-0.0393502421086575	0.0530902055956003	0.458574675958831	75.4085481809041	-0.0594945112885913	0.095075253629094	-0.625762320032196	0.531470849957185	0.901474926656091	-0.323734399040018	-0.314343291360211
FBXO42	0.0338788308644791	0.0647005308913471	0.600539224369478	73.1784594529431	0.0163472824888318	0.115184924520921	0.141922066249761	0.887141564392482	0.985466325314898	0.0324367799153348	-0.0603713809800753
SZRD1	0.365428432197805	0.101727627773792	0.000327867753299639	11.7472906062505	0.572709227264185	0.244782314455589	2.33966750636346	0.0193009142647901	0.341832939425228	1.64502598246317	1.80272149881237
NECAP2	0.118716463039145	0.0948834815644256	0.210868242170553	13.122315731321	0.256840131650301	0.203124361228774	1.26444770138146	0.206069380799826	0.745269839417792	0.445069607897687	0.744968594410672
CROCCP3	-0.0360771351283535	0.18008699445442	0.841221166009251	14.4487400056275	-0.0587163748542045	0.296714279890483	-0.197888604740819	0.843132219976855	0.976304152484823	-0.30781467856985	-0.311737540797961
NBPF1	-0.0652278893374478	0.141447909027184	0.644695119330794	20.8530652271293	-0.108109096355244	0.231741921889411	-0.46650642867644	0.640853047084454	0.928401568762011	-0.449597963166387	-0.477139270025352
CROCCP2	-0.171442592266538	0.145178368882751	0.237638465556295	18.9025460148174	-0.259272617831548	0.241821929849858	-1.07216338068481	0.283646655029304	0.790295124132053	-0.966204475152743	-0.983341542110249
CROCC	0.336631240710714	0.271026275097257	0.214213955157031	14.4156490659615	0.480745067947968	0.402252373773505	1.19513295456315	0.232035088301282	0.757838159063717	1.50496235436941	1.49476051760737
SDHB	-0.0131749829282797	0.123371823757435	0.914954900154603	18.8551624713184	0.0115564470588595	0.213627305233995	0.0540963012485753	0.956858439110535	0.999371249933412	-0.196423311472965	-0.0764144828882098
PADI2	0.271771233566313	0.106102333491312	0.0104249222076277	180.922406439767	0.409728726749056	0.16316856989237	2.51107628766572	0.0120363682612432	0.285064077635157	1.18949659365784	1.25694763180687
RCC2	-0.105757494823417	0.0497848631037411	0.0336458880091339	55.7249682213308	-0.156774902498727	0.10269517719933	-1.52660433307816	0.126859428905412	0.638622762514922	-0.646725644597347	-0.640106773045159
ARHGEF10L	-0.117345961979672	0.0854558576366492	0.169697532594253	65.0155671969884	-0.18964203868996	0.148060526678606	-1.28084130824156	0.200249411416715	0.739322804940971	-0.703089570040495	-0.750169166765816
IGSF21	0.00461184595200233	0.0648846817286417	0.943336014106758	267.909848531817	-0.00383519153174375	0.106476060468816	-0.0360192846622738	0.971266981994056	0.999484720223507	-0.109911826963375	-0.127956563607031
UBR4	-0.0933934177593146	0.0603785665650831	0.121912075493896	43.4519311344047	-0.142025116042671	0.121448472832516	-1.16942694074491	0.242231660723667	0.766956309509983	-0.586589311774566	-0.590714066763219
CAPZB	-0.156947849711456	0.0658922448950442	0.0172242044800657	324.598396706731	-0.242505488858037	0.109456941271606	-2.21553321370716	0.0267234872185087	0.373760221932221	-0.895705022750939	-0.927193347758595
MICOS10	-0.420803645313077	0.203794010150911	0.0389373887015602	99.1038906016204	-0.61925695655578	0.30047914549388	-2.06089828809232	0.03931274465867	0.416458781488839	-2.17904544996223	-2.18882344936887
TMCO4	-0.140754709027665	0.0863266507573376	0.102998054704676	27.3814063872811	-0.17901383282259	0.150541988866903	-1.18912892123976	0.234388939176646	0.758432457468048	-0.816944910487178	-0.714578424332018
LINC01141	-0.0591843612912698	0.113327752271331	0.601502772327967	93.6375967683781	-0.0949764354003137	0.178709761546098	-0.531456337799514	0.595102590118173	0.918568602830575	-0.420203483325756	-0.43316184247549
HP1BP3	0.0348060401141602	0.0841440078955044	0.679131570558699	116.095726008303	0.0476754901052906	0.133116091942044	0.358149712854007	0.720231277688467	0.944734150936441	0.0369465353743225	0.0445375925667249
EIF4G3	-0.00232315247260908	0.0439192595061112	0.957814783778182	410.344319772701	-0.0263791910931961	0.07519582547057	-0.350806589702515	0.725733453151028	0.94620995537891	-0.143642235729487	-0.203449802243159
USP48	0.191005895801691	0.10674813190553	0.0735643075151194	35.4569884164466	0.269803883591518	0.178556329283233	1.51102951474514	0.130780931250854	0.643641104206266	0.796670569751932	0.788380395242647
CDC42	-0.0854491797309887	0.0771125526398122	0.267814374204375	50.1559818842479	-0.143679226793545	0.139316647610471	-1.03131412690371	0.302393535716293	0.804311271430787	-0.547950168746103	-0.596253198242792
ZBTB40	0.0560455166533064	0.105836725524881	0.59642607459157	25.1019124595588	0.0922542892820464	0.191877540451852	0.480797747692601	0.630660251175681	0.9260777347924	0.140250989359659	0.19381890865215
C1QA	-0.0449735376410195	0.105960185764267	0.671246355288002	90.2509516249482	-0.0458242170889565	0.174087811915689	-0.26322472885781	0.792377371807422	0.962489504967971	-0.351084954196034	-0.268565487850859
C1QC	-0.0312357128893595	0.111775420092165	0.779899011759854	108.705528010632	-0.0306780387788004	0.18286440413484	-0.167763862649721	0.8667690529341	0.98127042733607	-0.28426699461493	-0.217845381577032
C1QB	-0.0278298433435927	0.109416551773452	0.799226986751582	146.82847760057	-0.0365507438774133	0.176900335538574	-0.206617719328425	0.836308420843307	0.973923217800111	-0.267701544278984	-0.237511347513585
EPHB2	-0.301533819019498	0.113043221132956	0.00764359431292904	48.0797254550509	-0.435179492151054	0.184132335218629	-2.3634061428393	0.0181078127478384	0.333787348318488	-1.59894149780149	-1.57240204153665
KDM1A	0.35213344924752	0.136313070298062	0.00978687310680471	19.8792388459581	0.526643507786465	0.250243578936382	2.10452356070383	0.0353328016091721	0.403934779790038	1.58036191450028	1.64846092299942
LUZP1	0.0832079515175398	0.077075100273578	0.280333790375466	49.6940562468239	0.108225664775949	0.143026992628134	0.7566799999587	0.449241599790109	0.875831461440454	0.272363496812006	0.247302358127107
HNRNPR	-0.0228795047900206	0.0813166487757681	0.778431913428854	37.2554598203161	-0.0357849027936766	0.147476066469704	-0.242648882969955	0.808277409503445	0.963683688831077	-0.243624113727587	-0.234946770472396
RPL11	-0.0986567565887619	0.160526487937575	0.538830530704141	38.6863184188991	-0.138706798683779	0.25439397749755	-0.545244034659249	0.585585689568881	0.9155232685998	-0.612189111417168	-0.579601995741289
HMGCL	0.0131979520447479	0.138586397606082	0.924130024577227	13.0958192868007	-0.00301818541254852	0.240667499088773	-0.0125408932405752	0.989994077183945	0.999484720223507	-0.06815076942806	-0.125220649877284
PNRC2	-0.142794701020212	0.180190397852465	0.428089212208616	10.1308057778559	-0.222135055247502	0.303085439170279	-0.732912329459361	0.463611902681223	0.881068028666742	-0.826867012782687	-0.858978743624597
IFNLR1	0.283739809710575	0.185220773764152	0.125546971774285	18.3920353975078	0.350753166602746	0.287743685505219	1.21897780653951	0.222852616102661	0.752699868824258	1.24770929119236	1.05945578819286
NIPAL3	-0.0888153434812076	0.160334416290351	0.579621202624807	11.4813679414614	-0.0947915961644797	0.324493846228459	-0.292121398498701	0.77019380626304	0.955487322129496	-0.564322498243052	-0.432542870118695
NCMAP	0.261971966590837	0.140178855291173	0.0616449641034547	11.1472377378837	0.321630621861351	0.247023772274559	1.30202295471332	0.19290853873191	0.73067412273114	1.14183497061867	0.961932932327802
SRRM1	0.00977451220669744	0.0643451764898258	0.879259925789234	51.8271436171323	0.0146459653052527	0.125052237286861	0.117118778704102	0.906765928892001	0.990713381598863	-0.0848016780589595	-0.0660685929492993
CLIC4	-0.22418769501837	0.190195523762606	0.238508794227381	16.6931141928552	-0.303884406927819	0.317798633541321	-0.956216845684791	0.338962690853308	0.819053076254767	-1.22274582776734	-1.13273333175471
RSRP1	0.230538702798159	0.0638358612971439	0.000304514049550769	109.98698037962	0.330320886157967	0.107563336930889	3.07094308881664	0.0021338381874726	0.138086571216977	0.988950027946243	0.991034077160914
MACO1	0.175887015700795	0.171606024783381	0.305388373738377	22.5730979050745	0.230167199945294	0.268302195031727	0.857865512125523	0.390966729808618	0.842327198957316	0.72313544044617	0.65564877372658
MAN1C1	-0.405086752156766	0.126697834313613	0.00138736642775603	59.998009832974	-0.594203288695117	0.198405689777198	-2.99489036510185	0.00274543502402176	0.157551709916268	-2.10260170791115	-2.10492606810076
PAQR7	0.264231833653403	0.108083243153657	0.0144969964456019	12.9635742394466	0.388310144710078	0.213399926098614	1.81963579748681	0.0688144864197342	0.530543119000308	1.15282650012023	1.18522308618184
DHDDS	-0.0659635982812615	0.177428270305968	0.710059526463134	12.4608551468114	-0.136540987981123	0.318388339110832	-0.428850467207572	0.668032049128908	0.93335429730238	-0.453176300447568	-0.572349331289688
RPS6KA1	-0.004859959258698	0.0497425143676009	0.922168670049435	83.379009402337	-0.00570287052842301	0.0937054087575106	-0.0608595662090415	0.95147105121431	0.999102089510901	-0.15598074319789	-0.134210872466808
ARID1A	0.00360566394753742	0.0462304477069534	0.937833403741738	160.075571902145	-0.0110539543282055	0.0786430413982533	-0.140558581301905	0.888218670635839	0.985497664892352	-0.11480568969062	-0.152130081751643
WDTC1	-0.127147890006258	0.152326866427738	0.403884221491896	26.3151686620591	-0.201263728679987	0.256469074656071	-0.784748527477963	0.43260102440972	0.865679350006832	-0.750764135886023	-0.789086795972676
WASF2	0.0656881867309097	0.0511644826102713	0.19918989132768	230.318937115692	0.0777559009351707	0.0899287450263743	0.864639008499079	0.387236955106036	0.841541217515496	0.187150957232766	0.145268060861083
AHDC1	0.131177680993352	0.267723641936115	0.624152145850208	13.159148844245	0.18867247490746	0.412391990385266	0.457507612432524	0.647306231973352	0.929880012064721	0.505678414069486	0.516695116861802
FGR	0.400448611820275	0.227431667530897	0.0782819892469229	11.0177854804079	0.525782154371722	0.378265987456954	1.38997999240298	0.164534952978762	0.691348602581801	1.81535694743304	1.64557650319131
STX12	0.0435685386918218	0.0656889021259851	0.507166804205788	61.2351716420416	0.053226826964167	0.116858727359929	0.455480118316082	0.648763867750302	0.930238179690321	0.0795655297475713	0.0631273905790207
THEMIS2	0.10458209389434	0.140019455980682	0.455117190698098	35.52863215358	0.127989382346815	0.218545807029892	0.585640987975159	0.558116798127836	0.910378526745285	0.376322937788369	0.313485248294723
RPA2	0.194574905107176	0.169901551709102	0.252117425992635	15.7615240503248	0.311771288622257	0.273471010905696	1.14005242306933	0.254264461510767	0.771416817640897	0.814029498390882	0.928916918688201
EYA3	0.131599092182222	0.0622493716352408	0.0345098884313009	64.487114877102	0.181842521682939	0.110941484818049	1.63908498233255	0.101195562220158	0.602794463474678	0.507728071587615	0.493823607871268
ENSG00000289576	-0.269449475626864	0.124433264397189	0.0303560300163002	16.8082043522347	-0.39484192857141	0.217536260060993	-1.81506259444152	0.0695142907218573	0.531893623221457	-1.44288983760425	-1.43732337880793
PTAFR	0.043080691223372	0.0616190360740811	0.484460908864142	61.6469856588501	0.0742237240120416	0.110088137325732	0.674220908947041	0.500170878391653	0.893025962212041	0.0771927398031745	0.133439836919012
PHACTR4	0.070582011017238	0.0519618272931121	0.174354709233965	82.3869931260708	0.085098427315559	0.0951213933066534	0.894629739507891	0.370985048693647	0.836745291510365	0.210953513989169	0.169856026927873
SNHG3	0.0700411516894105	0.18017116184498	0.697462682291609	9.94651006903137	0.0986554990012766	0.318767519406701	0.309490437372343	0.756948485227135	0.953435680117945	0.208322885242687	0.215254681465064
TRNAU1AP	0.087738052425952	0.134982564593816	0.515695162527793	18.9479322712556	0.112286017146687	0.231284589933737	0.485488536779979	0.627329842193839	0.9260777347924	0.294396977720986	0.260899286641737
SNHG12	0.567975136525026	0.167462641932299	0.000694724166387821	15.5773828054172	0.802467974022534	0.270200931757548	2.9698934374608	0.00297903067822966	0.1647403965061	2.63017157484575	2.57211611534812
TAF12	0.102881272458447	0.121206547496253	0.395987287117942	12.939345403984	0.161911852244228	0.221214303470545	0.731923070543159	0.464215523898883	0.881068028666742	0.368050491457703	0.427081644892918
GMEB1	-0.012564603969711	0.128006769639021	0.921808597455736	15.6811579280047	-0.0042212540667469	0.222534773942811	-0.0189689637801583	0.984865864268948	0.999484720223507	-0.193454553513095	-0.129249373740566
YTHDF2	-0.0516949543947749	0.0628790319753829	0.411000959599003	29.3170561131397	-0.129363065254072	0.137735635010239	-0.939212755249976	0.34762152144475	0.825905275729935	-0.383776545557754	-0.548312574552364
EPB41	0.0866948111110874	0.0438643817941032	0.0481062745861266	141.001692890743	0.0803545196231385	0.080890357288891	0.993375753504972	0.320526873063396	0.80918635293407	0.28932286611525	0.153970072241109
SRSF4	-0.0314411554041978	0.0565709983974029	0.578359737658228	67.6627049466404	-0.0550703163569576	0.105563391062496	-0.521680061645186	0.601893109188751	0.919829986419949	-0.285266224835206	-0.299527960884528
PUM1	-0.0135486909741056	0.0336398925879874	0.687127243014621	167.937159045107	-0.0294783010807403	0.0661173485552439	-0.445848203608919	0.655706899337485	0.931713400763822	-0.198240950695515	-0.213827812108335
SNRNP40	0.0405916393251128	0.117970045638206	0.730782897596288	12.8482226437016	-0.0146783021144768	0.252759627864912	-0.0580721780549608	0.953691135677584	0.999311310431507	0.0650865023063645	-0.164266958865371
PTP4A2	0.134482303751686	0.256517084193532	0.600095932366101	11.6590532598538	0.234378853007252	0.407349463915224	0.5753753810169	0.565037450493042	0.912180827181596	0.521751420814641	0.66975236385451
KHDRBS1	-0.0344066523664825	0.110625411570783	0.755785851242474	54.975275750332	-0.0566021818878228	0.180979877603345	-0.312754006895055	0.754467560734616	0.953435680117945	-0.299689793321904	-0.304657728997095
KPNA6	0.0919974043921943	0.0981838374295144	0.348763017820979	38.0996471325686	0.133876709291281	0.172902919493821	0.774288309782217	0.43876031524492	0.871645655661284	0.315113591352826	0.333200178502027
TXLNA	0.136772505959377	0.116918585052256	0.242077521183034	16.4193817208568	0.203971255310673	0.219614525654129	0.928769418612625	0.353008596221984	0.830963037182083	0.53289049423509	0.567926242761766
HDAC1	-0.124014272757024	0.0932706798450471	0.18364452504857	15.7227960671242	-0.200906183183743	0.167324773739159	-1.20069598000434	0.229869154084742	0.757258111523301	-0.735522864834234	-0.787889481033166
BSDC1	0.102734891021331	0.120045280485016	0.392107770127303	16.966615706607	0.224281267363	0.244465394762358	0.917435645977711	0.358914400896402	0.832119358452478	0.367338522195797	0.635938512828993
ZBTB8OS	0.22301946022579	0.175363566305102	0.20346024709166	18.8001545797142	0.327800626672599	0.283288440216217	1.15712673070037	0.247220587015912	0.767587257291848	0.952377975575262	0.98259446775464
RBBP4	0.0131080887102027	0.104864940239875	0.900523767914035	20.2516302278282	0.000816831547872881	0.194525141697854	0.00419910527114085	0.996649608580928	0.999484720223507	-0.0685878462407294	-0.112378303523546
YARS1	-0.253393012005878	0.268108137697575	0.344600188242146	18.0893414202755	-0.371641720962818	0.404830131183997	-0.918018922840269	0.358608959195894	0.831967314564693	-1.36479449451779	-1.35963269199661
S100PBP	0.0116775745414967	0.0519260101618584	0.822065835972781	49.4043567611267	0.0308624633288896	0.102123974037678	0.302205859297085	0.762495137874884	0.953435680117945	-0.0755455735107066	-0.0117643000573665
RNF19B	-0.121750007031468	0.0959299826085775	0.204385824509616	23.5246762402505	-0.107279365784022	0.183560455361479	-0.584436149783792	0.558926911416083	0.910378526745285	-0.724509941138814	-0.474360745839962
AK2	-0.0595696263872838	0.0848128191775207	0.482451047268779	22.491156159192	-0.146875419072398	0.159194060866665	-0.92261870997446	0.356205941843677	0.831090686312775	-0.422077333668065	-0.60695630821122
AZIN2	-0.231189118538097	0.186010763875483	0.213911937167017	31.14576839311	-0.37863240487767	0.307427897300409	-1.23161368308642	0.21809342715559	0.750374613906931	-1.25679931456078	-1.38304244090009
ZNF362	-0.113531650486541	0.0624080059958773	0.0688833520071091	34.7717840798138	-0.180269877492107	0.122084308557107	-1.47660153563292	0.139782479850875	0.660078433782299	-0.684537541914867	-0.718784549323949
ENSG00000225313	0.278639284253775	0.124911444997925	0.0257013664205974	23.2721693677073	0.382945413275082	0.221476313920399	1.72905809427873	0.0837986982057078	0.57663742215534	1.22290138237305	1.16725817497179
PHC2	0.11571114316429	0.0701671389264301	0.0991314866435574	195.422293835043	0.138786370137843	0.118124343188033	1.17491760285955	0.2400276824099	0.763073120526943	0.43045234893883	0.34964119185911
ZMYM6	0.0472221329065932	0.0581581699520394	0.416814335161008	53.6376782090143	0.0629839225388188	0.107978576051961	0.583300177143568	0.559691243309608	0.910378526745285	0.0973358620222536	0.0958010402836715
ZMYM1	-0.110112543984451	0.106933218414162	0.303135886073991	18.92625307336	-0.120930761210625	0.205199544833208	-0.589332502218373	0.55563824573897	0.910348864336146	-0.667907709740556	-0.520075262904577
SFPQ	-0.0699600881970752	0.0676469700298694	0.301045494618343	83.9214540648624	-0.115294142325825	0.119689071977597	-0.963280443409283	0.335406804822114	0.816275501771008	-0.472614407024729	-0.50119988041483
ZMYM4	0.0364427935906372	0.0466021859943613	0.43421603464219	134.124641733072	0.034135153685585	0.0862349396743453	0.395839016232768	0.692223791951884	0.938912706922917	0.0449073683018394	-0.000805020475822515
KIAA0319L	-0.0370590161542155	0.04799702376398	0.440048858763447	92.4020126772121	-0.0367582917005059	0.0882527129584136	-0.41651174755191	0.677035572941133	0.935576417583124	-0.312590346325516	-0.238206364264913
AGO4	-0.0157623025445355	0.0468480353141242	0.736527026745435	119.2044948336	-0.0237004258685192	0.0824798480054404	-0.287348078853831	0.773845812510624	0.955987803004233	-0.209007502978355	-0.19447940363197
AGO1	0.177581794011612	0.11960326157821	0.137608174984924	20.5038455321089	0.263208692682947	0.216043719747228	1.21831216843934	0.223105367650846	0.752717665790404	0.731378494256959	0.766295036353494
AGO3	-0.0660138205484266	0.0537057303384648	0.2190056454515	94.3444501096495	-0.0965612099728978	0.100549823538615	-0.960331968517223	0.336888165559058	0.816775891229872	-0.45342057124576	-0.438468787441774
COL8A2	0.201952142422116	0.108129917640363	0.0618066133899096	12.7401406892687	0.319830103958028	0.197780876770309	1.61709316482331	0.105858172079166	0.609927065222762	0.849910866339644	0.955903526260181
THRAP3	0.0210739030297146	0.0472219804244795	0.655399932341634	68.9795281245991	0.00803427094612593	0.0930837673425657	0.0863122666335399	0.93121818750393	0.996472470650114	-0.029843760560978	-0.088209217051163
STK40	-0.101359856110227	0.0746997026759994	0.174813711989665	29.0040779639071	-0.103268657489446	0.13909949495104	-0.742408572553011	0.457839827184933	0.878978253006431	-0.625336432614952	-0.460930060767555
CSF3R	0.0120765390536436	0.0731169897503987	0.868812267328455	179.066320729628	-0.00503123567050721	0.123822593193227	-0.0406326142972625	0.967588783169437	0.999484720223507	-0.0736050920204543	-0.131961764429577
GNL2	-0.221685305022704	0.116778791321591	0.0576519231093638	12.3748333000543	-0.334094400283692	0.221352040813954	-1.50933508024215	0.131213174217235	0.64472515247451	-1.2105747165027	-1.23389773390057
MTF1	0.0609138588447768	0.139229296059653	0.661743350609792	12.6447688258726	0.081668212386589	0.254482675568747	0.320918554491254	0.748272112594306	0.950952682675473	0.163929606437472	0.158369243781872
INPP5B	-0.020443405625884	0.0765668058014059	0.789468472496057	46.8281538061505	-0.0399806760074323	0.139703870642362	-0.286181591273028	0.774739042419836	0.956232014166941	-0.231775427459757	-0.248997183648891
SF3A3	-0.0428478104209063	0.174869888004659	0.806435674389235	16.2958684972825	-0.0926972843742645	0.302027438336254	-0.306916765194898	0.758906727770654	0.953435680117945	-0.340745853352809	-0.425529634542364
AKIRIN1	0.107165629238611	0.159836109270602	0.502556976293755	12.4380188976047	0.152294955955908	0.294720874790616	0.516743023595141	0.605335558265234	0.92060779296359	0.388888723371636	0.394877481454482
MACF1	-0.0312986779688094	0.0456483173583871	0.492935098633866	256.016503144681	-0.0512744060316578	0.0815613193879895	-0.628660821286423	0.529571132720425	0.901474926656091	-0.284573243836314	-0.286816571175348
PABPC4	0.0377059464417304	0.0876322900127619	0.666995918828541	25.3615804061599	0.0530942835113132	0.153548644261714	0.345781519378427	0.72950691482976	0.946751768944622	0.0510510844777868	0.0626835414523975
TRIT1	0.267478190353154	0.162448425869589	0.0996521769679728	18.2064752878118	0.380196913381145	0.261568796268412	1.45352549235652	0.14607790702325	0.663610920927321	1.16861611271692	1.158054255418
PPT1	0.0152756325466468	0.163814763384397	0.925705409673544	29.3094694109391	0.0294429102774294	0.260026877701607	0.113230257339845	0.909848008030586	0.991142312880534	-0.0580453579595121	-0.0165179666362892
RLF	0.248716813442259	0.0913586645325645	0.00648053828361448	96.8383912907755	0.330646992576057	0.152754066680615	2.16457080168862	0.0304205690622052	0.377035670988503	1.07736462663528	0.992126111853983
ZMPSTE24	0.00161243605775826	0.132653084392779	0.990301724523337	13.2546853794693	0.0131936236749926	0.238236999118077	0.0553802462414896	0.955835532898417	0.999311310431507	-0.124500340989698	-0.0709320588562931
COL9A2	0.0443108135617349	0.121595181001889	0.715549943269722	18.3286742702278	0.0678435706752636	0.214656874300614	0.316055895700097	0.75196008222296	0.952966758083598	0.0831758023454897	0.112074575751599
SMAP2	0.100307832241406	0.060177091562077	0.0955387911658854	427.712965916354	0.125921784547462	0.102989442237781	1.22266692402057	0.221455524615983	0.751842814089184	0.355533806501021	0.306561470034145
NFYC	0.0459926412957059	0.0539723456308597	0.394129743880432	46.5700766652295	0.0521937867014294	0.102085764502005	0.511273897551155	0.609159279954924	0.921026767744623	0.0913558672089081	0.0596680419012057
SCMH1	0.0978346227828686	0.126990808544514	0.441058432602263	58.7509249368485	0.130217722189384	0.200400160285132	0.649788513163403	0.515828839806014	0.898465062073349	0.343504623378986	0.320947304485724
HIVEP3	-0.212692991792556	0.117423797892419	0.0700901218225929	295.228390708215	-0.343815923711397	0.182180630801244	-1.88722545420591	0.0591300080476945	0.490844883937732	-1.16683795083461	-1.26645226292431
FOXJ3	0.196068469089512	0.047845863299682	4.16881219903278e-05	85.8550704885228	0.275441100377039	0.090104918813926	3.05689305315115	0.0022364405414007	0.140238658375426	0.821293887011901	0.807257779926445
CCDC30	0.1049072470369	0.210537098717507	0.618283952721022	15.2578421177882	0.17586193935826	0.363767181268468	0.483446414118568	0.628778799116933	0.9260777347924	0.377904415928466	0.473796392762908
YBX1	0.0547458271701793	0.0930543808878122	0.556316991437405	22.5456286037867	0.0639505355240395	0.171189501431675	0.373565756014328	0.708727415051495	0.942225978890073	0.1339295665055	0.0990379435032238
ERMAP	-0.0665926152553935	0.0678831327112083	0.3265981022836	30.7511532254402	-0.0823854564048409	0.133929327282029	-0.615141269479786	0.538461429581102	0.901584434757204	-0.456235709889249	-0.390998348842665
SZT2	0.0765590478630528	0.0927848895816082	0.409301142578533	23.3284423980188	0.125369523676671	0.168826039477314	0.742595893766244	0.457726375311468	0.878978253006431	0.240024594280113	0.304712110447602
KDM4A	-0.429879280290728	0.141527266651179	0.00238604173759624	12.4147823410691	-0.639597047251346	0.263263243142795	-2.42949619406012	0.0151198236623023	0.312060163930408	-2.22318747550643	-2.25693644398525
ST3GAL3	-0.00298428978225494	0.075138644605514	0.96831866095885	56.3214088658773	-0.0114861548289445	0.131056122696011	-0.0876430234059875	0.93016040599267	0.996229852736537	-0.146857871889654	-0.153577394392508
ATP6V0B	0.351013042879274	0.210808149794636	0.0958962201885534	19.4437260683901	0.541131571976394	0.332056916497212	1.62963499656824	0.103178663283272	0.605854986655686	1.57491248791484	1.69697719821867
ARMH1	0.515030659909824	0.272074193177116	0.058360698493074	10.3666990929808	0.731781614273229	0.430483230652873	1.69990736494754	0.0891483513715667	0.589713760719689	2.37266050868589	2.33540824058405
RPS8	-0.202714899540739	0.151581099952906	0.181112903900943	27.7986657169839	-0.278231559828536	0.254483566080787	-1.09331837852433	0.274254036326999	0.782865932884624	-1.1183065583594	-1.04682947505514
PLK3	0.0167977173312291	0.111286050133037	0.880021622265195	24.2125389667423	0.00460023981216158	0.198140797049552	0.0232170248664697	0.981477158388186	0.999484720223507	-0.0506422500109306	-0.0997087795477639
BTBD19	-0.0106905899521157	0.135644882403686	0.937181306035739	10.6011246818947	-0.0671524735876154	0.245461439516603	-0.273576467733024	0.784410120317453	0.958723480387998	-0.184339734016873	-0.339987559748826
EIF2B3	0.00397282377476812	0.0890960571640745	0.964433839943102	51.8415026290529	0.0157135619006378	0.146087669021495	0.107562547926792	0.914342706996851	0.992038656023307	-0.113019899659142	-0.0624935252545529
TESK2	-0.198801526887665	0.197837769468595	0.31495875197974	15.1446180280153	-0.241128295429292	0.326140191433889	-0.739339406066949	0.459700926528595	0.879969472508085	-1.09927271708644	-0.922581531125041
AKR1A1	-0.17680886901128	0.0613085074120102	0.00392757736427557	46.7330535014641	-0.236676501611751	0.118927480525536	-1.99009094084803	0.0465809185626778	0.444124964916566	-0.992304943684915	-0.907673780079786
NASP	-0.263483570814229	0.0721447221549308	0.000260050759087242	50.0428189660058	-0.371423278822432	0.134779749248619	-2.75577956549907	0.0058552442883597	0.227077163806322	-1.41387290123758	-1.35890119337378
GPBP1L1	0.0403767144133599	0.0489322316311469	0.409283147320172	103.35881461206	0.043303915084561	0.0854662319841232	0.506678650494449	0.612380312880526	0.922186526392534	0.064041151653981	0.02989847073051
MAST2	-0.0519921143370125	0.106408384017583	0.625118405428157	43.2804289633401	-0.0764559684551323	0.174688305043487	-0.437670789902618	0.661624946990463	0.932574894795683	-0.385221870517745	-0.371142233801623
NSUN4	0.0983531817773415	0.119695566446035	0.411250822778118	12.6324655532157	0.117071897088603	0.223391056761937	0.524067072270329	0.600231889823751	0.919829986419949	0.346026787881698	0.276925794074637
MKNK1	-0.187719942615844	0.0728236698533595	0.00994509444366685	239.41101778091	-0.284889064999353	0.123805735806866	-2.30109746646773	0.0213861225131437	0.345722529643025	-1.04537416594356	-1.06912350612144
EFCAB14	-0.0709166106343167	0.0710281952843427	0.318071372672847	26.5726237380825	-0.120366184589192	0.14381132604127	-0.836972913765153	0.402607793378661	0.850877619810578	-0.477266735810791	-0.518184661483385
TAL1	0.0780030053084361	0.0692393906262582	0.259924420644504	44.1920907249854	0.0847275196458802	0.122120703831044	0.69380143569351	0.487806742146143	0.889667172222563	0.2470477068883	0.168613965990873
CMPK1	-0.0541016049393197	0.118095341343263	0.646867647259448	22.2768387225209	-0.0696873498644212	0.22316908677969	-0.312262557821082	0.754840992853861	0.953435680117945	-0.395481999784909	-0.348476116500094
SPATA6	0.0532642977768119	0.111959134282087	0.634254151902369	187.747733503334	0.0676699224007507	0.176453818281109	0.383499337446728	0.701349561412679	0.940544396400645	0.126723711654842	0.111493078640103
FAF1	-0.0813404187756883	0.0440596718726413	0.0648715634204251	170.56474875503	-0.122783865544019	0.0786887078413559	-1.56037465746119	0.118671370035665	0.629276267919998	-0.527965998879145	-0.526280765494177
EPS15	0.0961066621604056	0.091807063538291	0.29517661541535	244.158042935477	0.123389970769883	0.142689181874378	0.864746501094344	0.387177940567402	0.841541217515496	0.335100177615801	0.298083168694047
OSBPL9	-0.0285548672339425	0.0865963495867115	0.741591305248621	67.9324825654846	-0.0405108018742838	0.148206112936522	-0.273340964631026	0.784591128619128	0.95875207621337	-0.271227911653475	-0.250772419603111
NRDC	-0.0442813001208326	0.0364930472190811	0.224970259877515	113.588034688774	-0.0863215350573267	0.0764870247724325	-1.12857749813324	0.259076107464014	0.774960287143993	-0.347718052995844	-0.404179121144966
TXNDC12	-0.133299518265468	0.0954554963057775	0.162576850544374	14.3916725480047	-0.334195586790815	0.193108706900011	-1.73060858909825	0.0835215987329145	0.575381523320859	-0.780684392972732	-1.23423657781813
BTF3L4	0.142675146073542	0.134434113791105	0.288552838533868	27.7940861918601	0.205449891654365	0.229784880078984	0.894096650674953	0.371270181186322	0.836767881495515	0.561599724094967	0.572877761947442
TUT4	0.128301639882379	0.0477235380903517	0.00717877664790645	118.173062127098	0.196822813519557	0.0916814302404121	2.14681220617346	0.0318082351909352	0.386342343816651	0.491689940480654	0.543988209027241
SHISAL2A	0.472076851040706	0.199282759936807	0.0178420639033847	11.8831191247708	0.663922938274369	0.311184226760131	2.13353660365999	0.0328807322721299	0.394376360785802	2.16374199962393	2.10816944887146
ZYG11B	0.0206138301219752	0.132262071007292	0.876146571308273	21.4418386220253	0.0129109809664248	0.229712461730424	0.0562049654127007	0.955178525590539	0.999311310431507	-0.0320814607434595	-0.0718785463412891
ECHDC2	-0.156962545097831	0.148758573253606	0.291356922611467	31.7004949497126	-0.232522876671098	0.241325423224298	-0.963524164028841	0.335284543686236	0.816275501771008	-0.895776498093695	-0.893764509100829
SCP2	-0.125872226096302	0.0810175959922725	0.120270170218509	30.7149851990126	-0.160292760187797	0.148857527513141	-1.07681998260818	0.281560696280424	0.789103468444447	-0.744559568487953	-0.651887046074573
LRP8	0.334830135017342	0.254327318038329	0.187995436669316	17.4725865566206	0.480840180340673	0.392457432088001	1.22520340048715	0.220498593586633	0.751842814089184	1.49620214599607	1.49507902109829
NDC1	0.138038170042928	0.108425687474776	0.202977888323425	19.099148964348	0.161753093070369	0.19873957887596	0.813894715814633	0.415705268129487	0.857407734807656	0.539046424530224	0.42655000701007
YIPF1	-0.13876791618379	0.0788889162405259	0.0785725297412403	20.8602246237967	-0.192906509956843	0.161847536594017	-1.19190266355883	0.233299413675655	0.757838159063717	-0.80728155793043	-0.761100923027601
IFT25	-0.0381796108581236	0.0924015547631864	0.679465729760882	17.8732530323885	-0.0299760093147035	0.177590701734473	-0.168792673388512	0.865959721425935	0.98127042733607	-0.318040688936961	-0.215494490923482
TMEM59	0.0948333588447916	0.195350489794683	0.627355489150211	12.5486365844762	0.171920009313904	0.343964475528486	0.499819084659125	0.617202471250269	0.92483638996674	0.328907091664046	0.460596025866416
TCEANC2	0.0394816616198304	0.169208256480223	0.81550379212282	12.867714041545	0.0709930882571064	0.273011163272039	0.260037309120456	0.794834994721511	0.963189540418854	0.059687798596847	0.122621385857172
SSBP3	-0.143998202248086	0.268293890313584	0.591462312367079	12.6861987576035	-0.21561346078179	0.405559202366812	-0.531644848701464	0.594971996353737	0.918568602830575	-0.832720595708192	-0.837139837624533
USP24	0.0897587770923514	0.0415257705641478	0.0306552057973811	140.823181390557	0.117323161972651	0.0760830696766069	1.54204033132912	0.123063793186218	0.634942369764007	0.304225367697186	0.277767206433638
MYSM1	0.00767939075458048	0.109548519993144	0.944113779693902	32.2749071866959	0.0135699138475275	0.190865409018337	0.0710967687509254	0.943320739828108	0.997960761746346	-0.0949919187292038	-0.0696719734968088
JUN	0.124074755893394	0.204254784571716	0.5435517076263	33.7116297172117	0.178345730721282	0.282855943728871	0.630517882601874	0.528355806560737	0.901474926656091	0.471131244425378	0.482113881129596
FGGY	0.0750763016551889	0.120867057515917	0.534502409599173	46.3693269258051	0.0887419270829609	0.192830453054271	0.460207014386805	0.645367636669379	0.928883583461951	0.232812821093523	0.182057038405955
NFIA	0.00924485431786696	0.0861401879045321	0.914532453699063	184.962429813151	0.0159607720353001	0.138896074199796	0.114911613789324	0.908515179604943	0.991004542895052	-0.0873778253055177	-0.0616656910613139
TM2D1	-0.0784636955372071	0.110407617155881	0.477286990029163	34.0941369638349	-0.0930022801434069	0.180877067681507	-0.514173970948976	0.607130364241708	0.921026767744623	-0.513974207562137	-0.426550975867363
DOCK7	0.0186992236143753	0.106487329827785	0.860607844537844	54.9159973692533	-0.0328430409214612	0.183995586078114	-0.178499069578321	0.858331051831519	0.980486593453557	-0.0413937137785025	-0.225095338398495
ATG4C	0.117817000688167	0.103031417330557	0.252828739057363	85.5167799425745	0.169990067975466	0.162534433544127	1.04587110724027	0.295620545629301	0.797053709146996	0.440694807658289	0.454133218695965
ITGB3BP	0.0646502870924009	0.181570965379296	0.721795099380208	15.3733246565604	0.119732038516019	0.301539430391557	0.397069260098236	0.691316387434415	0.938912706922917	0.18210282644432	0.285833827054248
JAK1	0.163267595264269	0.0587010289675386	0.00541347940415837	107.899462981664	0.227752459663766	0.112577115279268	2.0230795495051	0.0430649466235806	0.431121722744129	0.661757169875141	0.647562517167678
LEPROT	0.0622722388631542	0.073417010789589	0.396327125798015	21.5080710334183	0.089628604485944	0.149507339342704	0.599493007366653	0.54884417172025	0.907661875648867	0.170536488007478	0.185026260818961
LEPR	-0.313631165543176	0.110845095407674	0.00466274143865833	36.1468650512298	-0.501933173547051	0.186291756659043	-2.69433915138663	0.00705283588946479	0.24754170251826	-1.65778050802834	-1.79594053060249
PDE4B	-0.037379959091076	0.214143395598453	0.861428728132334	129.616159511136	-0.0584396112806367	0.338860925693133	-0.172458984939322	0.863076703471132	0.980806470862031	-0.314151346889335	-0.310810740810754
MIER1	-0.0793023748061653	0.0542819210713766	0.144033197202761	54.3227847893369	-0.112703513465295	0.105735353443451	-1.06590189368942	0.286467992878607	0.792084000309349	-0.518053371367745	-0.492524624622151
SLC35D1	0.0633537022883087	0.109331830030505	0.562277101205855	13.0728212924353	0.09620579283782	0.251112412505193	0.383118428428266	0.70163195628339	0.940641406795175	0.175796504111679	0.207051334428878
SERBP1	-0.115826861282681	0.11989691729606	0.334017307875406	23.4852637104126	-0.185991064455105	0.211268976035262	-0.880351994625381	0.378668653762639	0.838490537578693	-0.695700976081405	-0.737943125489735
WLS	0.372279508243222	0.453665273091033	0.411871905597501	22.0556034589415	0.513940084616715	0.740282078076912	0.694248989455231	0.487526074893434	0.889667172222563	1.67834821000392	1.60592088682548
LRRC40	-0.0509031405578474	0.139491676356585	0.715171991304334	11.8711496040488	0.0050952233301047	0.260387721069476	0.0195678325735844	0.984388124805541	0.999484720223507	-0.379925325593313	-0.0980512250069571
SRSF11	0.0925658251087023	0.0919323891800287	0.313987524251327	91.5869495166949	0.131216997644359	0.152101370654834	0.862694379935157	0.388305523194437	0.841541217515496	0.317878273036228	0.324293584731164
ANKRD13C	0.0713172627967017	0.127512899575142	0.57596075162733	22.8888859268913	0.0588935431430042	0.23298800428773	0.252775001541595	0.800442086371818	0.963521969163094	0.214529627716795	0.0821035600739692
ZRANB2	0.184190278553001	0.0873099000399625	0.0348915275271072	76.5453404892751	0.265880217799613	0.144045437987355	1.84580797222438	0.0649200926348323	0.516896496724718	0.763520806519712	0.775241189967678
FPGT	0.235127850417232	0.180668140505173	0.193109582946247	14.0905233135331	0.343305416859824	0.30596318435461	1.12204812348251	0.261841979122487	0.776968175122971	1.01127069993515	1.03451545996441
ACADM	0.220876279619334	0.159395612624123	0.165835118407599	16.5039724785763	0.351592054854388	0.274841683818224	1.27925302294002	0.200807969509031	0.739415786031135	0.941953985043585	1.06226497876251
ST6GALNAC3	0.104213637726026	0.113345238946139	0.357867822142967	734.765526760733	0.132494975251832	0.17906018749446	0.739946590617368	0.459332402638682	0.879969472508085	0.374530842619963	0.32857315669574
PIGK	0.080174882131424	0.180687606713822	0.657244324356661	14.7435608371521	0.10694978287395	0.306311040729574	0.349154188563417	0.726973556692146	0.94620995537891	0.25761126992662	0.243029804065147
ZZZ3	-0.105029894734841	0.0989137920171001	0.288311660809039	64.2506117871104	-0.149976323510053	0.160546274713983	-0.934162588183621	0.350220030772344	0.828944921084891	-0.643186747123509	-0.61734032716321
USP33	-0.113301244643292	0.0879073850446064	0.197443074442815	63.4141334381394	-0.166597661077171	0.147889319519545	-1.12650231685699	0.259952960467517	0.774960287143993	-0.68341689518951	-0.673000308879658
MIGA1	-0.335491639844391	0.0984090475174209	0.00065164580634426	17.3267042041248	-0.383662176364612	0.201161242145919	-1.90723706153251	0.0564898962347778	0.484478970620145	-1.76410536765402	-1.39988566954343
FUBP1	-0.11288707623401	0.0510286489880452	0.0269508201694881	69.7382041122742	-0.170105355849787	0.0967671590825502	-1.75788312339182	0.0787673979483555	0.562620459734353	-0.681402465064547	-0.684746549284335
IFI44L	-0.318175204850684	0.268642652379479	0.236262349209092	104.130884688014	-0.465993897484363	0.422548863445415	-1.10281659187224	0.270106821296339	0.779723356805934	-1.67988178244934	-1.67559044202064
IFI44	-0.15625747358986	0.172130977039774	0.363993192301586	39.1850702647457	-0.236747829771555	0.267369826758414	-0.885469511058448	0.375903456548172	0.838490537578693	-0.8923471750114	-0.907912637154586
GNG5	-0.123595483024401	0.101005276931051	0.221082884515222	12.6626756819761	-0.157069907316714	0.192526581417391	-0.815834915679472	0.414594560571843	0.857407734807656	-0.733485957541179	-0.641094657606743
SPATA1	0.0967596683701757	0.134253345074483	0.471079065845646	13.7324948209109	0.101911049281214	0.240349750037727	0.424011463565981	0.67155745300807	0.93335429730238	0.338276265775272	0.226156563959575
CTBS	0.0873265049008299	0.0852618273206968	0.305733389557887	28.1449678104415	0.107453659375211	0.148586588486036	0.723171993314256	0.469574223021076	0.884614431290555	0.292395295038581	0.244717138597298
ZNHIT6	0.16215602139272	0.0821640764401039	0.0484313987056642	23.3877587195327	0.254602232424248	0.174640744401648	1.45786273012385	0.144878383351147	0.663610920927321	0.656350702740553	0.737474526649737
SH3GLB1	0.0121350974066011	0.124682524856035	0.922465942248104	28.1912131724551	0.0390668484784848	0.21424426120888	0.182347234217845	0.855310232455402	0.980486593453557	-0.0733202762121456	0.0157097781013361
SELENOF	0.124927892368648	0.13934761497873	0.369975223813897	27.0799628727162	0.153929375090731	0.23335659140039	0.659631571437471	0.509490288865226	0.896508367708178	0.47528072511473	0.400350671490718
HS2ST1	0.252131473413462	0.132076208341269	0.0562640532506135	46.0765972070513	0.404167496349451	0.212915532145856	1.89825275909218	0.057662793807165	0.484478970620145	1.0939728317961	1.23832470323009
PKN2	0.00607373290675818	0.034748120521367	0.861242183100602	278.929747473757	-0.00632649969766121	0.0639945872438635	-0.0988599187858324	0.921249493131703	0.994055101980061	-0.102801508902052	-0.136299223540689
GTF2B	-0.00493599651942201	0.101558955210316	0.961236254963373	28.7976380785841	-0.000515356759401039	0.176164075305765	-0.00292543617934897	0.997665842968239	0.999484720223507	-0.156350572825619	-0.116839411212763
KYAT3	-0.0254980993424145	0.0702027327930161	0.716450520968871	31.6286868055424	-0.0486372465990331	0.138619329556214	-0.350869151905034	0.725686515209155	0.94620995537891	-0.256360420102437	-0.277985498151861
GBP3	-0.166715861175674	0.11504625387423	0.147303991675978	10.3170012149996	-0.27759913858071	0.218431741178554	-1.27087362433187	0.203773611064579	0.743584208821736	-0.943214625399279	-1.04471168189024
GBP2	0.125795587139827	0.141392397552374	0.373631662418535	18.2482801236641	0.145615149722634	0.252271565212604	0.577215864974378	0.56379364106716	0.912180827181596	0.479501014367027	0.372508770674612
LRRC8D	-0.0240227966131451	0.0421838954493459	0.569031857645062	121.770412374448	-0.0352133121418608	0.0792637406801476	-0.444254987711932	0.656858240684567	0.931813598324521	-0.249184850467783	-0.233032681121831
ZNF326	-0.0631982284540887	0.0992308276837138	0.524202361736731	32.1887753110324	-0.0927924456778192	0.169029075513758	-0.548973278093014	0.583023788262307	0.915401342540825	-0.439726109265263	-0.42584830182137
ZNF644	0.0418796758263569	0.0437290422713707	0.338209765397662	128.406094665415	0.0625597753383293	0.0838194566818273	0.746363407911384	0.455447917502568	0.878020521248982	0.0713512474486923	0.0943806957819732
GLMN	0.11171982172194	0.152374557136616	0.463441272239391	18.0080838510606	0.142664936331555	0.266818103748669	0.534689866718862	0.592864329722993	0.917800979281522	0.41103938075565	0.362629371814925
RPAP2	0.0558065608241012	0.109509046298428	0.61032691946986	25.5717915321607	0.127112960168083	0.205463013813275	0.618665899078088	0.536136479280277	0.901474926656091	0.139088757257698	0.310550367618178
EVI5	0.000121407579056003	0.0381796060108554	0.997462805938539	156.620225379835	-0.0184484144344665	0.0761551223491034	-0.242247847096836	0.808588122274177	0.963683688831077	-0.131752397441515	-0.176891958625603
RPL5	-0.0188073148298696	0.134088457867098	0.888454168149321	27.5686115953962	-0.0213614099733195	0.219982745205801	-0.0971049340862401	0.922643062547943	0.994055101980061	-0.223817817673979	-0.186646725820357
DIPK1A	0.810862214661793	0.191836260803117	2.36990385040597e-05	18.8847363078723	1.16240490731358	0.314908840989054	3.69124253121234	0.000223161219765143	0.0411536856834757	3.8115244646294	3.77743927572288
MTF2	0.0564845161275857	0.0665316364138297	0.395888344380232	53.3246117801078	0.0735262880610289	0.118939471920196	0.618182398778115	0.536455111130778	0.901474926656091	0.142386192687608	0.131104328592741
TMED5	-0.00219224080662584	0.120501404886881	0.985485160007252	21.6557246905413	-0.00686823621253946	0.215057493142226	-0.0319367445057923	0.974522495697535	0.999484720223507	-0.143005508258837	-0.138113340147821
CCDC18	0.0644222391600633	0.074584425158716	0.387725667964038	39.8318717839741	0.0867395658520687	0.131353582013192	0.66035173554199	0.509028137137201	0.896308689908272	0.18099364811362	0.175351718268442
CCDC18-AS1	0.0518112218954779	0.0617446842950089	0.401401770323265	163.628873386353	0.0523204922959373	0.0991861349319076	0.527498045284816	0.597847773499958	0.919829986419949	0.119656248845963	0.0600923417534408
DR1	0.20623492137881	0.0953407299039829	0.0305307562172768	22.2275120870028	0.313677924594897	0.191705204824679	1.63625147727088	0.10178696680301	0.604351879545925	0.8707414240441	0.935301683027927
FNBP1L	0.0706995754856694	0.0388989557156735	0.0691377431063511	114.457028800848	0.10949532356811	0.0716605598956445	1.5279719238527	0.126519508955131	0.638622762514922	0.211525323430753	0.25155407282049
BCAR3	0.024489856861644	0.0662468362169112	0.711624012506021	98.9913363607429	0.0202787490766447	0.11322731414017	0.17909767824697	0.857861005023866	0.980486593453557	-0.0132292623271732	-0.0472060531288801
ABCD3	-0.345378856367902	0.185092444757158	0.0620441211527677	17.6751665410817	-0.54413222048846	0.300134950917893	-1.81295853356751	0.0698382171488038	0.532363251774653	-1.81219475924112	-1.93725275482788
RWDD3	-0.129838226129023	0.147488345055219	0.378681258091038	10.5253100359773	-0.229892317081722	0.291943751605779	-0.787454144222113	0.431016061884655	0.864163053541318	-0.763849378532516	-0.884955537015555
PTBP2	-0.0167645585296975	0.098311587421478	0.864597474418882	54.4909785762509	-0.0405324999665818	0.174027022169768	-0.232909231343632	0.815831889981031	0.967129262603113	-0.213882270353618	-0.250845080146567
DPYD	0.656529864718796	0.208206498953321	0.00161456231848689	293.241686872576	0.933865547758236	0.329120749322156	2.8374557048791	0.00454746561222966	0.193985426311362	3.06088359484382	3.01212802908143
SNX7	0.204496107329509	0.219296227636772	0.351072592206951	11.0643542534803	0.294643987736662	0.377731078788974	0.780036391713666	0.435369454946736	0.869738060571755	0.862284189440694	0.871562614301154
FRRS1	0.480353459408198	0.465594536757671	0.302213104336188	11.2786607489065	0.677007193022014	0.715046581190967	0.946801524306857	0.343739924908346	0.823619046648214	2.20399772375529	2.1519847782387
AGL	0.481206106215949	0.167846138309815	0.00414451449876199	13.0630552342554	0.748237986890464	0.291555635606069	2.56636434186933	0.0102770816335993	0.267003944286689	2.20814482280242	2.39051580309493
SLC35A3	0.0173839756306083	0.0839319102825027	0.835916158150432	22.6359041063726	0.0328789344119761	0.155771668516065	0.211071337459452	0.83283160576478	0.97251007577801	-0.0477908099860262	-0.00501173016561586
MFSD14A	-0.119366353229763	0.10442966659164	0.25302569254282	24.568184707133	-0.161202472333311	0.192321545215042	-0.838192476839057	0.401922611595069	0.850499784028445	-0.712916338348211	-0.654933405080403
TRMT13	-0.145738498253301	0.123165296803527	0.2366999146833	23.2853048264535	-0.2052552596308	0.208056170089436	-0.986537719802152	0.323869314998517	0.809186757783965	-0.841185038240957	-0.802453261748716
RTCA	-0.0837869172772182	0.114283205061779	0.46346595738403	14.0035447208714	-0.14047262042414	0.224965472774644	-0.624418577178092	0.532352727971816	0.901474926656091	-0.539865265389347	-0.585515214541288
CDC14A	-0.0452356215151601	0.0532569279415165	0.395667245591191	62.0654143407276	-0.0394647214502638	0.105608229474607	-0.373689831243246	0.708635091631306	0.942225978890073	-0.352359676360988	-0.247269403252003
SLC30A7	0.070424693892862	0.0774648343815235	0.363287715488643	42.0539464684208	0.0813574735140444	0.139470801398704	0.58332979159895	0.559671310979112	0.910378526745285	0.210188355789236	0.157328670488984
RNPC3	0.247799589049977	0.0990981127819672	0.0124001323191229	43.995883517477	0.37425883407757	0.16629183750996	2.25061458025656	0.0244099591471621	0.359391390244891	1.07290343547305	1.13816937045413
SLC25A24	0.165263714856215	0.0966173291233757	0.0871738867767941	15.9169816638934	0.235946651161811	0.188571330046301	1.25123289475594	0.210849520110353	0.747406912891817	0.671465885819972	0.675002459778828
EEIG2	0.00174119985718892	0.0541612868225708	0.974353688876775	89.8893286293291	-0.0156510879466399	0.0986472826928466	-0.158657060989424	0.87393906993653	0.982464257263004	-0.12387406030106	-0.167524533137814
PRPF38B	-0.012252075753871	0.0495922653994459	0.804864744279123	98.6562831022272	-0.0198689150230658	0.0890082505865665	-0.223225542487682	0.823359973417612	0.969254680921483	-0.191934480425	-0.181648798228335
STXBP3	0.0740311627976811	0.0804339155972754	0.357365152752707	47.0138797068569	0.122222521439374	0.146478213266542	0.834407511627479	0.40405138580009	0.850877619810578	0.227729480229886	0.294173723492745
SORT1	0.229871470468746	0.103088457568062	0.0257576131423696	116.727595117732	0.317345520005801	0.168497782492003	1.88338098764512	0.0596487550223276	0.493039760250358	0.985704746861074	0.947583383744845
PSMA5	-0.000991099713365813	0.191401719167463	0.995868482116536	10.2798919889572	-0.0302054604801449	0.333177890201487	-0.0906586582377313	0.92776382124751	0.995517256067843	-0.137163404543621	-0.216262855540452
GNAI3	-0.0311658691289867	0.063841293730769	0.625424275999305	50.0306607050992	-0.034800358934348	0.109305748588834	-0.318376292039805	0.750199519604318	0.951863422204822	-0.283927288901548	-0.231649822017556
GSTM2	-0.0818657525118256	0.142975128591941	0.566924114943146	25.9614648886624	-0.122054748038344	0.232884872424611	-0.524099082811207	0.600209626461873	0.919829986419949	-0.530521114334638	-0.523839164938797
AHCYL1	0.361008573913996	0.146930014123261	0.0140098627779594	15.9740317609041	0.590078757899233	0.259519537242622	2.27373539645138	0.0229819006024379	0.348625689188603	1.62352869905038	1.86088695954417
STRIP1	0.174185879299196	0.250216849361831	0.48634135421206	11.5657980850576	0.30051503472784	0.39553029639173	0.759777537825352	0.447387571726574	0.874664765165151	0.714861462186967	0.891223027722507
LAMTOR5-AS1	0.291804177756278	0.137332042782314	0.0336026646222055	12.0083241028671	0.499169001108573	0.246886574533263	2.02185559118493	0.0431912727305558	0.431121722744129	1.28693272196584	1.55645686296606
CD53	0.0522012373555078	0.043353291298814	0.228555036747515	165.512168462361	0.0593674704580349	0.0844729760361864	0.702798376993409	0.482181408823673	0.889067099640285	0.121553203983721	0.0836906035704999
DRAM2	-0.0665551447387695	0.0733655582675477	0.364316103815435	57.1981496013544	-0.095735173420916	0.126635889875946	-0.755987686545256	0.449656578393278	0.875831461440454	-0.456053460988093	-0.435702633442749
CEPT1	-0.0646164091884718	0.0703685176990856	0.358484145823747	52.9041019708312	-0.116971385379234	0.129732797423005	-0.90163310822504	0.367251797440863	0.835551842688907	-0.44662384924242	-0.506816475187048
C1orf162	0.0657442081935624	0.15953142338456	0.680260116553299	39.5277228402626	0.0788348995020996	0.24479820123645	0.322040354479375	0.747422123187355	0.950952682675473	0.187423434127388	0.14888131041244
TMIGD3	0.0672002007534131	0.0989020496371674	0.496845072767991	77.8000576777471	0.0751161003734661	0.161835675701232	0.464150441786021	0.642539964571439	0.928401568762011	0.194505083061856	0.136428143471388
ADORA3	0.247504554355564	0.0888659527135388	0.00535038088146661	35.1842501341905	0.377605027199695	0.158971988370747	2.3752928491972	0.017535031868303	0.328797912318804	1.07146844728223	1.14937478922654
RAP1A	0.0815097624906348	0.038024437411198	0.0320637308311732	299.902526758479	0.114535685784571	0.0694333069145272	1.64957843539794	0.0990291886035597	0.600995758701488	0.264103853978296	0.268432766708971
INKA2	0.379381269917684	0.153018493802049	0.0131634458768044	11.3589483807963	0.557362014824874	0.292553778796028	1.90516088056915	0.0567591615704671	0.484478970620145	1.71288972098523	1.75132818823667
CTTNBP2NL	0.165010360702582	0.0566015450355231	0.0035534926699616	149.679670044501	0.214810995911102	0.101139746044275	2.12390286027676	0.0336782671798417	0.39797176987297	0.670233623223584	0.604225352938344
WNT2B	0.280569677743789	0.0907804692240472	0.00199726155414219	72.5381107664613	0.381491955190813	0.143409440547844	2.66015928751594	0.00781037041910035	0.25422264011517	1.2322904200499	1.16239097038796
ST7L	0.217926938272392	0.149079371079213	0.143791034656946	19.1999344602443	0.341351944872345	0.259551309083866	1.31516171533562	0.188455558845331	0.722888675796274	0.927608994153594	1.02797385555576
CAPZA1	0.0817456717840776	0.0501907565419281	0.103376599299259	89.2448946278201	0.104647871994903	0.0935245632058997	1.11893462431377	0.263168030343735	0.777620692701738	0.265251268355683	0.235321380063571
MOV10	-0.121236740064669	0.119381845517068	0.309849683853642	13.8552557053034	-0.198379070908563	0.216264707631572	-0.917297478081911	0.358986778544554	0.832119358452478	-0.722013515972397	-0.779426923644872
LINC01356	0.248570786480404	0.115936331660952	0.0320306121099517	10.133674074412	0.338296777303923	0.217432787456671	1.55586828123306	0.119739417233463	0.629276267919998	1.07665438146828	1.01774299595663
LINC01357	-0.0590893604493029	0.0698701938109153	0.397719024701522	32.6790142458708	-0.0569161991039039	0.144706168249994	-0.393322550048976	0.694081265090969	0.939047232093948	-0.419741418731581	-0.305709280500405
SLC16A1-AS1	-0.238853011387542	0.201578596726948	0.236052020281807	24.8536427167676	-0.337038937371788	0.312393327471587	-1.07889288193085	0.280635482358908	0.788335447682409	-1.2940749161866	-1.24375812448737
LRIG2	-0.146313510188392	0.127890260185287	0.252600768070763	21.8407128745948	-0.228306965306593	0.225639976833153	-1.01181966294657	0.311624286646846	0.807665049497852	-0.843981778258541	-0.879646659167335
MAGI3	0.265612660690263	0.205286469360177	0.195712589332974	26.4598525826363	0.321237394287798	0.332227159923904	0.966920929527187	0.333583562952519	0.815786668683638	1.15954255938036	0.960616128582857
RSBN1	0.019345034355646	0.176674319225119	0.91280952924004	19.532417275699	-0.00287018991336169	0.277758216215042	-0.0103334113837323	0.991755277324501	0.999484720223507	-0.0382526229007739	-0.12472505638214
HIPK1	-0.17646460651019	0.116210137683302	0.128889456372456	25.1968817597643	-0.270365148479438	0.201955121116572	-1.33873876029802	0.180655733292005	0.710361231813358	-0.990630521547576	-1.02048717197051
SYT6	0.112423167948165	0.121457653526433	0.354645487543231	46.7786786854042	0.160630613951219	0.195032221681136	0.823610645290392	0.410160825337672	0.855789124521571	0.414460312421688	0.422791153849385
TRIM33	0.0215726260313506	0.0468451004583282	0.645150366631603	71.0862706441944	0.0100137024515697	0.0970860674412654	0.103142528227624	0.91784985234914	0.99275971761021	-0.0274180742556221	-0.0815806818350849
BCAS2	-0.469651408207149	0.381245866848598	0.217991708778815	16.5981315515776	-0.558904519054046	0.514450665655016	-1.08641033313161	0.277297491971575	0.786387246462979	-2.41663094152916	-1.9867208475581
CSDE1	0.0799798083411807	0.0895852597881351	0.371975715610722	30.0937716723878	0.101161074478339	0.161560417441289	0.626150118206405	0.531216481690925	0.901474926656091	0.25666247105435	0.223645118436778
CD58	-0.0422672086783044	0.0659171892716198	0.52138184084242	67.0618299673753	-0.100077476169991	0.116949808657302	-0.855730140296747	0.392147064611549	0.842327198957316	-0.337921925658928	-0.450243731031606
TTF2	-0.205352341897212	0.0757726186365346	0.00672603341212004	25.1470578240314	-0.300275184573384	0.138196237677418	-2.17281736189009	0.0297940660529597	0.377035670988503	-1.13113453658434	-1.1206471052734
MAN1A2	0.155229966021119	0.117553548847517	0.186666703343859	42.6410727494331	0.230929138924688	0.200202931765923	1.15347531071468	0.248715345639772	0.767869937888213	0.622663791148513	0.658200283765458
GDAP2	0.0752816492785408	0.0547285976471025	0.168962542211307	42.20638667193	0.0928533150486189	0.104533323168198	0.888265217582475	0.374398104826572	0.837302820463248	0.233811589781088	0.195824870150764
WARS2-AS1	0.191920585785676	0.172153704261839	0.264927083135715	24.0501738204031	0.298325762331409	0.270961489342924	1.1009895282715	0.270901214746429	0.780621548698498	0.801119434072446	0.883891796943657
NOTCH2	-0.0924564170063093	0.0687445389488011	0.178648666832196	62.7673683340999	-0.116034493682456	0.116222698321662	-0.998380655053415	0.318094810517101	0.80918635293407	-0.582031932453346	-0.503679099840308
NBPF8	-0.0865687617084357	0.102150993879957	0.396739425626703	11.8847561639606	-0.137558450534813	0.186572305193991	-0.737292978139411	0.460944201454155	0.880415190128853	-0.553395585663927	-0.575756514791427
LINC00623	0.103335557765876	0.0865960026924768	0.23274942613094	17.1856566602522	0.194958011321956	0.179218842700426	1.08782094775514	0.276674159993986	0.785351803660017	0.370260041940315	0.537743533723335
PDE4DIPP4	-0.384567902491989	0.171828945014489	0.025215467834097	19.0132055353178	-0.570389079409396	0.274329237740216	-2.07921359060365	0.0375977230508326	0.412814114138753	-2.00280223511716	-2.0251792698613
FCGR1BP	-0.37521749475281	0.125435589451958	0.00277777816886584	40.7421274920973	-0.533040884000155	0.205050821505159	-2.59955497904086	0.00933447245578322	0.263626556369292	-1.95732377126445	-1.90011112385762
SRGAP2C	-0.00653212976629303	0.0515335035350199	0.899134305084932	302.706738265321	-0.0284878225197553	0.0887846607098334	-0.320864238169017	0.748313275922952	0.950952682675473	-0.164113837294588	-0.210510990079281
SRGAP2-AS1	0.0287644190029874	0.122949537133638	0.815021429154858	21.3579390383693	0.0611570676453367	0.220905892172656	0.276846701750886	0.781897819296118	0.957394996219483	0.00756133047411382	0.0896834393650201
LINC02798	-0.0485061958513779	0.0507918102437545	0.339577527018801	394.934753257871	-0.0840831225415112	0.0787140122285606	-1.06821034985944	0.285425637154406	0.791720789553832	-0.368267078570205	-0.396683334527249
ENSG00000290735	-0.359711216971051	0.21309828843127	0.0914100524008903	20.0766168918993	-0.527598092141291	0.333136580523189	-1.58372908586833	0.11325538290189	0.624147989619763	-1.88190441916143	-1.88188481119611
H3-7	-0.533795286050987	0.204642271610185	0.00909582944261111	20.3462015011211	-0.77013359640477	0.322567514659631	-2.38751133144143	0.0169628798240078	0.323464570437113	-2.72861359632514	-2.69406503907387
NBPF15	0.0287666589638201	0.11477758499594	0.802100502928899	17.9189275469875	0.0244495748851758	0.200252601110214	0.122093669443621	0.90282483542334	0.989454032015846	0.00757222518379956	-0.0332391814912694
SRGAP2B	-0.0382206543413483	0.0522574995386994	0.464540483699894	422.693514055803	-0.0687290728973404	0.0904661914155941	-0.759721082781133	0.447421323865265	0.874664765165151	-0.318240316014228	-0.345267128158956
LINC01145	0.0984938350686085	0.0993609033702297	0.321552026484121	16.0181913419434	0.133951511518097	0.190001889902515	0.705000942816013	0.480809649431825	0.889067099640285	0.346710896618031	0.333450669207731
RNF115	0.0705385933488278	0.0899103219098293	0.432721041366104	47.6523639968022	0.0796226341410496	0.157067691670747	0.506931968593251	0.612202553855523	0.922186526392534	0.210742339362517	0.151519202545027
POLR3C	-0.0731618980829912	0.0799606849598641	0.360205605811313	21.6023519676605	-0.145540048539577	0.160416839578095	-0.907261662318961	0.36426844258376	0.83513121773296	-0.488187353063196	-0.602484544182521
TXNIP	0.159186641927393	0.125362841170381	0.204153305175753	122.187118490944	0.241213445670768	0.194278175940031	1.24158796789005	0.214388623357174	0.748666843953321	0.641908250556035	0.692639408964719
NOTCH2NLA	-0.123531228472997	0.0998870800754391	0.216195219659453	17.1256469180669	-0.150325156175863	0.17692967937064	-0.849632219481707	0.395529593055896	0.844805658201901	-0.733173436592904	-0.618508465390514
NBPF12	-0.0810610007514827	0.124855354543949	0.516183724775363	19.3917312766558	-0.139119859363924	0.223488889144766	-0.622491166770303	0.533618950281497	0.901474926656091	-0.526606966966517	-0.58098521473987
ENSG00000237188	-0.0272480490554976	0.127886804632312	0.831277196749253	20.8746494027275	-0.0641048461706006	0.219902360194298	-0.291515043831089	0.770657439949315	0.955487322129496	-0.264871816288622	-0.329781949903974
ACP6	0.0904885581288556	0.187476231427096	0.629332319570415	11.9745330737399	0.139432014147354	0.314457300434622	0.443405238023225	0.657472647860223	0.932262498119753	0.307774872854056	0.351803264172462
NBPF11	-0.0294395166449525	0.115346534438648	0.79854800143604	18.0364901469081	-0.0579226017040155	0.20877885073431	-0.277435197580082	0.781445958155984	0.957394996219483	-0.275530664793572	-0.309079427463332
NBPF14	-0.0992101397395194	0.112808530575461	0.379154076853842	12.1009158209794	-0.09657043358104	0.213208392351482	-0.45293917615513	0.65059254003086	0.930592696038707	-0.614880653467572	-0.438499674598627
NBPF9	-0.0211027142408108	0.0988831995916187	0.831006782067066	11.5985709046371	-0.0357536574795888	0.184055251154491	-0.194255025354197	0.845976199350754	0.976823472907546	-0.234982169224193	-0.23484213908495
ENSG00000274265	0.176367493995098	0.0982884004219723	0.0727513132763199	33.9034048350666	0.247216182398635	0.170148725519115	1.45294172286269	0.146239935306274	0.663610920927321	0.725472388240213	0.712740812667795
NOTCH2NLC	0.066970328551323	0.100127834471724	0.503592273625707	19.1785960607938	0.148342711026744	0.18765861640135	0.790492405152766	0.429240255932356	0.861738771233174	0.193387031857554	0.381642573035837
LINC00869	0.257698428695744	0.102675258800982	0.0120786018291881	15.0301629932259	0.404249434625089	0.203112554414376	1.99027300794203	0.0465608697131221	0.444124964916566	1.12104935954089	1.23859909046911
ENSG00000290790	-0.427754907181294	0.126518893942091	0.000722339143215817	37.309219095493	-0.594567757316201	0.207928941395379	-2.8594757099524	0.00424341914003271	0.189799401682492	-2.21285496077959	-2.10614656655365
FCGR1A	-0.216054813285848	0.117746605382173	0.0665185353950255	50.7875045785711	-0.293887234426125	0.193609520967206	-1.51793792452957	0.129030048254239	0.640203738605656	-1.18318916048521	-1.09925573487579
H2BC18	-0.434021756514182	0.15073963546616	0.00398583116979341	23.396193163118	-0.658684353098103	0.249037822063379	-2.64491693526966	0.00817109726932662	0.257537744504217	-2.24333562951684	-2.3208542297926
H2BC21	-0.173968380155286	0.182203949796463	0.339678711692045	16.0963677390908	-0.299916632825241	0.294150724802144	-1.01960188276597	0.307917311715824	0.806852589748491	-0.978489388966371	-1.11944642069159
VPS45	-0.00960528967852987	0.0879194959970561	0.913003438883014	53.7882825785591	-0.0304400148529314	0.15033295749824	-0.202483975300543	0.839538384809437	0.974787553883528	-0.179061056269506	-0.217048309301203
PLEKHO1	-0.0152393979974562	0.0577206933575012	0.791764767439164	70.7648247128184	-0.0316611497434539	0.107019006388185	-0.295846044660619	0.767347657519912	0.954783446654517	-0.206464202599793	-0.22113753168811
C1orf54	0.0737404357320834	0.146930283527406	0.61575641097678	14.9666775471782	0.117840184350799	0.247378825780985	0.4763551770398	0.633821361969759	0.927480236916537	0.226315443461373	0.279498562649617
PRPF3	0.0727370137171874	0.172265158465789	0.672850808657829	12.9255686884533	0.102890033382393	0.290083108389726	0.354691570817563	0.722820666419224	0.945627982762024	0.221435004756838	0.229434894415971
RPRD2	0.105153252238165	0.0735996608282446	0.153084942621586	54.2528667972408	0.119099914851048	0.136783896557673	0.870715909170137	0.383909289667032	0.840146230574736	0.379100934729077	0.283717030407003
MCL1	0.0299726503261349	0.105817636347558	0.776986616294796	41.5316498559841	0.000655871755834459	0.169603051881577	0.00386709878482854	0.996914509274792	0.999484720223507	0.0134379196120659	-0.112917310630872
ENSA	0.643504434269621	0.140244507594217	4.46556498571779e-06	24.0777868304934	0.957970753237335	0.247504807773458	3.87051371589584	0.000108606245982324	0.026426071772419	2.99753057491435	3.09284928817505
GOLPH3L	0.00177122337252869	0.0767557699712912	0.981589574732193	21.6425863388957	-0.0211444982922037	0.149362208204995	-0.141565249645905	0.887423417191391	0.985466325314898	-0.123728032085478	-0.185920352256482
CTSS	-0.00930033172310167	0.056647029717164	0.86958913408071	85.6259386021289	-0.011558143844869	0.0975640028866176	-0.118467298418466	0.905697404679667	0.990535295337363	-0.177577803374081	-0.153818464480517
ARNT	0.0369715190219629	0.059534230561982	0.53459120348652	52.6834450707299	0.0454365603497585	0.113935236588806	0.398792873127914	0.690045828813707	0.938912706922917	0.0474789802665033	0.037040073864989
SETDB1	-0.101663371014104	0.070079786634309	0.146868883206835	37.9696908525629	-0.153973117656613	0.129754426362817	-1.18665021281105	0.235365620919402	0.758432457468048	-0.626812666803855	-0.630724417837235
C1orf56	0.156814343531138	0.180262044013223	0.384341741194767	10.3905351184727	0.233230463006691	0.303213023403041	0.769196719814616	0.441776537406917	0.873725782773803	0.630369878126576	0.66590674275594
CDC42SE1	0.093916184277644	0.0557644414257921	0.0921509501726428	53.682899507309	0.117406172860448	0.106530604150515	1.1020886795551	0.270423120414581	0.779982855136034	0.324446142841047	0.278045185536003
SCNM1	-0.076936181847007	0.11912134748475	0.518367479936408	12.4610162469035	-0.145017367648411	0.211101744505968	-0.686954851973339	0.492111179508142	0.890396283446765	-0.50654469453104	-0.600734239267027
PIP5K1A	-0.0372254657122411	0.0537544732851116	0.488617628810297	78.4781508909568	-0.0656570227427798	0.105235234749714	-0.623907219848325	0.532688518520999	0.901474926656091	-0.313399922808074	-0.334979733733304
PSMD4	0.0982009561617175	0.214015838088297	0.646342594884375	10.2411829596608	0.180644780965983	0.3513909326956	0.514084924104943	0.607192617238251	0.921026767744623	0.345286393735183	0.489812725706242
PI4KB	-0.154347006521916	0.104648249367681	0.140236081015755	29.0860090076908	-0.238960706825057	0.180480358290583	-1.32402611058826	0.185494373191926	0.717450494870879	-0.883055055361128	-0.915322913002803
POGZ	-0.0901589932968046	0.0697386981334324	0.196076250322807	72.3461706097991	-0.133989564854698	0.124448221038957	-1.07666918607662	0.281628083181472	0.789103468444447	-0.570857735130454	-0.563805363994979
SNX27	0.254867323707316	0.0917079078143641	0.00545063067223659	66.0868615217229	0.35918913784059	0.152344030198565	2.35775000420051	0.0183860702747615	0.334978701445648	1.10727944602792	1.08770538019849
S100A11	0.174090266569596	0.101112199575499	0.0851142116574434	17.2346966840291	0.246540657585065	0.180621852252739	1.36495476328129	0.172267268408503	0.699533907696209	0.714396421496947	0.71047867831065
CHTOP	0.656622921360455	0.143661684641635	4.86284137148723e-06	11.5681970980601	1.04164838066259	0.260963109330828	3.99155414469742	6.5641696979148e-05	0.0173608018575721	3.06133620324679	3.3730611058918
INTS3	0.187316301847152	0.151761055302857	0.21709694991638	23.3407621883052	0.274112783893232	0.245853323205344	1.11494439171882	0.26487425205951	0.777620692701738	0.778725142132811	0.802809637837773
GATAD2B	0.143020678923931	0.0451337631737855	0.00153060233670591	100.558865266995	0.192865058866339	0.0857242260542819	2.24983143906384	0.024459647470226	0.359391390244891	0.56328032495053	0.530734850159653
DENND4B	0.0192113157476824	0.0732835792207509	0.793205532050365	49.9450978063564	0.0229967632972489	0.12504813861922	0.18390328357686	0.854089328823316	0.980486593453557	-0.0389030027610263	-0.038104221148573
RPS27	-0.180336848075466	0.207939083589402	0.385800625816177	30.6560846031952	-0.259955681886602	0.324502895282306	-0.801088944554561	0.423080155946905	0.859833439120174	-1.00946430965261	-0.985628923174613
TPM3	-0.131993385206504	0.0725694205560955	0.0689332776416205	57.6473860562174	-0.205022738410944	0.1354613360295	-1.5135148110919	0.130148941854017	0.642694878312339	-0.774331629888401	-0.801674616420467
C1orf43	-0.0897759154699336	0.118781706286851	0.44976557354239	15.6767243133821	-0.120902534128512	0.232554609991652	-0.519888787123387	0.603141091044796	0.919829986419949	-0.568994523216268	-0.519980738690266
UBAP2L	-0.049820620871912	0.0701807180602214	0.477772078802289	27.1864210048031	-0.0969718577171402	0.146438315052962	-0.662202769009385	0.507841279849534	0.895419856615859	-0.374660172053497	-0.439843926226131
IL6R	-0.0550698278355344	0.0621343750904229	0.375454751574877	83.2192151192743	-0.08804881659256	0.110488484418246	-0.796904917794492	0.425506254560014	0.860008968062646	-0.400191237201623	-0.409963280108228
ADAR	0.0954762156223681	0.116003836702027	0.410483198658116	44.6065359859804	0.132383366796347	0.188756826571616	0.701343465032878	0.483088694603614	0.889237913868422	0.332033815068736	0.328199412731597
FDPS	0.296827038306673	0.20844080552996	0.154436290904978	10.2371774162484	0.437639492725165	0.347891465154416	1.25797708929396	0.208400042066317	0.747406912891817	1.31136288462294	1.35041259620273
ASH1L	-0.0399382158728645	0.0357040869464468	0.263315315640006	221.587022506602	-0.0739038670121943	0.0672992630457049	-1.09813783491216	0.272144306408292	0.781187688610918	-0.326594182733705	-0.362595995023977
YY1AP1	-0.0419135668116136	0.072451365215982	0.562922386321414	45.8901763368106	-0.0817501437663239	0.130365062190526	-0.627086294384975	0.530602670655626	0.901474926656091	-0.336201884212637	-0.388870873258868
DAP3	-0.156561976543514	0.0562467792803107	0.00537786140198593	62.3563373238345	-0.220885737489013	0.100208734946785	-2.20425632163017	0.0275063228442727	0.37549117946844	-0.893828214871597	-0.854795145083581
KHDC4	0.246082832643464	0.121765823427806	0.0432847781821243	20.2435070792546	0.357531069626591	0.207057547257885	1.72672319536991	0.0842173878473798	0.578863695226679	1.06455348471632	1.08215299633629
ARHGEF2	-0.0233269279192212	0.0696563962358791	0.737711343144581	44.0100303615683	-0.0392994400368965	0.122156652161335	-0.321713466614925	0.747669774921276	0.950952682675473	-0.245800287983919	-0.246715924303095
PMF1	0.231678637391438	0.106362106864386	0.0293906629698048	10.987000962404	0.323461134369243	0.217694731052849	1.48584732760812	0.137319508423621	0.655949538987917	0.994494435809624	0.968062781523725
SMG5	0.0715642445016618	0.135292918817649	0.596834725445172	16.5164847291025	0.081507704338322	0.250119291314142	0.325875320972147	0.744518688369331	0.950952682675473	0.21573089603093	0.157831749431865
CCT3	0.0281028976129752	0.252113075838891	0.911244116033894	14.8659558286457	0.0885894312114492	0.38777194051545	0.228457559599828	0.819290546241099	0.967717357822253	0.00434382622588624	0.181546374484601
MEF2D	-0.0777801548563758	0.162714964704463	0.632639699456585	21.2612059344602	-0.146109341263086	0.272349676968112	-0.536477013263332	0.591628918386605	0.917769114092147	-0.510649606003341	-0.604390938445551
PRCC	0.335400316001398	0.175501605101792	0.0559923179539943	11.376078599934	0.533382550357979	0.289311980556628	1.84362413658696	0.0652379359496351	0.517625989625048	1.49897538925949	1.67102799889221
ARHGEF11	-0.00956329249547859	0.0770529182335393	0.901225562168679	73.2641105807005	-0.026528808488208	0.129462427239135	-0.204915117489691	0.83763844379186	0.974281892311983	-0.178856790592052	-0.20395082699145
MNDA	-0.202751928886102	0.0980930104740726	0.038740228972805	36.471124909429	-0.280241164884684	0.164765076590773	-1.7008529397326	0.0889706054066859	0.589713760719689	-1.1184866614941	-1.05355905263762
IFI16	-0.165596221535372	0.0460415437772873	0.000322317441362831	219.086615705284	-0.253128191910761	0.0828803857395842	-3.05413868012278	0.00225707717438336	0.140238658375426	-0.937768928021167	-0.962765662881029
DCAF8	0.0353729637360641	0.144879097411447	0.807110736096763	26.5845413310474	0.0310782202908252	0.239722761937664	0.129642342010504	0.896849401835916	0.986534342019508	0.0397039354968836	-0.0110417933091555
COPA	-0.0386047551945565	0.103740623756514	0.709797805784117	60.626391771014	-0.0670078737062539	0.171182204858	-0.39144181932835	0.695470685955004	0.939397897887631	-0.320108503718517	-0.339503337181281
CD84	0.0433887553547462	0.070792595385412	0.539942709466791	88.8403679385039	0.0673668238285589	0.12117225792249	0.555959136056135	0.5782387903236	0.915008533814542	0.0786911005007851	0.110478090470929
USF1	0.0717034916538413	0.108401908234629	0.508317563068329	10.7308002553276	0.0668998995488716	0.199091151621295	0.33602648336741	0.736850895635113	0.949229986901396	0.216408165595384	0.108914498084611
ARHGAP30	0.0100267497104881	0.0551982249911014	0.855857518976786	39.3478647139154	0.0186202102263751	0.106799786013356	0.174346887025098	0.861592852940253	0.980486593453557	-0.0835748466181899	-0.0527600130138326
NDUFS2	-0.172926558020242	0.217878815437365	0.427380410592732	15.1497394682444	-0.268771356145832	0.354431503742175	-0.758316778582258	0.448261365092724	0.875087895975302	-0.973422179959958	-1.01515002916897
FCER1G	-0.100107349379378	0.102608451451318	0.329250432801649	29.6475714628921	-0.142583471306507	0.172725760378087	-0.825490482684226	0.409093183779629	0.854865625878214	-0.619244496982508	-0.592583834683576
SDHC	0.0228753947341922	0.175336938089371	0.896198267669312	15.0726408854992	0.00376145190095434	0.294590488721301	0.0127684091814413	0.989812560262443	0.999484720223507	-0.0210816747088541	-0.102517634106746
ENSG00000283696	0.197793727300148	0.10995153513344	0.0720317512048975	12.147843876211	0.243073716801107	0.186269283477401	1.30495867200025	0.191906920862226	0.728710697555071	0.829685188798696	0.698868911054079
FCGR2A	-0.181086883095069	0.0945594799832158	0.0554851147302993	67.8937604151212	-0.263036331034175	0.161955532328519	-1.624126865272	0.104348735376822	0.608192789362365	-1.01311232602566	-0.995945113104355
HSPA6	-0.264373921312903	0.164530836825691	0.108090549385509	17.376343592583	-0.398949946536103	0.259555780854406	-1.53704897353024	0.12428131705196	0.637977427533394	-1.41820338329779	-1.45107992540848
FCGR3A	-0.00323860441606097	0.0927478009690215	0.972144811897175	77.2549153532361	0.00399546332828252	0.158578701437137	0.0251954599960348	0.979899058206513	0.999484720223507	-0.148094806064439	-0.101733998510998
FCGR2C	0.15163990646324	0.16266331939861	0.351216784553528	24.8621087191714	0.226580874431042	0.263105582210483	0.861178514448158	0.389139731582239	0.841974598002786	0.605202478402978	0.643639222043602
DUSP12	-0.0207096251551429	0.114808157741555	0.856850632881229	11.8034491286629	0.0243199278024844	0.219091312191784	0.111003615612087	0.911613479609746	0.991656794790073	-0.233070264602265	-0.0336733315242047
ATF6	0.0427949127905824	0.0462909730912099	0.355238326118033	224.985549630068	0.0523833899573991	0.0833529768098201	0.628452539576578	0.529707528176773	0.901474926656091	0.0758027721688167	0.0603029675633573
OLFML2B	-0.283944140135335	0.15026376381743	0.0588063717182728	28.9799264130387	-0.396682827830949	0.230259538490146	-1.7227639316576	0.0849312237537784	0.57918905167515	-1.51338891040335	-1.44348801018696
UHMK1	0.127446213515571	0.170571329564865	0.454959417599989	20.6025588337125	0.192258384604754	0.278745954804899	0.689726187199096	0.490366394438976	0.889667172222563	0.487529322228842	0.528703276095816
MGST3	0.592722511924599	0.224586468448458	0.0083108592334347	12.6576201750937	0.853416241326354	0.35284031113702	2.41870391332623	0.0155759127633198	0.31749790496667	2.75053772880963	2.74272691096937
UCK2	0.0588297971215999	0.132860803084125	0.657915665471349	24.6188486188248	0.0698039639982817	0.224888468722181	0.310393700463651	0.756261584048519	0.953435680117945	0.153793158018523	0.118639357681791
POGK	-0.0493309374065196	0.132677173310552	0.710032984284004	11.9689432154914	0.0111337934581796	0.251078464479136	0.044343880632203	0.964630294369329	0.999484720223507	-0.372278452196853	-0.0778298257624663
POU2F1	0.0509884898390825	0.0872279854548517	0.558855186383468	86.5712809820855	0.0741644396464532	0.151900169689082	0.48824461353965	0.625376587452154	0.9260777347924	0.115654649008721	0.133241310976596
CREG1	-0.0148096359381357	0.0924297222770111	0.872703123451462	50.3725384723511	-0.0158764726011657	0.15186401377419	-0.104544007540672	0.916737646621941	0.992557207995934	-0.204373928162008	-0.168279280203109
MPZL1	0.00903444808168013	0.057723005957388	0.875628027829422	130.384897264895	0.00383043416978248	0.104257965914231	0.0367399664495049	0.970692341522813	0.999484720223507	-0.088401198047512	-0.102286632732384
MPC2	0.301603972839556	0.31936626237452	0.344974119248818	10.0146180076657	0.491822108097038	0.481970443336209	1.02044039193075	0.307519645659191	0.806852589748491	1.33459691361295	1.53185427433302
DCAF6	0.0655184595229981	0.0909679659038956	0.471379325635301	160.991833209212	0.0823096416191743	0.150090951995464	0.548398424587658	0.583418357957187	0.915496934895977	0.186325438933977	0.160517202044192
TIPRL	0.247916092508429	0.277147930303474	0.371040403471092	10.0370720313361	0.392548104818317	0.42445265523408	0.924833665139477	0.355052436138792	0.831090686312775	1.0734700843799	1.19941477088754
SFT2D2	0.0636620199863906	0.06968541276816	0.36094647616733	53.3106600109046	0.0605035283263186	0.124461949498409	0.486120686443947	0.626881600872769	0.9260777347924	0.177296098105705	0.0874949279771345
TBX19	0.0585434607129614	0.0970803843644975	0.546481355152046	17.4047797992333	-0.0241467844489374	0.187668012556577	-0.128667555647811	0.897620708806095	0.986889355370593	0.152400476504174	-0.195974127526767
C1orf112	-0.0196447395244095	0.090516498525283	0.828185448904677	23.298637059427	-0.0105680595486294	0.160295267561353	-0.0659287058776356	0.947434586309585	0.998710340495859	-0.227890879487148	-0.150502962728392
SCYL3	0.101265354586101	0.133159784708104	0.446967712922498	12.2332473872972	0.125314771836611	0.245161975982571	0.511150929235128	0.609245376243971	0.921026767744623	0.360190998631682	0.304528762603039
PRRC2C	0.00744615478484927	0.0354488366789326	0.833625860816021	152.967107867263	-0.0273055462317343	0.0731903837532368	-0.37307559861683	0.709092179220918	0.942225978890073	-0.0961263306088193	-0.206551893748477
DNM3	0.537283371826523	0.292256583542847	0.0660040551424253	13.0538834096154	0.802246433116173	0.433618678682991	1.8501196386484	0.0642963080110657	0.514624265304358	2.4808931315573	2.57137423986742
SUCO	-0.0447887332764754	0.0905987557436616	0.621049367481893	36.1536912070109	-0.0849594723182899	0.162151749797993	-0.523950388596677	0.600313046592556	0.919829986419949	-0.350186103702325	-0.399617972750903
PRDX6-AS1	0.149807756995046	0.111767948564409	0.180132783446413	21.1746648000655	0.199148386911958	0.20605276865462	0.966492167090291	0.33379796454933	0.815786668683638	0.59629127948136	0.551775871841898
KLHL20	0.140255353757223	0.0673055531124389	0.0371728985247446	32.5929772728763	0.15695356282478	0.138971205754436	1.12939628013388	0.258730701363388	0.774960287143993	0.549830350987557	0.410477788716067
GAS5	0.187890487147078	0.127377799577104	0.140195167787682	15.1737977669729	0.347289844993267	0.24502981922367	1.41733706572363	0.156384403168599	0.676942600126371	0.781517861566645	1.04785814048951
ZBTB37	0.0871095600969692	0.0746815132595774	0.243447114446344	25.6297342410655	0.124489685773562	0.170892490454061	0.728467853928475	0.466327239841358	0.881500497189243	0.291340120045615	0.301765791512514
RC3H1	0.0672342896867031	0.0463661076125075	0.147037869227936	89.8084183859123	0.0843972773040948	0.088518241843176	0.95344502496579	0.340364637825765	0.819650867733226	0.194670884635825	0.1675080813031
RABGAP1L	0.0147018114946248	0.053513193471052	0.783521787903845	273.644247749154	0.0141592722649347	0.0913285400265094	0.155036664998967	0.876792412267686	0.982515959224473	-0.0608363057663083	-0.0676983851135121
COP1	0.0178010861194198	0.0324260623512	0.583022849100565	220.143205892071	0.00603912950120117	0.0645695299621032	0.0935290918912624	0.925483238997454	0.994649212512635	-0.0457620701901648	-0.0948903602442314
RASAL2	0.238768385723233	0.094059750874062	0.0111336555483621	208.938792764578	0.320429760403925	0.147095867884181	2.17837363491559	0.0293782311113628	0.376279138219106	1.02897751635822	0.957911599718773
RALGPS2	-0.334346536228082	0.143990080688442	0.0202323489521106	59.7187442978282	-0.488297641301862	0.225653662356349	-2.16392517720696	0.0304700923029038	0.377035670988503	-1.75853581872369	-1.75027913467713
FAM20B	0.181638259941723	0.177042994078212	0.304912489771311	10.2132494111944	0.24656770158891	0.313508004680687	0.786479764177132	0.43158646969186	0.864993290515647	0.751108311856173	0.710569240743034
ABL2	-0.0297155569120493	0.0462229066279796	0.520305130846401	79.259942581527	-0.0341092649976461	0.0902300922213891	-0.378025381088556	0.705411739200564	0.941100076499297	-0.276873267988987	-0.229335551236048
SOAT1	0.0277933587156019	0.0451149954691526	0.537857632742055	104.680192635052	0.0466412173534495	0.087800695503335	0.531216946358675	0.59526845099938	0.918573817206806	0.00283829256918648	0.0410741166445954
TOR1AIP2	-0.223057498048001	0.169325346482353	0.187727757706851	19.1465831630162	-0.335301631285544	0.281320170919071	-1.19188620634673	0.233305867457439	0.757838159063717	-1.21724878170292	-1.23794039624464
TOR1AIP1	-0.0850930201100261	0.130926218071515	0.515736732245405	20.1959903433758	-0.130731255951143	0.226048366164546	-0.578333115913702	0.563039240592609	0.912180827181596	-0.546217881459863	-0.552894243679539
CEP350	0.0705310332641066	0.0746394669506009	0.344681195307902	184.58436435325	0.0964275083511897	0.125742286733779	0.766866190014066	0.443161077498441	0.873725782773803	0.210705568662318	0.20779379461721
QSOX1	0.012097127364156	0.10961097398211	0.912120544565194	20.8464046898127	0.0502826334036606	0.213353923090292	0.23567709782576	0.81368324263547	0.965782471210061	-0.0735049547043559	0.053268150365305
ACBD6	-0.0780227428341308	0.0605730025879472	0.197718865515184	75.8738031237278	-0.130665650856326	0.112543815323988	-1.16102027001812	0.245633656322779	0.767587257291848	-0.511829504130266	-0.552674551469852
XPR1	0.199640674729258	0.0676680020387912	0.00317469025958348	97.891341233573	0.268755257304316	0.118816937380252	2.2619271564307	0.0237019042237989	0.352295450331645	0.838668361964575	0.784868853542868
STX6	0.193976387140294	0.074183404334792	0.00892740040564478	62.0325261848041	0.251226875066169	0.128863757676273	1.94955416166966	0.051229281355921	0.463608035670894	0.811118429859832	0.726171445409823
MR1	0.016315288380739	0.0849804940110122	0.847751113922582	26.697114807398	0.00275125971866238	0.150005283331307	0.0183410854442096	0.985366751526581	0.999484720223507	-0.0529886853962495	-0.105900471268281
IER5	-0.0346633360532757	0.184788481323342	0.851202881854341	14.251656821457	-0.0566330010612313	0.300277666376853	-0.188602108656846	0.850404680006431	0.979180705750353	-0.300938250084115	-0.304760933364464
GLUL	-0.319823359603431	0.141807438675497	0.0241122739772852	82.7218993346535	-0.437812052814735	0.212883413631361	-2.05658132470983	0.0397265161549605	0.417524200418134	-1.68789806884426	-1.58121771463253
RGS16	-0.0759921388192316	0.21913567349338	0.728755677944132	22.4827638978096	-0.118933270176975	0.3141288943025	-0.378612958992701	0.704975297511949	0.941100076499297	-0.50195306303093	-0.51338625162839
NPL	-0.0603335946341639	0.0837245858090694	0.471143465698862	198.167461797582	-0.0892442235384982	0.132215449284711	-0.674990888139863	0.499681554039271	0.893025962212041	-0.425793118398476	-0.413966347158997
DHX9	-0.0313026038540163	0.0950704351219884	0.741961461807072	51.6469859741544	-0.059307798351587	0.162459588076426	-0.365061853558849	0.715065235126001	0.942823833216923	-0.28459233853608	-0.313718044528065
SMG7	0.0726927257315274	0.0773151163146009	0.347107994623374	54.6517846642256	0.0850193026094883	0.145264448001063	0.585272609915307	0.558364428836718	0.910378526745285	0.221219597085737	0.169591061507646
NCF2	0.108040613124943	0.126119376712138	0.39163637554445	20.2340247626763	0.131940555072172	0.208518005228744	0.632753775518968	0.526894446901738	0.901474926656091	0.393144465383774	0.326716566217474
ARPC5	0.0440179451153861	0.0925550387599054	0.634368855083118	34.3882578587678	0.0580964442938233	0.167729154537762	0.346370578531375	0.729064233162861	0.946751768944622	0.0817513503405717	0.0794343099493954
RGL1	-0.0082103279727306	0.209447079266443	0.968730924252889	85.4006417887402	0.0136874445988724	0.312116456830793	0.0438536459687312	0.965021064883894	0.999484720223507	-0.172276248881129	-0.0692783975018229
TSEN15	-0.0052323358621785	0.17144681082669	0.975653370223901	10.4736652055115	0.0177582073283735	0.310349183185466	0.0572200872130573	0.954369877091959	0.999311310431507	-0.157791906558181	-0.0556466077507817
EDEM3	-0.0333354838960032	0.0561560557896476	0.552764799383637	51.2373759004804	-0.0207139307256605	0.105686765125819	-0.195993610940791	0.84461516674875	0.976815376019531	-0.294479849763963	-0.184478507833029
NIBAN1	-0.0850966463178286	0.0812069673532362	0.294685446995111	121.6178060262	-0.0940814671260463	0.139909269704255	-0.672446274109777	0.501299632188114	0.894195095833049	-0.54623551859025	-0.430164856367641
RNF2	0.0205979680261613	0.0959719058462022	0.830059719349214	28.2961717285615	0.0203874814973194	0.165423226185195	0.12324437122569	0.901913590211102	0.989078036138967	-0.0321586107214309	-0.0468419401612985
TRMT1L	0.0105134004871887	0.122015495056878	0.931335674308802	16.0305405700259	-0.048344342800433	0.233633306428386	-0.206924019265428	0.836069197799222	0.973923217800111	-0.0812078771368121	-0.277004649287627
SWT1	-0.105641268728292	0.133496157421681	0.428743779191204	15.2734749965929	-0.147385573588818	0.237715591118127	-0.620008022593599	0.535252505132829	0.901474926656091	-0.646160344728795	-0.608664665973757
IVNS1ABP	0.0351419662758619	0.0805766112855098	0.662741612566484	41.9227058233987	0.0578399989582819	0.137443400882107	0.420827763188823	0.673880856879571	0.934570833155752	0.0385804112681102	0.0785755497786293
TPR	-0.0612359783790228	0.0659609700372657	0.353217304951433	50.8157717770548	-0.0954663644014873	0.11657973966134	-0.818893271496519	0.412847309137792	0.855789124521571	-0.430182127698026	-0.434802470922963
ODR4	-0.105970776727287	0.138323406903053	0.443611578251168	24.0639414577141	-0.16977357656707	0.234507697782217	-0.723957371858796	0.469091906040447	0.884253506180366	-0.647763003996655	-0.683635517832425
PDC-AS1	0.473187975259378	0.177875140594651	0.00780883630457748	11.4996860980969	0.705806441742459	0.309906176025934	2.27748427215402	0.0227573227796375	0.348625689188603	2.16914627973923	2.24842501060595
PLA2G4A	0.0792254427465856	0.0510051140007162	0.120355229592641	132.503946123975	0.10035470713594	0.0909250202074656	1.10370838419347	0.269719657489278	0.779543208672961	0.252993391653483	0.220944830848404
LINC01036	-0.0565763972746047	0.218009931964266	0.795239503213341	12.0517892785548	-0.22342778674618	0.352994467655897	-0.632949825615908	0.526766408764225	0.901474926656091	-0.407518881694523	-0.863307722041054
RGS18	0.184146000974773	0.100844011322755	0.06784303821569	23.8065007699956	0.247608321770602	0.171172756030724	1.44654048642039	0.148025664884398	0.663610920927321	0.763305449468224	0.714053972344981
RGS1	0.321688727751127	0.239233982990425	0.178734571192496	121.161159811668	0.440582659901713	0.381994813442034	1.15337340821924	0.248757151277319	0.767869937888213	1.43228503863548	1.36026839935778
RGS2	-0.484897226718578	0.357310358343937	0.174757139081666	12.8632850510419	-0.611086422725909	0.484722767911708	-1.26069263335536	0.207419609092473	0.746587859236398	-2.49078347320667	-2.16146272934572
UCHL5	-0.0463473841947794	0.168610316008875	0.783409433221324	12.7581114854045	-0.0614290182451628	0.297223156319205	-0.206676421197784	0.836262572974595	0.973923217800111	-0.357767061819272	-0.32082138744594
RO60	0.0232435341829531	0.231088575689057	0.919881657275814	10.456745645514	-0.00158319307008122	0.396088101215898	-0.00399707303809729	0.99681080562658	0.999484720223507	-0.0192911199993434	-0.120415281643684
CDC73	-0.017170049682172	0.0484336652048564	0.722959325157312	74.8912780504598	-0.0387971532006184	0.0933790793345231	-0.415480142630564	0.677790448823947	0.935670666611675	-0.215854496082678	-0.24503391309246
DENND1B	0.208719789813109	0.191629555033069	0.276072880768018	17.5766815902498	0.29314672313471	0.327306017344137	0.895634994777652	0.370447739101734	0.836463844452802	0.88282731403096	0.866548714545325
NEK7	0.15769317157421	0.0469450329621051	0.000781960939861873	109.521473154613	0.22383705642335	0.0794156719444582	2.81855017961565	0.00482410699884173	0.199626141999689	0.634644317327993	0.63445098075287
PTPRC	-0.01164794827272	0.0409450171170513	0.776044246791024	408.103396905845	-0.0285527285388983	0.0746666203074204	-0.382402851787585	0.702162575407489	0.941012325667274	-0.188996128368027	-0.210728341289688
MIR181A1HG	0.840565892173288	0.338937517176047	0.0131381459120841	41.0187409038274	1.23355980976937	0.531623782022432	2.32036235300949	0.0203212836542816	0.341942681215621	3.95599705466833	4.01571616250966
LINC00862	-0.108420705481878	0.267352583065903	0.685084638395461	10.5303475546986	-0.141438420992876	0.430647161813915	-0.328432260872515	0.742584853917134	0.950471981649306	-0.659678954553606	-0.588749397216448
DDX59	-0.0952850720598562	0.199510467428898	0.632938952847485	10.5281942779519	-0.164140900621599	0.350793179787919	-0.467913602883711	0.639846375358391	0.928401568762011	-0.595789929985957	-0.66477333908937
CAMSAP2	0.112537188851247	0.115242293581226	0.328803470800265	59.4040550731579	0.165564746785757	0.184130232554833	0.899171985439454	0.368561059793643	0.835615701350998	0.415014886688812	0.439314116712508
KIF21B	-0.0251864445688951	0.102438101095836	0.80578295335356	16.5150585385178	-0.061726718587326	0.202820299565209	-0.304341916068811	0.760867414316841	0.953435680117945	-0.254844595258496	-0.321818298526945
IPO9	-0.199052405272874	0.0841196448692168	0.0179668271703561	30.0028199818474	-0.351225202564251	0.162267284917648	-2.16448560621754	0.0304271000993064	0.377035670988503	-1.10049293805341	-1.29126376343181
RNPEP	0.0905605923715228	0.0793197064029005	0.253572012175052	24.9953724895132	0.138893787047952	0.157834059725573	0.87999882464816	0.378859946274689	0.838490537578693	0.308125232623671	0.350000899567866
PPP1R12B	0.0112946874623151	0.133695381376879	0.932674199236939	34.5779664103553	0.0190508810741006	0.228885817423632	0.0832331215998427	0.933666176873886	0.997057617287081	-0.0774078576672865	-0.0513178227320091
KDM5B	0.286981122297967	0.222161339975492	0.196437169042428	16.321300441394	0.385901314300455	0.339227408895336	1.13758883917166	0.255292209166907	0.772992786641262	1.26347437026195	1.1771566200496
KLHL12	0.150283943499566	0.151160492199263	0.320124921564029	12.1452970266351	0.245543937643718	0.268565732772004	0.914278732097854	0.360570402981623	0.832618882957197	0.598607352890892	0.707140955730397
CHI3L1	2.83872815871284	0.933045349651618	0.00234673889080607	10.5422924026221	2.98967538066611	1.13431275865987	2.63567112142709	0.00839710739635511	0.260610225979735	13.6746481494127	9.89643184940204
BTG2	-0.0453487426886999	0.121243629657904	0.708382070967522	43.239711259801	-0.08304997193043	0.191654241249192	-0.433332293556953	0.664773380527604	0.932574894795683	-0.352909874528309	-0.393223616325214
ATP2B4	-0.0177418851543238	0.284595997675948	0.950291597486092	42.7357170798207	-0.0601884672230624	0.460767901505633	-0.13062643258436	0.89607083170824	0.986534342019508	-0.218635786436572	-0.31666714613235
PPP1R15B	0.31374077613229	0.263240848855658	0.233324281938728	10.3848993288389	0.488430838891939	0.410919072581829	1.18863024736987	0.234585199828741	0.758432457468048	1.39362783346507	1.52049790898702
PIK3C2B	-0.375400681830681	0.164545347402691	0.022522299602131	20.2321285933009	-0.578699735484628	0.27882155855989	-2.07552005115244	0.0379383624903848	0.413290033435097	-1.95821475560776	-2.05300921816306
MDM4	0.035046211972015	0.0628080630525465	0.576851855612548	101.071149135681	0.0462635760330681	0.1072271542002	0.431453920214007	0.666138350987877	0.933023161192553	0.0381146819900174	0.0398095066874892
DSTYK	0.0770967773688572	0.246821420253229	0.754768058795602	11.2773064242622	0.129797307732118	0.401967323178541	0.322905122500385	0.746767096765807	0.950952682675473	0.242640000214743	0.319539459845651
ELK4	0.0203911812166355	0.0656091083685493	0.755954172205835	31.646552613329	0.0461408671181292	0.125915164446794	0.366444084164511	0.714033729470375	0.942823833216923	-0.0331643793151184	0.0393985905422412
NUCKS1	0.0294026026493425	0.120005904771414	0.806448972831018	26.5802979522376	0.0522109867801126	0.208855304396076	0.249986405330166	0.802597861902784	0.963683688831077	0.0106653247278129	0.0597256399170791
RAB29	-0.0511670822997645	0.0751517952983621	0.495966556145895	28.1360176301308	-0.0983562222453969	0.143939272716931	-0.683317487916054	0.49440624602944	0.891964359518	-0.38120908404576	-0.444479756767477
SRGAP2	0.0201925370875745	0.03182755079598	0.525796463758087	1073.80514687604	0.0174039772975278	0.0580392854219195	0.299865464762508	0.764279777893377	0.954417768576287	-0.0341305435825014	-0.0568328201696484
IKBKE	-0.163675908301268	0.0709751633177434	0.0211049790660591	29.8142624641147	-0.241806425547599	0.135762963722449	-1.78109271422465	0.0748973057840312	0.550907268542034	-0.928428918639848	-0.924852389883183
RASSF5	0.0544193501433471	0.105349256061792	0.605462427071612	17.2368751078848	0.0477247089982581	0.193544274827087	0.246582902237204	0.805231038061505	0.963683688831077	0.132341649264061	0.0447024121952061
MAPKAPK2	-0.0715866199207954	0.0734329135216302	0.329630994611576	30.6671018685672	-0.140668930546008	0.138107278796999	-1.01854827472761	0.308417471402557	0.807187277383697	-0.480525523445092	-0.586172599529098
PFKFB2	-0.0688678552720483	0.110703144401271	0.533879505551263	18.6250196892616	-0.0973062835985369	0.202932997064065	-0.479499563926599	0.63158327836443	0.926717951691878	-0.467302010283842	-0.440963820360335
CD55	-0.126324229781583	0.143842850257385	0.379829765215822	16.4587412101242	-0.204780204490809	0.242292029884249	-0.84517928463697	0.398010746510223	0.846575013093743	-0.746758021628796	-0.800862441497369
CD46	0.38689632614337	0.132990026181307	0.00362339787144172	20.1785167624011	0.585133972966938	0.234994036441769	2.48999498807253	0.0127744896710401	0.291315726427616	1.7494414118253	1.84432832593168
MIR29B2CHG	0.169810934857769	0.0679397649121928	0.0124391988827288	113.042702408667	0.217977555011738	0.113398541666533	1.92222538145805	0.0545774044246271	0.477003378038802	0.693582630483894	0.614829230089251
TRAF3IP3	0.215910712338857	0.0579818224864292	0.000196273217116275	58.0744210104301	0.282675237704904	0.106790252856212	2.64701346934269	0.00812061184641817	0.257279593030009	0.917802485090575	0.831482782864825
RCOR3	0.131641219683419	0.105019865022821	0.21002788953077	35.4113988628475	0.176171581492626	0.180313897498694	0.977027194999774	0.328555689114024	0.811969577007309	0.507932971105778	0.474833293401491
LPGAT1	-0.226578962068931	0.103375924024098	0.0283942224027446	31.4639319213926	-0.2953764557575	0.184647173350115	-1.59968035469153	0.109669512182838	0.619999667851492	-1.23437645983758	-1.10424270007888
INTS7	-0.0748972519013983	0.147605527050101	0.611863694484011	11.9686537538725	-0.136366086742003	0.30896909207706	-0.44135834372712	0.658953594269894	0.932574894795683	-0.496627757813827	-0.571763638367425
PPP2R5A	-0.124986399574095	0.0666736490023312	0.0608478203652669	29.3806009583414	-0.259033645504479	0.145512050990617	-1.78015252854337	0.0750510019424855	0.551371068618526	-0.740251090120625	-0.982541293917123
PACC1	-0.201965207676844	0.0885589420359252	0.0225736759759553	16.614105803083	-0.270122292395207	0.164040666133346	-1.64667883130656	0.0996240775473455	0.600995758701488	-1.11466021102527	-1.01967391821441
BATF3	-0.0648872109970591	0.133083234521988	0.625855416446275	17.1422003885747	-0.0939025018141891	0.221393175759393	-0.42414361459922	0.671461079319244	0.93335429730238	-0.447940973650962	-0.429565554058447
NSL1	0.0323957153198416	0.0548216837639727	0.554568085127334	65.6590572285986	0.0588136122532829	0.105865316158006	0.555551283344797	0.578517642783286	0.915008533814542	0.0252232103504933	0.0818358949812832
TATDN3	0.00544036141725519	0.106074453735626	0.959095918699305	28.3334123459073	0.00894870446767979	0.18152513164617	0.0492973308242667	0.96068234662714	0.999484720223507	-0.10588209781263	-0.0851470475425378
ANGEL2	-0.130906852038055	0.130138346715811	0.314461128942811	18.3414958110239	-0.16497551723965	0.230783857059266	-0.714848600512312	0.474702600406024	0.887405014834002	-0.769046955593498	-0.667568225211703
SMYD2	0.484075076233664	0.224571382907186	0.031118739704383	10.1641782668001	0.740175135814869	0.376948475574806	1.96359763674911	0.0495767716873582	0.455552118087915	2.22209890404515	2.36351568101463
PTPN14	0.220447090554259	0.280165011121619	0.431371243970218	33.8831258125619	0.332148788327747	0.405784892289648	0.818534141213568	0.413052255399529	0.855789124521571	0.939866497532185	0.997155185100547
GPATCH2	-0.144448237924366	0.0774060610028453	0.0620259529194052	50.3299254873386	-0.250260046614642	0.149140876909083	-1.67801109797149	0.0933449324997905	0.589713760719689	-0.834909476857232	-0.953161085987175
RRP15	0.0746352657778463	0.17550311716575	0.670643784622201	16.4771667913754	0.102255058261557	0.288394312598173	0.354566833653308	0.722914126700686	0.945627982762024	0.230667713119094	0.227308549079836
LYPLAL1	0.0831856950595136	0.0809010249420151	0.303836800580348	48.1484254377757	0.122180587829649	0.144664123831325	0.844581120693814	0.398344753604624	0.846890543807527	0.272255245968827	0.294033300139862
EPRS1	-0.0439621478817997	0.189201318719064	0.816261166528584	13.2458196240512	-0.0689253867972346	0.319919077681824	-0.215446316289347	0.829419362569992	0.972324203266944	-0.346165762018676	-0.345924525798266
IARS2	-0.0662634691597791	0.134091747916477	0.621189547479387	13.8922655329054	-0.143272919639233	0.253085480699189	-0.566104856127734	0.571322502342571	0.912877973718652	-0.454634810845142	-0.594892594820299
RAB3GAP2	-0.00491769837745075	0.0715304361803441	0.945188830737362	58.7492401773087	-0.00765438960773421	0.128650743584334	-0.0594974377487102	0.952555906244113	0.999311310431507	-0.156261574419194	-0.140745937159113
DUSP10	0.332732420498855	0.190774878784212	0.0811398680195613	21.1553586655189	0.503607100233997	0.300989441746093	1.67317198009499	0.0942934446833672	0.591855328596459	1.48599929318329	1.57131875450634
MIA3	0.0676594249584816	0.145603767806377	0.642159323761562	30.7966821163099	0.085275314107026	0.238588996209761	0.357415117468595	0.720781061071186	0.944734150936441	0.196738655328762	0.170448368882254
AIDA	0.138293724221491	0.0979408702699435	0.157946307290966	86.49756568855	0.18806925115719	0.158461712267255	1.18684348708791	0.235289361960015	0.758432457468048	0.540289387596261	0.51467509754775
BROX	0.104625919588473	0.0750937931052251	0.163538197317089	28.2024566761489	0.239158910557291	0.151868479076085	1.57477649089693	0.115308044687909	0.624147989619763	0.37653609696838	0.685759373805687
FAM177B	0.230553928690586	0.139344091897999	0.0980126642315102	86.5116506842003	0.321701599355953	0.214213744255694	1.50177851787119	0.133154318037627	0.650904938907967	0.989024083561535	0.96217061512775
ENSG00000287684	0.240801921399736	0.0940383868625285	0.0104468474102638	228.9119282067	0.331271651178919	0.146456422228227	2.26191276653398	0.0237027934479244	0.352295450331645	1.03886821645781	0.994217910198965
DISP1	-0.0859879972328386	0.0899717481068567	0.339212602422748	420.765091887406	-0.150093736732105	0.14198177725178	-1.05713380715005	0.290450524011828	0.794153235886687	-0.550570866470163	-0.617733509587082
TLR5	-0.109465807713673	0.0868409898495613	0.207477673140333	75.6817534689854	-0.176127259775966	0.138763225330132	-1.2692646726605	0.204346681711748	0.744335847217105	-0.664762117277292	-0.704912138309638
TP53BP2	-0.206505031242424	0.108321442353435	0.0565970917689774	20.8085822709701	-0.314880803680008	0.195437460903904	-1.61115889565734	0.107145094262305	0.613500374542056	-1.1367409809429	-1.1695570374103
FBXO28	0.105961762107457	0.0825831413552517	0.199459871233936	47.4411305198573	0.148760585391009	0.137830635628934	1.07929985748235	0.280454076420343	0.788335447682409	0.383033360767684	0.383041911649885
DEGS1	-0.0310593184267932	0.115710655268741	0.788374288156651	20.7595241836737	-0.00899830370951209	0.20474220558588	-0.0439494323301001	0.964944712039658	0.999484720223507	-0.283409048158111	-0.145246311093002
NVL	-0.0294138150409261	0.0969382965851003	0.761563540275872	36.0947192971316	-0.0775889847079599	0.161279482336376	-0.481084038614006	0.630456771713896	0.9260777347924	-0.275405657467445	-0.374936372730706
WDR26	0.0618899024730167	0.0408267411055711	0.129540641054249	70.4178067678156	0.0577216511426612	0.0835862124805774	0.690564262091356	0.489839412707292	0.889667172222563	0.168676882289367	0.0781792376751641
LBR	0.0318194189703174	0.0666884315205761	0.633265627930084	26.8429049121331	0.0521264059659123	0.128186775923255	0.406644176752838	0.684269346072546	0.937848855179606	0.0224202232047598	0.0594424035919073
TMEM63A	-0.127534247708623	0.0774588854823929	0.0996656597911986	31.8054328273163	-0.171973143499739	0.137804127856089	-1.24795349874666	0.212048086997277	0.747406912891817	-0.752643300441337	-0.691001221992038
H3-3A	0.143263445753696	0.114974421924338	0.212747420969754	33.5640956611871	0.188701416545754	0.197538074434988	0.955266052306578	0.339443170349871	0.819053076254767	0.564461092976918	0.516792033915064
ACBD3	0.0255326251365586	0.0772952973483625	0.741153857090872	37.9507826998998	0.0438137840090378	0.133887816683536	0.327242501179912	0.743484477601353	0.950728626707805	-0.00815745149065165	0.0316058721294387
PARP1	-0.101558442429507	0.177823788751727	0.567919368744963	19.5327884423401	-0.142064969170346	0.284084942903423	-0.500079193632737	0.617019315891655	0.92483638996674	-0.626302315707429	-0.590847523192269
ZNF678	-0.00198746286019004	0.0723687466201394	0.978090450742661	27.8492982435994	-0.0224846086816212	0.145557559271683	-0.154472284326049	0.877237362810609	0.982515959224473	-0.142009510362853	-0.190407988673936
ARF1	0.12263733484956	0.178223685786563	0.491384098637067	17.647967023503	0.233088705791998	0.316683001886745	0.736031629115847	0.461711449405272	0.880435970762467	0.46413992353258	0.66543203944484
ABCB10	-0.119182378922573	0.128182474905435	0.352481458811507	15.1186627375011	-0.186719913547145	0.240720683184171	-0.775670420494318	0.437943609210968	0.871645655661284	-0.712021525083087	-0.740383827206621
LINC01736	0.458827295722968	0.0916802540617377	5.59645314276925e-07	29.0391730746217	0.680461829220227	0.157158471661907	4.32978141123754	1.4925742357337e-05	0.0122487593683123	2.09929888234067	2.16355334104858
GALNT2	0.236016760711354	0.0592888885527253	6.86858989002612e-05	280.355202361141	0.329825505710451	0.0994432594412616	3.31672058582582	0.000910806559599402	0.094325971968921	1.01559417713606	0.989375193419451
COG2	0.0620893749130068	0.201488622992054	0.757965720271247	12.2438238533409	0.105796925622842	0.339137194801192	0.311959075101928	0.755071625630336	0.953435680117945	0.169647075291079	0.239169223455479
TTC13	0.107736864153322	0.0497448034607298	0.0303271360087436	53.8510925202024	0.153125615514779	0.0902140103166178	1.69735958946249	0.0896286976277824	0.589713760719689	0.391667092737416	0.397659116546887
FAM89A	-0.187358204863469	0.0903324363148106	0.0380703342939489	16.9410069491367	-0.19106197958628	0.183119460047064	-1.04337343249688	0.296775373177762	0.797053709146996	-1.04361474777118	-0.754924132123355
GNPAT	-0.0566084721967933	0.0642522335072898	0.378298828909525	29.5722031557001	-0.0547659863935833	0.129157991640085	-0.424023211402943	0.671548885452753	0.93335429730238	-0.407674887531917	-0.298508849147655
EGLN1	0.312841777747737	0.128288550927085	0.0147451316883777	58.2468530134522	0.429462390118418	0.203180314001726	2.1137007895104	0.0345408310408906	0.400976861110186	1.38925528986313	1.32302987927353
TSNAX	-0.133465910213866	0.072604510980132	0.0660242202099526	50.2852083602149	-0.215942023012012	0.131425992498748	-1.64306937240036	0.100368580873962	0.602794463474678	-0.781493689253887	-0.838240096111733
DISC1	-0.082541080558648	0.0387096489334168	0.0329811390974724	732.228771660265	-0.132817720155286	0.0658184850010316	-2.01793949151525	0.043597563478767	0.431253283708294	-0.533805771327449	-0.559881199993111
ENSG00000286071	0.0410010557194646	0.142598440141172	0.773708004414208	16.7378125141275	0.0430870069735915	0.242193866311021	0.177902965214899	0.858799182091212	0.980486593453557	0.0670778196061674	0.0291721091220076
SIPA1L2	-0.190832984913203	0.0846065257685282	0.0240997643824405	341.837430518532	-0.297431818176213	0.139844828474176	-2.12687034208874	0.0334308576861585	0.397964593551668	-1.06051536465292	-1.11112550564036
PCNX2	0.203014737372752	0.0625546130063092	0.001172857738126	230.616654971137	0.266472291308763	0.106127767983769	2.51086305093608	0.0120436409587761	0.285064077635157	0.855079110056984	0.777223870396436
IRF2BP2	-0.152605980188416	0.191718320171051	0.426037500600896	18.6019074178291	-0.21832419716712	0.314800041808632	-0.693532935741602	0.487975164072669	0.889667172222563	-0.874587060661501	-0.846217298270301
ARID4B	0.0616644550622414	0.0394942428842085	0.118440482136615	140.544815806576	0.0631554685379906	0.0776560235539637	0.813271986481557	0.416062134598096	0.857407734807656	0.167580352361729	0.0963754974919966
GGPS1	0.372410860744252	0.234255495064659	0.111888100072148	12.602345032493	0.547403902188624	0.370554457852593	1.47725628605548	0.13960695102255	0.660078433782299	1.67898708160575	1.71798139138438
TBCE	0.108713986357092	0.134032183999784	0.417306181229568	15.7606404837666	0.208226027181308	0.230963227181131	0.901554891324793	0.367293362442941	0.835551842688907	0.396419614559286	0.582174225126057
B3GALNT2	0.322830137167248	0.149775918996125	0.031128916998409	18.801628244334	0.478657418261449	0.271331273601639	1.76410707069543	0.0777139542683421	0.560775781511655	1.43783661973442	1.48776959146121
LYST	0.0303590623255168	0.0451549096436357	0.501372762370459	217.654486661008	0.0429848529900651	0.0789712319787028	0.544310274932236	0.586227977504604	0.9155232685998	0.015317348256927	0.0288300254098888
GPR137B	-0.222902066956367	0.0962719174311226	0.0205944199899845	20.840182674704	-0.295067136140514	0.189803906701926	-1.55458937209283	0.120043896547839	0.629276267919998	-1.21649279677909	-1.10320687945636
ERO1B	0.116863937530945	0.12233943116161	0.33945460906299	31.0728025664949	0.160061982930897	0.199876301158604	0.800805208036577	0.423244423511627	0.859833439120174	0.436059304100141	0.420886975436141
LGALS8	0.249281311422626	0.0965108092030763	0.00979632938791174	29.0943317268992	0.322008855264627	0.171959207150296	1.87258862494746	0.061125213308938	0.49775725911415	1.08011022893533	0.963199524996765
HEATR1	-0.113774741639801	0.105233715270463	0.279624857067549	24.9392505365834	-0.17185423863849	0.185134372970597	-0.928267592241146	0.353268780339519	0.830963037182083	-0.685719887384156	-0.690603044506238
MTR	0.11786853766336	0.0784856644598992	0.133152827545673	49.11239844588	0.156848158048586	0.135531750866405	1.15727980377965	0.247158062145977	0.767587257291848	0.440945472926452	0.4101248190533
CEP170	-0.0211889379907169	0.0446726623924575	0.635274911445243	235.25550606672	-0.0358737031476339	0.0844523561069966	-0.424780370865957	0.670996788279029	0.93335429730238	-0.235401543844288	-0.235244136797923
SDCCAG8	-0.0431456658331539	0.038160163066472	0.258203785937887	408.828369695909	-0.0848591050570423	0.069390983818314	-1.22291255127941	0.221362727416978	0.751842814089184	-0.342194560936167	-0.399281872247353
AKT3	0.170443850332127	0.0671968121030992	0.0111970852391179	215.879697914229	0.224135779939319	0.114550150615354	1.95666071790636	0.0503873712171196	0.459529803768724	0.696661001430418	0.635451318142684
DESI2	0.103460556731729	0.0762197506838761	0.174654701751777	23.4128495790799	0.0886402048785037	0.137097998874721	0.646546307065374	0.517925617825648	0.899383823360952	0.370868011251255	0.181716400595226
COX20	0.198351135105799	0.180154514915794	0.270894207059698	13.3888803535281	0.276228402386178	0.305914394810019	0.902959805332873	0.366547227967131	0.835409062466862	0.832396305944348	0.809894223308759
HNRNPU	0.0735381215661664	0.0636632083994856	0.24804465747538	96.314548629814	0.103254317578141	0.115827255091128	0.891450958558105	0.372687290009463	0.837302820463248	0.225331428888084	0.230654775282538
KIF26B	0.868431573269969	0.274551303602345	0.00156101934387031	51.5507384877274	1.23212773017049	0.446149099433289	2.76169498433499	0.00575021700134973	0.227077163806322	4.09153000743751	4.01092054819953
SMYD3	0.171467222220055	0.0901513816669706	0.0571721779950064	231.375935426945	0.222347186650751	0.1382688059578	1.60807916948825	0.107817840721845	0.615177222098702	0.701638472222199	0.629461844110413
CNST	-0.0830354641585903	0.17123320856039	0.627728717245552	18.7616182254505	-0.129136069138146	0.273114202298491	-0.472828099203026	0.63633582520172	0.928074037742898	-0.536210351673731	-0.547552431175748
ZNF124	-0.0420497617937152	0.0868875992880987	0.628417203932955	74.7407507647199	-0.085486367279504	0.14601727675983	-0.585453784486836	0.558242633184304	0.910378526745285	-0.336864308648363	-0.401382389350303
ENSG00000259865	-0.0736002677258187	0.0930613511902143	0.429014607969817	27.0369779385581	-0.093645475016271	0.164435231257365	-0.569497633203085	0.569018476456733	0.912180827181596	-0.490319493020251	-0.428704846740821
ENSG00000290683	-0.101361848570429	0.0845966491716831	0.230847706726754	26.3382750159676	-0.194141642675779	0.155558064944779	-1.24803328419324	0.212018868382193	0.747406912891817	-0.625346123532378	-0.765237020033977
ZNF496	-0.0360018352455818	0.13079080858706	0.783114394703973	13.7298822599718	-0.0609535988906354	0.241967264627872	-0.251908451270784	0.801111827035302	0.963521969163094	-0.307448435397116	-0.319229347546997
NLRP3	0.167862248810935	0.0985837899627029	0.0886173314726418	31.5424936435466	0.233177861873821	0.166434528066518	1.40101855415859	0.161208524820538	0.684875910288759	0.684104621565644	0.665730596998595
EIPR1	-0.0380000851077087	0.0720611377687565	0.597963622515567	26.6679227642898	-0.0896131617937898	0.148217504462077	-0.604605792811187	0.545440956746474	0.905298046354379	-0.317167512538817	-0.41520181310517
TRAPPC12	-0.0375254101465895	0.0874618968913795	0.6678878092161	58.4845956599371	-0.0638218562284836	0.146310753709219	-0.436207555565768	0.662686146562093	0.932574894795683	-0.31485879096611	-0.328834299635723
RPS7	-0.0770478622172121	0.128267337979815	0.54805190829386	15.8710618108762	-0.0854929750831141	0.225217953869761	-0.379601064720413	0.704241570344399	0.941100076499297	-0.507087884926701	-0.401404516945429
ID2	-0.457578869332491	0.320321527054932	0.153148382582861	42.0315891153935	-0.65740148405454	0.512557007702531	-1.28259193450745	0.199635077357973	0.739322804940971	-2.35791259061478	-2.31655827784403
KIDINS220	-0.147803834739029	0.10611526792904	0.163661780746734	47.8590426325059	-0.214511365336537	0.178678712418551	-1.20054237258017	0.229928766603512	0.757258111523301	-0.851230410948749	-0.833449243405814
CPSF3	-0.173711353382743	0.183759740911654	0.344496655360923	12.0325944621441	-0.287507575662	0.312300612936144	-0.920611627876591	0.35725322918527	0.831090686312775	-0.977239263505497	-1.07789212988705
ADAM17	0.0736119263933413	0.05479327944326	0.179126925311963	90.0783918707034	0.101508284049496	0.0980290640848806	1.03549171867644	0.300439331918525	0.800864354101836	0.225690400417289	0.224807821396412
YWHAQ	-0.00403810711324115	0.217983064818052	0.985220140595367	10.4272379927822	0.0735160038375978	0.377966195589779	0.194504177080924	0.845781125348491	0.976815376019531	-0.15198342306683	0.131069889746539
TAF1B	-0.0769386824206585	0.0783327573861449	0.325999767451832	24.594972228244	-0.14435691719781	0.149801214850873	-0.963656518683888	0.335218160714447	0.816275501771008	-0.50655685680798	-0.59852258452765
HPCAL1	-0.0489254154987199	0.123351391971859	0.691637020692977	32.6203939650705	-0.0606035941681975	0.208635788622632	-0.29047554385702	0.771452457791956	0.955644202912693	-0.370306076880205	-0.318057284446004
NOL10	-0.0592078592819674	0.0905093501212767	0.513006858532775	36.9169111000148	-0.0866943844670345	0.157522309944142	-0.550362577197963	0.582070711132759	0.915401342540825	-0.420317772728995	-0.405427684399489
PDIA6	0.118761401270563	0.118062185035211	0.314452880697638	20.9080192151384	0.175044876725086	0.218252590160414	0.802028862963001	0.422536262494533	0.859833439120174	0.445288178230674	0.471060289784432
ROCK2	0.125260272431251	0.0820760861519377	0.126972956576942	59.6863487364231	0.171956720160359	0.145538549977389	1.18152008651367	0.237396178743848	0.759642796054092	0.476897353510421	0.460718959717813
NBAS	0.243157035971439	0.0828015841640994	0.00331807213933352	86.5915382515756	0.345480905236609	0.134484355851557	2.56893006661644	0.0102013042128596	0.267003944286689	1.05032301029203	1.0418005321066
DDX1	0.229396223960083	0.177989452321547	0.197460948673727	10.6979288239129	0.425458130584334	0.308196403782312	1.38047727151562	0.167439742953951	0.695010902250696	0.983393245398441	1.30962078920752
CYRIA	0.428750456111175	0.148946772891272	0.00399510300693895	83.4885299547912	0.593337116783793	0.232359307930701	2.55353281117858	0.0106636230977424	0.268044707865978	1.95301130844617	1.87179824723133
SMC6	-0.22864301120026	0.191485570109267	0.232459091896934	14.8623555104712	-0.322854034961236	0.316695656180483	-1.01944573176351	0.30799140447082	0.806852589748491	-1.24441557111784	-1.19625704909962
LINC01376	0.117948037171437	0.191411269367714	0.537761104614721	17.1348765015282	0.155539046607429	0.295940093181995	0.525576122299107	0.599182750583325	0.919829986419949	0.441332142214601	0.405740989016438
LAPTM4A	0.160216176977674	0.113031009410898	0.15635043961606	23.5229120068448	0.223705588096717	0.201707481182073	1.10905944978207	0.267404536509316	0.779543208672961	0.646915697704364	0.634010731908446
PUM2	0.0521686808167753	0.0426860290999088	0.221651347683409	167.781848772562	0.0619199435237306	0.0747944295654143	0.827868383828987	0.407745041768106	0.853793511264759	0.12139485566232	0.0922380868037031
RHOB	-0.634814949652898	0.328572659552835	0.0533547836484428	9.94726564729502	-0.913002980101676	0.516416109759443	-1.76795991226333	0.0770676056364729	0.558763104990065	-3.21995250342785	-3.17249267778219
HS1BP3	-0.0493221969932784	0.102007303178709	0.628729166799799	12.9471902502282	-0.0364634007107347	0.221099186166332	-0.164918746843796	0.869007936595952	0.981621670173014	-0.372235940621022	-0.23721886088062
LDAH	-0.068498398150279	0.140036428091867	0.624737631565163	26.010958942243	-0.142438064977573	0.231144267521514	-0.616230142780054	0.537742636921059	0.901474926656091	-0.465505046683302	-0.592096911559777
ATAD2B	-0.0423073170827397	0.0413182617870372	0.305864803231467	114.307321085755	-0.082292770838247	0.0771204946399484	-1.06706746659816	0.285941371480382	0.791720789553832	-0.33811700470491	-0.390687972080195
UBXN2A	-0.0469189634413298	0.186984665921352	0.801872772943377	11.4728353744499	-0.0539784843295663	0.32429173560184	-0.166450385266186	0.867802525229873	0.98127042733607	-0.360547105944437	-0.295871735840266
FAM228B	0.120344193754661	0.128928880776968	0.350605568450378	41.2969252107456	0.190323038645742	0.211526165338615	0.899761210822641	0.368247340904179	0.835615701350998	0.452986555968021	0.522222370437134
ITSN2	-0.0209594381609449	0.0323950268598852	0.517634824720928	212.183259679189	-0.0379664605806301	0.063641523873371	-0.596567433805841	0.550796219366308	0.907992791979743	-0.234285303782504	-0.242252167288078
NCOA1	-0.104039717928122	0.0483923702425237	0.0315615542925081	203.39059795559	-0.15966030693076	0.0837910682387043	-1.90545735108567	0.0567206462915072	0.484478970620145	-0.638370730392659	-0.649769145720223
DNMT3A	-0.0119111594375352	0.0655762598854576	0.855866600850396	100.682212563392	-0.0383206268605773	0.112956766520531	-0.339250387922641	0.734421113427604	0.948002632897683	-0.190276333443419	-0.243438166223894
DTNB	-0.18547527885855	0.0688976578350106	0.00710163405126846	188.880307107879	-0.280936583365452	0.114715905730396	-2.44897672713064	0.0143262704491323	0.303647049275512	-1.03445658219801	-1.0558878050481
ASXL2	0.00907243268426975	0.0372808996164964	0.807731660826672	95.9900293697436	0.00681299311691356	0.0706120824976774	0.0964848065079748	0.923135540275469	0.994055101980061	-0.0882164487377473	-0.092298918097795
KIF3C	0.463312776281819	0.297362746403835	0.119216016084171	10.571809136197	0.674340276584901	0.464185231726784	1.45273961878609	0.146296062388056	0.663610920927321	2.12111533902875	2.14305405773985
RAB10	-0.00842284188303359	0.0341953979627954	0.805438344175634	196.515548722109	-0.0284544764407642	0.0654183451290986	-0.434961728007813	0.663590207618279	0.932574894795683	-0.173309872917375	-0.210399323846677
HADHA	-0.0569252628794118	0.123183661149381	0.643997425952736	33.5501743586211	-0.100729862689657	0.205561645168766	-0.490022652849263	0.624117869207154	0.9260777347924	-0.409215692383451	-0.45242838203277
HADHB	-0.183879291820212	0.0562168095125573	0.00107207635441768	42.0206749566601	-0.249808608355647	0.107878060425657	-2.3156572093526	0.0205769925299219	0.342299476642388	-1.02669402885733	-0.951649351739537
SELENOI	0.249169256274347	0.117930403475325	0.034613606167069	16.2917108736075	0.466154200002537	0.220018426390269	2.11870527232875	0.0341153825026605	0.39898369701717	1.07956521569604	1.44589998278035
MPV17	-0.0341947576381449	0.225848973514286	0.87965591788934	10.6213910283974	-0.0488216805490403	0.363843561420523	-0.134183164760234	0.89325773809055	0.985647829466105	-0.298659180859636	-0.27860311332536
GTF3C2	-0.0582310911505869	0.0673035770962818	0.386928729857276	28.5847535162604	-0.0998222857518717	0.130577660273822	-0.764466797326156	0.444589115702308	0.873725782773803	-0.415566973042545	-0.449389173211011
PPM1G	-0.119983511387696	0.212375033663309	0.572100611628584	13.6838946518955	-0.176528638326741	0.353708278466386	-0.499079747559589	0.617723204411452	0.92483638996674	-0.715918068942202	-0.706256237285266
NRBP1	0.32926424451767	0.143433755015589	0.021699673903956	12.6204196294042	0.451824790231579	0.272473294168821	1.6582351368044	0.0972700152952135	0.597067107003818	1.46913079713532	1.39791499465058
ZNF512	-0.0480314360184715	0.0624143570350057	0.441562428943992	33.0607242072685	-0.0681866039085856	0.11020649940767	-0.618716720656859	0.536102992852284	0.901474926656091	-0.365957944198547	-0.343450558711767
BABAM2	-0.00811504898231815	0.041924704052222	0.846518492335114	192.089102633775	-0.0280557022015114	0.0744376369197588	-0.376902107085351	0.706246355485614	0.941919881696775	-0.171812831430012	-0.209063945946061
PLB1	-0.20213943396504	0.125430608224236	0.107056882388868	46.6892718204542	-0.306524075656776	0.202751583074664	-1.51182087463109	0.130579437481114	0.643641104206266	-1.11550761192702	-1.14157280767522
PPP1CB	0.169437657702245	0.11022632843567	0.124249347279895	46.27785168287	0.229068730922062	0.186112773627377	1.23080606697469	0.218395405896199	0.750564550320101	0.691767087023322	0.65197032333098
WDR43	-0.0373927841160707	0.0703231377537914	0.594914369362467	38.8848314333227	-0.0300085615424774	0.127003850306134	-0.236280722750876	0.813214844509825	0.965782471210061	-0.314213725178272	-0.215603498781328
YPEL5	0.298112086693014	0.240416144823238	0.214981444865559	12.1778259040702	0.44904696462555	0.379631745897963	1.18284882515132	0.23686906623699	0.759131527761218	1.31761309618776	1.38861287189309
LCLAT1	-0.074425983420579	0.238871718260362	0.75536503868872	17.4164667016737	-0.113327803313001	0.370061642516332	-0.306240340237368	0.759421659815151	0.953435680117945	-0.494335604662039	-0.494615188114333
MEMO1	0.298521571207441	0.108297593800354	0.00584248434671463	18.6502168823982	0.445168719264237	0.18607930702973	2.39236015207813	0.0167404064059765	0.323275848150968	1.31960474480963	1.37562576631082
SPAST	-0.0993654928271523	0.0717624903371796	0.166161388008223	29.4510724446333	-0.279327559351736	0.166054859947817	-1.6821402242579	0.0925416520228708	0.589713760719689	-0.615636258995951	-1.05049965581984
SLC30A6	-0.14798789523887	0.185504117588672	0.425009369797156	16.908633356513	-0.222977412057371	0.298720118096554	-0.746442567973609	0.45540011290378	0.878020521248982	-0.852125643437238	-0.861799549377847
NLRC4	-0.084800505354515	0.118478394243641	0.474147843882649	20.3039693920115	-0.0972501660175325	0.207869333112684	-0.467842776812173	0.63989702746503	0.928401568762011	-0.544795149734576	-0.440775899050148
YIPF4	0.385673306544481	0.153280997329881	0.0118654943610116	30.6087885389344	0.558072766071448	0.249691729763893	2.23504705822319	0.025414259492087	0.364886424689414	1.74349289554978	1.75370828558019
BIRC6	0.125674814293495	0.0379124340983905	0.000916855463087601	220.486893621346	0.170325927890214	0.0704460144700803	2.41782206092801	0.0156137099835121	0.31749790496667	0.478913600033928	0.455257914987022
TTC27	0.0690719644863075	0.0628062050997887	0.271435231113676	46.2551970212458	0.0984661371655762	0.109810814101253	0.896688891449105	0.369884949857594	0.836124173163784	0.203608957635216	0.214620564248546
LINC00486	0.286626319455122	0.181043779251546	0.1133786450744	34.4844434776401	0.4048744491844	0.283330074516261	1.42898507994838	0.15300852179812	0.668474567232987	1.26174868206596	1.24069208080778
RASGRP3	0.258122691722765	0.127897404026976	0.0435703133179966	31.6023821813037	0.397372862339591	0.204859817792507	1.93973062468537	0.0524124357090653	0.469541997899918	1.12311288781438	1.21557146792447
FEZ2	0.130069393523224	0.0519356923731706	0.0122648288314752	112.943867163856	0.186617443914845	0.0951306445987819	1.9616964092056	0.0497978401502898	0.456205213304538	0.500287931316802	0.509813421149059
STRN	0.0347404564226187	0.0514635380115619	0.499644059400435	42.5477348204112	0.0861579688107755	0.107380112419616	0.802364300701148	0.422342257223759	0.859833439120174	0.0366275497612564	0.173404120456052
HEATR5B	0.0628144198579044	0.0720748464528227	0.383472185948651	139.663549060739	0.0765721762694019	0.120387261762015	0.636048824009073	0.524744599730258	0.901474926656091	0.173173545070568	0.141304114338251
GPATCH11	0.255951488340665	0.152183246482702	0.0925952599132797	19.0702851636117	0.394572917944449	0.254852968508818	1.54823748082337	0.12156513048888	0.632281192875898	1.1125526002543	1.20619527583335
EIF2AK2	-0.238768466240107	0.126931712155556	0.0599612931212002	66.875192957643	-0.35999021624304	0.199289821261086	-1.80636529234186	0.070861299226188	0.537467934155737	-1.29366370594435	-1.32061522200942
CEBPZOS	0.185057344481922	0.109089444958528	0.0898136059981697	13.3442838916888	0.289423784802786	0.22384672050394	1.29295521574412	0.196026548714054	0.737889539497273	0.767738037212354	0.854081686627169
CEBPZ	-0.0847191591079682	0.227594090393167	0.709715688150309	15.4110073018767	-0.11861775885111	0.360676271812904	-0.328875970284626	0.742249437851845	0.950471981649306	-0.544399498289599	-0.512329696789887
PRKD3	-0.0230072020469567	0.0643080436294698	0.720518779941899	110.878792069307	-0.0449738326257323	0.115733664914729	-0.388597670858073	0.69757379001274	0.939415843402147	-0.244245206972465	-0.265717799842365
RMDN2	0.0610391933538041	0.196208050956933	0.75572898428522	11.6140587284487	0.0143192190957578	0.334982260835731	0.042746201127288	0.965903850032137	0.999484720223507	0.164539207761531	-0.0671627701160265
ATL2	-0.0316446832736607	0.101726645487873	0.755743105148014	34.7427846833139	-0.0576220766554137	0.174424784487698	-0.330354868000296	0.741131839082912	0.949916767202139	-0.286256142613401	-0.308073057269419
HNRNPLL	0.0308451464623808	0.108430713162211	0.77605120010734	18.9612255890554	0.0459954998921516	0.203054966720261	0.226517482606162	0.820798963415621	0.967995365346495	0.0176815617184557	0.0389117983627664
GALM	-0.0210523901313879	0.0759935432458288	0.781758092697099	29.5332472941724	-0.00333009186237028	0.141507202530744	-0.0235330202478336	0.981225099424027	0.999484720223507	-0.234737403086165	-0.126265133043829
SRSF7	0.0242606908576715	0.0918324255610219	0.791637859614863	64.8217533284668	0.0357696360297002	0.147331612152757	0.242783171289902	0.808173372957408	0.963683688831077	-0.0143438787287941	0.00466838122978317
DHX57	0.106036093352765	0.166268646971053	0.523643230731239	16.770760660406	0.13327456728998	0.283692433538231	0.469785413829232	0.638508336524619	0.928401568762011	0.383394892686633	0.331183781647814
SOS1	-0.0542283314352382	0.0547531113374983	0.321971060868853	128.847388024246	-0.0856197551025705	0.0885770838648323	-0.966612936063975	0.333737565332287	0.815786668683638	-0.396098371447469	-0.401829066024975
MAP4K3	-0.0777571068677798	0.0957497883821761	0.416742020892766	80.2875958567739	-0.142343797325819	0.160210599220418	-0.888479276767334	0.374282998237139	0.837302820463248	-0.510537505317951	-0.591781236858391
MAP4K3-DT	0.637729242984746	0.320908933706629	0.046893676316212	11.751704798659	0.873800646937917	0.497841619284224	1.75517797847884	0.0792288694300118	0.563196149960654	2.96944122999828	2.81098830323451
THUMPD2	-0.150378440143252	0.085615862319287	0.0790146731553054	35.1256290662535	-0.184818960234159	0.150859305123255	-1.22510812364645	0.220534484784952	0.751842814089184	-0.863752763136703	-0.73401809242641
SLC8A1-AS1	-0.0241558647307057	0.210638112402344	0.908699196005959	21.7089677634593	-0.0441184629910903	0.334234417352719	-0.131998563584587	0.894985427901196	0.986534342019508	-0.249832066476244	-0.26285341795777
SLC8A1	-0.0147799058482324	0.059007762467179	0.802220867277788	878.48168684114	-0.0497780934478722	0.099883656142491	-0.498360746595623	0.618229798661376	0.925139450247761	-0.204229327107517	-0.281805859448973
ENSG00000289013	-0.160740919569356	0.111257780133794	0.148524983984203	12.6744623069455	-0.258455087269404	0.222638795498632	-1.16087174605197	0.245694060433705	0.767587257291848	-0.91415373592315	-0.980603872174971
EML4	-0.0494537073671043	0.0669496443598177	0.460107283759813	197.667370087423	-0.0878102563760122	0.117378004804319	-0.748098048884036	0.454401018806265	0.877777515845828	-0.372875580083721	-0.409164411952298
MTA3	0.204913607209538	0.136115522828966	0.132211266335198	28.5951823559394	0.316585111979784	0.223308927735691	1.41770020209176	0.156278311072536	0.676942600126371	0.864314823155505	0.945037000419542
HAAO	-0.0671138565246667	0.104229583837884	0.519637622020068	14.0095517133692	-0.0674357863981556	0.174994579793946	-0.385359286427959	0.699971242421281	0.940544396400645	-0.458770920425989	-0.340936291208676
ZFP36L2	0.32871416894363	0.100121523344919	0.00102653338503159	264.168129205427	0.449901629952059	0.153819784298954	2.92486192203767	0.003446090929991	0.178958546331189	1.46645534245912	1.39147489525643
THADA	0.00256206483526072	0.0458583479549079	0.955446083390064	123.209709019088	-0.00673373986717581	0.0803978608721612	-0.0837552118194161	0.933251058629648	0.997057617287081	-0.119881541549522	-0.13766295135729
LRPPRC	0.0197358314872584	0.0714605491565465	0.782411354428747	33.3170248021436	0.0428929742269433	0.168532568997631	0.254508517149266	0.799102724950904	0.963521969163094	-0.0363518658728951	0.0285223503954781
PPM1B	0.251900707351062	0.137813729758771	0.0675743746393135	38.3778843063125	0.368335572397638	0.21919819382273	1.68037685883269	0.0928840155707024	0.589713760719689	1.09285043303874	1.11833410536337
CAMKMT	0.0219852283683289	0.067899861798468	0.746097784504565	128.619271550476	0.00819341619240014	0.108914394627903	0.0752280377666538	0.940033276643304	0.997819585732376	-0.0254112611848733	-0.087676286325094
SRBD1	-0.0112173042473442	0.0496022688087677	0.8210886591334	80.6904195489424	-0.0334148644910396	0.0806247281514526	-0.414449329097521	0.678545068854723	0.93574918472983	-0.186901564228393	-0.227010207722294
PRKCE	0.254397153194024	0.217131261853977	0.241346280214248	74.4597417470009	0.356587273602721	0.323408576171758	1.10259065428538	0.270204970597881	0.779723356805934	1.10499263316481	1.0789925004243
RHOQ	0.117973973660779	0.0446182823719199	0.00819151072492625	103.926005168062	0.156118459801448	0.0789558119420592	1.97728901725453	0.0480089703993253	0.450626029178431	0.441458291974683	0.407681273765189
RHOQ-AS1	-0.0752971081449412	0.123234575836279	0.541195377703515	16.8943335342633	-0.0990274337912783	0.213337872278479	-0.464181219835236	0.642517915170436	0.928401568762011	-0.49857257650254	-0.446727447256931
PIGF	-0.0190401993297355	0.0984571212235983	0.846656913625048	26.0681817926517	-0.0478842575594419	0.16738777546395	-0.286067829187171	0.774826170940137	0.956232014166941	-0.224950520076318	-0.275463958834878
TTC7A	0.10824217392749	0.109660130572617	0.323608552199551	194.366335049551	0.135191961698876	0.17194284007275	0.786261071654254	0.431714553675079	0.864993290515647	0.394124815752276	0.337604572833328
STPG4	0.220267752971602	0.115643653842545	0.0568176332368808	11.8551046400228	0.300035239115656	0.222088443420058	1.3509718673122	0.176704444714305	0.706965093380281	0.93899423634339	0.889616333020954
CALM2	0.314233040242989	0.247336949120848	0.203918893977478	41.0960518682577	0.461419534978563	0.364495082040697	1.26591429545556	0.205543767770188	0.745126781493478	1.39602210505075	1.4300449790778
FBXO11	-0.0421031076457715	0.0263339689141553	0.109862026221215	220.099128137322	-0.077027577271095	0.0538626684256519	-1.43007354671665	0.152695911606438	0.668474567232987	-0.337123771922276	-0.373056383978585
FOXN2	0.0326430344616641	0.0810064756492896	0.686971611335354	59.3302237938024	0.037400938861135	0.134844019588853	0.277364461361895	0.781500267214475	0.957394996219483	0.0264261198882594	0.0101311356805007
PPP1R21	0.0246914748575744	0.0993976350849299	0.803816354007804	71.0742062187744	0.0331987301476834	0.157867575101601	0.21029480009633	0.833437593474207	0.97251007577801	-0.0122486337817932	-0.00394082809587615
ASB3	0.0846250757893223	0.10096436947609	0.401936511301432	33.3248898154786	0.134870297068339	0.184839350617015	0.729662253292527	0.465596659353427	0.881500497189243	0.279256098371938	0.336527412383259
PSME4	-0.0649485141612488	0.0715413093892375	0.363959424138723	104.341707018501	-0.0926354799471699	0.116662189661975	-0.794048870637334	0.427166981353386	0.86009114238487	-0.448239139657667	-0.425322669653516
ACYP2	-0.220386882578445	0.0924548199147246	0.0171383955397574	82.4090680445768	-0.327039639566025	0.15637769758725	-2.09134451147393	0.0364971924205271	0.407213494278548	-1.2042594562655	-1.21027341058882
RTN4	-0.0899900863995954	0.0662392489920873	0.174285615871322	185.614499510934	-0.140211609173941	0.112254405125045	-1.24905217766512	0.211645990235431	0.747406912891817	-0.570036206654534	-0.584641164462274
RPS27A	-0.204872277955984	0.251511066065535	0.415320972649664	34.9021156391266	-0.288374054286193	0.377724939922176	-0.763449864723276	0.445195151215497	0.873725782773803	-1.12879960411859	-1.08079371251754
MTIF2	-0.00131961574665076	0.0901296197249227	0.988318341774606	16.9623411915666	-0.0116052511509814	0.178975631632324	-0.0648426327379721	0.948299296837854	0.998710340495859	-0.138761239093893	-0.1539762130243
CCDC88A	0.0532675803385254	0.0713317777659465	0.455209612953934	127.116361065736	0.0760508012019934	0.120142394848547	0.633005537286518	0.526730026990556	0.901474926656091	0.126739677361194	0.139558182243304
PPP4R3B	0.234897593748502	0.0805864195948297	0.00355855734958248	46.5211625802338	0.332169956927921	0.148453996916423	2.23752787952841	0.025251859268025	0.364862375124456	1.01015077876404	0.997226072530266
PNPT1	-0.142287170541062	0.253357966945814	0.574384986043893	15.7160024635508	-0.169696866597677	0.392350799225368	-0.432513115642214	0.665368521844618	0.932574894795683	-0.824398488714646	-0.683378638656686
ENSG00000285755	0.151654691109897	0.111160173577409	0.172476374494939	28.5265915145784	0.203452593595496	0.190453132085662	1.06825543569421	0.285405304747693	0.791720789553832	0.605274387889418	0.566189396887166
VRK2	-0.0405533677303095	0.069094745633025	0.557254718759073	63.1191654756522	-0.064069324490221	0.112595808214644	-0.569020512451796	0.569342219557091	0.912180827181596	-0.329586155093961	-0.329662998220784
PAPOLG	0.0780131572674536	0.0804432230910925	0.332150410232507	51.1586921109796	0.082857428663726	0.146152160997447	0.566925785416018	0.570764604537301	0.912877973718652	0.247097083933033	0.162351580099576
PUS10	0.00944451033232373	0.130698747920024	0.942393664534794	14.1185508863763	0.0118571718246334	0.249313550604798	0.0475592754419871	0.962067488768299	0.999484720223507	-0.086406739435283	-0.0754074439000978
PEX13	0.160541123706481	0.107434838926105	0.135094200317725	16.305141646298	0.235169595816715	0.198706860303319	1.18350013410577	0.236610993403911	0.759090932895491	0.648496171890341	0.672400329467349
USP34	-0.0105492290769485	0.0333501870849887	0.751761955651268	229.888652741751	-0.0364929077802734	0.0635082914025363	-0.574616431561186	0.565550736735511	0.912180827181596	-0.183652183737697	-0.237317671397186
XPO1	-0.0784049139464968	0.0616493826790815	0.203448633323102	107.477047017259	-0.112699002555182	0.102064703660798	-1.10419173830873	0.26950997271596	0.779543208672961	-0.513688305971223	-0.492509518907979
CCT4	0.094547186091931	0.162989098372176	0.561858726126077	19.0093113477623	0.169381061417075	0.26422955188168	0.641037538045412	0.521498294476709	0.901474926656091	0.327515206137806	0.452093834454572
COMMD1	-0.132612900117442	0.060768966484041	0.0290913018022236	74.7342494054545	-0.193202987290572	0.116677373743421	-1.65587363763804	0.097747411311008	0.598789026188179	-0.777344823245225	-0.762093738612269
EHBP1	0.303367124801151	0.126458071625319	0.0164419700951954	34.6668723603624	0.452747572288696	0.206764270526831	2.18967992455904	0.0285474580259786	0.376279138219106	1.34317252282583	1.4010051209548
WDPCP	-0.20748442503561	0.126417605701105	0.100743019774349	40.4647408638242	-0.339539286582796	0.209089397186385	-1.62389528666595	0.104398158679665	0.608192789362365	-1.1415045513094	-1.2521310602278
UGP2	0.0640073798321333	0.132292913290905	0.628505987983187	39.5654894529992	0.0711782564605403	0.214699551308825	0.331524942770639	0.740248003619373	0.949916767202139	0.178975857502183	0.123241459829918
VPS54	0.0164106058111521	0.0415456199368896	0.692841361426973	80.8619981063769	-0.0215826723801988	0.0895900316979716	-0.240904841433241	0.809628869712994	0.96387801016778	-0.05252508098086	-0.187387668688024
PELI1	0.123817324390586	0.0533484637235498	0.0202913562282552	308.406545894844	0.155687853264235	0.0853926885494474	1.823198869937	0.0682732761776079	0.528379566142988	0.469879150439581	0.406239298840399
ENSG00000225889	0.259715888793726	0.0872866829382492	0.00292572937656166	67.1708777269605	0.369959931385892	0.147797069906053	2.50316147418251	0.012308937129375	0.286878408268154	1.13086187132644	1.12377360692105
ENSG00000288932	0.205277330693797	0.0979268355388891	0.036061647824215	78.4383634551411	0.290818664238868	0.153201539017932	1.89827508328639	0.0576598544916903	0.484478970620145	0.866083899520162	0.858752728509054
AFTPH	-0.0342970103206758	0.0467186282668855	0.462876506059583	88.3115504149526	-0.0580672535304534	0.0892927943157607	-0.650301673000777	0.515497376636818	0.898465062073349	-0.299156516917704	-0.309563823979694
SERTAD2	0.182214083153778	0.084533753716636	0.0311212703738646	52.2097729008491	0.28941412684568	0.138013015437301	2.09700603909463	0.0359930407484182	0.404028071253204	0.753908997758383	0.854049344963101
LINC02245	0.157383293955159	0.118389131767238	0.18372500040478	70.705862349602	0.224072679497924	0.197040966818916	1.1371882868594	0.255459582467894	0.773114746344376	0.633137136198585	0.635240013282279
SLC1A4	0.117750733138258	0.290116235408282	0.684834939053849	13.742533107271	0.138236734022821	0.45374118506192	0.304659877863979	0.760625210526655	0.953435680117945	0.4403724958985	0.347800621809363
CEP68	0.535598892932126	0.135053114566029	7.31382566082509e-05	13.279618356069	0.789841568260921	0.249133441057317	3.17035547258871	0.0015225255277109	0.112945399817871	2.47270017199378	2.52983398787204
RAB1A	0.0530599396228247	0.0300356311887603	0.077300856808037	183.151695198962	0.0581799085384422	0.0583290109445028	0.997443769341425	0.318549154943156	0.80918635293407	0.125729755543156	0.0797138072107142
ACTR2	0.00645671718418777	0.041780479733462	0.877184694561033	134.892832440242	0.0053692511523941	0.0790130007361032	0.0679540215201667	0.945822235143399	0.998710340495859	-0.100938751993146	-0.0971335862479321
SPRED2	0.0158557654297659	0.0866094642378723	0.854741547032841	60.892599196814	-0.00107887599167766	0.143475103254272	-0.0075196042184799	0.994000280432585	0.999484720223507	-0.0552237107019115	-0.118726471747977
PPP3R1	-0.0317140018553244	0.0599752555461043	0.596954762320526	130.063180956312	-0.0559777006638728	0.106229915444787	-0.526948557094234	0.598229312745086	0.919829986419949	-0.286593293965347	-0.302566524642033
ENSG00000289156	0.0474688854562881	0.136086901143664	0.727229674363721	15.7045244883675	0.0998769272859949	0.23420280822027	0.426454866382557	0.669776428997021	0.93335429730238	0.0985360157722172	0.219344886343032
PLEK	-0.14905236034304	0.115094203522277	0.195304144297007	54.9565821679016	-0.21222808200286	0.191865679703029	-1.10612842448606	0.268670937302524	0.779543208672961	-0.857302983197475	-0.825803197587132
ARHGAP25	-0.0411491676929565	0.051721139887508	0.426266491151309	210.094379512451	-0.074176196310508	0.0914056480882866	-0.811505611106908	0.417075371904628	0.857407734807656	-0.332484003810349	-0.363507945924666
GFPT1	-0.164149768545745	0.113322053756772	0.147470425825273	25.7356776256207	-0.257680459069306	0.190385481571654	-1.35346696051676	0.175906498212704	0.705967184070124	-0.930733677598044	-0.978009869659807
AAK1	-0.0197239201137199	0.0534876611424742	0.712309267276584	203.765956964949	-0.0371752603166337	0.0870586378946353	-0.427014035776966	0.66936910458494	0.93335429730238	-0.228275997619879	-0.239602669794254
ANXA4	-0.123145122100714	0.0674819494818172	0.0680221324326846	78.9432697616415	-0.164183838944822	0.111369142662247	-1.47423096757374	0.140419414626957	0.660831584742695	-0.731295494455516	-0.664917126932912
PCBP1-AS1	-0.165122620601051	0.15128462276937	0.275066144765046	24.7266035342782	-0.255187737544175	0.249810225459605	-1.02152638898058	0.307005113071624	0.806852589748491	-0.935465430294334	-0.969662476800917
TIA1	0.262267559461727	0.212934859019553	0.218068727396625	11.6055514745056	0.421789689270868	0.353366492598022	1.19363238480758	0.232621800177756	0.757838159063717	1.1432726736653	1.29733625581117
TGFA	-0.123517669343966	0.113123123908946	0.274882768737582	16.5692903497179	-0.167946768319455	0.196362073038135	-0.85529127759228	0.392389915099173	0.842327198957316	-0.73310748777263	-0.677518073117093
NAGK	-0.0945467990454357	0.0874928259290128	0.27986464882574	52.4334548569449	-0.113188492503336	0.14359063435236	-0.788272111296485	0.430537556929159	0.863488281833192	-0.59219912159168	-0.494148677095739
MCEE	0.0298357366337957	0.127859798126454	0.815491744464078	10.0658454109072	0.00196588294683325	0.254957162707148	0.00771064019523676	0.9938478601959	0.999484720223507	0.0127719995172769	-0.108530467595834
MPHOSPH10	0.0320289234346986	0.176177887238886	0.855740648794655	10.4816238298537	0.0725638156110677	0.311552731068807	0.232910221528573	0.815831121068736	0.967129262603113	0.0234392099138013	0.127881290810667
ZNF638	-0.0158507949508065	0.0374853269687444	0.672402282604948	182.045302618723	-0.0333349853509958	0.0722921869745255	-0.461114634182287	0.644716362967877	0.928883583461951	-0.209437911877314	-0.226742715924091
EXOC6B	-0.0803139904356563	0.0709072702811314	0.257356103598238	96.2997533315737	-0.13063860610795	0.123982346759311	-1.05368715403944	0.292026172159201	0.795519572433685	-0.522973662131737	-0.552583986544253
SFXN5	0.386662315325652	0.26380615283171	0.142728342797109	17.0211079462343	0.545440772163442	0.398966400955633	1.36713460295645	0.171583118956892	0.699533907696209	1.74830323124413	1.71140744504177
ALMS1	0.17904823780222	0.132310669643878	0.175978614993663	22.6726322770325	0.24302783225925	0.236288381891687	1.02852214024916	0.303704281651236	0.805683883682717	0.738510975832468	0.698715257188948
STAMBP	-0.131451893760012	0.171675931879525	0.443856100327253	20.2049661342978	-0.205390563433443	0.277339589563456	-0.740574267657698	0.458951615070556	0.879969472508085	-0.771697926646491	-0.802906354476712
DGUOK	0.226625306894747	0.151784455720518	0.135418020204488	14.0348005287798	0.351142427668752	0.277623724825443	1.26481419370601	0.205937942109121	0.745269839417792	0.969916073588408	1.06075930926806
TET3	-0.0372817491617641	0.060090937144901	0.534979885160459	111.709655863191	-0.0629586169082874	0.0975979770473721	-0.645081166771813	0.518874587824056	0.899648081412486	-0.313673673953055	-0.325943564483692
MOB1A	-0.026577299531302	0.0482785315192787	0.581976932376944	50.3709400551997	0.0011454689750551	0.0966406044625864	0.0118528746940791	0.990542995717743	0.999484720223507	-0.261609428290018	-0.111277793223792
MOGS	-0.0757481114978307	0.0978283285374599	0.438755599215351	13.4079956888907	-0.127655240602275	0.177825835432691	-0.71786667157593	0.472839499528792	0.887405014834002	-0.500766164231971	-0.542593570981798
CCDC142	0.16037092115336	0.124445942723095	0.197509571606916	10.8812161667829	0.297759205426853	0.24069455480768	1.23708326374383	0.216056172439049	0.748723207072432	0.64766834161003	0.881994564135433
AUP1	-0.274720902289969	0.140571856506564	0.0506646363934131	19.068225173992	-0.40701852716147	0.253952632406279	-1.60273403470894	0.108993385999632	0.618476461787091	-1.46852897480954	-1.47809923406954
LOXL3	-0.0655300653254076	0.0693344619152934	0.344592619034787	48.0621966724961	-0.0941336684496994	0.124977342886025	-0.753205871367787	0.451326211682924	0.876235519192097	-0.451067685143109	-0.430339663281246
DOK1	0.16773187602007	0.0889520860731033	0.0593430824251155	14.8637344101027	0.287007970461617	0.168280537065422	1.70553276966331	0.0880951059943726	0.589653244084187	0.68347051507295	0.845991833357731
GCFC2	0.0432074983716877	0.284971253572959	0.879486223770568	10.0990733025958	0.117031943239283	0.460027001421748	0.254402334814232	0.799184747370795	0.963521969163094	0.0778095037424389	0.276792000358354
TMSB10	0.205390832610564	0.206853180094322	0.32074382247993	31.770052110293	0.301288044853905	0.319664357541432	0.942513726494689	0.345929686818166	0.824654363016953	0.866635949544381	0.893811611782585
KCMF1	-0.047730377446882	0.0504269818542669	0.343881095121496	61.0869760620432	-0.10840396203706	0.0930758119998195	-1.16468456957722	0.244146697210721	0.767587257291848	-0.364493657105674	-0.478126688660732
TGOLN2	-0.00639453818754541	0.116594428466264	0.956262518301872	44.142559709858	0.0077454999199394	0.197164333439606	0.0392844881465944	0.968663573735717	0.999484720223507	-0.16344462009946	-0.0891762264734119
ELMOD3	-0.0601936565521595	0.0796163704030538	0.449621479568313	27.1709452097387	-0.142182096965163	0.153406829601951	-0.926830293892956	0.354014653528471	0.831090686312775	-0.425112488293182	-0.591239749804099
CAPG	0.150984621264838	0.142334201612589	0.288791979228795	15.4344321599288	0.210390228087098	0.233818512619239	0.899801413199935	0.368225942174207	0.835615701350998	0.602015305710617	0.589421498840373
MAT2A	-0.0882264777495335	0.167455126040498	0.598286375259281	31.3238552163133	-0.123953416464444	0.274418227099865	-0.451695274670423	0.651488522849959	0.930938380196453	-0.561458376202701	-0.530197248303363
VAMP8	-0.153830409902279	0.118434981507846	0.19399212457081	9.95874708326273	-0.198137198150499	0.231675449051013	-0.855236059591584	0.392420477168501	0.842327198957316	-0.880542435446796	-0.778616962759522
USP39	0.0463256321388991	0.0796279694630995	0.560717651622408	18.8976779501522	0.0949231502344665	0.142514694622008	0.666058685991865	0.505373590229082	0.8953664327423	0.0929754663160137	0.202756140762117
C2orf68	0.0176935679845882	0.0940097451086169	0.850712084924397	13.390720849124	0.0539133851704376	0.175327910072084	0.307500301282732	0.75846259373896	0.953435680117945	-0.0462850163273653	0.0654264725303975
GNLY	-0.634280235886132	0.39612220691083	0.109327398119648	10.6076483201916	-0.900449729753464	0.569944896698943	-1.57988909975116	0.114132265922351	0.624147989619763	-3.21735176542885	-3.13045552631697
ST3GAL5	-0.371802204164951	0.189619003025033	0.0499040425223066	27.0794121442291	-0.531291477693525	0.299455073670235	-1.7741942762292	0.0760310206591047	0.554552396486012	-1.94071249891365	-1.89425287552782
POLR1A	0.0103094782166469	0.204129316359788	0.959720249674155	16.2859497531466	0.0145522061800437	0.330850880065084	0.04398418458848	0.964917010536802	0.999484720223507	-0.082199713200895	-0.0663825647445179
PTCD3	0.316435947237698	0.111787434608327	0.00464472290721643	22.3505751386454	0.494140122887491	0.199371037754035	2.47849501338862	0.0131937955374146	0.29506565534593	1.40673659247465	1.53961662560794
IMMT	0.265497456810519	0.11068109079475	0.0164506591208676	28.3383990978065	0.400820344688899	0.189241883340273	2.11803189449447	0.0341723666194223	0.39898369701717	1.15898223135759	1.22711607459379
KDM3A	0.251192814181097	0.128001166296245	0.0497129105447367	45.6033435418948	0.320994532093993	0.204574283918417	1.56908544879475	0.116628029886122	0.628386453319113	1.08940738597172	0.959802854367578
CHMP3	-0.093384922653109	0.0664484507392838	0.159910104509082	33.2828074483511	-0.167784857084451	0.141746361499596	-1.18369780578057	0.236532707870031	0.759090932895491	-0.586547993321802	-0.676975879906489
KRCC1	0.115761804311856	0.050638382346544	0.022251414070717	55.3456788383964	0.174918958520026	0.0971735481439046	1.80006763014342	0.0718499600547641	0.542850198740725	0.430698754361205	0.470638626668385
EIF2AK3	0.205078218286427	0.13533339592522	0.129682377036772	19.4045283805195	0.287470845741488	0.241024878299523	1.19270196408624	0.232986116162835	0.757838159063717	0.865115457643207	0.847541866831905
RPIA	0.154661400485503	0.106431565771009	0.146181144323591	12.1888832670889	0.210401229226281	0.222620475821351	0.945111757802206	0.344601823212349	0.824307074557892	0.619898405094696	0.589458338427039
MRPS5	-0.262971420187497	0.157060937318168	0.0940662856630445	17.9514974731239	-0.39250083712201	0.26535301083549	-1.47916481477328	0.139096270838717	0.658461179386706	-1.41138190572009	-1.4294837505744
ZNF514	0.12128904332586	0.227082601855355	0.593259475976547	12.2430631102294	0.205667032516721	0.360069416313913	0.571187174468097	0.567872771202943	0.912180827181596	0.45758211032978	0.573604902972033
LINC00342	-0.0840669970965121	0.25595880360673	0.742579335072645	15.7787937596042	-0.114459190334269	0.395383851476494	-0.289488783891502	0.772207361797613	0.955714624987768	-0.541227516137436	-0.498403871225046
ANKRD36C	0.0401802229654096	0.201904855099177	0.842258262794533	15.1035810171218	0.0547463464960192	0.326276267575097	0.167791383979279	0.866747400988722	0.98127042733607	0.0630854575856321	0.068215815564023
STARD7	-0.08779134984801	0.0888773131748166	0.3232597572886	12.9801000691336	-0.0349160593993695	0.237860005525949	-0.146792477037761	0.883295822812953	0.98471626550868	-0.559342003409906	-0.232037268920772
TMEM127	0.296261220345659	0.161966250803765	0.0673765368569613	12.1659105563984	0.460507922288191	0.272760713551728	1.68832203249409	0.0913494280798597	0.589713760719689	1.30861086220799	1.42699225570499
CIAO1	0.0791204287449532	0.148085571721626	0.593141897121502	16.3227760775148	0.144686988889248	0.244016809013958	0.592938615474526	0.553222233846652	0.909151208192624	0.252482625106132	0.36940063242716
SNRNP200	-0.0285643366312822	0.0761438357929873	0.707558908126659	21.2816661685331	-0.0436859524943119	0.152485220337501	-0.286493027964417	0.774500532668437	0.956232014166941	-0.271273968858319	-0.261405067231143
ARID5A	-0.00033861756455696	0.0822945682316477	0.99671695264708	34.0944074633385	-0.0116144196216306	0.152135213196497	-0.0763427439157656	0.939146420319812	0.997819585732376	-0.133989865309091	-0.15400691554187
KANSL3	0.0837727351147237	0.142452566101554	0.556482224528602	19.0064268917933	0.154864855953063	0.239123354769563	0.647635845115596	0.517220507510131	0.898465062073349	0.27511048829362	0.403483322366932
SEMA4C	0.213725213397529	0.134551897335712	0.112190913166662	12.6599446559236	0.339826684484963	0.235251465666225	1.44452525948174	0.148591279684326	0.663610920927321	0.907172666864909	1.02286620613034
ANKRD36	0.221636406550562	0.202629735563779	0.274042700253771	16.8355400884865	0.334430119180231	0.321220148766824	1.04112435183198	0.297817838935933	0.797053709146996	0.94565108640318	1.0047946926327
TMEM131	-0.012405694070073	0.0471225362754346	0.792346668692635	121.387750379405	-0.0373317225207591	0.0872953611730464	-0.427648411314275	0.668907114349448	0.93335429730238	-0.192681648381242	-0.240126615799548
INPP4A	0.0316204839943164	0.0449349526171589	0.481622977209681	115.632770518677	0.0379021181797952	0.0802404696297382	0.472356634435103	0.636672252220895	0.928074037742898	0.021452644317564	0.0118094381396529
MGAT4A	-0.0765935150061157	0.0446350014509202	0.0861626471852082	486.076369898938	-0.122636891814353	0.0789767051756006	-1.55282360212009	0.120465282441736	0.630628496637765	-0.504878033357357	-0.525788593605303
LINC02611	-0.0436424502167529	0.119665701526809	0.71533305736995	16.269515464008	-0.0541339909382657	0.209074338936883	-0.258922215005104	0.795695257427166	0.963418441665894	-0.344610818201337	-0.296392481836913
EIF5B	-0.0437432229901681	0.111769552868915	0.695523941958497	29.7984368399471	-0.0477034650392849	0.19522315296768	-0.244353522182804	0.806957034752406	0.963683688831077	-0.345100956285252	-0.274858537741312
REV1	-0.0994874176221939	0.0540299452529452	0.0655719710924935	66.0022513804657	-0.176868488803044	0.105287459303706	-1.67986282481049	0.0929840082304017	0.589713760719689	-0.616229276171108	-0.707394296795877
RPL31	0.00543456659950838	0.14445449394655	0.96998962087831	20.7499718588097	-0.00679206858488135	0.245924419009447	-0.0276185204065499	0.977966410151079	0.999484720223507	-0.105910282616629	-0.137858277115396
TBC1D8	0.0210960724811751	0.155455833929193	0.892054807428861	100.038087706715	0.0235056125134219	0.24249137040652	0.0969338103620609	0.922778958440263	0.994055101980061	-0.0297359328998745	-0.036400234453504
CNOT11	0.102150886439835	0.101022856996882	0.311936946874234	13.4386784720203	0.204761543633018	0.22548983754063	0.908074376505429	0.363838927216864	0.83513121773296	0.364498043792049	0.570572686430622
RNF149	-0.1536748935844	0.0644575819511826	0.0171198143182904	259.679565904052	-0.228903227350633	0.109819198835891	-2.08436438962459	0.0371270344341179	0.410181337406694	-0.879786036000006	-0.881643365770246
MAP4K4	-0.0615324926835068	0.0648222137308494	0.342493427546292	394.657351929959	-0.09550640764532	0.106453748649734	-0.897163405297884	0.369631729220673	0.836124173163784	-0.431624312408516	-0.434936563995233
TMEM182	-0.109596411763012	0.152230103764605	0.471562460848992	11.653903930832	-0.0647186442978678	0.254950216642955	-0.25384816357502	0.799612862669707	0.963521969163094	-0.665397348563734	-0.33183737970337
TGFBRAP1	-0.112082869541543	0.0838350959367239	0.181240757138413	22.062821224686	-0.153195805254655	0.160313602267687	-0.955600791746004	0.339273961361011	0.819053076254767	-0.677490968794688	-0.628121426717766
NCK2	-0.200878171827454	0.0720588555610747	0.00530843581080221	382.143351571693	-0.290216963433076	0.121750963174863	-2.38369336771699	0.0171398771658227	0.325818352499061	-1.10937309179346	-1.08696507441946
ENSG00000234162	-0.187057860340759	0.145473277566524	0.198492905617734	11.4333677556726	-0.277542157177672	0.264895050096463	-1.04774384072712	0.294756642954322	0.797053709146996	-1.04215393366548	-1.04452086789356
UXS1	-0.119509929505593	0.111814562086598	0.285149619590236	20.5529396439555	-0.247112939869797	0.203129450203998	-1.21652935909405	0.223783334055568	0.754168432720234	-0.713614663881447	-0.942622349067211
GCC2	0.00703475837415156	0.13002383498395	0.956852619067174	65.9927743507693	0.00643821383483745	0.205198332605305	0.0313755660345507	0.974970027035238	0.999484720223507	-0.0981272783016839	-0.0935539439285276
LIMS1	0.088671508531766	0.062691424165287	0.15724094115925	197.515010368974	0.100993967384662	0.106705733956207	0.946471793410007	0.343908002381467	0.823619046648214	0.29893711660589	0.223085525820289
RANBP2	-0.144844079501135	0.0801798937226212	0.0708420229987416	66.3416225139734	-0.209686888360844	0.130466070280921	-1.60721395156107	0.108007442577908	0.615177222098702	-0.836834769030863	-0.817293485833709
SH3RF3	-0.248183237890994	0.0636429514720387	9.63443316071387e-05	722.581179990438	-0.3539131381047	0.105619867272386	-3.35081975810463	0.000805727272103299	0.0896113855964935	-1.33945522265141	-1.30026487073934
SEPTIN10	0.0611141074724276	0.106748702262617	0.5669802694441	22.1043315231166	0.0994863133588928	0.173605968364207	0.573058140202766	0.566605328672052	0.912180827181596	0.164903574656634	0.218036834933036
BCL2L11	-0.0897535329394002	0.121315788704258	0.459400787190007	13.1998010594376	-0.150489949109859	0.219760626226928	-0.68479031796379	0.493476245868048	0.891275535515242	-0.568885659182294	-0.61906030856536
ANAPC1	0.0687617568948855	0.111503778870792	0.53744814350103	24.8204592742405	0.10077900674042	0.201245196904655	0.500777202589171	0.616527931657693	0.92483638996674	0.202100171587928	0.22236568570634
MERTK	-0.0740839031513252	0.109815066390854	0.499914543234066	389.247741846791	-0.0949701688617237	0.166005638521443	-0.57209001879449	0.567260990784679	0.912180827181596	-0.492671796452392	-0.433140857676767
TMEM87B	0.212129520515613	0.0794502211565949	0.00758585544939369	36.5895582092215	0.318478618668996	0.143482905808331	2.21962760563569	0.0264440567638127	0.373760221932221	0.899411544240683	0.951377798642064
ZC3H6	0.12181822073714	0.168027009462576	0.46845700002804	28.4067195678249	0.176173280503888	0.275238097034784	0.640075928448318	0.522123237638491	0.901474926656091	0.460155920632164	0.474838982891604
TTL	-0.0365748800710404	0.24282982575169	0.880275965397082	15.0039116186364	-0.0145839295455222	0.378199771027587	-0.0385614446722085	0.969240042108721	0.999484720223507	-0.310235607797247	-0.163950932827074
SLC20A1	0.194213799036221	0.160249589760468	0.225533172184653	22.6730126237009	0.298830039534604	0.268309910426429	1.11374954081893	0.265386649598824	0.777998549161276	0.812273152587255	0.885580473308992
IL1B	-0.562601323293823	0.311607350154882	0.0709993592064122	18.8930289550608	-0.719404025841704	0.473640904568946	-1.51888069400683	0.12879252938341	0.640180638531388	-2.86872024835905	-2.52418659465737
PSD4	0.0464914647539832	0.125332656829406	0.710678839771993	10.2504808485056	0.0482002188579503	0.227768915170259	0.211618950820925	0.832404323539676	0.97251007577801	0.0937820421147463	0.0462947551693853
PAX8-AS1	-0.0020032669294878	0.444270785831054	0.996402260988546	20.0912290765137	0.0234706714098004	0.705435436079971	0.0332711828884361	0.973458333755825	0.999484720223507	-0.142086378111761	-0.0365172419555098
ZNG1B	-0.000946604876504983	0.0877382156863874	0.991391815324724	32.9271456699683	-0.00709973063261464	0.15548994543648	-0.0456603841019097	0.963580939762704	0.999484720223507	-0.13694699079074	-0.138888547024934
WASH2P	0.0838002973792055	0.116807561172478	0.4731138375046	17.6716995276348	0.137208424521778	0.202343539801975	0.678096393173994	0.497710577481284	0.893025962212041	0.275244545490257	0.344357115064142
SLC35F5	0.00650534465443096	0.0709355454626888	0.926930179417314	36.3320725698947	-0.0345737759248211	0.139036216657488	-0.248667410233067	0.803618059960312	0.963683688831077	-0.100702237959813	-0.230891062013038
ACTR3	-0.0928209551834809	0.0419189952167576	0.0268086011359735	113.324983926827	-0.149165155140995	0.0856502207995165	-1.74156182842948	0.081585145574687	0.570318158661823	-0.583804971317091	-0.614623962345489
DDX18	0.228430028310764	0.117399189388181	0.0516842086418187	16.7917475628708	0.406051042129737	0.211036629560169	1.9240785022771	0.054344744284251	0.475653351771365	0.978693868094486	1.24463214529181
CCDC93	0.0164173136355467	0.0737443817631413	0.823827687344454	44.5548435793026	0.0238710505343444	0.129803295946074	0.183901728845633	0.854090548518853	0.980486593453557	-0.0524924554999428	-0.0351764897650331
INSIG2	0.242051701643929	0.105123273357779	0.0213041169604918	24.5637330945873	0.288297958372212	0.184561358045894	1.56207107178157	0.118271246842581	0.629276267919998	1.04494689101884	0.850311624302845
STEAP3	0.168479000490795	0.102008886854655	0.0986138744343114	20.6437365575971	0.240753337316111	0.188637017230186	1.27627832994375	0.201857147674159	0.741483713346565	0.687104375133726	0.691098641111088
PTPN4	0.209538146047976	0.213541000964155	0.326467074411384	12.2412863095861	0.310465757249016	0.355126054928889	0.874240999611204	0.381987022529941	0.840146230574736	0.886807630770528	0.924545077248158
EPB41L5	0.545936560145559	0.13919067742365	8.7736559534217e-05	16.6181622971157	0.832680404755724	0.243637282702219	3.41770518666246	0.000631514720705249	0.0827731450289491	2.52298046327109	2.67328867955532
CLASP1	0.0691260510220062	0.0437757423405613	0.114314293682408	140.213185812016	0.097227638386883	0.0783367055368891	1.24115046350906	0.214550170435403	0.748666843953321	0.203872023442323	0.210473195295864
NIFK-AS1	-0.0830655265409543	0.175335307343466	0.635676466106231	10.2724817915711	-0.116111186583067	0.300477320077859	-0.386422464607247	0.699183815390613	0.940127132851702	-0.53635656893054	-0.503935921857702
GYPC	0.238520664274778	0.0883247929779297	0.0069236371919757	32.2737123706297	0.351929190525451	0.154097399728851	2.28381005224425	0.0223826966453278	0.347812021761236	1.02777265008358	1.06339394718708
BIN1	-0.189355041215832	0.132363257386199	0.1525531956857	187.632737249727	-0.256738598609165	0.202714588943423	-1.26650282028206	0.205333120356213	0.744807019157331	-1.05332694989154	-0.974855855382725
ERCC3	-0.185152800442013	0.0859137392002452	0.0311539176705489	29.2826924620595	-0.262183667203448	0.155406448370706	-1.68708357955673	0.0915872819830973	0.589713760719689	-1.03288811337623	-0.993089792163009
ENSG00000286145	-0.0783761473810101	0.15073620798823	0.603094466492674	18.0306375355521	-0.104957797904315	0.247254392590451	-0.424493157855302	0.671206194203699	0.93335429730238	-0.513548391301708	-0.466586496311835
MAP3K2	0.102515700250502	0.0322269800194348	0.00146741271950831	137.465829082756	0.106371557337306	0.0750112061956883	1.41807554806952	0.156168709267016	0.676942600126371	0.366272423280537	0.241093496432404
IWS1	0.0469633886681711	0.0595190450503505	0.430083901408311	52.5965948930652	0.0768602588481399	0.109257895255567	0.703475558158566	0.48175943356771	0.889067099640285	0.0960773831598963	0.14226881835203
WDR33	-0.00881243850854319	0.0533634519042612	0.868833818354634	72.6041981385491	-0.0305436392226018	0.101376630847126	-0.301288758241147	0.763194312523007	0.953483467463022	-0.175204790930002	-0.21739531690501
SAP130	0.243549724806599	0.133591566553319	0.0682894483506496	18.3209883443972	0.331640915384688	0.24437726662806	1.35708578772772	0.174753953746771	0.704925928807431	1.05223296817765	0.995454467657634
UGGT1	0.0432743253557249	0.0804768414807325	0.590767639767931	42.2242413181572	0.056611401039927	0.148797018831369	0.380460586405192	0.70360354821976	0.941100076499297	0.0781345364749888	0.0744613359016555
HS6ST1	-0.0842677439602798	0.147426582824848	0.567598928401882	30.0711443723672	-0.11936254945726	0.245990786758687	-0.485231788678137	0.627511935068497	0.9260777347924	-0.542203907674797	-0.514823781959233
FAM168B	-0.231965348924987	0.163395260895405	0.1557073430556	21.3364408073522	-0.354405838756484	0.273919432105204	-1.29383240916025	0.195723315436308	0.737661045724327	-1.26057473982311	-1.30191478063133
PLEKHB2	0.0195072576597021	0.179040798793896	0.913238769875113	15.6762298008221	0.0241375454014324	0.308346071483506	0.0782806970275396	0.937604771879404	0.997763105876417	-0.0374636020499857	-0.0342840766623119
NCKAP5	-0.22671112421688	0.104054138508525	0.0293479808838984	205.586811608175	-0.268121156574609	0.160469382528038	-1.67085553861193	0.0947502153707001	0.591855328596459	-1.23501926939582	-1.01297270161635
MGAT5	-0.042357813426648	0.0548046250498183	0.439588922218004	299.742788079575	-0.0552043740261681	0.0887477019540355	-0.622037222493488	0.533917392616126	0.901474926656091	-0.33836260855612	-0.29997688067736
TMEM163	-0.113881491527683	0.265914779860201	0.668459571028802	288.348697047451	-0.174859906762016	0.42421923835984	-0.412192307539086	0.680198474968505	0.936283813839541	-0.686239096925894	-0.700668144990816
CCNT2	-0.0389655520452031	0.0750330432374616	0.603543258134721	49.4748545628919	-0.0656941437924794	0.132544553630606	-0.495638198575591	0.620149697297199	0.925666618769352	-0.32186334553804	-0.335104041234985
RAB3GAP1	0.086819526328682	0.0342753163071359	0.0113089539798877	107.317180004605	0.0765011141240861	0.0787309125587748	0.971678234606718	0.331210648091519	0.814042170642711	0.289929455332905	0.141066148067905
ZRANB3	-0.142673410689127	0.211235469110749	0.499406706771465	10.5829227942337	-0.255406090009576	0.363434874244005	-0.702756141773285	0.482207733721642	0.889067099640285	-0.826277081509979	-0.970393675128542
R3HDM1	0.168230792381156	0.100198193324939	0.0931558837842874	45.0727692135357	0.228979554201674	0.175447915664824	1.30511413221413	0.191853987252469	0.728710697555071	0.685897141838979	0.651671696664725
UBXN4	-0.0986660864653585	0.0729378728036579	0.176138231862967	40.1625393556733	-0.182988050968849	0.14303083162449	-1.27936088247925	0.200770002206635	0.739415786031135	-0.612234490021758	-0.727886914606324
DARS1	0.292485212011425	0.0633195821479605	3.85240054470131e-06	72.1621325917839	0.379622727965443	0.110906018308956	3.42292270296741	0.000619516914632566	0.0827731450289491	1.29024513278461	1.15613147696465
CXCR4	1.16878656422868	0.263531453549066	9.20324538480438e-06	11.5322369017941	1.65712931028439	0.401531885973776	4.12701797334375	3.67497681187663e-05	0.0124193799703586	5.55239502854918	5.43412611652874
HNMT	-0.0645447558374226	0.104057407569408	0.5350732886794	57.4961067234338	-0.119082824191591	0.165645583534186	-0.718901293055092	0.472201739698491	0.886544192156148	-0.446275342051449	-0.513887064134337
SPOPL-DT	-0.104612648329742	0.0812761563385916	0.1980503988271	32.1561148323629	-0.118519871963901	0.136336687939989	-0.869317523805985	0.384673480563753	0.840146230574736	-0.641157346258723	-0.512001902331084
SPOPL	0.165072854233117	0.0603511228337571	0.00623409313829892	74.2476112015578	0.239290136925925	0.110388558448026	2.16770777959375	0.0301809271892573	0.377035670988503	0.670537578927843	0.686198812403779
KYNU	0.110881911313734	0.0790657547606686	0.160795467840004	96.0657041870206	0.125265538823672	0.131769549765384	0.950641017190297	0.341786639347993	0.821773963301913	0.406963956530912	0.304363895690915
ARHGAP15	0.105143683674974	0.0464605664268806	0.0236311495287329	644.890710070724	0.129497161546513	0.0779066764749354	1.6622087785785	0.0964709204807697	0.596347232524717	0.379054395201888	0.318534358352729
ENSG00000228655	0.0521828668761437	0.270568143028825	0.847065443207795	27.9186033961467	0.0605307815345494	0.410824722855911	0.147339675941994	0.882863917326249	0.984554772156331	0.121463853743067	0.0875861909736121
GTDC1	0.218050777329801	0.086572578896408	0.0117787333695079	109.23786632933	0.285833111273154	0.142516960247117	2.00560768892022	0.0448981209138449	0.437110356758235	0.928211321907957	0.842057574716679
TEX41	-0.167458107673914	0.308483746867662	0.58723820532097	10.3740570352152	-0.310330036126264	0.501498223888184	-0.618805852830809	0.536044266048211	0.901474926656091	-0.946824760003203	-1.15431785236791
ACVR2A	0.0317167927306036	0.122964266252508	0.796457042869851	27.3979936053111	-0.00103330950886544	0.216603071119121	-0.00477052104352284	0.996193689349648	0.999484720223507	0.0219210702412364	-0.118573882969248
ORC4	0.275895521563937	0.139542902149408	0.0480260763073995	24.1045254999074	0.390223215097333	0.235283626304253	1.6585226147132	0.0972120268120924	0.597067107003818	1.20955628387137	1.19162939748783
MBD5	0.0362149833499295	0.0597340035074903	0.544334931340022	190.87411129837	0.0477385399309576	0.100671124892958	0.474202905567185	0.635355221607166	0.928074037742898	0.0437993460544359	0.0447487279299097
EPC2	0.0883393270022726	0.044078709824278	0.0450564711468562	79.2886673523861	0.110105641137333	0.0906183415886649	1.21504807092062	0.22434775761805	0.754319743366702	0.29732145383449	0.253597847252421
ENSG00000289474	-0.253543915516548	0.534298776696077	0.635117851026976	10.9236822602153	-0.226296150311696	0.810676280264456	-0.27914490138761	0.780133625768294	0.957394996219483	-1.3655284582172	-0.872913029855065
NMI	0.0208111890040416	0.0890123245258794	0.815139311690354	16.2855191784494	0.0503290584515975	0.174521406824212	0.288383295593599	0.773053353031784	0.955987803004233	-0.0311215476536317	0.0534236142266771
RIF1	-0.106617600994684	0.0979818376203857	0.276534910366673	43.212214549068	-0.160486251637781	0.173984249163167	-0.922418278721729	0.356310438990688	0.831090686312775	-0.65090902445741	-0.652534992157427
NEB	0.068667324138869	0.1435125246991	0.632311326419044	23.3188636174612	0.0851069572234149	0.230168158058793	0.369759909195067	0.71156138919492	0.942823833216923	0.201640870047204	0.169884591086045
ARL5A	-0.0210658551233553	0.055992758462546	0.706749902347239	128.100095312309	-0.0404607116919993	0.0951430763575514	-0.425261755673596	0.670645869726144	0.93335429730238	-0.234802894043088	-0.2506046822824
CACNB4	0.176516971910897	0.145067084303033	0.223682041693192	99.7191944757215	0.21627752139426	0.22487930177645	0.961749345919169	0.33617552824755	0.816349596139659	0.72619941813881	0.609136316406218
FMNL2	-0.0419823756465603	0.0541667387983081	0.438305263565298	498.778132820793	-0.0696190029743652	0.0921503709015247	-0.755493464576097	0.449952952188925	0.875831461440454	-0.33653655626119	-0.348247242822779
PRPF40A	0.0393818699532358	0.0663118491809122	0.552586435872112	67.4196604749002	0.0562680584188947	0.116979839767712	0.481006458297658	0.630511908665606	0.9260777347924	0.0592024324151128	0.0733115822231703
ARL6IP6	0.0456926311594001	0.142013437515799	0.747643122008667	18.99605922844	0.0855538751062202	0.245421173713232	0.348600219825318	0.727389462678364	0.94620995537891	0.0898966794900388	0.1713811879204
CYTIP	0.212947148754019	0.0990042564792229	0.031484975901123	21.3846724135105	0.28670379340996	0.172684257664928	1.6602775336144	0.0968586331965183	0.596347232524717	0.903388320154907	0.844973233677323
ACVR1	0.0538921821357211	0.0689151461024622	0.434209986665967	30.5482413324505	0.0546370481981642	0.118405629328746	0.46143961657826	0.644483234103817	0.928883583461951	0.129777612288575	0.0678498076398302
TANC1	0.159086678082075	0.131459639190347	0.226219017863052	109.865848456526	0.229070861900796	0.207237384506902	1.10535491675811	0.269005830608904	0.779543208672961	0.641422046932332	0.65197745935339
WDSUB1	-0.247369558186641	0.102544512209322	0.0158516249763726	26.0175588493432	-0.345351369704781	0.17696003607007	-1.95157831889248	0.0509882894123047	0.462624948508045	-1.33549765159629	-1.2715940209551
BAZ2B	0.0334708890881161	0.0522337695513393	0.521658982873362	325.992734815815	0.029719922639865	0.087373901614608	0.340146452094525	0.733746241362116	0.948002632897683	0.0304526348547294	-0.0155903335281754
ENSG00000226266	0.0446074994519274	0.147378515174729	0.762139065058163	13.4305507652078	0.0239026681224013	0.291924616858456	0.0818795906272983	0.934742464254766	0.997057617287081	0.0846188216136436	-0.0350706117413144
MARCHF7	-0.03980714505986	0.0376473558580733	0.290343237466941	119.728591415717	-0.0459624253633221	0.0751520472942967	-0.611592458464006	0.54080742896443	0.902285131758264	-0.325956681204612	-0.269028306802293
CD302	0.221198603793486	0.0745540701700874	0.0030076454869535	82.5351887396364	0.304918709307376	0.12096512287709	2.52071590599877	0.0117116364997144	0.281588477580091	0.943521703662056	0.905969641561036
LY75	-0.00804832519581856	0.0989612586448773	0.935181075196074	26.9743097083627	0.00227085818085016	0.17527074955355	0.0129562872677528	0.989662667637913	0.999484720223507	-0.171488300629101	-0.107509195036943
RBMS1	-0.0223472916985053	0.0715293246108698	0.754720289282556	124.800888067546	-0.0479436454020924	0.116330022809458	-0.412134754590579	0.680240656168614	0.936283813839541	-0.241035538499684	-0.275662831291608
TANK	0.00115490128982361	0.0457976025296732	0.979881474093499	124.815830300032	-0.0234590958264555	0.0841235876162348	-0.278864661995563	0.780348688770715	0.957394996219483	-0.126725696181183	-0.193671260143237
PSMD14	-0.0347646347369122	0.142375173454396	0.807094326779061	24.6023028992787	-0.0808170894099854	0.2399486560693	-0.336809927314802	0.736260188981516	0.948669927891243	-0.301430946087391	-0.385746348039129
IFIH1	-0.150373672358056	0.103267358160377	0.145348725865695	15.8227790406479	-0.273301529691664	0.198723189738663	-1.37528755476941	0.169042313293297	0.698562766143427	-0.863729573608209	-1.0303202509225
GCA	-0.022979234074373	0.0975331475593633	0.813739695754241	37.0597749677777	-0.0442131177864058	0.165452648180936	-0.267225204748945	0.789295770974975	0.961030453799456	-0.2441091764949	-0.263170389089327
TTC21B	0.0329860905497138	0.231803722685297	0.886841612654617	11.948017075805	0.0507825821768663	0.374803034069363	0.1354913849696	0.892223375247424	0.985647829466105	0.0280946742802193	0.0549423320888531
CERS6	-0.179305638415187	0.234351506307558	0.444203613116164	41.3650841302239	-0.268506028755128	0.359278150952412	-0.747348615671016	0.454853153780618	0.878020521248982	-1.004448717545	-1.01426152560205
DHRS9	0.0359257263028695	0.204545289621888	0.860579112142972	17.0830594872197	0.0509311200901085	0.327161060762378	0.155675984089991	0.876288428265103	0.982515959224473	0.0423924591543342	0.0554397419694884
FASTKD1	0.230789105650539	0.0989093855394952	0.0196303712625953	36.909083987077	0.322206835917835	0.171154259461299	1.88255224808292	0.0597610728977838	0.493208725365694	0.990167936019159	0.963862504103787
PPIG	-0.0111865197822321	0.0529539112264544	0.832692107696634	65.559419306419	-0.0335110039015138	0.100458333758473	-0.333581124111442	0.738695663921769	0.949916767202139	-0.186751834909322	-0.227332150394333
SSB	0.168297573660224	0.139621985092065	0.228056568912595	11.6051773189975	0.24283823948169	0.263473038792477	0.921681552672874	0.35669470564826	0.831090686312775	0.686221952271944	0.698080366615917
UBR3	-0.0161019919597793	0.0658687503585083	0.806877901895917	77.4953869006011	-0.044426758600198	0.118338259708633	-0.375421767309942	0.707346818822946	0.942225978890073	-0.210659682564876	-0.263885809478423
GORASP2	0.0949585618121398	0.147365743410757	0.519333343784353	13.0820863399316	0.147953275461152	0.259336066940776	0.570507901991663	0.568333264139195	0.912180827181596	0.329516053196379	0.380338467612728
TLK1	-0.00644296867804409	0.0843889318854409	0.93914183805297	87.0669152776721	-0.0234111369070547	0.144421926409594	-0.16210237246565	0.871225237950503	0.9824427843677	-0.163680176063751	-0.193510659796471
METTL8	-0.150118307961946	0.0741191957785312	0.0428300605646718	35.468861571875	-0.232336338699661	0.132659932670552	-1.75136783218974	0.0798825702761799	0.564373606260165	-0.862487533605066	-0.893139848177023
CYBRD1	0.049219679871205	0.104601203861348	0.637964965292651	40.1326998586146	0.0601423796720042	0.171430964755897	0.350825650183104	0.725719152718482	0.94620995537891	0.107051520414726	0.0862855471186514
DYNC1I2	-0.128883736769497	0.168125511162435	0.443323903781431	19.6214298373856	-0.198270028862799	0.272018145221605	-0.728885305431646	0.46607182418513	0.881500497189243	-0.759206938219127	-0.779061773833731
HAT1	-0.238607784573797	0.0897062138231497	0.00781684431009774	18.3451920995639	-0.394601278799678	0.179203210899783	-2.20197660978493	0.0276669607390858	0.376279138219106	-1.2928821833031	-1.4365175133449
METAP1D	0.201390888273676	0.213115863201157	0.344667505969604	10.0182725230315	0.31360659834618	0.348651534387282	0.89948434874182	0.368394728754948	0.835615701350998	0.847181041372216	0.935062832352796
ITGA6	-0.154761501886761	0.266353305849448	0.561214565294522	19.2670856642593	-0.202503771492	0.397446890412157	-0.509511525633024	0.610393721619174	0.921117590823477	-0.88507107573083	-0.793239335439822
PDK1-AS1	0.590879346944327	0.190905312701881	0.00196717665122418	20.0979186766581	0.810882853014109	0.302427774469659	2.68124465233421	0.0073348869054894	0.252277086251878	2.74157295269845	2.60029507561085
PDK1	0.332680534175378	0.1020868927204	0.00111885408224276	32.6469241918806	0.446050149370108	0.173799457862964	2.56646456125201	0.0102741123263063	0.267003944286689	1.48574692875678	1.3785774170657
MAP3K20	0.114403120738338	0.269566678488129	0.671276765141999	23.5628743938718	0.16476273399226	0.411798892002823	0.400104850187724	0.689079292012223	0.938912706922917	0.424090396361306	0.436628411230494
SP3	0.0633004162098604	0.0549023082776277	0.248924927459561	87.7841040495462	0.075772126613109	0.0907706165239771	0.834764921896215	0.403850079847445	0.850877619810578	0.175537331564324	0.13862498282662
OLA1	0.120479538273251	0.0866270353706428	0.164290783996003	55.2675212618706	0.146552227392106	0.156604635193816	0.935810279247041	0.349370878055283	0.827811685812371	0.453644843923806	0.375646768789332
CIR1	-0.0189697271060361	0.108719747573117	0.861486038842328	23.4762067639057	-0.0726723662675103	0.199439570309958	-0.364382886277618	0.715572113137847	0.942823833216923	-0.224607757646322	-0.358472060433508
GPR155	0.641158760315687	0.249448001278402	0.0101607465940296	42.6957374166289	0.924979913756508	0.375517498295355	2.46321387939421	0.0137697748498944	0.301030844694854	2.98612169830705	2.98237264844024
ENSG00000236449	0.0263547540881936	0.11245085998481	0.814700190134516	19.3229040778748	0.0669523908694957	0.206333610374697	0.324486111341297	0.74557003547629	0.950952682675473	-0.00415878503116229	0.109090276112969
WIPF1	-0.0260134686957196	0.0393414462230501	0.50846931986275	191.995699899454	-0.04443244491679	0.0658580621088944	-0.674669789756676	0.499885582238883	0.893025962212041	-0.258867070845258	-0.263904851283949
ATF2	0.256467703525656	0.0851112010604961	0.00258402089074187	39.3075842324421	0.393746525521366	0.152040463724263	2.58974825435585	0.00960461418186897	0.264365918861126	1.11506336494881	1.20342793012644
LNPK	0.0980154092181295	0.134548743748957	0.466322807248442	16.8562823687001	0.116721231587922	0.240915618795825	0.484490097285235	0.628038090574024	0.9260777347924	0.344383931489436	0.275751518221222
MTX2	0.0884229873446377	0.199011106140766	0.656817154569536	15.3497004004786	0.162460263416854	0.33158268483038	0.48995400197076	0.624166448545115	0.9260777347924	0.297728360566505	0.428918112970064
HNRNPA3	0.0796007588022372	0.0540097708654986	0.140529671432902	92.8306634125479	0.118712437759399	0.0979944127404298	1.21142047224516	0.225734297173572	0.75571916879848	0.254818851905743	0.282419483338383
NFE2L2	-0.126309698460239	0.0533722183420363	0.0179532264762162	103.279402834738	-0.184224011189734	0.0885581116660893	-2.08026128520395	0.037501573739977	0.412517311139747	-0.746687344264672	-0.732025782673888
AGPS	0.0844517992276969	0.0760447061973598	0.266760108444423	56.3980987547241	0.125646843471206	0.132749510600536	0.946495718913019	0.343895804797963	0.823619046648214	0.278413316745274	0.305640773055595
RBM45	-0.232906901302877	0.195328886756286	0.233110987969599	12.7174879678574	-0.32342202202616	0.329414295629406	-0.981809309180719	0.326193801116265	0.809975333467174	-1.26515425731344	-1.19815907109521
OSBPL6	-0.301562124560078	0.235553109542788	0.200464307059732	18.9046094813439	-0.504956794254223	0.373460245168933	-1.3521032045213	0.176342302345356	0.706965093380281	-1.59907917014049	-1.80606574902123
CHROMR	-0.0291532317778045	0.0762027464877553	0.702035240136843	23.1155901743208	0.0167141677139898	0.156891071105925	0.106533581523611	0.915159012801204	0.992038656023307	-0.274138233966453	-0.0591427900293251
PRKRA	0.477173941057689	0.230455917804596	0.0383994724609419	10.8647521961617	0.762280535414927	0.371877502265237	2.04981621843646	0.0403823683370219	0.422529527996257	2.18853319916918	2.43754017709418
TTN-AS1	0.779968626532016	0.208370179958424	0.000181700631557099	14.2864107732357	1.13389267621933	0.335649201654979	3.37820757692397	0.000729599840508763	0.0870226633297021	3.66126439360023	3.68196018115587
CWC22	-0.148313842409495	0.0876175671022864	0.0905047899180009	22.8844621517973	-0.255425807895661	0.188731491081318	-1.35338202666775	0.175933616340435	0.705967184070124	-0.853710983566851	-0.970459704542512
UBE2E3	-0.0224873549479363	0.10557226266198	0.831323541941884	38.629572828193	-0.0410493530632737	0.1844804481737	-0.222513298670128	0.823914321906961	0.969254680921483	-0.241716777393648	-0.252575869488627
ITPRID2	-0.197795524199745	0.179541939221778	0.270606239334835	15.4583839860148	-0.297848058190472	0.296628426518185	-1.00411164798533	0.315324801639614	0.80918635293407	-1.09437972651805	-1.11251937129587
DNAJC10	-0.0933609827916564	0.0768312060267521	0.224311155697458	44.0795965220243	-0.146264622271927	0.135209301449052	-1.08176449922005	0.279357184939539	0.787820934625506	-0.586431554749916	-0.604910928974476
ZNF804A	1.25006683895949	0.523637905023528	0.016973863318425	13.7148846632977	1.84233651905042	0.882188243918548	2.08837119713479	0.0367643635829858	0.408843918967646	5.94772560015572	6.05433070668551
LINC01473	0.0268374667384918	0.118185853037275	0.820362698542808	84.0789447975069	0.0271302281928767	0.189734350762234	0.142990597558557	0.886297606946847	0.985081005491992	-0.00181096978821333	-0.0242624602441214
ZC3H15	-0.0294633352400551	0.129425737071883	0.819920951886919	16.9183668637859	0.00337650445385321	0.24018066920609	0.0140581857191677	0.988783560118663	0.999484720223507	-0.275646513550825	-0.103806710138137
ITGAV	0.0337209316693674	0.111932671591722	0.763215592890078	97.2857357278073	0.0300252021031814	0.179460503552588	0.16730813470822	0.867127603785708	0.98127042733607	0.0316687906428271	-0.0145680421946418
WDR75	0.345443073793807	0.131069342091659	0.00839948753993247	14.9122695621569	0.54992766546762	0.23852299425059	2.30555409215545	0.021135560969426	0.34468530127887	1.54782130165001	1.72643273396727
SLC40A1	0.0836982679784998	0.108575916099241	0.440782071423335	17.9654664742865	0.130529703518858	0.187903879595124	0.694662099580435	0.48726708511474	0.889628704899745	0.274748295429154	0.321992038402252
ANKAR	-0.0979274603453959	0.096598070380522	0.310696295505091	32.7587336383561	-0.155319511021189	0.166905374688384	-0.930584238591319	0.352068670660329	0.83041245584598	-0.608641964194607	-0.635233094094657
ORMDL1	0.0187530487812256	0.135046684090783	0.88955805189682	27.9093262405616	0.03504764192053	0.22388793143955	0.156541005561048	0.875606599864262	0.982515959224473	-0.0411319192158215	0.00225063483882499
PMS1	0.0565115007349497	0.0651157647468344	0.38546985934744	88.5427866060467	0.0766522475099731	0.114916038738526	0.66702827865816	0.504754070485768	0.8953664327423	0.142517440278602	0.141572249424745
HIBCH	-0.182073812371403	0.150510827668251	0.226391825995709	45.3867213426862	-0.26370785098457	0.235838186403326	-1.11817282436857	0.263493188408889	0.777620692701738	-1.01791254743536	-0.998193836350018
NAB1	0.0352165592889098	0.127869186195063	0.783000621034518	18.6162003572107	0.0619822946417421	0.226198502215412	0.274017263751444	0.784071354690215	0.958723480387998	0.0389432163716087	0.0924468823999965
GLS	0.0907330794821551	0.0934283167564962	0.331472684074219	105.452895806155	0.123485904304767	0.151468795677399	0.815256394906377	0.414925563009306	0.857407734807656	0.308964174522759	0.298404421949153
STAT1	-0.111435650492932	0.0947567789823725	0.239587798005074	51.0908641292609	-0.181970039129239	0.160885119439682	-1.13105574812009	0.258031628065766	0.774752595043191	-0.674343028199147	-0.724477891707233
NABP1	-0.109981262585818	0.0775954019231081	0.156375276999481	68.6464620704175	-0.168364543921314	0.128978621479089	-1.30536783530912	0.19176762537872	0.728710697555071	-0.667269183966197	-0.678917081004822
SLC39A10	0.387808815025874	0.0829076910105683	2.90255457606301e-06	65.6271812771101	0.577083199192476	0.144027699881727	4.00675147673932	6.1559576855095e-05	0.0173608018575721	1.75387957044004	1.8173686471886
STK17B	0.203639516535916	0.0955515726528885	0.033072664801426	30.2191368325491	0.261168050207439	0.176883577197358	1.47649688199171	0.13981055166754	0.660078433782299	0.858117907656025	0.759461523562003
GTF3C3	-0.33111228681035	0.197946566889873	0.094379340291714	15.6622048717792	-0.52531731289462	0.324879687491732	-1.61695954878062	0.105887012902581	0.609927065222762	-1.74280509346144	-1.87424715082995
ANKRD44	0.0573102324927905	0.0437739485339688	0.190455943554035	578.872412866205	0.0557780780968708	0.0795537380334999	0.70113711153815	0.483217452049176	0.889237913868422	0.1464023075903	0.0716707819172299
SF3B1	0.027956662364272	0.0624821634745391	0.654561523219145	106.402160843401	0.0472280968466708	0.108827111858447	0.433973630652819	0.664307589825115	0.932574894795683	0.00363256799441079	0.0430394038382737
COQ10B	-0.420675196169472	0.147394362018262	0.00431617572712491	13.8603424972961	-0.672472411554314	0.256519345461797	-2.62152708343965	0.00875368067027485	0.263626556369292	-2.17842069969494	-2.36702639123743
HSPD1	-0.260209549504865	0.25171915689524	0.301262579811008	30.0463549229467	-0.315861683185768	0.378086381185652	-0.835422006461191	0.403480143551028	0.850877619810578	-1.39794873365855	-1.1728417150204
HSPE1	-0.345030329162888	0.28024961651813	0.218265415204359	15.8416439029772	-0.462517380367309	0.440415751752497	-1.05018355616679	0.293633728315285	0.796321349693095	-1.81049959445932	-1.66394860643486
MOB4	0.255316915691605	0.199752492717538	0.201190776149202	12.5289140708985	0.400823501313556	0.321005585086034	1.24864961837387	0.211793255688561	0.747406912891817	1.1094661691502	1.2271266452034
PLCL1	0.203960907143466	0.29519713872609	0.48960879110594	47.368244944036	0.304612527163108	0.470093474934304	0.647982887245302	0.516996018592605	0.898465062073349	0.85968108559818	0.904944327413902
FTCDNL1	0.257722701714659	0.146162324875203	0.0778560477209891	33.765030408534	0.330139374490256	0.232903161046153	1.41749632339612	0.156337868524126	0.676942600126371	1.12116741852229	0.990426247853235
SPATS2L	-0.325570583518528	0.304588614286389	0.285120925782885	47.4293362316863	-0.465667018443549	0.472905845127768	-0.984692879652896	0.324774951303915	0.809644162305167	-1.71585138621469	-1.6744958200408
CLK1	0.0418223304561582	0.0683695326204033	0.540729609099113	64.9064152941447	0.0593518280169586	0.114823447750787	0.516896410790379	0.605228473282646	0.92060779296359	0.0710723313395292	0.0836382216258585
ORC2	0.208189793373951	0.11310962051713	0.0656799049311998	23.8231224167611	0.298888310119074	0.203315229847751	1.47007339461432	0.141541877142864	0.662724466294419	0.880249520145106	0.885775604395952
HYCC2	0.0795983780710651	0.0820067825943609	0.331731743114122	28.4657379102765	0.0740346909679097	0.171758384655916	0.431039748750685	0.666439468855869	0.933230038915803	0.254807272518023	0.132806820728967
CFLAR	0.0210190851172187	0.056666617827453	0.710693132469407	140.729317840668	0.0109489789009555	0.0951218443622162	0.115104779289841	0.908362071760265	0.991004542895052	-0.0301103836346947	-0.078448715477839
CASP10	0.0466215415144258	0.0664149220285555	0.482695443422253	29.6849686367195	0.0612285476010512	0.135199178700799	0.452876623877665	0.650637584423691	0.930592696038707	0.0944147087762311	0.0899228047597781
CASP8	0.0821436710404841	0.0697302960513024	0.238788703419477	30.540857021316	0.0850193641957305	0.133698403753724	0.63590410811739	0.524838924900132	0.901474926656091	0.267187055040155	0.169591267741897
TRAK2	0.26883591334638	0.184168176792281	0.144364143250093	11.8584555643508	0.409803220566668	0.326313217539669	1.25585847749746	0.209167285349381	0.747406912891817	1.17521979865146	1.25719708974066
NOP58	-0.0317249049881444	0.117073926556745	0.786405019474977	27.2883139553888	-0.0679439474973036	0.198554568149476	-0.342192819488061	0.732205788636138	0.94717024831198	-0.28664632456526	-0.342637973601767
BMPR2	0.0344646528410516	0.0795844384149384	0.664972861360566	100.347089774723	0.0444708129672587	0.13451540129557	0.330600158338324	0.740946526596871	0.949916767202139	0.0352860977556727	0.0338060692949243
FAM117B	0.817440957778319	0.183325376648834	8.23573730452434e-06	30.1979321319348	1.15839159288859	0.281605021838455	4.11353315124156	3.89649054055878e-05	0.0124749220832732	3.84352212070675	3.76399986348453
CARF	0.138194217735287	0.116611498865875	0.235984927393088	20.7408737413389	0.194098367904839	0.207454362694559	0.935619600300313	0.349469079264535	0.827811685812371	0.539805408473408	0.534864840195441
NBEAL1	0.27496176662091	0.110578200926615	0.0128976833664632	34.8721148345531	0.379496186908327	0.186867136040524	2.03083428659188	0.0422718076671139	0.430579328980967	1.2050146915036	1.15570772809985
CYP20A1	0.11902762105701	0.0705606957390093	0.0916258980217927	43.9282766425526	0.182516720505608	0.123937468744649	1.47265167147839	0.140844984277423	0.660831584742695	0.446583016624095	0.496081301874022
ABI2	0.406394949920717	0.142124978293676	0.00424416975201297	15.7179540134862	0.565117204900424	0.274186853312516	2.06106601419109	0.0392967426025424	0.416458781488839	1.84427871532813	1.77729804391583
RAPH1	0.164786686282645	0.0723128974321596	0.0226789111761531	92.7641661698677	0.221531705172482	0.122597032424496	1.80699076308325	0.0707637194277473	0.537397884243429	0.669145716759434	0.626731035955698
PARD3B	-0.396767468630978	0.105893362321067	0.000179062864733688	69.3012493304701	-0.537156380066415	0.16373094131574	-3.28072614589419	0.00103540222671256	0.0979367809889012	-2.06213842056991	-1.91389271242576
NRP2	-0.152532317435779	0.101262426005303	0.131988340681987	58.148673455305	-0.176972779147204	0.161979667388913	-1.09256168999466	0.274586290882304	0.783446720186235	-0.874228780153684	-0.707743534552812
INO80D	0.0423286014873624	0.0833215403461467	0.611442746625644	35.4649553646815	0.0430624031796041	0.14991464885342	0.287246133109438	0.773923864847513	0.955987803004233	0.0735347297112946	0.0290897182363184
NDUFS1	0.187199253859626	0.154863971830674	0.226740473963655	21.2789813450351	0.285462249301355	0.263145081271547	1.08480936798046	0.278006095547188	0.786954095019447	0.778155844748333	0.840815666808468
EEF1B2	-0.0076354757274668	0.202274272921199	0.969888500429713	12.9759030449929	0.000259608405138294	0.33772500516724	0.000768697612454658	0.999386668103499	0.999484720223507	-0.169480285562082	-0.114244280302572
KLF7	0.296215650056444	0.103565130585825	0.00423391140513555	48.6068497108111	0.423124332987273	0.166953096223043	2.53439045192665	0.0112643141314021	0.276293640569834	1.30838921767562	1.30180558594498
ENSG00000223725	-0.19549299660723	0.223497784874206	0.381738416238648	13.8270349702514	-0.251961551250076	0.378075530789668	-0.666431786060887	0.505135151124247	0.8953664327423	-1.08318070495589	-0.958858925677651
CREB1	0.0554245855621266	0.0484546127597303	0.252687760901743	75.3334982673843	0.0884830695798855	0.0887646968736307	0.99682726011957	0.318848363938647	0.80918635293407	0.137230907992841	0.181190200594006
METTL21A	-0.0659347439552498	0.104841838429682	0.529416326034484	37.5423222231142	-0.104502654155374	0.169561973958404	-0.616309492722759	0.537690274869191	0.901474926656091	-0.453035958928875	-0.465062353465802
PLEKHM3	0.168419435417216	0.19505439302879	0.387890888479968	18.95112768198	0.222416663379745	0.306977749490386	0.724536757953888	0.468736268943105	0.883857013013301	0.686814662842967	0.629694501286762
IDH1	-0.00122439706940145	0.100400865953245	0.990269971334998	34.367578254112	-0.000636414903795054	0.168381694431017	-0.00377959674266006	0.996984325292968	0.999484720223507	-0.138298114993621	-0.117244799411901
PIKFYVE	-0.217763617720192	0.0420490233630174	2.23313867966767e-07	71.9796463919177	-0.352063825554832	0.0942470440355031	-3.73554236271017	0.000187311042236086	0.0379804356640703	-1.19150043448164	-1.29407206572001
RPE	0.360600080087815	0.200738401053827	0.0724359779172288	15.1822044729487	0.536034852910043	0.314597446544161	1.70387540902942	0.0884043660372807	0.589653244084187	1.62154186893278	1.67990978177872
KANSL1L	-0.107722637756544	0.108039105575242	0.318730143833135	70.5766929764332	-0.175257693486391	0.175006828000864	-1.00143346113059	0.316617293810127	0.80918635293407	-0.656283696432366	-0.702000215993908
KANSL1L-AS1	0.207382802488224	0.125357297071405	0.0980597270529121	18.4442983225482	0.314749351232061	0.217538175113314	1.44686950264297	0.147933476140462	0.663610920927321	0.876324482130748	0.938889576408604
ENSG00000273118	-0.016979996611653	0.225199188872888	0.939896537746675	27.4649537872091	0.00899910756693317	0.347790965680408	0.0258750469533548	0.979357003028098	0.999484720223507	-0.214930116960527	-0.0849782623547292
IKZF2	-0.181915248205217	0.126721337285534	0.151129459307131	51.462116757919	-0.252450804103865	0.202095523878083	-1.24916573736764	0.211604460870497	0.747406912891817	-1.01714132388004	-0.960497289905959
BARD1	0.0374364592158798	0.11878709089259	0.752643244613846	20.5982767703329	0.0599309191089309	0.20361876704706	0.29432905413419	0.76850647339258	0.95521554508522	0.0497403539298276	0.0855774277493839
PECR	0.152007532325917	0.18930527146928	0.421988781565036	10.3403353085915	0.252935159575744	0.337597026186566	0.749222119735036	0.453723339127256	0.877757210477949	0.606990535135201	0.731891988909135
XRCC5	0.0378697703825609	0.0474183594934884	0.424504424971583	114.794187682612	0.0458013365242699	0.0843200649011421	0.543184312986096	0.587002906233818	0.9155232685998	0.0518478904972771	0.0382616022240585
SMARCAL1	-0.0241680194245162	0.110245893272121	0.826479279305837	21.878998760695	-0.0156943402291869	0.197717215499041	-0.0793777122016116	0.936732195781686	0.997763105876417	-0.249891184411902	-0.167669372338993
RPL37A	-0.00145622051067975	0.191491071313087	0.993932434259822	34.2145221043437	-0.0119278596657148	0.3000031765677	-0.0397591112273542	0.968285174950634	0.999484720223507	-0.139425656624796	-0.155056534265543
DIRC3	1.41574000393793	0.356046441572781	7.00019799472794e-05	39.8364635576451	2.03631184302788	0.564661340863378	3.60625333392634	0.000310649872916296	0.0484534147935853	6.75352586630525	6.70389714154252
ARPC2	0.0281671503890808	0.0437296746719617	0.519497735731031	108.993191988997	0.0425878697855509	0.0871326443949315	0.488770541526549	0.625004155959616	0.9260777347924	0.00465633853947353	0.0275006451590051
PNKD	0.0442503354410488	0.199262402774419	0.824258869166852	13.8996150825699	0.0819825860936947	0.322088847935403	0.254534072257406	0.79908298478721	0.963521969163094	0.0828816491810263	0.159421989069005
TMBIM1	0.0969976326316681	0.0904279445203478	0.283427695828475	22.5347247716655	0.136867168610243	0.172239875868215	0.794631138232837	0.426828099765202	0.86009114238487	0.33943367509542	0.343214349163386
ENSG00000288819	0.105902696892194	0.167581054641912	0.527420136981842	22.4042879202458	0.130865154363271	0.273571988632991	0.47835728729827	0.632395928743795	0.926955285433374	0.382746079685167	0.323115364836805
SLC11A1	0.0877088515634396	0.131492013529938	0.504754264202638	298.836616153409	0.100757200203835	0.205352863233904	0.490653982696452	0.623671198672019	0.9260777347924	0.294254950719888	0.222292662014792
CTDSP1	0.0814806513890105	0.112946814679776	0.470658985016484	18.2710600164522	0.109882019612864	0.197377110150405	0.556711056966698	0.577724861177665	0.915008533814542	0.263962263555732	0.252849004392269
USP37	0.0917784832214548	0.087163177136788	0.292363825120383	33.4396673646274	0.0907761167349573	0.155189958056598	0.584935506599281	0.558591082858991	0.910378526745285	0.314048803717058	0.188868942585189
CNOT9	-0.0373708473206896	0.215721592507798	0.862465557601455	10.595490320692	-0.0554604525343797	0.359739275656494	-0.154168466685127	0.877476904845021	0.982515959224473	-0.31410702910858	-0.30083441245105
TTLL4	-0.138336390852475	0.118773400197967	0.244137000104498	30.0222758492543	-0.215722557792832	0.194885421624678	-1.10691993271966	0.268328547090976	0.779543208672961	-0.805182707299617	-0.837505171498259
CYP27A1	-0.664067665088606	0.222758676046997	0.00287207510350253	35.569762336226	-0.96891248768468	0.337496169945962	-2.87088439504311	0.00409325190516492	0.189799401682492	-3.36223170650071	-3.35971721114357
NHEJ1	0.178624097454388	0.1310142256873	0.17275815889256	10.9714170740822	0.231005172908362	0.244791436074036	0.943681595292801	0.345332381819319	0.824433625826891	0.736448044245373	0.658454899263403
DNPEP	0.144639863589972	0.129949508535294	0.265688399818887	10.9869337900157	0.260615415026844	0.235048883944322	1.10877112306808	0.267528930808486	0.779543208672961	0.571155706790499	0.757610910521775
FARSB	0.309162764341298	0.156201065542383	0.0477865653524876	15.09040177278	0.527150598705721	0.277703023215611	1.89825300640115	0.0576627612445425	0.484478970620145	1.37136132385806	1.65015902167412
ACSL3	-0.129688051292478	0.129584794767372	0.316925044400679	21.3576640607226	-0.21270552782626	0.230797391323938	-0.921611490520338	0.356731262741374	0.831090686312775	-0.763118958954473	-0.827402023535631
WDFY1	-0.0607018163836285	0.084347474734763	0.471732076780413	35.8501850381615	-0.0943196254818665	0.153870565649337	-0.612980299928291	0.539889365788047	0.902221225244743	-0.427584073401715	-0.430962378809925
CUL3	-0.00157272668057326	0.0401733723891345	0.968772004852585	96.1594570744847	-0.00550460838257126	0.0854363727784988	-0.064429331484407	0.948628375392357	0.998710340495859	-0.139992318719532	-0.13354695072353
DOCK10	-0.0170056419706994	0.038680424851135	0.660194494353985	494.801467367335	-0.029495085012592	0.0717358525843353	-0.411162395789698	0.6809534599727	0.936283813839541	-0.215054850722617	-0.213884016570595
RHBDD1	-0.0232970176898991	0.0599975999538246	0.697794658495723	65.7711416573257	-0.0375854092946012	0.107930612588894	-0.348236782809371	0.727662365816627	0.94620995537891	-0.245654810768274	-0.240976138356727
MFF	0.012754006046685	0.158772711484199	0.935975829971004	30.6678039216565	0.00724190679976821	0.268066053739292	0.027015381838729	0.978447465576008	0.999484720223507	-0.0703100316323023	-0.0908626120454558
AGFG1	0.0852468836489309	0.0834559333697677	0.307036630745272	95.9260935657641	0.125243556809407	0.138195240945971	0.906279810737999	0.364787768789563	0.83513121773296	0.282280444160417	0.304290284376113
PID1	0.233652183143142	0.483446065911798	0.628878775890954	27.2241800895114	0.358174370749848	0.750077659622261	0.477516382677261	0.632994457791286	0.927385666364257	1.00409335722932	1.08430722301113
TRIP12	-0.0919262684094399	0.0419085419266116	0.0282715777572664	138.448740658622	-0.135043202441308	0.0827242065657501	-1.63245086350843	0.102584541606831	0.605114258162505	-0.579453398503615	-0.567333687065833
ENSG00000225963	-0.0705508266800182	0.107985335519029	0.513538975292322	25.0120929839652	-0.131247163232304	0.183549035291444	-0.715052318438538	0.474576715519646	0.887405014834002	-0.475487637742825	-0.554621865762949
SP110	-0.128113784517198	0.0754594765214378	0.08954880545495	117.657502256849	-0.218482045550024	0.129683411547167	-1.68473394510107	0.0920399142115146	0.589713760719689	-0.755462048514712	-0.84674588618153
SP140	-0.00383811383366457	0.0887438307211185	0.965502758722556	58.0878748099314	-0.0157443202490861	0.145541078259779	-0.108177845302093	0.913854618697821	0.992038656023307	-0.151010696808284	-0.167836740758204
SP140L	-0.0550445590794495	0.0523639965551492	0.293170900625463	47.8581291820599	-0.0926625371924367	0.10071366667006	-0.920059215955279	0.357541815435798	0.831090686312775	-0.400068335159031	-0.425413276427535
SP100	-0.0395466518309321	0.0579283197866044	0.494807472094043	309.00123838592	-0.0762072476582858	0.100612146781179	-0.757435857362515	0.448788780547635	0.875831461440454	-0.324689695611456	-0.370309340844057
CAB39	-0.0589962956725347	0.0499899447043775	0.237935291855274	221.356554167786	-0.0879310091403428	0.0837966038577747	-1.04933857808349	0.294022316523211	0.796321349693095	-0.419288770761111	-0.409568777523223
PSMD1	-0.060477879501685	0.0729512368978282	0.407094291734416	42.1228135449278	-0.103408243935892	0.134957364761576	-0.766228979934366	0.443540067732468	0.873725782773803	-0.426494890376243	-0.461397494812841
NCL	0.0700237404064484	0.147409816222977	0.634767256670736	18.5751169670539	0.116936418496802	0.242877966570004	0.481461616910803	0.630188453180727	0.9260777347924	0.208238200336434	0.276472116029043
PTMA	0.217544084257898	0.134181139841526	0.10495938227479	29.0203127685798	0.361817427000282	0.226308170042742	1.59878199241303	0.109869051628943	0.620019892667369	0.925746870816868	1.09650674928104
PDE6D	-0.12005849800821	0.135804544888259	0.376667274381275	20.0848887109871	-0.186224280858697	0.23424304991979	-0.795004508874284	0.426610879353109	0.86009114238487	-0.716282788471619	-0.738724098784302
COPS7B	-0.295786086340336	0.197875081693944	0.134963461246437	16.6784761170205	-0.441814072402324	0.312917460741606	-1.41191888543144	0.157973846322101	0.680045738593308	-1.57098570590708	-1.59461930377508
DIS3L2	-0.0630696595747917	0.0687122455261758	0.358681208370697	62.1098013764031	-0.111330393784377	0.124887954835448	-0.891442204583024	0.372691984445735	0.837302820463248	-0.439100776628142	-0.48792644977456
EIF4E2	0.143854872760247	0.169412453999509	0.395803455514413	12.5770433487459	0.233537792165281	0.287679410719169	0.811798771352666	0.41690710719705	0.857407734807656	0.567337672532509	0.666935897917426
GIGYF2	-0.0157342250668715	0.0335118861157461	0.638703871670645	106.761606631246	-0.0212224242136252	0.0671946698537702	-0.315834935416896	0.752127799697411	0.952966758083598	-0.208870939890559	-0.186181303298722
INPP5D	-0.0629544412838492	0.0401267349128372	0.116673525067176	591.371421033413	-0.100594415902371	0.0714665693817276	-1.40757303411419	0.159257536983924	0.682227885544512	-0.438540378512256	-0.451974810491161
ATG16L1	0.217917570749723	0.104557371016868	0.0371427630868348	10.0731454638326	0.283525676234134	0.212298522229313	1.33550470939164	0.181711214966087	0.712209613813599	0.927563432446237	0.834330651924506
DGKD	-0.119194985152892	0.161488630945688	0.460452830947904	32.9129836412469	-0.168356083358457	0.262191769899508	-0.642110480519599	0.520801451470303	0.901205352018084	-0.71208283919963	-0.678888749062702
USP40	-0.0168776242189009	0.0891591537177557	0.849859484807484	43.4680221022738	-0.00908831311849917	0.162184368876092	-0.0560369237891391	0.955312392430466	0.999311310431507	-0.214432198656517	-0.145547726189008
AGAP1	0.470239003001548	0.364088709230539	0.196512809561267	14.8309583292482	0.675144265316315	0.52311292897764	1.29062813766772	0.196832654228667	0.738167866436577	2.15480308402292	2.14574638005807
LRRFIP1	0.231440405508577	0.0607623973609771	0.000139563075810494	163.827234355418	0.31795288531568	0.105109389622726	3.02497128426798	0.00248656734602843	0.149760288771198	0.993335724834073	0.949617271926624
UBE2F	-0.241187551745994	0.0856463928368133	0.00486127508832393	60.7418992358689	-0.359586495168548	0.15025599151997	-2.39315911153371	0.0167039954526203	0.323275848150968	-1.30542964127091	-1.31926327860932
SCLY	-0.193781358884223	0.11153478788949	0.0823152969942852	17.0322328732547	-0.292262974209222	0.210956180570492	-1.38542029638027	0.165923988398374	0.69226037134932	-1.074855650425	-1.09381656407437
ILKAP	0.170121678917992	0.160502477874558	0.289175631162478	25.720588357541	0.241184261421685	0.264909328696947	0.9104408010395	0.362590088483559	0.83513121773296	0.695094025805309	0.692541679479123
HDAC4	0.111801407405802	0.0755883116490229	0.139118060122307	142.151518894802	0.151594784045247	0.129045448597424	1.17473948669177	0.240098956549165	0.763073120526943	0.411436196774577	0.392532811202263
NDUFA10	0.130443978109766	0.113496577666038	0.2504237219288	14.5821408000136	0.100886117013046	0.245130947570186	0.411560098849453	0.680661882643819	0.936283813839541	0.50210983385346	0.222724366576152
ANKMY1	-0.0906247469424353	0.0733006452581571	0.216331057001125	55.2789497584316	-0.15193249609321	0.126428608742967	-1.20172560311957	0.229469858047102	0.757258111523301	-0.573123065255934	-0.623890975074248
RNPEPL1	-0.0286687673384803	0.124343928401932	0.817656450755783	12.7556978791808	-0.0114468810194184	0.245244921229177	-0.0466753030482596	0.962772014199371	0.999484720223507	-0.271781898381277	-0.153445877929929
MTERF4	-0.021703909005807	0.145618815080608	0.88151729712777	16.7892272476812	-0.0159964861667102	0.245845186118834	-0.0650673150011488	0.948120404115191	0.998710340495859	-0.237906257151799	-0.168681170414229
HDLBP	-0.0181420837148339	0.0644695830597173	0.778399537395406	58.3584899485311	-0.0255464531617529	0.116960525471956	-0.218419445865761	0.827102315671253	0.970837357650802	-0.220582270084746	-0.200661207290944
SEPTIN2	0.00301390782877785	0.0568803015231011	0.957742387639875	70.6978629140455	0.00678968929037506	0.107037731633929	0.0634326717011895	0.949421971372708	0.998999966278368	-0.117683869980434	-0.0923769557739939
FARP2	0.122535899489107	0.0887635670923866	0.167440392637604	45.0560771453755	0.167257987562427	0.165159954037755	1.01270304013401	0.311202025311057	0.807665049497852	0.463646562761325	0.444984283165143
ATG4B	-0.0426783704124506	0.157023333190411	0.785778604120056	29.1234884732281	-0.0594936168780956	0.259091652580213	-0.229623827265823	0.818384090075139	0.967645149692146	-0.339921731933219	-0.31434029624194
ING5	-0.212072121131446	0.155236009218924	0.171899069567974	10.0518289885679	-0.316602585655163	0.276784427588129	-1.1438598204892	0.252681776461753	0.770444790651972	-1.16381816338724	-1.17532277996079
D2HGDH	0.0765180362990767	0.0761817547138442	0.31517900781339	32.7135525358131	0.118035685439411	0.142217174170301	0.829967872221022	0.406556948590002	0.853719645737019	0.239825122451519	0.280153238422473
ENSG00000291147	0.0629862822972035	0.10762441160562	0.558385280161273	16.436394377452	0.108445137346146	0.206678177479577	0.524705310781358	0.599788064863364	0.919829986419949	0.17400944869652	0.24803730735698
LINC01266	0.161407136540661	0.345142874391682	0.640032682479416	27.777349314616	0.213943915049909	0.541488463558813	0.395103366826711	0.692766604232048	0.938912706922917	0.65270828054633	0.601321753592878
TRNT1	0.0351166505632315	0.0807857351313509	0.663788362293586	24.8599400085525	0.0445469244476016	0.166142304655379	0.26812511443129	0.788603014849587	0.961030453799456	0.0384572808385201	0.0340609443064686
CRBN	0.206906846953195	0.156060984083026	0.184903417594172	10.5002735557557	0.293899132507431	0.287865493279533	1.02095992527329	0.307273425711836	0.806852589748491	0.874009532109415	0.869068312728072
ENSG00000223727	0.102851113986547	0.204897553038414	0.615693123729623	28.8121112272999	0.105875664785233	0.314134451112036	0.337039329530503	0.736087252147571	0.948648041274083	0.367903806841114	0.239432897803067
SUMF1	0.055396011118495	0.06638893402428	0.404046414551167	214.973219605886	0.0585022961556583	0.111787111825037	0.523336681667048	0.600739978639924	0.919829986419949	0.137091927764592	0.0807933887309982
ITPR1	0.126688256817188	0.161244697029219	0.432049447291637	83.4497342343682	0.163297851305763	0.248121641175575	0.658136269501018	0.510450571847211	0.896531452520375	0.483842776436307	0.431722949006535
ARL8B	-0.268809163359502	0.0908954299287641	0.00310300512959076	48.1621223298113	-0.415801967290748	0.164058907950112	-2.53446748174861	0.0112618379039835	0.276293640569834	-1.43977549017492	-1.50751239742231
EDEM1	-0.0422094158571249	0.115388838019129	0.714513162824484	18.8398929811632	-0.108553977303454	0.220148994259156	-0.493093223835791	0.62194671855936	0.9260777347924	-0.337640833240044	-0.47862904576352
SRGAP3	0.0705673898867539	0.184784252568867	0.702542429433894	102.627328826657	0.0764823419004401	0.276914913174865	0.276194376906467	0.782398775906913	0.957791766237402	0.210882399811824	0.141003285399922
THUMPD3-AS1	0.147309587951208	0.168433682868409	0.381799702519809	36.5161800091371	0.223667425545701	0.257003122259401	0.870290693666929	0.384141563445012	0.840146230574736	0.584140698059966	0.633882936724501
SETD5	0.121924061462042	0.0443524332668168	0.00597805836524265	123.409222734614	0.183402535895819	0.0836694822546298	2.19198841625043	0.0283803430669893	0.376279138219106	0.460670708191796	0.499047637659226
MTMR14	-0.138864640732818	0.0606355717482843	0.022012540464531	46.8126208495378	-0.177120161552749	0.115626189680607	-1.53183428462018	0.125563333334503	0.638622762514922	-0.807752006281918	-0.70823707497727
ARPC4	0.150841829945222	0.108179864718781	0.163208491698886	15.5870179923186	0.164628091770364	0.233714582106945	0.704398032361679	0.481184931018224	0.889067099640285	0.601320798043273	0.436177533942264
TTLL3	-0.12827748700819	0.0765456615554104	0.0937715702996247	32.3447789960843	-0.195504271860122	0.147471267460269	-1.32571093493039	0.184935463993213	0.717394924573463	-0.756258263827121	-0.769800065287141
VHL	-0.0813288948951292	0.0872439188617259	0.351232501903119	32.3232832091642	-0.139780704232299	0.163540230398536	-0.854717544983661	0.392707535137753	0.842327198957316	-0.527909949089652	-0.583198190268623
IRAK2	-0.120268703838505	0.0899719501432907	0.181308974921791	37.8558954431558	-0.16099957144391	0.158438553423536	-1.0161641088298	0.3095512445965	0.807665049497852	-0.71730518648049	-0.654253949546293
TATDN2	0.0761518815125989	0.0972163920108688	0.433437184382764	12.2877962577235	0.0781585043166604	0.190050887476814	0.411250404322345	0.680888932112796	0.936283813839541	0.238044220731955	0.146616261435327
SEC13	-0.130878441356907	0.0874267837760202	0.134391632909238	16.5592802918079	-0.174256025466927	0.182367965677544	-0.95551883149829	0.339315386823025	0.819053076254767	-0.768908771872354	-0.698645923752135
ATG7	-0.059360529428566	0.0642665862826975	0.355662923841937	312.932590024483	-0.0960881988753534	0.100208297185568	-0.958884658996003	0.337616853948836	0.817925359036527	-0.42106032898292	-0.436884812088726
VGLL4	0.122281308316868	0.096276594885103	0.204047512837039	60.5169648949123	0.157776237813676	0.161883365535588	0.974629093555574	0.329744276714327	0.8129757099937	0.462408283560368	0.413232685826822
TAMM41	0.0514404658078119	0.0992931026624712	0.604411622083599	25.410862436279	0.0820263030951519	0.180086365241829	0.455483139909025	0.648761694419229	0.930238179690321	0.117852967341945	0.159568384477436
PPARG	0.53127430270986	0.200009680087207	0.00790166651809497	40.4767597840618	0.78866596240699	0.307712062810976	2.56299982263438	0.0103772101521396	0.267003944286689	2.45166625287632	2.52589722886746
TSEN2	0.325701773597955	0.234362890270219	0.164610059466421	11.9987607693565	0.456676259132151	0.376677413365869	1.21238025675986	0.225366854904993	0.7553204288634	1.4518036698626	1.4141611402579
RAF1	-0.0133947161315242	0.0432988277436506	0.757051369566193	82.4048858466166	-0.0295610433780226	0.0930786193393759	-0.317592198808187	0.750794292452754	0.952268907629296	-0.197492048668149	-0.214104891779891
RPL32	-0.211758509400231	0.220062817949262	0.335917048883779	21.7852637739595	-0.29517147043827	0.343593063171233	-0.859072845400165	0.390300327691963	0.842327198957316	-1.16229282030278	-1.10355626440098
NUP210	-0.0803642575477228	0.143690866733694	0.575966702967025	21.551869557377	-0.122609882903399	0.240499482044518	-0.509813500890213	0.610182126255274	0.921026767744623	-0.523218151046324	-0.525698148688712
XPC	-0.0069883195927515	0.104817215209815	0.946843233932126	26.3164176116072	-0.0011413303372152	0.181777764164885	-0.0062787125942419	0.994990345074654	0.999484720223507	-0.166332650966813	-0.118935613022961
SLC6A6	0.269952960115635	0.0912753644811284	0.00310077858675738	36.4092656161894	0.364587229420407	0.155919368103539	2.33830622747458	0.0193713682008529	0.341832939425228	1.18065288483704	1.10578200474347
NR2C2	0.0587184759303662	0.0955146242012484	0.538713882122588	56.3818288534543	0.0626701296580912	0.161728120863023	0.387502985403324	0.698383875207952	0.939750688107077	0.153251714595649	0.0947502400136257
MRPS25	0.147582164370983	0.124518213639838	0.235928292802317	22.7706800588073	0.194041858370447	0.2091317591798	0.927845006093124	0.353487974458614	0.830963037182083	0.585466453813043	0.534675606348384
RBSN	0.410069405690766	0.169550290049724	0.0155816066647636	11.2556338236103	0.614639799474232	0.32420454889704	1.89583952959719	0.0579812670335586	0.486482823951913	1.86215051392536	1.94313467995061
CAPN7	0.159047422018076	0.0709002685236605	0.0248803389221781	41.830092991637	0.23986281998842	0.126261886788073	1.8997246603088	0.0574692623610296	0.484478970620145	0.641231113495271	0.688116559917122
OXNAD1	0.175807716546384	0.144661442596155	0.224249938340684	15.1519052048802	0.234479961483063	0.275012562069778	0.852615457702507	0.393872587630502	0.843164293008005	0.722749745637126	0.67009094646811
RFTN1	-0.670632931447049	0.2754945819269	0.0149211510817314	10.4191745164281	-0.949784462838047	0.432825970381896	-2.19437956091226	0.028208134038749	0.376279138219106	-3.39416381439316	-3.29566306935527
PLCL2	-0.02838445502771	0.0394079957856135	0.471357867545749	207.751845557245	-0.0592886981808286	0.0741469807030123	-0.79961041729134	0.423936549978614	0.859833439120174	-0.270399061663465	-0.313654083661444
TBC1D5	0.0918409503100399	0.0413328950930629	0.0262845197787902	522.488203138099	0.111615628678552	0.0678346869303672	1.64540640974913	0.0998860286120672	0.600995758701488	0.3143526308131	0.258654352398107
RAB5A	0.010692616886837	0.138597780856862	0.93850537613558	30.1873058075772	0.013773733329246	0.225528627836999	0.0610731039396072	0.951300989101554	0.999102089510901	-0.0803362053572952	-0.0689894418666017
KAT2B	-0.0256414491768446	0.103063869046662	0.803521806733567	58.229632042281	-0.0523834972218707	0.173316777143396	-0.302241353002604	0.762468082262525	0.953435680117945	-0.257057644271187	-0.290530592090924
SGO1-AS1	-0.615719293710565	0.406746619466841	0.130085142315121	19.0207655187385	-0.999488842744427	0.641362349951826	-1.55838402865323	0.119142240374804	0.629276267919998	-3.12707515275592	-3.46210845112103
UBE2E2	-0.0440427075965334	0.0351782542529772	0.210574698493095	737.087743741303	-0.0753193666720963	0.0634765217425835	-1.18657047683771	0.235397086914298	0.758432457468048	-0.346557587934368	-0.367336087984104
UBE2E1	-0.0189408566263003	0.0376008802552755	0.614448035693884	171.867819465478	-0.0355239593187622	0.0647009418091788	-0.549048565993557	0.582972121142976	0.915401342540825	-0.22446733755923	-0.23407294735292
RPL15	-0.0255406866822618	0.201044032299362	0.898908531656167	10.1294879261046	-0.00604825428513072	0.356446878303495	-0.0169681785794206	0.986462001930986	0.999484720223507	-0.256567556181404	-0.135367461309666
NR1D2	0.250860933370272	0.362277155001317	0.488651106053988	11.9361866374039	0.338314395415207	0.52363549906539	0.646087585771108	0.518222634615366	0.899642775789176	1.08779318583419	1.017801993841
THRB	1.07464350629028	0.576723078300567	0.0624114409083245	27.6669068876082	1.47818636084119	0.790120321550049	1.87083703649249	0.061367672363947	0.498397264338972	5.09450251980905	4.8348986924976
TOP2B	0.2420438682506	0.149708284006791	0.105927928880462	27.4539358316906	0.358338158838586	0.241331419581542	1.48483839965774	0.137586637132531	0.655949538987917	1.04490879100167	1.08485570125409
NGLY1	0.170193739407201	0.0819373552087859	0.0377904623976933	42.0265410578188	0.235408030220431	0.141149893367135	1.66778751726102	0.0953579147318884	0.592590269329795	0.695444513232716	0.673198776313027
NEK10	0.0230117831312462	0.34706556255571	0.947135917813982	38.5390408777241	0.007126509269854	0.578147542461417	0.0123264543156466	0.990165161466048	0.999484720223507	-0.0204183095425028	-0.0912490445078982
SLC4A7	-0.0163828816486491	0.0700979770646026	0.815206984662441	301.037873547097	-0.0256771517993989	0.116346977946794	-0.220694617535672	0.825330222720932	0.970378346873654	-0.212025872352337	-0.201098878672827
CMC1	-0.00314181240648545	0.0713315563625591	0.964868377319383	43.0952124455122	-0.028177908829034	0.126686667049704	-0.222422055021613	0.823985344362208	0.969254680921483	-0.147624029598696	-0.209473180078156
RBMS3	1.0183106664323	0.712168428892166	0.152753368340175	15.6589480573549	1.54210120942434	0.972870088611117	1.58510496671335	0.112942487320392	0.624147989619763	4.82051115037741	5.04893076357385
TGFBR2	0.0415063888424856	0.0446912274470031	0.353025489661062	239.228008642245	0.0334576132071169	0.0811378928243939	0.412354968097691	0.680079264635501	0.936283813839541	0.0695356561850572	-0.00307390470318423
STT3B	0.13534767473968	0.0565211928833348	0.0166368791202567	60.1696615865544	0.203933579782812	0.116388236348341	1.75218377888685	0.0797422119677516	0.564037064418411	0.525960407662535	0.567800078475443
GPD1L	0.321064382939379	0.312720381998218	0.304570234259686	10.1769872475582	0.487732073631372	0.455117794079264	1.07166118305282	0.283872241694647	0.790295124132053	1.42924835363257	1.51815794919316
CMTM7	0.0369100293103578	0.06389274197254	0.563475215760689	117.098270510556	0.0426491306478375	0.104429257975977	0.408402122876797	0.682978475137855	0.936977461493814	0.0471799069314623	0.0277057898088287
CMTM6	0.0598679298488087	0.0550893584820013	0.277150764689124	50.9529274848421	0.0761672908409581	0.104031096551229	0.732158877162758	0.464071600858745	0.881068028666742	0.158842422502559	0.13994827185846
DYNC1LI1	-0.152181709536378	0.0945594811272124	0.107534265350522	25.5846501254461	-0.253638689491229	0.173917946447476	-1.45838134978111	0.144735458425756	0.663610920927321	-0.872523495301499	-0.964475169464382
CNOT10	0.0136257819724865	0.11183399895858	0.903026247656721	27.6421863764951	0.00192709604896147	0.185472964242502	0.0103901722649013	0.991709991124945	0.999484720223507	-0.0660698924816738	-0.108660353534174
GLB1	-0.0571688839121826	0.0472571402919489	0.22637842394317	62.7109434067246	-0.113099254214617	0.0970781397644127	-1.16503318346524	0.244005560991221	0.767587257291848	-0.410400615077913	-0.493849844255214
CRTAP	0.125768737707941	0.109244643930521	0.249626233004703	16.3074675151512	0.251526166633493	0.218482995885148	1.15123909581373	0.249633885309058	0.767869937888213	0.479370424241809	0.727173685036924
UBP1	0.0781352980621911	0.0854688497617011	0.360613758124334	30.1183516380802	0.109861067443512	0.163128160282062	0.67346476079638	0.500651660357922	0.893359944252637	0.247691151686372	0.252778841725856
CLASP2	-0.162089439789353	0.105332613467306	0.123844750886411	58.1434560256222	-0.23784418641575	0.17835013864757	-1.33358004776068	0.182341525458414	0.71376029560073	-0.920712661457792	-0.911584013812704
TRANK1	0.0284278692417865	0.0866358925945472	0.742813076876032	64.4713928691349	0.0249568099842205	0.150028113157786	0.166347556194172	0.867883442918882	0.98127042733607	0.00592442152037009	-0.0315406000007748
MLH1	0.326803245295188	0.222468419981937	0.141836280640377	12.9054643921718	0.514829890637751	0.357602047840689	1.43967265776707	0.149960032539509	0.66452233524909	1.45716100209502	1.6089005860622
LRRFIP2	0.0914922920106209	0.129238864206808	0.478987657624495	21.7393539999245	0.155648074134786	0.222601768732606	0.699222090736187	0.484413247146755	0.889237913868422	0.312656828415025	0.406106090209693
GOLGA4	-0.21690263022007	0.0521565119603977	3.20081547733198e-05	205.47513901935	-0.316434823429777	0.0903383898783596	-3.50277245206446	0.00046044262412652	0.066687440060991	-1.18731276801895	-1.17476099350046
ITGA9	-0.226932760899082	0.0835141684488095	0.00658176083843886	109.929897730236	-0.327056453123143	0.138723385659128	-2.35761585236096	0.018392715154175	0.334978701445648	-1.23609726472192	-1.21032971425741
ACAA1	-0.0737319915651847	0.120823882622899	0.541700504019771	14.714644079546	-0.13770353928584	0.232893981191017	-0.591271352662814	0.554338620941385	0.909151208192624	-0.490960170735517	-0.576242374440018
OXSR1	0.176807335369718	0.0784462189630942	0.0242045433462453	43.3570867460662	0.242634314015731	0.138003751290054	1.75817187393526	0.0787182693431708	0.562620459734353	0.727611686398599	0.697397480075591
XYLB	-0.106023738387444	0.226709713806833	0.640025625033394	14.9224546165607	-0.197377557370867	0.360584987651813	-0.547381516507997	0.584116651047952	0.915496934895977	-0.648020598640036	-0.776073148717202
EXOG	-0.063211388162811	0.160214395314192	0.693180555578229	11.5110564335954	-0.0207392614935092	0.292261311269285	-0.0709613646891511	0.943428504452048	0.997960761746346	-0.439790115387149	-0.184563333140837
WDR48	0.358842468028885	0.138769953568358	0.00971306984567097	16.9513679580603	0.52672455072632	0.241496547339116	2.18108522266647	0.0291771136276352	0.376279138219106	1.61299320466927	1.64873231202166
CX3CR1	-0.0286211241888248	0.0831281032052916	0.730619614566734	148.260670776377	-0.0348567397922606	0.138974661017149	-0.250813634206019	0.801958199880444	0.963521969163094	-0.271550171881227	-0.231838624964846
RPSA	0.187727568790009	0.200730248605568	0.349673327449516	19.0470110553497	0.299245426227154	0.32862227709143	0.910606027308054	0.362502993606762	0.83513121773296	0.780725460120674	0.886971481440513
EIF1B-AS1	-0.0179860269408921	0.113290992903537	0.873858319735019	41.5726291501414	-0.0340461337598712	0.182119511498232	-0.186943911060302	0.851704610000724	0.979337224989897	-0.219823241970608	-0.229124143247605
RPL14	0.0877383527475195	0.2010606055381	0.662562758540703	14.3017989134114	0.124383636150808	0.328457348918698	0.378690373530343	0.70491780270138	0.941100076499297	0.294398438423442	0.301410662447858
ZNF621	0.108979049044359	0.0874814567981998	0.212860287258354	20.6426352211226	0.121986864535543	0.170534270126275	0.715321703052507	0.474410280898613	0.887405014834002	0.397708825059817	0.293384577679081
CTNNB1	0.0743285147635008	0.0501745360514448	0.138500242674309	94.933405894843	0.102357283268989	0.0919708723065299	1.11293152605797	0.265737838923277	0.778652829561798	0.229175739153163	0.227650870630174
ULK4	0.12510957283683	0.072707429388797	0.0853005343524803	60.6002710344927	0.128080321829035	0.127286156574461	1.00623921152109	0.314300514115895	0.80874713574644	0.476164381617786	0.313789777933042
TRAK1	0.0320455338697109	0.0439417922407391	0.465835085357811	159.541144731856	0.0412165249337991	0.0768599418597989	0.536254958518998	0.591782355125566	0.917769114092147	0.0235199996600196	0.0229084136934426
NKTR	-0.00406917642494847	0.0639393334322143	0.949255918908007	111.796254628607	-0.0148518218308652	0.108863596679019	-0.136425970516621	0.891484544107765	0.985647829466105	-0.152134537821269	-0.164848025473436
GASK1A	-0.518156654859626	0.196384196285709	0.0083277511136353	16.7878107332592	-0.741668828819463	0.307043861368528	-2.41551427054677	0.0157130067503166	0.31749790496667	-2.65255050440647	-2.59874488586938
SNRK	-0.00804148158515362	0.0972934149087081	0.934128364991839	36.4955559275218	-0.0295172133885505	0.166015724673296	-0.177797696252193	0.858881856648284	0.980486593453557	-0.171455014711639	-0.213958118007756
ANO10	0.0498550558246652	0.0708361107081812	0.48155204833833	58.6303497240789	0.0546439888086847	0.118558701053922	0.460902391160914	0.64486863615127	0.928883583461951	0.110141858626529	0.0678730497076309
TCAIM	0.0523643957241539	0.0783729495664243	0.504041842959299	44.705713839732	0.0863639727576863	0.131632308785761	0.656100113675348	0.511759711308138	0.897256129182485	0.122346772796732	0.174093967219122
ZNF445	0.298971977541617	0.142271831195547	0.0356046649175917	15.905600870807	0.436709566394915	0.259450375618824	1.68321038407944	0.0923343713199659	0.589713760719689	1.32179542876259	1.3472985458244
ZNF197	-0.245612092851623	0.1565626021578	0.116699487327473	14.063058442328	-0.374144438491283	0.290052364319218	-1.28992031962725	0.197078324904852	0.738194242854811	-1.32694970096777	-1.36801355853719
ZDHHC3	-0.124198180998184	0.0864833270128852	0.150975615004788	28.5851032105107	-0.196556467883958	0.157517743668192	-1.24783699478327	0.212090757704326	0.747406912891817	-0.736417356767756	-0.77332356098731
EXOSC7	-0.00646039924534875	0.15292146452781	0.966302180464109	16.6478663575546	-0.0201077840293733	0.253818498631274	-0.0792211132671784	0.936856751409648	0.997763105876417	-0.163764954765088	-0.18244870043055
CDCP1	-0.0745107763083909	0.127520340333267	0.559015108507275	16.2546655256658	-0.125827892330746	0.2380747902211	-0.528522537870935	0.597136708452517	0.919357782211254	-0.494748019862625	-0.536474317884858
LARS2	-0.263453574791527	0.0790832825778793	0.000864278998843147	29.3676145585869	-0.43682970312163	0.169451200171288	-2.57790858182218	0.00994002912558236	0.267003944286689	-1.41372700674054	-1.57792811379646
LIMD1	0.218579662203594	0.0839118774164257	0.00919087091907781	51.8971026217461	0.300470987449412	0.140493400740897	2.13868399415822	0.0324612697669513	0.391789492048342	0.930783709368051	0.891075526313426
SACM1L	0.0176615418997392	0.0711450725937716	0.803943400639426	45.0216838995949	0.0392827203326831	0.130005799955815	0.302161290850362	0.762529111256584	0.953435680117945	-0.0464407846299652	0.0164326695900175
FYCO1	-0.141097296421615	0.096137593504121	0.142196612659314	14.1980670634451	-0.188144022407572	0.178465085147532	-1.05423434646636	0.291775638684353	0.795193194496829	-0.818611185247245	-0.745152749852797
CCR1	0.0393782432221624	0.102836339595081	0.701777985249134	22.053032564454	0.0419975403913757	0.1786143390556	0.235129724821827	0.814108048268823	0.966098177452058	0.0591847927396434	0.0255238052594607
CCDC12	0.0127979083100172	0.0871398390131703	0.883237528840204	33.6224440247232	0.000517853123114237	0.148465908594081	0.00348802717080386	0.997216962615983	0.999484720223507	-0.0700965000354244	-0.11337949452809
SETD2	0.0277570048081137	0.03757136908807	0.460040133472251	161.188682598946	0.016494203804057	0.0704840938550138	0.234013135474021	0.814974781132272	0.966938091208818	0.0026614746256566	-0.0598793846117828
KIF9-AS1	-0.145780342971233	0.149351553352028	0.329020578903876	20.4284511605003	-0.238074174096799	0.250296685193276	-0.951167906650307	0.341519147317956	0.82145550539151	-0.841388562359369	-0.912354175062996
KLHL18	-0.0228889279546702	0.0494150338866685	0.643222694971821	58.7849470299395	-0.0520703898672604	0.100012234162021	-0.520640202706659	0.602617437689471	0.919829986419949	-0.243669946066116	-0.289482087446667
SCAP	0.210511897946343	0.198066093638201	0.287856048402971	14.2582481820939	0.31645368442086	0.318028570843016	0.995047971891388	0.319712933244226	0.80918635293407	0.891543760118756	0.944596888094213
SMARCC1	0.0494426141843864	0.0377310635719846	0.190062090668041	87.1078742975309	0.0494505272611196	0.0781750869959992	0.63256120538312	0.527020227779263	0.901474926656091	0.10813582715154	0.0504816710887152
MAP4	0.0688822248019867	0.0827258968686343	0.405038695267603	69.5055766883419	0.100062201995255	0.137542946342394	0.727497880888521	0.466921013011841	0.882074696320195	0.202686102759203	0.219965316972535
PFKFB4	0.438695054244242	0.340164354801525	0.197170068736885	12.0783275044681	0.577980262107741	0.513932540044275	1.12462281928665	0.260748899753945	0.775882618825654	2.00137979240323	1.82037264763444
IP6K2	0.0757847759243769	0.205168021944905	0.711845186259898	11.4642686918543	0.103654715089775	0.340942032464725	0.30402445348389	0.761109261223102	0.953435680117945	0.236258694507881	0.231995589045984
PRKAR2A	-0.0670237622539931	0.0969635645450183	0.489423362615999	40.5834663630867	-0.104284844218961	0.16626048174486	-0.627237712320564	0.530503426170112	0.901474926656091	-0.458332720387396	-0.464332971908544
ARIH2	-0.0854663526082871	0.0628922160431531	0.174167594974256	49.383555337946	-0.139597106798287	0.121411762936597	-1.14978238864043	0.250233510632228	0.767997197364199	-0.548033694096147	-0.582583376341701
WDR6	0.132643402807606	0.150810308886479	0.379109619511548	17.8389624206216	0.197241843611085	0.253708072576803	0.777436214810925	0.436901453157952	0.871069497474751	0.512807384100216	0.545391417832723
QRICH1	0.17872769766966	0.143778985064892	0.213841130608036	23.2396442071598	0.264544966723739	0.241791281680096	1.09410465458282	0.273909081262089	0.782615754493794	0.736951934426083	0.770769825965239
C3orf62	-0.011144842211543	0.130162897186656	0.931766697716711	10.8782172152153	0.00546305445983253	0.229271016451688	0.0238279331787396	0.980989858917095	0.999484720223507	-0.186549123760789	-0.0968194664993931
USP4	0.0222117639205888	0.0515443566401332	0.666522735141206	79.6428516659351	0.031995543085669	0.0971273922522043	0.329418327247871	0.741839516997826	0.950471981649306	-0.0243094387604203	-0.00796994847218549
GPX1	0.0522702930938768	0.0876497957344434	0.550938864168666	57.9121513667382	0.110474861658821	0.162480643341926	0.679926293905279	0.496551131730351	0.892852655724423	0.121889076919837	0.254834258425254
RHOA	-0.119613595642641	0.058038707284109	0.0393099116740338	63.1943280980747	-0.18919900112529	0.106549710619508	-1.77568761121205	0.0757844204813271	0.554552396486012	-0.714118874692144	-0.748685563978153
IP6K1	0.314167021444703	0.127189523495041	0.0135086629874262	30.1061668241217	0.477094362923176	0.205749524373436	2.31881149847641	0.0204052594577133	0.341942681215621	1.39570100316779	1.48253537783678
UBA7	-0.0300474110267878	0.112154029995775	0.788767052869396	25.8772769630827	-0.0590626950650886	0.192494803966155	-0.306827477148283	0.758974692645144	0.953435680117945	-0.27848733828223	-0.312897265551039
RBM6	-0.00955704130891655	0.0339742674859785	0.778478507441341	227.180812537943	-0.0159587848572054	0.0691269913136538	-0.230861846493429	0.817422132172729	0.967645149692146	-0.178826386103817	-0.168554919792746
RBM5	-0.0503476448428948	0.0684217973653454	0.461826745508692	54.8659837203819	-0.0804860522058158	0.118560107818898	-0.678862845914067	0.497224769047658	0.893025962212041	-0.377223508464317	-0.384637801590497
GNAI2	-0.0263931184088064	0.0492823978678323	0.592270571372603	69.6248593376696	-0.0518707231348516	0.0909565792789768	-0.570280056110694	0.568487765582791	0.912180827181596	-0.260713609117697	-0.288813462155208
RASSF1	0.0787127897913891	0.103111943397355	0.445241461875914	35.091366059542	0.094465806854625	0.172569661871532	0.547406802737721	0.584099282717963	0.915496934895977	0.250499952913459	0.201224631997715
MAPKAPK3	0.0420459650592459	0.0836725406491461	0.615311537533822	18.525329752271	0.102516742061039	0.161131323448107	0.636230993870383	0.524625874574023	0.901474926656091	0.0721600441426965	0.228184851329031
DCAF1	0.0999280849750455	0.0938981323351844	0.287229943178639	27.314617637863	0.141693249383501	0.167204482992451	0.847424942487328	0.396758306744727	0.844971105708051	0.353686793749484	0.359375477382879
RAD54L2	-0.165963128416812	0.111047214801848	0.13503777124465	23.4605509350088	-0.224388948844046	0.188477985760159	-1.19053133945088	0.233837619877782	0.758227207738032	-0.939553487776243	-0.866526371838503
RPL29	-0.0825099035322174	0.2216592828405	0.709716007022893	10.2055958749695	-0.0943473755009088	0.370897968668653	-0.254375551959939	0.79920543660954	0.963521969163094	-0.533654132670707	-0.431055305480014
WDR82	-0.0635506644726978	0.095944764113662	0.507735921154802	15.3434024119514	-0.0741415861423562	0.182390402317476	-0.406499383741159	0.68437570968788	0.937848855179606	-0.441440285714012	-0.36339204662843
DNAH1	0.0403931482968725	0.105333167745233	0.701364001293613	15.2670197727616	0.0551728211887496	0.194687725926131	0.283391369056739	0.776876843824055	0.957020918981797	0.0641210826899459	0.0696439541541965
NISCH	0.288340396215249	0.278108219813667	0.299832773229286	11.5613059548379	0.445380225048006	0.420982371519326	1.05795457287351	0.290076153302696	0.794153235886687	1.27008559957274	1.37633403711093
STAB1	-0.125310585685974	0.142036468311325	0.37764577187765	111.26045107124	-0.182537483335902	0.218441403290801	-0.835635921514834	0.403359753931504	0.850877619810578	-0.741827864821997	-0.726378095829823
UQCC5	0.0468508030474032	0.126062217578835	0.710154756912725	12.9493399592776	0.0771255790575861	0.228462908486413	0.337584685271452	0.735676184719907	0.948520184750148	0.0955297898113221	0.143157297871031
PBRM1	0.0631179152749779	0.0347131465541378	0.0690226895703199	150.759527149193	0.100183357415624	0.0709441982380018	1.41214306319358	0.157907841207608	0.680045738593308	0.174649684479656	0.220371030920366
GNL3	-0.0192937770190026	0.134807570150299	0.886194721004432	18.0723891622093	-0.0232213983822923	0.242282225475301	-0.0958444158944693	0.923644140929016	0.994055101980061	-0.22618386990414	-0.19287528115883
NEK4	0.093075270584098	0.162299399638662	0.566320525797348	11.6465949118202	0.113271538914002	0.290931613754955	0.389340771365631	0.697024079714747	0.939397897887631	0.320356111252912	0.26419950982344
STIMATE	-0.100202709818705	0.0755350252583997	0.18465003902759	25.3223882134292	-0.157732904809309	0.143746396507142	-1.09729988815039	0.272510319781747	0.781187688610918	-0.619708310584425	-0.643314841642284
SFMBT1	0.0571152829651392	0.0577201400027571	0.322408365645245	68.4344317582491	0.101962877155374	0.105993973746646	0.961968624736086	0.336065364667773	0.816349596139659	0.14545411310577	0.226330120300421
RFT1	-0.0537527005432292	0.129260585776766	0.67752154677996	10.6313129567121	-0.128885535641554	0.239743181932301	-0.537598335864037	0.590854379366825	0.917347419522307	-0.393785000423141	-0.546713468018701
PRKCD	0.0897418231157895	0.0648837561433837	0.166629008204463	69.5409948869161	0.111207568336786	0.112826763035975	0.985648842033404	0.324305461587541	0.809186757783965	0.304142907035391	0.257287878065331
TKT	0.125835577645688	0.234795259404596	0.592001765975249	14.5870927053368	0.211530278985346	0.378597066843148	0.558721388808283	0.576351879691513	0.914575276085564	0.479695519978546	0.593239194732542
DCP1A	0.10268427568959	0.0567019428179013	0.0701488857103222	37.519617711497	0.119436376055786	0.112220956902471	1.06429653918907	0.287194385286127	0.792291812106808	0.367092339612193	0.284843740241777
CACNA1D	-0.0703451655378732	0.261129617221572	0.787631177876475	71.6073137263267	-0.155092676653211	0.415822777495118	-0.372977828649686	0.709164945425739	0.942225978890073	-0.474487344164208	-0.634473492364451
WNT5A	0.166411628458408	0.150596911637912	0.269153716365444	47.0442568132757	0.232296378550029	0.239395113229127	0.970347203067995	0.331873456059176	0.81451375255296	0.677049101944826	0.662778768032516
ERC2	-0.823462775358912	0.463112962822058	0.0753868594056238	54.8283736672575	-1.10325784766045	0.752528381476981	-1.46606809100688	0.142629737673379	0.663610920927321	-4.13749680326794	-3.80960039592013
CCDC66	-0.276574271266614	0.122477842751971	0.0239358357152882	30.3253111092328	-0.376488820901502	0.209833912934198	-1.79422294345512	0.0727775914952016	0.545204543183881	-1.47754338106446	-1.37586420723271
TASOR	0.0458143754679875	0.0658451346474397	0.486560455116642	45.2390651980289	0.0793557567234258	0.119829282175497	0.662240107615807	0.507817353798978	0.895419856615859	0.0904888188161308	0.150625508392827
APPL1	-0.0928480565122	0.068849897059385	0.177479085948533	52.1476798099338	-0.169001984826575	0.12954363706942	-1.30459502797509	0.192030782209564	0.728710697555071	-0.583936786616797	-0.681051683529371
ARF4	-0.00822226391774618	0.131247374136233	0.950047543633361	15.5683014083821	-0.00972670855352214	0.247144712867721	-0.0393563286896133	0.968606297569916	0.999484720223507	-0.172334302867552	-0.147685525153607
DENND6A	0.00930569526590998	0.0675337997660078	0.89040389512786	59.9972950128042	0.012848443887384	0.116582896874456	0.110208651799243	0.912243900929969	0.992017346708582	-0.087081907423269	-0.0720879646664965
SLMAP	0.0839176459809185	0.0418840248332972	0.0451159620916567	72.4651614578556	0.0698678360323436	0.0946192544209183	0.738410342164959	0.460265131784077	0.880161206112085	0.275815305000435	0.1188532463796
FHIT	-0.0585287566440785	0.0331703258815987	0.0776492724097344	654.266168215782	-0.0869073374441165	0.0618330972379652	-1.4055148670566	0.159868231564091	0.683880768357499	-0.417014756900059	-0.406140801425299
PTPRG	2.841141264173	0.487115584689692	5.45763882496878e-09	33.7488701498814	4.2173309298158	0.768793376638377	5.48564940589952	4.1195320741528e-08	0.000250591136070715	13.6863849990244	14.0074900084607
ATXN7	-0.0260917790332409	0.044769798059153	0.56002883637782	107.324740205822	-0.0669983150628375	0.0816697696968357	-0.82035636088531	0.41201298523699	0.855789124521571	-0.259247956251927	-0.339471328089615
MAGI1	-0.10471033386283	0.219179160836751	0.632836304840785	30.2326729317692	-0.167169432578421	0.339865245600859	-0.491869747619756	0.62281142583209	0.9260777347924	-0.641632468639417	-0.674915003841904
SLC25A26	0.166312879499414	0.0847950395324546	0.0498380314188864	41.91885969391	0.241211323420739	0.15826332012003	1.52411388335464	0.127480265162338	0.638622762514922	0.67656880727882	0.692632302172181
LRIG1	-0.292080631105869	0.199795245722128	0.143768667965382	21.2003983021887	-0.441486349231642	0.322860573116519	-1.36742106653051	0.171493362883195	0.699533907696209	-1.55296313227829	-1.59352185505204
SUCLG2	0.11226416764658	0.0573445290775331	0.0502636219801522	168.468274186386	0.151416198467414	0.0939124471109417	1.61231235182852	0.106893986807071	0.613500374542056	0.41368696759332	0.391934780510875
SUCLG2-DT	0.0201166723186634	0.162746879642377	0.901626358491656	28.9152384144739	0.0290668483758927	0.278200645656455	0.104481599269136	0.916787170008187	0.992557207995934	-0.0344995342454603	-0.0177772875831905
TMF1	0.107822080709343	0.0620116684780462	0.0820807556945637	30.5140057737942	0.145378606303302	0.130032942052062	1.11801366645304	0.263561156563688	0.777620692701738	0.392081568573202	0.371716656180698
UBA3	-0.0969641861649745	0.0672767589042875	0.149507529901658	46.0386992998927	-0.120667004073213	0.125634722695219	-0.960459031425118	0.336824240516259	0.816775891229872	-0.603956796315672	-0.519192017655111
ARL6IP5	0.0347234326277628	0.211520207726861	0.869604164560566	23.3581795423976	0.0568008050321123	0.33427474365843	0.169922514667015	0.865071074463782	0.98127042733607	0.0365447495176108	0.0750955942878706
FRMD4B	0.000222430250356581	0.0870738090478754	0.997961804226334	273.131568607679	0.00905952768257761	0.138267045927336	0.0655219587705571	0.947758423329613	0.998710340495859	-0.131261043905583	-0.0847759331186798
MITF	0.074763817700327	0.114042235332448	0.512094346227632	106.758360145492	0.0826520300169948	0.176671987986881	0.467827588056191	0.639907890102918	0.928401568762011	0.231292963281741	0.161663760309173
FOXP1	0.45135340094547	0.14638326911924	0.00204672294321378	320.457735917009	0.6174213418356	0.215305139325559	2.86765724111216	0.00413523261251857	0.189799401682492	2.06294739233524	1.95244924903099
RYBP	-0.517781153837726	0.159821782333235	0.00119638387518736	31.2337266591308	-0.770505280721068	0.263751309672831	-2.92133252978663	0.00348537601126001	0.178958546331189	-2.65072414451634	-2.69530970077247
SHQ1	0.00295387834312847	0.108764975248893	0.978333427425071	19.319337700294	-0.0017675417248407	0.191298012954355	-0.00923972861789445	0.992627868086249	0.999484720223507	-0.117975841076172	-0.121032611188429
PPP4R2	-0.206124042505497	0.0918501497139206	0.0248237819168405	44.3976076794847	-0.29995421459217	0.156468804645369	-1.91702247148884	0.0552350768829924	0.479992818113204	-1.13488792993337	-1.11957227100006
ZNF717	0.0205075887479669	0.123453555814877	0.868065803980637	21.2732336508596	0.0342283832978783	0.210463453491363	0.162633382328695	0.870807101603787	0.9824427843677	-0.0325981969781004	-0.000492821863964607
GBE1	0.316859259384123	0.135105349860838	0.0190130276993243	79.7744944521091	0.425242841619666	0.209908373415151	2.02584982533609	0.0427801762425234	0.430579328980967	1.40879549586011	1.30889984964482
LINC02008	0.448589033926204	0.340544873959745	0.187748641345066	11.5968672370128	0.716168802820589	0.511223995068689	1.40089043106117	0.161246840661132	0.684875910288759	2.04950207860474	2.28312551685696
CGGBP1	-0.149030106040209	0.0956102438630761	0.119061411038137	31.9892517887604	-0.219982428123313	0.174631938197164	-1.25969184328097	0.207780548996836	0.746670239711625	-0.857194742836721	-0.851770227108349
ZNF654	0.228482751672853	0.0777048678125283	0.00327797525046866	53.251893857822	0.323335860206882	0.13539195994308	2.38814668421091	0.0169335816431231	0.323464570437113	0.978950303704981	0.967643275117674
PROS1	-0.0352637396492575	0.136042565688349	0.795472386730274	30.8411950164354	-0.0719762935797973	0.216707244941026	-0.332136074174099	0.739786511540776	0.949916767202139	-0.30385848992804	-0.356141117275956
ARL13B	0.134318509385247	0.127951786027607	0.29382903621869	19.1552110633769	0.176237802819814	0.218304642400097	0.807302130097694	0.419492437098274	0.859472042731155	0.520954758638918	0.475055049192541
NSUN3	0.141932104431554	0.0675225644505494	0.0355536987888226	32.8018185712777	0.185110056571769	0.132626096470842	1.39572875548264	0.162796191608814	0.687223618012779	0.557985722075074	0.504765623303885
CRYBG3	0.135904203661355	0.0909969723446607	0.135305706168594	33.7025919449452	0.144369119401171	0.156914866190768	0.92004743021388	0.357547974039213	0.831090686312775	0.528667250096941	0.368336180795445
ST3GAL6	0.0102886035734961	0.04405041804345	0.8153232717766	135.068658912972	-0.0113569902276404	0.0840105934743173	-0.135185216030075	0.892465435689421	0.985647829466105	-0.0823012431801699	-0.153144860048147
CMSS1	0.264661214013297	0.0848799295627488	0.0018204209407602	92.1517793129178	0.382798247205893	0.140018023917356	2.73392122311221	0.00625850158399279	0.232136982533099	1.15491491805036	1.1667653589943
FILIP1L	0.204365719581874	0.151889586838734	0.178467474747534	22.9751368361778	0.275096415886748	0.252725210197093	1.08851988162245	0.27636566446431	0.785099965533077	0.861650010201346	0.806103532721605
TBC1D23	0.36595126764112	0.183856055394931	0.0465443905079237	19.9612251884586	0.5423552026956	0.295163021914211	1.83747679224275	0.0661395394583837	0.520474538842624	1.64756894673521	1.70107477840339
TFG	0.00876722170537154	0.1275699472434	0.945208661133236	29.8139496955443	-0.023010312976988	0.222474978860846	-0.103428768011618	0.917622681006408	0.992690515483191	-0.0897009322873912	-0.192168418082834
SENP7	0.0429949481851717	0.0522603033696464	0.410674298656737	78.796021984021	0.055330474529406	0.0988133676834869	0.559949284459541	0.575514030832255	0.914138322391629	0.0767757032661393	0.0701718889261751
PCNP	0.00315068967548203	0.132859644909627	0.981080402212936	19.3170594946064	0.0110295646582444	0.227339486772388	0.0485158333681258	0.961305146097686	0.999484720223507	-0.117018591155749	-0.0781788574258505
ZBTB11	0.0342362976794679	0.154331934585693	0.824441964054227	14.3230364820956	0.0400432317268423	0.26831747586496	0.149238254413944	0.881365635315785	0.984094559402702	0.0341754251249861	0.0189793990648942
RPL24	0.140341670004992	0.200024621232722	0.482914942914436	10.3791604194076	0.290207652160215	0.325192049806105	0.892419271422074	0.372168245439378	0.837302820463248	0.55025017549827	0.856706628368858
NFKBIZ	-0.305680371210782	0.13194984529221	0.020523316786179	27.1621990500514	-0.452069250493341	0.21860917605013	-2.06793355458087	0.0386462716276453	0.416458781488839	-1.61910947648273	-1.6289608856568
ALCAM	0.329535725443834	0.165939733596598	0.0470471002208814	101.800581315286	0.496096984001485	0.254652925584625	1.94812992178496	0.0513994193381804	0.463608035670894	1.47045122463236	1.5461695792067
CBLB	-0.0385628664379445	0.0856599723017046	0.652576783433132	45.0830560088275	-0.0672560578654902	0.152538769438288	-0.440911239242031	0.659277256671825	0.932574894795683	-0.319904765405006	-0.340334433096975
BBX	0.110848716811015	0.0527038176334197	0.0354448957819893	128.53869109274	0.163271484464262	0.0912628981034518	1.78902366522685	0.0736110043945487	0.547703571352621	0.406802505283636	0.431634654192115
MORC1	0.540484251387735	0.122197553157389	9.73232415796845e-06	22.8138810756433	0.845250105080405	0.214746450635378	3.93603760425158	8.28379983641459e-05	0.0209959810020458	2.49646155268738	2.71538091716423
NECTIN3	-0.175462849670055	0.291205760808872	0.546815361292859	15.7130926373659	-0.231223213845075	0.443830208242159	-0.520972231162141	0.602386115901951	0.919829986419949	-0.985758181911258	-0.889412319703204
ATG3	-0.0214424554095496	0.0905789207426611	0.81286876508579	16.275653289061	0.00253540946782861	0.16911138646461	0.0149925414298416	0.988038130791725	0.999484720223507	-0.23663460052909	-0.106623290413635
CFAP44	0.214784671186985	0.16576276774307	0.195066692003038	12.1388642640923	0.294832178810249	0.309514337879298	0.952563880660112	0.34081108510198	0.820401199317509	0.912325652074245	0.872192810978935
SPICE1	0.150230143971674	0.184761376395065	0.416158651182347	11.2749569811863	0.264123704854459	0.322078914841503	0.820058975249702	0.412182487803732	0.855789124521571	0.598345683030837	0.769359143591015
USF3	-0.105040601836146	0.140433064311791	0.454474461595745	19.7879465835541	-0.144669857176174	0.23090817132774	-0.626525498618394	0.530970317424589	0.901474926656091	-0.64323882426637	-0.599570528677979
NAA50	0.0355100910518355	0.0711720078920808	0.617826311582875	29.4144059662418	0.0095270589451754	0.143500411190428	0.0663904644324173	0.947066961735273	0.998710340495859	0.0403708946121952	-0.0832103081247237
ATP6V1A	0.125703090905742	0.164299456956343	0.444220783146457	20.7273361116217	0.151687706358141	0.288109357476432	0.526493508183084	0.598545361354247	0.919829986419949	0.479051131671459	0.392843980758612
QTRT2	-0.104045480034147	0.0846768200087154	0.219170702466478	18.4241445714538	-0.163403278489543	0.154445201140597	-1.05800165549198	0.290054687658759	0.794153235886687	-0.638398756093554	-0.662303259036061
ZBTB20	0.0726941305755492	0.0457071892586871	0.111737688007893	403.200771570193	0.100225182396685	0.078119806392004	1.28296762403323	0.199503419082571	0.739322804940971	0.221226429958682	0.220511090507734
B4GALT4	0.0549090409847879	0.114258221487025	0.630822343710041	18.1738915072502	0.0871084457033801	0.194310079722655	0.448296073099825	0.653939534314461	0.931137247893182	0.13472340499629	0.176586988636826
ARHGAP31	0.104198018538426	0.0617551727733419	0.0915503009485328	143.842018150852	0.104312170845329	0.113079909687095	0.922464221398596	0.356286484538978	0.831090686312775	0.374454874097686	0.23419721543049
TMEM39A	0.0672145385911824	0.0833500239487637	0.420004783157181	25.6442146428834	0.0764367317513185	0.147869567584479	0.516919965344793	0.605212029773723	0.92060779296359	0.194574819361588	0.140850550395537
POGLUT1	0.0261824007823101	0.106370294237787	0.805570828465483	19.056537210095	-0.0220816568793773	0.200992316465712	-0.109863189139095	0.912517876585246	0.992038656023307	-0.0049970761314184	-0.189058621340836
TIMMDC1	0.229755875428085	0.126966085746691	0.0703602275006808	11.8714382262561	0.346853047775348	0.233821346510581	1.48341053095275	0.137965371177577	0.655949538987917	0.985142516311895	1.04639543479179
GSK3B	0.0455791387677887	0.0522120015553811	0.382683315763991	115.759310119775	0.045620836047232	0.0912875030605453	0.499748974588281	0.617251843230267	0.92483638996674	0.0893446757942181	0.0376571590971941
HCLS1	0.152258456696208	0.0559726811618935	0.00652369101815617	199.852367498328	0.207391790214318	0.0946046410534973	2.19219467358944	0.0283654529070039	0.376279138219106	0.608210979764177	0.57938061034371
GOLGB1	0.198609728852921	0.08661632885375	0.0218490107732195	76.7603843609765	0.268905139543849	0.152315056918726	1.7654534291205	0.0774875905892013	0.559806429399183	0.833654052847914	0.785370765177737
IQCB1	-0.0117228918210551	0.0496971781906016	0.813520769148388	70.1673731065779	-0.0365188123780144	0.0938614167375644	-0.389071608413078	0.697223175269365	0.939397897887631	-0.189360638403207	-0.237404418292904
EAF2	0.186131280935833	0.106732539385669	0.0811758660496808	45.9323866587845	0.26149362260959	0.175616508658991	1.4890036512305	0.136486407263093	0.653737649906612	0.77296144367351	0.760551769992409
SLC15A2	0.0878140561739851	0.0711300178541631	0.216995448297657	93.8384223927975	0.116912642145791	0.121342021343463	0.963496741288542	0.335298298722878	0.816275501771008	0.294766644349866	0.276392496007056
CD86	0.105062096904113	0.0521528993518394	0.0439569016514984	175.492840729987	0.131611027765814	0.0908723801384725	1.44830615821071	0.147531446166838	0.663610920927321	0.378657573896019	0.325613075973511
FAM162A	1.43316898592886	0.279320500547822	2.88341271239713e-07	11.8424979139005	2.04103475324371	0.437223385115635	4.66817380480211	3.03888778677915e-06	0.00567512523676352	6.8382968570015	6.71971278184224
KPNA1	0.00765995884987167	0.0519086570749068	0.882685198725743	57.8277198575241	-0.0531307526954517	0.112404659585462	-0.472673934438244	0.636445825581275	0.928074037742898	-0.095086431524853	-0.293032931377945
PARP9	-0.276868992332991	0.113591273754625	0.0147927211385387	74.5154432504398	-0.428668347454581	0.18709129937339	-2.29122545457906	0.0219503774809707	0.345722529643025	-1.4789768438329	-1.55059812874712
DTX3L	0.00127716131257785	0.124425737927107	0.991810300535128	17.0477303538718	-0.0190880795492175	0.21676512761384	-0.088058811670216	0.929829932682929	0.996229852736537	-0.126131048527245	-0.179034009375004
PARP14	-0.19153268664377	0.0954487182457822	0.0447863671897377	167.980064501516	-0.293322115316869	0.154514245895727	-1.89834997812962	0.0576499943705425	0.484478970620145	-1.0639185702402	-1.09736331682208
HSPBAP1	0.192559765641954	0.0648237106384491	0.00297301471097039	75.763729092899	0.255567948941018	0.109500543350924	2.33394229033167	0.0195987439317034	0.341832939425228	0.804228273686717	0.740708427859531
SLC49A4	0.16894136667655	0.0925754801951224	0.0680155133177649	63.8330452053183	0.239106643995706	0.147270821912405	1.62358463740987	0.104464486366117	0.608192789362365	0.689353229349725	0.685584348429395
PDIA5	0.185530190066242	0.114913355929297	0.106414156752269	13.7930262503549	0.231905400118425	0.232659532020963	0.996758646009526	0.318881675640794	0.80918635293407	0.770037861071831	0.661469496003912
HACD2	0.397215512079122	0.223492219705272	0.0755168408357385	14.0510926343772	0.562243200615936	0.375640238515377	1.49675977961802	0.134455775192162	0.651276560899461	1.79963181396168	1.76767384698934
CCDC14	-0.0455103874554597	0.13714070310136	0.740001177255423	22.2739080222213	-0.0837060545039397	0.235144423326139	-0.355977204646871	0.721857636527306	0.945303234513588	-0.353696081492447	-0.395420644326034
ITGB5	-0.0999467407307167	0.0843179311204733	0.235876837124658	87.7518773735953	-0.140346279832053	0.139954442322904	-1.00279975042339	0.315957489295907	0.80918635293407	-0.618463329484114	-0.585092136975044
HEG1	0.350698556626563	0.134203945454849	0.00897050404386046	22.8758269284149	0.49947167557376	0.217827951444805	2.29296411347062	0.0218500711035192	0.345722529643025	1.57338289133733	1.55747043092534
ZNF148	0.0471842233299063	0.0437518437506118	0.280832500165253	175.373431952603	0.0441385547644076	0.0810545535803157	0.544553671752339	0.586060525181126	0.9155232685998	0.0971514776230788	0.0326934340800293
SNX4	0.0103746576259808	0.107591119516612	0.92318167984964	26.1082486583606	-0.000126750627853244	0.195096173000762	-0.000649682799532662	0.9994816281613	0.999484720223507	-0.0818826939334986	-0.115538083320858
OSBPL11	0.0127054731374015	0.0493665677329207	0.796893165801984	72.6966092594209	0.0228853520329096	0.0926902448134848	0.246901408869514	0.804984525957413	0.963683688831077	-0.0705460857405385	-0.038477304777438
ZXDC	0.0652055901904766	0.0534893454546478	0.222829447216704	61.6598632351468	0.0810409782872649	0.110686071155098	0.732169616660317	0.464065046667624	0.881068028666742	0.184803706724366	0.156268820855057
TXNRD3	0.154587454707472	0.195280861513874	0.428584613969645	10.1499909347057	0.235395097482087	0.318338155058617	0.739449838925977	0.459633888223831	0.879969472508085	0.619538748009462	0.673155468367629
CHCHD6	-0.109721281381649	0.11377680330301	0.334867744953659	17.0782474961838	-0.195246880729802	0.212084283633775	-0.920609850878681	0.357254157273898	0.831090686312775	-0.666004688756361	-0.768938137927217
PLXNA1	-0.0177164481316309	0.235199683964646	0.939956022824482	12.3866084830608	-0.00769006283646072	0.384382755902268	-0.0200062638564774	0.984038375731602	0.999484720223507	-0.21851206597974	-0.140865396333242
MGLL	0.250069652482258	0.247848774464615	0.312993521953949	28.381025683792	0.388803965957545	0.360312912819163	1.07907308376894	0.280555149073007	0.788335447682409	1.08394455802387	1.18687674861991
KBTBD12	-0.0508604807853442	0.122304847016198	0.677519708057777	92.0527359714463	-0.101948680230927	0.194901146452147	-0.523078915064041	0.600919337747048	0.919829986419949	-0.379717837216777	-0.456509844297092
SEC61A1	0.0836126839634276	0.0819619136670804	0.307661736708002	23.2218156536927	0.0788842816978452	0.175226251163191	0.450185295720212	0.652576837940451	0.931137247893182	0.274332032347971	0.149046676894001
EEFSEC	0.0366909300247419	0.0708745859043187	0.604675899255847	56.5632436538463	0.0419150231737853	0.121694291051708	0.344428837306556	0.730523805012409	0.946751768944622	0.0461142529814973	0.0252474793137402
RPN1	0.0208268980965544	0.233365898719739	0.928886663558709	10.8441932875993	0.00664590949747991	0.376145621902194	0.0176684483628205	0.985903351276474	0.999484720223507	-0.0310451418523091	-0.0928584321059331
RAB7A	-0.0789190843724185	0.0533439307760096	0.139023059444543	130.944033643038	-0.139231455408883	0.0952571514780089	-1.46163782192276	0.143840484239896	0.663610920927321	-0.516189125377358	-0.581358917144805
ACAD9	-0.103199388650724	0.180314335707027	0.567098110260196	14.3248872855791	-0.16126796594614	0.304620404569349	-0.529406315293061	0.596523618180582	0.918878999592929	-0.6342835412847	-0.655152723969627
RAB43	0.0245490612749352	0.079596802157549	0.757764528464515	20.0226947220523	0.0374026690195674	0.163292565085533	0.22905310477532	0.818827641458541	0.967645149692146	-0.0129413042140199	0.0101369294733484
CNBP	0.203699645181923	0.101466357337738	0.044690231375877	31.8063697569082	0.31863464381492	0.173405399414882	1.83751281615268	0.0661342262389257	0.520474538842624	0.858410361047387	0.951900281067703
ENSG00000290993	-0.0534778716466803	0.0747484432143433	0.474338480648831	51.8120814242111	-0.0877076689277516	0.128025073785707	-0.685081963510991	0.49329220109266	0.891275535515242	-0.392448289085409	-0.408820876693992
IFT122	-0.048698748149713	0.243713379831187	0.841621549674717	15.2978509558546	-0.088611981972701	0.374076141786222	-0.236882206787038	0.812748174106791	0.965782471210061	-0.369203613423429	-0.411849155696484
MBD4	0.0162647573049812	0.092194428949202	0.859965559895625	44.5914308048687	0.00956119939713721	0.156685416962976	0.0610216290862378	0.951341983632289	0.999102089510901	-0.0532344581760458	-0.0830959817701621
PLXND1	-0.0378361139114313	0.0957340013669174	0.692679594226665	45.2375963258227	-0.0390136276982438	0.159484758198372	-0.244622922835783	0.806748413360574	0.963683688831077	-0.31636999029906	-0.245758822657123
TMCC1	0.0474861141095133	0.0673481319769745	0.480757742872142	145.432852760621	0.0705741855252853	0.11384272876558	0.619927036979311	0.535305824536736	0.901474926656091	0.0986198124049189	0.121218603541971
PIK3R4	0.212012437099569	0.149275345132113	0.155526863836296	14.4457060051842	0.323046829882088	0.265115143129367	1.21851519331905	0.223028254700784	0.752717665790404	0.898842074539169	0.966675397380483
ATP2C1	0.0628725721198581	0.0544091486354347	0.247864664884544	208.583424429833	0.0681624514202574	0.0952411093178807	0.715683090090389	0.474187054540361	0.887405014834002	0.173456385735595	0.113142413785958
NUDT16-DT	0.108846828752805	0.101493106529195	0.283515542309724	39.1098478386167	0.150260855101989	0.16880133146668	0.8901639210805	0.37337787428332	0.837302820463248	0.397065732703017	0.388065874633952
NUDT16	0.151595694929033	0.17862696544223	0.396063859068935	10.2564396913643	0.22592760440293	0.309984216173636	0.728835832971503	0.466102089609064	0.881500497189243	0.604987442576047	0.641451612431935
MRPL3	0.0376125766749072	0.145301292182047	0.795743876858118	32.9441265022786	0.0484842521746416	0.236249267220941	0.205224984377619	0.837396350152187	0.974281892311983	0.0505969530982946	0.0472458993928908
ACP3	-0.0946482627622671	0.100452040940576	0.346078280053308	23.440750759566	-0.147196502338997	0.176468248448604	-0.834124572737899	0.404210789450689	0.850877619810578	-0.592692620282538	-0.608031521844071
DNAJC13	-0.101840466374822	0.0586344434266821	0.082409937274694	115.441756646905	-0.162633838903428	0.101588986632197	-1.60090029731514	0.109399003746108	0.619622104085263	-0.627674022285407	-0.659726631666444
ACAD11	-0.102154735223976	0.14626035883583	0.484899289179391	15.1790960850222	-0.171360200445712	0.263632876892971	-0.649995563775151	0.515695087171876	0.898465062073349	-0.629202561456635	-0.688948655581987
NPHP3	-0.000146968696291788	0.106846064940824	0.998902495690606	35.5652989198561	0.00382560358874892	0.179603885121224	0.0213002273651643	0.983006162469918	0.999484720223507	-0.133057724554277	-0.102302808930655
CDV3	-0.0109958581997013	0.0955144568799215	0.908348066399604	23.6791922496169	-0.00158381995772461	0.174652869350135	-0.00906838784623372	0.992764572514611	0.999484720223507	-0.185824496109656	-0.120417380906432
TOPBP1	0.0626300612043701	0.0831069865944106	0.451084846957258	26.3941769282493	0.100132552114201	0.154296095808136	0.648963614988118	0.516361894454808	0.898465062073349	0.172276862423719	0.220200898875523
RYK	0.0191449106010553	0.0606172298831998	0.752129406108427	48.7417553100011	0.00818027887596853	0.119375663031796	0.0685255157392483	0.945367309188765	0.998710340495859	-0.0392259837630057	-0.0877202793424691
CEP63	-0.232370978383872	0.202584985967922	0.251369381579817	10.30085882599	-0.320874487140624	0.348323651084909	-0.92119638198902	0.356947906869913	0.831090686312775	-1.26254763824616	-1.18962812437817
MSL2	-0.132962356770901	0.0656288626302437	0.0427674687074177	38.3218629913547	-0.192351309729266	0.125821971595451	-1.528757714493	0.126324518703147	0.638622762514922	-0.779044508673472	-0.759241720397779
STAG1	0.105055647844409	0.0326839888971542	0.00130769909375152	367.726429925281	0.144863064660538	0.060907042449333	2.37842881274437	0.0173865936838846	0.328455432854254	0.37862620699344	0.369990258512975
SLC35G2	0.519719634992073	0.246707816961763	0.0351505269055866	10.6920927532556	0.803333737310272	0.38766032075895	2.07226196309576	0.038241017619428	0.413914786795339	2.39546672096376	2.57501530252675
NCK1-DT	0.00516299733959205	0.0773477262175982	0.946780351936908	36.6671423461415	-0.0128827443450423	0.138276957587597	-0.0931662409254353	0.925771493545169	0.9947832530004	-0.107231139750897	-0.158254162830516
NCK1	-0.00993148929808216	0.0597604548693056	0.8680087548603	69.4118649389635	-0.00954291328802551	0.10883224364436	-0.0876846141223522	0.930127348668426	0.996229852736537	-0.18064762425888	-0.147070048747102
DZIP1L	-0.30818107014166	0.113938227141259	0.00683438034298386	11.5836475432069	-0.415741746862648	0.223606449460081	-1.8592565101163	0.0629907882519909	0.507513860843524	-1.63127236275537	-1.50731073688124
ARMC8	0.133705246311933	0.0709446806137753	0.0594783372252915	54.025315887335	0.193061737538093	0.120844006947222	1.59761118830173	0.110129534897712	0.620869287101746	0.51797197293696	0.531393469312873
PIK3CB	-0.088933592035725	0.0955688342146956	0.352075486687401	44.1117137528678	-0.136430723560299	0.159544936011286	-0.855124123467308	0.392482436023914	0.842327198957316	-0.564897634938933	-0.571980088103195
COPB2	-0.00837553355057557	0.195626755583437	0.96584992756215	11.0823280877506	-0.00679128727499875	0.347671466102706	-0.01953363429886	0.984415405866614	0.999484720223507	-0.173079774899445	-0.137855660737887
COPB2-DT	0.247672816434078	0.253140143348173	0.32787555133204	10.4550251545803	0.369192319796142	0.417479046552521	0.884337364581233	0.376514123812862	0.838490537578693	1.07228683949237	1.12120310097481
SLC25A36	0.202880264050042	0.202642020066687	0.316741877712517	21.2205833730885	0.283586063002143	0.328160410900538	0.864169027043591	0.387495044168726	0.841541217515496	0.854425059419128	0.834532869489112
ZBTB38	-0.0915980425732918	0.141015311894035	0.515975852121807	28.7957795744626	-0.131716690341458	0.233742652298889	-0.563511575854929	0.573086579832343	0.913065915432201	-0.577856975412648	-0.556194174261309
RASA2	0.171730363512415	0.0753128918326328	0.0225943278687283	102.770973142025	0.234509431407995	0.123846726724251	1.89354565607647	0.0582853426369451	0.487976333919905	0.702918337452312	0.670189632598289
ATP1B3	0.217300592402642	0.18755237809057	0.246614034958195	52.8819405994136	0.255696701374488	0.279591556803465	0.914536562898522	0.360434974792208	0.832618882957197	0.92456257641532	0.741139581974772
TFDP2	-0.260535333773888	0.276550502284296	0.3461468024866	13.8335693576881	-0.383490435241226	0.43951443328281	-0.872532063115354	0.382918184396868	0.840146230574736	-1.39953328146821	-1.39931055892137
GK5	0.0047941988895724	0.229759600756326	0.98335242705845	10.4229138421905	-0.0239188145307081	0.3712909789495	-0.0644206724288913	0.948635269995902	0.998710340495859	-0.109024899707255	-0.195210723172015
XRN1	0.0401594130044171	0.065503646270143	0.539819027260486	79.0836060671249	0.0438838533593963	0.119073975460563	0.368542775108156	0.712468556145784	0.942823833216923	0.0629842422070974	0.0318405138208241
ATR	0.106922509957064	0.0588688135830921	0.0693267512720354	93.9257870123302	0.155262711953175	0.104604531168486	1.48428285293965	0.137733897355015	0.655949538987917	0.38770624109213	0.404815625354139
U2SURP	0.0500067078833982	0.072147137204512	0.488233515573094	55.6106774885424	0.0624180614435376	0.128474622487958	0.485839617465216	0.627080882772906	0.9260777347924	0.110879463110063	0.093906137536512
SLC9A9	-0.129530109478399	0.058812606334669	0.0276355955726845	841.726242952186	-0.186084951097768	0.0944122419355544	-1.97098328863739	0.0487257873260403	0.453209425541748	-0.762350762392054	-0.738257524303484
DIPK2A	0.461096260158582	0.238393707507296	0.0530910422951403	13.1233953786049	0.720593998759727	0.375786817317865	1.91756061030263	0.0551667487354252	0.479992818113204	2.11033465959729	2.29794419941302
PLSCR1	-0.13860597700141	0.092079678383964	0.132251326992537	97.2583774454324	-0.224531114932371	0.153397187986496	-1.46372380015296	0.143269429840331	0.663610920927321	-0.806493918989155	-0.867002444347404
HLTF	0.150493868120759	0.206032784037395	0.465123407080527	12.2853020469044	0.226373425245114	0.334266378905819	0.677224631403613	0.498263441974859	0.893025962212041	0.599628383156418	0.642944535599192
HPS3	-0.00311783703322036	0.0572233347480075	0.956548429978966	74.6158256379884	-0.0268377009537773	0.100267591583935	-0.267660771838837	0.788960447856067	0.961030453799456	-0.147507418304642	-0.204985217209235
ANKUB1	0.224932659573766	0.144071298019361	0.118462573128318	33.6606055897429	0.314311974657109	0.236882825868782	1.32686687396754	0.184552724006641	0.717394924573463	0.961683384474746	0.937424930614199
RNF13	0.0864884261302063	0.0518562960733108	0.0953458798561775	171.736322143291	0.10189653753355	0.0880982347788521	1.15662405483305	0.247425990010595	0.767587257291848	0.288319051933606	0.226107968375349
TSC22D2	0.0335883820407157	0.0640718536709865	0.600118640373562	92.3188229247854	0.0612945798174049	0.114496807510438	0.535338767518187	0.592415623523922	0.917769114092147	0.0310240964579876	0.0901439272741428
SERP1	0.166455332043734	0.12477961435877	0.182205625486255	15.1277295458929	0.276622217365041	0.226101084939869	1.22344489164485	0.221161706567719	0.751842814089184	0.677261667212667	0.811212994101702
EIF2A	0.195196477105116	0.147128681039478	0.18460601570749	20.8795274957659	0.268188934342757	0.257869379798941	1.040018534003	0.298331289958185	0.797341492449754	0.817052696996621	0.782972404141086
SELENOT	0.0226928153709153	0.189056773859275	0.904457997100879	13.1038639887038	0.0579528164504485	0.316619427896076	0.18303619849086	0.854769616086293	0.980486593453557	-0.0219697032531332	0.0789533424518079
P2RY13	-0.00730422355714903	0.0839514592924794	0.930667283615906	39.2933413979651	-0.00514476876681222	0.152672725852156	-0.0336980212942176	0.973117956856426	0.999484720223507	-0.167869143002939	-0.13234195345101
P2RY12	0.086724574563216	0.0848309122836722	0.306628152262284	348.083298001672	0.120748167861929	0.138803951845045	0.869918804593743	0.384344778159758	0.840146230574736	0.289467629436757	0.289236546034386
ENSG00000289315	0.0755433250295892	0.15388225181644	0.623485559055539	13.1501207536884	0.154824380524552	0.270079454536345	0.573254936368059	0.566472092546163	0.912180827181596	0.235084326919097	0.40334778203501
MBNL1	0.0387242446866986	0.0322209809394886	0.229428158932612	727.166265575027	0.0351858285636702	0.0537151083087119	0.655045287472007	0.512438596571356	0.897542177639954	0.0560038781116968	0.00271338135363356
DHX36	-0.044045413488392	0.0840519048026482	0.600260207742623	52.43018806859	-0.0681697575886915	0.14651746033151	-0.465267125395505	0.641740173935331	0.928401568762011	-0.34657074883692	-0.343394145330263
SLC33A1	-0.0375226606747181	0.164405903296181	0.819466015220772	17.5222100652399	-0.0916704105326456	0.274373133773766	-0.334108552363703	0.73829764669389	0.949916767202139	-0.314845418099321	-0.42209093539924
GMPS	-0.114226211064194	0.113477527563368	0.314128170618001	18.4326322686801	-0.165105284430913	0.21385294400595	-0.772050556509148	0.44008448470019	0.872816792503404	-0.687915741989707	-0.668002777452999
SSR3	0.204260856598574	0.13760236945027	0.137695321490217	16.5589107385327	0.330583348786414	0.245693693540742	1.34551011066792	0.178460558426195	0.70906196199072	0.86113997817616	0.991912987479748
LINC00886	0.028875960879307	0.102300596196509	0.777739698016382	15.3594927352954	0.0380520723581418	0.190652222579786	0.199588926073062	0.841802089240544	0.976111724904733	0.00810384726394433	0.0123115906764974
CCNL1	-0.151586723574585	0.0515707394869129	0.00328854708037588	81.7012587442962	-0.213496970503359	0.0992288408242006	-2.15156167027691	0.0314318937302347	0.383936163777144	-0.869629605718172	-0.830052332799796
ENSG00000243176	-0.2467457098937	0.210302955472472	0.240680760043379	10.7607089212127	-0.392176851430235	0.347250488628892	-1.12937739260997	0.25873866553495	0.774960287143993	-1.33246338155893	-1.4283988175714
RSRC1	0.0299728304142872	0.0555962717425644	0.589806930563601	136.354042130835	0.0299592702566509	0.0992233920363331	0.30193757381002	0.76269965191878	0.95345293518741	0.0134387955238712	-0.0147888285999236
GFM1	0.190428375453324	0.15408412909492	0.21650586975339	18.5349287861541	0.289020404251188	0.261884027820354	1.10361982231864	0.269758088814168	0.779543208672961	0.793861629327084	0.852730883538304
MFSD1	-0.0949964177664771	0.0918461498263365	0.300996216723985	79.2124769879286	-0.128730447178966	0.147575665781909	-0.872301314020208	0.383044020986756	0.840146230574736	-0.594385974756029	-0.54619412227067
IQCJ	-0.377675380473965	0.287580984426398	0.189087414422062	30.7529948513225	-0.557918417488719	0.539579121317826	-1.03398815010874	0.301141703017153	0.802385010711055	-1.96927842287341	-1.98341868280301
SMC4	-0.0728721358064003	0.101756653025362	0.473904140594434	12.6713525163573	-0.0739097678624062	0.188599952983905	-0.391886459636146	0.695142108071035	0.939397897887631	-0.486778008830366	-0.362615755239638
KPNA4	-0.00362460027239945	0.0680703964790853	0.957534454156784	53.605829877061	-0.00847168624344021	0.124432255282155	-0.0680827187792291	0.945719786850211	0.998710340495859	-0.14997221067496	-0.143482823743398
PPM1L	0.342097824049505	0.131315398706568	0.00918309571810351	29.8255401800905	0.520273512214962	0.227992848754664	2.28197294369883	0.0224909376878868	0.347812021761236	1.53155069358475	1.62712967720696
NMD3	0.310090800949571	0.234419113214585	0.185900197300146	14.1017214860269	0.404883038070587	0.379376787077799	1.06723197586561	0.285867096713003	0.791720789553832	1.3758751034194	1.24072084246708
PDCD10	-0.0433688603841422	0.119179330470288	0.715935804914689	19.5964986200396	-0.088129717591793	0.208211951440204	-0.423269255113355	0.672098823129831	0.93335429730238	-0.343280133416253	-0.410234193812974
GOLIM4	0.274377781020208	0.104909129811744	0.00891268878385378	26.5572475257829	0.387867978014902	0.189450657994753	2.04732980143909	0.0406257137237051	0.422743143334926	1.20217430541854	1.18374239968054
SEC62	-0.0181065408994427	0.136776288176915	0.894683178750821	19.1825583087023	-0.00516635297886347	0.242358308769645	-0.0213170037581586	0.982992779883537	0.999484720223507	-0.22040939712668	-0.13241423264294
GPR160	0.104434182992512	0.102348661988815	0.307549872173231	23.5906344897754	0.131844916327746	0.176161839753843	0.748430627836186	0.454200454250808	0.877777515845828	0.37560352952406	0.326396300129103
PHC3	-0.0211644543549392	0.0341627846352984	0.535575276731164	120.61699543594	-0.0181876523805038	0.0716712014073815	-0.253765138903205	0.799677007118555	0.963521969163094	-0.235282460465706	-0.176018743031653
SKIL	0.0354043458668516	0.0522132904127507	0.497726339160889	110.098998757893	0.039468775146078	0.095333492903743	0.414007437930855	0.678868659632602	0.935771143563362	0.0398565717391148	0.0170557125593333
PLD1	-0.196570850937469	0.0751274616317597	0.0088836892279309	107.562638377687	-0.284506123830555	0.12885884399257	-2.20788977314556	0.0272519579226203	0.375053529509727	-1.08842316716328	-1.06784114852731
FNDC3B	-0.0830320839030036	0.0813489938326631	0.307401453890669	172.841580421832	-0.132771079834507	0.133489547548103	-0.994617797971505	0.319922187909547	0.80918635293407	-0.536193910804434	-0.559725015246165
TNFSF10	-0.306363330621489	0.115347503172616	0.00790728781058919	20.3335599503994	-0.45507033792738	0.205327734267034	-2.21631208054705	0.0266701362436119	0.373760221932221	-1.62243125086296	-1.63901064675657
NCEH1	0.198154702211116	0.262031120413304	0.449513807065661	14.6883709343597	0.241338143052601	0.416144703566851	0.579938038341106	0.561956403005261	0.912054642337514	0.83144089666707	0.69305698390205
NAALADL2	-0.149318846746698	0.129908040710064	0.25038300645601	143.993050421283	-0.253394978230048	0.194359646455232	-1.30374274110658	0.192321311267659	0.729358189801228	-0.858599118362278	-0.963659051971636
TBL1XR1	0.0580633195593199	0.0437562940908994	0.18451837999061	272.396244347437	0.0656182939233889	0.0746450452311197	0.879070991520178	0.379362785108881	0.838657034549803	0.150065168493103	0.104622776952421
LINC00578	0.37423348194796	0.24652541056831	0.129006311513298	62.0117262531714	0.50668995368466	0.397217590262716	1.27559797477634	0.202097670391039	0.741621522165878	1.6878519370048	1.58164232600024
KCNMB2-AS1	-0.0231886284899865	0.127089203179625	0.855222159681239	85.468599339128	-0.102603085752329	0.193442513586118	-0.530406082149315	0.595830409946777	0.918878999592929	-0.245127627949326	-0.45870125634256
ZMAT3	0.0436171594245559	0.0884102908305248	0.621765764858113	121.911208069463	0.0430050733583951	0.141082802148621	0.304821514057343	0.76050209498342	0.953435680117945	0.0798020110110433	0.0288977374894373
PIK3CA	0.319368300862918	0.0958183710816271	0.000858966710322848	56.795291893914	0.477811812468643	0.172326381613411	2.7727142414012	0.00555909130496239	0.223946704689313	1.42099895857331	1.48493790581757
GNB4	-0.00700934465923288	0.039247038440518	0.85825532404999	159.37238073019	-0.0179830589783978	0.0731086465286065	-0.245977183716037	0.805699894722497	0.963683688831077	-0.16643491257429	-0.175333619769188
TTC14	0.0193384937651727	0.0667664248335531	0.772088608783276	72.2377360303	0.0354192544194729	0.116014248702705	0.305300898945932	0.76013699133965	0.953435680117945	-0.0382844349902265	0.00349505604218759
FXR1	-0.235860809124065	0.104455313072793	0.0239452343529184	42.7852805000627	-0.344072133493136	0.173175718449393	-1.98683820442	0.0469403294152349	0.445457135464702	-1.27952145859679	-1.26731023429451
ATP11B	0.1823210587204	0.0646670747062724	0.00481165144688518	62.9139086911515	0.242534209070692	0.117747486443415	2.05978247516345	0.0394193406678867	0.416458781488839	0.754429304955188	0.697062257992042
DCUN1D1	-0.130376380550661	0.121805398301651	0.284454509949019	29.1704293240748	-0.205148972148593	0.207799385609167	-0.987245325808814	0.323522386515132	0.809186757783965	-0.766466851170539	-0.802097336162556
MCCC1	0.110044945190673	0.064530142753881	0.0881335978513269	47.802890349649	0.186370779868613	0.129207698630893	1.4424123472783	0.14918608266265	0.663861697759255	0.402893125115284	0.508987415645717
MCF2L2	-0.164260369988421	0.38484509034929	0.669508945567307	24.6819365153793	-0.211268290503546	0.583919618428916	-0.361810570900119	0.717493592151798	0.94347116089733	-0.93127162031168	-0.822589137522009
B3GNT5	-0.118209263420427	0.0805765812731378	0.142364513971524	112.456099261745	-0.185365673670251	0.136031412044433	-1.362668157923	0.172987117507358	0.7010530551614	-0.707288491035444	-0.735848875282131
KLHL6	-0.0144333491531054	0.0916895439379429	0.87491745223633	67.928452131415	-0.0408503584402212	0.152636887344228	-0.267630971457738	0.788983388557154	0.961030453799456	-0.202543746481315	-0.251909494894161
KLHL24	0.54955952408192	0.121171765250716	5.75009354238784e-06	31.2140323207005	0.82741292718082	0.22917869941096	3.61033957042018	0.000305796397547815	0.0484534147935853	2.54060181615916	2.65564944298203
YEATS2	0.424042523925498	0.141991212169685	0.00282283352783119	42.8449231375933	0.594304911354358	0.231568349855049	2.56643410779739	0.0102750145227407	0.267003944286689	1.93011289270862	1.87503910723344
PARL	-0.0505085613964798	0.0657629998726101	0.442463900177024	51.3063516000896	-0.0667403862186928	0.120228597234602	-0.555112408809546	0.578817775716643	0.915245263759901	-0.378006173549055	-0.338607600083896
ABCC5	0.17412180086109	0.209069323167048	0.404933607658167	36.1654925939257	0.27983695075101	0.319406211981998	0.876116181380909	0.380966876861806	0.840007245262896	0.714549797817621	0.821978192796676
EIF4G1	-0.108723782492214	0.152903597906976	0.477046447236574	13.3574022796537	-0.111462955798558	0.268646583695068	-0.414905539707425	0.67821105431652	0.935670666611675	-0.661153058918208	-0.488370361057623
VPS8	0.0504939961802908	0.0589144211163271	0.39140419918456	134.09169467793	0.0649724667671995	0.0972747804992003	0.667927148576128	0.504180096710701	0.8953664327423	0.113249533358788	0.102460091334592
C3orf70	0.284892292673048	0.241722789675303	0.23856109645412	11.0860881713891	0.376716926476201	0.387854323849542	0.971284586277651	0.33140658222057	0.814164540152184	1.25331473174765	1.14640080053084
SENP2	-0.098683095032563	0.222102326330164	0.65681583459203	11.6532937768395	-0.16966904775308	0.368766353709348	-0.460099046581698	0.64544512840729	0.928883583461951	-0.612317216201233	-0.683285481510014
TRA2B	-0.0717914507988806	0.062843453758575	0.253293812720751	100.253210111614	-0.106297040286488	0.110221994356812	-0.964390464051866	0.334850201318452	0.816275501771008	-0.481521778789753	-0.471071226027759
ETV5	0.049783002808721	0.0786287725038662	0.526642374430183	103.520264567923	0.0467217614165998	0.132834530983855	0.351729035142815	0.725041483353749	0.94620995537891	0.109791407547549	0.0413438350751496
DNAJB11	0.123961588669853	0.136972691702971	0.36546034879372	11.3711725142903	0.191496298836727	0.266109949571644	0.719613449797641	0.471763028609321	0.886267604394843	0.470580822280307	0.526151274504881
EIF4A2	0.386161510235191	0.180513611733192	0.0324164283569121	23.0567770734243	0.600897853931465	0.287408301059598	2.09074634141086	0.0365508084622863	0.407213494278548	1.74586741808612	1.89711693712033
ST6GAL1	-0.123727935294779	0.0417164921253558	0.00301775285460137	1252.06050773041	-0.192206844161695	0.07186858256877	-2.67442096799078	0.00748584181368508	0.25297986529248	-0.734130178195362	-0.758757947607705
LPP	-0.0230135766916465	0.041511798466071	0.579314428557738	492.536371740421	-0.0359216963856581	0.0700091117454574	-0.513100302090162	0.607881160229201	0.921026767744623	-0.24427621193569	-0.235404852067687
P3H2	0.17343434905134	0.0809960698886963	0.0322523759273796	95.0997796555699	0.260386623773718	0.139294008911348	1.86933110626056	0.0615767629840211	0.499428598975734	0.711206173330617	0.756844755757485
IL1RAP	0.128946518676248	0.0861673078182876	0.134532043388821	101.085332550182	0.144660156282126	0.1451864290793	0.996375192912236	0.319067881558621	0.80918635293407	0.494826498557526	0.369310777900365
CCDC50	-0.0489804863927775	0.0623666557602671	0.432240556104383	90.3482637498445	-0.0808281956393644	0.110129835544241	-0.733935497496446	0.462988051205504	0.881068028666742	-0.370573930404307	-0.38578353954202
MB21D2	0.170080343121236	0.214041709615943	0.426838604654261	33.2073876398122	0.204424205674306	0.324589595072777	0.629792848499876	0.528830125248472	0.901474926656091	0.69489297697503	0.569443040604085
OPA1	0.213139097908431	0.0894197492081349	0.0171451720075765	43.653253364219	0.307943652798995	0.162889551770922	1.89050586394926	0.0586903370674526	0.489059342988101	0.904321921439896	0.916099289596696
ATP13A3	-0.0641197300451946	0.0737329566694849	0.384507538849026	77.4370084277233	-0.108526154586461	0.126442345071091	-0.858305455545319	0.390723817763465	0.842327198957316	-0.444208103844572	-0.478535875649328
LSG1	-0.175881813659074	0.128215438406876	0.170135725057153	14.6320568416174	-0.300677859665954	0.238501231236523	-1.26069730586745	0.207417924995343	0.746587859236398	-0.987795936751658	-1.12199554598701
XXYLT1	0.190627521329663	0.138985539057433	0.170199298135056	25.4658114044588	0.255504770900034	0.233240330758856	1.09545707669312	0.273316440445299	0.781315648182668	0.794830233990232	0.740496863140876
ACAP2	-0.0195900034940072	0.0329579501075099	0.552248707864248	252.770450412107	-0.0389793796251986	0.0683123602184752	-0.570605077917606	0.568267375614235	0.912180827181596	-0.227624654671126	-0.245644135911137
PPP1R2	0.121412870488272	0.0694068269941608	0.0802404005932518	28.5654827674216	0.190915639875285	0.14100406157698	1.35397262844841	0.175745110405741	0.705967184070124	0.458184380229324	0.524206818046616
TNK2	-0.0163827488189556	0.133122030790831	0.902055114353404	39.9205884297671	-0.0435430321668353	0.218704853366247	-0.199094951468303	0.84218847032266	0.976194337152514	-0.212025226295975	-0.260926468996666
SDHAP1	0.00330703440769519	0.11575777788617	0.977208677789685	24.7589279641237	-0.0117531866206314	0.198066410928404	-0.0593396253586879	0.952681600232323	0.999311310431507	-0.11625816247169	-0.154471605498141
TFRC	-0.230182987049437	0.305939006115601	0.45182139609441	40.4376465449187	-0.134727104796358	0.387571487798298	-0.34761872077255	0.728126544981439	0.946297924852334	-1.25190569753205	-0.566275168816776
PCYT1A	-0.1333576742567	0.0747449791208469	0.0743962088157488	33.1686254145356	-0.192502192931942	0.145146554677253	-1.32626084966322	0.18475330997218	0.717394924573463	-0.780967251776206	-0.759746983964468
UBXN7	0.209192062892504	0.0828280446388831	0.0115494740087266	36.6251821410659	0.290574208603572	0.145158890102144	2.00176653596003	0.0453098466048267	0.437872808600554	0.885124353344007	0.85793411832584
RNF168	0.276537282092876	0.121410927215674	0.0227446477006979	28.583779916264	0.380525246344651	0.207520782440354	1.83367295491969	0.0667025555308144	0.522966853902962	1.21267767534772	1.15915374615825
PIGX	0.0873338615132292	0.101375552674362	0.38896911358448	30.5004103364274	0.133784025290126	0.177395203580801	0.754158075244631	0.450754308600441	0.875998284704252	0.292431076091174	0.332889806981753
PAK2	-0.0585345294352093	0.0501249850388678	0.242898943245652	92.2318193832705	-0.0902430496252701	0.0901985264081463	-1.00049361357549	0.317071686751149	0.80918635293407	-0.417042834571118	-0.417311122602197
SENP5	0.127344224659795	0.0808200036775746	0.115105956059885	53.4071275638519	0.185079122789907	0.142618156674451	1.29772482764856	0.194381908995979	0.733975985249664	0.487033269369952	0.504662035146441
DLG1	0.0613166223518108	0.0661039221675443	0.35362589827209	62.6270102144885	0.0995597246698667	0.12684478378767	0.784894117810342	0.432515651133429	0.865679350006832	0.165888565459022	0.218282667869771
SDHAP4	0.213329822055109	0.166174895410006	0.199223545827028	11.37959322002	0.268070548128684	0.299604993161397	0.894746597177951	0.370922563358784	0.836745291510365	0.90524956453873	0.78257596345247
RUBCN	-0.0885585814289575	0.080949908989344	0.273958331957946	40.379763544746	-0.14143187024587	0.146611559603998	-0.964670661903345	0.334709794365933	0.816275501771008	-0.563073660327345	-0.588727460687148
FYTTD1	-0.14341128571965	0.106788211425537	0.17928799119535	19.2836090497791	-0.237183630799182	0.197246499425987	-1.20247320732899	0.229180240608794	0.757258111523301	-0.829865954192273	-0.909372006903369
LRCH3	0.055722783246678	0.0545725854867815	0.307218207561795	76.1431561059423	0.0673173614419828	0.103719004375184	0.649035939435698	0.516315146500128	0.898465062073349	0.138681280318425	0.110312455453809
IQCG	0.0484193287882894	0.115250001217019	0.674394634640561	25.5089517012277	0.0392265907694388	0.191839805476701	0.204475763890424	0.83798172950457	0.974281892311983	0.10315877703827	0.0162447081548255
ANKRD18DP	-0.0956838669296845	0.207900386402452	0.645344676947711	15.9390866385666	-0.135600300418666	0.339720520785065	-0.39915251544212	0.689780829031715	0.938912706922917	-0.597729586370795	-0.569199244702742
ENSG00000290937	-0.226906830917714	0.184747022963964	0.219370807202439	10.6558792506543	-0.294327662689169	0.311234742224015	-0.945677402805253	0.344313151566676	0.82426481738689	-1.23597114661528	-1.10073059987805
ZNF595	-0.0732987475559973	0.115650063143254	0.52621283447548	17.1519769934542	-0.127387967628117	0.21332370856012	-0.597158039713229	0.550401870862272	0.907834756088721	-0.488852960808332	-0.541698552226849
ZNF718	0.172745214350733	0.169688785860806	0.308672269916567	47.90800975808	0.247112125973845	0.255408767584913	0.96751622236966	0.333286035583855	0.815786668683638	0.707854363607936	0.712392358238189
ZNF141	0.10885487413262	0.0648193863563965	0.0930825366338801	28.8414603993194	0.116019836516728	0.136825543292661	0.847939892835426	0.396471446143373	0.844971105708051	0.397104863778932	0.273402751963331
ZNF721	0.148940638725166	0.172194671320928	0.387063498389229	35.5211839008846	0.203166124026222	0.266410970260032	0.762604196921476	0.445699480866266	0.873725782773803	0.59207379421304	0.56523009436872
PIGG	0.0422959146029015	0.0795750019147645	0.59505666106971	19.2833717843601	0.0463337264173855	0.171381553530161	0.270354221110682	0.786887755370406	0.959941329907642	0.0733757474150268	0.040044419737822
PCGF3	0.0803824418747805	0.0752945438118188	0.28571304926866	31.8892453219957	0.103097812397833	0.149680306429392	0.688786753963973	0.490957472527995	0.889857044826196	0.258620797911797	0.230130685362623
PCGF3-AS1	0.209002610866499	0.130905467651989	0.110356703016423	46.6622550259241	0.278363621246705	0.203429870221675	1.36835176143688	0.171201995902036	0.699533907696209	0.884202897578994	0.817044444658732
GAK	-0.031010273832195	0.0687216151184983	0.651813099452672	108.660121750529	-0.0608648710877653	0.117573409008473	-0.517675481225344	0.604684707986526	0.920552786403316	-0.28317050531754	-0.31893222417377
ENSG00000251652	-0.252667679114564	0.245689157659869	0.303759891614373	17.5135853594954	-0.375627826899992	0.37439074328777	-1.00330425800958	0.315714082314603	0.80918635293407	-1.36126662422604	-1.37298099099403
CTBP1	0.186531938068047	0.213592991227736	0.382496573128779	13.0307900400515	0.297430653818965	0.337362459993507	0.881635300574608	0.37797405904974	0.838490537578693	0.77491015772032	0.88089434121931
MAEA	0.0593373626950289	0.16534257430061	0.719688392947442	20.6227243004372	0.0668449631640389	0.270860190981003	0.246787698561163	0.80507253121776	0.963683688831077	0.156261852777935	0.108730532253762
UVSSA	0.04097102388567	0.0990051916535596	0.679000790810558	24.7721672628981	0.0348929541848513	0.171914258370631	0.202967191410182	0.839160675909669	0.974684870439331	0.0669317509313291	0.0017326310076132
TACC3	0.069015729873035	0.14683861980041	0.638347336988573	10.8553038688263	0.148613453147397	0.25511723994328	0.582530028862175	0.560209720840514	0.910378526745285	0.203335444019733	0.382549208944325
NSD2	-0.0523291415805837	0.144162586448882	0.716614612002671	33.0029839164527	-0.0806103679989077	0.230608368647318	-0.349555258864823	0.726672493252	0.94620995537891	-0.386861101847723	-0.385054098699115
POLN	0.238982854528019	0.231220856064746	0.301337403523512	12.0789403313946	0.347424510675654	0.375128166321041	0.926148825567851	0.354368642926751	0.831090686312775	1.03002064859995	1.04830909634004
MXD4	0.126574116643927	0.0705414301622386	0.0727616154052037	63.7417077558754	0.18794549060696	0.12080250674871	1.55580786910258	0.119753786368558	0.629276267919998	0.483287622063516	0.514260659784532
RNF4	0.0698947610263382	0.0736905382166451	0.342879906349261	27.5280681712571	0.0691539576017801	0.152436438338266	0.453657657943459	0.650075247125989	0.930592696038707	0.207610871107623	0.116462677014621
FAM193A	-0.0185646723273109	0.040485640858757	0.646557673614902	118.691490432957	-0.0446859923145452	0.0780141065410087	-0.572793745847178	0.566784354186956	0.912180827181596	-0.222637654349603	-0.264753907111516
SH3BP2	-0.0690398276187141	0.0506397151104667	0.172771160950456	49.7467529639746	-0.104683560272851	0.101358701197276	-1.03280289739609	0.301696147559247	0.803510361472374	-0.468138448476664	-0.465668154963457
ADD1	-0.0890903877307954	0.123056977703796	0.469080024220541	55.362642177893	-0.122618213192971	0.197955334928745	-0.619423635322121	0.535637314739331	0.901474926656091	-0.565660257013759	-0.525726044383836
HTT	-0.0125360265403162	0.0707294419938664	0.859320541168663	72.055201467146	-0.0330756403818296	0.118730208189187	-0.278578138506472	0.780568591729778	0.957394996219483	-0.193315558762706	-0.225874245731259
RGS12	0.0447141611438596	0.0608849913218465	0.462702750022114	125.83497602432	0.0369206720579888	0.100642937562808	0.366848116242115	0.713732314415461	0.942823833216923	0.085137602188386	0.00852286309869514
STX18	-0.0289436794842048	0.0557744591050427	0.603801561506299	54.9159815644708	-0.0528167558017017	0.115587008235902	-0.456943705073738	0.647711509047098	0.930129629257199	-0.27311901462591	-0.291981447928158
CYTL1	0.333290536447932	0.112523508518693	0.00305683918938928	22.1121454188608	0.482393317531272	0.200619679992828	2.40451643402342	0.0161938780818775	0.319829092117081	1.4887138545932	1.5002800217568
STK32B	0.242782137097396	0.101046038942873	0.0162750524636953	88.5222166590534	0.361445909777009	0.153166855715866	2.35981804345134	0.0182839006274479	0.334978701445648	1.04849957912548	1.09526264712794
MAN2B2	-0.106130704563303	0.112645257898819	0.346106874242235	15.4867656105765	-0.133109389832841	0.215560854699462	-0.617502607411834	0.536903261980082	0.901474926656091	-0.648540860162096	-0.560857916148138
KIAA0232	-0.0752680741051488	0.082047478292057	0.358947645156595	67.9003026681942	-0.10187624976904	0.140429631892226	-0.72546120356725	0.468169137504862	0.883857013013301	-0.498431360892908	-0.456267295936104
TBC1D14	-0.288885480114339	0.0994946131908182	0.00368982969706584	261.755748885619	-0.433156538883512	0.158416575663099	-2.73428798135807	0.00625153414589402	0.232136982533099	-1.53742257373522	-1.56562776471146
SH3TC1	0.0266125849130135	0.0613019420742914	0.664199101697481	141.716076954651	0.0287643978029182	0.106444798008473	0.270228309331082	0.786984614869211	0.959941329907642	-0.00290474882506691	-0.0187901057931515
ACOX3	-0.158495610205757	0.212203233680961	0.455121038597657	10.4474691478635	-0.217802764322689	0.342119797050603	-0.636627187904224	0.524367711430246	0.901474926656091	-0.903233012081051	-0.844471172697064
SLC2A9	0.0409601846771187	0.0882639823884273	0.642601503929781	74.5049705238267	0.0328969652406137	0.142832006400122	0.230319282559526	0.817843678027283	0.967645149692146	0.0668790312459374	-0.00495135021194189
WDR1	0.00977942804109463	0.0684566279593942	0.88640404745263	24.6333433334619	0.0133683890038012	0.138691223988596	0.0963895812535365	0.923211166549668	0.994055101980061	-0.0847777684495419	-0.070346821057778
ENSG00000287778	-0.112295712218409	0.102426416936102	0.272923457884934	64.3232702367666	-0.175248381866657	0.166018636157634	-1.05559463637721	0.291153452431562	0.794209170915334	-0.678526191884008	-0.701969034112064
ENSG00000249631	-0.125359193429419	0.35957375937794	0.727365027440674	15.4432016290115	-0.125055726170322	0.500264071000365	-0.249979427705553	0.802603257975767	0.963683688831077	-0.742064282908233	-0.533888560018035
RAB28	-0.219384407382405	0.103165053605386	0.0334584881831966	39.900468491314	-0.323432700038213	0.188962941303701	-1.71161973774737	0.0869667684959001	0.587146340466771	-1.19938362269353	-1.19819482862394
BOD1L1	-0.0250563002075194	0.0448600278133419	0.576472955001787	103.044170216758	-0.044444896833022	0.0883331808534047	-0.503150644000713	0.614858362579829	0.923958354637624	-0.25421159979995	-0.263946549097197
CPEB2	-0.168590013345256	0.23716556187449	0.477174909719724	12.4379803502936	-0.23911923023243	0.37866122376709	-0.631485917289247	0.527722854398827	0.901474926656091	-0.952330116838407	-0.915853761372879
FBXL5	0.0122123666000373	0.110886524549599	0.912303174826939	41.4081532793526	0.0132552529674706	0.18534799085114	0.0715154931359168	0.942987494390279	0.997960761746346	-0.0729444547165873	-0.0707256804418801
TAPT1	-0.0957680369548153	0.164778603815815	0.561110933475472	47.2165551487991	-0.149970225971349	0.257414973225999	-0.582601020025677	0.560161918587926	0.910378526745285	-0.598138972095158	-0.617319908295509
TAPT1-AS1	0.202770364711146	0.214959956094784	0.345530715541728	49.5083293546882	0.297468133383115	0.315112065381766	0.944007437553131	0.345165847599702	0.824433625826891	0.853890531594155	0.881019849280675
LAP3	-0.415336202306658	0.1009957001274	3.91542149643758e-05	62.2007654173037	-0.608003823589315	0.164720083390959	-3.69113353437439	0.000223256884358819	0.0411536856834757	-2.15245292950001	-2.151140009475
MED28-DT	-0.409724551156621	0.137066986774221	0.00279682832551341	13.5324136756517	-0.569066825711384	0.245058918938123	-2.32216329108623	0.0202241447790752	0.341942681215621	-2.12515901022934	-2.02075143026303
MED28	-0.0616411733669436	0.0875824087322072	0.481552539844688	17.1945701095503	-0.0560067666083335	0.197608044320638	-0.283423515479244	0.776852204346692	0.957020918981797	-0.432152912943491	-0.302663857960168
LCORL	0.00667066682969466	0.0561470320065271	0.905428172488168	116.713646851002	0.00677227209456087	0.0961144859070438	0.0704604725359568	0.943827160669373	0.997960761746346	-0.0998981448355872	-0.0924352808514225
PACRGL	-0.175025867942708	0.153747105707707	0.254953052099295	12.650177974886	-0.283924529098294	0.286334148493873	-0.991584589514546	0.321400209761973	0.80918635293407	-0.983632792490199	-1.06589355844719
DHX15	0.240152061848852	0.0700976357051451	0.000612618824324487	46.656353892763	0.378709526985089	0.131718392071576	2.87514538424746	0.0040384149968302	0.189799401682492	1.03570743300123	1.1530734348748
CCDC149	0.0949031590440827	0.109118779765291	0.384451566672544	31.9005893690918	0.107029432953127	0.176746295472287	0.60555403816036	0.544810930772252	0.904881144139255	0.329246585505269	0.243296528805729
SEPSECS	0.101010638479108	0.150000304515356	0.50069101088031	12.8060801028103	0.168732147397121	0.253652205862645	0.665210644722288	0.505915773009789	0.8953664327423	0.35895211177373	0.449920811835884
PI4K2B	0.0185297445333203	0.199272220714123	0.925913815033319	16.7736073507976	-0.00726255159880483	0.317331125622692	-0.0228863512350189	0.981740927681967	0.999484720223507	-0.0422180252391944	-0.139433786658303
ANAPC4	-0.125487916412335	0.0801734501600381	0.117534757857035	25.6061381773201	-0.208244818550219	0.16287544091158	-1.27855260059292	0.20105465049954	0.739671617111142	-0.742690365073721	-0.812464417236242
RBPJ	0.10169857195665	0.126937217792668	0.423031954051379	148.565839283334	0.167866203395391	0.19028669053184	0.882175221641699	0.377682059238249	0.838490537578693	0.362298078994002	0.447021019499131
STIM2	0.1192753485712	0.0937640091641542	0.203344591138904	54.2539321327635	0.159891863427987	0.154295545192405	1.03627012191832	0.300076140977484	0.800246894154333	0.447787912401229	0.420317295145169
ARAP2	-0.204490051383239	0.21837011046131	0.349047763244261	36.0369542379734	-0.300641901207084	0.336175034537403	-0.894301689061431	0.371160496497755	0.836767881495515	-1.12694053252974	-1.12187513166084
C4orf19	-0.083514503154043	0.130643978129789	0.522658616352466	38.1129752042622	-0.126667153732556	0.219671033541719	-0.576622013791818	0.564194824860498	0.912180827181596	-0.538540299013616	-0.539284758024914
RELL1	0.0887654395657292	0.10001766672729	0.374811055670025	25.7805850495579	0.134359189174966	0.163924413943976	0.819641113500551	0.412420728676302	0.855789124521571	0.299393977873538	0.334815862041092
PGM2	0.152776837425186	0.112796949288835	0.175595654931781	14.5223644015768	0.196369249394232	0.222005710208894	0.884523417030403	0.376413727176161	0.838490537578693	0.610732277220118	0.542469355877133
TBC1D1	0.0829406836916682	0.0376762523967928	0.0277073779640633	226.522937540474	0.0949212800677963	0.068396648672639	1.38780600964983	0.165196124359089	0.691595336872912	0.271063560969961	0.202749878122768
KLF3-AS1	0.463429106010621	0.226890803506751	0.0410999330414169	15.9783998271976	0.694645323746535	0.36544795105299	1.90080508522488	0.057327547762646	0.484478970620145	2.12168114295024	2.21104970184517
TLR10	-0.061059944467781	0.105113764823241	0.561311965891954	29.8593945229322	-0.139484221724913	0.191308611565322	-0.729105817995475	0.465936936016586	0.881500497189243	-0.429325934888838	-0.582205357358893
TLR6	0.143484011094279	0.0660676938240207	0.0298728149096402	41.6493173821256	0.190582571974474	0.120863676812965	1.57683910501414	0.114832551170609	0.624147989619763	0.565533877517299	0.523091471390873
FAM114A1	0.0653613499551527	0.0932880397546842	0.483527589972052	38.7649157940475	0.0779080907147025	0.15546947793751	0.501115021084829	0.616290175905252	0.92483638996674	0.185561290246403	0.145777699770224
ENSG00000249207	0.154183211227981	0.142268894128787	0.278477850668596	19.1719536576846	0.224159624530356	0.243267351075479	0.921453797804563	0.356813552424473	0.831090686312775	0.617572590705681	0.635531166680493
RFC1	0.0568333586129273	0.161404836451994	0.724750650608709	29.1732286007689	0.068819824440261	0.265395261801094	0.259310674852362	0.795395543696888	0.963247280969176	0.144082890928202	0.115343763113383
RPL9	-0.147899710078678	0.138017259051382	0.28389838131627	14.4277868881562	-0.219173804155578	0.243832593024472	-0.898870005182536	0.368721906360936	0.835668910727859	-0.851696728920136	-0.849062382743967
SMIM14	-0.034433005998111	0.1845377795054	0.851981675675005	23.5460938612208	-0.047441739352478	0.296429549337033	-0.160043893932241	0.872846497476214	0.982464257263004	-0.299817971976443	-0.273982095223761
UBE2K	0.0390299810894231	0.0353207619404161	0.269152975041546	164.905950368059	0.0294078617494532	0.0705836781207729	0.416638272932371	0.676943010431016	0.935576417583124	0.0574909172149762	-0.0166353338709337
PDS5A	-0.00586763522766762	0.0443982639131357	0.894858439588803	146.961704223143	-0.00908580164189263	0.0772639855604961	-0.117594265633354	0.906389148782034	0.990713381598863	-0.160881872261814	-0.145539315990885
N4BP2	0.128312957399403	0.129933133258812	0.323382542853967	24.6942817241476	0.195687560726133	0.207043416117057	0.945152298953068	0.344581128279079	0.824307074557892	0.491744986560274	0.540186580580047
RHOH	-0.105382049082453	0.12276547029306	0.390670865995408	37.2432810614178	-0.162248411359892	0.19962458326139	-0.812767689776178	0.416351263556424	0.857407734807656	-0.64489955358235	-0.658435947932983
RBM47	-0.0794291040384828	0.0493810481750396	0.107727098652476	414.054621701747	-0.11922037707822	0.0794812040643468	-1.49998202067625	0.133619059878085	0.650904938907967	-0.518669756339588	-0.514347688384576
NSUN7	0.20457608221434	0.198057392364922	0.301644550944843	10.8293996107664	0.325625730792531	0.301858946915927	1.07873473395249	0.280705996988344	0.788335447682409	0.862673170863793	0.975311379710074
TMEM33	0.173119183780612	0.204234910309678	0.396634387090001	10.010812213065	0.288109400963866	0.340898036061907	0.845148315584739	0.398028035089282	0.846575013093743	0.709673274148863	0.849680200877465
SLC30A9	0.224395371994119	0.180457380084237	0.213690539096865	28.4379923053922	0.309359367566235	0.285614380874949	1.08313652351309	0.278747829574069	0.787421805587366	0.959070127978231	0.920840102888172
ATP10D	0.0574290315375331	0.0450651902478052	0.202537781857149	78.0844961831918	0.0908239912065632	0.0851725843090262	1.06635241778073	0.286264362466605	0.792084000309349	0.146980121757636	0.189029260141072
TEC	0.218847672129107	0.0924215557582303	0.0178879735223336	19.8170821797643	0.348186524172063	0.163318386714726	2.13194932411531	0.0330110127432349	0.394510786870526	0.932087254630419	1.05086085591454
SLAIN2	0.0619503721544653	0.0571152610873463	0.278074340903024	38.2662618789742	0.138762120724684	0.115036925877425	1.20623981966051	0.227725034393166	0.756902728811728	0.168970994407112	0.349559987690819
FRYL	-0.0930095816398588	0.0614916913591872	0.130392664160046	126.181211677872	-0.160460127998961	0.110230515100818	-1.45567792958423	0.145481673822264	0.663610920927321	-0.584722411680906	-0.652447511757417
OCIAD1	-0.130605104023685	0.148986221947035	0.380690147010857	18.8409430396899	-0.218137576065282	0.245363929952795	-0.889036852756839	0.373983274254317	0.837302820463248	-0.767579315192463	-0.845592358967177
DCUN1D4	-0.00472929201768957	0.161916717703658	0.976698560365872	17.7411762501616	-0.0332149704716748	0.284734762616016	-0.116652319395463	0.907135575823985	0.990713381598863	-0.155345204560143	-0.22634082131352
USP46	0.217839698400839	0.207100899858856	0.292867008069417	11.2807350717668	0.308491584728348	0.357922994681408	0.861893729412217	0.388745999948843	0.841974598002786	0.927184677326391	0.917934152828763
SCFD2	0.135759109797981	0.0962001465577603	0.158181167359206	134.346090933936	0.191863429155605	0.149810544182182	1.28070711045735	0.200296561325451	0.739322804940971	0.527961543329408	0.527380686202571
FIP1L1	0.0216247900664023	0.0964801388464001	0.822650532085593	51.0963492077383	0.0324081426614895	0.163444049184792	0.198282793550032	0.842823813181785	0.976194337152514	-0.0271643590970232	-0.00658827357666964
CHIC2	0.0652123925716948	0.0666593649287904	0.327929412645729	54.5921410469566	0.0752509531374096	0.115134960897554	0.653589079726766	0.513376581619937	0.898024530712599	0.184836792110263	0.136879725803147
TMEM165	-0.0644511122384783	0.0600415090684031	0.283072589790862	101.095266326551	-0.0894182510796428	0.103913601273771	-0.860505746923938	0.389510316973305	0.842282348679285	-0.445819878808731	-0.414549114323141
CLOCK	0.100253437960546	0.0720525997097666	0.164106475033041	51.6084609591951	0.129709781177599	0.128264035693029	1.01127163570644	0.311886437821873	0.807665049497852	0.355269243884623	0.319246359100624
EXOC1	-0.117628847830933	0.11764074817423	0.317359465054682	40.1659465113821	-0.163064988353773	0.197516508779603	-0.825576501738028	0.409044369411352	0.854865625878214	-0.704465468752066	-0.661170424647986
CEP135	-0.0379862137144869	0.0771025575445818	0.622244892183995	26.587295659883	-0.0886034232307287	0.144164819706444	-0.614598092732665	0.538820174299759	0.901584434757204	-0.317100044929615	-0.411820494981317
AASDH	0.440475294234359	0.191246549749568	0.0212686982820241	13.7542042673624	0.668559341848429	0.318672264494171	2.09795271298441	0.0359093227842326	0.404028071253204	2.01003851427912	2.12369540381463
SRP72	0.0138064542818423	0.250021680100994	0.955962376303587	11.2874117434077	0.0810687694257942	0.406074661057246	0.199640059329793	0.841762095587143	0.976111724904733	-0.0651911394561995	0.15636188522224
REST	-0.0309813504790312	0.0936724475118874	0.740839875854854	15.7660491541568	-0.000122439508170248	0.189591346036167	-0.000645807473442861	0.999484720223507	0.999484720223507	-0.283029828064949	-0.115523646646206
POLR2B	-0.00409512411180392	0.0678975868031011	0.951906149365503	33.3377306777835	0.00771686741760447	0.135042148721024	0.0571441397422245	0.954430375416924	0.999311310431507	-0.152260742043762	-0.0892721083210685
LINC02232	-0.116057351819536	0.0925443136418878	0.209815367933414	296.914365236512	-0.166282328856723	0.149733663583021	-1.11052067302505	0.2667747248134	0.779543208672961	-0.696822034739073	-0.67194435381263
CENPC	0.174430026156347	0.203202812561229	0.390669639539888	20.5427867046691	0.264635517242399	0.320120318731109	0.826675164798535	0.408421201498668	0.854341873698898	0.716048942383277	0.771073053078742
UBA6	0.127531477693342	0.0978721677911205	0.192560658777397	41.9595117958877	0.173597164615139	0.163583614810103	1.06121364793571	0.288592818363633	0.793168479975745	0.487944029687046	0.466212326782358
YTHDC1	0.288005195100971	0.0910951576282721	0.00156912357672673	46.9236678490554	0.389222872238981	0.160075399311434	2.43149711894037	0.0150365679069242	0.312060163930408	1.26845525016078	1.18827954282173
RUFY3	0.0888885871508018	0.107911419176441	0.410099763184008	76.5009687724885	0.114326635346428	0.17577799625894	0.650403564607785	0.515431575378958	0.898465062073349	0.299992942448399	0.267732718140808
GRSF1	-0.0994120641552564	0.161875850472807	0.539132494518765	11.7066933687053	-0.0935499209885502	0.302209698523255	-0.309553007218765	0.756900896768107	0.953435680117945	-0.615862772375991	-0.428384864343833
MOB1B	-0.0946659168817725	0.035334409309532	0.00738109795621631	131.302275252622	-0.145043436987409	0.0705161357689888	-2.05688294467201	0.0396974869339367	0.417524200418134	-0.59277848629589	-0.600821537832867
DCK	0.154611573493986	0.142257242000071	0.277105312450022	11.9653644940105	0.193448546998602	0.243608630049485	0.794095623620994	0.427139765181376	0.86009114238487	0.619656056836118	0.53268878068073
ANKRD17	-0.0423295920099055	0.024970061307661	0.0900348738046465	223.871903345614	-0.0632689813233953	0.0558340280665566	-1.13316168498493	0.257146361025509	0.774752595043191	-0.338225345378193	-0.326982883828515
ANKRD17-DT	0.0030397618403478	0.225292945164245	0.98923488060279	10.171927006029	-0.0327523766617143	0.381004471264487	-0.0859632343762659	0.931495643717538	0.996472470650114	-0.1175581213753	-0.224791730399472
MTHFD2L	-0.0875441985805908	0.241932177535063	0.717460912745112	11.9739551070606	-0.102103492256671	0.38877362207546	-0.262629680767932	0.792836020940462	0.962489504967971	-0.558139910378777	-0.457028264339257
RCHY1	0.0295978158047603	0.0951451986230769	0.755739426201387	20.880264709136	0.0781128175049186	0.171468687281024	0.455551498897858	0.648712526876784	0.930238179690321	0.0116148014436828	0.146463269710326
G3BP2	0.19595667614991	0.197635633010654	0.32143915619361	10.2596427899249	0.370597927667433	0.347630631022513	1.06606810388763	0.286392856872932	0.792084000309349	0.820750149101802	1.12591006923778
USO1	0.00944725442863485	0.0766133880668135	0.901861027642891	53.6447474434139	0.00695995049014854	0.129036344641505	0.0539379080326943	0.95698463436826	0.999371249933412	-0.0863933927141159	-0.0918068009818092
NAAA	-0.0806727832474494	0.104625404365058	0.440669561557658	17.8775934274474	-0.153177656803952	0.207113009860252	-0.739584910225136	0.459551900587922	0.879969472508085	-0.524718756717653	-0.628060652882312
SDAD1	-0.166978594906127	0.136926930398829	0.222664993778752	18.4964214191521	-0.266260609293338	0.236109668007753	-1.12769888475975	0.25944710882069	0.774960287143993	-0.944492508331938	-1.00674227477856
NUP54	0.10378200139873	0.122225922898783	0.39582578577178	18.4651279251076	0.183076636691632	0.209816217622102	0.872557130075473	0.382904515919496	0.840146230574736	0.372431452127482	0.497956296864707
SCARB2	-0.138737075156113	0.167048614281816	0.406245318404013	34.6906304948486	-0.202651391713335	0.27425931755403	-0.738904309690085	0.459965105196323	0.880140841431027	-0.807131553502653	-0.793733672239571
CCNI	0.0642588342465434	0.133784029748297	0.631001521997452	43.1319333838848	0.0712271190580231	0.221838631045546	0.321076264861187	0.748152596716996	0.950952682675473	0.180198880156953	0.123405086329381
CCNG2	0.527066818505495	0.193977605263468	0.00658461748617905	18.7992619138223	0.732558367826171	0.33951158438619	2.15768298201247	0.0309524879695606	0.381914775494599	2.43120191339118	2.33800936028217
CNOT6L	0.15592821560621	0.0522723926137993	0.00285443909896169	63.3744778960062	0.210284470216299	0.0999284997234679	2.10434931774438	0.0353479869862772	0.403934779790038	0.626059933798281	0.589067346767399
MRPL1	0.107337130950908	0.0990669124898884	0.278594919172307	29.4906661026677	0.14599842987041	0.173795801866987	0.84005728735697	0.400876266981809	0.849131701549361	0.389722872495495	0.373792263409862
LINC01094	0.0387751145989612	0.0621408915398527	0.532636058047922	111.038601252418	0.0619291155733005	0.0985361140633971	0.628491555222647	0.5296819770137	0.901474926656091	0.0562512989226986	0.0922688013060289
BMP2K	0.0342298078270909	0.0521479794124784	0.511568342932934	697.658600738071	0.0328169048376716	0.0830633356781755	0.395082915581659	0.692781696810286	0.938912706922917	0.034143859815219	-0.00521944900639643
PAQR3	0.0743503299360881	0.273629357353674	0.785837993683646	15.8522522289067	0.122801461398446	0.421350103043635	0.291447564653208	0.770709041258619	0.955487322129496	0.229281843674552	0.296112423516538
RASGEF1B	0.120957511864005	0.182824347424948	0.508224369045921	20.5212140363018	0.155499002371329	0.285225073116086	0.545179989516706	0.585629732671752	0.9155232685998	0.455969609353932	0.405606892621356
HNRNPD	0.0088492777428333	0.0537155800569924	0.869146095330041	80.7277928285399	0.00351602945777842	0.0974402147368628	0.0360839666381427	0.971215406771716	0.999484720223507	-0.0893018285651048	-0.103339481845823
HNRNPDL	0.261380573011594	0.118400349957358	0.0272721924588491	56.7736128910292	0.369201271652036	0.191179442653327	1.93117662928604	0.0534612131250816	0.47356884698917	1.13895855364664	1.12123307811313
SEC31A	0.111671746770642	0.0520982043483024	0.0320741323636957	71.6681651209463	0.153110474051561	0.0965995845938764	1.58500137133371	0.112966022695299	0.624147989619763	0.410805554061046	0.39760841223007
LIN54	0.0868077993772825	0.233060671899214	0.709543931522465	14.5637405970998	0.11999958381817	0.365635369503589	0.328194681989024	0.74276446852477	0.950471981649306	0.28987241784853	0.286729757755727
ENSG00000250057	-0.146302249013872	0.113524101960465	0.197490948679119	10.9266030028916	-0.136279772958511	0.225918038477534	-0.603226612079778	0.546357946351353	0.905953698097353	-0.843927006217296	-0.571474598836663
COQ2	0.025259381804821	0.0912645640348315	0.781955974214711	18.0000419055323	0.0359210563210283	0.170802978480616	0.210306966778714	0.833428098176667	0.97251007577801	-0.00948645096661634	0.00517544334874872
HPSE	-0.0689260977175688	0.162680717667619	0.671792337463386	24.8935117304365	-0.0919351402240298	0.257832804612382	-0.356568825143264	0.721414619245567	0.945214753161753	-0.467585289583225	-0.422977437446549
HELQ	0.00962357748818376	0.087822193436929	0.912742278365164	25.7160459984952	-0.00383357564274645	0.162656334531824	-0.0235685603870312	0.981196750358523	0.999484720223507	-0.0855357935469165	-0.127951152468987
GPAT3	0.0788354745785403	0.261135424150517	0.762732119999985	10.5958673574647	0.0790081884403865	0.422372686973723	0.187057996118252	0.851615161033766	0.979337224989897	0.251096666534231	0.149461604212368
WDFY3	-0.103857158763962	0.0424827146094672	0.0144975832378522	330.777534731756	-0.156979462025167	0.0770517405674995	-2.03732532021971	0.0416174520938127	0.427633380213957	-0.637482800092737	-0.640791782867959
ARHGAP24	0.104281624389905	0.0508278003006822	0.0402022199405834	1499.53636745548	0.138448554774811	0.0817812777995574	1.6929125895311	0.090472106604898	0.589713760719689	0.374861515797214	0.348509947345609
AFF1	-0.0292706524014592	0.039652520266954	0.460405764382663	297.554824828228	-0.0580814278613919	0.0705728233989861	-0.822999917872441	0.410508040129187	0.855789124521571	-0.27470934377657	-0.309611289654324
KLHL8	0.253541993304803	0.0492280780397785	2.59996252642674e-07	58.2663712339189	0.341689453877878	0.0953396599029936	3.58391727247129	0.000338479330922282	0.051474244250006	1.10083331100527	1.02910407416791
HSD17B11	0.174592778199764	0.050915154095657	0.000605602865067003	48.636725449882	0.261112341959145	0.105019894840898	2.48631311576461	0.0129074343331738	0.292774053452387	0.716840534913777	0.759274972986938
SPP1	0.520825748016191	0.157345592348106	0.00093270898655243	854.747657276693	0.772913626228459	0.233475154962786	3.31047483982463	0.000931378249182363	0.0944262314962719	2.40084662765741	2.47314727777911
PKD2	0.303958093458452	0.0748391175218172	4.87611603468329e-05	124.097030141863	0.430980385902928	0.134241848604205	3.21047713797223	0.00132514809154877	0.106153398085627	1.34604687306476	1.32811320167586
PPM1K	-0.54192220777584	0.253261666552831	0.0323732018693844	13.9981760392749	-0.796056367551586	0.411201159070516	-1.9359292890881	0.0528763619574973	0.470932517990418	-2.7681412753534	-2.78087279219513
HERC5	0.017956219381	0.162751711313219	0.912148528053688	11.7217217228609	-0.0209219867483961	0.29100198365604	-0.0718963715832452	0.942684377635887	0.997960761746346	-0.0450075338505816	-0.185175226395821
HERC3	-0.0207917362611849	0.053726155507724	0.698760147785701	96.6852383217889	-0.0496718636480447	0.0968475834694454	-0.512886970109231	0.608030388471126	0.921026767744623	-0.233469636166822	-0.281450127024175
FAM13A-AS1	0.024053752755873	0.106604683302706	0.821485279917284	17.464181068928	0.0181577698929283	0.188889263676454	0.0961291792848035	0.923417976897889	0.994055101980061	-0.0153503831770399	-0.0543085899800762
FAM13A	0.283921741508207	0.0956806544487562	0.00300340502109296	237.116871779754	0.372878605860389	0.143768949674923	2.59359622994748	0.00949779557450555	0.264365918861126	1.24859417011027	1.1335473912047
GPRIN3	0.0978810049742781	0.0695541789081401	0.159349491086016	126.027747503032	0.104579549166423	0.117433223729256	0.890544820667894	0.373173412928533	0.837302820463248	0.343730216836969	0.23509258696141
SNCA	0.324015533112007	0.134262412900691	0.0158087845993817	122.424076536675	0.457833623125966	0.205012990426167	2.23319323411776	0.0255362043153062	0.365498190235312	1.44360214227939	1.41803681262631
MMRN1	0.0325234542161519	0.172119777107702	0.850125528246573	18.8480892450643	0.00335542171200751	0.290936076173278	0.0115331922948224	0.990798047930523	0.999484720223507	0.0258445061207399	-0.103877310053513
SMARCAD1	0.144067572261145	0.0803887775051274	0.0731112828616313	30.8110858883039	0.238635656391124	0.154338512878939	1.54618346347749	0.122060266059541	0.632801444896853	0.568372199243313	0.684007149160449
HPGDS	0.0640854967221694	0.121034400332558	0.596471354944192	51.7362675362732	0.0778213863875829	0.196089374955232	0.396866920532282	0.69146559883842	0.938912706922917	0.179355802019994	0.145487352423464
PDLIM5	-0.106784832581542	0.0748974352276174	0.153941234135734	38.273106574706	-0.137614504550278	0.150084532038649	-0.916913306661341	0.359188070497563	0.832119358452478	-0.651722404567678	-0.575944223239278
UNC5C	0.348502502255371	0.867026830825355	0.68771991791245	18.2269456649877	0.653553228837314	1.17636538391468	0.555569925614809	0.578504895522116	0.915008533814542	1.56270173366756	2.0734443351229
STPG2	-0.483403122358334	0.205202399549278	0.0184859430448201	29.910476541113	-0.671857631913648	0.326711075457137	-2.05642747486775	0.0397413302715929	0.417524200418134	-2.48351645629843	-2.36496767463771
RAP1GDS1	-0.0469141561545767	0.0620957371461688	0.449941046821711	78.9115280964744	-0.0742926793896378	0.111802811403013	-0.664497416991033	0.506372001592799	0.8953664327423	-0.360523724288479	-0.36389801357286
EIF4E	0.0961632111080958	0.0816478236611757	0.238884141486134	38.6444086717434	0.142407187806144	0.142155552807471	1.00177013837098	0.31645462272288	0.80918635293407	0.335375220089367	0.361766247643726
METAP1	0.0881754955288911	0.0828276938837921	0.287072652714887	19.2596623526161	0.179638396036923	0.159487634784294	1.12634685616777	0.260018731885729	0.774960287143993	0.296524611178218	0.486442637918483
DAPP1	-0.0250921959926733	0.0803086041827531	0.754700707908011	22.6197493098887	-0.058050078069176	0.162378618016418	-0.357498288742096	0.720718807057036	0.944734150936441	-0.254386189530486	-0.309506308400288
DNAJB14	-0.0978140564720205	0.107547083264445	0.363086335115194	40.5639773839617	-0.153512564960187	0.186880961649828	-0.821445713918331	0.411392433720136	0.855789124521571	-0.608090391033316	-0.629182162013419
PPP3CA	0.144314499564505	0.0606133546472757	0.0172702730897078	149.24276011748	0.197283146947244	0.108501281725191	1.8182563727396	0.0690249574965767	0.530732575033207	0.569573202959228	0.545529730584397
NFKB1	-0.0740825969487216	0.0697403348207395	0.288116178518953	71.1057312696344	-0.128868681666857	0.131980895082251	-0.976419212693973	0.32885676438929	0.812194761583454	-0.492665443351057	-0.546657029003507
MANBA	-0.0530606583880014	0.0305530669443889	0.082445068236264	202.964189339324	-0.0925574649042555	0.0583428443192689	-1.58644073637813	0.112639365757035	0.624147989619763	-0.390419049438009	-0.425061420169551
UBE2D3	-0.0229028281205401	0.0525847583958912	0.663169649524699	116.751411897317	-0.0388837586737464	0.09072269394605	-0.428600132805462	0.668214248874096	0.93335429730238	-0.243737553619572	-0.245323929406212
TET2	0.105750321719726	0.0447652696084919	0.0181604877524721	159.377868139072	0.122214011817169	0.0783453703427015	1.5599391678484	0.118774257396675	0.629276267919998	0.382004958124866	0.294145227265264
PPA2	0.0621596003923396	0.0770570212532984	0.419856534868672	57.8709014532925	0.0741904822760115	0.13960280355843	0.531439773306269	0.595114066045585	0.918568602830575	0.169988637607126	0.133328520100363
INTS12	-0.058763291604959	0.112632734785955	0.601861951305732	13.7559405544141	-0.0981047790845608	0.218580221227133	-0.448827339151685	0.653556215226212	0.931137247893182	-0.418155486805976	-0.443637747411831
GSTCD	0.257145987726414	0.115375690320189	0.0258291482865588	21.0376102215275	0.356538145289842	0.219975613326429	1.6208075972529	0.105058908659167	0.609221488440143	1.11836240006755	1.07882798412195
AIMP1	-0.193023421255136	0.145489538153854	0.18460236608676	16.2517905544367	-0.261556139097012	0.250748233572809	-1.04310261879099	0.29690076795906	0.797053709146996	-1.07116919738161	-0.990988384692659
RPL34	0.129344815001169	0.123439050449221	0.294710685880503	14.2371545071825	0.150341386616686	0.259530437367297	0.579282292057011	0.562398711953463	0.912180827181596	0.496763730122274	0.388335551043419
OSTC	-0.0799227672547303	0.205295048093141	0.697049174124629	10.4531584645579	-0.119010063152698	0.340949647356569	-0.349054659758119	0.727048274525771	0.94620995537891	-0.521070832887454	-0.513643408767967
SEC24B	0.02907013998158	0.0522271186585447	0.577793874585848	81.8671588238857	0.0521911962600335	0.0960431256115774	0.54341417907522	0.586844665338063	0.9155232685998	0.00904829455758181	0.059659367273177
MCUB	-0.179519410387164	0.152970346198348	0.240572539857138	22.9756643234895	-0.234367568110055	0.236814822823026	-0.989665956362875	0.322337420102622	0.80918635293407	-1.00548846053498	-0.899941839375858
ELOVL6	0.49542016443416	0.239866011822267	0.0388848124343295	11.3641347641811	0.661208056107193	0.399921956349011	1.65334272252399	0.0982611327740285	0.600122962514474	2.27727908420673	2.09907810521893
ALPK1	-0.182093825365375	0.048605774181493	0.000179432338816305	178.782605055825	-0.273713261812792	0.0853626346463261	-3.20647626384587	0.00134371389981807	0.106153398085627	-1.0180098865299	-1.03169902096682
ANK2	-0.207725236176241	0.40809166442346	0.610740924055731	25.8025201970309	-0.334166084643674	0.628141679969971	-0.531991579765331	0.594731827367561	0.918568602830575	-1.14267580726529	-1.23413778378523
CAMK2D	-0.0535734540655777	0.0605109028095265	0.375966765552605	212.877297853225	-0.0902742121090166	0.10454080383162	-0.863530877899295	0.387845649892277	0.841541217515496	-0.392913182350391	-0.417415476615137
SNHG8	0.0959508138855853	0.165273762427239	0.561539165295096	14.616148010532	0.149211316795658	0.278367978867355	0.536021842033629	0.591943455033623	0.917769114092147	0.334342163598591	0.384551278849754
METTL14	0.0693437328957839	0.185477878243039	0.708504572889549	10.4639855517534	0.116674618760742	0.318016920503534	0.366881795396309	0.713707191188996	0.942823833216923	0.204930783392064	0.275595425542272
SEC24D	-0.0369971404259977	0.0762456348143441	0.627508821853695	53.5975703362858	-0.0727511090174008	0.134149033393648	-0.542315566329273	0.587601133918609	0.915802638387625	-0.31228939548491	-0.358735746794578
USP53	0.224864905028868	0.155349476108814	0.147763172926171	283.069180256308	0.301161141222678	0.23265965295421	1.29442787951699	0.195517665815488	0.737342815347558	0.961353840276574	0.893386648763493
ENSG00000291203	0.122055151531767	0.0967328627902661	0.207029598275535	36.1827766139826	0.156824128495512	0.173591694032048	0.903408019432998	0.366309385375219	0.835398619718974	0.461308303381623	0.410044351131909
MAD2L1-DT	-0.108219033490987	0.28319429561977	0.702359709449953	14.7388575836517	-0.219747530091838	0.421739654314853	-0.521050197304387	0.602331803262903	0.919829986419949	-0.658698063387819	-0.850983622535502
ANXA5	0.191017681694816	0.0650524792529213	0.00332085658009758	29.9763035226018	0.270623581897945	0.126786757320106	2.13447829740362	0.0328036483298141	0.394356902747548	0.79672789391676	0.791125324317369
BLTP1	-0.0225311091017175	0.0781497666937056	0.773111902936825	124.081001259271	-0.0364741452148762	0.133666954417345	-0.272873316923149	0.784950598407333	0.958817791634852	-0.241929588616072	-0.237254841071844
SPATA5	0.0922432292523563	0.0648828521476282	0.155116590361407	111.95925978192	0.125609683844886	0.108849884150146	1.15397168150976	0.24851177910245	0.767869937888213	0.316309233011332	0.305516336372134
MFSD8	-0.194842611868099	0.118124876797174	0.0990528203632316	15.7202776576876	-0.324888560556733	0.232177318786898	-1.39931222504524	0.161719375241669	0.685768615941657	-1.08001736709149	-1.20307007825504
ABHD18	0.140473767857993	0.0534069902180082	0.00853219486409125	46.9532676957721	0.186828456985131	0.11128739349153	1.67879263880281	0.0931924637472684	0.589713760719689	0.550892672339083	0.510520041996307
LARP1B	0.0398077622040102	0.186169511117445	0.830683250098044	11.1319099280807	0.0863506105560585	0.32229743177749	0.267922118025668	0.788759268177795	0.961030453799456	0.0612738848984988	0.174049221127221
LINC02615	0.122103507974174	0.130552443530768	0.349642367639107	19.1247582998428	0.139267608406511	0.220619141004263	0.631258048474678	0.527871812258408	0.901474926656091	0.461543499191195	0.351252717593857
SCLT1	-0.130165867833318	0.0535768238051217	0.0151189063661839	106.865291889514	-0.204161022615837	0.0934424020059439	-2.18488628538092	0.0288971853325672	0.376279138219106	-0.765442960526055	-0.798788983106858
ENSG00000250195	-0.299736568539142	0.236799826618194	0.205591730354029	10.0863831777163	-0.444332513881576	0.355526531071825	-1.24978721712279	0.211377286867008	0.747406912891817	-1.59020004039288	-1.60305282521239
ELF2	0.0600118380287722	0.0662262799015792	0.364849315592513	143.659488530877	0.0710618886664117	0.114225764654367	0.622117863526117	0.533864369603379	0.901474926656091	0.159542362349369	0.12285177823736
NAA15	-0.0664375747518866	0.0553766437796157	0.230240331936544	62.4516890966026	-0.103037555915125	0.101209813302484	-1.0180589465883	0.30864994364532	0.807187277383697	-0.455481624705893	-0.460156169415587
RAB33B-AS1	0.0667193609551458	0.0891049334137506	0.453994085697567	69.8091481447795	0.0953770285461008	0.143019065364372	0.666883315892934	0.504846668763919	0.8953664327423	0.192166376986738	0.204276046029972
SETD7	-0.207061943588107	0.152539974502908	0.174645441586928	15.7383854690693	-0.308935024375777	0.258871677374358	-1.19339059223934	0.232716437697715	0.757838159063717	-1.13944968827298	-1.14964636740392
MGST2	-0.0202920855443562	0.0447242441432134	0.65003356502582	73.6437174298715	-0.0259540950477376	0.0841764227570406	-0.308329745998464	0.757831433831075	0.953435680117945	-0.231039437645204	-0.202026280338113
MAML3	0.0643814149614161	0.0428269757061707	0.13276397284756	815.495192993183	0.0931787902446278	0.0677991812111839	1.37433503738622	0.169337693684675	0.69930834398091	0.180795087591525	0.196914791066325
ELMOD2	-0.20189878958004	0.227886190234283	0.375637331187717	14.1444213375941	-0.298199060834042	0.367688783911543	-0.811009402195366	0.417360271352484	0.857703557647689	-1.11433716703628	-1.11369477614187
TBC1D9	0.0847925429169851	0.04683130302307	0.0702035011889098	111.033623490465	0.105425056829412	0.0851385621216653	1.23827621940286	0.215613658324452	0.748723207072432	0.280070624104332	0.237923943997091
RNF150	0.159210017371314	0.21086005701469	0.450218608462657	175.884841427068	0.212768258009623	0.330765543638223	0.643260043562275	0.520055378337776	0.900255226644477	0.642021943916905	0.597384823180214
ZNF330	-0.0685949302899121	0.0959332900188519	0.474592116724779	19.6268327467036	-0.0783637290907885	0.179979533533779	-0.435403557016559	0.663269528938644	0.932574894795683	-0.46597455919499	-0.377530764307739
LINC02432	0.53132655491507	0.191359511247107	0.00549327337566679	12.7862875899346	0.711037084125214	0.320490635306812	2.21858926843377	0.0265146803071755	0.373760221932221	2.45192039687648	2.26594089693061
IL15	0.259137411025095	0.18314781789372	0.157095314699115	31.7766065303768	0.348197396154401	0.288728558096976	1.20596798061607	0.227829836668465	0.756902728811728	1.12804827420596	1.05089726299283
GAB1	0.318284447671384	0.083361939191383	0.00013448192755827	95.6249692661877	0.450907013107921	0.154975370726512	2.90953982554844	0.00361961267444607	0.17954806751404	1.415727319136	1.39484162839974
SMARCA5	-0.0512861652918445	0.188304913995996	0.785347516717072	18.6126444374725	-0.0919235983196241	0.304202006757848	-0.302179460613478	0.76251526085781	0.953435680117945	-0.381788279274659	-0.422938786995849
ANAPC10	-0.13309354019621	0.120750895945282	0.270367883223882	26.7669361456927	-0.204237268020764	0.209041903614485	-0.977015921159129	0.328561270338205	0.811969577007309	-0.779682557925694	-0.799044306592531
ABCE1	-0.0507022817488126	0.122004151117909	0.677718584123309	21.3328081881511	-0.0708662616893645	0.213115248642955	-0.332525533206172	0.739492462829226	0.949916767202139	-0.378948389577153	-0.352423946231407
OTUD4	0.00841426208567072	0.117454765915022	0.942889743592974	28.6849096251058	0.00943799665310353	0.201614703373676	0.0468120454271184	0.962663028696705	0.999484720223507	-0.0914176554243697	-0.0835085516041264
SLC10A7	0.0768528325539121	0.0762095224036498	0.3132426374047	54.6481170750051	0.111921548623331	0.130817243062693	0.855556545934043	0.392243114450309	0.842327198957316	0.241453502710249	0.259678788516102
PRMT9	-0.00185416080408826	0.117537170383895	0.987413812013965	17.6002240095637	-0.0248339284436374	0.211082402871031	-0.11765039674487	0.906344671374156	0.990713381598863	-0.14136115652535	-0.198275171111685
NR3C2	0.336853612497495	0.158173432104024	0.0332007481710872	38.6272299879769	0.497167993797083	0.255788109359864	1.94367124821126	0.0519351079305947	0.467339144292615	1.50604392509328	1.5497560767073
LRBA	0.131919130717112	0.043634440002133	0.00250050748309859	166.089118262254	0.174993063705891	0.0759433277410339	2.30425856900314	0.0212081331908609	0.34494404866312	0.509284673325897	0.470886783188503
RPS3A	-0.459301714773538	0.282649108183473	0.104164885267169	14.7441703164974	-0.640130314041996	0.441715788662707	-1.44919047602982	0.147284396508607	0.663610920927321	-2.36629215718557	-2.25872219797152
GATB	0.224446889636306	0.291804897618342	0.441793787541307	11.8729788744905	0.314864089472314	0.445549656855065	0.706686863356148	0.479761094973359	0.889067099640285	0.959320699214625	0.939273801103449
FBXW7	-0.131202181215415	0.0537796460174835	0.0147025058472801	104.638022237326	-0.194846360546471	0.100608493005934	-1.93667904890473	0.0527845883546987	0.47080447355078	-0.770483376088933	-0.76759691337226
ENSG00000287555	0.114449829634781	0.192475740729237	0.552097839212912	11.8703066463234	0.236228122544873	0.336208310996372	0.702624280300501	0.48228992702274	0.889067099640285	0.424317578845508	0.675945024838448
TMEM154	0.0517267788387416	0.167639628213625	0.757656728134732	13.0303727065478	0.0337196647213965	0.289229873997697	0.116584308029208	0.907189473295903	0.990713381598863	0.119245535151917	-0.00219637108504578
ARFIP1	0.0529403831438145	0.0526362820738529	0.314522659118756	76.6377715124557	0.0834472189898448	0.0981620374601815	0.850096647837962	0.395271355176058	0.844550633486464	0.125148257371024	0.164326614818397
ENSG00000287216	0.0783490170543207	0.156553476760619	0.61675002715328	49.3933919596265	0.0833945622034009	0.237299316277692	0.351431953161682	0.725264314067868	0.94620995537891	0.248730636993251	0.164150282693569
ENSG00000290441	0.0926918514954104	0.190810473590963	0.627123380230378	286.592066670977	0.11938218374765	0.30353464443219	0.393306615694473	0.69409303254874	0.939047232093948	0.318491239511302	0.284662266105424
TLR2	0.195934664268457	0.0890385577534265	0.0277672073537611	365.219132827263	0.278281369756182	0.14547280400324	1.91294428991679	0.0557551847862871	0.482444934644359	0.820643087828872	0.816769008554979
GUCY1A1	0.538078286025909	0.221729036252986	0.0152352522553238	25.5978209709561	0.813047193607135	0.350801262500857	2.31768605338229	0.020466389538175	0.342024855936039	2.48475943104831	2.60754281709673
PDGFC	0.237266242918978	0.102810154698717	0.0210097390723344	100.9030316004	0.342793354520616	0.158069094944329	2.16862983014704	0.0301107985788844	0.377035670988503	1.02167140210839	1.03280071346324
GASK1B	0.230974671276244	0.19612454463298	0.238918677087878	33.5992108021553	0.311825015596315	0.312163173456949	0.998916727245916	0.317835032396946	0.80918635293407	0.991070489130886	0.929096834557286
GASK1B-AS1	0.332225394444536	0.211250521830935	0.115797403384031	21.4324596326502	0.471596363448845	0.358794037766428	1.31439297705345	0.188713992629374	0.722888675796274	1.48353322253408	1.46412419107263
ENSG00000250604	-0.240406894276718	0.120176707585171	0.045452232891248	91.6511566986918	-0.351448383318052	0.196472065125833	-1.78879569007921	0.0736477253048629	0.547703571352621	-1.30163268358861	-1.29201113028035
TMEM144	0.264283058729044	0.265389563823381	0.319332441130885	13.0224168693965	0.407360304432289	0.437251667362397	0.931638081312715	0.351523595800679	0.83041245584598	1.153075648373	1.24901648051921
PPID	0.0217472947859709	0.213421045216284	0.91883720187636	12.1494040144001	0.0198497092654491	0.355732778976769	0.0557994945603408	0.955501537600759	0.999311310431507	-0.0265685212880104	-0.0486427815480188
FNIP2	-0.0041732064973676	0.077362414759288	0.956980106228979	134.362438692115	-0.00391614144541189	0.129447078726162	-0.0302528375607168	0.975865409512995	0.999484720223507	-0.152640518738902	-0.128227641111866
RAPGEF2	-0.0779767450081436	0.0795455888600674	0.326949195085553	136.190377984046	-0.121574602399091	0.135828158914899	-0.895061844100101	0.370754029263358	0.836745291510365	-0.511605780146797	-0.522231298099314
NAF1	0.613999360466725	0.16267916986977	0.000160460069909294	18.3156533573836	0.864117087667295	0.281820080818415	3.06620126272716	0.00216797329922335	0.138818753465006	2.85402395254598	2.77856090503165
TMA16	0.137878235129864	0.106634456207002	0.19601143775744	14.7686875516484	0.242772401505182	0.200675346136065	1.20977691669496	0.226364506036376	0.756902728811728	0.538268533943477	0.697859894553794
MARCHF1	-0.153440167512023	0.142542637620149	0.281725595543633	281.761313967193	-0.234651598648564	0.224736365043286	-1.04411940009516	0.296430151234502	0.797053709146996	-0.878644376567	-0.900892974296047
TMEM192	-0.192049528536936	0.17388477568851	0.269391777862136	16.8058012630053	-0.226234705074008	0.27431619232364	-0.824722387539902	0.409529218527092	0.855189233196121	-1.06643238311463	-0.872707267786128
KLHL2	-0.216922424373953	0.112286731621793	0.0533765911927902	72.0009258079	-0.316601888461108	0.186049483961667	-1.7017079634918	0.0888101268429099	0.589713760719689	-1.18740904272021	-1.1753204452625
DDX60	-0.261916069331125	0.127682804745575	0.0402374874606032	31.7780502653091	-0.416932919790417	0.208495379326135	-1.99972258923896	0.0455302275576675	0.438241859791768	-1.40624889579023	-1.51129962544771
DDX60L	-0.212834390480584	0.116761337012369	0.0683313191349733	66.1161933347336	-0.321764128128006	0.189805467518259	-1.69523108230301	0.0900315927225802	0.589713760719689	-1.16752568502777	-1.19260727096562
CBR4	0.0858873421061075	0.0631046992497961	0.173504442994379	66.8137800267316	0.121838404300393	0.121115727395619	1.00596682957956	0.31443152655603	0.80874713574644	0.285395502626993	0.292887427919579
SH3RF1	-0.0445746814940425	0.121907490028814	0.714631110162095	75.8251133232397	-0.061927099418762	0.187393945977186	-0.330464781537292	0.741048799503862	0.949916767202139	-0.349144999771724	-0.322489315126482
NEK1	0.105651936087813	0.0991418016326253	0.286575159158716	30.0432696780521	0.124641023746937	0.195478900515177	0.637618809080933	0.523721848743841	0.901474926656091	0.3815264306072	0.302272577972811
CLCN3	-0.129994929170598	0.143977811453893	0.366588691388702	25.0943302789412	-0.206284899056518	0.241972749563546	-0.852512935562375	0.393929462556099	0.843164293008005	-0.764611549959759	-0.80590122202138
GALNT7-DT	-0.154350983834582	0.166967162574841	0.355257713031459	11.665152443536	-0.23006871431981	0.284212580816635	-0.809495180187829	0.418230374083682	0.858201211136951	-0.8830744001935	-0.885546239599335
GALNT7	0.000795221933272265	0.0937392590409082	0.993231355793879	50.6938727368437	-0.00589161544936028	0.156587490447424	-0.0376250710227613	0.969986618285987	0.999484720223507	-0.128475102738818	-0.134842923816828
SAP30	0.482338394858895	0.161799119090977	0.00287220547194584	16.8389093017401	0.675025742680069	0.294502683385835	2.29208690025992	0.0219006291575357	0.345722529643025	2.21365204233289	2.14534948253163
ENSG00000288025	0.460896157918574	0.215532439728529	0.0324836947146795	18.4244892935676	0.640212345219497	0.360621180784735	1.77530433411136	0.0758476501678369	0.554552396486012	2.10936140337757	2.02876963098128
SPCS3	-0.0216287917696265	0.108522924038769	0.842026832187549	28.4949099089352	-0.0316067854326968	0.205588775193379	-0.153737894507942	0.877816404461619	0.982515959224473	-0.237540902334593	-0.220955481565456
AGA-DT	0.0510222225976131	0.122879951670894	0.67798080505824	24.3957875590647	0.0794664703272322	0.205113593404961	0.387426640078113	0.698440384831842	0.939750688107077	0.115818718221773	0.150996255761307
DCTD	-0.0469065094540708	0.0881769282713242	0.594754401287083	17.3099510890736	-0.0635177093336684	0.180704857389098	-0.351499734159888	0.725213471883	0.94620995537891	-0.360486532306882	-0.327815800941729
WWC2	0.0729243306345053	0.0537113372351195	0.174556248674713	105.615397360319	0.0859432880676145	0.0929449319601412	0.924668900768798	0.355138160974024	0.831090686312775	0.222346075791479	0.172685217648684
IRF2	-0.0421027967091149	0.0630080188186098	0.503997441527189	75.1125268442124	-0.0637620602344884	0.10733216878789	-0.59406290727708	0.552470038812735	0.908781840480765	-0.337122259590206	-0.328634060399918
PRIMPOL	0.0349818832660086	0.0737403468309244	0.635219887732836	23.9966782780226	0.106674399452316	0.160657935327443	0.663984628178488	0.506700149571805	0.8953664327423	0.0378018003689788	0.242107625801737
ACSL1	-0.0932927076960749	0.0934280610246113	0.318012122921655	216.536096714203	-0.123283968084464	0.141389288427751	-0.871947015614698	0.38323728319874	0.840146230574736	-0.586099478700073	-0.527955462139083
ENSG00000251139	-0.133633216888327	0.24495473798377	0.585380467842064	12.1277052020696	-0.207743603766074	0.381581719939528	-0.544427557480994	0.586147286600325	0.9155232685998	-0.782307434574847	-0.810785996013589
CFAP97	0.186631907292685	0.119479274310445	0.118277576995987	15.7921375253859	0.324366698976201	0.210181774564243	1.54326748667286	0.122765888904188	0.634481650130993	0.775396387507932	0.971095251640094
SNX25	0.034029608395889	0.100705746566995	0.735430041833687	34.6528194765227	0.0208651640274098	0.18201119273834	0.114636708399608	0.908733082404834	0.991004542895052	0.0331701308774852	-0.0452423215515606
FAM149A	0.163222581270812	0.0831415802176356	0.049624293118695	240.908651451977	0.204593888356916	0.136280747117274	1.50126773359157	0.133286327045289	0.650904938907967	0.661538231051146	0.570011258112064
FRG1-DT	0.0770259686071625	0.177236687908921	0.663857284204884	14.7906134060394	0.117905358444334	0.29612574696661	0.398159767099307	0.690512420645824	0.938912706922917	0.242295600933021	0.279716811562489
PDCD6	0.0586223726881851	0.0868046923266781	0.499462031489753	22.1292923490855	0.0941209619357597	0.182309542229251	0.516270079913888	0.605665790267893	0.920836041539514	0.152784288153127	0.200069847564661
EXOC3	0.196840628203726	0.0922803882033372	0.0329188949706022	22.3823046988	0.263728369427138	0.170362055766759	1.5480464135054	0.121611122270553	0.632281192875898	0.825049510439657	0.768035281262385
BRD9	-0.0659729010088785	0.131832179676344	0.616771675230271	17.6745230147559	-0.120946406565787	0.228082306641867	-0.530275269250485	0.595921090785945	0.918878999592929	-0.453221547005094	-0.520127654607637
SLC12A7	0.0188751771767716	0.0807028377998138	0.815074316673872	24.593372111573	0.0406598140734397	0.14731647515705	0.276003169571452	0.782545631793504	0.957791766237402	-0.0405379117696051	0.0210441523977541
LPCAT1	0.0653459383955853	0.130863609351632	0.617537169205047	19.1102386337196	0.114571383180187	0.240371740574885	0.476642482623672	0.633616726647586	0.927480236916537	0.185486331584251	0.26855230681092
ENSG00000291079	-0.019236821231539	0.144089924698938	0.893793484274785	12.4055318468074	-0.0885584452187299	0.256976415930211	-0.344617014359716	0.730382312908238	0.946751768944622	-0.22590684864543	-0.411669876818646
ICE1	-0.1404553770341	0.0889797146465254	0.114448472843981	27.6332740545607	-0.20988787343073	0.154315927439649	-1.36011801836084	0.173792580030467	0.702912409790779	-0.815489021115391	-0.817966525850491
NSUN2	0.0709984953914143	0.08741958302924	0.416701096159611	24.1758996211775	0.10899113523817	0.170423348038551	0.639531710253193	0.522477091651999	0.901474926656091	0.212979208491969	0.249865694065604
TENT4A	0.151788757682729	0.0951597135682525	0.110691053649081	36.8589483744025	0.193659203723165	0.162217868575162	1.19382165124081	0.232547740422323	0.757838159063717	0.605926460179365	0.533394208230725
CCT5	-0.20800751752341	0.198828246964981	0.295484012841481	12.8525975890802	-0.311792416341273	0.32824398905546	-0.949880048796851	0.34217320546864	0.822053558003846	-1.14404876579305	-1.15921493454925
MARCHF6	0.0673471868369416	0.10555089118281	0.52343841489772	40.7664498103413	0.0929782491534285	0.176729240644243	0.526105633762067	0.598814814536283	0.919829986419949	0.195219993199795	0.196243237803871
DAP	0.18988340609258	0.0571154443855892	0.000885599311910764	49.655559609292	0.263955257221633	0.104070036050254	2.53632329957274	0.0112023260638703	0.276293640569834	0.791211010224177	0.768795061902319
TRIO	0.0732643364200405	0.0377540894881662	0.0523108321440876	295.747584112132	0.0988892824722218	0.0692751489267396	1.42748567133071	0.153439952394593	0.668606898579018	0.223999794138155	0.216037553701783
OTULINL	-0.0412485178470845	0.0477416271060423	0.387590743855919	106.401664505973	-0.0696421008102826	0.0863505913650239	-0.806504040208471	0.419952279385998	0.859537284507473	-0.332967222566077	-0.348324590696839
OTULIN	-0.116381219701646	0.0708911341284575	0.100654400496654	38.7490633072829	-0.154867348585683	0.135425077441408	-1.14356477774722	0.252804175923284	0.770444790651972	-0.698397261636171	-0.633718934792405
ANKH	-0.0247473512645314	0.161449169700965	0.878175408200864	35.7335641479132	-0.0384789866233741	0.255439255136967	-0.150638501520612	0.88026088811115	0.983221994561168	-0.252708935560278	-0.24396846659631
MYO10	0.131818401064396	0.145179380084296	0.363894511098811	19.6032201230169	0.158631628205805	0.241143234672889	0.657831551529898	0.51064637775376	0.896531452520375	0.508794744972213	0.416097137222148
BASP1	0.0506817859937968	0.302059024158264	0.866750306933655	25.4976694609524	0.133995056782341	0.459876800552366	0.291371638276594	0.770767103351872	0.955487322129496	0.114162904463414	0.333596489518634
LINC02100	0.195598961764223	0.133024664533364	0.141454478881609	10.156451741197	0.216770771925407	0.246273982162829	0.880201676286227	0.378750065568687	0.838490537578693	0.819010299759097	0.610788067682815
GUSBP1	0.0385729143188653	0.144023614412697	0.788835149808711	22.1793171024619	0.0753781103469211	0.243057601441899	0.310124472140566	0.756466303005831	0.953435680117945	0.0552678382666654	0.137305537981496
LINC02899	-1.89248269429051	0.72518662124544	0.00906351097931683	19.6651553373573	-2.78560157586341	1.0496869733282	-2.65374501793731	0.00796039543802141	0.25485834447097	-9.33699024752192	-9.4432758311514
DROSHA	0.0525564295175541	0.101306640873203	0.603910239824175	31.0424085552432	0.0761145312526198	0.177974778518744	0.427670324335331	0.668891158214224	0.93335429730238	0.123280785748387	0.139771595480255
C5orf22	0.0291976974003966	0.175430142103392	0.867814714120142	9.91836033788056	0.0324357915062135	0.310269582272068	0.104540674817976	0.916740291258617	0.992557207995934	0.00966870765855129	-0.00649568570968195
GOLPH3	-0.14670611989367	0.0608554933291221	0.01592066075828	68.0746127623084	-0.221968781840214	0.111005034864063	-1.99962805391699	0.0455404422948025	0.438241859791768	-0.845891351272657	-0.858421942779163
ZFR	-0.0984731242308662	0.0804811266633341	0.221119959807812	68.8406539292907	-0.146823323300148	0.136803245150877	-1.07324444780692	0.283161452825457	0.790295124132053	-0.611295961323215	-0.606781854758288
TARS1	-0.235244006104091	0.200101270770562	0.239744861466734	13.3919599106335	-0.347139460587098	0.33069905369925	-1.0497141032124	0.293849577612435	0.796321349693095	-1.27652145532093	-1.27758181257628
ENSG00000290548	-0.153254983866832	0.136333449040957	0.26096265961607	22.1545825198931	-0.20049866843134	0.230236071991629	-0.870839511363054	0.383841788153267	0.840146230574736	-0.87774368133008	-0.78652483371905
DNAJC21	-0.263623129199091	0.196021214772496	0.178667091135666	9.9445506301589	-0.412570523775064	0.353016140888487	-1.1687015860994	0.242523882707151	0.766956309509983	-1.41455168457391	-1.49669124140677
SKP2	0.0393517193790285	0.185478605112104	0.83197977846301	23.8789205077519	0.0438456774275529	0.28559449203229	0.153524240315516	0.877984875891166	0.982515959224473	0.0590557862112812	0.0317126738284149
SLC1A3	0.079894295852329	0.0564630519103124	0.157073286931917	1546.58278060958	0.100558416047288	0.0947484808132326	1.06131956084349	0.288544699110196	0.793168479975745	0.256246555862021	0.221626992210889
ENSG00000274441	0.0531679261822722	0.126126771952769	0.67335822306078	31.7716850903435	0.061011950798559	0.209065681694258	0.291831496705347	0.770415462066357	0.955487322129496	0.126254980001533	0.0891974856320079
SLC1A3-AS1	-0.179589073167769	0.121777577763872	0.140285089990775	15.3076647559037	-0.294298270407049	0.215347423431254	-1.36662081077092	0.171744190752256	0.699533907696209	-1.00582728599992	-1.10063217375086
NIPBL	-0.0108271012532926	0.0265814658141209	0.683774671747855	309.454415225516	-0.0179529020354348	0.0529212682049391	-0.339237940517822	0.734430489655124	0.948002632897683	-0.185003696963649	-0.175232633017239
CPLANE1	0.10955408004608	0.157465739852526	0.486596180538025	17.4057128117272	0.184811982956977	0.273449276598203	0.675854715200193	0.499132891682647	0.893025962212041	0.400505657813577	0.503767462242391
NUP155	-0.0131396189456215	0.205236549630574	0.948952846749688	9.93865112043486	-0.0286344161979393	0.355974491644201	-0.0804395170723625	0.935887698637373	0.997472419225146	-0.196251308320603	-0.211001889287273
WDR70	-0.0926790714920842	0.0416709062526639	0.0261436396676887	209.157991262697	-0.16100045967446	0.0742602959587791	-2.1680557233953	0.0301544470762494	0.377035670988503	-0.583114878167096	-0.654256923969739
RICTOR	0.192857844884976	0.0486362256544043	7.32997804927825e-05	122.740438024637	0.263959578797747	0.089291548623562	2.95615411387426	0.00311501399701563	0.169184197712912	0.805678069937015	0.768809533592487
DAB2	-0.203466013068445	0.0905764425593166	0.0246818658537028	76.6548711975663	-0.260719064427243	0.145753032889735	-1.78877282522473	0.0736514090689535	0.547703571352621	-1.12195982037448	-0.988185267276474
PRKAA1	0.226616063560196	0.115315061717367	0.0493921933227263	20.6720356259411	0.35089804735888	0.208659951112082	1.68167415686968	0.092632041964736	0.589713760719689	0.969871115906565	1.05994095132759
RPL37	-0.0624846188726286	0.159607946982184	0.695436450803928	29.8867729582377	-0.0855008100641866	0.252563889243656	-0.338531412072537	0.734962759549313	0.948002632897683	-0.436255258746157	-0.401430753997741
PLCXD3	-0.959228502644618	0.750871942343451	0.201430668974604	22.6013583152709	-1.50917061411595	1.03618152568039	-1.45647319191971	0.145261855213748	0.663610920927321	-4.79783343168353	-5.16888312922326
SELENOP	0.167159197849164	0.418257137150809	0.689409510530157	24.2667194785831	0.381643419649275	0.572719744331456	0.666370285687938	0.505174450424599	0.8953664327423	0.680685126005303	1.1628981804097
ANXA2R-OT1	0.183127000934365	0.125138496482538	0.143359433402233	10.7565156298142	0.24430740148676	0.235151482406452	1.03893625924281	0.298834381621506	0.79819754048326	0.758349242445357	0.703000159021943
ANXA2R-AS1	-0.0240490653188762	0.107117617491432	0.822359840084679	36.6239971437979	-0.04522229944383	0.177853988599825	-0.254266433943077	0.79928972963132	0.963521969163094	-0.249312616060191	-0.266549842299635
ZNF131	0.0837345887384589	0.0714133221860478	0.240982502758853	54.1186351608324	0.12650658111824	0.127728400478771	0.990434238932366	0.321961917033933	0.80918635293407	0.274924952149906	0.308519782131827
EMB	-0.0494667222009625	0.0771694253066714	0.521513248573447	56.9696154556627	-0.0827883115905068	0.129202976968671	-0.640761641355845	0.521677558370279	0.901474926656091	-0.372938881564007	-0.392347392635199
PARP8	0.187774030457714	0.0676143097916538	0.00548404851843244	164.788389815052	0.257411313624964	0.112165876110209	2.29491644474871	0.0217379131937564	0.345722529643025	0.780951440135045	0.746881315221386
NDUFS4	0.00225356801937628	0.143710135079872	0.987488610750149	29.4186013083839	-0.0249362396030627	0.240504607109711	-0.103683001763403	0.917420916570007	0.992662131197066	-0.121382006735771	-0.198617781159763
ARL15	-0.0587274702278973	0.0433798441047147	0.175801390739937	360.418656492779	-0.0969531700900626	0.0742806739782133	-1.30522738819655	0.191815430784048	0.728710697555071	-0.417981258981127	-0.439781346847229
SNX18	-0.0393411993517678	0.07137539873005	0.581505419193326	50.3660114907619	-0.0756381653785536	0.129377494101168	-0.584631553610146	0.558795486322864	0.910378526745285	-0.323690416926744	-0.368403651295479
DHX29	0.0947204138885063	0.13426649762177	0.480520446294872	19.6709495643599	0.163735167066518	0.230844502188693	0.709287704554821	0.478145956911384	0.88858010170303	0.328357750581277	0.433187391152039
MTREX	-0.074095343011449	0.126717908282284	0.558731505064858	39.6747435533125	-0.0817774427584025	0.205158411862918	-0.398606335542529	0.690183292627201	0.938912706922917	-0.492727437583734	-0.388962289572016
PLPP1	-0.136500327059585	0.166659156915026	0.412764238742602	38.8607170097684	-0.216034956250699	0.260343877104982	-0.829806172716649	0.406648380277932	0.853719645737019	-0.796252469906186	-0.838551302255359
SLC38A9	0.167108674794132	0.0566910881978892	0.00320141117506647	71.7391926968199	0.255312527094329	0.100916498636761	2.52993841981479	0.0114082547259943	0.276571606731296	0.680439392236668	0.739853095052574
IL6ST	0.023347476534183	0.059081352925	0.692713705332102	272.320877180468	0.0347973344972579	0.100871187906548	0.344968025255099	0.730118409022962	0.946751768944622	-0.0187855657395682	0.00141242873498057
ENSG00000249236	-0.193146288624183	0.16048445449181	0.228775065159638	12.9662440467079	-0.302663537983433	0.27782338021945	-1.08940988963694	0.275973172187482	0.785020508127162	-1.07176679904325	-1.12864499994337
MAP3K1	-0.0581872977350044	0.0507352648233568	0.251430916432818	92.5423051157595	-0.0995897403378991	0.0872636446476005	-1.14125121337844	0.25376539786624	0.77083152825067	-0.415353970858778	-0.448610446863766
GPBP1	-0.0524944638489555	0.060507631942258	0.385631064345484	106.304366673305	-0.0833898446463985	0.103170368084304	-0.808273210562334	0.418933320795706	0.85875836285187	-0.387665195424808	-0.394361750309939
PDE4D	-0.186424694625465	0.362056195425732	0.606619118544595	17.6604329888423	-0.282137948384619	0.606265461852796	-0.465370314057446	0.641666289153787	0.928401568762011	-1.03907434559841	-1.05991082393762
ERCC8	0.256102162257595	0.136594230360381	0.060804830285158	26.8871702272841	0.343457549810778	0.229039595347354	1.4995553467072	0.133729621804896	0.650904938907967	1.11328544725689	1.03502490857132
NDUFAF2	-0.0659000208751401	0.163635847027919	0.687151554876936	32.8415618914152	-0.106174440267124	0.261532227529183	-0.405970771824963	0.684764076277929	0.937848855179606	-0.452867072994949	-0.470660674541834
LINC02057	-0.0540931717215823	0.161133774543704	0.737094467921111	38.3135500581849	-0.0727960581043183	0.255354398567242	-0.285078535998467	0.775583973840508	0.956450252736921	-0.395440982344951	-0.358886268095641
ZSWIM6	-0.105675682922412	0.0415272229578056	0.0109361412220544	590.298211384269	-0.164540292070919	0.0664928744307878	-2.47455525843131	0.0133402182015989	0.295085626619367	-0.646327728304673	-0.666110783845371
KIF2A	-0.00933094403493004	0.107814865329517	0.931032400092594	47.9906110908893	-0.00971760688852759	0.186348388360704	-0.0521475231098739	0.958411146486539	0.999484720223507	-0.177726695374919	-0.147655046348569
DIMT1	0.26822722882499	0.131790186890395	0.0418247697755007	10.5038993903392	0.363838255805227	0.265340369458921	1.37121334588913	0.170308459049511	0.699533907696209	1.1722592820862	1.10327391190445
IPO11	0.0128329514234367	0.0837958894234107	0.878283647799489	37.0929466282139	-0.00376345465814001	0.15379490480884	-0.0244706068957084	0.980477228990923	0.999484720223507	-0.0699260575251734	-0.127716337869658
SREK1IP1	0.0858365012786741	0.144722188379817	0.553106039732967	17.8484178808272	0.0910723123868883	0.256794994733925	0.354649873457432	0.722851908027574	0.945627982762024	0.285148223278631	0.189860814900181
CWC27	0.00627558134837585	0.0915029884386398	0.945321273595537	50.1546344137982	-0.0518463558364841	0.159527394478525	-0.324999703066444	0.745181296424535	0.950952682675473	-0.101819759516154	-0.288731863223946
PPWD1	0.0950810632531393	0.148026663487495	0.520662901695294	14.1573186091705	0.143622873800251	0.2541861349275	0.565030322528079	0.572053139704113	0.912877973718652	0.330111875059105	0.365837223275603
TRAPPC13	-0.10906432631102	0.173732552685814	0.530153709914879	15.0443876113946	-0.174227466246552	0.29033636713273	-0.600088331913661	0.548447368326488	0.907564021090867	-0.66280939414827	-0.698550287304255
NLN	0.311241800089737	0.162179309288132	0.0549689585004952	18.244432996685	0.438159867514679	0.289511129396168	1.51344740503948	0.130166051303765	0.642694878312339	1.38147332696758	1.35215517866056
ERBIN	-0.0181566669559867	0.0391919793161742	0.643167213016925	153.803837432801	-0.0300898027229071	0.0804781086994746	-0.373888044949837	0.708487611223918	0.942225978890073	-0.22065319997616	-0.21587555165307
SREK1	0.128429159465035	0.0997578624873035	0.197951805772921	32.1352183423744	0.189216977945772	0.179813909152384	1.05229333391234	0.292664989127373	0.795822557741742	0.492310169554305	0.518518497744033
PIK3R1	-0.0351967813812425	0.0660142457944073	0.59391626341072	226.882318367344	-0.0551487466181282	0.111319099963157	-0.495411359204131	0.620309778050298	0.925666618769352	-0.303532818657171	-0.299790600812581
SLC30A5	0.263031473720148	0.145756839327881	0.071138714686955	17.6849394637075	0.386225649699187	0.267238585077988	1.44524657465341	0.148388638431673	0.663610920927321	1.14698819580693	1.17824272411858
CCDC125	0.169805952544759	0.0695004606267986	0.0145562585210312	33.0355730472055	0.189560785529355	0.132281206155151	1.43301373671346	0.151853911694837	0.667024522767327	0.693558397536154	0.519669808445652
RAD17	-0.00191354126108746	0.134405203054687	0.988640815854744	10.309401371292	0.0407184127163584	0.26144470301921	0.155743881004797	0.876234907139243	0.982515959224473	-0.141649970878961	0.0212403820561851
NAIP	-0.0554169893008033	0.0570792288116046	0.331608844605512	95.3777257889512	-0.0895154982293714	0.0993508607487096	-0.901003751298995	0.367586325156851	0.835585805653634	-0.401879759305652	-0.414874766488859
GTF2H2	-0.124860228414077	0.138395191101258	0.366950300951922	13.4554036072803	-0.198251371349364	0.237317733243253	-0.835383722236021	0.40350169186575	0.850877619810578	-0.739637419497889	-0.778999295296579
BDP1	0.00416745318767659	0.077419251479649	0.957070866127075	66.1867200963597	0.00461400098266218	0.133240329803588	0.0346291621272911	0.972375447425363	0.999484720223507	-0.11207326214701	-0.0996626974261917
MCCC2	0.0733308014405075	0.12770305633807	0.565812831049203	19.6466625555842	0.114705884188423	0.231791201523136	0.494867291919075	0.620693800144209	0.925666618769352	0.224323066354201	0.269002711216043
MRPS27	0.00823896985527723	0.0662040308802059	0.900960443193506	33.9688358699507	0.0404200938964339	0.123914948666861	0.326192233715895	0.744278916935314	0.950952682675473	-0.0922702408501591	0.0202413998746599
TNPO1	0.161509279262281	0.0931999569106354	0.083107581214903	79.7026157914095	0.217150269386623	0.150400577003288	1.44381274136917	0.148791656956885	0.663610920927321	0.653205081777101	0.612058893310862
FCHO2	0.124536213083858	0.0882597304651535	0.158238823112944	81.1080955716089	0.160293982434496	0.13869060240058	1.15576671858068	0.247776589660179	0.767817114061575	0.473375677474878	0.421663873689751
HEXB	0.069967648800492	0.0839813433099304	0.404769587705178	26.631614368473	0.0968523522495408	0.163117109017874	0.593759617447166	0.552672902088512	0.908869765721659	0.207965382279181	0.20921647215559
GFM2	-0.13886596559536	0.162215468206114	0.391965302016126	12.2329326102432	-0.204508433051994	0.294421787127157	-0.694610392279391	0.487299497735649	0.889628704899745	-0.807758450141366	-0.799952358704429
CERT1	4.17016059176754e-05	0.0518031536901132	0.999357701962938	96.5088599620305	-0.0128647497094074	0.0887435113972546	-0.144965524880114	0.884738091369622	0.98471626550868	-0.132140070933338	-0.158193904076587
POLK	0.0489364649375996	0.0440452243489541	0.266546647950917	94.9388787406025	0.086269444916389	0.0849030156924979	1.01609400105221	0.3095846254757	0.807665049497852	0.105674021114182	0.173777421219316
POC5	-0.102239877310024	0.114835793297514	0.373297479549648	18.6504460520607	-0.150580112660947	0.211773193979248	-0.71104425367312	0.477056813113812	0.88858010170303	-0.629616675085761	-0.619362239838025
IQGAP2	0.218614712186209	0.125093918912877	0.0805325126400822	56.5599164361125	0.304437357254179	0.199686536924174	1.52457627811825	0.127364817915363	0.638622762514922	0.930954185288657	0.904357734795295
S100Z	-0.107089609489309	0.0952238516789079	0.260754718733977	74.3156800011354	-0.185577821935718	0.149917647150927	-1.23786509101821	0.215766088208655	0.748723207072432	-0.653204776884442	-0.736559297564896
AGGF1	0.0469339967021961	0.109816414694429	0.669098212788779	14.7822259213513	0.0742254704940976	0.210669252866123	0.352331768800009	0.724589465655225	0.94620995537891	0.0959344266707846	0.133445685374885
WDR41	-0.0514943309914295	0.0853989509454028	0.54651832088579	45.6069457025213	-0.0691360983246956	0.147636150244174	-0.468287057135748	0.63957932287772	0.928401568762011	-0.382800754506544	-0.346630136867084
TBCA	0.090202452842889	0.117132459636038	0.441246927775079	40.3895692835623	0.12943839243868	0.198150242590866	0.653233580470249	0.513605704537864	0.898024530712599	0.30638331547294	0.318337557857326
AP3B1	0.0238709088454963	0.0305055482370829	0.433914674005714	189.381926894966	0.0412920145440291	0.0662189477168314	0.62356796608433	0.532911353779133	0.901474926656091	-0.0162396984241081	0.0231612062444764
SCAMP1	0.167908486497742	0.173040825440187	0.331876895702473	13.7420216453738	0.251047601785797	0.298265976889121	0.841690374491231	0.39996128747785	0.848609875035843	0.6843295121829	0.725571111804456
LHFPL2	0.076583690046527	0.0545131471147773	0.160061002481311	590.649847411789	0.0827895690942419	0.0916597363590144	0.903227222582993	0.366405312742105	0.835398619718974	0.240144448802145	0.162124338315844
ARSB	-0.0223248727514567	0.0584050177994887	0.702281592704562	89.8678378441276	-0.0639533974342563	0.103221346635306	-0.619575306067373	0.535537428605916	0.901474926656091	-0.240926497343255	-0.329274792530997
TENT2	-0.077885366885363	0.0537892942364891	0.147625011870717	192.34855563274	-0.121257449625018	0.0905184192239898	-1.33958867890704	0.180379106430392	0.710013429651039	-0.511161335715097	-0.521169246532468
SERINC5	0.146154755398236	0.197936132352686	0.460275357638356	25.3380768629871	0.215922109981921	0.301033698559597	0.71726890050874	0.473208192678769	0.887405014834002	0.578523829578794	0.607946147887426
ZFYVE16	-0.0766812246720249	0.113602019595538	0.499676539830891	42.2012203555947	-0.109222452583925	0.19520741800604	-0.559519990067924	0.575806892426005	0.914286955527901	-0.505304635167872	-0.480867573303114
MSH3	0.126882610879921	0.0884134918490764	0.151257286414534	57.6760788249772	0.174527177559907	0.151663779831577	1.15075054672724	0.249834875089227	0.767869937888213	0.484788074701708	0.469326667207301
CKMT2-AS1	-0.0116548070724517	0.168467374875584	0.944845236671069	14.0039700107444	0.0191370730323566	0.29201350197695	0.0655348910334535	0.947748127006533	0.998710340495859	-0.189029488161992	-0.0510291911582104
SSBP2	-0.019623952094208	0.0582002223169753	0.735981198437504	256.911052361797	-0.0410573868682748	0.0910968230660997	-0.450700534731969	0.652205396908444	0.931137247893182	-0.227789773693756	-0.252602772343928
ATG10	0.143381782194047	0.0711853595923392	0.0439881992842108	88.5192418346996	0.183141477319807	0.117408155229084	1.55987015520741	0.118790568516316	0.629276267919998	0.565036657131453	0.498173429099951
RPS23	-0.220499766897753	0.205679448832881	0.283695142809353	22.0571440012647	-0.298757033334907	0.324376909903545	-0.92101818660195	0.357040932026826	0.831090686312775	-1.20480850242246	-1.11556326230137
XRCC4	0.0470244904954207	0.0623084709407334	0.450426237583424	54.0755715285458	0.0503894176023299	0.100440069327082	0.501686408023447	0.615888126922086	0.92483638996674	0.096374569905054	0.0536257393091274
RASA1	0.132852755201462	0.0510569640635368	0.00926684366389352	169.335828471281	0.172632789489828	0.0850334810151293	2.03017431991421	0.0423388231839158	0.430579328980967	0.513825631169438	0.46298291749891
CCNH	0.0901664310497626	0.0674037042125894	0.180991851622772	182.067057720914	0.101775789012894	0.111037637581408	0.916588205852956	0.359358466982518	0.832119358452478	0.306208112865492	0.225703617015246
TMEM161B	0.0113685242977722	0.14863710610313	0.93903316572669	15.8029372222122	-0.0151656944256765	0.258659832040627	-0.0586318111553344	0.953245372620897	0.999311310431507	-0.0770487304563665	-0.165899092682555
TMEM161B-DT	-0.160325986756595	0.279088321554504	0.565654356241081	10.72003789793	-0.35559311984259	0.467021641822924	-0.761406084854235	0.446414554144498	0.873725782773803	-0.91213558789658	-1.30589063656218
MEF2C-AS2	0.176644139647053	0.264551339684662	0.504317362846235	10.1806260047965	0.290985464751764	0.414164515968321	0.702584247400906	0.482314882264169	0.889067099640285	0.72681793590331	0.859311294476479
MEF2C	0.00835262206343964	0.029181714604466	0.774703545329833	882.238362267999	-0.00400583678842761	0.0596304361799373	-0.0671777207253665	0.946440221336614	0.998710340495859	-0.0917174598394404	-0.128528004493101
MEF2C-AS1	0.114119211286264	0.0860902073494536	0.184979800664388	106.824494641848	0.122523894078377	0.143474036523695	0.853979556490292	0.393116316787991	0.842906787106574	0.422709519065498	0.295182932018172
ARRDC3	0.271519779140624	0.305028519483665	0.373387737542244	12.6966667184622	0.355423506560147	0.440826605178118	0.806266006600343	0.420089486575821	0.859537284507473	1.18827357094821	1.07509538612466
ARRDC3-AS1	0.0815428647303381	0.123919402783185	0.510517920163239	31.6754025683795	0.0982149255389145	0.196771512483552	0.499131832140206	0.617686513675382	0.92483638996674	0.264264856477201	0.213779330232902
FAM172A	-0.103922642448972	0.0396420391527012	0.00875370453153999	176.015059894457	-0.183177355900803	0.0771764166835491	-2.37348873881896	0.0176209303659264	0.328797912318804	-0.637801299294562	-0.728520841268898
KIAA0825	0.495987712684417	0.167844451204181	0.00312624617401956	14.0521554081247	0.648251028470307	0.298084197036101	2.17472457418397	0.0296507622283358	0.377035670988503	2.28003952239338	2.05568882210881
SKIC3	-0.00975865135919618	0.0691337890875831	0.887746679427327	56.4236411339097	-0.027711777884947	0.130114917645634	-0.212979252389949	0.831343145619544	0.972324203266944	-0.179806976003182	-0.207912244339947
RHOBTB3	0.273501414099092	0.336472654916362	0.416304717922393	11.578113671531	0.376607498264117	0.512637045560107	0.734647449937287	0.462554232045154	0.880711894417776	1.19791183660911	1.14603435756202
GLRX	-0.0576614448617553	0.102064452808789	0.572106892109557	32.1984094538518	-0.142877045898748	0.184489433860689	-0.774445684551438	0.43866727645057	0.871645655661284	-0.412796330426939	-0.59356692983886
ELL2	0.284252945085596	0.0721373168191048	8.13314629461867e-05	280.836448280321	0.388497438095457	0.118704031022393	3.27282430722313	0.00106478641721524	0.098137814786671	1.25020507632339	1.18585027676525
ENSG00000251314	0.0273892148373939	0.0908632197777531	0.763083981761825	41.7474252664514	0.00516203717269592	0.156906074504398	0.0328988994785619	0.973755210411066	0.999484720223507	0.000872619705599197	-0.0978274850557038
CAST	-0.00800405419525439	0.043407037005804	0.853703346097146	96.3591067450585	-0.00540666275200041	0.0881579510340079	-0.0613292696641138	0.951096980848661	0.999102089510901	-0.171272975570019	-0.133218959550451
ERAP1	0.00719977326596938	0.096127898694025	0.940295984484383	20.2757450779626	0.0111203995433958	0.18824252138649	0.0590748544031875	0.952892486933749	0.999311310431507	-0.0973246797410616	-0.0778746780524201
ERAP2	0.167565049761712	0.0957441458651612	0.0800952575735825	23.2536105885349	0.241223818787874	0.170946557145928	1.41110662194825	0.158213177750721	0.680045738593308	0.682659106397305	0.692674145489751
LNPEP	0.0332373929972231	0.0627360552576131	0.596252474016116	78.9076730259251	0.0456552231739047	0.108617486929519	0.420330321244956	0.674244162397526	0.934570833155752	0.0293169577991789	0.0377723114929717
CHD1	-0.0626808676901218	0.0459871784833379	0.172880157113589	120.851494454559	-0.101976143227245	0.0825120336870722	-1.23589419228219	0.216497896101484	0.748723207072432	-0.437209772709768	-0.456601809812309
ST8SIA4	0.0806838503832217	0.0535255457921188	0.131710826214672	179.881888244357	0.112434705446305	0.0891339654614928	1.26141258121045	0.207160237797397	0.746587859236398	0.260086787025684	0.261397200122209
PPIP5K2	2.81724374749302e-05	0.0761019206054685	0.999704628316747	42.5828223512023	-0.0301864146285324	0.141869198625111	-0.212776380786501	0.831501387293582	0.972324203266944	-0.132205874031464	-0.216199076572709
FBXL17	0.0517465422518508	0.0581254220151439	0.373328103734377	133.832984283066	0.0686295815611634	0.107696745129439	0.637248428248028	0.523963037437717	0.901474926656091	0.119341660336376	0.114706695541084
PJA2	0.223061867237593	0.088797381356807	0.0120038188958139	44.6202348503753	0.325173167331792	0.152983680617368	2.1255415350157	0.033541452139917	0.39797176987297	0.95258423457564	0.973795877492005
MAN2A1	-0.0048713824436219	0.122142313966674	0.968186531401797	140.1917406299	-0.0254498926353118	0.190508249238165	-0.13358945209504	0.893727225431212	0.985647829466105	-0.156036303224483	-0.200337854425115
SLC25A46	0.19346315536058	0.182585645622548	0.289338067100277	13.7012737468294	0.284361799513545	0.30650327717487	0.92776104103875	0.353531537107879	0.830963037182083	0.80862217583617	0.837130583413583
WDR36	0.200172440072417	0.15732206742427	0.203240421250839	14.840352479684	0.303477732188296	0.270310490530005	1.12270053446042	0.261564700936892	0.776903357323787	0.841254759436387	0.901144232066888
APC	-0.178611468577171	0.102898506582516	0.0825987901115614	37.5487271710877	-0.292942488512591	0.18956968528005	-1.54530239410289	0.122273136657436	0.633010630031647	-1.00107241794754	-1.09609205806208
REEP5	-0.268419240924692	0.152427851963358	0.0782452947570145	11.7936588582807	-0.400551909641365	0.29565612355253	-1.35478983093072	0.175484527435722	0.705967184070124	-1.43787898749273	-1.45644442972646
DCP2	0.00810287405428999	0.0394302391790323	0.837182292521824	81.5791523682931	0.0164187971395677	0.077102906975919	0.212946538380138	0.831368662379021	0.972324203266944	-0.0929321828893036	-0.0601318994018724
YTHDC2	-0.021787726605972	0.0412374886903263	0.597258126052017	98.4658682782688	-0.0300345482114731	0.085308536491155	-0.352069669072182	0.724786014513601	0.94620995537891	-0.238313928753471	-0.215690520509593
TRIM36	0.0461713957748764	0.13602713750656	0.734287458182563	25.4865298355118	0.0481223760829766	0.238983989540879	0.20136234303991	0.840415258006606	0.975619468407288	0.0922252923020412	0.0460340825601987
PGGT1B	0.0232942267331939	0.0582177858841074	0.689066536957164	45.9708893150148	0.0379593067998563	0.112129489799637	0.338530986520009	0.734963080181731	0.948002632897683	-0.019044561840808	0.0120009460453275
CCDC112	-0.153012649917511	0.113224091735288	0.176562774667766	25.8350613861958	-0.238135762631417	0.197363043014521	-1.20658740863605	0.227591078254575	0.756902728811728	-0.876565018745311	-0.912560416991295
TICAM2	0.0923048156473677	0.130070173082804	0.477918738372413	19.8164316946901	0.172012969574363	0.227939638865387	0.754642634473717	0.450463435128832	0.875998284704252	0.316608776594614	0.460907322498028
ATG12	-0.0358185308095223	0.0784201897067579	0.647849747268302	18.2563770735171	-0.0671128536982402	0.186274838849902	-0.360289420259915	0.718630710232764	0.943949602752301	-0.306556880247661	-0.339854884366395
AP3S1	0.240100816008783	0.133644153568731	0.0724042208459874	16.6020984309587	0.394329929212136	0.236037102279386	1.67062688621463	0.0947953984871171	0.591855328596459	1.03545818375455	1.20538157787774
COMMD10	0.068194814400224	0.0451446386199891	0.130894215387786	227.587953101075	0.0868621485704645	0.0750978263467845	1.15665329871673	0.247414037126693	0.767587257291848	0.199342679672148	0.175762211818502
SEMA6A-AS1	0.0998172836289785	0.127049719667201	0.432069466604364	35.4921819970103	0.113010050794702	0.199337776166895	0.566927418213418	0.570763495158187	0.912877973718652	0.353147878746791	0.26332386284975
DTWD2	0.020457590005105	0.143636798636579	0.886743662391158	17.2489591340857	0.0168263679479334	0.240897058791102	0.0698487894886446	0.944314013580793	0.997960761746346	-0.0328413805999653	-0.058767064372791
DMXL1	-0.101200071653692	0.078407119331563	0.196807712585514	58.2163255794128	-0.173623764805546	0.138908284349903	-1.24991655910311	0.211330029730324	0.747406912891817	-0.624559273817875	-0.696528668344115
TNFAIP8	0.408213956815503	0.105336741454067	0.000106483109401939	64.5953839755618	0.56230870259623	0.167499309207578	3.35708072622184	0.000787701105956702	0.0896113855964935	1.85312599147051	1.76789319389875
HSD17B4	0.273149304615511	0.164014433505532	0.095833384151632	25.8214918520536	0.400020873247066	0.276670944314948	1.44583622337914	0.148223143482712	0.663610920927321	1.19619924835971	1.22443887935269
SRFBP1	-0.102002488007493	0.0810719159637361	0.208329231705705	38.1880977547568	-0.163181813627961	0.141091753611503	-1.15656520987954	0.247450042996764	0.767587257291848	-0.628462062247975	-0.661561638207006
SNX2	-0.15804247245442	0.055297454415529	0.00426263353648496	95.4117581617289	-0.237093221317752	0.0941631265630318	-2.51789877812781	0.0118057243415017	0.282366712648636	-0.90102904307571	-0.90906925208216
SNX24	-0.28429271018951	0.100807512208482	0.00480006051557419	73.9634191974485	-0.393986372253453	0.168026824854076	-2.3447825821598	0.0190381776789308	0.340689587827681	-1.51508428359468	-1.4344583717757
CEP120	-0.127782043783722	0.101216748338501	0.20678349683267	19.9250507630168	-0.208128646800414	0.193876202099673	-1.07351312098333	0.283040954805158	0.790295124132053	-0.753848529684661	-0.812075392138593
CSNK1G3	0.0394251727317808	0.0621624155544879	0.52593174043266	40.9157986408937	0.057829523920008	0.130542263066348	0.442994648335584	0.657769605628941	0.932466210916068	0.059413048241044	0.0785404719495166
ZNF608	-0.395472630446754	0.341906156827134	0.247407167904824	12.1048887937205	-0.55064302366557	0.521479199722105	-1.05592519118501	0.291002394014701	0.794153235886687	-2.05584059343778	-1.95905552396929
MARCHF3	-0.00683354452029506	0.0766360265210081	0.928947739846287	153.086566525399	-0.0135874253479637	0.120573928260514	-0.112689580110607	0.910276662493114	0.991142312880534	-0.165579856785601	-0.160613932709454
SLC12A2-DT	0.0353460360600228	0.191810180614286	0.853796845775827	15.3339479664885	-0.0214008593980573	0.32264786405443	-0.0663288426246858	0.947116020687169	0.998710340495859	0.0395729648081563	-0.186778830366743
ENSG00000251680	0.033070885653525	0.280243951884587	0.90606172233272	22.3180992469718	0.047730975792232	0.414737498218937	0.115087196111298	0.908376008490035	0.991004542895052	0.0285071002589715	0.0447233978491345
CHSY3	0.34123085301399	0.212654929867403	0.108576940075031	86.5337921983202	0.493363998536737	0.313283125236809	1.57481829946572	0.115298391226532	0.624147989619763	1.52733392443416	1.5370176129233
CDC42SE2	0.0433356787838013	0.040343060128733	0.28274234262037	160.274180041788	0.0393337386860655	0.0754800306008086	0.521114503703502	0.602287007910851	0.919829986419949	0.0784329469549212	0.0166035150833483
RAPGEF6	0.120287481904743	0.0531987574981392	0.023753331509216	204.597094532428	0.149129631890337	0.10432203089391	1.42951235335894	0.15285702690251	0.668474567232987	0.452710721171456	0.38427774007357
FNIP1	-0.00697008564922623	0.0507367079161361	0.890732359396203	106.630792908788	-0.00561936406205407	0.0953662253309167	-0.0589240482419758	0.953012603600135	0.999311310431507	-0.166243964808451	-0.133931233817238
IRF1-AS1	0.0554106837597543	0.0883370020203946	0.530485733404694	31.1577075463002	0.0726460819254391	0.167456659754571	0.433820201787801	0.664419010446233	0.932574894795683	0.137163292479773	0.128156776555139
IRF1	-0.0353311284534951	0.127125336173883	0.781071022997755	15.1689617859383	-0.0707432489991686	0.219229783062382	-0.322689955766816	0.746930059695956	0.950952682675473	-0.304186255238718	-0.352012012831971
RAD50	0.115752292031675	0.121939252552776	0.342487403277028	28.7331164320721	0.150341884993927	0.205866640868193	0.730287745308789	0.465214317368736	0.881500497189243	0.430652488583024	0.38833721996254
AFF4	-0.0464668722764816	0.0560700208869166	0.407257570762437	68.0642814621156	-0.0793190953334925	0.115229593352507	-0.688356983876893	0.491228005347093	0.889857044826196	-0.358348227320938	-0.380730005487138
ZCCHC10	-0.178174048874393	0.0878033204121179	0.042433806057095	19.3864130620581	-0.237053383464782	0.157556115373336	-1.50456478888854	0.132436004631263	0.649581079861093	-0.99894489830389	-0.908935846803614
HSPA4	-0.276612423653519	0.157619392484587	0.0792697372991478	26.754026918546	-0.394175647509079	0.257358284047595	-1.53162214679743	0.125615704133096	0.638622762514922	-1.47772894644269	-1.43509219906095
C5orf15	0.110750807488523	0.115489730281632	0.33757551252284	21.2263837252902	0.149760324941781	0.211534851460971	0.707969981813673	0.478963898987299	0.889067099640285	0.406326294437225	0.386389746015951
VDAC1	0.336213440228784	0.183515636492329	0.0669410344087527	14.8678125906589	0.495805436905732	0.316915429797848	1.56447238060322	0.117706674256905	0.629276267919998	1.50293025858866	1.54519327354215
PPP2CA	-0.211643962300924	0.132320590719469	0.109714284622238	27.0763979027706	-0.316920566281092	0.222557938564413	-1.42399129110089	0.154448993111028	0.672040933543907	-1.16173568672523	-1.17638760376055
UBE2B	0.346511539341082	0.15504193171191	0.0254203883668883	36.5385219744149	0.524085799192247	0.240683654991835	2.17748811904168	0.0294441673174904	0.376279138219106	1.55301809874433	1.63989590751765
SEC24A	0.0500113413885246	0.0896478460175541	0.576936986116493	19.6788173810359	0.0223081771475187	0.171335270461973	0.130201896476826	0.896406694182684	0.986534342019508	0.110901999527861	-0.0404100940874634
DDX46	-0.069211420678605	0.0821093820423947	0.399274683311081	80.4842395804144	-0.12356299563728	0.14284130031359	-0.865036900154315	0.387018535928932	0.841541217515496	-0.468973041896471	-0.528889843528391
PCBD2	-0.0766704709473394	0.0884801718192441	0.386201145273083	32.4988831056916	-0.154587002727136	0.164227657094576	-0.941297010881134	0.346552674138529	0.825403256376144	-0.505252331258456	-0.632780138784082
MACROH2A1	-0.0165005713258793	0.0375446757468879	0.660305334238898	115.642091943373	-0.0313091625833796	0.0780680686853004	-0.401049534215964	0.688383654935662	0.938912706922917	-0.212598290783816	-0.219958829985251
TGFBI	-0.0334827122079008	0.18700700284484	0.857902185503301	12.7744044343649	-0.0657804077076205	0.292404323192936	-0.224963868486366	0.822007382583451	0.968318248017592	-0.295195938050966	-0.335392913771275
SMAD5	0.168833505209139	0.108510415806891	0.11972716282651	32.9287744087203	0.258368252850818	0.180955313227118	1.42780141816858	0.15334902454297	0.668606898579018	0.688828613313337	0.750085823859738
FAM13B	0.00402998436415537	0.0446395648827705	0.92806605787581	111.406835429743	0.00552758149687924	0.0810776647591761	0.0681763777150926	0.945645231062662	0.998710340495859	-0.112741882285915	-0.0966033843888088
KDM3B	-0.0350364939004509	0.0732408973289979	0.63238449342453	70.1153422477318	-0.0770456104949602	0.129385416942196	-0.595473681005185	0.551526886764855	0.9082295854918	-0.302753213253368	-0.373116771953173
ETF1	0.00662346416214128	0.0875067023743458	0.939664987757327	19.1344592330775	0.00450432981015698	0.183857545752338	0.02449902065061	0.980454564889226	0.999484720223507	-0.100127728921111	-0.100029953998162
HSPA9	-0.0779841896365303	0.16505870029899	0.636596082144366	31.2929798858437	-0.111169237924297	0.262368569326856	-0.423714007396226	0.671774398410601	0.93335429730238	-0.511641989291086	-0.487386786092903
SIL1	0.0123524012481089	0.06508083663777	0.849465152044904	65.1488165354086	0.0124217174825532	0.119209350463971	0.104200865403653	0.917009947219653	0.992557207995934	-0.0722633549337652	-0.0735169461666255
MATR3	0.0114750681916301	0.132557127619632	0.931015725616739	32.3894962305787	0.00382966347330576	0.232564126403189	0.0164671290131239	0.986861725778647	0.999484720223507	-0.0765305228272767	-0.102289213568711
PAIP2	0.173267469996856	0.130522669394552	0.184346818948276	19.570175366851	0.249234131289175	0.270074628896403	0.922834300680562	0.356093562710063	0.831090686312775	0.710394507865451	0.719498331303022
STING1	0.202667971484711	0.11588732425202	0.0803193020292726	16.3058373890155	0.305557942411704	0.204409360850948	1.49483341242142	0.134957923915268	0.651276560899461	0.85339251195939	0.908110245634311
ENSG00000286403	-0.0565619784676412	0.115315915800918	0.623783063729062	15.3557128671591	-0.101573438893855	0.209724658523873	-0.48431805591565	0.628160163663624	0.9260777347924	-0.407448751577251	-0.455253271179777
UBE2D2	0.12554899371449	0.088806009746242	0.157436981145393	102.831983082951	0.155842907660136	0.144678272240233	1.07716870852152	0.281404901987335	0.789103468444447	0.478301634565276	0.406758530509095
PURA	0.349213945180775	0.179860939102379	0.0521882738330021	22.4769681933852	0.522176659169497	0.292878810091942	1.78291034098907	0.0746008994751575	0.550669104944128	1.56616204601637	1.63350275784896
CYSTM1	-0.125230250946756	0.17965271146685	0.48575990943485	14.1336250184829	-0.164579498091189	0.293261789776105	-0.561203347414743	0.574658921253623	0.913512939413067	-0.741437133141027	-0.666242073301625
PFDN1	0.00748064288222097	0.15668380942017	0.961920617673436	15.8793766612237	-0.00606272222976917	0.264686133111962	-0.0229053262386233	0.981725791787335	0.999484720223507	-0.0959585875826949	-0.135415910210412
ANKHD1	0.00646746370667111	0.0305841678515934	0.832524883181839	130.401797723323	0.0103743519512538	0.0653317710852458	0.158794898392043	0.873830468305415	0.982464257263004	-0.100886483113763	-0.0803729724989737
SRA1	0.502395766984125	0.101346448805264	7.1512169496351e-07	11.5446400070981	0.739092809742984	0.216471990410892	3.41426532060841	0.000639542629682822	0.0827731450289491	2.31120698310362	2.35989128862569
CD14	-0.0506171827177167	0.134234078919582	0.70611306732951	87.7194327947659	-0.0397006732852024	0.214458400428751	-0.185120625752275	0.853134424191512	0.980467920339499	-0.378534485358476	-0.248059536703395
IK	-0.0208809372400733	0.209900076394504	0.920756873136168	13.4570316708999	-0.0255004294941757	0.340621228548641	-0.07486447513219	0.940322541944173	0.997819585732376	-0.233903491417541	-0.200507087534605
TAF7	0.111199647447596	0.196957716143327	0.57235511938844	10.7061710404562	0.241179823993392	0.326847320871057	0.737897509303858	0.460576732626831	0.880415190128853	0.408509359863218	0.692526819834003
DIAPH1	0.228189748295979	0.17042365447288	0.180585047784484	22.905235512731	0.314650984667081	0.27500499305163	1.14416462470559	0.252555370793709	0.770444790651972	0.977525195425684	0.938560175649717
HDAC3	0.17539989845894	0.172622653334914	0.309587229476005	15.3604546760734	0.252855028996537	0.28195138382063	0.896803645969676	0.369823702117327	0.836124173163784	0.720766202174035	0.731623655114964
DELE1	0.0864801892962128	0.0540986974247705	0.109917682088438	51.0483383170999	0.136551064269344	0.106205664724602	1.2857229849597	0.198539756569601	0.739322804940971	0.288278989663865	0.342155808491564
RNF14	0.228793982893728	0.0935304666735686	0.0144371937500766	12.9812673848795	0.358343724433084	0.194991338277553	1.83774175611336	0.0661004677665247	0.520474538842624	0.980464068475802	1.08487433879675
NDFIP1	0.396042455472609	0.113553035856334	0.000487137720529309	32.1437737855541	0.584195498521929	0.197383844240395	2.95969257651318	0.00307946168957245	0.168760049168191	1.793926307425	1.8411856504256
ARHGAP26	-0.00909478207009106	0.0400772209329839	0.820477042270023	1015.88256053103	-0.0310139904734458	0.0692270319293414	-0.448004047105488	0.654150275806541	0.931137247893182	-0.176578052055728	-0.218970385212032
ARHGAP26-AS1	0.164217340586137	0.12276477159782	0.181007784100368	10.9232041623258	0.260135409115623	0.229974278359402	1.13115001804282	0.257991954942318	0.774752595043191	0.666376536163187	0.756003511590462
NR3C1	-0.146108295541427	0.0706135270805169	0.0385342502672463	124.526651380707	-0.207366326817223	0.116263500966066	-1.78358921840609	0.0744904388220015	0.550577569081695	-0.842983656340829	-0.809522606229807
PRELID2	0.108714543336491	0.134649463686182	0.419442199215383	46.5418999661086	0.111768246374018	0.201768001027166	0.553944360874992	0.579616924344328	0.915401342540825	0.396422323592752	0.259165424272135
LARS1	-0.175711035202467	0.109837808456975	0.109658093755228	37.9123894278318	-0.259714484744071	0.185978766943088	-1.39647385028393	0.162571849825872	0.687223618012779	-0.986965305395005	-0.984821224727415
RBM27	-0.0846247426422151	0.117471424537011	0.471287508859483	41.5718692131542	-0.119694916971994	0.194315343635845	-0.615982838680547	0.537905846280967	0.901474926656091	-0.543940275981372	-0.515936783227544
TCERG1	0.00693673766521477	0.0465777566626022	0.88161035325398	51.0303308490359	0.000924428695685875	0.0968047310493209	0.00954941649716365	0.992380783813521	0.999484720223507	-0.0986040309089013	-0.112017992251614
FBXO38	0.0229214616337618	0.0941219610826976	0.807595337919631	40.7174700407564	0.0285947997947446	0.163296039730886	0.175110185414595	0.860993055126098	0.980486593453557	-0.02085761476566	-0.0193580397512925
ADRB2	-0.059939759328069	0.114592869663925	0.600927563658543	15.7716494520655	-0.0725943091876097	0.20500196141889	-0.354115193265271	0.723252556310888	0.945732007747018	-0.423877584313571	-0.358210670180012
CSNK1A1	0.0202042464439708	0.0434234775589697	0.641728138828905	155.259969013135	0.0167387452251229	0.0837695461077161	0.199818979603866	0.841622157090556	0.976111724904733	-0.0340735916766099	-0.0590604871572019
ARHGEF37	0.0967270814883229	0.144696594170987	0.503825911481836	10.4895300458528	0.105747858861124	0.267602267517146	0.3951680224621	0.692718890568343	0.938912706922917	0.338117769871162	0.239004913269908
PPARGC1B	0.0143793838071921	0.106236006924372	0.892332622179703	35.545879450646	0.00120572059155255	0.177672136949471	0.00678621089527081	0.994585428659577	0.999484720223507	-0.0624045278521301	-0.111076028241937
SLC26A2	0.0762336425273462	0.105974452496492	0.471919947505431	11.2987430179056	0.0681408471286826	0.208601934795609	0.326654914277032	0.743928904267431	0.950952682675473	0.238441889524318	0.113070067353597
HMGXB3	-0.0778576855587663	0.0955966189235383	0.415393079822792	20.7353778570764	-0.140215470447269	0.183155158517975	-0.76555567193325	0.443940728855778	0.873725782773803	-0.511026699424772	-0.584654094733498
CSF1R	0.0262988125915605	0.0468561188543652	0.574615253217857	402.349277371605	0.0290565081953229	0.0796107894226295	0.364982038314816	0.715124814095486	0.942823833216923	-0.00443087298748075	-0.0178119138134281
CD74	0.153418945236136	0.0853235149707339	0.0721635150899294	286.678481732002	0.226942918292842	0.140195591839209	1.61875930131329	0.105499062012897	0.609782712206277	0.613855357804878	0.644851600689243
RPS14	-0.115457649755994	0.2006023417205	0.564916109487082	25.8318553399139	-0.154327983794818	0.318514187056037	-0.484524677601463	0.628013555110343	0.9260777347924	-0.693905207004929	-0.631912760392975
DCTN4	-0.139479025706881	0.0648335712082089	0.0314494089776117	76.9022809411144	-0.189030029227099	0.115589872389419	-1.63535113690811	0.101975459378445	0.604351879545925	-0.810740248678824	-0.748119726678604
TNIP1	0.154656450362602	0.100287604461307	0.123042183219008	21.8855218265282	0.185618167946959	0.17571280883146	1.05637243625762	0.290798093873045	0.794153235886687	0.619874328713038	0.506467139186033
CCDC69	0.170061727580496	0.13359036110518	0.203014859951841	12.5350310735276	0.177943778858046	0.236534856654545	0.752294107408996	0.451874210702878	0.876235519192097	0.694802434806147	0.480767862298783
GM2A	0.016259071346685	0.11581749207464	0.888355585538026	11.4045000045491	-0.0125826111062512	0.232094661761897	-0.0542132723378168	0.956765246439644	0.999371249933412	-0.0532621135100221	-0.157249104692677
SLC36A1	-0.013875928282418	0.30098989598414	0.963229767277025	19.0729500724481	-0.0217158808664386	0.454242132826789	-0.0478068397823398	0.961870185433105	0.999484720223507	-0.199832565790008	-0.187833744816292
G3BP1	-0.0300751668171876	0.0781198114013887	0.700246525634524	33.2589968652876	-0.0205092252265938	0.145041363675208	-0.141402595141895	0.887551904243837	0.985466325314898	-0.278622336749206	-0.183793009190738
GALNT10	0.107241058561172	0.0791649451143879	0.175528025469354	131.257793337304	0.140985315119419	0.128267474648325	1.09915093834944	0.271702234516061	0.780867358045093	0.389255596112933	0.357004813287037
SAP30L-AS1	-0.234467566000659	0.103573023804548	0.0235870395442468	12.7728066559218	-0.35231154116507	0.19075700826046	-1.84691269997285	0.0647597938103073	0.516295970836304	-1.27274501004039	-1.29490159260261
LARP1	-0.0321133150611112	0.118627619423723	0.786616469782213	47.8627701430964	-0.0427296127423896	0.194810605879228	-0.21933925285813	0.826385786911178	0.970837357650802	-0.288535471429887	-0.258202566055063
CNOT8	0.351422116329604	0.0845351674896112	3.22296722230705e-05	16.5497735432009	0.52409715415326	0.187691920439951	2.79232666448707	0.00523304965196651	0.214807466463489	1.57690213720532	1.63993393194979
HAVCR2	-0.15252907961761	0.0354004041553742	1.64230396236307e-05	126.114196011603	-0.226224217605024	0.0660653866052631	-3.4242472379175	0.000616505050796166	0.0827731450289491	-0.87421303207075	-0.872672148330214
CLINT1	0.0375477587759784	0.0538978830235621	0.486024196227861	48.6134786570804	0.0297250122261278	0.105975355295299	0.280489856753011	0.779101706410846	0.957394996219483	0.0502816921433001	-0.0155732899974012
RNF145	0.00189077421433155	0.0562406086284534	0.973180670529939	108.559640040333	-0.0222326522541103	0.101169237087832	-0.219757041706349	0.826060377504296	0.970837357650802	-0.123146561331565	-0.189564260538823
ENSG00000249738	0.218811697266034	0.245389083651521	0.372557574075444	184.909974470071	0.29299090249653	0.383136808350068	0.764716143453457	0.444440591104151	0.873725782773803	0.931912280281119	0.866026916956105
TTC1	-0.303204419863259	0.118771239714641	0.0106847409428248	16.2189180181698	-0.431948258607729	0.216399048199786	-1.99607282102711	0.0459259969221479	0.439949353192796	-1.6070669573755	-1.56158158865693
PWWP2A	0.0882214153287686	0.231333536742712	0.702935952496216	16.5765933282543	0.149902405955821	0.356885812252147	0.420029042370315	0.674464237638295	0.934570833155752	0.296747955658705	0.386865533636038
RARS1	-0.0770381669064016	0.140006896978112	0.582150990327741	23.6236447875215	-0.124053869744592	0.232006753795789	-0.53469939006079	0.592857743333614	0.917800979281522	-0.507040728925109	-0.530533636858968
PANK3	0.106804125151058	0.194434361407499	0.582794892340651	14.9538350399899	0.155370979961294	0.319067877292627	0.486952748987634	0.626291816354339	0.9260777347924	0.387130441696974	0.405178183140359
DOCK2	-0.0371261721611653	0.0369387137686446	0.314860809821368	494.727189430751	-0.0683215775971605	0.0616857407267095	-1.10757489157584	0.268045452055916	0.779543208672961	-0.312916979357974	-0.343902545984629
INSYN2B	-0.057425548899147	0.278376619348041	0.836566532808929	14.4506992517202	-0.0832489789939136	0.431434556466781	-0.192958532751012	0.846991443787884	0.977285461411551	-0.411648980887995	-0.393890032579034
LCP2	-0.112260066938324	0.0800589120959308	0.160850086025477	124.478078350589	-0.168493203713456	0.132643782904428	-1.27026838366678	0.203989046118692	0.743855580838245	-0.678352820558705	-0.679347924891445
KCNIP1	0.409853846439765	0.204669828931566	0.0452296633775316	183.565942590465	0.559078640849176	0.322181224087916	1.73529243497013	0.0826890210263108	0.573774847918609	1.86110207797709	1.75707666502085
KCNMB1	0.173239447292461	0.139724861206694	0.215026702189622	29.8199016312626	0.241149031812473	0.226848253970198	1.06304116338561	0.287763284446069	0.792727904017792	0.710258211183589	0.692423705856562
FBXW11	-0.0762882766287939	0.0592640440611783	0.198003426104181	88.6743342911422	-0.132442456612711	0.106206245173914	-1.24703077861227	0.212386212225503	0.747406912891817	-0.503393416547405	-0.558624552516082
STK10	-0.189801152375927	0.0799492716827272	0.0175956078555434	110.269954211253	-0.284984048853879	0.135666929661033	-2.10061545260822	0.0356747364626497	0.404028071253204	-1.05549674299946	-1.06944157917573
UBTD2	-0.0912548068982343	0.143520387331048	0.524886145987034	18.4383284051974	-0.144385455650116	0.251091593922074	-0.575031021129786	0.56527031728384	0.912180827181596	-0.576187547546347	-0.598618151429361
SH3PXD2B	-0.042163751898803	0.213197275262289	0.843226021823439	39.9623205388541	-0.0781702194446907	0.34713185122628	-0.225188841555582	0.821832369686998	0.968318248017592	-0.337418733120365	-0.37688275729144
DUSP1	0.022732803473387	0.233221726784608	0.922350835943091	49.3626647802154	-0.00783586697882256	0.33774485182565	-0.0232005519446602	0.98149029833879	0.999484720223507	-0.0217752093312073	-0.141353651617467
ERGIC1	0.0629791220090155	0.0909654551564242	0.488723154045678	63.5639342390064	0.0787215635563308	0.148125150299172	0.531453054375539	0.595104864875491	0.918568602830575	0.17397462252459	0.148501781590296
ATP6V0E1	0.102431538595912	0.0829958499104519	0.217137092662011	52.9315537191207	0.128530778606819	0.13647293669679	0.941804153393305	0.346292918340848	0.825107646794899	0.365863078268766	0.315298225488134
CREBRF	0.46754351525368	0.101756072689067	4.33272478302757e-06	56.319860290827	0.686297369964215	0.163266638954494	4.20353707505121	2.62776087119787e-05	0.0122487593683123	2.14169278492941	2.18309485446797
CPEB4	-0.312121233906188	0.139634835061526	0.0253997805229037	108.464320085353	-0.458540963480442	0.218046591536861	-2.10294946712306	0.0354701870239154	0.404028071253204	-1.65043651049494	-1.65063275322351
ENSG00000289085	-0.5172912452276	0.203788668916517	0.0111369855644522	10.6500242213071	-0.760878016036664	0.35137668946819	-2.16541973000046	0.0303555564521516	0.377035670988503	-2.64834132960193	-2.66307081661832
HRH2	0.103898296854303	0.174070285912529	0.55059047537349	41.2216632079976	0.139305465168559	0.288250464488738	0.483279239170148	0.628897478986308	0.9260777347924	0.372997089351019	0.351379488780289
SIMC1	0.2209946097598	0.192085502470103	0.249937481677311	20.3506193139721	0.311172262570969	0.315607786810688	0.985946087438016	0.324159569327803	0.809186757783965	0.94252951855677	0.926910956236159
FAF2	-0.0440075142463841	0.0705195585891908	0.532596763191532	31.0488977358216	-0.110064088549805	0.139135686903593	-0.791055774397175	0.428911445274665	0.861738771233174	-0.346386414703503	-0.483685965161388
RNF44	0.0637762213730873	0.105397833294205	0.545112601867823	14.6579031608355	0.0811817091628574	0.212710912619259	0.381652770716884	0.702718936370697	0.941100076499297	0.177851550208083	0.156740087257703
UIMC1	-0.00641291598744834	0.0499557793748525	0.897854704553914	51.8474297602495	-0.0300741221638005	0.100131730908937	-0.300345573683838	0.763913574105883	0.954186092666547	-0.163534005945713	-0.215823042062332
NSD1	-0.107223990563794	0.0434451106857853	0.0135857587293275	143.239143238495	-0.182778728148329	0.0834210705483503	-2.19103791100824	0.0284490491331372	0.376279138219106	-0.653858378845871	-0.727185953909513
LMAN2	0.170181663084832	0.0730652671487681	0.0198498913501865	23.2141695338617	0.258856616987788	0.15463439195464	1.67399123646258	0.0941323216818384	0.591855328596459	0.69538577647966	0.751721212036227
DOK3	-0.129373227856448	0.0888442832803936	0.145342993028057	24.272344623384	-0.233610825526553	0.160865839344657	-1.45220903628917	0.146443490882988	0.663610920927321	-0.761587722386519	-0.897407730541858
FAM193B	-0.154899946830571	0.0824197003071525	0.0601892969453043	39.0457113763104	-0.26013117382301	0.155603101306257	-1.6717608559165	0.0945714885214502	0.591855328596459	-0.885744443518451	-0.986216594168746
TMED9	0.173742163074598	0.0951005221197793	0.0677100321260006	18.7761953882332	0.298716872921321	0.185327479193632	1.61183260151733	0.106998371767846	0.613500374542056	0.712703317553692	0.885201511531652
ENSG00000290968	0.0187720900775528	0.15376617838333	0.902834038591693	19.1303175115279	0.0156874876563681	0.257040749895898	0.0610311309110387	0.951334416377167	0.999102089510901	-0.0410393062591589	-0.0625808402467104
HNRNPAB	0.233853898526864	0.103665181655545	0.0240795442180188	11.1620367598666	0.350644776491842	0.213092312996044	1.64550645474645	0.0998654126574739	0.600995758701488	1.00507445944893	1.05909282152024
PHYKPL	-0.0667676470677596	0.0880366415666076	0.448207084124314	96.6816786008688	-0.10485526548266	0.139121444570363	-0.753695922339476	0.451031830954088	0.875998284704252	-0.45708702869521	-0.466243145321482
CLK4	0.0705981564021085	0.173285726719305	0.683707652792397	18.8784536203174	0.103507259583417	0.279612945175679	0.370180499040859	0.711248005661812	0.942823833216923	0.21103204182696	0.231501803828356
ZNF354A	-0.187331410082474	0.139983159292577	0.180817405904637	13.7338784017112	-0.320265813233788	0.254898066060541	-1.25644661877396	0.208954088432979	0.747406912891817	-1.04348442345667	-1.18758985408922
ZNF354B	0.0644405120637614	0.119459460352896	0.589587324826951	13.1428997116768	0.0684591053092667	0.217359035022342	0.314958636535305	0.752793059918496	0.953412488753739	0.181082523766266	0.114135820602449
RUFY1	-0.0771310830219697	0.0830919155010052	0.353271584620746	38.2220749677686	-0.107767650009122	0.144733819039899	-0.744592042993172	0.456518379639969	0.878460507991862	-0.507492653838018	-0.475995866415051
HNRNPH1	0.148982055385954	0.0628953342450638	0.0178492858917846	121.659735293595	0.199921182340646	0.103532773968401	1.93099416424083	0.0534837741051389	0.47356884698917	0.592275236349372	0.554363736943466
CANX	0.202837649988048	0.150074851112945	0.176510815167562	26.9915021080353	0.390937030520437	0.255771631717691	1.52846126012886	0.126398054951629	0.638622762514922	0.854217793369126	1.19401975585932
MAML1	0.10730102994927	0.104776692558868	0.305791564339163	19.365395357252	0.154297904708593	0.201407019082265	0.766099937388827	0.443616840256687	0.873725782773803	0.389547284634104	0.401584769030063
LTC4S	0.294938838212193	0.140385587107266	0.0356480203764318	29.8575769020477	0.436511665998933	0.228314854090632	1.91188465480067	0.0558909903402515	0.482933088408736	1.30217906696078	1.34663583547527
SQSTM1	-0.130521550789264	0.143012274930368	0.36142150541276	27.8253255213121	-0.189837158164594	0.236853970030271	-0.801494516390548	0.42284541737423	0.859833439120174	-0.767172929411505	-0.75082256462545
TBC1D9B	0.0135618982770499	0.0825514738382792	0.869507462770279	35.0248157013205	-0.0111138289490071	0.147075173430241	-0.0755656355168498	0.939764677149441	0.997819585732376	-0.0663806096626498	-0.152330584285548
RNF130	0.0116363151142971	0.0496333001851437	0.814638963111997	289.652098496138	0.001468769180748	0.0828829789177184	0.0177209989303849	0.985861428553542	0.999484720223507	-0.0757462508951399	-0.110195155712513
RASGEF1C	-0.188859853052931	0.117444229409212	0.107817404103919	275.525850707671	-0.273159074332808	0.186004170595594	-1.46856424486688	0.141951018842681	0.662931858432479	-1.05091845631618	-1.02984320973148
MAPK9	-0.0448701382289529	0.187111745048949	0.810482233571141	17.5610356495426	-0.0794642122719755	0.307237756024062	-0.258640778074659	0.7959124171401	0.963467959319968	-0.350582040680898	-0.381215959527244
CNOT6	-0.0327567822366407	0.112509810978243	0.770939654564163	22.6039304450472	-0.0977067970156661	0.204376951534046	-0.47807150602004	0.632599311742978	0.927030020075292	-0.291665163684922	-0.44230502225727
MGAT1	0.175571410670288	0.0965902102562817	0.0691109706802755	81.1977654295693	0.256200577893251	0.151108863914086	1.69547021436754	0.0899862559839077	0.589713760719689	0.721600402363125	0.742826916565535
RACK1	-0.0190535792239966	0.166549561853369	0.908919241677348	23.4082270977435	0.00213341237244666	0.272369385612355	0.00783279063339005	0.993750401190548	0.999484720223507	-0.225015597135467	-0.107969460713628
DUSP22	-0.0911231268457251	0.0701612213907598	0.1940236688887	43.5094819946289	-0.154633282663364	0.121491777039639	-1.27278805554809	0.203093260812999	0.741991775090373	-0.575547082801363	-0.632935116708928
[truncated: 4,017 more rows]
