# Supplementary material for: Integrative analysis reveals generalizable human neurodegenerative disease-associated glial states
Source: bioRxiv. 2025 Sep 25:2025.09.25.678630. Preprint. [Version 1] doi: 10.1101/2025.09.25.678630 (PMC12485690; doi:10.1101/2025.09.25.678630)
Supplement: Supplement 6 [file media-6.zip › microglia_diffexp/Mathys_2024_AD_TH.csv]

gene	nebula_logFC	nebula_SE	nebula_pval	DESeq_basemean	DESeq_logFC	DESeq_lfcSE	DESeq_stat	DESeq_pval	DESeq_padj	nebula_zscore	DESeq_zscore
ENSG00000238009	0.0172336879304998	0.171091707750777	0.919766558121441	9.1427559665979	0.073357918291323	0.300589231452482	0.244047060291711	0.807194372723683	0.938363793042899	0.232814175785634	0.288044308019883
ENSG00000241860	-0.285050731709771	0.184925879173217	0.123211596804362	15.8970244533449	-0.390793751387113	0.296785394863709	-1.31675533281068	0.187920649567275	0.522506088080985	-0.807586931279465	-0.925598756318126
ENSG00000290385	-0.153165615689864	0.155912330225628	0.32591122034441	12.9168680561122	-0.18316442856351	0.258887124849904	-0.707506905450413	0.479251522898404	0.774453237591576	-0.353665353462754	-0.382698872380103
ENSG00000291215	-0.0968851834031695	0.159398062170872	0.543307473689848	19.7372371405771	-0.0965164677561526	0.267671745944439	-0.360577719608055	0.718415147534862	0.901395362304991	-0.159959623849364	-0.156135652763256
LINC01409	-0.222654500943895	0.139317135206841	0.110001898504023	23.9400636081181	-0.2626193185294	0.229332822622057	-1.14514492747599	0.252149127244395	0.593309348821433	-0.592831874956152	-0.590453971487359
ENSG00000290784	-0.48366989199064	0.226337614109013	0.0326028753193576	4.17222891241606	-0.671645433727256	0.415376766507221	-1.61695474538675	0.105888049824014	0.393698978382623	-1.49119343169543	-1.65995719698887
LINC00115	-0.044084587312369	0.101788557200177	0.664942385499515	11.2031571908897	-0.0230897956646048	0.216937304977698	-0.106435339311413	0.915236955596131	0.973267086251419	0.0217692217588198	0.0358571313692804
LINC01128	0.124156067991536	0.0840344071276603	0.139556858609885	21.6577883480772	0.123760111420488	0.168731330371625	0.733474400681308	0.463269135667088	0.765466289719384	0.600819125289547	0.41983371246394
NOC2L	0.118126949584528	0.0793564505866069	0.136602901133676	38.5155290900841	0.200157875948534	0.133717525679032	1.49687092198357	0.13442684769786	0.444973891784482	0.580068133648158	0.619595176458302
KLHL17	0.438629081905324	0.161097838314517	0.00647410987591784	6.49725007734421	0.687394003724584	0.298701774776421	2.30127190988102	0.0213762664818864	0.172454109452036	1.68317087933416	1.89359845124989
ISG15	-0.910829778004071	0.414762833878317	0.0280901150874357	6.3553189341106	-1.24154906810502	0.631819451335395	-1.96503774216023	0.0494098694069541	0.272276292001495	-2.96139033708357	-3.15011577744335
C1orf159	-0.32647818658997	0.10882098259715	0.00269855509191421	23.6577629553545	-0.443378825671998	0.179038561302217	-2.47644318881436	0.0132698741884851	0.135012517718672	-0.950171752460594	-1.06309586095585
SDF4	-0.123797584468334	0.0639841686444816	0.0530128957945213	29.0372677530096	-0.139949738875131	0.122198997416918	-1.1452609418525	0.252101080331498	0.593309348821433	-0.252586600440807	-0.269703031054882
B3GALT6	-0.393672323004807	0.201003425501354	0.0501672221816349	7.36774782182268	-0.559332584645272	0.337240153737829	-1.65855868124203	0.0972047536193432	0.378761174355165	-1.18144021809132	-1.36628657329204
UBE2J2	-0.0590695047685606	0.0489875267323212	0.227891899118604	66.4275709146849	-0.0350928252056989	0.0921746044780231	-0.380721191096252	0.703410142801556	0.894581508475212	-0.0298057973217334	0.00447214558718597
INTS11	-0.32676174849107	0.143326957058279	0.0226175030951159	22.760358756205	-0.378865267668511	0.257374125639532	-1.4720410092782	0.141009803744329	0.455234253236598	-0.95114771449058	-0.89440868962467
DVL1	-0.307939171700469	0.294151473148358	0.29515825560152	7.50755726506628	-0.39030322018967	0.478631297869921	-0.815456953873801	0.414810794894591	0.732865234400808	-0.886364257393904	-0.924316137242274
AURKAIP1	0.357087061914541	0.338711206893049	0.291767430503834	10.8590866579903	0.598975217862384	0.517334499046362	1.15781031221872	0.246941454152897	0.58811922123489	1.40251993486373	1.66240495733617
CCNL2	-0.137802771602223	0.0535762204459452	0.0101087095834554	97.1396233362274	-0.161716561251382	0.0934065944948529	-1.73131845910829	0.0833949809206242	0.350215071043265	-0.300789588262978	-0.326617946448628
MRPL20-AS1	0.167893930989376	0.136276834378869	0.217946696526669	6.6538621838473	0.256970405736489	0.248754835579665	1.03302677569133	0.301591368420205	0.639355689622065	0.751355898364939	0.768146043015386
MRPL20	-0.0346862494965033	0.080381745784451	0.666091050093521	37.9962862194456	0.0155186292053496	0.135848974857606	0.114234422612433	0.90905196520599	0.971806727344166	0.0541163770632007	0.136808717088874
ATAD3B	-0.334867603749954	0.0847959041336726	7.8445196108142e-05	28.1080616928512	-0.447413293508409	0.156823544319149	-2.8529727181646	0.00433123397982888	0.0735525533976217	-0.979046409352486	-1.07364500734015
ATAD3A	-0.336357333638615	0.126250127826433	0.00771684983438941	13.9326290562759	-0.527298031647254	0.240449726054503	-2.19296582408137	0.0283098415071828	0.201543991431916	-0.984173754742089	-1.28252405425995
SSU72	-0.123809648814831	0.0619062575512035	0.0455052637399279	49.5838322080296	-0.143456434295056	0.12291725339508	-1.16709762326009	0.243170947584584	0.583772662980004	-0.252628123452367	-0.27887218168637
MIB2	-0.411128292981708	0.173423023171035	0.0177560052684946	18.8738291424071	-0.521815282618837	0.280783688999832	-1.8584244849748	0.0631087579009338	0.307929292560532	-1.24152009422412	-1.26818800687171
CDK11B	-0.0624073076689071	0.0654008684222583	0.339968493520331	59.3658182309282	-0.0502163623723008	0.12112086017855	-0.414597141221374	0.678436841308056	0.885495701846271	-0.0412938317921114	-0.0350722042224799
SLC35E2B	-0.132103751933768	0.0753302250577434	0.0794884432161065	56.1766138863525	-0.15035555667123	0.134218789376554	-1.12022733456047	0.262616898456608	0.602726534730064	-0.281174728921888	-0.296911698871913
CDK11A	-0.00143766064036749	0.0700159493585019	0.983617923646599	83.6843728756257	0.0277471440105569	0.124351245953298	0.223135231157859	0.823430259009482	0.943737745761187	0.16855121527101	0.168783291673032
ENSG00000290854	-0.176459531661894	0.0883472784367204	0.0457882872497992	31.4074887916894	-0.21543953223435	0.161935768736284	-1.33040114556283	0.183386137343845	0.517034403517965	-0.433838244920483	-0.467090372572361
NADK	-0.183406182873026	0.0776050821306331	0.0181116825790771	48.1427792422183	-0.237228895311725	0.138154137189669	-1.71713203916607	0.0859550493837327	0.35570582126772	-0.457747196691988	-0.524064226385101
GNB1	-0.0648808454032227	0.0301723043263491	0.0315279834262354	518.267585217221	-0.0554252907131506	0.0572223905577393	-0.968594464036323	0.332747566557008	0.66475472449517	-0.0498072424409689	-0.048692277501298
CFAP74	0.00878499860438055	0.163625576637153	0.957182435519547	26.5989228503205	0.0292893757656338	0.267787977819951	0.109375245311896	0.912904867316382	0.972696714905349	0.203735516228506	0.172815850414979
PRKCZ	-0.508626304873739	0.302501020485797	0.0926845467419423	14.193912025765	-0.657793330380063	0.45997539431286	-1.43006199573505	0.152699226522004	0.472743797240883	-1.5770882972755	-1.62373733556844
FAAP20	-0.0756506223309026	0.170994667039892	0.658188855799511	21.734838848966	-0.0520198350242488	0.278057547572524	-0.187082981484906	0.851595571385381	0.956164922067801	-0.0868746104903595	-0.0397878439987548
SKI	0.0889480721867055	0.0775717769199142	0.251524201896957	500.354905305347	0.152885421870034	0.12644381925544	1.20911739909704	0.226617745641759	0.566500033559474	0.479640409375308	0.495989273960191
MORN1	-0.459420603532057	0.225503674489724	0.0416191140574193	7.12038375984271	-0.591587928402702	0.36423740709143	-1.62418224181517	0.104336919717224	0.390851157768279	-1.40773234366491	-1.45062640614487
RER1	0.0421656695809057	0.0583476736660709	0.469887324468404	53.3645240893965	0.11819952842708	0.107195581933026	1.10265298527815	0.27017789101656	0.610992024260427	0.318624954062853	0.405294148298848
PEX10	0.148808560075752	0.139859564996594	0.287335232999457	9.80577218248692	0.226081644437379	0.267088485591984	0.846467207061678	0.39729216020159	0.718204911452824	0.685667957680099	0.687379488965006
PANK4	0.145935817707992	0.119670507979035	0.222661977877262	9.74605158887284	0.233007186136893	0.226496799941466	1.02874383301269	0.303600066428293	0.641379608015732	0.675780566383891	0.705488086217756
TNFRSF14-AS1	-0.278116917035152	0.13671834079411	0.0419281408776381	6.33740934312286	-0.356282242051206	0.277518569454075	-1.28381406243219	0.199207021995437	0.535850640455717	-0.78372216023952	-0.835359602434704
TNFRSF14	0.0492330831157711	0.0800376473323812	0.538472789438288	39.2928509426953	0.0838835431415542	0.144789716497354	0.579347381642861	0.562354800711345	0.822234782413075	0.342949545037509	0.315566241973406
WRAP73	-0.118535037513028	0.0842091595713589	0.159241721039506	21.2498381222116	-0.132736073953589	0.15866914609081	-0.836558822076351	0.402840599848341	0.722512284275362	-0.234473990850149	-0.250841062064113
LRRC47	-0.0664597620501619	0.143663478524047	0.6436459343166	11.9235136813364	0.0189125118366436	0.266519765678191	0.070961010296998	0.943428786505043	0.984519149754915	-0.0552415503996587	0.145682889877051
CEP104	0.0693093568971505	0.0634449361792195	0.274642721345401	54.8289185965541	0.146739440916113	0.112729193576474	1.30169866616288	0.193019415742328	0.529093357287898	0.412047970595617	0.47991903734239
DFFB	-0.0833152553837408	0.0976151203758557	0.393377827926488	20.582219331044	-0.10479113289602	0.183494933440231	-0.571084612154447	0.567942288881965	0.824461491494108	-0.113254708819312	-0.177771877757723
C1orf174	-0.187903940114968	0.124573445270555	0.131457613458774	12.2392941999886	-0.280003117815859	0.241153338199247	-1.1610999039313	0.245601273813764	0.58653311120652	-0.47322755661062	-0.635908353781128
LINC01134	0.275676250153406	0.240456854055195	0.251601282543006	4.54109692507282	0.445511312938138	0.41167315298882	1.08219666428002	0.27916515039841	0.619240531103933	1.12232058226677	1.2611343899663
NPHP4	0.0656516869116859	0.0503133772129723	0.191942056925365	58.687476325108	0.149524389589695	0.0943474165260097	1.58482759884023	0.113005509976363	0.407132058637707	0.399459019082057	0.487200996803122
KCNAB2	0.0884572787794891	0.104539423492638	0.397462424725665	34.1662944385609	0.184923915484738	0.171502750591569	1.07825626613494	0.280919408296691	0.621084622599207	0.477951198913135	0.57976209674086
RPL22	-0.058631919831039	0.0648634831892344	0.366033571111288	51.5451280754644	-0.0171892398014827	0.114687384580954	-0.149879080984268	0.880860016229305	0.966723590991406	-0.0282997195226387	0.0512856414163913
ICMT	-0.323682043674739	0.137850021438406	0.0188707745387065	7.86397657928424	-0.365704860716642	0.281598229343079	-1.29867599512174	0.194055145495747	0.529312850435463	-0.940548000803196	-0.859997445058714
TNFRSF25	-0.0971225476839762	0.196669685238372	0.621422089053751	15.8207421302651	-0.082160965306808	0.312877894628086	-0.262597539543251	0.792860796685634	0.931841877450516	-0.160776583125078	-0.118599525844216
PLEKHG5	-0.429395977767776	0.131399029519642	0.00108357121307521	22.3481359591599	-0.569382830053958	0.228495745830479	-2.49187497117072	0.0127070759250923	0.131662925687214	-1.30439372660504	-1.3925655063046
NOL9	-0.184017096902162	0.0859305112159573	0.0322366380185222	40.9106064321035	-0.221621285450739	0.153656488986434	-1.44231647431632	0.149213114764128	0.46838476874743	-0.459849837750999	-0.48325414490505
ZBTB48	-0.040887627925771	0.0645179809421451	0.526250488603556	33.2724136407281	-0.038677498056741	0.131259544400353	-0.294664271717806	0.76825035896556	0.924153192646327	0.032772501679819	-0.00490089694997023
KLHL21	-0.288632042585158	0.147379765919378	0.0501803032306136	14.3978052125249	-0.368778583382864	0.266328481636322	-1.38467572494346	0.16615164502562	0.494192156980272	-0.819913070363746	-0.868034477863408
PHF13	-0.225283944518981	0.189446667759675	0.234373502765417	7.0432268685471	-0.260502450044685	0.328738885425916	-0.792429680800238	0.428110178699162	0.740885109644882	-0.601881881601351	-0.584918878278774
THAP3	0.222105655818445	0.130050286936491	0.0876652158909255	11.5462744909071	0.34312817835563	0.231908960306393	1.4795813749598	0.138984999998016	0.452075588552786	0.937941560289537	0.993427540441592
DNAJC11	-0.124416583134152	0.0408034990641555	0.00229478745913919	82.9784506557727	-0.112889981382657	0.0737006120338514	-1.53173736645234	0.125587257564006	0.428207647971655	-0.254717067164679	-0.198948385216461
CAMTA1-DT	-0.00751830814394684	0.179520135990907	0.966594338564613	7.62197639444298	0.0440448271614245	0.323180404528333	0.136285574695365	0.891595527206515	0.968134412186941	0.147622871025134	0.211397745983909
CAMTA1	-0.0779859662770573	0.0924261461111548	0.398800621669353	153.289873962367	-0.0864031840817126	0.153021918856499	-0.564645801904627	0.572314705287635	0.826440132909927	-0.09491238640302	-0.129691890107678
VAMP3	-0.00303687359038994	0.0906623971887931	0.973278651559334	27.9335038657582	0.0374173942811906	0.154859874029592	0.241620978421051	0.809073865222999	0.938859010414145	0.163047051590937	0.194068630363073
PER3	-0.320483718700247	0.3234242271121	0.321730407989409	49.5228797869312	-0.443838498600888	0.520980850949069	-0.851928622313754	0.394253709610589	0.716539542776171	-0.929540020808147	-1.06429779320872
ENSG00000236266	-0.137819453830886	0.260924366239293	0.597362647677976	9.02511860248399	-0.19141049406463	0.42779361075141	-0.447436542421524	0.654559896219356	0.874137413918606	-0.300847005079861	-0.404260316315971
PARK7	-0.112390016359349	0.141887103296625	0.428297267197204	25.9817203265986	-0.089710874247679	0.233545957453556	-0.38412514275919	0.700885697120411	0.893669265374819	-0.213324085675299	-0.138340690685483
ENSG00000284747	0.240156578317121	0.144827022386084	0.0972709611805591	8.87449956582592	0.388502906456828	0.286383159722985	1.35658432860585	0.174913323988713	0.505771419446159	1.00006914123968	1.11207135377613
ERRFI1	-0.737596168602819	0.443273805963599	0.0961175890009733	6.69082871976949	-0.921988970280313	0.614359717269648	-1.50073148411787	0.133425026339441	0.44367379952946	-2.36515570740458	-2.31454430005791
RERE	0.0415784918369178	0.0267493446263822	0.12009517759989	1164.31832987541	0.0919985781601877	0.0537128496177909	1.71278527977625	0.0867520492031772	0.356693834223746	0.31660400843947	0.336785073253379
RERE-AS1	0.231007134248065	0.149820845212752	0.123100535317886	5.42530251173591	0.399307835946988	0.270740686802072	1.47487191771404	0.140246981522914	0.454329657436682	0.968578627273386	1.14032360103289
ENO1	0.293227339614051	0.100385027047315	0.0034887997885584	117.78264485279	0.452996686635222	0.157476019997351	2.87660741389604	0.00401975358817667	0.0704642401965839	1.18272784019552	1.28070681093321
SLC2A5	0.0404286225695373	0.067768392836751	0.550794185789371	546.328333678376	0.0786849188484749	0.105411315043714	0.746456097391864	0.45539194279855	0.75833380727426	0.312646393752658	0.301973111258685
GPR157	-0.13858728440407	0.139950027708832	0.322045760612065	6.65052230085192	-0.243803068704283	0.244622132058514	-0.996651720155741	0.318933591985907	0.652693777900398	-0.303489720769045	-0.541254081475274
MIR34AHG	-0.162979844369611	0.0778954192449897	0.0364125385178007	190.282449048073	-0.217021805512883	0.123866136443302	-1.75206728605944	0.0797622386683201	0.342961523533803	-0.387443920004658	-0.471227630102233
LNCTAM34A	-0.239319542601352	0.113694940163698	0.0352976681419067	12.1308760354945	-0.283809095405966	0.219647924315679	-1.2921091619244	0.196319343481755	0.532420392689591	-0.650189537684313	-0.645860054070085
H6PD	-0.150667431786775	0.0536159827421195	0.00495227836067491	48.3530249846106	-0.196890374511484	0.109125140039133	-1.80426228494074	0.0711901992484723	0.326952979562616	-0.345067115745048	-0.418588863065213
SPSB1	-0.0686357225820109	0.262699906099208	0.793883953113965	12.9681332133219	-0.0776282909156	0.409360867595241	-0.189632905977607	0.849596799815908	0.955708293585192	-0.0627307612195873	-0.106747691202312
SLC25A33	-0.197497660573807	0.0689690230610854	0.00418895569756058	52.800702677711	-0.253039413882413	0.118926966974917	-2.1276874397695	0.033363006989522	0.22042770973299	-0.50624717898523	-0.56540486450065
PIK3CD	-0.196330518424581	0.0602296074142368	0.00111529677113214	272.766737617722	-0.241905983823194	0.100948784674049	-2.39632388447546	0.0165604497034693	0.150945782282906	-0.502230114574162	-0.536293668621457
PIK3CD-AS2	0.092204728314577	0.14556741680023	0.52646203077295	9.19065287087797	0.185375946679932	0.297622867679004	0.622855186248211	0.533379689264209	0.806191940962609	0.490849153262274	0.580944047729621
CLSTN1	-0.22418636143651	0.102861179382346	0.0292942409683347	75.0669543422082	-0.275977083231747	0.168407006048306	-1.63875060609168	0.101265209922828	0.384583216977387	-0.598104225262142	-0.625381258288445
CTNNBIP1	-0.0828827089829683	0.0774341868072503	0.284455827872914	45.3603516801451	-0.0998338877446689	0.138825900789121	-0.719130127571212	0.472060745893136	0.770331282309843	-0.111765972632524	-0.164809894446688
LZIC	-0.0645517093607671	0.0741238031191721	0.383828727071395	23.8814620297131	0.0101678181827663	0.143706670818974	0.0707539749186353	0.943593562664262	0.984519149754915	-0.0486744235436097	0.122817655308055
NMNAT1	0.0452708384671747	0.107408467952658	0.673402455166394	24.5961600078486	0.114064151227492	0.186539840770298	0.611473402981769	0.540886221006756	0.809654381326121	0.329312309867506	0.394481148616697
UBE4B	-0.122590287773987	0.0590475681061616	0.0378821481230188	172.293648895571	-0.144041215751818	0.106240809433211	-1.35579930650255	0.175163032034944	0.505771419446159	-0.248431332303436	-0.280401242132589
KIF1B	-0.434767897852639	0.182272980992731	0.0170671951454151	45.2394307534841	-0.59906386987388	0.29228201386371	-2.04960908115688	0.0404025935388	0.246056215526067	-1.3228827761234	-1.47017416414858
PGD	-0.185919824957243	0.0834129895545849	0.0258200704195151	30.5517728513984	-0.243195371871476	0.143325492315897	-1.69680472009446	0.0897335860840851	0.364149093861075	-0.466398638305477	-0.539665102926801
DFFA	-0.0103434326760897	0.0812195225732815	0.898662155703721	30.7670971364571	0.0755759810411729	0.153431377153221	0.492571874432833	0.622315125127882	0.856636768589699	0.137899370573685	0.293843999475236
PEX14	-0.0437357157178199	0.0463388600811671	0.345259732641292	110.162367278305	-0.021568707096799	0.0856804384790067	-0.251734322088976	0.801246425914292	0.935075140231298	0.0229699663874194	0.0398344058490647
CASZ1	-0.299939685819007	0.171260028150973	0.0798821867365346	4.6169233992363	-0.326497559618588	0.314313952528716	-1.03876253978499	0.298915187223656	0.637471063260868	-0.858831664159595	-0.75747994451405
TARDBP	-0.0666222420944102	0.0580590566067444	0.251178770798716	76.4601002331124	-0.0557290057076722	0.101260217111035	-0.550354396796955	0.582076320862745	0.831730749692206	-0.0558007734588993	-0.0494864179099536
SRM	0.0122277367331776	0.0857928394318659	0.886664300005569	29.4284233627184	0.110586518120122	0.152631051552505	0.724534863615747	0.468737431477085	0.768583751054712	0.215584716279233	0.385387988822626
EXOSC10	0.00353227245432775	0.0733995319156517	0.961617491002303	42.6201735579004	0.0525279087960964	0.122925501925345	0.427314983248941	0.669149921009438	0.881826012228484	0.185656707839611	0.233578929124466
ENSG00000226849	-0.0337864521718237	0.121582306913925	0.781097148409096	10.6140478656516	-0.0260879024098085	0.231894280376115	-0.112499119717381	0.910427667676822	0.971959495843117	0.0572132953028006	0.0280178156990765
MTOR	-0.0745759771569197	0.039082318525347	0.0563683570211912	111.609200891472	-0.0577902149952361	0.0729826637091387	-0.791834828412816	0.428456991506363	0.741228382112812	-0.0831759017377069	-0.0548759759346702
UBIAD1	-0.239352326500218	0.161470304621356	0.138252427495073	13.7476453653892	-0.301251210698917	0.268842590748616	-1.12054868188875	0.262480019560936	0.602520598162242	-0.650302373154677	-0.691466918454178
MAD2L2	-0.59270451984933	0.216886332501757	0.00628006056918406	5.30678313939072	-0.821514786663768	0.408336908523305	-2.01185533199697	0.0442351891883606	0.257453504055222	-1.86646830582758	-2.051828890296
FBXO6	-0.216337376144487	0.16667010836941	0.194288210216066	8.25752976141078	-0.22334625416669	0.320735834572897	-0.696355785951095	0.486206044987931	0.779371609781679	-0.571089624255326	-0.487764516094202
AGTRAP	-0.0925955849042226	0.0808668975551315	0.252193855683729	19.5699064337356	-0.13225646445777	0.162893222771283	-0.811921221814551	0.416836836360106	0.733208249393777	-0.145195703722484	-0.24958700056608
MTHFR	-0.053378058339108	0.0353530261493562	0.131079596768359	113.90318739609	-0.0251412688062677	0.068808784327006	-0.365378767437405	0.714828688398757	0.899448189153969	-0.0102170035193574	0.0304930309842062
CLCN6	-0.00726428879360021	0.0434912747920486	0.8673475083383	103.440476106252	0.0389341813601904	0.08723637889668	0.446306711174965	0.655375709120284	0.874410197689206	0.148497153641589	0.198034657501963
KIAA2013	-0.242766653820168	0.103962332394164	0.0195360817112095	25.3388022547436	-0.339772677105787	0.184221655547389	-1.84436881807516	0.0651294084283782	0.312267388729268	-0.66205378901589	-0.792191129066664
PLOD1	0.0468068745846797	0.101594736767892	0.644998462613048	29.7304827227121	0.111452028909862	0.178458169479903	0.624527469012355	0.532281236339516	0.80543535430989	0.334599031819785	0.387651087795865
MFN2	-0.079175508719279	0.0784252776670737	0.312703175232933	36.5575927164527	-0.0268726267514866	0.141885777713885	-0.189396197310739	0.849782304641137	0.955708293585192	-0.099006548038149	0.0259659535236056
MIIP	-0.0159234378433262	0.0951452835908848	0.867087431840402	23.0365939340783	-0.0076359486115663	0.1692726476209	-0.0451103513703385	0.964019350622771	0.990323311484336	0.118694134788359	0.0762651607236815
TNFRSF8	-0.0389620731564004	0.244797096800444	0.873542279251694	5.27050756165795	-0.0473680847665942	0.420182658913099	-0.112732126759164	0.910242930124608	0.97192248670876	0.0393998671131804	-0.027624655097277
TNFRSF1B	0.00837781293659979	0.0824824149428432	0.919097280161254	467.734348274606	0.00140925844328378	0.128034198099861	0.0110068908479016	0.99121794905703	0.996660910910466	0.202334066494364	0.0999161643174537
VPS13D	0.0479340930629142	0.0226671751200012	0.0344562097600888	385.316236349689	0.091245038105658	0.0497042566636485	1.83575903213116	0.0663933029560892	0.315101786012368	0.338478687126052	0.334814750359756
LINC02766	-0.0719091537767829	0.0916261889219681	0.432564947637908	29.3503852115783	-0.046679682904887	0.159776895552208	-0.292155400463606	0.770167809954743	0.925171502482766	-0.0739972414536497	-0.0258246526422238
DHRS3	0.0364833022997668	0.0839102378472745	0.663715123780642	199.177663249798	0.0728411262489179	0.133004804401903	0.547657857747849	0.583926853831659	0.832998578378519	0.29906740883084	0.286693023259011
PDPN	-0.361566364297477	0.106392036771323	0.000677726986876501	50.3125065670783	-0.488341595350775	0.176766493068493	-2.7626366675813	0.00573365521807677	0.0866080142219894	-1.07093807900574	-1.18066250379887
PRDM2	0.0542020595170741	0.0327748959913671	0.0981747511751058	273.395463785158	0.108317881568563	0.0634246005709853	1.70782126483134	0.0876695120996447	0.358161347545192	0.36005174486325	0.379456059248374
ENSG00000289380	-0.0770640499126282	0.147773693893178	0.602018182521881	8.61473550594889	-0.0971451812132368	0.274938984988658	-0.353333599515704	0.723838359134518	0.904196519196482	-0.091739338955471	-0.157779584642624
TMEM51-AS1	0.323380371243261	0.142004807709721	0.022771333286212	11.8877879629138	0.476553650783183	0.241866204261198	1.97031930210696	0.0488017876269884	0.270793766428695	1.28650840396302	1.34230250911273
TMEM51	0.127109133586266	0.0647594868291165	0.0496708307742662	213.6363390153	0.219443369858636	0.098308825069007	2.23218383196625	0.025602815551779	0.189888786962382	0.610982972694084	0.670022024954922
TMEM51-AS2	0.397853904445112	0.177022509003762	0.0246095996334054	4.1174703391954	0.567775121316734	0.367206356683076	1.54620177723874	0.12205584444197	0.422058999506209	1.54283106353794	1.58082433778235
FHAD1	-0.121216125696345	0.3173091766082	0.702451966957687	24.8872248245078	-0.104689358924483	0.46945704292881	-0.223000933741148	0.823534779781826	0.943749430981352	-0.243701747667326	-0.177505763720533
EFHD2	-0.168551518448147	0.0585368315779129	0.00398420423907326	74.4619784414026	-0.21313716081188	0.0998357223945016	-2.13487873578625	0.0327709166834025	0.218620311376657	-0.406620481887712	-0.461070234563709
CASP9	0.00580827917351931	0.0970849648930647	0.952293610056441	18.158461868751	0.0619338052353001	0.174397898463756	0.355129309360178	0.722492720167715	0.903221920467935	0.193490257160984	0.258173047217868
DNAJC16	-0.212853402942746	0.0490711058776921	1.44012637105454e-05	59.2628276684054	-0.284969241733782	0.0927206825763073	-3.07341613344205	0.00211623161393819	0.0494097511562034	-0.55909850152267	-0.648893552894612
AGMAT	-0.384488245644055	0.25009004376695	0.124195570012384	4.17427647383814	-0.501829577051105	0.433576522095033	-1.15741870575988	0.247101335247111	0.588329538694536	-1.14983050342303	-1.21593027619289
DDI2	-0.159501506984382	0.044837004014152	0.000374596101916924	127.987140100149	-0.216880188997508	0.0801845954846388	-2.70476127848093	0.00683534915614279	0.0947083658323699	-0.37547219459901	-0.470857337560141
PLEKHM2	0.000674767298460914	0.0355270631050614	0.98484664942574	148.169916683363	0.0381090815987283	0.0685375654238605	0.556032029487017	0.578188959107012	0.829535950199676	0.175821759908302	0.195877223481357
SLC25A34	-0.503789465974785	0.205300343957325	0.0141310623471192	5.1884805056035	-0.773070965125985	0.386225880123689	-2.00160321954191	0.0453274224760871	0.261389499919637	-1.56044088768967	-1.92516014845976
SPEN-AS1	-0.104228203964623	0.076957835957905	0.175623254474153	20.4713744183974	-0.00424313772211135	0.170720582741066	-0.0248542832620655	0.980171192629089	0.994025834831323	-0.185232797803978	0.0851365311691443
SPEN	-0.0197696150695459	0.0368271914465899	0.59139116444466	246.147217984407	0.0150611235908902	0.068405676563029	0.220173593006025	0.8257359617477	0.944984722273769	0.105456379931891	0.135612451833017
ZBTB17	-0.0161458289046458	0.0779105988263876	0.835826074343008	25.737253945009	0.0597850020055338	0.150053097570274	0.39842564381275	0.690316458242058	0.890415865109512	0.117928710269709	0.252554452463615
EPHA2	-0.178746952565919	0.168053325864796	0.287495285171279	4.53885326424972	-0.134664286570771	0.319670116082977	-0.421260167265106	0.673565113389568	0.8838164682211	-0.441711079530033	-0.255882866332604
ENSG00000224621	-0.434095082417213	0.198488595319186	0.0287423311093612	4.07867423719861	-0.569484383631881	0.335994043922237	-1.69492404384312	0.0900898307013753	0.364540609210413	-1.32056708309264	-1.3928310440664
ARHGEF19	0.0235293423137676	0.169134546128397	0.889358387844202	5.22024704136565	0.172160156861116	0.296892058047023	0.57987457796479	0.561999200462916	0.82212254057977	0.254482529708228	0.546387990515677
FBXO42	0.0557577413033587	0.0387343308400493	0.150011307022692	222.25447983223	0.118330136334947	0.0688737881244814	1.71807213683497	0.0857834583343749	0.355225798462403	0.365406083186798	0.405635656025491
SZRD1	-0.0671898057726701	0.0583947128357128	0.249890847680393	37.7897438026426	-0.0512471406394358	0.107370934405694	-0.477290627329384	0.633155184180565	0.862748729414348	-0.0577542114822491	-0.0377674372174307
SPATA21	0.122699706069395	0.173215636414317	0.478719296194502	4.02090204912059	0.297508320470571	0.315226855758937	0.943791161937308	0.34527637785605	0.676419873159967	0.595806625611642	0.874142772691761
NECAP2	0.227369821620043	0.0802771666101241	0.00462130217235505	38.9279085035519	0.363182663495749	0.148718779282033	2.44207668492896	0.0146030443414122	0.140671474645905	0.956059741617816	1.0458651128757
LINC01772	0.137902842555791	0.137833633832165	0.317067573244137	6.33540729300497	0.232011945668396	0.253687721352029	0.914557253429091	0.360424108269424	0.689293576709813	0.648132709933592	0.702885775872139
CROCCP3	-0.169057085177949	0.067809486536806	0.0126626579033934	65.8580754143306	-0.224427215188931	0.117073722604773	-1.91697342662084	0.0552413076761153	0.288188642166357	-0.408360539102726	-0.490590964716849
NBPF1	0.0921180287585364	0.0939354381088091	0.326764100912938	69.6417142995471	0.160535597394983	0.153607222088923	1.04510448930617	0.295974679436615	0.634830552399839	0.490550751134258	0.515992611389213
CROCCP2	-0.0650489625979639	0.0822619244472546	0.429087438637501	78.5345176943488	-0.0573176196768723	0.136220929874208	-0.420769552298621	0.673923367134794	0.884107236025356	-0.0503858674185104	-0.053640254794707
CROCC	0.094441344429433	0.103700040414796	0.36244473460575	58.7495983408371	0.173635792434874	0.175137761848315	0.991424068701173	0.321478552387525	0.655389506860868	0.498547128185179	0.550246416535824
ENSG00000290851	-0.0321108991958918	0.212948662576121	0.880140002894318	4.33635485668536	0.0901975990242026	0.390670803523736	0.230878781343901	0.817408975464592	0.941130988920168	0.062980205728354	0.332075953411324
ENSG00000238142	0.0229077463077212	0.0992795800256398	0.817516984110167	13.9836355304987	0.0840361420902764	0.187283428109885	0.44871104153951	0.653640118470525	0.873739259226624	0.252343123470858	0.315965250891913
ENSG00000290122	0.268659481901726	0.270545942624137	0.320696695655504	7.22257913360443	0.389260821422993	0.454310375088526	0.856816931260137	0.391546066968491	0.713784028556029	1.09817030199181	1.11405311599338
ENSG00000226526	0.355032753739077	0.152227249650076	0.0196872839152652	5.0824236735344	0.655222180353322	0.292247253903829	2.24201312963898	0.0249605237469117	0.187299197276444	1.39544942655719	1.80947700377414
ATP13A2	0.025158743092094	0.123809401623519	0.838974466344508	35.434905043471	0.0751074589747087	0.19902864913735	0.377370088679429	0.705898592285882	0.895310499023169	0.260090593715102	0.292618928892494
SDHB	-0.0845975582185159	0.055655720320114	0.128507077062294	70.4841064376663	-0.0936308234332709	0.106336760319287	-0.880512281473825	0.378581854920244	0.70523287522242	-0.117668132741327	-0.14859039881418
PADI2	0.128655187526619	0.091088516091381	0.157826506637275	983.419128511386	0.156972532351336	0.140151486456703	1.12002046014567	0.262705043333799	0.602820569000291	0.616304173942365	0.506676067982178
PADI1	-0.0185434142917142	0.260850199144176	0.943327427747749	10.3666804365164	0.0118692559385351	0.418564337704509	0.0283570645402532	0.977377367951137	0.993470043354087	0.109676712055718	0.127266498793035
RCC2	0.0263700139091348	0.0385341380110866	0.493767671559208	174.089070707588	0.0730100759139235	0.0732255343157219	0.997057605604222	0.318736549373683	0.652693777900398	0.264259539969443	0.287134785300497
ARHGEF10L	-0.0153987670257469	0.046439176889942	0.740198865739535	200.568901361535	0.0248967060695659	0.0835838263818575	0.297865115145887	0.765806114116579	0.922954516363876	0.120499944363672	0.161330093799573
IGSF21	-0.178878576333305	0.0706457692745632	0.0113398020217035	711.424868570474	-0.236344292420612	0.117286192198761	-2.0151075586126	0.0438933804345486	0.256343408856393	-0.442164101599338	-0.521751206237538
UBR4	-0.0142746351089033	0.0363185061728956	0.694289746095309	141.314982216615	0.0113645730155713	0.0742186389675202	0.153122897073668	0.878301359549662	0.966051061391439	0.124368976357325	0.125946876417079
EMC1-AS1	-0.134802638882412	0.0663920899965174	0.0423156834886539	32.8642150975422	-0.176065322528276	0.133025993518467	-1.32354074471794	0.185655615838407	0.519566489445027	-0.29046374544664	-0.364136446850896
EMC1	0.0049517942248076	0.126917644183677	0.968877786583006	21.0615646400237	0.0556352696718618	0.220527521739521	0.25228265947493	0.800822590476614	0.935075140231298	0.190542411255182	0.241703917617733
MRTO4	-0.143974327732932	0.126206733155367	0.253960790579871	15.3952972414504	-0.163791169953629	0.235617467228511	-0.695157162498391	0.486956814829371	0.780291051624392	-0.322030821398133	-0.332042540664657
SLC66A1	-0.01151380590604	0.113893911686861	0.919477131773477	11.5740271462806	-0.0297873707088068	0.216566102717293	-0.137544012359549	0.890600806467185	0.967688776961496	0.133871185444035	0.0183446111495199
CAPZB	-0.0493954162902242	0.0590940535120295	0.403223568410023	811.891012987855	-0.0451397784294623	0.0981481513108664	-0.459914708800681	0.645577442068288	0.86905871571706	0.00349043532791666	-0.0217981791672128
MICOS10	-0.243333855305438	0.142173662444056	0.0869841393887449	180.465227408823	-0.334771972530595	0.219829098463247	-1.52287379091702	0.127790284042198	0.431854583939881	-0.664005980445095	-0.779115509994368
NBL1	-0.0366309255077369	0.190108462435651	0.847206180689905	25.167916041833	-0.00384686271774948	0.299860283298903	-0.0128288504080245	0.989764339090518	0.99636808174627	0.0474232002286878	0.0861726933592911
OTUD3	0.0486146023488505	0.106137232110372	0.646927057547007	29.7510387705312	0.104650105939747	0.200050322946059	0.52311890527647	0.60089151018007	0.843267363122239	0.340820860815648	0.369865723277926
LINC01141	-0.113847494567488	0.116288051358884	0.327573638885182	281.368302963059	-0.147726459795452	0.179597917536956	-0.822539937107313	0.410769666688639	0.729240693499735	-0.218340427381152	-0.290037253734245
MUL1	-0.226476894527366	0.120511173948218	0.0602032639019426	11.7878160530933	-0.259847578895581	0.222172407743613	-1.16957628327747	0.242171526195936	0.582917674375188	-0.605987771381823	-0.583206550434095
PINK1	-0.180662748822956	0.296784038798942	0.542700289357273	8.57260962866873	-0.207225705623794	0.47405176381769	-0.437137294785993	0.662011781666041	0.877471129696547	-0.448304858161113	-0.445613225448269
PINK1-AS	-0.0761754469150283	0.211066592114328	0.718168841776637	4.6686946864099	-0.109514179669664	0.380956898992595	-0.287471312264626	0.773751464830259	0.926267003440006	-0.0886809492986551	-0.190121489606255
DDOST	-0.108935067059382	0.0872296195875319	0.211726834235733	32.2413795051837	-0.157703324650293	0.157848265876566	-0.999081768649986	0.317755082090293	0.652496540955277	-0.201432857272534	-0.316124314550603
HP1BP3	0.165874304274358	0.0392350139251956	2.36080634783706e-05	394.718355274175	0.279237403076293	0.0642979653269979	4.342865309286	1.40636362415191e-05	0.00260462619609236	0.744404756547365	0.826368793574072
EIF4G3	-0.0316872443162016	0.0244342843553721	0.194687836160499	1120.73186786836	-0.0143989302598703	0.0477237332648073	-0.301714247290215	0.762869906375169	0.921999859370991	0.0644383391193099	0.0585816182355207
NBPF3	0.173840535363017	0.203373805911567	0.392671118496812	15.4299254268279	0.306071856151439	0.323636399890572	0.945727539469998	0.344287572235817	0.675518330354905	0.771822893590751	0.896534323480532
USP48	-0.0390342961131664	0.0505494876554905	0.439996195389361	148.371591733506	-0.0222153507333629	0.0920369409635774	-0.241374284073114	0.809265041937022	0.938950242501653	0.0391512904770961	0.0381435909368662
LINC00339	0.0710270442064399	0.106057967207811	0.503048910008987	10.448519218078	0.176997952242901	0.220192366848785	0.803833278945825	0.421493267443566	0.736395106150508	0.417959898773401	0.559037641901953
CDC42	-0.000402898475912777	0.0345476463585041	0.990695192850977	173.862309814798	0.0314986019959125	0.0599727763004832	0.525215004856442	0.59943373519412	0.842424249647603	0.172112654867298	0.178592436533454
CDC42-IT1	-0.217768914797199	0.143687397221305	0.129627050183103	5.73496023750531	-0.362242503996257	0.271620887310145	-1.33363272457997	0.182324252690576	0.515127487316575	-0.576016687320172	-0.850944229279332
ZBTB40	0.0850887764125771	0.0626473450066709	0.17439439519244	87.5469154662709	0.157700859851021	0.107269825359079	1.47013253096224	0.1415258633077	0.456289140733132	0.466357503161772	0.50858046621298
C1QA	-0.132492071983478	0.1063010153291	0.212622805873097	282.315736365727	-0.129116014707732	0.170416648547194	-0.757649066616729	0.448661097953203	0.7542631627776	-0.282511247059656	-0.241375492761583
C1QC	-0.13604158601214	0.109879892457242	0.215681375604692	417.025147451808	-0.142792766228419	0.168891624338094	-0.845469790393927	0.397848592712586	0.718500164821105	-0.294727947905034	-0.277136852054451
C1QB	-0.13177469916414	0.0915362783169474	0.149983466787654	523.329206258676	-0.135969192067774	0.144396121210131	-0.941640197314621	0.346376882236981	0.676660662249528	-0.28004219663256	-0.259294874970108
EPHB2	-0.434321686317873	0.0994239408994717	1.25170805341052e-05	148.022293432013	-0.598120047305595	0.160117552220014	-3.73550581440148	0.00018733825071719	0.0109816307610779	-1.3213470073421	-1.46770629903294
KDM1A	0.00521579285284517	0.0455671413380598	0.908870059401986	78.3486684203162	0.0126242200718656	0.0868901422271931	0.145289439610501	0.884482352226355	0.967474688673841	0.191451040503096	0.12924054530433
ENSG00000240553	0.161529471062375	0.0903398019261361	0.0737726053918762	15.3857801087796	0.233117537098198	0.174272184180712	1.33766348424523	0.181006159539859	0.512991286928335	0.729450729842518	0.70577662698488
LUZP1	0.0208716232245522	0.0461718034558043	0.651238275688597	190.105378228135	0.0655253620995481	0.0861363333908132	0.76071687196447	0.446826195123413	0.753020075043457	0.245335204530243	0.267564089765426
LINC01355	0.0363690258361648	0.0798747081507774	0.648874773660396	25.9864236779865	0.119248003293202	0.146899116744227	0.811768007433495	0.416924762833173	0.733261979664894	0.29867409263087	0.408035653570782
HNRNPR	-0.0286525640901041	0.049090025422571	0.559439764595919	130.699269356543	0.00556632035366589	0.0941899762523879	0.0590967380515161	0.952875056760696	0.987654339390456	0.0748830873818161	0.110785864213297
RPL11	0.0888347607461969	0.0500970512461872	0.0761867459269249	139.478522452799	0.188865780840137	0.0937006895726931	2.01562850499211	0.0438388367654759	0.256274700377867	0.479250414587325	0.590069110291944
ELOA-AS1	0.135385333942196	0.0713046367636137	0.057605370452525	34.9884367975889	0.220965485237791	0.135295690432773	1.6332041658606	0.102426064124216	0.386905904062475	0.639467960517305	0.674001984295183
ELOA	0.112476331825537	0.0847345538953612	0.184377628841331	37.5935383738341	0.213693351044458	0.150337945518679	1.42141992367395	0.155194717750425	0.476851893538618	0.560619863773539	0.654987132462833
PITHD1	-0.582257083123587	0.188147843473796	0.00197026348526241	11.2230043266058	-0.76648464484033	0.315084226422729	-2.43263413577544	0.0149894383375257	0.143112380102266	-1.83051036678332	-1.9079385322158
LYPLA2	0.0420268729652162	0.0992654508558793	0.672019016455115	17.0638994038637	0.0605531889902594	0.186120919668241	0.325343271987883	0.744921284334259	0.913142377443441	0.318147244517677	0.254563073496419
GALE	0.163699510474311	0.0792438271761152	0.0388502144518153	19.934590595934	0.250151951759078	0.173964562075428	1.4379477565702	0.150448878008182	0.469996394563557	0.736919561379516	0.750317453957574
HMGCL	-0.145587993457947	0.0619156181700948	0.0187032336561484	49.4817792714261	-0.169927414960579	0.11578540819238	-1.4676064766144	0.142211147727587	0.457186479700837	-0.327584728571835	-0.348087320162967
FUCA1	-0.0733454597365126	0.0762105100934778	0.335845651106217	24.7597185344054	-0.0867791140706487	0.14173524038938	-0.612262086918159	0.540364369428044	0.809258517694628	-0.0789407126135769	-0.13067485505977
PNRC2	0.126304699686398	0.0705572931494828	0.0734376335701346	39.5257836402108	0.218927973815099	0.122572116140582	1.78611564121161	0.0740805361275653	0.333061534907014	0.608214275845669	0.668674390389569
SRSF10	0.129468225630342	0.0477970071109275	0.00675453743692744	128.434494011968	0.232468594208388	0.0820690914872522	2.83259616983206	0.00461716751257865	0.0762475380849835	0.619102484699519	0.704079800087941
GRHL3	0.57753897539738	0.1920990261293	0.00264304583468184	8.82907050822903	0.84083854099757	0.336786519878579	2.49665141378199	0.012537213219105	0.130959003738731	2.16127030352352	2.2948183769499
GRHL3-AS1	-0.102378819011331	0.139803794625217	0.463983295989294	6.87303927824003	-0.0774555013285266	0.264798799228572	-0.292506996082213	0.769899011574611	0.925022514940951	-0.178867593288691	-0.106295888704033
STPG1	-0.159935277715891	0.21225953767792	0.451155974813412	13.292592500281	-0.16138607901517	0.339955656707241	-0.474726852844078	0.634981675575773	0.863972618418101	-0.376965144681623	-0.325753816251395
NIPAL3	-0.028261948341604	0.0645775060994683	0.661644479390925	64.5831730483631	-0.0362943080076802	0.116033812223045	-0.312790791859134	0.754439611647514	0.917926668308444	0.076227506844983	0.00133056199543391
RCAN3AS	0.0610038197108414	0.1750756767414	0.727507832814998	4.50879741642387	0.174076570627486	0.313407004420835	0.555432929615513	0.578598574091883	0.829657897028745	0.38346201140629	0.551398943675813
RCAN3	-0.2828565025225	0.0940552225835625	0.0026354049052948	30.9402692480833	-0.366627841412661	0.160970465160109	-2.27760938037916	0.0227498611186568	0.177887070908209	-0.800034843486427	-0.862410813777213
NCMAP	0.185670132483755	0.131016407716045	0.156438562872529	40.4659839373541	0.301625078056374	0.221475394854121	1.36188978579334	0.173232670160164	0.504268859220213	0.812537945842524	0.884907086639037
SRRM1	-0.0413162274989106	0.0354718914380103	0.244116300161328	182.64269720606	-0.00479833731154315	0.0727477646902243	-0.0659585532555605	0.947410823271296	0.985395987458906	0.0312973496659881	0.0836848200689687
CLIC4	-0.66259246132395	0.230842119531646	0.0041004698598444	49.4446487210639	-0.889994146199481	0.366036232442041	-2.43143729313847	0.015039051308687	0.143207180829889	-2.10700829716165	-2.23088566242483
RUNX3	0.240148380428092	0.145415068064126	0.0986429812199913	28.4084040763655	0.410041604110804	0.234909778941629	1.74552803190323	0.0808929973467021	0.344922126490993	1.00004092578342	1.16838977883045
SYF2	-0.146468373277375	0.111324069577047	0.188276880821156	20.0941122871848	-0.140837023210937	0.195052841031212	-0.722045485040641	0.47026651308236	0.769368297360066	-0.330614815732334	-0.27202306252432
ENSG00000284602	-0.364780940280621	0.16058424977767	0.0231115247548954	7.31059746003564	-0.417505140816711	0.298345155208302	-1.39940311926705	0.161692132036646	0.487671407905663	-1.08200199164665	-0.995442504898247
RSRP1	-0.0277974473139543	0.0575755823727295	0.629238291704774	349.780676880856	0.00376395013037643	0.098414647898375	0.038245832411687	0.969491678627379	0.991289339188613	0.0778262243176691	0.106073107018261
RHD	-0.0367968062282009	0.289007555728894	0.898686133966448	6.97950134027879	-0.0157220873661709	0.484701744624028	-0.0324366221919959	0.974123857558146	0.992531452379264	0.0468522727378934	0.0551218861048494
TMEM50A	-0.0251403694836968	0.0696914496624467	0.71829515057024	45.3546386195299	-0.000588578939058156	0.130908394164056	-0.00449611304772817	0.996412632902055	0.998365770413624	0.0869713424135597	0.094692308321343
MACO1	-0.0535170316861893	0.0412541876043069	0.194544875049992	107.991432678518	-0.0642932779849863	0.085489803674281	-0.752057850430279	0.452016269977895	0.756512980721426	-0.0106953213378144	-0.0718798947182252
LDLRAP1	-0.600409300810253	0.135167315957943	8.91385662886174e-06	15.1151873227259	-0.844769002576123	0.248983046951942	-3.39287759916914	0.000691625353610355	0.0251802860221844	-1.89298658503952	-2.11263297590492
MAN1C1	-0.154126735202701	0.0479744216937218	0.00131500139231469	136.968441920151	-0.220152567064227	0.0820193258192851	-2.68415479967848	0.00727134301113565	0.0975031399153226	-0.356973330123835	-0.479413805637305
ENSG00000233478	0.27892878658956	0.124621839259686	0.0252079184011402	9.6808853114196	0.465948173420456	0.241305694630107	1.93094561707173	0.0534897780826748	0.284913161248824	1.13351514701798	1.31457178037446
SELENON	-0.124036383482245	0.0760550783099782	0.102916537908874	25.4842360003569	-0.099749577728595	0.149506837236952	-0.667190742390617	0.504650303704912	0.789031013258625	-0.253408497774235	-0.164589444380585
MTFR1L	-0.143236701887268	0.182064613832153	0.431436695941653	18.4975613370451	-0.167838556887285	0.281564315335071	-0.59609314016782	0.551113006597996	0.815109757473242	-0.319492064199393	-0.342625467327673
PAQR7	-0.276840125971495	0.0742131764054278	0.000191224149905479	33.3337007858053	-0.364426821128097	0.133531080036935	-2.72915355007461	0.0063497130079389	0.0912031647287004	-0.77932770670566	-0.856655684199247
PAFAH2	-0.0717811608074864	0.0904357885610184	0.427355449356458	23.4818246563347	-0.0235367002307259	0.168930761705002	-0.139327497213487	0.889191362155228	0.967583643821936	-0.0735567158482908	0.0346885852613461
PDIK1L	-0.327807688485822	0.0732408825501814	7.61444741313663e-06	27.3617085972922	-0.414604353694215	0.139513265933767	-2.97179161364515	0.0029606756057152	0.0593801353121177	-0.954747625891104	-0.987857656232772
CEP85	-0.254110840019393	0.0978371291494379	0.00939641141772841	21.0462260427109	-0.350366574407082	0.176131408233687	-1.98923393573407	0.0466753878060524	0.265143676753824	-0.701098156219703	-0.819891578777277
SH3BGRL3	0.0467175544526428	0.174511687401017	0.788926827911815	27.3903060703073	0.131975975771457	0.276325728349192	0.477610161601309	0.632927697033604	0.862555512465866	0.334291610205515	0.441316187780691
UBXN11	-0.556009838339989	0.198203135664885	0.00502771796526807	10.2942773552544	-0.746870711571142	0.337769288151216	-2.21118597152259	0.0270229614324734	0.196533032167729	-1.74017272198257	-1.85665289514586
DHDDS	-0.228800398059307	0.0590618986377607	0.000107103587937946	37.8076619700531	-0.290832863284332	0.108637111848369	-2.67710415286319	0.0074261546127091	0.0987690112870571	-0.613984795012011	-0.664225488750102
DHDDS-AS1	0.122176423829204	0.10669074604435	0.252148905240959	14.368765178335	0.20209084421188	0.190787483071286	1.05924582136434	0.289487841950241	0.628395639932415	0.594005595235513	0.624649415578073
HMGN2	-0.408697317835663	0.164552072180002	0.0130026769549822	23.7731081798465	-0.517181338876332	0.267632561318171	-1.93243055452243	0.0533063858150798	0.284495751758084	-1.23315317529326	-1.25607137765109
RPS6KA1	-0.0923332545967409	0.0354007642039203	0.00910123847990653	239.0658965117	-0.105034719497089	0.0612796060265124	-1.7140240662064	0.0865243060487193	0.356693834223746	-0.144292816492486	-0.178408797127543
ARID1A	0.012159231204627	0.0278596383954445	0.662513080058587	468.138356377936	0.0616138768717555	0.0501294039109035	1.22909653945345	0.219035612481378	0.557717555552664	0.21534893427026	0.257336512815719
PIGV	0.254497793650204	0.152491877218765	0.0951318707181531	8.13297332721557	0.378392181529701	0.26792767298131	1.41229227022061	0.157863921459411	0.480956936730904	1.04942866935216	1.08563428161879
ZDHHC18	-0.0988430970014973	0.189732939445428	0.602395279580292	12.7171950656561	-0.137571240961751	0.311697270028109	-0.441361712758488	0.658951155644334	0.876914181258209	-0.166698361749458	-0.263483840896381
GPN2	-0.00388204912022389	0.125840019007468	0.975389896903151	17.1264380269495	0.0271886080221273	0.217609842519747	0.124941995763175	0.900569471032099	0.970147742131744	0.160138130390333	0.167322856705707
GPATCH3	0.0763428042216016	0.115311642912251	0.507935115441454	9.04059903625878	0.114669288571154	0.221523997426767	0.517638223863591	0.604710707397816	0.845747852669004	0.43625565682553	0.39606343472722
NUDC	0.0962951067149964	0.113367654069324	0.395655704445542	53.4676498213889	0.187641825990805	0.194718243294327	0.963658169959833	0.335217332564298	0.666556063959952	0.50492739858228	0.586868767794019
SLC9A1	-0.207390305461899	0.0814688469256304	0.0109077806522351	23.0713541840099	-0.256897824515433	0.143672041405692	-1.7880850164161	0.073762292623569	0.332489713381513	-0.540295638067642	-0.575493664369399
WDTC1	0.0620493526460031	0.0567724585631858	0.274416572780815	96.2940441877244	0.121279102126908	0.0990913231833651	1.22391242977435	0.220985264106338	0.559312871858763	0.387060521791012	0.413346480125001
TMEM222	-0.24954524591381	0.121868591533149	0.0405934820851868	25.712464335944	-0.316468379202692	0.201819092118296	-1.56807949080057	0.116862582240166	0.413373108899164	-0.685384315699869	-0.731256091304216
MAP3K6	0.515725086999625	0.151999991090443	0.000691497096513181	11.3276440876643	0.816550756987303	0.289718506585215	2.81842802039687	0.00482594300659315	0.0783617861261168	1.94851955044946	2.23131176362106
WASF2	-0.0669571356816087	0.0365175916670922	0.0667195772941752	616.767422998655	-0.0596122352662525	0.0644245732635104	-0.92530275710831	0.354808445003654	0.683669649985177	-0.0569534086469283	-0.0596401131972472
ENSG00000241169	0.331523719434657	0.135166658902069	0.0141787206969934	6.62310497437302	0.483091952463991	0.292445290712185	1.65190539156068	0.0985538388156322	0.381411116361285	1.31453614182536	1.35939856845247
AHDC1	-0.0436219762262001	0.0579839581135508	0.451863984686147	69.2611118841639	0.016994911702131	0.11908218317462	0.1427158223763	0.886514620187546	0.967474688673841	0.0233614344397228	0.140668834654462
FGR	-0.0860898071517606	0.132287490961946	0.515189714120608	43.4777448847795	-0.0961667902475704	0.218986475093037	-0.439144884206724	0.660556558287396	0.877269344975575	-0.122804148166839	-0.155221331624781
IFI6	-1.36841648628533	0.455982728590939	0.00269070693590218	11.8611040495015	-1.86645137878222	0.631552991397932	-2.95533613838304	0.00312328558586006	0.0611101712352786	-4.53631013758353	-4.78408244133064
FAM76A	-0.303577746914308	0.0875863401837275	0.000528184954009879	21.2247403028673	-0.383133616571649	0.172538551423033	-2.22056817686082	0.0263802232181779	0.193441653772977	-0.871353125886356	-0.905569377780887
STX12	-0.0752900243351808	0.0355233172974252	0.0340521472980767	193.81067272848	-0.0725405195945277	0.0651450965501088	-1.11352232840319	0.265484164137601	0.605911640849217	-0.0856335059888411	-0.0934444138898877
PPP1R8	-0.199018539005183	0.0896439147042218	0.026411916644201	29.026678690197	-0.225911029103157	0.172655693738548	-1.30844818500601	0.190721338299556	0.526796267363896	-0.511481731284016	-0.494470775096539
THEMIS2	0.0494444599189508	0.0828538178871248	0.55066266640397	118.161729041281	0.088397624218975	0.137696787868509	0.641973030651874	0.520890694122701	0.79815797668139	0.343677060733812	0.327369459648496
RPA2	-0.0144275008702667	0.0815567974772259	0.859585942778952	53.4185041950911	0.00765801623465651	0.134957112230223	0.0567440730473893	0.954749065337863	0.988083708286922	0.123842843692122	0.116255137221465
XKR8	-0.342932981976835	0.134521090570444	0.0107943163534924	7.85998410753509	-0.479038367542562	0.25508205155181	-1.87797755517606	0.06038423560958	0.302133965095859	-1.00680579055424	-1.15633683905825
EYA3	0.0314072058305696	0.0275903702880673	0.254978783799828	211.504874187997	0.0971911199750321	0.0578798098025914	1.67918865501663	0.0931152823069717	0.371038413657871	0.281596523654532	0.350362299775556
ENSG00000289576	-0.262897505390516	0.111393875792667	0.0182714158026897	41.1029223679936	-0.355618722002237	0.189248611040181	-1.87910875566073	0.0602296448580547	0.301909449385334	-0.731340060153775	-0.833624659832778
PTAFR	-0.154259932051798	0.0748689837850045	0.0393604727394182	189.36678233295	-0.178727360643774	0.116427840440867	-1.535091263112	0.124761412087829	0.427089762944111	-0.357431766418443	-0.371097025271558
ATP5IF1	0.197326893298154	0.138033935066987	0.152845213080903	25.0324218760055	0.359469469523145	0.231770114834649	1.55097420467518	0.120907865834295	0.420144459567366	0.852658130900444	1.03615601904757
ENSG00000270605	0.245321249319347	0.141344477362407	0.0826298611404957	6.35528498917638	0.414976180837012	0.266601743087889	1.55653963860322	0.119579824543743	0.418126494180875	1.01784488183107	1.18129248975542
SESN2	-0.10783762133059	0.119965357834848	0.368702548065628	23.6852728462453	-0.123579929707187	0.214261602212471	-0.576771238668511	0.564094001149603	0.823007177593143	-0.197655673676578	-0.226899984854539
PHACTR4	-0.08092598297937	0.0275877858005272	0.00335272730203478	276.886138119173	-0.0554757157007325	0.0609150787018328	-0.910705803603655	0.362450405384401	0.69048207072261	-0.105031322190436	-0.0488241265076595
RCC1	0.0710348029317566	0.0819608921272013	0.386111101447676	29.5715092197052	0.191843222953899	0.153357247044659	1.2509563561612	0.210950400964907	0.548388485583912	0.417986602718045	0.597854393006403
SNHG3	-0.0649651733652358	0.0978261468619669	0.506633969447815	34.0992859455945	-0.0571251456012676	0.168587889637266	-0.338844894044158	0.734726579209999	0.908777937842794	-0.0500974820277111	-0.0531369821746079
TRNAU1AP	0.196236420934604	0.0692672849045727	0.00461087985792189	65.7021445338713	0.297309185816195	0.120749976196722	2.46218835962193	0.0138092122783128	0.137760762915184	0.848904948200484	0.873622084287646
SNHG12	0.437254943347728	0.100963142396647	1.4854341033356e-05	52.1843859985714	0.642843294430773	0.166799485289891	3.85398847792327	0.000116209066443733	0.00858402115655757	1.67844137564923	1.77710924550551
TAF12	0.00647830419225293	0.0672778774845956	0.92328886751945	38.1565686089191	0.025300559649768	0.122300679537287	0.206871783096303	0.836109993651915	0.949474664845263	0.195796346148571	0.16238607211149
RAB42	1.1443571689536	0.271479459147833	2.49487885367175e-05	5.55954012525569	1.73845710838693	0.453305152184202	3.83507026119241	0.00012552840525449	0.00887219935263471	4.11214252109371	4.64187133377292
YTHDF2	0.0191799781577911	0.0384293257436967	0.617710739882044	94.9722353491168	0.0885346913193923	0.0853320605572689	1.03753138903723	0.299488274872986	0.637608605498966	0.239512908421453	0.327727856583458
EPB41	0.122129175623999	0.0355343798384997	0.000588347665107316	398.266716389553	0.208773299979396	0.0606574855653861	3.44183900854821	0.000577773998217449	0.0229297326808099	0.593842976582986	0.642122402588137
SRSF4	-0.0832710106177035	0.0336613932071829	0.0133690557857038	223.919368849025	-0.0659554939621854	0.0597748473966718	-1.10339878451714	0.269854024304588	0.61057303765979	-0.113102427389717	-0.0762261828476142
MECR	-0.277936113355901	0.0833288390601266	0.000851727256352049	26.7399053599404	-0.375450902842923	0.161136645995331	-2.33001562446449	0.0198053253339917	0.167833058649257	-0.783099870978707	-0.885480960909258
LAPTM5	-0.10810217821163	0.0492265258596243	0.0280908857221834	461.691205923209	-0.107490814273621	0.080583031500813	-1.33391375667639	0.182232122563156	0.515127487316575	-0.198566224317076	-0.184830884099589
SDC3	-0.158134281464249	0.191454858862216	0.408826112420652	12.1479826922359	-0.146853761745591	0.326844194565904	-0.44930815412106	0.653209376385466	0.873700946740667	-0.370766484174219	-0.287755361834106
PUM1	0.0368954616523548	0.0202804899555754	0.0688719420599378	465.446665712842	0.0870053228086596	0.0464064224426176	1.87485520816097	0.060812645617356	0.30285455898059	0.300485976970178	0.323728932078557
SNRNP40	-0.202585270838514	0.0524388054191634	0.00011187916964392	50.2310753869784	-0.268832042202799	0.0993656238018329	-2.70548336453799	0.00682050643298885	0.0947083658323699	-0.523757692289276	-0.606698723988397
ZCCHC17	-0.0864225745569479	0.074353448107727	0.245105097356525	49.4206012034801	-0.101248348877564	0.132456978562578	-0.764386670874651	0.44463684954143	0.75258467553509	-0.123949465471529	-0.168508364269931
PEF1	-0.237343791863341	0.142137504007345	0.0949553372964846	11.0486507998174	-0.272585043743467	0.272344232123886	-1.00088421780665	0.31688278739894	0.652188291580234	-0.643389407999966	-0.616511904868339
ENSG00000269967	0.22531250200013	0.149319141916204	0.131316040412942	6.28445816028598	0.37125713416456	0.260002594300725	1.42789780680094	0.153321274991885	0.473330127705819	0.9489788685358	1.06697787830471
PTP4A2	-0.0119203549271677	0.08669918003728	0.890642724702453	64.2624549621525	0.0308995888580127	0.14881201928678	0.207641755055183	0.835508699028324	0.949474664845263	0.132471926917377	0.177026163722751
KHDRBS1	0.0550120144307431	0.0502946903098103	0.274045476300971	197.600098099215	0.12527421924947	0.0872689795228064	1.4354954066666	0.151145976319919	0.471308260970428	0.362839443911242	0.423792734019498
ENSG00000203325	0.353880244851692	0.103606702092598	0.000636389658408508	11.2449717526422	0.570186519605719	0.198326966184057	2.87498231116266	0.00404050133626656	0.0706341540029416	1.39148272683855	1.58712955437418
TMEM39B	-0.000326635347298311	0.0648559352760948	0.995981613744724	33.9755583605848	0.0709098191476426	0.112710269075075	0.629133616036443	0.529261584417389	0.803353579673335	0.172375136948026	0.281643127671662
KPNA6	-0.00373573333132793	0.0469567347742949	0.936589657058426	143.556225214535	0.0522622885522048	0.0849023677255203	0.615557492120394	0.538186613652363	0.809064362865708	0.160641719390817	0.23288439716906
TXLNA	0.00141541729870097	0.0604937260731002	0.981332996861895	48.0145594003931	0.0402977182924313	0.111340749090407	0.361931445779212	0.717403260376269	0.901311624314524	0.178370925628171	0.201599972998791
TMEM234	-0.0797708791261201	0.182883046118423	0.662702360748041	8.08303921674512	-0.0460054928644329	0.323549517345174	-0.142189959799423	0.886929962130916	0.967474688673841	-0.101055691130368	-0.0240618106229119
EIF3I	0.114320123691385	0.199780981303151	0.5671680212611	7.43209623947156	0.24349237388485	0.340322834404987	0.715474688351626	0.474315775856359	0.771031021698153	0.566965818026521	0.732904287041521
ENSG00000291132	0.781291992364762	0.194431626128384	5.86100826870783e-05	8.02099351626683	1.17508517418985	0.337569875142051	3.48101314933795	0.000499520967768513	0.0205253326273756	2.86254648796263	3.16879155135036
HDAC1	-0.142936177057791	0.0545771246949382	0.00881941647922024	47.9505767253391	-0.169184912375193	0.109852967932759	-1.5401032449005	0.123535188955892	0.425085744265904	-0.318457719241552	-0.346145857550906
BSDC1	0.0281205725718399	0.0451476404834798	0.53337778889067	88.5845967571637	0.0784848569766199	0.0823111343269209	0.953514462149144	0.340329472190183	0.672371287135565	0.270284604618253	0.301449998407699
ZBTB8A	-0.495848469082469	0.166762382058579	0.00294536458911315	11.6363404099025	-0.64299525817488	0.282420285644271	-2.27673184561813	0.0228022436073151	0.178002364726866	-1.53310960158568	-1.58504399700987
ZBTB8OS	-0.405855240740055	0.0793826580825357	3.17681279926007e-07	76.3302445954021	-0.569912177395738	0.147655523807356	-3.85974166560333	0.000113506956167028	0.00848248767753476	-1.22337132758786	-1.39394962010176
RBBP4	-0.124610681995548	0.0508056504079576	0.0141791146584962	94.8916411221701	-0.128916888454111	0.0883107794881696	-1.45980920111096	0.144342519081919	0.460790617924614	-0.255385115721456	-0.240854826323386
SYNC	0.115358655433091	0.21631556660847	0.593833722650684	9.29406927692058	0.228210381980054	0.362223343682134	0.630026711310794	0.528677108077163	0.803038721516471	0.570540231736227	0.692945616856463
YARS1	-0.397919927917213	0.173937659327065	0.0221540781630263	77.1523671307592	-0.527489770632327	0.266220618475986	-1.98140089093028	0.047546333937964	0.267662819997023	-1.19605960488771	-1.28302540479815
S100PBP	-0.062708835974729	0.059808913085298	0.294414534140419	137.805899690005	-0.0552784521690819	0.101487955832866	-0.544679924976678	0.585973674136069	0.83498634944077	-0.0423316305101594	-0.0483083306317113
ENSG00000287691	0.200860174212209	0.115270794566577	0.0814197558548327	9.68538529549573	0.232105793405727	0.260386519280367	0.891389439235184	0.372720281345449	0.699603589840828	0.8648189606876	0.703131164745985
RNF19B	-0.242509748628211	0.0617186921908801	8.52021596100688e-05	66.0905800655654	-0.307810594518628	0.109687736282534	-2.80624438930683	0.00501226615659545	0.0801648926347099	-0.661169573923227	-0.708618102429534
ENSG00000236065	0.311392326182553	0.101398065934368	0.00213351144131931	12.2753772229832	0.429630234835095	0.201123642724249	2.13614982811415	0.0326672034029287	0.218105638602939	1.24524800632973	1.2196092559356
AK2	-0.0550746413674672	0.0505947667136935	0.276354921863413	68.0549179433691	-0.0340478635712052	0.0972637080778209	-0.35005722323442	0.726295753146165	0.904856197116052	-0.0160562950813683	0.00720446461790519
AZIN2	-0.316348310158249	0.0527582490669532	2.02004796163621e-09	122.293715618803	-0.41914379535583	0.0990290404040996	-4.23253415003785	2.31072812764487e-05	0.00310829418349198	-0.915306790956665	-0.999727185631218
TRIM62	-0.112724568452986	0.152452196835673	0.459658511460776	12.7136462580593	-0.10790727486298	0.269500884679396	-0.400396737069524	0.688864327139608	0.89020360647039	-0.214475545512382	-0.185919826656223
ZNF362	-0.0718678516843594	0.0429655743883387	0.0943894158857077	102.661279484948	-0.0813859645784542	0.0778665818509562	-1.04519760138225	0.295931651818969	0.634830552399839	-0.0738550881043882	-0.116573088538765
ENSG00000225313	0.225074613845882	0.0964038186180848	0.0195587628730528	56.1990559635664	0.318088394223826	0.177625268650921	1.79078346588711	0.0733280495386483	0.331467684844141	0.948160106194918	0.927954630767175
PHC2	-0.041847268524934	0.0536543419108284	0.435425083496857	579.015239575884	-0.0243959422300134	0.0898998416801002	-0.271368022168759	0.786107994182247	0.929601942096592	0.0294696151369335	0.0324418776415166
PHC2-AS1	0.274114474030888	0.110797602945153	0.0133605631737101	9.83068738691368	0.478359766705332	0.224200490919402	2.13362497443102	0.0328734919447226	0.218797059146672	1.11694526848517	1.34702506039392
ZSCAN20	0.0314120070792111	0.162102423723656	0.846349116816793	7.3876119895576	0.028519928261393	0.288866619683225	0.0987304393033308	0.921352299863498	0.975992225903402	0.281613048569736	0.170803933432021
SMIM12	0.0982938904089918	0.0909140484991465	0.279619794857444	43.7229681195494	0.196878012394539	0.148224517923134	1.32824188031183	0.184098213050431	0.517166644223226	0.511806802987215	0.611019135663191
TMEM35B	-0.363121601289933	0.0988353664785432	0.000238778333711479	13.6720071317425	-0.503591607124851	0.176538306519613	-2.85259112910377	0.00433643768347304	0.0735525533976217	-1.07629088643996	-1.22053755376584
ZMYM6	-0.0193634235690254	0.0477009774433344	0.684791480548505	161.204866923686	-0.0157000129490846	0.0862689246307188	-0.181989204296794	0.855591198148539	0.957575750669135	0.106854407945789	0.0551796053051586
ZMYM1	-0.0169020916924346	0.055348273906818	0.760079011560344	57.4166230551459	0.0228990166610322	0.095434564603908	0.239944686247298	0.810373137948202	0.939610757299	0.115325808530401	0.15610662471877
SFPQ	-0.0390148587163934	0.0248153003021219	0.115901899766532	293.336293392802	-0.0221939492460966	0.052795303266074	-0.420377341792036	0.674209817802593	0.884117728240054	0.0392181900187438	0.0381995505903244
ZMYM4	-0.00232978601767824	0.0246018674283176	0.924553467573291	386.041806127903	0.0159493726653578	0.0546279264857356	0.29196372059852	0.770314362768006	0.925260573532508	0.165480702304118	0.137935005858039
ZMYM4-AS1	0.434064017242874	0.111939243135863	0.000105459417412235	10.4833308035553	0.627358770396131	0.228258935757688	2.74845218354174	0.00598773678621154	0.0881270542094371	1.66745886104923	1.73662100334915
KIAA0319L	0.0216081309478114	0.0238317088481326	0.364567227207633	280.465758023336	0.0579212260977229	0.0472969950360545	1.22462803511237	0.220715399960697	0.558961969103795	0.2478701133805	0.247681134426082
TFAP2E-AS1	0.154319560587896	0.160647452718475	0.336748264188744	5.59979322699815	0.211461031135505	0.299930971934074	0.705032327178219	0.480790118603256	0.775270274527572	0.704635693565045	0.649150162024351
TFAP2E	0.0901966055090023	0.215860738270525	0.676059514639741	8.58766123997279	0.228969404345672	0.351626192259227	0.651172777757326	0.514934960854761	0.795066279518288	0.48393760554662	0.694930274652368
PSMB2	-0.171359240640339	0.0779753752041166	0.027977114578036	32.8243872471605	-0.258016168523664	0.161254765149381	-1.60005298624599	0.109586829340107	0.401148694396226	-0.4162840870466	-0.578417860354893
C1orf216	0.210492626275814	0.165532869248476	0.203513065395518	11.5425721141006	0.323562670370786	0.291763394673358	1.1089899428029	0.267434520629856	0.607887893832965	0.897971889319026	0.942268523643253
CLSPN	0.0563550402065324	0.241620333345842	0.815576609653398	6.00224928494056	0.065616031082036	0.401045998406575	0.163612232369204	0.87003641443955	0.96344846968137	0.367461863768709	0.267801166973019
AGO4	-0.0986299756284386	0.0378974504415336	0.00925335633682934	331.299675933439	-0.119867086078799	0.0673695063789041	-1.77924839473566	0.0751990473777108	0.335280757335342	-0.165964841600675	-0.217191807090822
AGO1	-0.0868138887186395	0.0694052252028981	0.210997816953759	74.4402246321261	-0.10166444968774	0.120323158029869	-0.844928369171488	0.398150833943757	0.718749998580607	-0.125296288729964	-0.16959636609202
AGO3	-0.0812134958293999	0.0248432215803279	0.00107912879831841	300.955784900396	-0.0638576942994929	0.0566778055360815	-1.1266790182771	0.25987821662775	0.600541642551454	-0.106020882578042	-0.0707409499435481
ENSG00000271554	0.00088246533036822	0.123520227983432	0.994299723337803	10.391547343627	0.0781951531369033	0.247301724496661	0.316193319298746	0.751855778257671	0.916790552514768	0.17653661402678	0.300692493741115
ADPRS	-0.0996923952648726	0.0932674587583956	0.285120488624309	24.6520248576735	-0.115928379728332	0.171598750627348	-0.6755782271404	0.499308469071452	0.786534888159739	-0.169621472555155	-0.206893053564802
COL8A2	0.127885997777767	0.0609277581620435	0.0358188780230948	40.6341129104784	0.25424435183227	0.120480203994528	2.11025831134729	0.0348361123324102	0.22551706154806	0.613656780248702	0.761018078968289
TRAPPC3	-0.0577933020015252	0.0616837158463304	0.348794748842087	35.0560633999725	-0.066312149898301	0.119024748781074	-0.557129089348223	0.577439233951487	0.829240652077873	-0.0254133685844428	-0.0771587508668602
MAP7D1	-0.101882251023834	0.106829815771386	0.340241891564084	40.0569556391721	-0.0956948960219127	0.185981113211081	-0.514540935741701	0.606873847800933	0.846422634023643	-0.177158507903015	-0.153987443670726
THRAP3	-0.03872989433695	0.0251481819973359	0.12354393416282	213.841910140553	-0.0182163201534709	0.0496563412440594	-0.366847812325484	0.713732541125844	0.899020224777813	0.0401989790921594	0.0486000775648772
SH3D21	0.127788560032951	0.140250265971289	0.362218109396408	18.6925824693706	0.227925557283177	0.234314374006388	0.972733995725603	0.330685524574661	0.662875344084641	0.613321419472591	0.692200869954751
EVA1B	0.132259409667371	0.113675563343949	0.244634218635235	9.41091023817873	0.293613658861833	0.248724154825928	1.18047906954321	0.23780973023592	0.578977094342645	0.628709168913028	0.863959185390086
STK40	-0.00458236879360641	0.0520490736170442	0.929845367419463	96.1447493459015	0.0427588689809591	0.0894075612605452	0.478246675986992	0.632474644599863	0.862122726156786	0.157727773401529	0.208035279943807
LSM10	-0.0584271284037232	0.0949387542584233	0.538277941218481	17.5198288118735	0.011360250938831	0.180615553538411	0.0628974123007353	0.949848195451381	0.986599617457189	-0.0275948693423005	0.125935575243773
OSCP1	0.0580222612901768	0.131997388059056	0.66024764298515	7.06846439196718	0.124442085820428	0.287697246972743	0.432545278517101	0.665345151200083	0.879363969515733	0.373200097526209	0.421616908678913
MRPS15	0.161031902769546	0.0953964759469848	0.0914058938620387	13.3695811112451	0.303117653361014	0.190829051847537	1.58842508740855	0.112190248289129	0.40597299390955	0.72773820161061	0.888809805911237
CSF3R	-0.135365832186548	0.0488524333270961	0.00558993967889282	595.033967514351	-0.163324797668168	0.0830388270087086	-1.96684856411857	0.0492006718738854	0.271901744067701	-0.292402141536691	-0.330823091233308
ZC3H12A-DT	-0.201640392544714	0.245242365764069	0.410958161050187	7.80542817374092	-0.248840168401133	0.415866438245005	-0.59836559413465	0.549596017762594	0.814199804195245	-0.520505614580207	-0.554424864886862
ZC3H12A	0.0547215503097515	0.150259630201156	0.715723609766783	7.61795131997451	0.0639346681782881	0.29197676598622	0.218971766340153	0.826672041248082	0.945149249094049	0.361839725852991	0.263404814314883
MEAF6	-0.177176983447355	0.0742019839041708	0.0169511252052506	39.1229354818815	-0.256770258204798	0.141589186801418	-1.8134877670067	0.0697566236819162	0.323917112656689	-0.436307567132815	-0.575160109675409
SNIP1	0.0806935342150422	0.0838645246301081	0.335954607025979	17.3806389745364	0.147766436105226	0.146593383365971	1.00800208517138	0.313453461204885	0.650070750386583	0.451229979045325	0.48260437851382
GNL2	0.021517400994694	0.0618252577935012	0.727813322736414	37.7372416527194	0.0917784620437579	0.110707419649048	0.829018166394844	0.407094127702154	0.725862405177316	0.247557839450605	0.336209523458979
C1orf109	-0.250207095254544	0.100829150888302	0.0130832322039579	13.1862321504043	-0.258334621758796	0.187769161002114	-1.375809639773	0.168880576205427	0.49852734657638	-0.68766226567701	-0.579250537657125
YRDC	0.157211199687728	0.196998618454531	0.424851925725522	5.10849006423091	0.260137898430092	0.354096155223792	0.734653270283839	0.462550686425729	0.764872570113146	0.714588123545651	0.776428261501416
C1orf122	-0.516058098881143	0.321401241941219	0.108350699733584	7.02461576462104	-0.523421791725105	0.537577871229146	-0.973666922948905	0.330221945824736	0.662465658664726	-1.60266701126276	-1.27238863516196
MTF1	-0.173008055426477	0.06478717570295	0.00757596060487378	50.2527184143108	-0.17815480197633	0.116336148666687	-1.53137957563611	0.125675608914362	0.428225307930961	-0.421958970095104	-0.369599924429175
INPP5B	-0.109809731601173	0.064701849339412	0.0896654191304085	127.309828568179	-0.122795296673013	0.119088752221101	-1.03112421939757	0.302482571584291	0.640289014788082	-0.204443273617091	-0.224848361425854
SF3A3	0.165263038675079	0.0755051399305569	0.0286138949186901	64.5369657881018	0.273193063334982	0.125494465823281	2.1769331543248	0.0294855552832169	0.206350444120607	0.742300905455875	0.810564323861345
UTP11	0.0430316532050091	0.0934866941560514	0.645302990168968	13.8485139338165	0.111744411371569	0.182992907632038	0.610648865125771	0.541432065339188	0.809654381326121	0.321605492465361	0.388415596403647
RRAGC	0.0380058227892696	0.0659336041535343	0.564327489054835	28.0197876099495	0.0309801308101409	0.137339979591027	0.225572560170709	0.821533884614786	0.942608578876396	0.304307612757636	0.17723676122347
RRAGC-DT	-0.345107246074036	0.136542344644908	0.0114886282065271	39.1021246603193	-0.468934356406495	0.221952922890475	-2.11276495168255	0.0346208908838287	0.224578865281445	-1.01428916259331	-1.12991732182205
MYCBP	0.00187986513952926	0.121519043449617	0.987657444412527	15.1271461924948	-0.0260468761919105	0.215945435865531	-0.120617859263901	0.903993722477751	0.971093524954059	0.179969460042703	0.0281250892220659
AKIRIN1	0.0551703935452763	0.0709968959812883	0.437110529080008	61.3674300567223	0.129967412350208	0.123762207312098	1.05013812514237	0.293654612350061	0.633003250370452	0.363384552409697	0.436064285816899
MACF1	-0.00742099941119151	0.0351717436183849	0.832892562543191	717.626428961477	0.0265568750153986	0.0688410324274294	0.38577101590384	0.699666262811806	0.893219958679394	0.147957787768134	0.165671029442733
PPIEL	-0.0400823487818276	0.146106693563701	0.783826300908995	18.9252881939543	-0.00960786245906541	0.250791102181727	-0.0383102206397394	0.969440341877598	0.991289339188613	0.0355441076853558	0.0711090884291503
PABPC4	0.0361861490412493	0.0622033952272632	0.560742409973918	100.440380615826	0.0813821057446111	0.111379595575748	0.730673381636262	0.464978678012137	0.767054750353067	0.29804466813022	0.309025595141781
PPIE	-0.711426925950474	0.224955456854625	0.00156408093934415	14.4570060066383	-0.990830146989829	0.359560379888473	-2.755671098404	0.0058571861448199	0.087542668707197	-2.27508652997574	-2.49454713557987
TRIT1	0.181696101260167	0.0715668755594488	0.0111223984359202	74.9659751174925	0.296852789861795	0.118695059552179	2.50097005706709	0.0123853649558227	0.129988871698422	0.798860143693632	0.872428720521373
MFSD2A	0.322460546877431	0.121906221075254	0.00816541051303381	19.0124780898687	0.485424524327267	0.198765653883414	2.44219519239472	0.0145982512737375	0.140671474645905	1.28334255674651	1.36549767322548
CAP1	0.0561700099830088	0.0444059573450109	0.205899793820154	189.426807487121	0.117372819411642	0.0744854092243712	1.57578270206023	0.115075890201717	0.409853623435825	0.366825027607509	0.403132506472786
PPT1	-0.134200248852181	0.0807724310086545	0.0966208833241115	115.945724701867	-0.164610192618683	0.127795014796509	-1.28807992143353	0.197718143903774	0.534399357222151	-0.288390442247343	-0.334184084564881
RLF	0.253193235103644	0.053724242526166	2.44299704317575e-06	311.222113668284	0.394339834808113	0.0924155396629871	4.26702950874016	1.98092965559035e-05	0.00288993720524688	1.04493864582502	1.12733349344587
ZMPSTE24	-0.238351461045975	0.0699137811822495	0.000651489179594055	47.2052532063199	-0.29276513170146	0.123275955671906	-2.37487618818905	0.0175548375411988	0.155570921594299	-0.64685759909766	-0.669277897943223
SMAP2	0.0628597642382189	0.0698303139613019	0.368025136644544	1100.88664701126	0.111515985768224	0.119987697283075	0.929395165448805	0.352684332362109	0.680830517580376	0.389849792633099	0.387818319333829
ZFP69B	-0.059691470731764	0.201092717033866	0.766592049859876	4.91847608363833	-0.0330263302413818	0.352815484271118	-0.0936079387490913	0.925420603098704	0.977836107739238	-0.0319464768759216	0.00987552436350341
ZFP69	-0.165675180272858	0.141943555356871	0.24313341544956	6.77245560849945	-0.183021098573957	0.266141244573558	-0.687684086197215	0.491651743538342	0.7833418685107	-0.396720714557905	-0.382324099522226
EXO5-DT	-0.218240109242363	0.0824679775738987	0.00813627326105932	32.4043497374628	-0.299543557657793	0.138011113349466	-2.17043070219498	0.0299742330372337	0.208400572824653	-0.577638442166071	-0.687001823518525
ZNF684	-0.189994557931228	0.155611789589812	0.222104115901359	10.6207122505266	-0.243616334649372	0.291629565432174	-0.835362266128094	0.403513768759075	0.72341504643269	-0.480423035269677	-0.540765817605028
NFYC-AS1	0.157515713492549	0.203530082275582	0.438978937775678	4.55857403333601	0.224784004595097	0.392160388066508	0.573194058949613	0.566513306537472	0.823884550386065	0.715636197740242	0.6839864782371
NFYC	-0.123741089917027	0.0365072486397644	0.000700218133034839	148.288696659934	-0.120987248372952	0.0643713220433408	-1.87952095020655	0.0601733956510361	0.301906487249545	-0.252392157757347	-0.220120757449167
CITED4	-0.131786569731582	0.188613053786673	0.484730821149914	5.96504617742726	-0.109833171838618	0.338685832144003	-0.324292194755638	0.745716828351412	0.913636280004305	-0.280083052696274	-0.190955576088584
CTPS1	-0.150309362173887	0.0668093748149546	0.0244600939396952	29.1428465250556	-0.185950891972543	0.131616368771404	-1.41282496780859	0.157707195057988	0.480643988944915	-0.343834713419787	-0.389984792503468
SLFNL1-AS1	-0.0702706230162792	0.109214792744771	0.51995374130507	10.7668890363896	-0.160941329171961	0.244712225421382	-0.657675883968723	0.510746421883443	0.792971481445377	-0.0683577539166574	-0.324590904216736
SLFNL1	0.256991576467737	0.14133926674885	0.0690243587109568	8.77815078177076	0.448936732474581	0.266948126797243	1.68173771384268	0.0926197114392181	0.369532937044326	1.05801175943411	1.27009102404613
SCMH1	-0.013785390282998	0.0637519931639009	0.828804841259706	222.049837008549	0.0290504216625804	0.107159999848143	0.271093894211906	0.786318817520077	0.929601942096592	0.126052856919557	0.172191043894156
HIVEP3	-0.178251599508669	0.063730158758589	0.00515836780395067	746.358093222138	-0.24263641607779	0.104496543930843	-2.32195637243629	0.0202352849039563	0.168629634560628	-0.440006175685618	-0.538203570271436
FOXJ3	0.00581524914385865	0.0252511470463512	0.817861430647089	254.912233606906	0.0396858425554196	0.0573527781110398	0.691960247829398	0.488962293491223	0.781465378846491	0.193514246372422	0.200000067638167
PPCS	-0.158211836816761	0.0683745591972032	0.0206732528277556	28.4178943613096	-0.181577172663546	0.11818913480223	-1.53632711642559	0.124458172161367	0.426737585739229	-0.371033413825136	-0.378548586514157
CCDC30	0.0540229428373117	0.0903168583761081	0.549740485658532	69.0014385917347	0.126044137400565	0.145563488237489	0.865904897764761	0.386542317009765	0.710705560680666	0.359435261909413	0.425805881628836
PPIH	-0.142242204111943	0.069007999162562	0.0392799337305939	28.6729570780335	-0.187303672970848	0.134667039006336	-1.39086501309378	0.164266363977755	0.491576433551672	-0.316069206390006	-0.393521983864427
YBX1	0.118112295590741	0.0605130997483084	0.0509564048925237	69.4578356990123	0.202425060953041	0.106932937827459	1.89300944185845	0.0583566138485324	0.296163291648291	0.580017697600619	0.625523310592125
P3H1	-0.0490778482241985	0.0670629111696668	0.464279636466827	34.4231036452691	-0.0461553088765377	0.127177425638795	-0.3629206098858	0.716664190442968	0.900782107767354	0.00458343961789911	-0.0244535428429936
C1orf50	-0.147683681349562	0.0783282242144239	0.0593695721845476	21.8978627172253	-0.210644563141297	0.153921936542045	-1.36851554673467	0.171150759014832	0.501026428169104	-0.334797657392625	-0.454552701453929
SVBP	-0.00277056369458339	0.0929883488101085	0.976230753617097	25.3812077858568	0.0625714407456096	0.15672293178242	0.399248789146429	0.689709896917062	0.890415865109512	0.163963635749489	0.259840308083694
ERMAP	-0.12340145737212	0.0538567822404384	0.0219466993997436	88.1833269860583	-0.14575217973916	0.0974712745850288	-1.49533470614477	0.134827111717264	0.445438381756701	-0.251223212046757	-0.2848749943826
ZNF691-DT	-0.00514959828333952	0.153011517174581	0.973152285975111	5.52462796691624	0.0458403343315631	0.274666357846884	0.16689460875699	0.867452975244124	0.962505997277474	0.155775485586694	0.216092557973959
ZNF691	-0.0196890931827149	0.0803118601901297	0.806334113019701	23.8698853791376	0.00453563465589169	0.149934743326945	0.0302507247836571	0.975867094493992	0.99296166896558	0.105733519786805	0.108090873264578
SLC2A1	1.20337592955427	0.449123028321493	0.00737563448726176	6.24840990376629	1.64277460104014	0.629631292474872	2.6091057110312	0.00907791941485906	0.110167836849462	4.31527301633927	4.3916849852021
EBNA1BP2	-0.106932969876713	0.188296230480469	0.570104528756629	7.68817374672413	-0.00187025909527474	0.332679735782734	-0.00562180047087741	0.995514475827615	0.998013609994594	-0.194542048517724	0.0913410282680587
CDC20-DT	-0.0304121364977017	0.186175520897214	0.8702413240256	6.88474840933486	0.0281324456648757	0.33714228089129	0.0834438373926375	0.933498632829815	0.980612348467803	0.0688269992678329	0.169790761237379
ELOVL1	-0.313994785680752	0.184405224442567	0.0886160921974423	18.8867690093468	-0.380201495409036	0.298122662849228	-1.27531899713816	0.202196356392125	0.539421803440762	-0.907206441375939	-0.897902598266186
ENSG00000288772	-0.278919715718878	0.146484109950775	0.0568977644442449	7.64265822015495	-0.291668309742796	0.27592339695617	-1.05706262303348	0.290483008089157	0.629478462597324	-0.786485229008639	-0.666409976852111
MED8	0.0334443235835695	0.0893551227750887	0.708191945556308	15.6524408795929	0.0982809777414181	0.167041792973875	0.588361606947007	0.556289602036715	0.81785835531836	0.288607866045137	0.35321201120761
SZT2	-0.0748741038504668	0.0444133079891072	0.0918250042925743	66.061080915725	-0.0770242419001286	0.0810334915511813	-0.950523548050248	0.341846294527147	0.673844035331886	-0.0842019928024771	-0.105168250803757
HYI	0.117779580981835	0.110743806420907	0.287540765258128	14.1331544409735	0.241718701297045	0.212686144945565	1.13650422014518	0.255745600368754	0.596346249516044	0.578872562009926	0.728266567142577
KDM4A	-0.026457096707823	0.0653430237727673	0.685554321496226	44.7139591320476	-0.01582660165729	0.125014008294314	-0.126598625811839	0.899258084633604	0.969991377979092	0.0824394367886718	0.054848606802356
KDM4A-AS1	0.262263397937397	0.144483374401387	0.0694961815951601	9.47249370320679	0.315610919774753	0.302689997181449	1.04268698243622	0.297093288835368	0.635708896301769	1.07615629000506	0.921476641181842
ST3GAL3	-0.070844909919785	0.0452913230131106	0.117769454085754	191.593663095084	-0.0529287934410308	0.0849616345028082	-0.622972871823475	0.533302349042344	0.806191940962609	-0.0703343319053328	-0.0421645478875147
ENSG00000288573	-0.221402825509397	0.211586070110101	0.295378221128086	5.78945030504942	-0.278596207578928	0.385413845339517	-0.722849505661916	0.469772348630689	0.768852999772644	-0.588523864277705	-0.632229627703549
ATP6V0B	0.00782600259638768	0.0661873077993163	0.905877313400977	122.168564550301	0.0596154331965832	0.10986605375323	0.542619227322801	0.58739199784027	0.835609745118648	0.200434848236506	0.252111071512183
CCDC24	-0.0993929968279006	0.157122591151571	0.527006337532679	11.8573585302792	-0.10486356537297	0.268342105491863	-0.390783120601808	0.695957552676102	0.892343235599856	-0.168591004409791	-0.177961270964782
ENSG00000230615	-0.0909096737668606	0.216700895545811	0.674838454027152	6.26436796230112	-0.120039728772915	0.36109396143169	-0.332433498186935	0.739561947522063	0.910364039984754	-0.139393142625183	-0.217643225499954
DMAP1	-0.329607745853854	0.164171649567712	0.0446749701416732	14.5741573466096	-0.438965771451202	0.276867367424098	-1.58547312937319	0.112858877345996	0.40713005714327	-0.960943054953278	-1.05155680379523
ERI3	-0.113118145504499	0.0446053599088502	0.011213425149738	131.485250866476	-0.107858404294561	0.0824908675582909	-1.30751933501419	0.191036392650843	0.527400142675872	-0.215830157174459	-0.185792042075692
ARMH1	0.232055263852963	0.17053248595637	0.173586806188082	42.1570291324228	0.375052855160987	0.264829201363754	1.4162065709885	0.156715032579272	0.47909838986886	0.972186074863907	1.0769027601104
RPS8	-0.101436584519414	0.0723276116420123	0.160777917676553	141.766071502406	-0.0836199003061607	0.125447096097206	-0.666575017737881	0.505043631017626	0.789088221148581	-0.175624615004626	-0.122414283947986
PLK3	-0.0963042637684732	0.0682558975127177	0.158265383650781	78.4005134933682	-0.0936593032170281	0.116297291078443	-0.805343807654594	0.420621308570739	0.736127267396869	-0.157960217357381	-0.1486648664813
BTBD19	0.0308784412377991	0.0904741895759489	0.732881073100895	32.667661070584	0.114861139453034	0.156456099028965	0.734142933167277	0.462861629506892	0.765089737869431	0.279776624142841	0.39656507784819
PTCH2	0.322738189855685	0.24984428356682	0.196441189402483	10.4906933962989	0.531725557377523	0.394675861071498	1.34724620840492	0.177900950241345	0.508817422366641	1.28429814705542	1.48656354738695
EIF2B3	-0.206877737337298	0.0471589486782906	1.15020816051187e-05	156.178270280496	-0.244302352676856	0.0807355404662075	-3.02595797669938	0.00247846746613046	0.0543264764145474	-0.538531483484633	-0.542559586916778
HECTD3	-0.123871334617601	0.104096105208164	0.234057834961042	15.8869933840345	-0.152082022446135	0.193736416190645	-0.784994506641849	0.432456789421823	0.744793168736049	-0.252840433360924	-0.301425984503983
UROD	-0.180908120571939	0.209500099239831	0.387850067502199	11.7511739830369	-0.219407974426532	0.341575875699512	-0.642340370136525	0.520652207677088	0.798098272858131	-0.449149377503485	-0.477466878049774
ZSWIM5	-0.177550463926484	0.372266770208618	0.633401881419124	5.18875527201223	-0.254668104800457	0.613619923950237	-0.415025808094702	0.678123010359827	0.885342659316329	-0.437593010505698	-0.569663492802048
MUTYH	-0.0517529505541784	0.086926536057312	0.551600027628859	23.3875032380269	-0.0621626098819549	0.158497595290346	-0.39219907259843	0.694911129310203	0.892041117172786	-0.00462371511715343	-0.0663087188837359
TOE1	0.410552968087064	0.137223355543602	0.00277284056362041	8.18757080806546	0.709151618141747	0.27178568418595	2.60923094704487	0.00907459754102023	0.110167836849462	1.58653864161127	1.95048929008329
TESK2	-0.217046758731688	0.129222350609712	0.0930277872904463	47.9946771993619	-0.292055845963337	0.227444032623855	-1.28407785684286	0.199114714985317	0.535794260433222	-0.573531173938683	-0.667423289260457
PRDX1	-0.0366146301454049	0.20342663006397	0.857160916671226	18.4742371620411	0.0161090155897354	0.338436974037087	0.047598273313867	0.962036408167537	0.989975988728876	0.0474792855308363	0.13835243304962
AKR1A1	-0.113083608502733	0.0677918035786703	0.0952955816231779	139.261642513879	-0.121796007543161	0.109620807615492	-1.1110665045488	0.266539724272606	0.606716896276729	-0.215711287882703	-0.222235464821274
NASP	-0.157722981678649	0.0729013230584081	0.0305017222696902	130.10875395733	-0.181022926157018	0.122977339674692	-1.47200229437287	0.141020258003298	0.455234253236598	-0.369350874488534	-0.377099367492611
GPBP1L1	0.0559747291608703	0.0220810827759509	0.0112459184301739	306.18049855661	0.11389372575502	0.0411152426409975	2.77010953697868	0.00560374437614485	0.0853519062964899	0.366152910983757	0.394035527699734
TMEM69	-0.0459159536672176	0.0950292518322613	0.628970028480304	20.2292414590394	-0.00814097966989855	0.176114003286332	-0.0462256238458374	0.963130419424919	0.989976176828348	0.0154660335717019	0.0749446280589066
MAST2	-0.0171294610803914	0.0439773359885323	0.696901455155426	125.51071956229	-0.0162694341676764	0.0845332764835174	-0.19246189009187	0.847380417123957	0.954527962336332	0.114543249630328	0.0536907081239644
PIK3R3	-0.228922610797427	0.417792924874541	0.583737777005542	4.76087940253082	-0.327321465306181	0.650298345930201	-0.503340454969132	0.614724928272266	0.852207192525134	-0.614405426244641	-0.759634256323613
POMGNT1	-0.343711119916957	0.233052114577278	0.140259557715041	11.1498779438184	-0.388605396587358	0.378814543433281	-1.02584603290397	0.304964164003585	0.642032463229294	-1.00948398209093	-0.919876743884405
LURAP1	-0.0470710728350469	0.242052852299956	0.845810941640319	17.2582143495896	-0.0318051022705704	0.382469409944579	-0.0831572445889963	0.933726508815731	0.980612348467803	0.0114903498019865	0.0130687367412111
LRRC41	-0.00933895536993733	0.082682020620427	0.910069992948246	40.9578786895531	0.0073692892669245	0.150175876424091	0.0490710588304735	0.960862667319646	0.989975988728876	0.141356575885776	0.115500186836135
UQCRH	-0.140252181288941	0.121730098112317	0.249256575206289	32.8700210173582	-0.154557130763907	0.204443008107977	-0.755991276954197	0.449654425710848	0.755175963485204	-0.309219955110036	-0.307897787234823
NSUN4	-0.0916867782133588	0.0686900956448256	0.181945442638959	45.3055234736315	-0.0662483741280538	0.11973444047374	-0.553294222330153	0.580061956687677	0.830917133114205	-0.142067777088329	-0.0769919928300163
MKNK1-AS1	0.323876620989695	0.110053005366018	0.00325137860378082	9.80027301751579	0.47216708825522	0.219435134080431	2.15173878255136	0.031417933771323	0.214013739692823	1.2882163940281	1.33083272124784
MKNK1	-0.129869144871858	0.0673649909687274	0.0538746230565386	442.851507894305	-0.152995489557918	0.107390370680131	-1.42466674236207	0.154253557084557	0.47521846817347	-0.273483668748053	-0.303814477527146
MOB3C	-0.121735326436908	0.101346282406073	0.229680624498511	18.9100112165936	-0.189246055471411	0.182973088440443	-1.03428355002604	0.301003624807732	0.638838672414364	-0.245488730357052	-0.398600838911384
ATPAF1	-0.160861983334472	0.134174818166073	0.230567429297682	28.1445246188077	-0.185375635645119	0.221132492109455	-0.838301209726171	0.401861556658414	0.721526204080007	-0.380154675761799	-0.388480637940203
EFCAB14	-0.24526163822247	0.0567854673695948	1.56672709867252e-05	91.8513678527357	-0.336934937036262	0.0952054147722344	-3.53903123937154	0.000401598324474765	0.0174558673076973	-0.670641014706697	-0.784771133020632
TAL1	0.12307040106904	0.0690897724905399	0.0748615891262683	114.960544397967	0.207544440071572	0.116800909174615	1.7769077444534	0.0755834199790601	0.335965829185529	0.597082481934216	0.638909234562248
CMPK1	0.0035591173288638	0.0420333861694574	0.932520899821228	76.0348726448564	0.0723636158853931	0.0789766744160116	0.916265674903149	0.359527566698812	0.688343992034247	0.185749102403709	0.285444450478388
ENSG00000290466	-0.0571530380539727	0.26424530965226	0.828763414163136	7.20255645388525	-0.0256403261153838	0.441025461528962	-0.0581379724120531	0.953638727920125	0.987728255506307	-0.0232097111129786	0.0291881182121902
SLC5A9	0.457633612013402	0.122818453006526	0.000194466696775635	7.63137553017492	0.625735210211906	0.279398252937212	2.23958168540347	0.0251180928044139	0.188079339240947	1.74858058251114	1.73237579066148
SPATA6	-0.113872479989134	0.0994306340821039	0.252107501201884	362.800458823886	-0.137588269370825	0.15436796321462	-0.891300672144868	0.372767888193614	0.699603589840828	-0.218426422088957	-0.263528366020213
ELAVL4	-0.698304943959783	0.351489780599401	0.0469555897333886	44.6866327893495	-0.98691808072345	0.561708892939907	-1.75699208812248	0.0789191577863434	0.341519782374427	-2.22992335350025	-2.48431803935641
FAF1	-0.016943202101375	0.0216401956445877	0.433656177828764	579.992753492759	0.00475861946649121	0.0460417239307119	0.103354502399876	0.9176816205213	0.974493387788075	0.115184314916458	0.108673923992424
RNF11	-0.144756193268263	0.0894143750572958	0.105460931639476	37.3762254334091	-0.180610138431173	0.157320346833959	-1.14804055588432	0.250951821937753	0.592227762242391	-0.32472184255464	-0.376020028575521
EPS15	0.0394058859933235	0.0545216378383205	0.469829295542634	475.558280729677	0.0951754952334865	0.092757866227966	1.02606387041697	0.304861478978126	0.641935521460476	0.309126343769946	0.345091934186697
OSBPL9	-0.136339866843632	0.0359549246691881	0.000149459129438786	184.181913106113	-0.154954081045558	0.0839139705174137	-1.84658263802929	0.0648076523957752	0.311931069666897	-0.295754569481063	-0.308935715109877
NRDC	-0.00529420693506065	0.0297615283213596	0.858811246930955	343.254451684625	0.0231168787127221	0.0613699633886034	0.376680666506882	0.706410932240388	0.895453989045652	0.155277772202984	0.156676280685319
TXNDC12	-0.0697848602491851	0.0560167919545838	0.212843461916173	51.3899396259124	-0.0645527389164568	0.105902100201788	-0.609551073996237	0.542159230043503	0.809753716774887	-0.0666858578882181	-0.0725583215784883
BTF3L4	-0.115344845814933	0.0474923420855872	0.0151528937288196	93.5838106043221	-0.109784981950512	0.0874653970663006	-1.2551818848692	0.209412740085676	0.547246590602364	-0.223494003927905	-0.190829571320548
ZFYVE9	-0.25726026049858	0.182129500492911	0.157799008666383	41.0057951597109	-0.324012750340713	0.282689008021958	-1.14618093079708	0.251720296409788	0.593093255271814	-0.711937816950676	-0.75098277614582
CC2D1B	-0.0799175661372388	0.0738894137478575	0.279437667116917	23.9165977990085	-0.0807450550606941	0.14323847852384	-0.563710644603471	0.572951071905463	0.827035100856197	-0.101560557801768	-0.114897266944422
PRPF38A	-0.117864732903298	0.0858696761153654	0.16987667588168	24.6044770375692	-0.116186478191091	0.17169478275134	-0.676703603506463	0.498594029687807	0.786534888159739	-0.232166939567574	-0.207567917902706
TUT4	0.0917106326961256	0.0352633191966709	0.00930236337459548	397.047216020026	0.160598737288108	0.0647573198275754	2.48000902007252	0.0131379059156146	0.134166141713176	0.489148577264859	0.516157706762948
GPX7	-0.205473894065403	0.134911688903276	0.127752415558972	8.96180771950516	-0.319844909638901	0.262290158188642	-1.21943160905361	0.222680418838516	0.561712015858151	-0.533699742252438	-0.740084892347356
SHISAL2A	-0.139524465415425	0.12885176608629	0.278884205506297	65.723202706918	-0.191979105556495	0.202549770357756	-0.94781201290631	0.343225163843752	0.674780672116816	-0.30671530600726	-0.40574709625987
COA7	-0.617665345764828	0.144055397703726	1.80538231627135e-05	6.70056228382154	-0.81310573447226	0.264863120481609	-3.06990921572533	0.00214123846835281	0.0496044613034653	-1.952378360162	-2.02984127603847
ZYG11B	-0.0423327419618188	0.0449078158689327	0.345855520093786	117.271873675167	-0.0269907675254713	0.085189252158652	-0.316833014042723	0.751370312167701	0.916482935477201	0.0277987149238602	0.0256570443020543
ECHDC2	-0.217194529942884	0.0793444991715877	0.00619343053881392	117.054021626232	-0.270128610397811	0.129545129982362	-2.085208532614	0.03705037571498	0.234470495459575	-0.57403977220486	-0.610088932620863
SCP2	-0.153599129955579	0.0379264151012455	5.12340893591042e-05	113.2724003733	-0.186494271409701	0.0775211156898923	-2.40572223129159	0.0161405317246095	0.148602200942929	-0.355157420842593	-0.391405596797177
CPT2	-0.159785815205244	0.0935142937055445	0.0875106137009379	15.8390101907926	-0.174127857933368	0.162046301201925	-1.07455620178821	0.282573469762964	0.622565977675945	-0.376450725308879	-0.359070450924094
CZIB	-0.07774319738374	0.130397400906344	0.551040258101011	17.7564169229802	-0.0771847858988931	0.216455976039308	-0.356584222395765	0.721403090721441	0.902891495605049	-0.0940768255571489	-0.105588034084418
MAGOH	-0.106600363203714	0.0666167561443185	0.1095534564119	28.8584139512767	-0.124265761601777	0.132634860402734	-0.936901213032947	0.348809375181408	0.677176565659153	-0.193397284420331	-0.228693267474309
LRP8	-0.160332432530507	0.124651923125618	0.198358915059506	57.2075034420101	-0.201380288820447	0.199532985516735	-1.00925813493407	0.31285085238362	0.649645928275964	-0.378332070272081	-0.430328890553036
LRP8-DT	-0.183403758420511	0.184480835773295	0.320144211325939	4.39970603951142	-0.333769643822518	0.351185697863514	-0.950407849331709	0.341905057132166	0.673844035331886	-0.45773885222262	-0.776494665636341
LINC02812	-0.14442060699515	0.240875031747956	0.548795158670198	14.8966058613697	-0.187826918230777	0.387838858867691	-0.484291127452119	0.628179271853445	0.860673626569656	-0.323566823283456	-0.394890142210385
NDC1	-0.0609190959847563	0.0528408919589632	0.248960508676837	57.0709101544698	-0.0233093484322234	0.0878882803113863	-0.265215661856608	0.790843330377443	0.930736845416638	-0.0361717117517192	0.0352830545942014
YIPF1	-0.124676606038088	0.0690072701897933	0.0708064205163585	55.0184228697438	-0.149486276819453	0.114097819461034	-1.31015892788823	0.190142076912035	0.525822462856286	-0.255612012783904	-0.294638744723522
DIO1	0.361071784778203	0.169956386457323	0.0336286304240342	4.3684570291689	0.58599189447906	0.328893598880011	1.78170659591598	0.074797090717655	0.334229171003566	1.41623453544962	1.62845674297954
IFT25	-0.0445312102846807	0.0517426562492171	0.389442623834393	58.3226663020314	-0.0346407304018755	0.102031212185661	-0.339511112921423	0.734224726819784	0.908777937842794	0.0202320368936959	0.00565426289695148
LRRC42	0.130094224934168	0.157425114410399	0.408584030248437	10.1252137498709	0.225238740943501	0.29874949201475	0.753938490152748	0.450886157169494	0.756052250684813	0.62125704618667	0.685175502539706
TMEM59	0.0140877939185936	0.0859029603294226	0.869733815848729	69.906813494548	0.0971839506004922	0.148465459575864	0.654589632350362	0.512732000982654	0.794271658860689	0.221986652433317	0.350343553615078
TCEANC2	0.0824556706293284	0.0605675371174213	0.173392397486695	41.0058923715512	0.163195296561539	0.11180528506407	1.45963848191989	0.144389457282311	0.460790617924614	0.457294891945582	0.522947074030602
CYB5RL	-0.187323886289769	0.109529980369372	0.0872192527966018	11.8455697908252	-0.208669056623474	0.247466977451456	-0.843219805617932	0.399105523627503	0.719042645768485	-0.471231130057734	-0.449387235205427
MRPL37	-0.0334611409723568	0.150283413408038	0.823805127209006	11.5976234826616	0.0319424822992119	0.270136503616629	0.118245708638266	0.905872973718629	0.971316557404796	0.0583329498733828	0.179753074933976
SSBP3	-0.00909693482299221	0.128708761406518	0.943653678124518	68.1629791328244	0.029584439116211	0.210358383406881	0.140638269970862	0.88815571362707	0.967474688673841	0.14218956107659	0.173587368891292
ACOT11	0.135501318531969	0.122283391237549	0.267821834976632	79.807952021155	0.228206574735148	0.195822386691421	1.16537531071337	0.243867106606554	0.584247798148699	0.639867155737971	0.692935661842451
MROH7	0.0915677022804074	0.106362076938425	0.389290065023582	41.4897006966255	0.189089355626019	0.176854045948777	1.06918309169351	0.284987176083677	0.624995902380867	0.488656640026004	0.590653703660821
TTC4	-0.53835265311921	0.082178778667219	5.71555086596340e-11	25.7211146362081	-0.703058825704536	0.15401324898677	-4.56492431871837	4.99674568770111e-06	0.00127706826286265	-1.67940030416092	-1.74209553191497
USP24	0.108119226011123	0.0390254635996638	0.00559739154791873	423.379917690304	0.173282881399975	0.0705139053829915	2.45742850943798	0.0139935659646123	0.137957255144348	0.545623597282828	0.549323640517094
DAB1	-0.461614066324369	0.178760151371275	0.00981414809201766	84.9024368607492	-0.644998051159177	0.274414436628088	-2.35045232708853	0.0187506094233354	0.162450195132748	-1.41528179368336	-1.59028081069273
OMA1	-0.0237738469476912	0.139225560577402	0.864414232010826	25.4430869239596	0.0103679861493948	0.235551349264278	0.0440158215258719	0.964891792335948	0.990409592770314	0.0916746333108594	0.123341045570918
MYSM1	0.0929885803518045	0.0681445136226333	0.172385371435861	129.991399123924	0.156613092508419	0.117878815499749	1.32859404672889	0.183981937204772	0.517046872929247	0.493547011551752	0.505736220727713
JUN	0.60714685426233	0.149078806963907	4.64798386097401e-05	100.223624866086	0.881082858031524	0.231648800439694	3.80352868807926	0.000142649465100812	0.00939889081978348	2.26317456304706	2.40004742046732
LINC01135	-0.330601640051426	0.379420374827788	0.38357214611907	5.41563336273744	-0.536645348255311	0.614010404761014	-0.87400041447862	0.382118028009379	0.707836205931681	-0.964363835371566	-1.30696500042611
LINC01358	-0.0342589843644167	0.167348526995397	0.837793723357004	11.4771956719359	-0.0501472100115128	0.284485920506011	-0.176273082064366	0.860079408291815	0.959474683927942	0.0555869362040329	-0.0348913877167219
FGGY	-0.0426900241884969	0.0811429563221142	0.598812607823696	150.145141635345	-0.0294288653819292	0.128520095304446	-0.228982598497273	0.818882441218582	0.941969163235151	0.0265690226207871	0.0192820148731664
NFIA	0.0378137613697005	0.0666097686474167	0.570244852785942	454.427332101136	0.0821258073426602	0.108465610876913	0.757159865497433	0.448954091789517	0.754457832327654	0.303646576658647	0.310970192878625
TM2D1	0.0951487900610743	0.0329821880382887	0.00391595486467946	119.952035420792	0.180556130057139	0.0653487282124892	2.76296318223729	0.00572792271770751	0.0866080142219894	0.500982011263916	0.568341406399716
PATJ-DT	-0.175655722923184	0.257654978455392	0.495398416556698	4.60170081652356	-0.159717445391057	0.442896832282544	-0.360619976819266	0.718383553513622	0.901395362304991	-0.431071699748827	-0.321390747545365
PATJ	-0.163068213073406	0.261072276920737	0.532227411444719	20.5216375835035	-0.237161736919358	0.410970848564564	-0.577076787192364	0.563887584522789	0.822969328759333	-0.387748066997635	-0.523888623618954
USP1	0.0256070814198411	0.153948576833571	0.867893094194211	16.8388172408596	0.0830838980526004	0.269264317674376	0.308558886562439	0.757657099424962	0.920089335127967	0.261633682482571	0.313475365694078
DOCK7	0.108153568293424	0.0528461586003578	0.0406999408112897	170.858108141844	0.194901084834884	0.0888871508556074	2.19268007759064	0.0283304371066554	0.201559680785703	0.545741796390038	0.605849953737948
ATG4C	0.115549173923046	0.0290875378716322	7.1133226574532e-05	259.731589560807	0.191738843610231	0.05819435993289	3.2948011427799	0.000984913506104713	0.0309704570328223	0.57119595738726	0.59758146655848
ALG6	-0.157383557607999	0.0720507284113049	0.02893699891089	27.9521261445728	-0.194383614920075	0.140403462612406	-1.38446453743584	0.166216259459824	0.494192156980272	-0.36818264630367	-0.4120342999971
ITGB3BP	0.149023258289262	0.0991197369961647	0.13271864836541	93.5990690406041	0.270069494449837	0.163888774683604	1.64788280937008	0.0993767216680915	0.382280290847845	0.686406904990999	0.802396955388741
EFCAB7	-0.409139463495138	0.217461409403944	0.0599127965927377	17.5463503323491	-0.55871454175798	0.348744766952141	-1.60207290460835	0.109139488857628	0.400417814861291	-1.23467495016392	-1.36467054234219
PGM1	0.583441030314823	0.132261779136928	1.02771058821464e-05	42.9320010223062	0.887877010216827	0.215543844110079	4.11924086202798	3.80122646369176e-05	0.00429874982119619	2.18158396863856	2.41781246628406
JAK1	0.106022031847412	0.0311557922417123	0.00066659122044308	364.90121689318	0.194227172062577	0.0600986112034951	3.23180799311518	0.00123009680772913	0.0350098153807808	0.538405484181755	0.604087836707007
AK4	-0.0431009481990796	0.541487889773204	0.936557580602751	4.75179111630826	-0.11284929301711	0.829611238449792	-0.136026716836647	0.891800160281979	0.96814671284488	0.0251547062758078	-0.198841995094715
LEPROT	0.0116786917230114	0.0518308683335229	0.821727933565348	63.7382144554059	0.0665420233019613	0.100014476850885	0.665323915068525	0.505843337562997	0.789533667688645	0.213695015721444	0.270222410089783
LEPR	0.109916843445009	0.0767851517629983	0.152291074671586	129.006447676738	0.184312565199508	0.136136804293739	1.35387756570091	0.175775441980371	0.506571658110919	0.551810628591025	0.578163565308096
PDE4B	0.138193677030234	0.163950807073763	0.399285936884148	499.512075212959	0.228980146639627	0.251973161314051	0.908748159706718	0.363483076422018	0.691396989302079	0.649133702672625	0.694958363123024
MIER1	-0.0313340798365307	0.0361112549294648	0.385553370560504	166.183621032075	-0.0205762154244034	0.0699146600282923	-0.294304734029699	0.768525055530341	0.924240700604388	0.0656538589799196	0.0424295287653534
SLC35D1	-0.00190841640511804	0.0896464134550353	0.983015706679562	42.4796934562125	0.0291775804406487	0.16030514007187	0.182012756593877	0.855572714807809	0.957575750669135	0.166930970273314	0.172523532990186
IL12RB2	0.412403620532575	0.242784048159226	0.0893863165981171	8.68905294264403	0.71765883566973	0.388816382634246	1.84575256527918	0.0649281409373183	0.312170545707554	1.59290820857537	1.97273358268016
SERBP1	-0.00392028421228707	0.0412179585591809	0.924226603991926	90.7824899167498	0.0656892870298048	0.0831734059396322	0.78978714755871	0.429652086212959	0.742147294134263	0.160006533028622	0.267992713354814
GNG12-AS1	0.0545693185966203	0.162286610938961	0.736680280398936	11.8648803747908	0.178692962593557	0.3134567529957	0.570072141964695	0.568628768910243	0.824989445720254	0.361315775452039	0.563469679294989
WLS	-0.183599741985654	0.154060258008558	0.233363284705832	61.4480131738006	-0.192697205886651	0.243442630149766	-0.791550788652353	0.428622650947988	0.741228382112812	-0.458413387543971	-0.407624752944365
LRRC40	0.0435503988026989	0.0544142608628324	0.423508625637816	47.2560596702959	0.0599708295380208	0.104445601538426	0.574182432334953	0.565844356038252	0.82384926806572	0.323390908646465	0.253040345999498
SRSF11	-0.0693837123806344	0.0438319482450045	0.113433225638666	356.668306425033	-0.0648421649213865	0.0761089549184965	-0.851964988756246	0.394233524435925	0.716539542776171	-0.0653051890233336	-0.0733150997750752
ANKRD13C	-0.105550026236938	0.0465361517770922	0.0233213049076401	114.245412466568	-0.142312884156216	0.0856689440534368	-1.6611957311794	0.0966741426529289	0.377777256799321	-0.189782239541982	-0.27588207783586
HHLA3	-0.639455800787769	0.175958681626163	0.000278925882553966	8.65540154704116	-0.905656256089146	0.29942488683973	-3.02465257864122	0.00248918881004881	0.0543745945734417	-2.02737664673032	-2.27183824814678
ZRANB2	-0.0253501729428742	0.0328496318179178	0.440290109670288	314.095902905832	0.00350331817826495	0.0652019958482064	0.0537302291546543	0.957150098198617	0.989197016164992	0.0862492418453134	0.105391618225505
ZRANB2-DT	-0.608734567369976	0.22441851503907	0.00667783691601212	19.1108437287656	-0.898522818175304	0.36467654826408	-2.4638897742463	0.0137438370214239	0.137320166768394	-1.92164044869434	-2.2531860531541
FPGT	-0.151915863214471	0.0664517030114679	0.0222478589324134	59.2806989778469	-0.177715306707377	0.114310907576944	-1.55466622104942	0.120025583446069	0.418615428727432	-0.349363961216	-0.368450751820695
TNNI3K	-0.175270189150458	0.26175201359507	0.503110278497529	19.2871197520978	-0.253605409888988	0.409571100306922	-0.619197520769759	0.535786244916978	0.807159354913443	-0.429744771406201	-0.566884805590377
CRYZ	-0.0128079832874855	0.125566362074115	0.918755320073272	27.0779786246166	-0.000693269325770812	0.202780088175466	-0.0034188234752661	0.997272178846932	0.998757145257441	0.129416891762618	0.0944185685719531
TYW3	0.147379757784136	0.0890376760471042	0.0978734675953051	41.8508494583661	0.2178483880374	0.154579670064882	1.4092952064522	0.158747895659196	0.48243504366917	0.680750312610122	0.665851537694953
ACADM	-0.0861644614171269	0.0622622454938461	0.166390356212159	83.3410227399154	-0.0974862280659628	0.114883444133888	-0.848566377870336	0.396122622372836	0.717821723552104	-0.123061092869536	-0.158671338727473
RABGGTB	0.00260909756004011	0.0620782624866615	0.96647544804854	46.1598345675362	0.0334152179053279	0.119061056542692	0.280656151353285	0.77897414358986	0.928388330437616	0.182479328789859	0.183603918248199
MSH4	0.225677750213348	0.229058155827076	0.324505140438678	29.0423968146505	0.399203268217752	0.353396977540412	1.12961709801862	0.258637603216604	0.599624443306419	0.950235978134229	1.14005018200279
ST6GALNAC3	-0.0118819955140985	0.104962859047138	0.909870486042638	2252.16219852342	0.00596615100609206	0.169571673273032	0.0351836535603786	0.971933296730409	0.991881137112115	0.132603952166549	0.111831323553264
PIGK	-0.0881872809384225	0.0551989188312769	0.110126022529057	54.888991485501	-0.0982383370917138	0.120852426404951	-0.812878483403699	0.416287731969033	0.732865234400808	-0.130023223672881	-0.160637919830932
USP33	0.0185332299767043	0.0250713245970209	0.459773287218488	238.779018121665	0.0580263974041481	0.0540077432245729	1.07440885213191	0.282639476754831	0.622565977675945	0.237286933545223	0.247956131662866
MIGA1	-0.189042531973179	0.0458556306837175	3.74686990530555e-05	105.965567837786	-0.21982590033765	0.0935511834298957	-2.34979283295096	0.0187838623818715	0.162517926457641	-0.4771463567631	-0.478559652064324
NEXN	-0.10364462870212	0.253898087136944	0.683116932277439	6.63168249683601	0.00522800528166322	0.461546551103914	0.0113271462416067	0.990962438155866	0.99665583166959	-0.183224251184584	0.109901253066726
FUBP1	0.018530665316083	0.0367868816958641	0.614450944222842	221.752167334439	0.0618520273646471	0.0733415314894489	0.843342456975353	0.399036944175797	0.719020461029683	0.237278106508246	0.257959218092567
DNAJB4	0.297732299281001	0.35740396086154	0.404821375594339	21.0077724851657	0.514546940954262	0.531836154695131	0.96749146595575	0.333298405425767	0.665087495773873	1.19823298938699	1.44164566808371
GIPC2	-0.214049194403361	0.22379512788078	0.338844156926552	16.8087037918332	-0.210035155355242	0.404758702820266	-0.518914488784962	0.603820373580589	0.84505922660992	-0.563214171000188	-0.45295924918129
ENSG00000273338	-0.184509387410986	0.18367105167	0.315106679194142	17.2236259387346	-0.288595968986818	0.3102738148308	-0.930133176543421	0.352302135127896	0.680490121499243	-0.461544200930508	-0.658376557404628
IFI44L	-1.01074755913905	0.280370697632445	0.00031210494209581	314.312742988292	-1.38581167282667	0.433143431287591	-3.19942904064622	0.00137700079915615	0.0373602828289097	-3.30528689064075	-3.52732719582534
IFI44	-0.663394097324893	0.179831527433491	0.000225158905146052	116.267617442494	-0.927335861399121	0.269818117788222	-3.43689248520731	0.000588429129330586	0.0229955224578457	-2.10976736421459	-2.32852511224934
PRKACB	0.0341221894015922	0.136355083890878	0.802397822221174	93.9148897477125	0.074412647754221	0.223562071358783	0.332850055029236	0.739247471983733	0.910188211241943	0.290940941459184	0.290802167532241
SAMD13	0.314784081381368	0.26883677377384	0.241634335162311	6.2160164930216	0.562236260080496	0.42342759699636	1.32782148369354	0.184237087901246	0.517364665910074	1.2569217335696	1.56634157069816
RPF1	0.00407682913011282	0.0917492884743488	0.964558101985753	27.5063799735515	0.0204279265694166	0.155629181058556	0.131260258715431	0.89556942867932	0.969429398640255	0.187530960469041	0.149645328666294
GNG5	0.187895290588269	0.056769118971151	0.000933575997912644	39.0004759903816	0.310228852945164	0.116497707495291	2.66296101112294	0.00774563881823436	0.10100154944716	0.820196484638821	0.907403853112246
SPATA1	0.21834849663909	0.0750917100888225	0.00364030296846474	37.4205476081743	0.360345017411114	0.141228745897931	2.55149909545711	0.0107260602542748	0.120871537909504	0.925010187331998	1.03844536257716
CTBS	0.133403259897109	0.0623483461403228	0.0323835541519276	84.8760565782718	0.19483816369958	0.112776442698407	1.7276494898906	0.084051084314806	0.35192949097605	0.632646067304128	0.605685430362398
ENSG00000284882	-0.386562977966653	0.14456166535965	0.00749445905179298	11.0298004140983	-0.61203541032889	0.255891697501641	-2.39177517795381	0.016767109580971	0.152178191289225	-1.15697130746402	-1.50409156903029
SSX2IP	-0.60853585424476	0.243433123363895	0.0124260941121992	6.58547217342784	-0.818547408558744	0.411599094814343	-1.98870070141423	0.0467342485355933	0.265295962320692	-1.92095651878584	-2.0440699225023
MCOLN2	-0.477570332321687	0.216202082551202	0.027181097748457	10.3117336999567	-0.625865922156452	0.358491335175186	-1.74583277403513	0.0808400141632192	0.344898681125349	-1.47019999564689	-1.54025497390911
C1orf52	-0.0310027784282113	0.0821026961388809	0.705720521842457	44.1417327670249	0.0294284442953899	0.162637059283652	0.180945501751014	0.856410353060259	0.957944480802393	0.0667941306234199	0.173179480598025
BCL10	0.196826401087159	0.0874337917061319	0.0243761681952325	19.2268738329473	0.342735501695375	0.167119708194514	2.05083832061541	0.0402826943653999	0.245691481711991	0.850935539140615	0.992400787040971
BCL10-AS1	0.223573009064268	0.28350140462782	0.430337991571058	21.2080885808652	0.340397679099319	0.43930116999028	0.774861763074409	0.438421348539599	0.749828419570083	0.942991889854077	0.986287952886305
ZNHIT6	-0.168694040644792	0.0539568791664019	0.00176924390208056	84.5134969359273	-0.178425688170488	0.0952280907216962	-1.87366654963121	0.0609763991648777	0.303156191499209	-0.407111014120062	-0.370308225556244
CLCA4-AS1	-0.0766593573451214	0.301856078482819	0.799526492139686	4.75159223969173	-0.186719096092829	0.513711444153386	-0.36347077375422	0.716253241386111	0.900698821811082	-0.0903464699622355	-0.391993458341571
SH3GLB1	-0.0113359337333417	0.0634777486743384	0.858266542535607	113.575392565309	0.022102495217283	0.107526104288084	0.205554691705988	0.837138772425067	0.949858879664291	0.134483385059257	0.154023916007472
SELENOF	-0.0989678713409216	0.0406926996782495	0.0150124213373045	101.519991420329	-0.108788127952919	0.0801069208092842	-1.35803656979798	0.174452080450719	0.505744813085239	-0.16712780948952	-0.188223041991084
HS2ST1	-0.0753537655332042	0.0676967092884401	0.265661941348931	160.523609278666	-0.0937319524496238	0.111339172928081	-0.841859607760601	0.399866541998214	0.719760575522088	-0.0858528901472046	-0.148854826451346
LMO4	-0.106363814652394	0.0434551093517703	0.0143782845234193	78.9217798246463	-0.151617903399113	0.0840627615484804	-1.8036274398584	0.0712897314431305	0.327072979100879	-0.192583132718561	-0.300212426739909
PKN2-AS1	0.427729139949654	0.23885669907517	0.0733357705658624	4.86127063748425	0.539911767684673	0.414355789263236	1.3030149009012	0.19256967442353	0.529093357287898	1.64565550989791	1.5079684846338
PKN2	0.0198000592793177	0.0298105239463889	0.506564261097545	778.055680938165	0.0539547409711788	0.0501521153790133	1.07582183848932	0.282006943443689	0.622414782012081	0.241647100736341	0.237309746196529
GTF2B	-0.0200881194628163	0.0423731136270874	0.635444984587909	96.2752311603986	-0.00315421884697939	0.0765008844377014	-0.0412311422301011	0.96711162686549	0.990961131445222	0.10436015299516	0.0879837876302623
KYAT3	-0.0428497718103191	0.0421807065161665	0.309695163899546	107.51650649958	-0.0595592554131322	0.0827316409078376	-0.719909030687312	0.471581007427885	0.769941701024779	0.0260192040003215	-0.0595015838425349
RBMXL1	-0.136759012826886	0.0857558064412563	0.110768307317996	21.1784119939761	-0.131139537312291	0.164037741239621	-0.799447348648423	0.42403106480016	0.73859011930287	-0.297197184173272	-0.246666509330057
GBP3	-0.108627109051189	0.0797937676279979	0.17340364940695	31.0723098252798	-0.115472944209741	0.143387669581506	-0.805319903355447	0.420635099171723	0.736127267396869	-0.200372928834824	-0.205702201103207
GBP1	-0.282479325721388	0.129597808705697	0.0292825786571276	17.1696873254297	-0.368652948347433	0.226784533164066	-1.62556477377024	0.104042274002689	0.390701210543743	-0.798736678129765	-0.867705972981599
GBP2	0.11292833424332	0.0736040373375675	0.124963684346661	64.9951380812723	0.144716822530729	0.137902656851737	1.04941286726852	0.293988138620121	0.633077595244872	0.562175563589022	0.474630385085844
GBP4	-0.0563890736971859	0.100997393695302	0.576624478415615	21.6796150075424	-0.0513482286999237	0.173171694466145	-0.296516291869872	0.766835826975953	0.923512867112026	-0.020580302149377	-0.03803175776503
GBP5	-0.199678675593998	0.130481198599901	0.125936236093806	8.94407886133128	-0.345029573877731	0.256499361434678	-1.34514788632563	0.17857748163036	0.510181452661384	-0.513753786319583	-0.805936628057609
ENSG00000286548	-0.300443180872021	0.198207617140881	0.129569836604624	5.36702137356519	-0.411322084160926	0.375435624770275	-1.09558618581444	0.273259909806337	0.614786687925209	-0.860564591087093	-0.979275324390417
LRRC8B	-0.517118090384927	0.106284289754768	1.14211931261271e-06	75.7285469221037	-0.706203169282064	0.173167241895615	-4.07815682430145	4.53941442890142e-05	0.00479414685842407	-1.6063152850816	-1.75031722112575
LRRC8C-DT	-0.330990355839968	0.114798499323209	0.00393621244931663	30.7848692600702	-0.448871602113942	0.201886880411402	-2.22338173337088	0.0261900703687542	0.192952706555733	-0.965701715561401	-1.07745812757733
LRRC8C	-0.120094343300743	0.0616840844303742	0.051543615709921	409.067311647286	-0.149749243121283	0.0987389714269989	-1.51661741009726	0.12936330714685	0.435144281120136	-0.239840802244935	-0.295326337269706
LRRC8D	-0.174012283401613	0.0560312197502356	0.00189873605736925	359.295151455598	-0.216278972069841	0.0924569945920516	-2.33923861600876	0.0193230875827359	0.165338338276843	-0.425415317260864	-0.46928530237834
ZNF326	0.0276207015349073	0.0396524553658298	0.486072082636438	107.184942134049	0.0610556544874731	0.073134706796719	0.834838302656766	0.403808756668966	0.723639335503116	0.268564150812419	0.255876897846517
LINC02609	0.0686455062939381	0.155156153272223	0.658179149351972	25.995694802746	0.143188471544948	0.251732130583041	0.568812853620659	0.569483150788112	0.825760261423044	0.409763132682602	0.470634121159761
ZNF644	-0.00683541218004482	0.0310139877406242	0.825561421089696	355.999699248056	0.0138275770348847	0.061260673659457	0.225717025440351	0.821421515402215	0.942608578876396	0.149973259171832	0.132387029368694
CDC7	0.381450916397719	0.120610631307969	0.00156332586687996	10.3108051569328	0.54742045491693	0.252378359632156	2.16904672696502	0.030079136564207	0.208400572824653	1.4863753357039	1.52760186479168
BTBD8	-0.239312850760902	0.315230629002126	0.447752360621078	11.7330539050147	-0.310714475281299	0.497188997311304	-0.624942379983424	0.532008876059231	0.805418958317843	-0.650166505739031	-0.716211040207224
GLMN	-0.0136759213543487	0.0565140976418622	0.808786885352386	75.0709195560884	0.00990572126534556	0.104835286486483	0.0944884265339678	0.924721175601056	0.977652095957009	0.126429626568127	0.122132335989409
RPAP2	-0.0923622757601549	0.0326291773512313	0.00464513208111459	138.206480490561	-0.122818528578414	0.0712114825036033	-1.72470118947741	0.0845813365797441	0.353108428667935	-0.144392701397504	-0.224909107174934
EVI5	-0.0363340262601791	0.0212301613435212	0.0870009703604521	481.576787616499	-0.0175654775055498	0.0433589271817357	-0.405117899525637	0.685390849850109	0.888945403840012	0.0484450666755711	0.0503018718645122
RPL5	0.0253802793310152	0.0479559995610027	0.596638304706623	145.877693567887	0.0875841986334057	0.0815304355865037	1.0742515724754	0.282709943536545	0.622565977675945	0.260853076110003	0.325242550741834
DIPK1A	-0.0558158457999405	0.0837036995334456	0.504882957527031	133.278912374274	-0.0340472572834837	0.138930038139203	-0.245067645121996	0.80640405459245	0.938116019568166	-0.0186073690435142	0.00720604991197234
MTF2	0.0618658501418146	0.0306814220776642	0.0437587421847537	178.263776997373	0.125004949834903	0.0682055418841416	1.83276822354471	0.066837046619254	0.315805946052963	0.386428943727101	0.42308866037552
TMED5	0.0946104641337715	0.0614946694277721	0.123922772401353	82.5907322632255	0.164892124266383	0.111316246442123	1.48129432618011	0.138528159778775	0.4518879746262	0.499129203595581	0.527383863360235
CCDC18	0.0952848995972163	0.084259652316461	0.258118871658903	109.047981018442	0.190603082875411	0.146540789335617	1.30068279104789	0.193367055138042	0.529093357287898	0.501450472431226	0.594611730093854
CCDC18-AS1	-0.0480229446109092	0.0534836649475948	0.369239244949666	512.452566455212	-0.0363966251964249	0.0921768038920651	-0.394856663060738	0.692948674432217	0.891312643237977	0.00821420195893955	0.00106302757814187
DR1	0.0739086880092883	0.0620718085242479	0.233772734393756	64.5603021498336	0.130787448213059	0.10612452435159	1.23239608386617	0.217801163080758	0.555865054145114	0.427877926987421	0.43820847898149
FNBP1L	0.0781946091485066	0.0327341511170049	0.0169045289231265	290.033909168863	0.143690420099637	0.0617942387118083	2.32530447975532	0.0200556849302683	0.168629634560628	0.442629190394721	0.471946593831626
BCAR3	-0.205537851925743	0.0331205639604383	5.44375760257712e-10	256.614557527329	-0.298220649163659	0.0692482410529862	-4.30654475303527	1.65824392774998e-05	0.0026446992608976	-0.533919872118154	-0.683542741447849
BCAR3-AS1	0.355740941238889	0.128546599391924	0.00565039186083184	8.77898166879188	0.564935180851571	0.243948561321207	2.31579632112575	0.0205693922037885	0.16975398877389	1.39788686299434	1.57339858824004
DNTTIP2	0.0912301489056391	0.0990085490136891	0.356822273870395	19.695533106978	0.12764553605581	0.205118473579633	0.622301511064308	0.533743627781046	0.806260605086388	0.48749485039351	0.429993147339902
GCLM	0.0721615638117472	0.183009999218484	0.693356654497252	11.1015008012388	0.0578868188457365	0.325572554416939	0.177800057346372	0.858880002310628	0.959135719535058	0.42186468306481	0.247591167879662
ABCD3	-0.168978201496028	0.0712044874182104	0.0176375878024766	60.2001396070386	-0.205717430163702	0.122637275842284	-1.67744618225427	0.0934552649986552	0.372161056845689	-0.408089037613836	-0.441669454110509
ALG14	0.0262756968466777	0.194169402430175	0.892356049808001	16.7785811699746	0.122574404219022	0.322009752872928	0.380654322191888	0.703459767125445	0.894581508475212	0.263934919943335	0.416733378208132
RWDD3	-0.0923150029065264	0.0795435038683536	0.245820910597147	36.4709947277324	-0.0983493109812189	0.141985745766909	-0.69267031313604	0.488516473457118	0.781465378846491	-0.144229997910147	-0.160928089402904
PTBP2	0.0877893417227164	0.0496619058252953	0.0771043650722864	218.680117210035	0.148879223031606	0.0932730213402945	1.59616597481537	0.110451742009263	0.402929720564193	0.475652296263296	0.485514044089779
DPYD	-0.135532179783225	0.0937494414888034	0.148265518180942	1352.05526418051	-0.15965210689284	0.149775730313938	-1.06594110112634	0.286450267795272	0.625307135660365	-0.29297467591986	-0.32121990335719
DPYD-AS1	0.212343231929912	0.136761768185326	0.12050664672327	33.5208350678507	0.363589906708628	0.260731566884464	1.39449899010404	0.16316697425405	0.489462620655517	0.904341295236656	1.04692995424781
SNX7	-0.0495027839443224	0.0628671940392197	0.431036992051712	54.6883354019075	-0.0696452523556006	0.109501725286305	-0.636019680726539	0.524763594493146	0.800328675740293	0.00312089783630634	-0.08587399836954
FRRS1	0.315082237235814	0.277503383354425	0.256200371172164	79.4703753733384	0.476652357186528	0.418510640008759	1.1389253022971	0.25473431123126	0.595478024736797	1.25794792500021	1.34256060220956
AGL	0.0528726684215473	0.0880578671986222	0.548219069647178	63.1046609489109	0.108541150807532	0.153231578828469	0.708347141218425	0.478729709094808	0.774241613914793	0.355476252784781	0.380039853686822
SLC35A3	-0.0610699557099037	0.0608215503283804	0.315338046227643	69.5158701854097	-0.0518263481180933	0.102982998230002	-0.503251497905939	0.614787462186945	0.852207192525134	-0.0366909400508212	-0.039281923074548
MFSD14A	0.0846773512504096	0.0498276153968581	0.0892427021215562	86.8002885600224	0.140149308557487	0.0897910071682291	1.56083903029296	0.118561735816328	0.416928750849435	0.464941461955603	0.462687453460215
ENSG00000241073	0.49097343367573	0.155306080672566	0.00157051636533445	5.14188538509691	0.742902588312322	0.302533018731299	2.45560828840355	0.014064637097022	0.138322370555777	1.86332942536621	2.03873982011064
SASS6	-0.180382493522851	0.101323736830008	0.0750335851031966	17.1766006414061	-0.245727774484206	0.200403941365067	-1.22616238388533	0.220137573660578	0.558359055036902	-0.447340276775023	-0.546286716222259
TRMT13	-0.0517149931325255	0.0638391892387847	0.417892913454332	84.9100852959693	-0.0271411636276047	0.113734582214188	-0.238635981240004	0.811387862047709	0.939809647813283	-0.00449307344016567	0.0252637952884633
DBT	-0.309336486082107	0.065947836748552	2.72373497694723e-06	37.5786679932765	-0.411190464319159	0.119139628339534	-3.4513324411867	0.000557826006797326	0.0223462650183794	-0.891173527522031	-0.978931170704184
ENSG00000285530	0.343887177785499	0.149087082976744	0.0210760396207028	5.81289451707283	0.592793003144681	0.319867448783413	1.85324579102786	0.0638471371044127	0.309399188682166	1.35708863517145	1.64623997829045
RTCA-AS1	0.0255942206729047	0.340139710104173	0.940018826191636	4.53028722675953	0.0471485459848336	0.545924056070472	0.0863646609094421	0.931176538442697	0.979918653845184	0.261589418423688	0.21951321140127
RTCA	-0.116691495687845	0.0565985270791092	0.0392324145724968	49.7194466427148	-0.148837960598656	0.106501369072166	-1.39752157080536	0.162256784645088	0.488873496467715	-0.228128897185966	-0.292943556412741
CDC14A	0.119095341142331	0.0559257153954424	0.0332106536099407	177.076654430534	0.198604742829274	0.095250993659122	2.08506741189523	0.0370631818474327	0.234470495459575	0.583401139199718	0.61553411331597
EXTL2	-0.179636137338438	0.249796960330206	0.472061689547598	16.0102976054561	-0.18357050562102	0.395314459389381	-0.464365775804333	0.642385705843205	0.867500447512202	-0.444771471537052	-0.38376066454122
SLC30A7	0.0175991468072059	0.0389097487948509	0.651047925280798	131.087624090929	0.0595342502788752	0.0760397355677818	0.782936050925721	0.433664665910062	0.745456960903017	0.234072010444676	0.251898798043281
DPH5	-0.230354819134993	0.0900671964424225	0.0105400757031929	32.7141802599664	-0.271675433624484	0.153940589275857	-1.76480702654483	0.0775962033404511	0.339589685783433	-0.619334794227698	-0.614133496937757
DPH5-DT	-0.208129556215203	0.0689365320723289	0.00253487112783823	32.9629315100615	-0.285565192949899	0.134459592646124	-2.12379933130886	0.0336869269516056	0.220699753918297	-0.542839987865926	-0.650451819528933
RNPC3-DT	-0.228554880460668	0.133405704980209	0.0866699250476483	9.24516539258156	-0.289666980616933	0.25943356309897	-1.11653626137197	0.26419265754879	0.604292362290748	-0.613139773684971	-0.661176990800927
RNPC3	-0.0480594471960274	0.0528208990616445	0.362898104831415	192.989089872716	-0.0397173871855748	0.0888300731984997	-0.44711645229451	0.654790980643088	0.874171953785835	0.00808856753155869	-0.00761995261934657
AMY2B	-0.404990888332051	0.214624589088217	0.059163904913132	22.5493066569469	-0.53250307499435	0.349963719729078	-1.52159508250336	0.128110570473288	0.432154834256523	-1.22039640349733	-1.29613396923055
PRMT6	0.149155079586198	0.223044495703841	0.503671920403946	6.23659532575382	0.289442426963106	0.369480580841969	0.783376561505687	0.433406015803765	0.745456960903017	0.686860606916591	0.853052434441323
VAV3	0.44677669612865	0.379736879416795	0.239378034823973	24.3101087035193	0.846916388183075	0.523000040551949	1.61934287287871	0.105373510949964	0.392699940632717	1.71121330000531	2.3107104604318
SLC25A24	-0.0805928308161374	0.0847561502837838	0.341665878814806	53.2932060032948	-0.117292864981493	0.14261217186655	-0.822460407455622	0.410814911378401	0.729240693499735	-0.103884680627298	-0.210460848688837
EEIG2	-0.075519632619208	0.0268688028619074	0.00494367799377618	256.166956131152	-0.109952901100567	0.0546542308754068	-2.01179120700138	0.0442419512407283	0.257453504055222	-0.0864237707109776	-0.191268638817547
HENMT1	-0.0104164567123755	0.105203434591307	0.921128332895844	10.7249608633091	-0.0400883440085299	0.191476721441077	-0.2093640611079	0.834164046120077	0.949474664845263	0.137648036785842	-0.00858991395905316
PRPF38B	0.00389711234957288	0.0298989485063881	0.896295227731064	278.628158121944	0.0514180952844787	0.0534902393238033	0.961261268120697	0.336420817278929	0.667461826425622	0.186912412091144	0.230677038300683
STXBP3	0.138142423613621	0.0359459166073123	0.000121508240778015	156.8465038456	0.232466060857979	0.0757257094409364	3.06984328802222	0.0021417111643932	0.0496044613034653	0.648957298902134	0.704073175996392
WDR47	-0.0930278532757336	0.104526486444475	0.373469582993759	27.6971984059821	-0.0995891536763431	0.176987421867031	-0.56269057216486	0.573645605183171	0.827103372293326	-0.146683482989455	-0.164169974730711
TAF13	-0.480366720691267	0.134432761310752	0.000352529193726903	11.5270313355449	-0.582470715721606	0.265593372488011	-2.19309205747556	0.0283007471583731	0.201543991431916	-1.47982459210792	-1.4267871254542
TMEM167B	0.157411581046258	0.0977418036824597	0.107292302409419	19.6924980315197	0.278029107583151	0.181964577188189	1.52792984150762	0.126529958098423	0.429500336124455	0.71527779517179	0.823209396461618
SARS1	-0.190432108601309	0.089037213781634	0.0324524921280322	52.6477070695864	-0.212062140369194	0.15316159297526	-1.38456473486436	0.166185600934219	0.494192156980272	-0.481928995127257	-0.458259319103271
PSRC1	-0.00600393416304254	0.196625749771177	0.975640514702252	37.7343252235083	0.035113995802791	0.307697683353997	0.114118492606242	0.909143863009586	0.971806727344166	0.152835036336592	0.188045806854428
SORT1	0.104507799065729	0.0969616032861813	0.281111128619078	404.433303247131	0.184269361889842	0.155098522687163	1.18807941363515	0.234802124045872	0.574845852076961	0.53319380484912	0.578050599222745
PSMA5	-0.0653154509691996	0.0771503030574663	0.397218082129123	42.1862637294025	-0.0575198290574484	0.133618083300085	-0.430479375521861	0.666846966347961	0.880509578193191	-0.0513030658529634	-0.0541689828556237
CYB561D1	-0.143505309575907	0.107970412700735	0.183809376904287	30.2015343114097	-0.188148311491288	0.181881284972488	-1.03445668706238	0.300922715305406	0.638804315927432	-0.320416556890609	-0.395730506959724
GNAI3	0.0199819527191049	0.0375113722441961	0.594247823426001	146.553378291295	0.0635452443354713	0.0713342762746591	0.89080940683834	0.373031427736501	0.699858009434992	0.242273140729893	0.262386566236082
AMPD2	0.0950439838209471	0.0903966946023061	0.29307034960834	35.1065237952463	0.145385910602023	0.154424081962163	0.941471749449318	0.346463159933109	0.676660662249528	0.500621289634977	0.476379886703968
GSTM4	-0.128094793606155	0.0758556893372932	0.0912837831159613	22.3036342684596	-0.198377823092115	0.146583473984275	-1.35334371399464	0.175945850033234	0.506833463838176	-0.267376714829101	-0.422478177208351
GSTM2	-0.00195636640566103	0.0762761213359161	0.979537719069929	52.4032623368342	0.0228009982598719	0.138561753451429	0.164554775700529	0.869294429603526	0.963303624323186	0.166765936184861	0.155850330579339
GSTM5	0.17929022282903	0.375352203816613	0.632893187366932	5.42669262173288	0.313663983301528	0.570007321381524	0.55028062190728	0.582126913314585	0.831730749692206	0.790579602519204	0.916385878610477
GSTM3	0.155361435412499	0.282330695250427	0.582126124261837	12.2264909866311	0.265361939203609	0.448958682726282	0.59106093592446	0.554479592755949	0.817336780919705	0.70822161348189	0.790087850094493
AHCYL1	-0.228621696005631	0.0753467900897252	0.00241127110143525	81.8913608089345	-0.291862846635957	0.12875573704224	-2.2667948888383	0.0234027585121243	0.180158946401467	-0.613369739116309	-0.666918643235465
STRIP1	-0.0239238148311209	0.0656557336905114	0.715572237225401	46.3485454183014	-0.0187328599932197	0.123631453506458	-0.151521796936903	0.879564117871719	0.966384350118258	0.091158474548426	0.0472494522522512
KCNC4	-0.0715409427645936	0.270695391233351	0.791559716348612	7.52316529022683	-0.0719066123400042	0.435668553414688	-0.165048892733739	0.868905498889916	0.963045138502881	-0.0727299345075255	-0.0917869015008468
RBM15-AS1	0.108155642943146	0.138408499171079	0.434553500368123	8.5356315109517	0.249485962684149	0.275461370305789	0.905702176705194	0.365093510087079	0.692778286010906	0.545748936909785	0.748576055456795
RBM15	0.122815332709983	0.0817735526842451	0.133124092937086	22.1708462180187	0.204300626081694	0.150971050542567	1.35324372021966	0.175977782224743	0.506833463838176	0.596204588844471	0.630427454557999
LAMTOR5-AS1	0.0765735920566221	0.0564372350332389	0.174847292918766	46.3985215110394	0.107680502155547	0.11449732561204	0.940463033349872	0.346980102841198	0.676771786883546	0.437049981320779	0.377789468014318
SLC16A4	-0.0255839248318723	0.118063884746394	0.828445574004582	10.5899689112161	0.0571223069725267	0.216517037494782	0.263823612374631	0.791915838946656	0.931307897365328	0.0854447156828947	0.245592156364379
LAMTOR5	0.418269581656505	0.196571180771787	0.0333513810274462	10.822411808167	0.667855454265036	0.334617978294067	1.99587439285201	0.0459475966459751	0.26306645947084	1.61309764624007	1.84250992439996
CD53	-0.0289437895873549	0.038138659727099	0.447906720701241	479.05150966522	-0.00949871202627743	0.0620627869414714	-0.153050040038247	0.878358813859233	0.966051061391439	0.0738807488223034	0.0713944901079042
LRIF1	0.053901128478252	0.122022006311414	0.65868253620996	27.8688569615423	0.15144923094993	0.224599785588122	0.674307103870803	0.500116088596384	0.786547659279142	0.359016001815979	0.492233986059455
DRAM2	0.0269953993511424	0.0490594789969315	0.582142027909434	174.183298567481	0.0583115382581781	0.083056985401928	0.70206663504578	0.4826376086114	0.77692965401765	0.266411988669847	0.248701705238186
CEPT1	-0.101936642077387	0.0383944128312405	0.00793116172080559	159.518047973885	-0.12212199373772	0.0680516588082611	-1.79454837510728	0.0727256846241487	0.330380642827134	-0.177345710777705	-0.223087838969514
DENND2D	-0.174679971549457	0.126565110125473	0.167537705046064	20.1688202809786	-0.187727577323511	0.212418426827886	-0.883763146761364	0.376824084358901	0.703291218639169	-0.427713363217112	-0.39463039004103
ENSG00000243960	0.239473161097723	0.147627880126031	0.104773271310095	5.51793964593558	0.405021456739368	0.289161707966185	1.40067458996588	0.161311404552371	0.486637969493567	0.997716959038245	1.15526332160253
WDR77	0.0754723634411066	0.0788165591869066	0.338279691329924	23.1668741230128	0.106132474112337	0.150943586155328	0.703126756264572	0.481976759128194	0.776302118086613	0.433259777802922	0.373741753396931
ATP5PB	0.0253407400956603	0.115331081329137	0.826087911280424	31.0958215799953	0.0688885483084093	0.195312643529896	0.352709108142632	0.724306530366984	0.904250991750653	0.260716990153986	0.276357998918633
C1orf162	0.0580988231632104	0.109802109113038	0.596720115968191	104.402855259147	0.118380856247301	0.176568942595466	0.670451181884921	0.502570216822249	0.788061186693539	0.373463607824086	0.40576827618798
TMIGD3	0.294369605487243	0.106321024784934	0.00562827312768643	200.069555246352	0.438722983091533	0.168613702102712	2.60194146513836	0.00926976724934288	0.111542707796001	1.18665928555565	1.24338456814086
ADORA3	0.0254122465670859	0.0747472577022831	0.733874874995006	121.374944238419	0.0824256540185813	0.124066327945653	0.664367644174071	0.506455036302784	0.789844875386048	0.260963100794165	0.311754218580501
RAP1A	0.0379754514268001	0.0300644399133083	0.206540606440592	889.218696873654	0.0814609422563113	0.0560698320484981	1.45284798045856	0.146265966811963	0.463919779074231	0.304203080743799	0.309231733333006
LINC01160	0.15893847084149	0.226184057133625	0.482245665700252	4.08458885605365	0.267284935582753	0.441676040754518	0.605160594915107	0.545072295466966	0.811377959670058	0.720533037354684	0.795116015176636
INKA2	0.322694671248424	0.0702465535108176	4.35363792782974e-06	39.5758826155441	0.49192432135863	0.13834276618325	3.55583696155837	0.000376777690288512	0.0169117667590818	1.28414836491572	1.38249305232685
DDX20	0.0952824923729706	0.0804572905494802	0.23630946179771	20.9581913822978	0.144845830425328	0.144895034874552	0.999660413144818	0.317474875921563	0.652284431069253	0.501442187258033	0.474967709169227
LINC02884	-1.13379876997271	0.481236557624458	0.0184723555310662	6.10173656148942	-1.36754047488505	0.677552540088655	-2.01835340283148	0.0435544686560617	0.255547545893394	-3.72880397474782	-3.47955248314498
CTTNBP2NL	0.0286321340997565	0.0509169190255779	0.573890894119084	457.752357758512	0.0610348824047793	0.0842640828348264	0.724328567420822	0.46886404267625	0.768583751054712	0.272045294701486	0.255822583932036
WNT2B	0.11376187322444	0.0935413807696837	0.223921585486586	224.028392449396	0.200163866883238	0.145670113130511	1.37409014506568	0.169413698533044	0.499178615068889	0.56504443417048	0.619610841286908
ST7L	-0.132429403403571	0.0623363949815664	0.0336340752258499	87.4592476953766	-0.150890959764271	0.111595000427993	-1.35213010605824	0.176333697870991	0.507255813733505	-0.282295554633328	-0.298311646977118
CAPZA1	-0.0446184716732537	0.0231991017318195	0.0544443360641324	273.002880757228	-0.0432890536703512	0.0510962399545212	-0.847206246660832	0.396880172324559	0.718204911452824	0.0199317010530876	-0.0169589866906459
MOV10	-0.28399766895068	0.0714816306431469	7.09682521493849e-05	38.388342935863	-0.389257298633558	0.127046705030271	-3.06389133461439	0.0021847825233379	0.0502343880187187	-0.803962504781831	-0.921581308251364
RHOC	-0.0716223635000066	0.0966216574488659	0.458532084941934	13.909997812972	-0.0766541491259143	0.178069551167612	-0.430473085506695	0.66685154093869	0.880509578193191	-0.073010168015301	-0.104200548740123
LINC01356	0.0009901978895966	0.0719914183822915	0.989025932318275	29.69308570146	0.114265993521088	0.13694302150668	0.834405377243078	0.404052588140331	0.723682615921401	0.176907407447167	0.395008916834967
LINC01357	-0.131658309368164	0.0531897847029342	0.0133140873713638	99.8417633962582	-0.119972485320243	0.097308397744366	-1.2329098834349	0.217609387620598	0.555610462418306	-0.279641606775071	-0.217467400321918
SLC16A1	-0.285501179176727	0.206505809520021	0.1668079820864	13.0169667118449	-0.335376992577435	0.336752285080844	-0.995916011369963	0.319290955047955	0.653044032419624	-0.809137279272437	-0.780697489402394
SLC16A1-AS1	-0.396378775617595	0.0868081635470095	4.96772103875728e-06	94.2384389541296	-0.514731283293511	0.146079834603133	-3.52362997050156	0.000425678267784289	0.0183156315960115	-1.19075527408367	-1.24966508169315
LRIG2-DT	-0.417469694038859	0.174839306030214	0.016952623019377	8.85055761149578	-0.606080864569505	0.305059399921948	-1.9867634458226	0.0469486172115536	0.265912301962595	-1.26334589883573	-1.48852188861275
LRIG2	-0.0823790030751766	0.0573019916584284	0.150539357406628	78.7839222182817	-0.0904325478067657	0.10659209419984	-0.848398265233651	0.396216208460208	0.717885570383241	-0.110032319986035	-0.140227690489467
MAGI3	0.161144383639267	0.053095828355419	0.00240557549115207	153.669140898628	0.243303824609766	0.0916513192269406	2.6546680032757	0.00793864973640687	0.101855426688297	0.728125337743927	0.732411276814605
PHTF1	0.140448369696062	0.0836285210444565	0.0930679851231395	57.791863850807	0.246470076073278	0.149813372505961	1.64518074688875	0.0999325427025956	0.383295128845289	0.656893893384439	0.740690249787608
RSBN1	0.0113804897724462	0.0415044861069869	0.783931674600384	86.4992472676768	0.0513825348797069	0.0697858649813485	0.736288572097513	0.461555099418658	0.764017178169822	0.212668665637419	0.23058405654184
ENSG00000231128	0.225743113414922	0.217083959388688	0.298391704801295	4.31565993887705	0.458123165407799	0.413743372865979	1.10726405654404	0.26817977971463	0.608546722795698	0.950460944896857	1.29411129876178
PTPN22	-0.218889994514093	0.169566374213126	0.196744977859163	28.2033825912458	-0.219202607871134	0.28486570551067	-0.769494549995676	0.441599778666422	0.750898574720489	-0.579875214266262	-0.47692989474908
AP4B1	0.0537755073438123	0.0760571445070687	0.479541098513056	27.1568672136831	0.0985584673863501	0.165205195332902	0.596582130409077	0.55078640473457	0.81478988139838	0.358583639580779	0.35393757874296
DCLRE1B	0.0838808427612852	0.17517093103588	0.632044358752203	5.00344343098541	0.111643621072538	0.346361763648795	0.322332407296962	0.747200884692868	0.914955931917417	0.462200042748957	0.388152054429411
HIPK1	0.0215946591779352	0.0450463595717915	0.631663024192095	86.3948903199592	0.0703463946177675	0.0853144835391794	0.824553952617694	0.409624873152088	0.728443675759884	0.24782374630571	0.280169910364409
OLFML3	-0.0480691013743825	0.101192985972267	0.634769835992883	23.8544003304406	-0.0259572671724984	0.179088455664795	-0.144941040873585	0.884757422621021	0.967474688673841	0.00805533982547814	0.0283593948855295
SYT6	0.0754078584907441	0.0697733048571329	0.279806044140681	176.26272250504	0.141974273865389	0.112647416441546	1.26034203313542	0.207546002999479	0.545227760864724	0.433037764965316	0.467459291273762
ENSG00000232895	-0.225721579237735	0.471827816631838	0.632366812942246	12.1198406577579	-0.320011853919217	0.703142482170525	-0.455116654211213	0.649025317179177	0.870658673969421	-0.60338813073726	-0.740521410798483
TRIM33	0.0703161845768839	0.0249262872326195	0.00478794221190767	228.465143200345	0.137023999649071	0.0442107931799178	3.09933366477832	0.00193956451888803	0.0473009446314317	0.415513265412548	0.454515535252443
BCAS2	0.940078644668067	0.186322916744423	4.52510024893721e-07	57.4897887511228	1.32736665283654	0.278592597168993	4.76454387634489	1.89281328338531e-06	0.00065363561706507	3.40905764801552	3.5669703632778
DENND2C	-0.288638993190263	0.205201535081025	0.159542398291147	6.34547105215074	-0.393200778712845	0.35367678794569	-1.11175172393056	0.26624491382637	0.606451085414592	-0.819936992924013	-0.931892543910382
NRAS	-0.0870303441868659	0.107277026665545	0.417212182237599	10.8594571885171	-0.153182903243939	0.202944153407541	-0.754803233657713	0.45036705336481	0.755710726237592	-0.126041284151961	-0.304304518466477
CSDE1	-0.0234797932840736	0.0298502049202088	0.431523472745104	144.36830015011	-0.00330524139343112	0.0617726959232367	-0.0535065103446101	0.957328343577044	0.989301221297998	0.092686705840196	0.0875889006180347
SIKE1	0.0244808953784024	0.0745990618173495	0.742785954423062	23.7973439370921	0.0831653175054982	0.148661638300304	0.559426886830751	0.575870416079819	0.828279238929047	0.257757580612457	0.313688257644634
ATP1A1	-0.229726269987604	0.0929480755054188	0.0134526899645763	71.5119851359174	-0.282320242394306	0.166430611332852	-1.6963240123518	0.0898245354399735	0.36428681002457	-0.617171456700852	-0.641967067683391
ATP1A1-AS1	-0.284589680605134	0.0759035096794331	0.000177285526356261	22.6151661803425	-0.404105176012892	0.156020919820269	-2.59007046284824	0.00959562886076801	0.113543426302134	-0.806000087735731	-0.960404875155808
LINC01762	-0.0887576812177259	0.100470071335293	0.377007180426292	26.3214521766349	-0.056170033193827	0.161111489863474	-0.348640765729529	0.727359019093543	0.905227074667511	-0.131986424696485	-0.0506395968915675
ENSG00000224950	0.00726431351674907	0.0923854166022463	0.937326509783507	19.0274251810206	0.0909398244567933	0.170619966543163	0.532996379610633	0.59403608645444	0.838928486958177	0.198501629379319	0.33401669133663
CD58	-0.115412997483303	0.0513662412257707	0.0246486711972501	218.771438552926	-0.124723684562463	0.0914265875923278	-1.3641949004879	0.172506232743336	0.503071005985189	-0.223728568022559	-0.229890623988448
PTGFRN	-0.564075933530435	0.17140490621591	0.000998683858825673	9.80588334434185	-0.87603252301814	0.320219708249194	-2.7357233188671	0.00622433361342917	0.0899782344411893	-1.76793457082618	-2.19437943343147
TTF2	-0.177757659844436	0.0493853002917342	0.00031894704165439	72.8977856688651	-0.218520101571534	0.0911591448135125	-2.39712759502701	0.016524168462387	0.150830249129174	-0.438306136450704	-0.475145307746625
MAN1A2	-0.0287344849856183	0.0494512035251176	0.561194991801906	194.694249777589	-0.0250213274245139	0.0783011090612673	-0.319552656718257	0.749307468334132	0.91581161920967	0.0746011324253343	0.0308066483545658
GDAP2	0.0225682909383997	0.0475849316655682	0.635304603738332	133.701461213503	0.0475410962187318	0.0854206752474211	0.556552568579316	0.577833168253139	0.829252269501411	0.251174787562373	0.220539634227897
WDR3	-0.132329675692284	0.0951822568229828	0.164444864677777	22.1812942332837	-0.172336509026566	0.175759748489051	-0.980523188660012	0.326827929009654	0.659071185863085	-0.281952312261288	-0.354386511775375
WARS2	-0.0266424899562087	0.106253177671024	0.802010998172247	28.536713777441	0.01260337262537	0.185213023797088	0.0680479826255507	0.945747438163912	0.984819631054158	0.0818013511701925	0.129186034331944
WARS2-AS1	0.0718254226415162	0.0986064723278505	0.466365857565005	91.553121593528	0.156245710834026	0.164449344556068	0.950114524662973	0.342054063726944	0.673929830460471	0.420707753951312	0.504775607526858
ZNF697	0.0390293607546848	0.139445117469856	0.7795615318909	7.95468360982875	0.11368926260823	0.271049291164054	0.419441283612947	0.674893658049732	0.884339731492258	0.307830420957967	0.393500906591539
NOTCH2	0.0124974143319792	0.0545712411211292	0.818860368944112	200.60813852856	0.0546084241101638	0.0940899132539272	0.580385529347743	0.561654661341069	0.822055201980271	0.216512891382263	0.239018967685388
ENSG00000290569	0.129010483369135	0.176871567265333	0.465755765499223	18.1739924247778	0.242289520135309	0.287218757208528	0.843571368702081	0.398908969126026	0.71895540351481	0.617527029517685	0.729759118757295
NBPF8	0.0228244465419809	0.0931506545411845	0.806435350009467	39.8550962451081	0.0536181306806633	0.155349947479597	0.345144182863051	0.729985978800631	0.906530407989625	0.252056422725257	0.236429592636483
NBPF26	0.219238075915035	0.166236064220141	0.187224006546005	25.8599388160908	0.361235106766371	0.265664977989695	1.35973928328778	0.173912442216102	0.505271868251926	0.928071937139075	1.04077272848623
LINC00623	0.0836218804347003	0.0774947182337567	0.280558509116262	47.0782758603882	0.163950935398501	0.140443421549985	1.16738066894895	0.243056674236807	0.583728855491854	0.461308747419916	0.524922884726831
PDE4DIPP4	-0.364759375550574	0.19306846634258	0.0588550251309383	33.9063122023863	-0.5349842155539	0.30396398246408	-1.76002502407377	0.0784035637685601	0.340345933341283	-1.08192777025925	-1.30262154479788
FCGR1BP	-0.407920342636496	0.135687151297536	0.00264421931350607	96.025735513278	-0.556056218686321	0.205846015944301	-2.7013212577152	0.00690645919321689	0.0952078123302251	-1.23047898567297	-1.3577196778523
FAM72B	-0.271782432216703	0.139231580207208	0.050936168653075	7.13684166304282	-0.306602410949659	0.263440349867745	-1.16383997783021	0.244488867559164	0.584883427691296	-0.761920159906046	-0.705458997971409
SRGAP2C	-0.0370520521971302	0.0612699082295923	0.545355151049895	1001.41672519145	-0.0342952237478235	0.106532733166242	-0.321921936371487	0.747511834274759	0.915026960607667	0.0459737683513161	0.00655767827120496
SRGAP2-AS1	0.146710824392296	0.0509547169208336	0.003986357053964	60.8176073830908	0.183285158044014	0.111004180433361	1.65115545494293	0.0987068362284672	0.381491231185872	0.67844798077889	0.575477146945364
LINC02798	0.00111221823789424	0.0525241204458591	0.98310575336278	1143.43294698517	0.0387782644872569	0.0903312046207451	0.429289796920866	0.667712341078081	0.880801339167979	0.177327376513401	0.197626973023352
EMBP1	-0.326092652980861	0.172095320571763	0.0581139442012926	6.45560911383913	-0.518316363557913	0.316944615060917	-1.63535311511222	0.101975044923176	0.386055452047976	-0.948844824681103	-1.25903918951657
ENSG00000232721	-0.521456720024509	0.249134924543731	0.0363429480097303	4.16849512631844	-0.618018937791374	0.426414005789285	-1.44934014690121	0.147242614644622	0.465601574292804	-1.62124796035986	-1.51973702951123
ENSG00000290735	-0.282596240821705	0.211680776998494	0.181872630247569	35.8678004046762	-0.376631772689498	0.322893028916713	-1.16642893763633	0.243441064371017	0.583783211684631	-0.799139075977284	-0.888568646665456
H3-7	-0.236338679197968	0.147960418600802	0.110196588249784	30.3833148114479	-0.316484761904559	0.243396627270189	-1.30028408961163	0.193503619076613	0.529093357287898	-0.639930015911468	-0.731298928061671
ENSG00000289318	-0.277687068019251	0.183976166771308	0.131205697341968	4.54823483318145	-0.239005414412508	0.329620474288019	-0.725092744705134	0.468395135102527	0.768471104310591	-0.782242707899416	-0.528709389219102
NBPF15	-0.0163320154022669	0.0700277682869382	0.815589031873255	56.4320996199652	-0.00252905467763331	0.121374525651406	-0.0208367832052081	0.983375855347537	0.994406876743395	0.117287894449708	0.0896184389905066
ENSG00000224363	-0.089240789143	0.110603753692555	0.41975212448582	10.4411905925026	-0.123482921330198	0.28999913706925	-0.425804444034297	0.670250348418253	0.882477073122875	-0.133649183302719	-0.22664633168122
SRGAP2B	-0.079866929392527	0.0540138701737663	0.139237247222567	1363.93914061854	-0.0900580069747736	0.0940663507072197	-0.957388123358564	0.338371390792209	0.670291118110934	-0.101386276489754	-0.139248357842934
FAM72D	-0.0869458904196766	0.154598708905149	0.573845384902949	5.58948432645275	-0.127516843011122	0.272321622817297	-0.468258237050367	0.639599930099052	0.866198336873229	-0.12575061156955	-0.237194050002537
LINC01145	0.119303993099653	0.0501000016048571	0.0172508526008533	57.7652604137827	0.187661420745748	0.100879514161452	1.86025301871901	0.0628497370964634	0.307665552439723	0.584119276534242	0.586920003284457
NBPF25P	0.138028668708409	0.152876074205211	0.366589868194323	5.77222438154674	0.316633806345477	0.309541357235522	1.02291276737072	0.306349092354649	0.643464012360299	0.648565777799401	0.924151239321334
GPR89A	0.165995657248417	0.0747213180075141	0.0263150781724915	35.0044140950451	0.286540145636852	0.137651373806313	2.08163665725588	0.0373756704394543	0.235443338408703	0.744822428648055	0.845463678798569
RNF115	-0.0941477766307635	0.0395161289972138	0.0171948237037803	175.184364703571	-0.112238915504236	0.0699732166466337	-1.60402681030151	0.108708143077611	0.399599631128991	-0.150538029974668	-0.197246007223681
POLR3C	-0.0541107415836006	0.0452325523983592	0.231587795513566	72.2565468917772	-0.0330182209301069	0.0839333785210068	-0.393386058227635	0.694034365285	0.891363332057991	-0.0127387492964147	0.00989672822859391
NUDT17	0.518761575458315	0.16379017327549	0.00153897173391878	7.30907058822435	0.80486030195573	0.302230624944094	2.66306666342834	0.00774320723917151	0.10100154944716	1.95897052227848	2.20074408371192
ITGA10	0.407851318654358	0.107335052016742	0.000144815153967137	11.668757451135	0.66203533914614	0.218653935357635	3.02777692092896	0.00246359877085878	0.054186452139078	1.57724011718175	1.82729174721967
PEX11B	-0.223140541494799	0.102095483049459	0.0288444137504517	15.2526228442421	-0.318654938520502	0.196854618117668	-1.61873234962682	0.105504863333009	0.392980267750748	-0.594504727059613	-0.736973408991908
RBM8A	0.11908985831604	0.126332123600363	0.34584828356823	23.461126260206	0.23669296547632	0.210758146980405	1.12305488004849	0.261414187230805	0.601478555747652	0.583382268433736	0.715125497486955
LIX1L-AS1	0.326261180996726	0.174927292063248	0.0621639528650025	4.93729475668641	0.366368369516187	0.376577287297556	0.972890245573143	0.330607853474325	0.662823620889301	1.29642356154976	1.05419495475562
LIX1L	-0.0404368262008502	0.0712329756628367	0.570259038127159	35.0229885424047	-0.0513928413683488	0.124988888790027	-0.411179280541371	0.680941079891019	0.887299486073961	0.0343240689562028	-0.0381484089787447
POLR3GL	-0.165912827029611	0.0733064186571306	0.0236185387395247	27.3950260632067	-0.157071413494002	0.125680337444298	-1.24976918973993	0.211383874062848	0.548758570915211	-0.397538646058016	-0.314472021470107
TXNIP	0.280279358091273	0.0824033330384883	0.000670634992732748	395.835021760078	0.430218276184168	0.133355069820558	3.22611113895458	0.00125484619802466	0.0353110209833594	1.13816353771977	1.2211468402027
NBPF10	0.051093594664765	0.0899573846189302	0.570051572686268	25.2932645750442	0.100526303306803	0.165997032580723	0.605590965958489	0.544786402799188	0.811369273421674	0.349353045018038	0.359082988255905
NOTCH2NLA	0.114861722557057	0.0657384423310996	0.0805933775393499	60.1145441176585	0.199261423771851	0.113789776714032	1.75113643357101	0.0799224117522121	0.343188339980349	0.568829890478887	0.617251173327827
NBPF12	-0.10100822128497	0.0445096706772389	0.0232467769817689	83.2957897229922	-0.133915542888013	0.0819023416320568	-1.63506366508571	0.102035702107011	0.386055452047976	-0.174150276420216	-0.25392508477776
PRKAB2	-0.102453210163473	0.107266151419962	0.339511530762755	23.5824531998465	-0.138783136274957	0.190376204619909	-0.728994133232361	0.466005251196912	0.767343648485478	-0.179123632409519	-0.266652650657629
ENSG00000237188	0.0241875207337577	0.0781291447262631	0.756877445851087	73.3747364310865	0.0591825398829463	0.130022653388625	0.455170990135508	0.64898622914866	0.870658673969421	0.256747845127458	0.250979161401727
FMO5	-0.200797602392414	0.0828039221325013	0.0153093588200103	21.2718282293045	-0.294684429349878	0.168095841464645	-1.7530738820321	0.0795893260272265	0.342679244373965	-0.517604903360884	-0.674296391749389
CHD1L	-0.224941622665719	0.196225396661494	0.251653230518752	5.9066482767718	-0.318334087413952	0.369839399328239	-0.860736005931658	0.389383457584775	0.711784642559793	-0.600703679841796	-0.736134461842543
LINC00624	0.299240064472714	0.131573237670598	0.0229465623831213	11.4282844904079	0.438003528999	0.250559137544308	1.74810439280645	0.080445952483619	0.344279580304142	1.2034224085986	1.24150337169894
BCL9	-0.744899195112776	0.357726723236819	0.0373138410471346	5.19815752912193	-1.06259678520361	0.581095966072123	-1.82860809099425	0.0674583397459597	0.317513857684574	-2.3902912300191	-2.68219933723919
ACP6	0.185675731471234	0.0551360072732326	0.000758269514411024	46.36071160336	0.296515760569397	0.102129931772306	2.9033188941168	0.00369230456027807	0.0670226704201611	0.81255721641154	0.871547471373909
GPR89B	-0.0661082079099966	0.106279764924874	0.53392829308068	38.5031712961064	-0.0864389709953636	0.192281778223378	-0.449543226581489	0.653039832682396	0.873700946740667	-0.0540315729980561	-0.129785464131825
NBPF11	0.0281732110634304	0.0586043040857822	0.630703992025347	72.5526109065186	0.0738348726523932	0.102815047914969	0.718132940165106	0.472675321346012	0.770622174344759	0.270465775533348	0.289291426990111
LINC01138	0.1171020633524	0.0928341108737017	0.207160439772083	52.9522356271009	0.214634094929059	0.161381284700739	1.32998132544966	0.183524424257186	0.517034403517965	0.576540684989736	0.657446947573818
ENSG00000291232	0.0845341501992063	0.205754836062716	0.681183326466675	4.50170970412289	0.060690101699054	0.398804273232644	0.152180169001475	0.879044834625342	0.966372237996353	0.464448593244797	0.254921066735058
NBPF14	0.0895326930261216	0.120721923844542	0.458303044610682	45.049288142888	0.161905179061819	0.194490986889832	0.832455948992273	0.405151632885193	0.72442041648802	0.48165255465645	0.5195737323882
NOTCH2NLB	-0.326079794217785	0.180664485589703	0.0710916623215067	4.68346899307947	-0.431303453075958	0.341255017566089	-1.26387431942281	0.206275140547468	0.543761718454403	-0.948800567450262	-1.03152171578336
PDE4DIP	0.396211804032991	0.341562675312808	0.246049878105703	9.80292274209587	0.654845239626639	0.547849066124979	1.19530228327021	0.231968948023489	0.571710154264579	1.53717928999065	1.8084913959901
NBPF9	-0.0778435146088739	0.0749427637733551	0.298941389155064	42.3661013046614	-0.0865423373894447	0.132827246183157	-0.651540552682321	0.51469760820102	0.794909161350984	-0.0944220969152004	-0.130055741964391
ENSG00000274265	0.132481307441659	0.0523666136946981	0.01141011782013	129.012334448131	0.243447304896983	0.0925819056508741	2.62953439103988	0.00855018831877827	0.107389399806695	0.629472895638668	0.732786442664102
ENSG00000289614	0.162750306906307	0.12502882342158	0.193018173338223	10.3448801456778	0.231336646288995	0.248962710537316	0.929201990891408	0.352784415872967	0.680830517580376	0.733652596961846	0.701120033202875
NOTCH2NLC	0.0749529055567888	0.0489367451044728	0.125614175534269	65.7112789107115	0.142061244136609	0.103483867878719	1.37278637770963	0.169818766835059	0.499320671275142	0.43147191007702	0.467686697256255
NBPF19	-0.121840702918249	0.0679028584008709	0.0727591804622231	34.6378222087009	-0.154153904129795	0.135162069749826	-1.14051156818715	0.25407323599237	0.595197412052521	-0.245851414639545	-0.306843448233552
LINC00869	0.213481855669223	0.0715568933446468	0.00285077928560052	54.4059938278414	0.324943188212255	0.134863994159368	2.40941394504652	0.0159781637215346	0.147532481356568	0.908260205117357	0.945878240063435
ENSG00000290790	-0.102068708497899	0.166293605507952	0.539356664138291	69.3823899440153	-0.12699239376293	0.256124756828137	-0.495822408327922	0.620019713546752	0.854902019790024	-0.177800256368479	-0.23582274352182
FCGR1A	-0.304283223215448	0.138780728545528	0.0283400576036765	127.337944864341	-0.403561479785598	0.209272534408102	-1.92840155028951	0.0538051991560554	0.284913161248824	-0.873781230932551	-0.958983242533395
H2BC18	-0.110629528541436	0.116750270342568	0.343346333196517	43.1982339326814	-0.152876826828033	0.197868711974282	-0.772617486123337	0.439748792764777	0.750532648090939	-0.207264846906357	-0.303504203518607
ENSG00000290791	0.160938954054932	0.089944013915972	0.0735627024339344	33.2081194252053	0.267567893372666	0.163782085339199	1.6336822969284	0.102325577446016	0.386640613300602	0.727418291157732	0.795855880573363
ENSG00000290792	0.158567889050504	0.0881531230984543	0.0720538216241901	19.5875178623371	0.278560664877663	0.165790136892955	1.68020046365919	0.0929183191753103	0.370369058247439	0.719257570673145	0.824599288744521
H2BC21	-0.0624739719045508	0.163007470950502	0.701528228848906	40.6810990217343	-0.0752414704388156	0.265829776749835	-0.283043801032204	0.777143260875193	0.927707961767781	-0.0415232764477371	-0.100506739576573
H2AC20	-0.298949302937716	0.163407917153501	0.0673297601063666	5.71537742817049	-0.298983945362491	0.318437775383471	-0.938908535592071	0.347777706444177	0.677015601960797	-0.855422968973322	-0.685538574272041
BOLA1	0.0894183351396876	0.179465610289615	0.618309435859297	3.97270179190228	0.317747148043299	0.407651761207568	0.779457316956148	0.435710371470025	0.747575568879626	0.481258958215756	0.927062355488893
SF3B4	-0.270415719649158	0.180703284085969	0.13453312783788	9.75177058123691	-0.353401655444652	0.31441191947271	-1.12400845374225	0.261009439630494	0.601196760821572	-0.757216214959081	-0.827827573176485
ENSG00000285184	-0.573646199897748	0.217546567973081	0.00836701511588229	10.4539709013238	-0.791787726754202	0.366223861224914	-2.16203205358028	0.030615705592703	0.211023787362002	-1.80087346901786	-1.97409990117613
VPS45	-0.086857112591033	0.0303156572023646	0.0041688959614205	179.457458920456	-0.0996320953508338	0.0535972943652898	-1.85890158319926	0.0630410896620745	0.307878482905779	-0.125445056452572	-0.164282256704086
PLEKHO1	-0.105373838716822	0.0565340338520229	0.0623356170149301	246.008344691368	-0.112881283465524	0.0921727957611955	-1.22467027861432	0.220699476772712	0.558961969103795	-0.189175838156167	-0.19892564229105
LINC02988	-0.639741151857595	0.151106631678306	2.298707529246e-05	8.4497301700744	-0.815643386507699	0.250384019296567	-3.25756966758174	0.00112370671312156	0.0331923516126019	-2.0283587667129	-2.03647661529007
ANP32E	-0.0211164719242318	0.0992393575829537	0.831496037859611	22.6878723404265	0.0144691378917579	0.176141025721192	0.0821451892454662	0.934531258701936	0.981134978224782	0.100820774284928	0.134064554055472
APH1A	-0.184133030982834	0.0892735520681851	0.0391534145379776	24.3089901492629	-0.22332583279916	0.162956225503594	-1.37046517927745	0.170541737830202	0.500425457573398	-0.460248859129677	-0.487711119214074
C1orf54	-0.114359423744516	0.0982479166475313	0.244428760431883	52.251723270285	-0.138774472441223	0.166811920010653	-0.831921798108675	0.405453087006265	0.724520357846901	-0.220102382837386	-0.266629996851968
MRPS21	-0.0753885366969205	0.0589091104132847	0.20063544671847	42.1498727514755	-0.0686963539183353	0.110645803227965	-0.620867235034654	0.534686980753192	0.806810770980885	-0.085972565376472	-0.0833928610982982
PRPF3	-0.00917547698495156	0.0601097649347531	0.878677948399523	50.037921202901	0.0422096862353815	0.115176635030276	0.366477855723829	0.714008533581683	0.899020224777813	0.141919235029515	0.206599301418326
RPRD2	-0.0318692704427466	0.0429315636009913	0.457889072789467	217.537853266395	-0.0130201775294415	0.0785092721891412	-0.165842545299284	0.868280863396255	0.962922950042588	0.0638118424450931	0.0621867193221575
TARS2	-0.176148877643324	0.107017802384394	0.0997684245121566	16.2416067635818	-0.246223305178788	0.19788871898045	-1.24425134715796	0.213407071185019	0.550601446128278	-0.43276903736682	-0.547582407760034
ADAMTSL4-AS2	-0.278355564551435	0.106093180395676	0.00869830395448528	20.9270933868643	-0.347266772247966	0.186947977915759	-1.85755832247861	0.063231761698172	0.30829404148834	-0.784543536149119	-0.811786354478856
ADAMTSL4	-0.180708551774185	0.123014778784788	0.141833138171609	13.3523625216836	-0.224772328712908	0.226907398114393	-0.990590569460373	0.321885544450896	0.655389506860868	-0.44846250254524	-0.491493352152134
MCL1	-0.0103880531661456	0.0661852205894548	0.875280886376562	115.68061268196	0.00215707780856041	0.113051171568379	0.0190805436037052	0.984776852560451	0.994444152550117	0.137745795978914	0.101871529008212
ENSA	0.00706389389418284	0.0550539223803118	0.897904728081217	128.46853346257	0.0591705296310562	0.0967889789733858	0.61133540469857	0.540977556751423	0.809654381326121	0.197811826056199	0.25094775753127
ENSG00000288880	-0.0150803884328861	0.169420043756062	0.92907250705602	7.41430107812726	0.0207023986729062	0.300410659382336	0.0689136621033079	0.94505834358822	0.984519149754915	0.121595738321138	0.150363006068995
GOLPH3L	-0.0427955120455037	0.0482556155259196	0.375159447393518	67.1665774727865	0.00456360403612605	0.0832555873400813	0.0548143876216344	0.956286337971515	0.988544176746319	0.0262059550060474	0.108164006351353
HORMAD1	0.154238667871303	0.159863292173267	0.334636962409889	8.56205097480133	0.243235194575215	0.27780161644003	0.8755715596339	0.381262992164097	0.707340269579704	0.704357277389981	0.732231826064174
CTSS	0.0248502560135241	0.0401190509967528	0.535644413145199	281.606850953519	0.0688514148972506	0.0704622587779883	0.977138912253536	0.328500385726723	0.660685677447921	0.259028844325433	0.276260904132915
CTSK	0.262810469206767	0.120463838454824	0.0291350450504032	13.009640782229	0.424648910865425	0.232024865740972	1.83018707718807	0.0672219695030974	0.316854624527155	1.07803919735097	1.2065843124054
ARNT	0.0448676972720416	0.0372358081842003	0.228218351677899	147.107334436438	0.0945997307892731	0.0669074601020175	1.41388913351414	0.157394456984538	0.479919772322933	0.327924780380478	0.343586451022333
SETDB1	-0.173609286326498	0.0375655214480092	3.80964139183069e-06	106.031389639439	-0.204866893253792	0.0729618179545073	-2.80786442823463	0.00498712169568358	0.0799628960466004	-0.424028283805444	-0.439445508169754
CERS2	-0.103746137470206	0.18448387960288	0.57387156779901	23.0704306272436	-0.0887854715848785	0.303126848882404	-0.292898738307811	0.769599553269462	0.924841243364894	-0.183573623589615	-0.135920989116369
MINDY1	-0.672178919066897	0.224499090776637	0.00275230832866597	8.26438163389065	-0.904955886193133	0.368285324941993	-2.4572140807828	0.0140019218970357	0.137957255144348	-2.14000292275454	-2.27000695220993
PRUNE1	-0.116411921619861	0.0978622891221736	0.234223968504404	14.4401160476627	-0.0882820064089232	0.20106675897387	-0.439068132691172	0.660612168925578	0.877269344975575	-0.227166660461414	-0.134604550850927
BNIPL	0.467435329808008	0.192018771875745	0.0149197570030352	5.95522148903687	0.756320170658379	0.368814282752381	2.05068026382852	0.0402980941911209	0.245691481711991	1.78231608914686	2.07382351541601
C1orf56	0.0436764236646955	0.11213871697414	0.69691690682217	48.2069692287889	0.10972408656608	0.19392402363317	0.565809663549662	0.571523176560194	0.826400425937449	0.323824660429289	0.383132941297418
CDC42SE1	-0.004292219683421	0.0435483202073897	0.921485857653264	202.245363773709	0.0370697578616666	0.0774203333116102	0.478811654200248	0.632072625047172	0.861979703397392	0.158726407257055	0.193159646173145
GABPB2	-0.22272395250238	0.154610192901659	0.149711417505522	34.1942804463294	-0.291553486285551	0.254880505922029	-1.14388303346644	0.252672148233637	0.594093354604903	-0.593070913006545	-0.666109741602272
TNFAIP8L2	0.0579215988290549	0.112008467378375	0.605073762928379	14.2053046611659	0.171170449777131	0.205480232375133	0.833026358781975	0.404829863607331	0.724047701474889	0.372853637936542	0.54380014861685
SCNM1	-0.10292695694337	0.0533721471418444	0.0537958253146237	45.1059849467782	-0.0815285625200564	0.0981613207724904	-0.830556902438345	0.406223989938686	0.724917800227129	-0.180754171869212	-0.116945947270339
VPS72	-0.382690980074082	0.0904155532453386	2.31026629940406e-05	17.7756146728262	-0.567545745637077	0.170778144130907	-3.32329261759652	0.000889615421505779	0.0290751802338167	-1.14364468315841	-1.38776197998593
PIP5K1A	-0.0342655061562996	0.0512326010123331	0.503608838347459	194.921992099565	-0.0167877894247105	0.0874634683997944	-0.19194058653121	0.847788745012706	0.954527962336332	0.0555644895311177	0.052335335939268
PSMD4	-0.0603039064540292	0.0786140702613749	0.443029222404756	48.5439925392254	-0.044741381947224	0.13331087355149	-0.335616898721643	0.737159779116894	0.909448819889267	-0.0340543552912539	-0.0207564698314257
ZNF687	0.0508951474861414	0.105023820053561	0.627956031434991	12.2168711779749	0.108692395293427	0.203496796896165	0.534123371725048	0.593256180722351	0.838822628514338	0.348670030443289	0.380435321016398
PI4KB	-0.141563249348349	0.045061978538856	0.00168071513766427	92.6064559870782	-0.153795007917598	0.0806453277211878	-1.90705416250905	0.0565135741004638	0.290707205267176	-0.313732383048163	-0.305905022440424
RFX5	-0.0125628371872645	0.0823179510699091	0.878703015393439	20.0615185509666	-0.0141838105822383	0.159098141768282	-0.0891513277565253	0.928961646104201	0.978583865762557	0.130260634468134	0.0591441035648133
PSMB4	0.134595916244819	0.228522194968314	0.555872007501039	16.4531631895242	0.294582778974346	0.356406314740865	0.826536362546019	0.408499899706206	0.727222534453111	0.636750946364656	0.866493197394993
POGZ	0.0604682676339623	0.0371329441391559	0.103434497354853	279.517990420716	0.123664925594982	0.0657680123042911	1.88032025390728	0.0600644445731888	0.30159667473508	0.381618750763419	0.419584824816874
SNX27	0.141347647077819	0.0411451347531363	0.000591804453927622	222.894923000726	0.223463881083247	0.0799365435817714	2.79551593139193	0.00518169478145185	0.0812477025916236	0.659989022086913	0.680534678213767
MRPL9	0.0370407194008998	0.116893199208997	0.751337239071717	8.63942682601117	0.0687034722466758	0.229321790547871	0.299594173246846	0.764486729215884	0.922229689372839	0.300985924412311	0.275874070294928
TDRKH	-0.325275509073793	0.178505835192924	0.0684227954943924	8.66702165827278	-0.366787351735221	0.315444883760276	-1.1627620881433	0.244926042935204	0.585277801714605	-0.946032382589127	-0.862827894247481
THEM4	-0.596387273182219	0.0989067767965044	1.64171024560963e-09	16.2800481074774	-0.698631046912756	0.214177203701851	-3.26193000392935	0.001106564633207	0.0330392276816643	-1.87914358908944	-1.7305179736035
S100A11	0.0568545907790317	0.0890665977621385	0.523253703390033	72.7109737569334	0.135990265524889	0.150881258935294	0.901306540550602	0.367425357191473	0.694804979159798	0.36918121460155	0.451812573414447
FLG-AS1	-0.0752013208708183	0.146609167229043	0.607995130655259	45.0100654067493	-0.0769705111286016	0.237091206893454	-0.324645152965084	0.745449649485034	0.913599412176968	-0.0853282068184999	-0.105027757981119
S100A9	-0.0604580632624636	0.264288271120364	0.819056991929413	6.26472074899008	0.0523070122525077	0.435827934048412	0.120017576126035	0.904469224862071	0.971093524954059	-0.0345849314762511	0.233001338703972
S100A8	-0.00979771964054897	0.324564710415742	0.975917708113056	6.21324737824949	0.162763754901426	0.535913639513621	0.303712656108446	0.761346815025335	0.921505109794351	0.139777603156734	0.521818698163438
S100A6	-0.408807852467982	0.600439266324819	0.495967696451535	5.18161045613761	-0.0816608585785566	0.703641861679265	-0.11605457694582	0.907609287825445	0.971576712429235	-1.23353361287575	-0.117291869097895
S100A4	0.706923952117593	0.198138128365405	0.000359944403798209	16.8259335952184	1.06461377334489	0.335826313265396	3.17013209296542	0.00152369652821578	0.0401425806480485	2.60658691354761	2.87993586429429
S100A13	-0.15230324791429	0.273974646975408	0.578277367566009	8.42147469266027	-0.162104721331335	0.451172100971777	-0.359296864726739	0.719373019547665	0.90185996942718	-0.350697260070868	-0.327632890096714
CHTOP	0.0120336127819394	0.0765399858127215	0.875071505591434	46.1728831020271	0.0664082869828487	0.13882973085699	0.478343410830758	0.632405803617682	0.862122726156786	0.214916581368356	0.269872722333077
SNAPIN	-0.111332618485098	0.256413680677387	0.664149447750378	9.2138603035825	-0.104787040928843	0.411608715468753	-0.254579256927319	0.799048081990267	0.934391969230749	-0.209684738598504	-0.17776117826463
ILF2	0.105209741105305	0.142707984681431	0.460977662991595	25.2830525468477	0.211390533409139	0.242670956537472	0.871099436147391	0.383699861977604	0.708876758162758	0.53560974569033	0.648965827716743
INTS3	0.109329124639299	0.0790508449923395	0.166657860816193	91.8004329347347	0.215817652834383	0.136459429202023	1.58155177767066	0.113751929929657	0.408242681943584	0.549787820743928	0.660541661946026
SLC27A3	-0.129502971726069	0.152262682690329	0.395034166798107	8.56812799663079	-0.189030086982706	0.279751357071292	-0.675707488827422	0.499226380324465	0.786534888159739	-0.27222337572101	-0.398036134148793
GATAD2B	0.0487436962300992	0.0314559206627894	0.121240595016668	307.55563787582	0.11061998431381	0.0616681423813896	1.79379465704797	0.0728459500709858	0.330517889338553	0.341265175534635	0.38547549473182
ENSG00000284738	0.199316072448012	0.133910175495532	0.136637234762933	6.34268408103538	0.211292615751922	0.266006537595887	0.794313619738607	0.427012877104991	0.740507199962639	0.859504478430118	0.648709796998078
CRTC2	0.13160512190203	0.0683110841492811	0.054034999592018	36.967683894647	0.220597246479019	0.122742799938596	1.79723166319635	0.0722988498234057	0.329966786390465	0.626457244330842	0.673039130028358
SLC39A1	0.130439025951064	0.0945309339579246	0.167631150716221	30.6776312392841	0.233586920442213	0.169172888446189	1.3807585990146	0.167353197030826	0.495882278769981	0.622443780720071	0.707003949597711
JTB	0.0202038432474183	0.110508873716824	0.854934917310964	38.6426098870583	0.0811281738885641	0.181885804489388	0.446039063445974	0.655569028800748	0.87447981409653	0.243036842516373	0.308361625461095
RAB13	-0.00645801502269158	0.140914073129566	0.963446182626721	9.78950600059725	0.00845015026018875	0.258372450719786	0.0327053067641226	0.973909591970836	0.992531452379264	0.15127218294958	0.118326373907481
RPS27	-0.0595245693276693	0.108333742262731	0.582692902906631	138.077837623115	-0.0214675893640191	0.174509202849456	-0.123016947034814	0.902093678103274	0.970685004419143	-0.031372036400963	0.0400988039824484
NUP210L	0.754698510473117	0.423070188736177	0.0744462158907456	13.0241527633238	1.11115073541132	0.580811679486743	1.91309984742942	0.055735271295086	0.288981994211961	2.77101716589665	3.00161863511446
TPM3	-0.154954019727321	0.0286525071171802	6.37167667829591e-08	176.588232577468	-0.178507931698294	0.0527555019557981	-3.38368369327353	0.000715203465777269	0.0256010786811421	-0.359820674146051	-0.37052327226108
C1orf43	-0.110773564962963	0.0486703342454761	0.0228461519942057	75.1697628830832	-0.0976268144424464	0.0926200348783133	-1.05405719799945	0.291856730753884	0.63085878929362	-0.207760590790854	-0.159038937708379
UBAP2L	0.0552716107674547	0.0408351982098606	0.175886803138538	86.6505374920504	0.114544309831581	0.0789005344819556	1.45175581615074	0.146569513342111	0.464306348785037	0.363732921373383	0.39573664589852
HAX1	-0.0511738914061598	0.113804632042054	0.652952445671311	15.8975542792221	-0.0135315462658304	0.209103026695138	-0.0647123405131709	0.948403037110397	0.985978067949379	-0.00263071203954978	0.0608496151797386
ATP8B2	-0.499604678909941	0.25158080985488	0.0470486894670175	6.40960898810414	-0.7120543202196	0.433469568210144	-1.64268583642393	0.100447950731913	0.383636972680334	-1.54603770706833	-1.76561654937907
IL6R-AS1	0.426767373990397	0.16369443575016	0.00913133229210071	4.29855391452174	0.702643653926886	0.334890757741729	2.09812793480784	0.0358938454788042	0.230337055064452	1.64234530830056	1.93347255579513
IL6R	-0.0580519600977234	0.0417277950828329	0.164162959529959	239.93511425926	-0.0462114636878457	0.0713440360894767	-0.647727073218695	0.517161490482363	0.796037684758803	-0.0263036168147558	-0.0246003739366325
TDRD10	0.0388431100566161	0.273584686136879	0.887097084301702	9.09084971799414	0.117669111472364	0.443682328875382	0.265210272788246	0.79084748163873	0.930736845416638	0.307189384173163	0.403907237725533
UBE2Q1	-0.0319878722247065	0.111917554131236	0.77501874782521	22.2588233086763	-0.0252017360336726	0.191825011212392	-0.131378780454071	0.895475673901134	0.969429398640255	0.063403639384552	0.0303349239774803
ADAR	-0.140777247540774	0.0719214215883016	0.0503033057606719	185.106291861911	-0.165871145340974	0.115789890748982	-1.43251836812388	0.151995525190987	0.471756702160199	-0.311027125689119	-0.337481167449289
PMVK	0.160204416024514	0.119977854442634	0.181783667866897	23.4558591373761	0.421561234154455	0.268510598105405	1.56999849215996	0.116415462069051	0.412669400771263	0.72489016158712	1.19851079318746
PBXIP1	-0.076282725361767	0.175225924812038	0.663316187945	22.8194103706581	-0.0525358074496719	0.280894858107964	-0.187030150012498	0.851636993737829	0.956164922067801	-0.0890501797567912	-0.0411369856617336
PYGO2	-0.0545702536978888	0.0918995303680342	0.552643613956377	16.0764673678869	-0.0253659467525416	0.175072398082167	-0.144888326374764	0.88479904337981	0.967474688673841	-0.0143202959503385	0.0299055531207872
ENSG00000271380	0.186378560721185	0.160111302294846	0.244401220508213	5.0760847837852	0.26494540475191	0.337387372809895	0.785285479255907	0.432286207545463	0.744599736652307	0.814976210849285	0.78899871440591
SHC1	0.0507664975263335	0.109384283693679	0.642567905205077	13.5545106371441	0.120868182457447	0.215830641059901	0.560014008501699	0.575469882654514	0.828279238929047	0.348227243611049	0.412272025718346
CKS1B	0.555650530354107	0.162720812499456	0.00063841101984459	5.04532410148808	0.785911824731585	0.316627441863295	2.48213427145366	0.0130598053941818	0.13372469901848	2.08593475535979	2.15119845140001
FLAD1	-0.109888601591951	0.0763842859937725	0.150255841159673	31.1611942373102	-0.0890440202300206	0.132314280329349	-0.672973620144231	0.500964073707699	0.786836528756291	-0.204714727983867	-0.136597030571069
ZBTB7B	0.0949957754309391	0.0631979742387096	0.13280142651222	31.4087022185963	0.193100983945283	0.121349205542299	1.59128346232125	0.111545796903636	0.40497118570187	0.500455366222868	0.601143130295329
ADAM15	-0.0998933672248073	0.134331819282804	0.457099463642952	20.1202263973585	-0.111861641515452	0.223781809397055	-0.49986923341466	0.617167157223113	0.853210886205933	-0.170313176910457	-0.196259528040786
SLC50A1	-0.0686582462953761	0.0989090142706024	0.48758463259076	16.1867967369776	-0.103172743486157	0.182118381846944	-0.566514716635608	0.571043931574176	0.826249981063979	-0.0628082832313015	-0.173540185380015
DPM3	-0.213584126095414	0.143026384632007	0.135353506056067	13.1868223976117	-0.249766253852449	0.240146856567262	-1.04005631146995	0.298313739456432	0.636844516624415	-0.561613501064817	-0.556846351780904
KRTCAP2	-0.280720236958008	0.127615490247824	0.0278257151055411	23.9112381537931	-0.356101042211034	0.2179363797363	-1.63396787008168	0.102265597235913	0.386528265920654	-0.792682254620197	-0.83488580918209
THBS3	0.0770301089614574	0.128101951863686	0.547627685835335	8.00471332955519	0.158451225759503	0.246517813430922	0.642757712127378	0.520381326567233	0.798098272858131	0.438621219076764	0.510542489491224
GBAP1	0.0376123229817652	0.209980728945213	0.857841328823197	6.31190660468757	0.0554037913365237	0.364480318967351	0.152007635126896	0.879180913674431	0.966372237996353	0.302953266953625	0.241098658400585
GBA1	-0.163184793557675	0.147957566100747	0.270063567232172	6.74892908554321	-0.251748991160817	0.281177353389197	-0.895338789295572	0.370606010879762	0.698006516290711	-0.388149313165203	-0.562030724777713
ENTREP3	0.168110127899018	0.250952346125683	0.502928776771363	8.71886867809606	0.349139259211806	0.412528072070338	0.846340607706028	0.397362760634757	0.718204911452824	0.752100003881207	1.00914504630627
SCAMP3	-0.132744010268541	0.0658896994235299	0.0439424050516795	43.4816032973894	-0.142000853768	0.112716692492724	-1.25980323435383	0.207740352738895	0.545227760864724	-0.283378367075314	-0.275066194707002
CLK2	0.0482018580703209	0.054641032647202	0.377693013616919	41.585149080164	0.102752280843407	0.100305140759089	1.0243969557871	0.305647819256513	0.642892366397329	0.33940027948093	0.364903374942316
FDPS	-0.0540441682715592	0.106918608951393	0.613228639385858	43.0725455453821	-0.0417568578151937	0.180505461304075	-0.231332933161789	0.817056163504738	0.941130988920168	-0.0125096175812199	-0.0129526693717668
RUSC1-AS1	-0.175814265929481	0.166092404201205	0.28981258265819	4.62690793290455	-0.0843108375405017	0.320935041223829	-0.262703745963661	0.792778929313105	0.931841877450516	-0.431617372329192	-0.124220915782213
RUSC1	-0.0285815226242938	0.306296633384358	0.925654736381837	7.88560001429939	0.017422207779621	0.499749495928726	0.034861881645811	0.972189876164343	0.992063756887658	0.0751275975678337	0.141786109361722
ASH1L	-0.0424757272069705	0.0150984128451616	0.00490423205537618	718.04208971493	-0.0222471648033426	0.0398471627448398	-0.558312393426897	0.576631083482059	0.828510075985747	0.0273065889733173	0.0380604049269874
MSTO1	-0.415274515387956	0.111871963994651	0.000205585970446966	40.1011468752517	-0.56795258374926	0.186022232588083	-3.05314357239708	0.00226457563632586	0.051401442374082	-1.25579054318319	-1.38882576211883
ENSG00000287839	-0.322255268096795	0.0963537384463253	0.000824304441177975	13.7523980359781	-0.444724348526992	0.191061382515715	-2.32765168278007	0.0199306067198466	0.168377186828768	-0.935637331266893	-1.06661407404771
YY1AP1	0.0323954023715836	0.0393792083422195	0.410705660612282	144.763278864767	0.0772749519062831	0.0709340923259654	1.08939086090197	0.275981559853221	0.617410762150567	0.284997693905028	0.298286392644654
DAP3	-0.117393001074278	0.0415956174530343	0.00476888098213681	193.484335528751	-0.130944875580437	0.0688103195009377	-1.9029831067512	0.0570427495865222	0.291813169321924	-0.230543335156422	-0.246157516524063
GON4L	0.00576885729541971	0.0375706088618401	0.877966865762983	199.637413826036	0.046474441514569	0.0660893495559721	0.70320621744369	0.48192724511707	0.776302118086613	0.193354575124621	0.21775059312707
RIT1	0.0569204540207233	0.0710955246582384	0.423352034714259	26.2049064450222	0.153301359650711	0.127780555758174	1.19972368832732	0.230246669982239	0.570066379877447	0.369407902399923	0.497076849500022
ARHGEF2	-0.0406368121441271	0.0366009778209513	0.266884526738327	157.559045428734	-0.0103936231945891	0.0702514863518626	-0.147948801289861	0.882383174100247	0.966929929278447	0.0336357582684393	0.0690545163373207
UBQLN4	0.126660309867558	0.106896051858233	0.236060028081005	22.7868739820992	0.233065261713789	0.181830386526032	1.28177289927513	0.199922323616614	0.537401635148657	0.609438213310269	0.705639939643505
LAMTOR2	-0.0431783638317115	0.0892378000886138	0.628487123706633	22.9655191711796	-0.0122269380521091	0.162413243474353	-0.0752828882088047	0.939989636074161	0.983412759642168	0.0248882575121226	0.0642608464941884
SEMA4A	-0.485100682475128	0.146895870737638	0.000958804387280072	10.7760242410107	-0.663460381942108	0.2711966687344	-2.44641788941691	0.014428365818361	0.14006183588617	-1.49611791971837	-1.63855528899363
SLC25A44	-0.255815658434327	0.117257670903104	0.0291350835152232	14.6125300138027	-0.318621593649505	0.209894021507849	-1.51801176308202	0.129011433289362	0.43442347984315	-0.706965792296856	-0.736886220311868
PMF1	-0.101276122102442	0.0643102210355433	0.115301230512694	34.2367774679331	-0.113541960381589	0.126857668286162	-0.895034268842659	0.37076876936875	0.698210153811267	-0.175072336205545	-0.200653150795989
SMG5	0.0599784444874673	0.0837276542606966	0.473774232843886	71.8395746779684	0.124915508954348	0.136823243642185	0.912969943038495	0.361258349793744	0.689731223178882	0.379932879740076	0.422854794354036
TMEM79	0.278617300451298	0.149893355876362	0.0630597206272229	11.2882328762368	0.350303028366042	0.299854761260051	1.16824234137219	0.242709025712484	0.58344218201276	1.13244307547863	1.01218801793558
GLMP	-0.0846993357583686	0.119489176790519	0.478420511987062	12.5741713079508	-0.0863257316869995	0.212647868738729	-0.405956251520509	0.684774745396332	0.888945403840012	-0.118018430203773	-0.129489371043759
CCT3	0.0235083450366524	0.106430886809692	0.825186669736052	82.0417910692909	0.119125490484431	0.1958902704229	0.608123569523157	0.54310552113248	0.810506720954529	0.254410261377686	0.407715312547856
MEF2D	0.0308949961879152	0.0655887239745415	0.637611259878331	88.5397465674036	0.0619559035790129	0.118095665566123	0.524624703895868	0.599844109924817	0.84251350401883	0.279833602893015	0.258230828980452
GPATCH4	-0.20400016568068	0.0789029653035555	0.00972502107440137	21.9342950845093	-0.184362205528154	0.154275320090653	-1.19502072930279	0.232078931185193	0.571710154264579	-0.528627470764534	-0.385830766113827
ISG20L2	-0.310144237982542	0.117030116313047	0.00804624001840095	21.3495449158224	-0.406933941909629	0.200454724843194	-2.03005412932	0.0423510374611748	0.251722747775048	-0.893953644249341	-0.967801405935475
METTL25B	-0.105338511178769	0.0903625137244944	0.243722650844808	32.9110119798277	-0.0993177628506032	0.168244585312121	-0.590317736920642	0.55497765025654	0.817532473187007	-0.189054248000301	-0.163460354115509
MRPL24	-0.20091799487545	0.125247974526516	0.108678430150823	11.8354365687085	-0.205094956702404	0.242897891240341	-0.844366971055617	0.398464373054695	0.718928027769861	-0.518019269648045	-0.440041838293544
HDGF	0.247215977066752	0.0760812670889009	0.00115662051637603	24.1867550223501	0.447816543829905	0.162797941338302	2.75075065537421	0.00594588828977201	0.0879496705747288	1.02436614696386	1.26716200478761
PRCC	-0.0385404740782414	0.0574432223571537	0.502264093527446	46.1996783700093	-0.00572578766686612	0.116470104684608	-0.049161007302012	0.960790985337386	0.989975988728876	0.0408509248560052	0.081259764284864
ARHGEF11	-0.0323611249713481	0.0528518616797376	0.54034016499134	238.617657149088	-0.000378069772577872	0.0879352281447325	-0.00429941197122509	0.996569576136163	0.998366463894954	0.0621189798202811	0.0952427382919071
ETV3	0.0875104974592907	0.0845673112116484	0.300760976212569	22.565133979855	0.122798779832647	0.163184100893215	0.752516814815211	0.451740321784655	0.756392763638117	0.474692571376674	0.417320065545637
CD1D	-0.41457316983997	0.184229312723677	0.0244292373903597	4.6282130832237	-0.42669255725793	0.356854476943288	-1.19570464944942	0.231811836334262	0.571710154264579	-1.25337665534395	-1.01946535124672
MNDA	-0.0046199626230955	0.105640491912595	0.965117332342249	87.2918396283847	0.0200017493937355	0.170883835480732	0.117048808844128	0.906821375410044	0.971576712429235	0.157598383134357	0.148530979613531
IFI16	-0.0884767580346085	0.0572028827676245	0.12193113586375	607.687696755079	-0.100812979121875	0.0902479751839494	-1.11706638200349	0.263965943247205	0.604292362290748	-0.131019544593755	-0.167369978869357
AIM2	-0.336757363121147	0.21817994844175	0.122713271531754	16.8602073678458	-0.436670418430911	0.347309744727453	-1.25729388553029	0.208647237264464	0.546669021354645	-0.985550574351185	-1.04555501719127
DUSP23	0.142049180121932	0.15972784556644	0.373831083767178	8.33272256299298	0.270308935040591	0.279116450047299	0.968445016389341	0.332822166485436	0.664759997736384	0.662403555249442	0.803023033955884
SLAMF8	-0.26986479914408	0.172402815639924	0.117508951099649	16.8701587408936	-0.326926306734481	0.295356934097577	-1.10688549680867	0.268343437119787	0.608546722795698	-0.75532005933164	-0.758601013331747
ENSG00000272668	-0.690122755267379	0.271962016107319	0.0111624922556884	4.0004179204234	-0.965780922747375	0.460749032416737	-2.09611058254779	0.0360723824674807	0.230649556911906	-2.20176193458252	-2.42904954232557
TAGLN2	-0.0253531978782465	0.145778636774314	0.861931691102891	10.0687560760236	-0.0140995899746231	0.266498810780307	-0.0529067650746344	0.95780619419757	0.989330075998139	0.0862388306368433	0.0593643198496696
PIGM	-0.500118335730411	0.137478695404999	0.000274989722295086	22.41426192847	-0.648523900209257	0.227307624666464	-2.85306707665816	0.00432994809293238	0.0735525533976217	-1.54780560871971	-1.59950004338126
PEA15	-0.964821542887731	0.175909405481714	4.14022181694336e-08	31.5583663909996	-1.33638480950931	0.289261997387297	-4.61998057670883	3.83775969657723e-06	0.00106375632915581	-3.14721894189293	-3.39808804023067
DCAF8	-0.0579822274230301	0.0360637060679384	0.107885058599239	115.451733866346	-0.0393833116961901	0.0746371353616355	-0.527663762889186	0.597732728540639	0.841143765887107	-0.0260636112199063	-0.00674642694413367
PEX19	-0.490656278578026	0.285157125314436	0.0853139273498773	6.55494650165037	-0.68600839126895	0.466927349983654	-1.46919727724873	0.14177928859838	0.456832458143896	-1.51523914449979	-1.69751281715056
COPA	0.179543453595212	0.033347821800102	7.28633067483938e-08	228.513603650234	0.291111234864908	0.0702264586746209	4.14532129853947	3.39337556136717e-05	0.00397834369712946	0.791451170990357	0.857415958840876
NCSTN	-0.113295864500936	0.0668141434843739	0.0899452001791363	39.2078274316736	-0.136193071097133	0.133632567886509	-1.01916077234106	0.308126646486262	0.645641933866816	-0.21644182958834	-0.259880263861245
CD84	-0.0791724944845326	0.0706245137768994	0.262273310010039	250.074895266687	-0.0862617875962665	0.112206523295514	-0.768776939724639	0.442025740762199	0.750898574720489	-0.0989961736590434	-0.129322172890023
CD244	-0.0322193822189941	0.296440343276784	0.913450296711384	6.76592679745009	-0.0496151916460517	0.476657251379327	-0.104089870661734	0.917098029232805	0.974197482590691	0.0626068293649021	-0.0335002898460851
F11R	0.151593278771346	0.0939193910115839	0.106510379415363	27.4916605786432	0.240096526555128	0.164513628393355	1.45943244277035	0.144446122068529	0.460790617924614	0.695252389511579	0.724024977047608
TSTD1	0.162625918001523	0.232697211941666	0.484631081661425	7.79253627912873	0.263483070648614	0.401085062506511	0.656925663105036	0.511228716000195	0.793512906809971	0.733224475808932	0.785175068476899
USF1	-0.028316646946753	0.0748700302496514	0.705274073426732	33.5040161568437	-0.0377091117237346	0.140498466012998	-0.268395184615368	0.788395145707555	0.930275244584475	0.0760392454406419	-0.00236880359896042
ARHGAP30	-0.162402192539466	0.0448184130167829	0.000290576162618717	116.683359560551	-0.208932304835799	0.0812174087873013	-2.57250641156218	0.0100965085803068	0.117187359807212	-0.385455760627154	-0.45007556487859
PFDN2	0.0516740569943381	0.0588218518145599	0.379681104639788	37.0885190292154	0.0842724476397109	0.12266087091344	0.687036110310849	0.492059973304831	0.783397382319269	0.351350877559378	0.316583132092975
NIT1	-0.0698904477339916	0.0871556391456724	0.42260854469476	23.0299404190923	-0.0678969274089595	0.15758012565915	-0.430872403007359	0.666561150610551	0.880502888531345	-0.0670492684014546	-0.0813025563510934
DEDD	-0.0315190522115052	0.0789131628751728	0.689587898243191	20.1976116683631	-0.0496702001735645	0.144222054792478	-0.344400863273203	0.730544839735493	0.906832836522852	0.0650172219215859	-0.0336441236880308
UFC1	0.107224611001352	0.13488583882907	0.426655036649491	19.5899991231403	0.224712089888827	0.230459486691762	0.975061140309568	0.329529932981369	0.661693431733023	0.542544515510534	0.683798438873698
USP21	0.00461146097682871	0.203039998919371	0.981879938782498	5.96160376054068	0.143072078565862	0.394418310341797	0.362741979300804	0.716797637560284	0.900861232335058	0.189371053868024	0.470329781994284
PPOX	-0.164141001187796	0.178589257753086	0.358044398555038	14.1749981013028	-0.19839309494335	0.296055699017618	-0.670120844157586	0.502780758267336	0.788061186693539	-0.391440384131234	-0.422518109363166
B4GALT3	0.0361751655341303	0.106345012956867	0.733730049280681	11.806071634302	0.134468704704982	0.215940551645959	0.622711684674434	0.533474002830775	0.806204385309185	0.298006865146593	0.44783406411095
NDUFS2	-0.0175895476195679	0.0711774705752902	0.804813495676293	86.8886698886937	0.0117915741981656	0.12186761606145	0.0967572401861041	0.922919181931118	0.9768603558719	0.1129597259235	0.127063380046332
FCER1G	-0.0541621909341326	0.0932026086086083	0.561157475866351	92.7600319173068	-0.0348282418572135	0.149046501537993	-0.233673662231754	0.815238336219019	0.940863041792377	-0.0129158274313548	0.00516396631477485
TOMM40L	-0.0352203688825436	0.101917848073282	0.729661336366635	12.5250577686853	-0.0179602596919546	0.196281390364636	-0.091502610912779	0.92709323173313	0.978163897149157	0.0522780474489832	0.0492696130281145
MPZ	0.0167019328777275	0.110952917747376	0.880345131671045	10.1661250249135	0.0751960694155895	0.215499506700355	0.348938475855293	0.727135498885764	0.905227074667511	0.230983983722642	0.292850623517395
SDHC	-0.0946751472964219	0.0788606360593989	0.229930675305875	47.4468305189283	-0.0780302676657119	0.143762355357633	-0.542772601851149	0.587286379498555	0.835552509865512	-0.15235313187452	-0.107798762062698
ENSG00000288670	-0.0660453493058408	0.147342674203444	0.653977700435891	8.21170273517193	-0.0735571736111443	0.267398594510061	-0.275084368883535	0.783251420316412	0.929601942096592	-0.0538152265471539	-0.0961027154251443
ENSG00000283696	0.0501809932161752	0.0821205481368593	0.541156545760639	28.3350323821943	0.100670528534541	0.14643423275096	0.68747946872335	0.491780634469389	0.7833418685107	0.346212057604423	0.35946010194262
ENSG00000288093	0.19012196143874	0.157729956847491	0.228062935659937	11.214507191427	0.318360133385633	0.271291682454517	1.1734975820315	0.240596325945297	0.581074344010163	0.827860229997104	0.928665162195976
ENSG00000283360	0.277856280210362	0.163057126919471	0.0883731407085883	9.34338406989605	0.475950588575074	0.301860206635124	1.5767251797796	0.114858773992121	0.409765570308573	1.12982379955925	1.34072564897401
FCGR2A	0.229498284104875	0.0961338269133788	0.0169735958749051	235.636240270292	0.348175461884772	0.157310051987106	2.21330714399173	0.02687647742954	0.195708117033467	0.963385473880832	1.00662495208321
HSPA6	0.607814519491868	0.173999456981513	0.000477272852550633	181.924347500888	0.874510988446069	0.264526471563601	3.30594886506777	0.000946553601496625	0.0304685351977969	2.26547253012319	2.38286358926911
FCGR3A	-0.155825781322838	0.111569912481838	0.162514362158497	209.172517949589	-0.189837169979158	0.178031435332172	-1.06631264093872	0.286282337090863	0.625259492574484	-0.362821099143649	-0.40014645873659
FCGR2C	0.0320946654334565	0.150424610360269	0.83104581164456	108.298470151907	0.0888677399028066	0.23477604812432	0.378521321117683	0.705043357995664	0.894879580038853	0.283962618912625	0.328598697150785
FCGR2B	0.150096553082175	0.159228193281882	0.345859645317384	12.3445774999744	0.298891782791975	0.280262214269034	1.0664719237002	0.286210363922026	0.625259492574484	0.690100966008378	0.877760188206627
DUSP12	0.0355172673954257	0.0569112655067193	0.532574069110301	41.032659377589	0.0698454295063135	0.107594624103546	0.649153524985564	0.516239148060113	0.795684485955878	0.295742514398186	0.278860009156012
ATF6	0.00508590524244637	0.0508270142260975	0.920294282748918	602.752111699205	0.0341340881888312	0.0899562137302831	0.379452255418129	0.70435205250214	0.894593125196458	0.191003993930819	0.185483588172336
NOS1AP	-0.322604518073871	0.678327778006449	0.634367961043566	25.2024817461752	-0.50004834212715	0.982811382925531	-0.508793803993863	0.610896762891011	0.84928739479811	-0.936839378210711	-1.21127278263499
UHMK1	0.0983459381046441	0.0387805226483741	0.0112138849488614	87.6899260644967	0.172771016324284	0.0771548661313535	2.23927569299579	0.0251379834296319	0.188079339240947	0.511985940503602	0.547985238568825
UAP1	0.256103354144125	0.177578561185577	0.149246670192214	7.1827376100626	0.390455477773989	0.334293111277547	1.16800336172591	0.242805408876224	0.583556040820244	1.05495467997925	1.11717685008586
HSD17B7	0.066676420137747	0.0767935960445778	0.385254776653234	34.7619845620769	0.117894180350301	0.159286179796908	0.74014067322487	0.459214641274615	0.761162379169382	0.40298594112491	0.404495737779612
NUF2	-0.158714349502866	0.198461969398784	0.423872040059938	4.02690899275907	-0.201438500500813	0.402096023620158	-0.500971132932922	0.616391439082088	0.852874109472754	-0.372762959646783	-0.430481099856063
PBX1	-0.115023536064782	0.413295414699693	0.78077572046258	6.89047872605414	-0.198692619737795	0.65500756690631	-0.303344006659721	0.76162771260207	0.921596207936619	-0.222388121526936	-0.423301293423728
MGST3	-0.143265878476139	0.0699662452944752	0.0405950122785199	77.5679413430219	-0.14631413033617	0.119573931363894	-1.22362900230235	0.221092213688224	0.559472752222141	-0.319592484047025	-0.286344357716001
ALDH9A1	-0.120721405221292	0.100139901239335	0.227999726730443	24.2866823343873	-0.118709721193274	0.166979439250332	-0.710924181601227	0.477131220225896	0.772999845675898	-0.241999021041372	-0.214165581057425
TMCO1	-0.195762156025347	0.0691469171545155	0.00463875465136768	34.3921242710606	-0.316293804897787	0.141430936785425	-2.23638343976791	0.0253266649660102	0.188497059755762	-0.500273927516685	-0.730799622205428
TMCO1-AS1	-0.0393841118438892	0.18902797998496	0.834955147692245	4.79190978704239	0.050964969611474	0.360351180209183	0.14143139362521	0.887529154998172	0.967474688673841	0.0379472963250128	0.229492225520204
UCK2	0.0140414044609606	0.0495873404982051	0.77705027653128	77.2613979218757	0.037113475083199	0.0921708207793214	0.402659700427941	0.687198584276301	0.889430950259815	0.221826989414181	0.193273956012301
FAM78B	-0.161690714802304	0.345752201191651	0.640035527500031	4.09818273039539	-0.201738167231688	0.600185963838826	-0.336126099886372	0.736775777424521	0.909448819889267	-0.383006999866422	-0.431264655045665
POGK	-0.0752658825175195	0.0611763168292	0.218580746343542	56.147045101838	-0.0616384311960148	0.107456268671242	-0.573614103283215	0.56622896594633	0.823884550386065	-0.0855504147933002	-0.0649381198571167
TADA1	0.00299802052310199	0.208280702972895	0.98851553862638	12.2515558861111	0.0607191116686205	0.345434281320194	0.175776160479967	0.860469799189737	0.959474683927942	0.183817922031992	0.254996920708363
POU2F1	-0.0843840677071241	0.0522638084179294	0.106401812496899	295.560317752494	-0.109848514460109	0.0952572461014982	-1.15317751620767	0.248837530044221	0.590290476412678	-0.116933342093948	-0.190995693290303
CD247	0.362409747837038	0.18520806739519	0.0503744154747657	18.7764728095627	0.581440566839912	0.293443280764064	1.98144106529195	0.0475418323819212	0.267662819997023	1.42083953047146	1.61655613465768
CREG1	0.0582150704313345	0.0820941597313562	0.478246536713425	137.735516316743	0.108743690194962	0.127857988729801	0.850503682055932	0.395045114195753	0.716881782775849	0.373863707129878	0.380569444634927
RCSD1	-0.0574378971968002	0.0585696658509506	0.326752276873629	602.419158803606	-0.0474143205426552	0.0972154125040326	-0.487724315737367	0.625745126092369	0.858535212189648	-0.0241901379835002	-0.0277455503403763
MPZL1	-0.0469766405423025	0.0555095849996763	0.39739667333805	301.819562209916	-0.0369825104717052	0.090491611528545	-0.408684405626254	0.682771279372755	0.887840352662984	0.0118153664271597	-0.000468919083462006
ADCY10	0.285725346558501	0.200949491099589	0.155062124488074	10.5145816311031	0.472451091918875	0.357942214330638	1.3199088372473	0.18686545669879	0.521089372803438	1.15690751545144	1.33157532134854
MPC2	0.0208410547208163	0.126709062938517	0.869353612750283	29.8530654108428	0.056210701437662	0.22261732354617	0.25249922396989	0.800655213861594	0.935075140231298	0.245229993996515	0.243208530909434
DCAF6	0.0272943219718601	0.0673892327970656	0.685459156822026	420.500458758744	0.0729317109263999	0.10966171593459	0.665060821863316	0.506011591869497	0.789538721917009	0.267440819153044	0.286929880029638
GPR161	0.182176999289005	0.127999673531938	0.154660381528968	30.3428633406163	0.298513995707308	0.229803598823112	1.29899617428135	0.193945242098209	0.529312850435463	0.800515296288607	0.876772367403525
TIPRL	-0.0695226382326439	0.0528981133510722	0.188753865999513	48.4629101679264	-0.0708255682353993	0.0954228261044154	-0.742228784524776	0.457948731393192	0.760225535773518	-0.065783343373474	-0.0889602356381425
SFT2D2	0.0423504433546549	0.0426760619577175	0.321017070627976	153.17820708635	0.0757248988185098	0.0790222883618989	0.958272664437557	0.33792528413345	0.66982274018014	0.319260907576415	0.294233383031148
TBX19	0.097944574353418	0.0658131154722668	0.136692164873521	59.3210243866839	0.191700301962544	0.120056701387611	1.59674803444439	0.110321883679751	0.402800957583869	0.510604528614731	0.597480689578757
ATP1B1	0.431272598766773	0.643862746232085	0.50297209284505	6.94426134617669	0.686807845970478	0.902363922033963	0.761120684459976	0.446584986889593	0.753020075043457	1.65785136994442	1.89206579212282
NME7	-0.284982687912309	0.130711925947823	0.0292400622914267	31.7137403607472	-0.395838435136717	0.220681264878055	-1.79371110345707	0.0728592921407546	0.330517889338553	-0.807352738454403	-0.938789370172275
SLC19A2	0.289814631178418	0.128528727267202	0.0241419491014785	24.3344128116971	0.400053844929384	0.201739779462932	1.98301914473388	0.0473652911071802	0.267350289336862	1.17098199620281	1.14227423201531
C1orf112	-0.0184815830406903	0.0624323672169392	0.767210481267431	54.8599635493652	0.0101758180420314	0.109384460344268	0.0930280042522015	0.925881313510819	0.977999446632068	0.109889522567397	0.122838572982916
SELL	-0.232635417707371	0.134172613467434	0.0829443947127351	19.9832112246642	-0.307557603917446	0.228826019286062	-1.3440674486102	0.178926577061688	0.510638901669011	-0.627184147767972	-0.707956593900048
SCYL3	-0.204802376408932	0.0604752253372662	0.000707773690974257	37.9950936462673	-0.284671248085983	0.1203504788742	-2.36535201811325	0.0180129403962484	0.158313181102929	-0.531388515911242	-0.648114372407945
KIFAP3	-0.305267138769774	0.194268696081573	0.116097760471849	26.3896281713547	-0.403085712799937	0.308613882519409	-1.30611659303624	0.191512911016724	0.528241633905185	-0.877167666903008	-0.957739228259377
GORAB	0.0334150424620961	0.0910286952060628	0.713557468554942	21.3428709855351	0.0612884235491947	0.155751045939916	0.393502484553702	0.6939483892901	0.891363332057991	0.288507086417681	0.25648553199739
FMO4	-0.257264661711951	0.0958875285653766	0.00729685795994712	25.6947857648053	-0.34843391816434	0.170785737662799	-2.0401815920501	0.0413322424818423	0.247884710482621	-0.711952965026353	-0.814838155515053
PRRC2C	0.0902003324550745	0.0278906422544154	0.00122038880199369	478.483221170561	0.162667443464311	0.0582054465530715	2.79471171681489	0.0051946014524139	0.0813502597553888	0.483950432932246	0.521566867317388
MYOCOS	1.27997207575648	0.266540718504025	1.56960546675182e-06	25.4059420176627	1.81158712653634	0.380418699165385	4.76208748547547	1.91600579999262e-06	0.00065363561706507	4.5789012754488	4.83308844042134
VAMP4	-0.0427481364317757	0.0854549904036186	0.616905008449451	32.810786729486	-0.0200089459616001	0.15273821447348	-0.131001570435893	0.895774065084102	0.969429398640255	0.0263690121726363	0.0439127996315746
METTL13	0.0480602734980574	0.0870051527639765	0.580685139252574	16.0553365375716	0.128525894926814	0.160243463829283	0.802066379841488	0.422514561472048	0.737556507132081	0.338912974359808	0.432295070413156
DNM3	0.356364298923475	0.314941188903131	0.257833559204457	42.7275011595462	0.59685352890744	0.486056011315359	1.22795215985961	0.21946492733145	0.558053693827386	1.4000323325687	1.65685725977723
PIGC	-0.540188758488694	0.149726507611406	0.000308760958179519	27.1650651441737	-0.705316096429785	0.25432402571575	-2.77329715289304	0.00554914238694129	0.0848235533046922	-1.68571980306653	-1.747997742634
SUCO	-0.0903083869147447	0.077252681072131	0.242403617074642	125.26372774758	-0.117512933285078	0.132154541870615	-0.889208434471574	0.373891070695076	0.700393694346372	-0.137323636339184	-0.211036273464344
PRDX6-AS1	-0.347235976243223	0.0661314660083445	1.51528658582924e-07	82.6300258260041	-0.45057954938586	0.116554035660268	-3.86584254104433	0.000110706348619092	0.00847135586229566	-1.02161581617109	-1.08192399185452
PRDX6	-0.215261528710353	0.0949673460585433	0.0234091729006532	32.1473679712249	-0.28020109632975	0.170707498970677	-1.64141058839999	0.10071221340006	0.383725823701492	-0.567386777569288	-0.63642601916072
KLHL20	-0.163761234913497	0.0543139878480777	0.00256908106698096	106.544693453361	-0.211566630935612	0.099792075212834	-2.12007446968498	0.0339997655975861	0.222014820935898	-0.390133306337823	-0.45696368315781
CENPL	0.121585897470232	0.179560440339301	0.498322993828012	4.22239026276605	0.194067594480094	0.341460415734756	0.568345803897938	0.569800182922579	0.825994169187419	0.591973124364681	0.603670580368495
DARS2	-0.129816127891288	0.0887032304175366	0.143333849774082	18.096040935283	-0.198419663942803	0.172929587923629	-1.14740147319631	0.251215732624297	0.592412963130816	-0.273301195151352	-0.422587580796792
GAS5	-0.0615525757303617	0.0728393794219998	0.398085543353723	55.1231762603956	-0.0545706240528679	0.124511145172197	-0.438279030984717	0.661184024569498	0.877471129696547	-0.0383520193885319	-0.0464575332736371
ZBTB37	-0.0778998372303373	0.0424955602041174	0.0667834122738972	72.838897864741	-0.0866761122861698	0.0898194516673261	-0.965003801261239	0.334542907839351	0.666103002401493	-0.0946159478513256	-0.130405530592115
RC3H1	-0.00854674836516608	0.0296005750710241	0.772783496197301	289.004933490225	0.0338107755559285	0.0552008325252149	0.612504812141814	0.540203815170627	0.809258517694628	0.144083190263618	0.184638204733756
RABGAP1L	-0.100999784579501	0.0313685834828825	0.00128291193237434	856.637312245901	-0.113226279001967	0.055423078508848	-2.04294460084694	0.0410579225045454	0.247723886537104	-0.17412123900664	-0.199827721217798
RABGAP1L-AS1	0.0471999876271093	0.177182873252339	0.78993781405049	5.30568690687631	0.0259574319224936	0.324864862286125	0.0799022453207994	0.936315004033872	0.981661812312677	0.335952046457563	0.164103632404878
ENSG00000289425	-0.287628015088179	0.195030303207866	0.140270011344607	7.89844785810899	-0.369302706964833	0.323018558190984	-1.14328634562997	0.252919722293863	0.59423811935894	-0.816457413202772	-0.869404932806622
CACYBP	0.596968141532591	0.214831322274067	0.00545641224089851	57.6221742932168	0.882710331899392	0.352150722695185	2.50662649544936	0.0121889435306212	0.12908510468419	2.22814151700016	2.40430286648026
MRPS14	-0.00236630229458681	0.0923704987886626	0.97956241867246	20.9356876342742	0.0260674261890304	0.169313048182898	0.153959936749065	0.877641324719388	0.965927007888129	0.165355020752397	0.164391240502446
KIAA0040	-0.310315762470785	0.103303465764434	0.00266521872462087	21.3417905980533	-0.436898907754539	0.176181353152631	-2.47982490732741	0.0131446912453945	0.134166141713176	-0.894543996433781	-1.04615246087404
LINC02803	-0.928678304295349	0.329192935143741	0.00478628550946935	4.16835897610599	-1.39596390208986	0.536740207684201	-2.60081857499149	0.00930016233911689	0.111695372840832	-3.02282131171013	-3.55387279166769
COP1	0.0285565897997585	0.0223164128951814	0.20067784229693	657.569589177928	0.0616281699034093	0.0463800827872257	1.32876368906317	0.183925945296452	0.517046872929247	0.271785286681741	0.257373885596791
COP1-DT	-0.68272104536593	0.322145990678452	0.0340658957792187	8.30240604061915	-0.984173244569793	0.505385969250762	-1.94736954417005	0.0514904466303145	0.278458069186961	-2.17628676393097	-2.477140964322
ASTN1	1.10570760460715	1.07737565159798	0.304751521063857	6.53264773045656	1.85244100489016	1.49664947519944	1.23772535626173	0.215817913908848	0.553247165865831	3.97911863060845	4.93991133766478
SEC16B	0.0492507744876606	0.109477056832556	0.652802000579106	21.5143292989205	0.089634822949879	0.185696553733413	0.482695134334907	0.629312218565936	0.860730915927918	0.343010435118848	0.330604431656697
RASAL2	0.139626415652987	0.0536772185539149	0.00928920479171484	970.317265717145	0.226979299685252	0.0936897527454755	2.42266942791365	0.0154069394554274	0.145441835461282	0.654064895788767	0.68972663783232
RALGPS2	-0.0618437207938242	0.0642358260316724	0.335667690025484	162.706168218741	-0.0729839034907786	0.112873680959552	-0.646598063165247	0.517892111871823	0.796598856236161	-0.0393540811114067	-0.0946037543074216
ANGPTL1	0.414703002608388	0.145417473973914	0.00434710792956383	8.91452339027722	0.636326191801505	0.296985757104139	2.14261518130102	0.0321440111217607	0.216874575575736	1.60082221109025	1.76006861649932
FAM20B	-0.0839224298953037	0.0632547483717762	0.184595619533192	47.2069147668672	-0.113500410166299	0.115463422672391	-0.982998836682142	0.325608011204077	0.657853935040127	-0.115344479224163	-0.200544507148011
TOR3A	-0.162084229848405	0.0718132563083346	0.0240065865974166	28.1376285090496	-0.175753518704194	0.135188948803626	-1.30005832769283	0.193580978859937	0.529093357287898	-0.384361398118565	-0.363321156131823
ABL2	-0.0784711556642122	0.037361370941917	0.0356999456904888	214.263911636118	-0.0715601932854771	0.0707354388104429	-1.01165970677364	0.311700787348365	0.648843470343153	-0.0965823089750565	-0.0908811004225643
SOAT1	0.0613426204024258	0.0438704393492954	0.162032679328708	301.148486051	0.114989846138253	0.0795737371862163	1.44507283689789	0.148437427797283	0.467493794835551	0.38462809404799	0.396901614342731
TOR1AIP2	0.0203266112470673	0.0517636187321447	0.694554796153386	81.0478961625492	0.0666602552319204	0.0881269556208205	0.756411642298598	0.44940242988552	0.754951183318924	0.243459384845545	0.270531557661906
TOR1AIP1	-0.36018952100891	0.0751466737783737	1.64180140050523e-06	55.2906545605983	-0.525633594846717	0.131090063757134	-4.00971347317781	6.07924712793137e-05	0.00560922845533949	-1.06619926619036	-1.27817195922085
CEP350	0.0722862854322714	0.0529199553221109	0.171953041450919	496.541613031407	0.135963341971415	0.0891420997652233	1.52524275655954	0.12719855972448	0.430740434517474	0.422293949357207	0.451742174908794
QSOX1	-0.0887692982690984	0.0431550239529825	0.0396875320692042	73.0211820841627	-0.093909859582109	0.0883375644388103	-1.06307956506044	0.287745870679901	0.62636907224154	-0.132026408209771	-0.149320010078902
ACBD6	-0.0022603738936394	0.0432772337997782	0.958345355871117	268.61499277542	0.0385023010185144	0.0797932182044166	0.482525982595138	0.62943234542598	0.860730915927918	0.165719604629219	0.196905396065368
XPR1	0.0748964839949545	0.0482068877375889	0.120268654194368	318.926955957889	0.124835798974603	0.0855355356681335	1.45946124028438	0.144438201165876	0.460790617924614	0.431277718608387	0.422646372257561
ENSG00000243155	-0.0244081258837754	0.134489772626622	0.855985449901424	21.1689828201694	-0.0214761464799835	0.223940781819829	-0.0959010069780951	0.923599194815333	0.977123446522489	0.0894915750239805	0.0400764292176477
STX6	0.0229986750497252	0.0652014187476498	0.724288812487222	218.840387618993	0.0632517445604873	0.107248527304844	0.589767954395311	0.555346229654439	0.817532473187007	0.252656081591418	0.261619136127426
MR1	-0.10372921588293	0.0596163212481707	0.0818683937685561	85.2023859684352	-0.11788643206259	0.102643210289568	-1.14850686889099	0.25075937903749	0.592147141021949	-0.183515382949373	-0.212012881393344
IER5	0.622636551475634	0.124414337929561	5.59955357297094e-07	102.992593469541	0.918753150904822	0.198482166576176	4.62889521387914	3.6762171855821e-06	0.00106375632915581	2.31648693074369	2.49854602052392
GLUL	0.297712952659456	0.180259567198785	0.0986203621192888	202.045679134682	0.409987583095021	0.27406235840912	1.49596458804092	0.134662883493336	0.445125966932575	1.1981664022751	1.16824852709008
RNASEL	0.0486163642455032	0.0879405607038149	0.580378390376137	21.2197718400066	0.0846524367683626	0.169765555626279	0.498643181510365	0.618030778790273	0.853760171401294	0.340826924903338	0.31757671070238
RGS16	0.239112357217369	0.16426194186606	0.145481886353814	114.030162756041	0.418745597274091	0.249076967642946	1.68118955853986	0.0927261009869437	0.36971820421596	0.996475145923961	1.19114859157368
NPL	-0.249478108631439	0.0848584815159649	0.00328284991583898	463.007727637822	-0.333940067416005	0.135202957736387	-2.46991687909008	0.0135144450095478	0.136149397819273	-0.685153242914222	-0.776940281640221
DHX9	0.0028085213778432	0.0434352519086122	0.948444748373391	180.134412219074	0.0397773892147771	0.0793698263525469	0.501165128396437	0.616254913940483	0.852839673515858	0.183165704756785	0.200239439756056
NCF2	-0.178391549029255	0.0775605493421815	0.0214465506264174	53.7236275257378	-0.225128461071827	0.138644010407596	-1.62378786079527	0.104421091726294	0.390851157768279	-0.440487853293494	-0.492424551145101
ARPC5	0.0805949167363146	0.0474849215596854	0.0896448943461976	120.888079563633	0.155551464893929	0.083393754586599	1.86526515882432	0.0621442462541145	0.305680435867598	0.450890557866535	0.502960324236533
RGL1	-0.195696587669198	0.137795872901866	0.155551810336058	123.299477199802	-0.21240957492889	0.206145660995188	-1.0303858635853	0.302828906582597	0.640385668909318	-0.500048254653998	-0.459167775479132
ENSG00000289581	-0.0390630165077683	0.159168514583762	0.806131830045686	8.30269998339228	-0.00364175593371081	0.300447476140908	-0.0121211067587828	0.990328992870613	0.996425330690296	0.0390524407567743	0.0867089974214302
TSEN15	-0.246960659673778	0.106141466640272	0.0199805809099278	62.4000669911628	-0.325461987237396	0.184128678554063	-1.76757900938194	0.077131309719931	0.339298109091565	-0.676488698821452	-0.75477217608369
EDEM3	0.104901393680592	0.0296432423281404	0.000401956029293665	160.618047519893	0.162813071975153	0.0643871765515922	2.52865680240993	0.0114499928088823	0.124210066302807	0.534548476960653	0.521947650246113
NIBAN1	-0.425078539576524	0.0975939068660009	1.32712111552321e-05	308.619422638799	-0.635088160840995	0.15332740124571	-4.14203955510374	3.44230956106313e-05	0.00399902489825688	-1.2895339879549	-1.56436887190483
RNF2	0.00753152209324267	0.0514612033033042	0.883642412196902	79.2153347829318	0.0650508602160479	0.086549672901106	0.751601456545963	0.452290767146926	0.75654757334185	0.199421306612873	0.26632338342406
TRMT1L	0.0927082188886537	0.0695962966423383	0.182832088482791	55.0936890516532	0.173612988253096	0.118626496535058	1.4635262215789	0.143323443982892	0.458915131710694	0.492582064774186	0.550186789179379
SWT1	-0.17172905885721	0.059004745254271	0.00360934192236786	51.5638131612323	-0.216708771987084	0.117801229822876	-1.83961383351365	0.0658249519655022	0.313989197897407	-0.41755692566231	-0.470409124014007
IVNS1ABP	0.100106341395701	0.0794705286515239	0.207789791742162	111.095500801684	0.179004000023568	0.12772791256919	1.40144778398849	0.161080211644018	0.486399816776679	0.518044888348405	0.56428296608106
TPR	0.0221970148330359	0.050228658935759	0.658547589080728	160.702137429872	0.0700754136995521	0.0923179702269895	0.759065797560889	0.447813197737261	0.753966383910996	0.249896931192842	0.279461361557103
ODR4	-0.0298496328626118	0.0423111975941272	0.480512615227901	97.1088188212413	-0.0248085537286496	0.0782615865679135	-0.316995282316712	0.751247181967277	0.916482935477201	0.0707630216581766	0.031362999515466
PDC-AS1	0.0385306904476887	0.0916943455526314	0.674333567689273	75.2414821266575	0.100104042748239	0.152996715873079	0.654288833436672	0.512925738699847	0.794271658860689	0.306114099818834	0.357978880198727
PLA2G4A	6.18780884284306e-05	0.0345796179566132	0.99857223567009	426.770374727214	0.0218972440456969	0.0625127988694403	0.350284172868821	0.726125442005303	0.904856197116052	0.173712320680885	0.15348723440722
LINC01036	-0.0727417302921527	0.205832565938951	0.723786759540781	37.3807469337695	-0.147239116359916	0.318529373948782	-0.462246588233309	0.643904497392466	0.868333041957058	-0.0768627994249735	-0.288762969875915
RGS18	0.0214147913344982	0.0796122169632269	0.787938334037343	75.0660049581576	0.0503730875285315	0.131629066128824	0.382689697723997	0.701949854059684	0.894160405206211	0.247204678000238	0.227944598673646
ENSG00000285280	-0.254854080424196	0.174225271285954	0.143526270702343	18.9835325753024	-0.309799364887112	0.278660958815559	-1.11174298044443	0.266248674230906	0.606451085414592	-0.703656237581927	-0.713818250402594
RGS1	0.345869190406417	0.148629668761483	0.0199624181458152	493.510643057945	0.479271103788347	0.235966418128696	2.03109877917862	0.0422449752875462	0.251209185295278	1.36391031697521	1.34940798391296
RGS2	0.408682504312377	0.219835902879446	0.0630222635061397	42.4597257680032	0.579093591633782	0.332495435438743	1.74165877155469	0.0815681707745722	0.346298888481149	1.58010088810672	1.6104193686668
UCHL5	0.0569232069164705	0.0480141778597479	0.235800071415054	60.0056077688713	0.0927168002843351	0.0960729155748716	0.965066998638955	0.334511255096897	0.666103002401493	0.36941737730368	0.338663048399368
RO60	0.00628866697267978	0.0671419884662953	0.925377490918467	57.3823379765011	0.0273134012623151	0.125065095655549	0.218393478365387	0.827122546421301	0.945420305967603	0.195143653649833	0.167649160498894
GLRX2	0.0569650079959195	0.126453698038259	0.65236353916191	14.8111328285631	0.146509328955028	0.220162497857604	0.665459968798987	0.505756339547034	0.789533667688645	0.369561248064161	0.479317350859638
CDC73	0.105043905667752	0.038979015980416	0.00704132526818326	220.697641587666	0.188447760681526	0.0739178305233005	2.54942223476273	0.0107901572558541	0.121347675673127	0.535038974054045	0.588976089843255
ZBTB41	-0.00402050518200776	0.136884354998602	0.976568265707155	26.0684389391306	0.0308510362964635	0.234642228895926	0.131481176434559	0.895394676328553	0.969429398640255	0.159661592962003	0.176899210652388
DENND1B	0.0393059332856949	0.102236086558366	0.700635743820219	128.915723406297	0.106312730263108	0.169829604554735	0.625996454162645	0.531317267085726	0.805134988270899	0.308782327006546	0.37421307913263
PTPRC	-0.0591837107081847	0.0363803664100558	0.103778818785748	1283.01778020316	-0.0641974911430689	0.0677546821137463	-0.94749896450395	0.343384583648305	0.674782653304889	-0.0301988707926046	-0.071629435560277
ENSG00000261573	0.232529357253654	0.0958057821353538	0.0152204351111766	19.5916291127295	0.357557282561843	0.190675981685791	1.87520881969839	0.0607640012952634	0.302806502574125	0.973817807321433	1.03115611794862
MIR181A1HG	0.200114084902133	0.218553921940181	0.359862053584018	186.170054613721	0.331047154487666	0.354932016627002	0.932705811196411	0.350971883651117	0.679109103138751	0.86225107397648	0.961838618575567
LINC00862	0.180739437950596	0.113326983521941	0.110745983670992	42.9011947344288	0.322853280669195	0.200399940974341	1.61104478923241	0.107169960616181	0.396733756290318	0.795567504372192	0.940413643121449
ENSG00000230623	0.736390661744734	0.21827590576278	0.000741734934490432	5.62606838557454	1.05470501504422	0.404235436722842	2.60913546717916	0.0090771300374326	0.110167836849462	2.70800529744621	2.85402688545525
ZNF281	0.188267685499474	0.156296828023813	0.228376225356033	15.9212384118017	0.362680891985209	0.274921868250282	1.31921441642115	0.187097439995749	0.521351545073197	0.821478191709081	1.04455310313097
DDX59	-0.292593074275056	0.0856761568501604	0.000637574215354488	33.4635628285726	-0.369178052110308	0.149475289655995	-2.46982663796767	0.0135178544923984	0.136149397819273	-0.833546130778154	-0.86907899085809
DDX59-AS1	-0.118408693647326	0.232249345227194	0.610167519344928	4.09937459919133	-0.0635425155415087	0.424255575735868	-0.149774143642767	0.880942809605822	0.966723590991406	-0.234039141121857	-0.0699168345979776
CAMSAP2	0.0822725693847334	0.0300081158553352	0.00611263657401397	259.334668729179	0.161090623561751	0.0631924296662873	2.54920762522432	0.0107968000031572	0.121347675673127	0.45666469493507	0.517443869031552
KIF21B	-0.00314104018555509	0.0756426480600644	0.966877581870357	54.4545175669828	0.0323846917185934	0.13296624125081	0.243555743277025	0.807574907909909	0.938363793042899	0.162688531489047	0.180909344381825
ENSG00000229191	0.0160203034437158	0.161550371560741	0.921006473281872	4.67505949239912	0.0425287422742681	0.313180454103728	0.135796285231077	0.891982327814767	0.968157898501507	0.22863795471262	0.207433554904903
CSRP1-AS1	-1.50781340614363	0.403086775574558	0.000183532539839287	6.70289017403104	-2.15276889403396	0.605464900885676	-3.55556348664453	0.000377169851032031	0.0169117667590818	-5.01608580685098	-5.53273269788256
NAV1	0.505444282596652	0.397427346458672	0.203447601965551	37.5215083821695	0.795219496738999	0.598540352724168	1.32859796857417	0.183980642623564	0.517046872929247	1.91313512575731	2.17553573663429
IPO9-AS1	0.125178889466794	0.171040033123793	0.464248559467483	19.1785302795198	0.206505128205494	0.305962562835314	0.674935934291564	0.499716468970101	0.786534888159739	0.604339467477394	0.636191688293754
IPO9	-0.00937847863989163	0.0321744496039347	0.770677819017905	137.071148530918	0.0172786994835681	0.0615787424537597	0.280595198847117	0.779020898918739	0.928388330437616	0.1412205448794	0.141410870275972
TIMM17A	-0.184147789241944	0.147213235548564	0.210974055018625	18.0761838906025	-0.242498077809484	0.252372582635179	-0.960873305956658	0.336615874177057	0.667641511114172	-0.460299654037116	-0.537841849543428
RNPEP	-0.0519041054794482	0.065171760229427	0.425787848576831	70.9552996554682	-0.0538462183827456	0.111676815568802	-0.48216111919463	0.629691494644973	0.860754638817636	-0.00514395943466142	-0.0445633896676901
ARL8A	-0.782180121765135	0.10254384966131	2.38863256668609e-14	24.4860463211814	-1.09234644078183	0.18362128495749	-5.94890968677579	2.69934519874627e-09	6.58381017469521e-06	-2.51860454966583	-2.7599874085047
PTPN7	-0.398368189816575	0.0865857414793005	4.20766135563252e-06	40.1086150923008	-0.527829988625326	0.147641930004717	-3.57506833328759	0.000350136433872593	0.0160372526468024	-1.19760243060432	-1.28391499161759
PPP1R12B	0.110073819141969	0.0569903507659968	0.0534278472121232	162.368015703881	0.16602659488323	0.112214442103917	1.47954747865234	0.138994051758658	0.452075588552786	0.552350906813416	0.530350226481981
KDM5B	0.115157983266248	0.0668804572033074	0.0850970519479123	72.1116505355481	0.176983159782837	0.117323279910414	1.50850845559363	0.1314244442209	0.43942254649369	0.569849559207393	0.558998963237771
RABIF	0.0527488491387673	0.102675212591896	0.607430476083783	12.4470342059626	0.0750266337055294	0.19710634070099	0.380640386497483	0.703470109152961	0.894581508475212	0.355050092154228	0.292407590586999
KLHL12	-0.0362770091675636	0.0642609561238005	0.572395907376638	44.2749767455121	-0.0326881484331086	0.110664738458255	-0.295379981812719	0.767703623656388	0.923861437678217	0.0486413078392718	0.010759787058024
TMEM183A	-0.0853898109414045	0.0888103091354266	0.336308189349373	19.0849180393588	-0.155110706151988	0.165467159682763	-0.937410821877708	0.348547276414436	0.677015601960797	-0.120394904471572	-0.309345251445818
PPFIA4	0.717754102001953	0.849992299005141	0.398432381119735	6.0524467565306	1.01344550618286	1.13773288790542	0.890758733404135	0.373058618091387	0.699858009434992	2.643862072958	2.74614336366963
MYBPH	1.01501619868061	0.375869796311465	0.00692465159561989	9.1993330281132	1.48440815248314	0.577596216473457	2.56997554718462	0.0101705693695699	0.117619643415144	3.66697737225465	3.97759546560993
CHI3L1	0.482638607740221	0.537029292014682	0.368802176008726	58.92439042377	0.697797584125944	0.805904775310866	0.865856122836322	0.386569067439488	0.710705560680666	1.83464266029636	1.92080126882704
CHIT1	-0.164490156995149	0.176034030858633	0.350086002389681	5.80896178901437	-0.194175130227182	0.317009720439114	-0.612521060736609	0.54019306814501	0.809258517694628	-0.39264210696214	-0.411489163529692
BTG2	-0.0692942254444127	0.103809421417201	0.504443972767187	130.883543270338	-0.0721394029685989	0.16762597488926	-0.430359334323079	0.666934271828872	0.880509578193191	-0.064997193303198	-0.0923955920438164
ATP2B4	-0.280936630485942	0.126054963015104	0.0258349632997486	108.880965678494	-0.362027666514901	0.202611588833589	-1.7868063154682	0.0739687982687919	0.332833546858061	-0.793427036856383	-0.850382481824264
SNRPE	0.0358702224061622	0.105139395059228	0.732976931000084	14.0967064055202	0.183526483931969	0.212419050278945	0.863983167663	0.387597137281319	0.710982200138875	0.296957313309594	0.576108155103463
PPP1R15B	0.0352716449223227	0.0671473077125401	0.599383309185558	39.9744586699329	0.104508406902445	0.127810433557962	0.817682907358656	0.413538272956922	0.732213083701677	0.294897132114704	0.369495214961185
PIK3C2B	-0.157548286012886	0.0749222495024741	0.0354811787099064	69.5263344191828	-0.200515311126371	0.130350645485543	-1.53827631907361	0.1239810673262	0.426090721222873	-0.368749607760083	-0.428067185494538
MDM4	-0.0863008310310134	0.037336219225477	0.0208079718468698	288.509532847285	-0.0896491435194926	0.0701765156129826	-1.27748068903705	0.201432593820502	0.538737387490492	-0.123530449171215	-0.138179279933321
ENSG00000240710	-0.294626250381055	0.141869218391672	0.0378250615654819	7.53015462361463	-0.387046100497636	0.272503845889597	-1.42033261671634	0.15551086979352	0.476907464624764	-0.840543906826477	-0.915799566082046
RBBP5	-0.0652520123955324	0.0699811494939931	0.351118117722018	36.4772019249859	-0.0481046529503266	0.126670166326576	-0.379763083489643	0.704121288030483	0.894593125196458	-0.0510847232656987	-0.0295506007008298
DSTYK	-0.144177115967969	0.051627753097438	0.0052281756095639	58.2073934300743	-0.200823608173411	0.109792585442518	-1.82911812636521	0.0673819140773919	0.317270994839716	-0.322728777000618	-0.428873306849559
NUAK2	0.190138471782206	0.122107742977871	0.11943798693122	26.2769183121102	0.289738508357616	0.205336468405743	1.41104261998456	0.158232047434854	0.481384615426471	0.827917055220317	0.853826614853462
CDK18	-0.887063740791927	0.430564990285002	0.0393763738336003	16.0557517597808	-1.21757473465563	0.611851964567092	-1.98998255324244	0.0465928574302997	0.265098007614336	-2.87959250094141	-3.08742876064744
ELK4	0.0194374316125659	0.0458916247516856	0.671893486947016	96.6959391265513	0.054411216945919	0.0767185096789844	0.709231933383398	0.478180559932599	0.773698325573396	0.240399010522528	0.238503319196416
NUCKS1	-0.139826827812562	0.0661991097789883	0.0346679151895477	147.749327632394	-0.15766586206765	0.11165407736096	-1.41209229250035	0.157922787895991	0.480956936730904	-0.307755975496911	-0.316026359061985
RAB29	-0.102624631336404	0.0410551433085438	0.0124306295564612	80.5902742812422	-0.0900701876892232	0.085398678130998	-1.05470236378904	0.291561470374209	0.630754025717287	-0.1797136290038	-0.139280207431282
SLC41A1	-0.0619921837671151	0.154550834959597	0.688337717467351	11.1316944533588	-0.0816547221467314	0.27812360576616	-0.293591483979913	0.769070083951648	0.924548128204902	-0.0398650602811366	-0.117275823829912
ENSG00000286619	0.0671756648999517	0.598026494776535	0.910562619209551	25.6906889878121	0.113467253439745	0.908700745469165	0.124867569445166	0.900628393216253	0.970147742131744	0.404704239421304	0.392920406929138
RHEX	0.286839257641363	0.42537232653135	0.500104618356833	5.23626528962723	0.468012340760741	0.653917172183253	0.715705842680617	0.474173002348923	0.771031021698153	1.16074136942632	1.31996907298338
FAM72A	-0.148540839814415	0.122874760956634	0.226708954672519	8.61439256452399	-0.178432228454892	0.22784810796617	-0.783119201856109	0.433557116208148	0.745456960903017	-0.337747821403145	-0.370325326799918
SRGAP2	-0.026311023900496	0.0453494070730981	0.561790192677263	3349.55000149663	-0.0181733447534106	0.0805180845156996	-0.225705130253901	0.821430767679556	0.942608578876396	0.0829421894963238	0.0487124477223658
IKBKE	-0.15533625292088	0.109996224745293	0.157892192880735	88.3337051903507	-0.192902181367697	0.176755505223554	-1.09135034364967	0.275118753338131	0.61687832292053	-0.361136242570681	-0.408160713681303
IKBKE-AS1	-0.0675944942562243	0.141472013195749	0.632796755657604	6.87110434269561	-0.123929034282655	0.326222327653792	-0.379891331086867	0.704026082594402	0.894593125196458	-0.0591470664193553	-0.227812807913087
RASSF5	0.0756550567220703	0.0674533481521264	0.262036452474786	63.2744690890144	0.11867622884797	0.12702618565131	0.934265862109243	0.350166769180495	0.678305463598233	0.433888570686109	0.406540603277627
EIF2D	-0.348014503287565	0.0809169475184996	1.70117167032801e-05	26.2294246166936	-0.464120639012351	0.151640057079284	-3.06067306984518	0.00220840086788481	0.0504850710030411	-1.02429534692486	-1.11733062848292
MAPKAPK2	0.0317464728820757	0.047713466943795	0.505822400085219	89.6938305500806	0.0784797434619624	0.0902142699196481	0.869926049746482	0.384340818497274	0.709548009184725	0.282764211411638	0.30143662781786
IL10	-0.336904019728478	0.240732623740591	0.161664700655244	5.55183815624	-0.542598790554167	0.404003329097139	-1.34305524602176	0.179254085608133	0.510862621739762	-0.986055336378969	-1.32253179556432
PFKFB2	-0.194774207833752	0.083648307541291	0.0198861248648868	46.766965763003	-0.257209102040247	0.141814074598722	-1.81370645169068	0.0697229312814138	0.323878349271242	-0.496873612034063	-0.576307578944643
YOD1	-0.358455330560681	0.161221918926571	0.0261911314162689	12.3156965329131	-0.502550510522584	0.293963126841319	-1.70956989035519	0.0873454374313773	0.357752354146016	-1.06023053758587	-1.21781534084884
CD55	0.172289791219033	0.145671646332261	0.236917354618283	50.9455596772137	0.304277615328595	0.239090964214502	1.2726437250703	0.203144495225934	0.540162757312095	0.766485549621465	0.891842822678851
CR1	-0.611756781070994	0.319725965423759	0.0556996175899355	10.5247869437359	-0.315877551666474	0.479258169762428	-0.659096853420479	0.509833576127228	0.792547363427917	-1.93204228972891	-0.729711221839354
CD46	0.0164390950532129	0.0425894351986351	0.69950409292785	98.360165221175	0.0676067082561656	0.0840882638354931	0.803996957154789	0.421398732338444	0.736368537896753	0.230079349722885	0.273006300776356
MIR29B2CHG	0.214185763872336	0.0550140816302904	9.88938871678169e-05	382.9625974222	0.33202227416158	0.0892625837434543	3.71961308128645	0.000199528201130188	0.0112668831176101	0.910682913091069	0.964388317965779
PLXNA2	-0.385047082413129	0.292759076527621	0.188430822783377	27.9352020011327	-0.488042916283569	0.42834067808035	-1.1393802672928	0.254544582636972	0.595478024736797	-1.15175390521101	-1.17988153110813
TRAF3IP3	0.0685052905118455	0.080830825977355	0.396708453585137	225.96410022661	0.12830372485565	0.127737125038261	1.00443567065736	0.315168663778087	0.651284015915293	0.409280538657112	0.431714150029613
UTP25	-0.109766902936328	0.0781490346877901	0.160144944069774	22.0504066341829	-0.14844702067545	0.147618438294801	-1.00561300058597	0.314601767661244	0.651165531088927	-0.204295866117983	-0.291921344154623
HHAT	-0.0711857193126333	0.104587005063147	0.496101608631625	29.6645914152304	-0.00683756471850205	0.168359408058378	-0.0406129054346114	0.967604495596915	0.99102831874097	-0.0715073280856835	0.0783527392843014
RCOR3	0.0502239727308825	0.0464533146138459	0.279621092580561	155.238516252903	0.103167667087553	0.0839452831687961	1.22898706387236	0.219076656219972	0.557717555552664	0.346359984297885	0.36598950834905
LINC00467	-0.437052339625528	0.120828094792083	0.000297874256316347	14.615995437001	-0.551418486922842	0.212129630726416	-2.59944112962705	0.00933756932052772	0.111695372840832	-1.33074535717328	-1.34559314388355
SLC30A1	-0.101423281744505	0.0667174505052399	0.128462926203625	29.1590126698497	-0.144053188650866	0.125616672735047	-1.14676806441695	0.251477491278988	0.592702113805642	-0.175578829575927	-0.280432548334504
INTS7	-0.0270919624411661	0.0681571666076289	0.691004317266866	45.6995213192858	0.0186965888357707	0.131513511671481	0.142164775300614	0.886949854379233	0.967474688673841	0.0802543588657214	0.145118304054012
PPP2R5A	-0.0738917883512441	0.0518568257198821	0.154180549241906	82.7625176022034	-0.0721074575061549	0.0969370278258129	-0.743858761955498	0.456961925831408	0.759661304826274	-0.0808210638942167	-0.0923120624747877
ENSG00000234915	-0.248399579074391	0.0967497434777625	0.010245124245277	18.9686681298275	-0.333304912658067	0.187865124558592	-1.77417130210411	0.0760348195720144	0.33679340010772	-0.681441164910032	-0.775279507334945
PACC1	-0.0266574021671238	0.0511981051787136	0.602595523244804	52.464850986201	0.0194999861930813	0.106470404280044	0.18314935802997	0.854680828589551	0.95722754676125	0.0817500263921464	0.147218991597123
NENF	-0.776162573669612	0.333583228934013	0.0199789268846289	4.84386215194833	-1.0229405676219	0.584698002519362	-1.74951951813454	0.0802012579653019	0.34394586607615	-2.49789338066859	-2.57850802991445
ENSG00000260805	0.138348349108821	0.152582867944194	0.364560392561019	5.95033685897705	0.292335149773081	0.290019784657267	1.00798347298461	0.313462396422422	0.650070750386583	0.649666052312032	0.86061619690244
ATF3	0.789523417837164	0.250895071123941	0.00165052511088223	16.7888405365861	1.0996037744735	0.364003992252183	3.02085635838767	0.00252060905489622	0.0548449159261281	2.89087736980035	2.97142615715555
BATF3	-0.052771721101834	0.110757970103704	0.633746835064614	49.7225589130602	-0.0414741912878456	0.182421942182273	-0.227353084786288	0.82014919796862	0.942354316742837	-0.00813011484125265	-0.012213565555391
NSL1	-0.077361753478648	0.0487008712547966	0.112171374850401	179.167534807927	-0.0956906154855197	0.0790327286150529	-1.21077200752618	0.225982796268313	0.56602002224868	-0.092763973701889	-0.153976251115265
TATDN3	-0.164214290960614	0.065439993286225	0.0120940785691365	82.6071168416813	-0.210342881027121	0.113436163886019	-1.85428415261357	0.0636985181283661	0.309197630938406	-0.391692632529836	-0.453763876530046
FLVCR1-DT	-0.315955293024811	0.107330271028952	0.00324244170689108	12.3919369523712	-0.457499413508678	0.199630224542667	-2.29173420285813	0.0219209854922539	0.17462969242662	-0.913954106418006	-1.1000177436332
FLVCR1	-0.340195285950033	0.0658281405419261	2.36699700272036e-07	43.2841851616932	-0.458583981193822	0.126634356169848	-3.62132358914312	0.000293099635690285	0.0141875766836597	-0.997383201125116	-1.10285362279699
ANGEL2	-0.208005004803753	0.0700039087233297	0.00296508972136476	67.580767975258	-0.281606291735909	0.130045163491081	-2.16544994197515	0.0303532449606411	0.209894002896121	-0.54241130739833	-0.640100261375352
RPS6KC1	-0.000926582202275817	0.0247738011412008	0.970164719658411	273.599145193344	0.0417850700714602	0.0600129161744447	0.696267949219464	0.486261041144794	0.779371609781679	0.170310242657934	0.205489034029423
PROX1	0.684400268901525	0.250395224379377	0.00627069916521342	15.8018645479382	0.906338940941869	0.405219637547698	2.23666095361724	0.0253085078285575	0.188471690874788	2.52906500560055	2.46608589853145
SMYD2	0.0105231115995375	0.0783233828030664	0.893122131227643	49.6293693786157	0.0324067994501285	0.130932239160478	0.247508174135851	0.8045149662168	0.937237103453559	0.209717745436738	0.180967150691268
PTPN14	-0.0351080129270306	0.162238885190615	0.828678281043298	137.720154392372	-0.0247656098850723	0.261726580176571	-0.0946239769318211	0.924613504446164	0.977652095957009	0.0526647536531605	0.0314752871604714
CENPF	0.128542204265274	0.203179649759222	0.526960302831397	4.68219530905765	0.243781892719684	0.318853513499742	0.764557649197369	0.444534995931478	0.752542173310339	0.615915308679899	0.733661307965597
KCTD3	-0.576158093217002	0.137163477175997	2.66301234329969e-05	22.4202047799374	-0.789851771597433	0.250682653907261	-3.15080345323627	0.00162822019137811	0.0417811763566683	-1.80951889174024	-1.96903785206079
ESRRG	0.60707216690001	1.42629480845283	0.670378341263372	55.1862948274356	0.919893892803773	1.99697530972066	0.460643598509212	0.645054326396502	0.868797347915356	2.26291750443142	2.50152878151414
GPATCH2	-0.163105841929579	0.0674820882280423	0.0156479757140672	155.77950945944	-0.21274725027608	0.115142832505348	-1.84768122901787	0.0646484710173378	0.311606975509295	-0.387877577819485	-0.460050713901822
RRP15	-0.00757353979366586	0.0723119745703405	0.916586690741624	54.4933087007928	0.0170831964486636	0.122367565838292	0.139605591821929	0.888971622258432	0.967583643821936	0.147432774990475	0.14089967766832
TGFB2	-0.00953114490271884	0.280672638117311	0.972910462223464	9.32580436340028	0.0532178670517394	0.446517427192649	0.119184300120897	0.905129344674564	0.971093524954059	0.140695098847329	0.235383001168899
LYPLAL1-DT	-0.30741936042271	0.385097929828013	0.424702921802121	4.66674849430239	-0.0775883116046982	0.575728287661039	-0.134765501830576	0.892797282506683	0.968757448684122	-0.884575173360105	-0.106643155084998
LYPLAL1	0.0954449948575756	0.0477111867682777	0.0454490906546939	155.955778971421	0.163606121776369	0.0838326523324974	1.95157993006679	0.0509880979680466	0.277059986511329	0.502001487552389	0.524021281461503
ENSG00000277007	0.0484978821655203	0.214196656820105	0.820876679721976	6.46462341425497	0.170470527185685	0.368138721633029	0.463060572464353	0.643320950127134	0.868333041957058	0.340419133832504	0.541970022272007
EPRS1	-0.237140130102272	0.078266882172354	0.00244641927419207	76.6983172756947	-0.283270098830277	0.141314064543613	-2.00454285810209	0.0450119407226223	0.260274927825516	-0.642688445899653	-0.644450709886881
BPNT1	0.0359458777303413	0.128829121246036	0.780229617324303	10.8015959931028	0.0758119770766909	0.254852617883558	0.297473801549606	0.766104806541092	0.922980420739947	0.297217703451848	0.294461071373127
IARS2	-0.179376972972246	0.0630916472759492	0.00446745826905844	50.1500876943718	-0.213237541112781	0.122207821765426	-1.74487637560617	0.0810063904519021	0.344945260274697	-0.443879480829035	-0.461332704493138
RAB3GAP2	0.00551762330657383	0.0280472291364482	0.844041848001832	195.935560568175	0.0461962246643103	0.0605712309406498	0.762676008839497	0.445656641856293	0.753014177744489	0.192489879152402	0.217023124127696
MTARC2	-0.656872749957981	0.374611214979249	0.0795198891534767	6.42496650220581	-0.78367961222977	0.567028433936159	-1.38208168290553	0.166946622002939	0.495335705264815	-2.08732222123247	-1.95289916529544
HLX-AS1	-0.281246566942434	0.264573509618246	0.287773507625466	6.76343240048908	-0.422550716218493	0.4266387821694	-0.990417969200739	0.321969866010127	0.655389506860868	-0.794493774708229	-1.0086354502047
HLX	-0.233205158936584	0.136101835880852	0.0866278013318057	12.4645673810006	-0.314202538797157	0.240116958296042	-1.30853955933331	0.19069036594256	0.526796267363896	-0.629145080476045	-0.72533147296776
ENSG00000236230	-0.181640893072186	0.156748254835942	0.246535076509665	16.0814311752138	-0.269456756803626	0.278477342925246	-0.967607468432211	0.333240445942548	0.665081728413479	-0.451671430480583	-0.608332199836947
TAF1A	0.068617906470537	0.101459702041276	0.498845750831516	20.4018366007803	0.121619139150864	0.177510087253171	0.685139312547385	0.493256014944599	0.784385093949357	0.409668139739018	0.414235593754663
MIA3	0.110278478911157	0.0332136006521144	0.000899269634542159	123.670499098833	0.159525218774461	0.0694009182501023	2.29860386284191	0.0215274440081486	0.173002507305128	0.553055303853422	0.513350718479508
AIDA	0.0285856789699903	0.0742956740289034	0.700418474176738	221.449858304839	0.0544020785282036	0.123712150879001	0.439747253132899	0.660120174412365	0.877087583758302	0.271885405652308	0.238479424469748
BROX	0.146539598560967	0.0576210052259482	0.0109854023341777	94.6699834651869	0.228150252139071	0.0990397792348068	2.3036223818529	0.0212438503293849	0.17181972364507	0.677858656510426	0.69278839203269
FAM177B	0.19617777292369	0.1195631627228	0.100841481708149	185.868771861145	0.306441553077598	0.193313040987209	1.58520890009627	0.112918879039367	0.40713005714327	0.848703093749781	0.897500990498342
ENSG00000287684	0.0868954260670969	0.0942685041805235	0.356639997383512	480.726505596994	0.144377443319892	0.150071823066041	0.962055636895658	0.336021657030557	0.666805606449105	0.472575621524862	0.473742991476558
DISP1	0.0436038631838628	0.0736108565370949	0.553611944909926	961.635962351512	0.0846614651345734	0.117425394237923	0.720980889048883	0.470921273006807	0.769623938543701	0.323574922104445	0.317600317671286
TLR5	0.0239500000448896	0.073939025391855	0.746001971280251	204.642653759106	0.0608364569162023	0.118184725300183	0.514757357701521	0.606722586805167	0.846422634023643	0.255930347527206	0.255303749822991
ENSG00000226601	-0.452967601012989	0.221907001585621	0.041226013684124	4.55061828012982	-0.563370369367671	0.4244296458916	-1.32735866785224	0.18439006529749	0.517531439586345	-1.38552242966167	-1.37684439252174
TP53BP2	-0.142077157450341	0.0814609633298197	0.0811393184878498	37.2700432690332	-0.161427964873377	0.154016194937372	-1.04812331546705	0.29458179543271	0.633534292129688	-0.315501149559117	-0.325863337523486
ENSG00000291068	-0.684314176178959	0.279490761878799	0.0143479437539847	9.3034605224749	-0.984148611979186	0.446854599558953	-2.20239114233252	0.0276376910272105	0.198562130067685	-2.18176999414027	-2.47707655612377
ENSG00000290989	-0.104802406797458	0.105326753090113	0.319725701736891	34.200415891714	-0.11356369670511	0.178780775118054	-0.635212016673048	0.525290147010298	0.800880590816685	-0.187209086438608	-0.200709985964336
FBXO28	-0.0886628687386866	0.045310270801041	0.0503716857916684	164.478924773225	-0.106095132343298	0.0799598794833894	-1.32685458043166	0.184556791400803	0.517658304940926	-0.131660099547894	-0.181181517296855
DEGS1	0.161251580664678	0.0550183751699412	0.00338016663434303	70.2231595442476	0.256367313307358	0.0949614266337469	2.69969947161948	0.00694021372121621	0.0952167463453071	0.728494287966517	0.766569103856087
ENSG00000232628	0.211418983231126	0.150327081306736	0.159607401732318	9.51210316508883	0.310049739817143	0.302621230754654	1.02454721713994	0.305576880760404	0.642892366397329	0.901160220371586	0.906935516101403
NVL	-0.16124775615373	0.0462113859834076	0.000484194505701918	105.75111954368	-0.157445677676261	0.0872420170070153	-1.80470010985189	0.071121622635782	0.326929214267143	-0.381482426853664	-0.315450630745269
CNIH4	-0.0426531966416538	0.0713283719096391	0.549850875769932	27.8430165727194	-0.0248736224295285	0.14202897887881	-0.175130615075059	0.860977002654053	0.959474683927942	0.0266957754999189	0.0311928607813277
WDR26	0.0876698514170598	0.0303661919184325	0.00388826150735101	219.050949334894	0.150059219766709	0.0573014629728414	2.61876768901748	0.00882480225459981	0.108506489492082	0.475241035086036	0.488599446873078
CNIH3	-0.41966251827083	0.105740101773656	7.22320296660068e-05	39.3054561734343	-0.576862995833286	0.175141720402221	-3.29369264221279	0.000988805577071092	0.0309704570328223	-1.27089315106017	-1.41212430984067
DNAH14	0.0752904999375569	0.492899453084144	0.878595255534905	9.41155495489924	0.174687189868278	0.744885612968064	0.234515456906493	0.814584834856308	0.940863041792377	0.432633840843773	0.552995563606217
LBR	-0.0147869599880293	0.0607282805317167	0.807622885019965	85.3890781638567	0.013121601819887	0.103491801221342	0.126788805152046	0.899107556421885	0.969991377979092	0.122605658975457	0.130541076893999
SRP9	-0.252640051570555	0.136090404074814	0.0633946542771309	22.4171579630188	-0.287943383330713	0.2372631961518	-1.21360323893845	0.2248992696245	0.564856086189364	-0.696036003389431	-0.656670205565011
EPHX1	-1.70823916130213	0.48779323543208	0.000461824920126167	4.95373134137349	-2.37749185672678	0.719480620597862	-3.3044557263421	0.000951610049049671	0.0304777564330971	-5.7059102370992	-6.12032826822398
ENSG00000242861	-0.153399421568742	0.158679777984979	0.333682429791594	18.2171055104877	-0.187587451250377	0.27274737050483	-0.687769971542421	0.491597648762003	0.7833418685107	-0.354470065447293	-0.394263994640773
TMEM63A	-0.114505621834956	0.12831950063071	0.372206550324818	83.1617360680735	-0.120071321377721	0.209092763674993	-0.574249052274023	0.565799280004357	0.82384926806572	-0.220605566743872	-0.217725832432585
PYCR2	0.215893654048017	0.173087842647948	0.212285001936184	15.8092252514287	0.361718680557758	0.298373469412901	1.21230175480916	0.2253968924099	0.565550144925606	0.916561121540047	1.04203715564734
SDE2	-0.031863280012708	0.153070576330695	0.835103484631201	10.6221878343305	-0.02441662966559	0.268632215421574	-0.0908924107530145	0.927578080573532	0.978163897149157	0.0638324602792884	0.0323877850585385
H3-3A-DT	-0.162899164766153	0.0932537111897775	0.0806653714717134	15.574970087936	-0.206413745039629	0.162639698876336	-1.26914736356329	0.204388510256584	0.542108919171626	-0.387166237321389	-0.443490147161876
H3-3A	0.185271762911902	0.0499571898018519	0.000208399642288876	120.401019766097	0.288775229467884	0.091795075280474	3.14586843123718	0.00165594480225392	0.0420702159602443	0.811166839306268	0.851307876217109
ACBD3	-0.0790669314471599	0.0431788458976446	0.0670781995183817	115.938856725052	-0.0752529887318661	0.0815770996225685	-0.922476884812501	0.356279882029981	0.685351544434741	-0.0986328472888702	-0.10053685709502
LIN9	0.0164209711313842	0.11338801196173	0.884852160671661	15.2522578259225	-0.0875298175339817	0.229954422023793	-0.380639853600751	0.70347050463005	0.894581508475212	0.230016970893181	-0.132637760961369
PARP1	-0.0397601688367479	0.0647125275000421	0.538942950923739	77.3522368669573	-0.0133309287283101	0.111322693161903	-0.119750325379949	0.90468093327246	0.971093524954059	0.0366529851191778	0.061374180960499
ITPKB	0.019291438175012	0.0646995430230706	0.765573707291529	154.908962380439	0.0613396694984646	0.108496520290525	0.565360707737106	0.571828444478109	0.826428761760821	0.239896530989391	0.256619527617722
ITPKB-AS1	0.378672815029043	0.168268700273298	0.0244232137588793	4.52100896721705	0.537507597230712	0.304318889683511	1.76626432157963	0.0773515143427806	0.339332304080464	1.47681367935737	1.50168216706231
PSEN2	0.0678419887315587	0.102182405677685	0.506734963118773	31.952552733851	0.114647269587537	0.172314991740692	0.665335432682857	0.505835972449909	0.789533667688645	0.406997589680284	0.396005860471869
COQ8A	-0.293324645431283	0.184988232943264	0.112821115089245	14.2540309732946	-0.409519290750229	0.323019433706533	-1.267785303352	0.204874631939338	0.542441804705443	-0.836064048975	-0.974561460663841
ZNF678	-0.0623984555481546	0.0439076493256684	0.155279116534741	86.8835041108942	-0.0854693337125121	0.077442104221402	-1.10365458908711	0.269743001366649	0.61057303765979	-0.0412633646041507	-0.127250099853008
SNAP47	-0.063222268395506	0.121291362557683	0.602197533283073	10.8445947433849	-0.0838170555544276	0.245571545532366	-0.341314199789407	0.732867059172827	0.908192022398416	-0.0440987598237217	-0.122929796689377
JMJD4	-0.150685215156239	0.192913438390843	0.434742070984871	6.37020469830522	-0.196569153669956	0.356308539991982	-0.551682408943606	0.581165964224767	0.831287201346351	-0.345128322463211	-0.417748949149332
ARF1	-0.0527223727161639	0.0362423035885257	0.145747031516143	99.627385913504	-0.0396349972531716	0.0723153098088626	-0.548085839055814	0.583632963586301	0.83276525699747	-0.00796026779738565	-0.00740452310230605
C1orf35	-0.13108244723168	0.104935085204364	0.211600508607848	20.7275883740753	-0.141937573863094	0.178928432261467	-0.793264502847043	0.427623733639435	0.740844393954675	-0.277659607156873	-0.274900733236715
MRPL55	-0.254850154155425	0.175794034161357	0.147139747321425	10.4173360761266	-0.293024005930034	0.296690856148733	-0.987640838459608	0.323328578220113	0.656405601735591	-0.703642724168366	-0.669954790718945
GUK1	0.122879685472728	0.137701160854364	0.37219736722401	32.4741820049871	0.232307311860843	0.224854840356267	1.03314347822252	0.301536759107185	0.639345983844487	0.596426077883444	0.703658086205852
IBA57	-0.284483482195132	0.138063969446907	0.0393489168370958	7.27544314034225	-0.307411011800495	0.24557867221505	-1.25178220497625	0.21064923609679	0.548339962405585	-0.805634574543004	-0.707573291377085
OBSCN	0.280047214337576	0.180052077693689	0.119858484654179	9.47470595375869	0.445756110166436	0.30836121225109	1.44556478719337	0.148299309145669	0.467493794835551	1.13736454642994	1.26177447483015
ENSG00000269934	-0.186749883268164	0.17918344509533	0.297306295698111	4.2189562873894	-0.226553547260383	0.321029650966919	-0.705709103747955	0.480369058366697	0.775080327887377	-0.469255529132461	-0.496150802889543
TRIM11	-0.122334017590323	0.0792327853614103	0.122592622410845	20.1648953219928	-0.166729316436426	0.143500547568625	-1.16187233610863	0.245287325658669	0.586002380742593	-0.247549302779356	-0.33972507491758
ENSG00000231563	-0.339291418326812	0.112366852736892	0.00253194476341799	10.2031817781751	-0.422451721363192	0.233583215147762	-1.80857053918003	0.070517748869467	0.325643672251015	-0.994272273750961	-1.00837660287658
H2AC25	0.0837222440135481	0.146183964493594	0.566835387354683	18.1290862549618	0.136110996596984	0.253981871279093	0.535908314682099	0.592021917718109	0.838276796290273	0.461654178317964	0.452128255631856
H2BC26	0.112864964192266	0.152330418452773	0.458740711925648	15.2482897494016	0.177351160212425	0.284316214571158	0.623781378349909	0.532771170680994	0.806000093540005	0.56195745684257	0.559961194332087
RNF187	-0.378194459501937	0.273047981389796	0.16602670617297	6.15974980020241	-0.378494685613773	0.446582701533298	-0.847535482933506	0.396696718022411	0.718105727933449	-1.12816857960412	-0.893439708212167
RAB4A	-0.436914972592519	0.124712587871023	0.000459402076646017	33.4353997356726	-0.588085239143955	0.210337899428357	-2.79590716053653	0.00517542651017891	0.0812477025916236	-1.33027256795911	-1.44146773064478
CCSAP	-0.242345538601907	0.133580025810701	0.0696415763428369	25.5811593641008	-0.363165055424496	0.230458065395596	-1.57584007659311	0.115062663754436	0.409853623435825	-0.660604396619808	-0.853356475567604
NUP133	-0.180026391574956	0.0527479900433336	0.000642631103886529	64.2694890080338	-0.196012029618417	0.110004350885268	-1.78185706329791	0.0747725439118836	0.334229171003566	-0.446114646749965	-0.416292206051555
ABCB10	-0.00162952608740015	0.0587371215276996	0.97786737057131	57.2015987833138	0.0199257737583768	0.109795246953744	0.181481205345541	0.855989884163724	0.957788994235953	0.167890853669384	0.148332321914043
TAF5L	0.0740040029507993	0.0571063072118787	0.195010304689062	47.7052891214537	0.115378107853274	0.111442654502348	1.03531370792001	0.300522430134725	0.638668390377571	0.428205981509007	0.397916823741656
URB2	-0.140574081506427	0.0837797071053106	0.0933663639675896	20.9423727847158	-0.147744248316983	0.155451687384116	-0.950419071051398	0.341899357412837	0.673844035331886	-0.310327869778729	-0.290083766366197
LINC01736	0.301622719071117	0.112280381793764	0.00722406192296924	96.4043528074623	0.466322436959144	0.176569569354413	2.64101248399793	0.00826586734992876	0.104940147368687	1.21162301809374	1.31555038796684
GALNT2	0.140579898401616	0.0467136667243064	0.00261768112424924	872.738067546643	0.21793324557197	0.0770612318501249	2.82805296956354	0.00468320569125142	0.0767086905533372	0.657346588270378	0.666073419387976
ENSG00000227006	0.348182293853671	0.166067297539004	0.0360260129482201	7.80604547345645	0.575394576082422	0.29838256376716	1.92837868546309	0.0538080410314646	0.284913161248824	1.37187154564238	1.60074734794155
PGBD5	-1.36685735258452	0.429866474873899	0.0014741466870042	33.0139373603209	-1.92144063302199	0.599692871013381	-3.20404114488651	0.00135513109017838	0.0369575820901391	-4.53094391847666	-4.92786588838243
COG2	-0.161792226978921	0.0724604694672513	0.0255598685815364	45.4505500294617	-0.235943580651035	0.126841851465425	-1.86013983496094	0.0628657445738699	0.307665552439723	-0.38335638400292	-0.520703442991781
TTC13	0.0211010127892852	0.0437823522029816	0.62983971103883	161.162569163395	0.0479196678852793	0.077142896731142	0.621180561216007	0.534480827865931	0.806676567768836	0.246124716465332	0.221529506520672
ARV1	-0.263814193223203	0.0787732993750635	0.000810948270637609	21.7304690876259	-0.365649591092585	0.158477975110653	-2.30725809587913	0.0210404360920278	0.170890595120628	-0.734495112065136	-0.859852928513181
FAM89A	-0.155068257555943	0.082898023198265	0.0614018575401409	36.7788779868971	-0.185145247764691	0.145594132320046	-1.27165322403038	0.203496357107972	0.540527945849672	-0.360213857372327	-0.387878229995871
C1orf131	-0.0788795632283627	0.0656293869061411	0.229404617790884	33.0420846612566	-0.045779692169249	0.121590130828248	-0.376508289426178	0.706539054037664	0.895453989045652	-0.0979879642264307	-0.0234713970457669
GNPAT	0.131085904098279	0.0395274331474701	0.000912089531818103	85.6098096524545	0.219597035276803	0.071458989873844	3.0730498103106	0.00211883117877764	0.0494097511562034	0.624670202913115	0.670423822430125
EXOC8	0.329328680447005	0.107103311396646	0.00210594843682996	10.0859025488675	0.497848709756203	0.203755127266437	2.44336776421434	0.0145509009806986	0.140595963033689	1.30698126686514	1.39798387862106
SPRTN	0.0207213037217336	0.0845970995525939	0.806502064133144	18.3415412052239	-0.0108028492912507	0.174069476900256	-0.0620605604361119	0.950514604638881	0.986599617457189	0.244817835565835	0.0679844902092157
EGLN1	0.190343947507849	0.0729757146991	0.00909881012152859	200.215160611896	0.30364856977516	0.118873693889973	2.55437986184067	0.0106377132573498	0.120300298863427	0.82862426061545	0.890198022448772
TSNAX	-0.0248040233149308	0.0469546271239024	0.597322260205615	169.278840687416	-0.00146811029945343	0.0847772920001875	-0.0173172587235999	0.986183517197427	0.995139080401092	0.0881289770900596	0.0923925489858848
DISC1	0.0182432557181178	0.0363225275339377	0.6154865198078	2192.78578538214	0.0568470065809139	0.0713160330909424	0.79711397447503	0.425384841065241	0.739289117907347	0.236288901493115	0.24487231319087
ENSG00000286071	0.289532163863021	0.0964419722342735	0.0026809011869632	50.6352043654438	0.436347456063862	0.175693302558751	2.4835747846333	0.0130071019665432	0.133643490858575	1.17000980151279	1.23717314612168
SIPA1L2	-0.109114152674461	0.065679279888483	0.0966496494483157	675.06939642134	-0.140997160548831	0.111444095295451	-1.26518287195954	0.205805780917167	0.543486682973441	-0.202049233308088	-0.272441782486293
NTPCR	-0.464461860346481	0.100454030873614	3.77089662323935e-06	25.867620078258	-0.629323381333726	0.168002066810242	-3.74592642389658	0.000179729266386028	0.0108851198822135	-1.42508331787975	-1.54929538381142
PCNX2	-0.0697640010158768	0.0354069754227093	0.0487987019691922	827.228933014667	-0.075380657689678	0.063194764014668	-1.19283074895543	0.232935664980184	0.57260052524271	-0.0666140646762083	-0.100870680186267
MAP3K21	-0.10323850807862	0.0937896611900785	0.271007620464572	29.4936247179739	-0.143101200583065	0.176817925297155	-0.809313876647822	0.418334626333854	0.734427557345833	-0.181826467114886	-0.277943332435271
COA6-AS1	-0.421725897017551	0.19143607987166	0.0275976157336098	9.68161612181627	-0.568359162872058	0.324461344027999	-1.75170069819785	0.0798252867806109	0.343051684720992	-1.2779948784166	-1.38988886705785
COA6	0.135870460672614	0.0926374068046507	0.142460103330721	14.6704955152904	0.25293281515287	0.176889136806606	1.42989456401386	0.152747282442424	0.472743797240883	0.641137667437676	0.757588731411097
TARBP1	-0.672866049497556	0.139922405589112	1.51800029691494e-06	52.465673208785	-0.950381145073818	0.229167945500211	-4.14709458165886	3.36720987712347e-05	0.00397834369712946	-2.1423678850692	-2.38878289117077
IRF2BP2	0.138574314351677	0.0854989613875094	0.105066566414639	86.9755261143899	0.261466695147371	0.136455055582998	1.91613783769511	0.0553475532082129	0.288188642166357	0.650443778432039	0.779902739835099
TOMM20	0.00157630028620056	0.17850955618399	0.99295449866266	22.0005668422722	0.0659824462414771	0.299890336789583	0.220021915170189	0.825854087045423	0.944984722273769	0.178924651944935	0.268759252973726
RBM34	-0.0248474511042631	0.164970503887766	0.880277426063334	4.68526719653571	0.00229408230599679	0.311974848750722	0.00735342068497913	0.99413287204175	0.997572264939307	0.0879795075270814	0.102229762251694
ARID4B	0.0792279828819094	0.031580091310185	0.0121143683073311	459.536090922117	0.152145161540455	0.0618809656083832	2.45867465131868	0.0139450929254655	0.137957255144348	0.446185851295483	0.494053674298509
GGPS1	-0.0333394550756689	0.0716527811868549	0.641722470791901	53.7249459820096	-0.0192619636321812	0.123333201058079	-0.156178251005669	0.875892519542174	0.965748965248442	0.0587517678256245	0.0458659756783403
TBCE	-0.0771978911135403	0.0637091284128923	0.225617981618888	52.0052487569781	-0.0670369667719324	0.113557663858307	-0.59033414825774	0.554966649779154	0.817532473187007	-0.0921999929771554	-0.079053969669385
B3GALNT2	-0.00541495339246404	0.0585415225478257	0.926302656490873	77.0655792611916	0.0209923872533754	0.102291557688179	0.205221112355799	0.837399375200922	0.949858879664291	0.154862187608494	0.151121255262987
LYST	0.0995415725399789	0.044752076227396	0.0261289737769356	590.564287053884	0.169439430304597	0.0792191138962323	2.13887055750892	0.032446153137921	0.217197166552903	0.516101069532243	0.539273956179515
GPR137B	-0.124689980143918	0.0705951570505839	0.0773508659394252	64.5297949769376	-0.159154055850653	0.112820055723621	-1.41068939232345	0.158336220123539	0.481384615426471	-0.255658043719035	-0.319917621727017
ERO1B	0.0975787393779167	0.057321562894606	0.0886983509962416	105.151819129724	0.181113095575168	0.100887047681036	1.79520661708502	0.0726207865993855	0.330380642827134	0.509345399500609	0.569797734971149
LGALS8	0.128896729394961	0.0570374585643064	0.0238298777127567	82.3640407310585	0.206735127292141	0.100058020554023	2.06615247980567	0.0388140842359042	0.241384835952567	0.617135511619394	0.636793079637466
ENSG00000230325	-0.224351368315545	0.174766756996684	0.199240370456331	9.00262581181923	-0.272091238029563	0.305629221755567	-0.890265781742472	0.373323190170418	0.700037661486687	-0.598672145169577	-0.615220723733032
HEATR1	-0.0857520502191012	0.0446493743750258	0.0547865018934702	71.9555841577308	-0.104248265828631	0.0859829691052543	-1.21242923934177	0.22534811395864	0.56553879581254	-0.121641657929744	-0.176352413185611
MTR	0.0346309805095287	0.0391973068600513	0.376963979458585	168.287136807457	0.0977352177437396	0.0716771658646898	1.36354746403117	0.172710036389985	0.503435573683307	0.292692096323838	0.351784982330531
FH	-0.435362221732659	0.134842258123655	0.00124363871035852	12.2782858066783	-0.595100606342756	0.240037302615512	-2.47920052366185	0.0131677254923353	0.134186893195018	-1.32492831728448	-1.45981119960291
KMO	-0.0276235164163393	0.193831031617947	0.886674507651409	27.0174025018552	-0.00752598132672542	0.310711232186707	-0.02422178713579	0.980675699606087	0.994038937957643	0.0784248588706732	0.0765526982707159
CHML	0.274419570505681	0.102877067648441	0.00764289590257106	15.4144465707428	0.437553114112547	0.1936511351001	2.25949160528479	0.0238528219100836	0.182136927183003	1.11799534811056	1.24032564696211
SDCCAG8	-0.0306497477176151	0.0392705423283616	0.435110270491462	1175.04169540017	-0.00175511248744326	0.0678424859864472	-0.0258704035078237	0.979360706721766	0.994025834831323	0.0680091900782516	0.0916421084776237
AKT3	0.147981215683727	0.0458193801694909	0.00123935653813496	835.725143433291	0.22674242911595	0.082359700111164	2.7530749724672	0.00590383743933329	0.087829032173737	0.682820407606524	0.689107279242533
ZBTB18	0.187064316840597	0.123823026692466	0.130854876714492	25.0035059032606	0.306266331752584	0.204259172327273	1.49940063040043	0.133769730160849	0.444126625545723	0.81733644306589	0.897042829600258
ENSG00000240963	0.144449998446046	0.198371883134824	0.466504762904068	10.2048652108618	0.256957014576305	0.363391060056307	0.707108794961798	0.479498870841757	0.774453237591576	0.670666680571095	0.76811102840757
ADSS2	-0.270574064371615	0.0891821259880915	0.00241374850383794	44.2280964753831	-0.331067227114314	0.163365157408632	-2.02654735174772	0.0427087254690767	0.252456944130435	-0.757761205087049	-0.769428507074131
CATSPERE	-0.0178489101868911	0.0833187755783103	0.830372111588697	28.2288024851068	-0.0120402833363665	0.157193168890247	-0.0765954616308619	0.938945369442281	0.98302333902203	0.112067053047751	0.0647489029119191
DESI2	0.000861660705818549	0.055008772521869	0.987502399551559	79.518405953664	0.0238998841042936	0.0894212608977845	0.267272949009442	0.789259012953495	0.930324363295087	0.176465008766941	0.158723648226792
COX20	0.196362707120731	0.0999744065781385	0.0495150458843313	54.7726063360547	0.327757676909997	0.165321900389027	1.98254239842837	0.0474185669701452	0.267532833250104	0.849339599407481	0.953237439460561
HNRNPU	0.263396377778869	0.0430814148897226	9.72122938109735e-10	408.391883614209	0.412728602989185	0.0819652118049805	5.03541190098048	4.76822392198466e-07	0.000264926667387139	1.08005577474447	1.17541562353955
EFCAB2	-0.0134306130998803	0.286510588046863	0.962611659120071	35.3390503808986	0.0411367978444642	0.42432689739824	0.0969460057721876	0.92276927352414	0.9768603558719	0.127273927375376	0.203793960751669
KIF26B	0.406057566245164	0.120167220241674	0.000727224222992297	240.331291297536	0.59825702827596	0.184639444760555	3.24013662980731	0.00119472437850131	0.0344148169438197	1.57106638849753	1.66052706726836
SMYD3	0.0419351473216351	0.0478093536359524	0.380414566604588	751.589702940144	0.084515314239825	0.0855828597876475	0.987526175796517	0.323384757191303	0.656405601735591	0.317831543624983	0.317218168836443
TFB2M	-0.28550336412538	0.129782044611548	0.0278162632052076	11.9371397660059	-0.375384660763999	0.245550521102262	-1.52874715589655	0.126327137217198	0.429418990982414	-0.809144799418533	-0.885307754078591
CNST	0.113261957133423	0.0497206819535552	0.0227286823193257	85.2089004678027	0.207825368812271	0.086717868332281	2.39656915937944	0.0165493700508189	0.150945782282906	0.563323825297709	0.639643794491677
SCCPDH	-0.544697601968156	0.327148365438563	0.0959154552927339	10.664153887079	-0.719199467529004	0.484982738263744	-1.48293827962571	0.138090809830367	0.451704055665348	-1.7012383195458	-1.78429936157651
AHCTF1	0.192989477794209	0.0481662352050489	6.15631264546333e-05	121.018979517861	0.301182350159417	0.0929044141466102	3.24185188535959	0.00118755724859719	0.0343343757462069	0.837729634428558	0.88374946149917
ZNF670	-0.238256755249967	0.0827041370504556	0.0039662652100214	25.7995823598085	-0.309125059720164	0.145503124888405	-2.12452522897532	0.0336262487159482	0.220699753918297	-0.646531641130228	-0.712055107355666
ZNF669	-0.00832779219556137	0.117481058390346	0.943488283231102	8.22813051846413	0.0516450878492787	0.242501904358283	0.212967761989102	0.831352108052881	0.947542685409184	0.144836792587967	0.23127056832529
ZNF124	0.107106866394401	0.0699676772384982	0.1258176068039	222.241111926762	0.18484044794684	0.118993335050696	1.55336807618756	0.120335225074845	0.419352015607155	0.542139262670945	0.579543849549081
ENSG00000259865	0.0540465186659764	0.0695096722748512	0.436840515309381	88.1898964230007	0.107643712290511	0.117753351336196	0.914145636357978	0.360640325336214	0.689339738964386	0.359516405086663	0.377693271517665
ENSG00000290124	-0.212478981052553	0.203246033326054	0.295825458329284	5.50086273381259	-0.247867765678011	0.355586605535316	-0.697067217435986	0.485760728920299	0.77915606311943	-0.557809818005571	-0.551882269658283
ENSG00000290683	-0.105753302335957	0.0746719505724431	0.156705643842498	92.94071049352	-0.122021964181625	0.118701893035991	-1.02796982474936	0.303964022185719	0.641512178284278	-0.190481874272449	-0.222826286151945
ZNF496	-0.246392797480125	0.0667304883694679	0.000222185123614029	43.7792830264579	-0.319204715387357	0.126688854914856	-2.5195958681755	0.0117489641301194	0.126486952501091	-0.674534233369213	-0.73841094099918
ZNF496-DT	-0.20724925882453	0.328254704171733	0.527800446541079	7.88080198070579	-0.259127674110006	0.517282749925609	-0.500940103158808	0.616413277650078	0.852874109472754	-0.539810184408333	-0.581324175540126
NLRP3	-0.223298966156142	0.0689396003762562	0.00119927610859454	97.7009552323721	-0.279278594701069	0.121490271012983	-2.29877332869908	0.0215178140825843	0.173002507305128	-0.595049992320868	-0.634013903086108
ENSG00000235749	-0.00950440119433101	0.255750666526407	0.97035522957493	8.25494919835026	-0.0468655827189063	0.430379707251718	-0.108893569862242	0.913286906823347	0.972696714905349	0.14078714521825	-0.0263107351766301
TRIM58	-0.0903170297075723	0.321263874452192	0.778610413426895	4.5441931224597	-0.0743556711333207	0.520547006430453	-0.142841415308869	0.886415427751405	0.967474688673841	-0.137353383063268	-0.0981905910980937
SH3BP5L	0.00989163693226882	0.0929272623543918	0.915229338057093	13.4161588941523	0.0145865797600539	0.17432473850054	0.083674754859929	0.933315029442142	0.980594753018988	0.207544338869202	0.13437163580963
ZNF672	-0.0348859457629984	0.0815812001815325	0.668926080352126	18.9314280695725	-0.054352832163567	0.161755951652455	-0.336017510380998	0.736857662052858	0.909448819889267	0.0534290633836352	-0.0458880607645708
ZNF692	-0.137227005948789	0.149819544726094	0.359693841615611	21.4059464801829	-0.169376698160332	0.25087421885548	-0.675145891566896	0.499583079580978	0.786534888159739	-0.298807920719691	-0.346647330459823
PGBD2	-0.182363058819166	0.111869434296231	0.103071497382871	10.1693047156913	-0.229475239993287	0.227110140628013	-1.01041388710664	0.312297037266998	0.649246092841521	-0.454156977183705	-0.503790314611804
SH3YL1	-0.29394864663158	0.0886696079178262	0.000916102374456234	48.9266345341892	-0.391484641194096	0.149137251024359	-2.62499569024612	0.00866500640282759	0.108234478469073	-0.838211733398737	-0.927405264141417
ACP1	-0.0121793333415762	0.0616629257752387	0.843424791066175	40.579065156586	-0.0136502453324985	0.123887238818792	-0.110182819979259	0.912264386979871	0.972546242026071	0.13158057621734	0.0605392461594033
ENSG00000228643	0.0365813543521375	0.256872051997908	0.886755532383191	4.12728134167486	0.0993422685954039	0.469384499127736	0.2116436924952	0.832385019704718	0.948128012015918	0.29940488392783	0.355987027152457
TMEM18	-0.016256249770718	0.134275947553789	0.903638771478223	12.7560883230554	-0.0303166537689612	0.231508158006933	-0.130952852935979	0.895812604034902	0.969429398640255	0.117548664247353	0.0169606654330841
EIPR1	-0.0534664092414819	0.0447553661189129	0.232228948368578	77.9735731327169	-0.0378320068063469	0.0871683331237385	-0.434010901099177	0.664280525006088	0.879118299459254	-0.0105210892434889	-0.00269014417446021
TRAPPC12	-0.099992766439447	0.0324421868034218	0.00205488258229604	200.147349230483	-0.123514610917259	0.0655259227206524	-1.88497324095414	0.0594334506558276	0.299369359846599	-0.170655288664267	-0.22672919219872
ADI1	0.115373809811111	0.252255141191034	0.64740547721292	8.95642923312506	0.240989191386549	0.435896070755759	0.55285928815261	0.580359766895449	0.83095876448634	0.570592390003889	0.726359077196773
ENSG00000235078	0.094023926523743	0.157599380621737	0.550773894774189	9.49044235048113	0.234285309259159	0.283512909902046	0.826365576580285	0.408596744453661	0.727222534453111	0.497110461182277	0.708830065497466
ENSG00000242282	0.119598342584102	0.177157239743162	0.499614062408774	5.33929099585068	0.219938814504481	0.323246056679176	0.680406798350435	0.496246917591841	0.785232709250388	0.585132367218336	0.671317491496302
RNASEH1	-0.167487792939635	0.0649047940453359	0.00986530777182018	31.2111948142838	-0.197390884630498	0.123564837574271	-1.59746808643562	0.110161405974963	0.402549462962483	-0.402959356388797	-0.41989757457969
RNASEH1-DT	-0.102391799608735	0.293866165137585	0.727517245768503	7.1567185649511	-0.101899314807636	0.465070657043596	-0.219105018268405	0.826568241735822	0.945149249094049	-0.178912269848356	-0.170210480922231
RPS7	0.0600605623430809	0.0615971372096413	0.329533254663002	101.002766971353	0.159597205296028	0.110950825451922	1.4384499136979	0.150306439015289	0.46985469280244	0.38021551259291	0.513538945622343
NRIR	-0.909964048185247	0.318751565359275	0.00430673077055635	25.293779872355	-1.27530904996772	0.478999372192185	-2.66244409492888	0.00775754546782415	0.101053693713889	-2.95841067222689	-3.23838987084096
CMPK2	-1.31616065684752	0.346148215843034	0.000143356818157478	17.175474104519	-1.85798322185006	0.498777993959205	-3.72507056115637	0.000195260596538383	0.0112397980322703	-4.35645626730332	-4.76194028263591
RSAD2	-0.97700658147737	0.246167724729423	7.22156364685508e-05	23.6919029345805	-1.38868280311008	0.371713858789797	-3.73589192404951	0.000187050997999594	0.0109816307610779	-3.18915735093624	-3.53483449911197
ID2	-0.178720379625489	0.116866781380111	0.126198547965604	99.5382512804926	-0.219104468453999	0.189318360375794	-1.15733343569572	0.247136158049321	0.588329538694536	-0.441619620907473	-0.476673284182482
KIDINS220	-0.113428950352203	0.0668752132054349	0.0898615607084217	205.791309280564	-0.131597058754314	0.112697021159203	-1.16770662969354	0.242925121669756	0.583632286109759	-0.216899883851133	-0.247862815971122
ITGB1BP1	0.164921847559411	0.0912719861981376	0.0707736085007812	40.1557128213222	0.29630215767109	0.16380878486245	1.80882947101948	0.0704775002518481	0.325643672251015	0.741126595463702	0.870988952051481
CPSF3	-0.315822077681194	0.0632040065184096	5.82689239042361e-07	36.8930625157359	-0.428645844571481	0.128325199544557	-3.34030919953992	0.000836851617761856	0.0279950963962795	-0.913495606469045	-1.02457271971184
IAH1	-0.0562738407590638	0.0830965939847156	0.49827275177372	32.7335051465799	-0.0841746717781713	0.150533503022076	-0.559175665803955	0.576041838846169	0.828279238929047	-0.0201836939598602	-0.123864875625841
ADAM17	0.0638131824153655	0.0359927718867911	0.0762379247703693	309.566948718936	0.131879605420579	0.0658175250809204	2.003715655647	0.0451005282582165	0.260657901500631	0.393131262872881	0.441064202889564
ENSG00000239300	0.387977502650658	0.120234251083832	0.00125162475117822	11.5085428644458	0.589172831574133	0.2627481525186	2.24234814184821	0.0249388806048327	0.187262407176271	1.50883850985953	1.63677411528633
YWHAQ	-0.486221445831276	0.0866300852512978	1.99289949122002e-08	46.5213120176599	-0.67788776203642	0.154599735958141	-4.38479249550571	1.16096392213638e-05	0.00239289644531948	-1.49997535781552	-1.67627935836984
TAF1B	-0.147977474348347	0.0757739541984836	0.0508337618626311	65.9172097100604	-0.185464774442941	0.124067789691658	-1.49486643474402	0.134949303749839	0.44561166734346	-0.335808832766957	-0.388713714089243
ENSG00000260077	-0.204474481095753	0.15622114779935	0.190575554996418	6.04602552274802	-0.234307469055097	0.263233864152025	-0.890111421681588	0.373406060633669	0.700037661486687	-0.530259967350126	-0.51642541143311
KLF11	-0.00666594164896677	0.139879594515314	0.961991314513271	7.57412160557475	0.0725727696650446	0.273990995207066	0.264872827700773	0.791107431279928	0.930813172297781	0.150556542056071	0.285991336443981
HPCAL1	-0.0833507123936476	0.0746279187382014	0.264044018263584	124.645802377556	-0.101568742508082	0.117395923430529	-0.86518117103263	0.386939358247631	0.710982200138875	-0.113376744590802	-0.16934611523139
ODC1	-0.0469975049887766	0.100284084515267	0.639324331537104	12.2652655758478	-0.0339539934581164	0.21518004746376	-0.15779341002253	0.874619591642152	0.965132595923039	0.0117435552725003	0.00744991199888253
NOL10	-0.0546961122634016	0.0450932015848598	0.225146280144195	129.598820577784	-0.0375869405045012	0.0822055312961272	-0.457231282516775	0.647504815686092	0.869714530129553	-0.0147534753746997	-0.00204935574910746
PDIA6	0.0240298994788718	0.0926447688134885	0.795344563178939	77.8127711169347	0.077200857814728	0.150100268164438	0.514328580213813	0.607022283071422	0.846445965585585	0.256205345026806	0.298092654721905
SLC66A3	-0.194299475672769	0.117998220368986	0.0996340050832545	29.3568918378243	-0.280902414210159	0.202408381028844	-1.38780031134249	0.165197860003935	0.492909812946125	-0.495239681094342	-0.638259793844853
ROCK2	0.0298204472455239	0.028940842101074	0.302825458499328	219.630551002836	0.0637811788719255	0.0597224379082828	1.06796006837289	0.285538524668386	0.625013417791224	0.276135225349806	0.263003477328966
E2F6	-0.116907626408846	0.138491437519764	0.398585270110389	16.5382179799135	-0.118155539635151	0.243902827585191	-0.484436940747976	0.62807580705991	0.860673626569656	-0.228872774894476	-0.212716531860066
LPIN1	-0.23453493908989	0.140293797077693	0.0945753402131629	31.5234447422289	-0.283916704683779	0.225862718100174	-1.25703217897988	0.208741983588203	0.546669021354645	-0.633721911611765	-0.646141426005615
ENSG00000287291	-0.158310607637261	0.161554941310689	0.327126558359601	10.0592892881396	-0.367691985818829	0.251336780401929	-1.46294539633566	0.143482320785024	0.45930876185166	-0.371373362774922	-0.865193291062914
NBAS	0.0489876374514306	0.0326449802637586	0.13345445276532	306.704615494897	0.0896837625624158	0.0731937931300353	1.22529190969902	0.220465255537048	0.558549861321954	0.342104771293603	0.330732396770703
DDX1	-0.120431455515341	0.0750204988527806	0.10842472433814	59.154389092556	-0.165923144820495	0.137871717573775	-1.20346034516985	0.228798227922136	0.568945817205094	-0.241001073494412	-0.337617133366881
CYRIA	0.028055242366535	0.0859577741532167	0.74413383964822	352.647481520979	0.0626969130296652	0.146454782323567	0.428097410237839	0.668580202187493	0.881347885677117	0.270059751422032	0.260168387410472
SMC6	-0.0462851134344785	0.0611088674934773	0.448797934518891	69.9742602097204	-0.0252107094825566	0.109168298183614	-0.23093434542832	0.817365808013877	0.941130988920168	0.0141954612047927	0.0303114606039481
GEN1	-0.152381747716251	0.164167269818501	0.353298502251397	12.9034974394322	-0.197652869665099	0.278416479176469	-0.709917998567251	0.477754988435427	0.773502591884348	-0.350967440323501	-0.420582601352133
RDH14	-0.195423742284959	0.133340591485131	0.142757758596919	14.8167113754442	-0.205547130076777	0.223145358622222	-0.92113558330721	0.356979644510336	0.685974955477389	-0.499109176681811	-0.441224161046077
LINC01376	-0.34388380292349	0.0751053913049941	4.67911961213498e-06	45.3319357037119	-0.465930098529913	0.142998681812541	-3.25828247242662	0.00112088773236666	0.0331923516126019	-1.01007832165822	-1.12206192244813
LINC00954	0.060579642071721	0.138231840851155	0.661207490340169	7.84291950023974	0.245704509878156	0.274728924232337	0.894352535193434	0.371133299619182	0.698580747844417	0.382002078784363	0.738688481478456
TTC32	-0.326214611801819	0.158352189298958	0.0393930462485379	15.8686371824998	-0.442855042242996	0.269469747983888	-1.64343138907554	0.100293710144103	0.383462358427675	-0.949264581982824	-1.06172629542943
WDR35	-0.258223844476588	0.152179747768934	0.0897279563606824	27.9853798019669	-0.371957070313432	0.246230367675578	-1.51060599805263	0.130888864874181	0.438497657707751	-0.715254275796499	-0.876345443589429
LAPTM4A	0.142367552214303	0.0558308046419659	0.0107728451464721	90.8737646961091	0.236869066525148	0.0965219001157533	2.45404479440504	0.0141259383831433	0.13851809489473	0.663499326833555	0.715585958647593
PUM2	0.111231767723654	0.0231117791456684	1.48849651832593e-06	526.821909078471	0.194093417936014	0.0507312206302994	3.82591657611508	0.000130286409404582	0.00895123669774817	0.556336328846556	0.603738102388175
RHOB	0.96635481247426	0.419444908199643	0.0212288348701738	23.7761302518304	1.48062654886833	0.621413507019947	2.38267519476496	0.0171873515491374	0.153755772004943	3.49949483994068	3.96770749730342
HS1BP3	-0.104174608795012	0.067641459004201	0.123535987782391	39.5527800270478	-0.114480711980432	0.125987500989751	-0.908667217629344	0.363525813531627	0.691396989302079	-0.185048334198931	-0.203107756567116
LDAH	-0.153296248212107	0.0637474771773307	0.0161838782756082	77.7067039664335	-0.204867740325615	0.110136378936967	-1.86012780066852	0.0628674467712853	0.307665552439723	-0.354114963869147	-0.43944772305534
ENSG00000233005	0.263385255763359	0.408737491374741	0.519324306304674	16.5131460496195	0.267182087017184	0.676167305855538	0.395141978476947	0.692738109998515	0.891310945194425	1.08001749504331	0.794847091338947
ATAD2B	-0.0493238757905876	0.0274943439778038	0.0728188425332709	335.384744023036	-0.0410812775517251	0.0540210802841863	-0.760467531112126	0.446975170233121	0.753020075043457	0.00373666308623281	-0.0111861922593818
UBXN2A	-0.233171710267822	0.0823192872574708	0.00461814789732464	50.0073457730346	-0.292323925011329	0.1352591652615	-2.16121343382662	0.0306788561707091	0.211236085430257	-0.629029957003748	-0.668124250387053
WDCP	0.118867895561561	0.135059035774681	0.378795360444949	6.75186804624722	0.164849974168251	0.253784462692541	0.649566850623025	0.515972051546524	0.795621977596388	0.582618318059574	0.527273651165383
SF3B6	-0.0131254729507212	0.275127311750736	0.96194982974226	10.1519312296828	0.0505162080742841	0.43394531973008	0.116411459641288	0.907326453662701	0.971576712429235	0.128324157318993	0.228318823887222
FAM228B	-0.179089788156785	0.0615110903526106	0.00359693254224812	127.129661380261	-0.211443299342214	0.108133544363548	-1.95539044416537	0.0505370031504475	0.275870296138218	-0.442891049469278	-0.456641201213396
TP53I3	0.202829945903536	0.137781063134946	0.140989088454619	10.5534064787221	0.27073218047361	0.240912996424679	1.12377573850921	0.261108176404074	0.601262340767558	0.871598511716929	0.804129717218818
ITSN2	0.0651382651132272	0.0192900554391548	0.00073339798640892	686.069606047858	0.132854802753586	0.0465862975972314	2.85179998424002	0.00434724453331482	0.0735525533976217	0.39769192632834	0.443614105339304
ENSG00000242628	0.0901124280762763	0.25104291984981	0.719630789576821	4.45835581627731	0.149983005104347	0.441836047544937	0.339453980583359	0.734267759281077	0.908777937842794	0.483647884050876	0.488400164176455
NCOA1	-0.00918168904506052	0.02566018746458	0.720479166676351	674.652198561021	0.0087585588393707	0.049883079923195	0.17558175743872	0.860622535142828	0.959474683927942	0.141897854389976	0.119132786891766
ADCY3	0.591707850983063	0.313554447277164	0.0591471968615561	10.3953435763382	0.768483854231469	0.475759306043635	1.61527865975361	0.106250362871926	0.394472221714219	2.2100366734964	2.10562857218874
DNAJC27	-0.0244948851953362	0.148725788760858	0.869181451829384	20.8073149517764	0.00254229163398559	0.248902208887669	0.0102140179685305	0.991850534459805	0.996660910910466	0.0891929672296938	0.102878768921489
POMC	0.403954069630219	0.221688241650407	0.0684289170158884	3.96911465056494	0.784145429623987	0.426253513040527	1.83962220986888	0.0658237213378847	0.313989197897407	1.56382658364916	2.14657976033141
DNMT3A	-0.0562695842550953	0.0452060466045358	0.213228884542751	316.738488256923	-0.0492747013463364	0.0740374500321537	-0.665537526278078	0.505706749820652	0.789533667688645	-0.0201690439443342	-0.0326099910112018
ARNILA	-0.512060868912522	0.169076686198146	0.00245712753047243	5.96214328541966	-0.760664186366793	0.29368613372318	-2.59005822550605	0.00959596998249508	0.113543426302134	-1.5889093637813	-1.89271945724712
DTNB	-0.162910985166656	0.0529701562553639	0.00210133038454009	457.339948930186	-0.202119757210681	0.0859902921839191	-2.35049506260986	0.0187484563940759	0.162450195132748	-0.387206920720767	-0.432262419487075
ASXL2	-0.057031532989619	0.0301645121844219	0.0586666616010547	267.492410737591	-0.05612803494305	0.0562016695015676	-0.998689815459744	0.317944975830675	0.652496540955277	-0.0227915155486223	-0.0505297817404013
KIF3C	0.0143778381585783	0.183360887223641	0.937499702448518	48.972891939619	0.0504138386461454	0.283649989760329	0.177732559372707	0.858933013647537	0.959135719535058	0.222984925347075	0.228051152876694
RAB10	-0.0253397580145618	0.0299932489031159	0.398195307403487	529.688646200852	-0.00140199736502511	0.0534980866500781	-0.0262064954620777	0.97909263503354	0.994025834831323	0.086285087897052	0.0925654181352892
HADHA	0.0626703035885238	0.0363720559352561	0.084882304341323	108.016123241003	0.111024260665999	0.0756002276775866	1.46857045377542	0.141949333702522	0.45701151872998	0.389197707851744	0.386532578489052
HADHB	0.0197447264750337	0.0424443779310681	0.641794955521283	135.070468878663	0.0661147164233968	0.0729971982598042	0.905715808270998	0.365086293065268	0.692778286010906	0.241456656548372	0.269105107140354
ENSG00000286707	-0.122017462475418	0.146933323111025	0.406297160078294	6.77753490151954	-0.125033149661231	0.25576348745537	-0.488862389644451	0.624939124301516	0.857982065905572	-0.246459784859823	-0.230699799512979
ADGRF3	-0.0345913122147256	0.211123539780644	0.869854001318615	5.61826354247003	0.138566665989461	0.395264282424821	0.350567132297912	0.725913118070528	0.904754094979351	0.0544431317572758	0.458549230328665
SELENOI	-0.0449302222730842	0.0451269543174368	0.319424861015038	71.1151214399672	-0.00242908925338367	0.085053687554136	-0.0285594819370715	0.977215927621999	0.993396877516602	0.0188587192911501	0.0898798241189889
SLC35F6	-0.204875523146083	0.158297026341212	0.195579960600264	16.3549377752645	-0.246539401850275	0.261617644082788	-0.942365346628757	0.346005622611178	0.676488679293171	-0.531640272010351	-0.548408923224852
CENPA	-0.121220980513488	0.164224684492125	0.460428742858344	7.5517541887471	-0.111245263478403	0.321934914094209	-0.345552031196743	0.729679401061606	0.906442409464981	-0.24371845695435	-0.194647850267026
TMEM214	0.213131253991411	0.0829835946095165	0.0102182721896486	23.763913291157	0.350665660234298	0.151295921993711	2.31774693999271	0.020463078316997	0.169363780966907	0.907053505896245	1.0131362115554
AGBL5	0.225449425167635	0.117128749633637	0.0542543755991292	14.2417442227401	0.392091536914575	0.219939423709969	1.78272512631305	0.0746310591173062	0.334166189369326	0.949450130055743	1.12145474448661
OST4	-0.05432280501292	0.119953577538152	0.650645786190599	17.6696382555183	0.0359636302697958	0.224753745498596	0.160013485826516	0.872870450947808	0.964914488984605	-0.0134686282193658	0.190267393127762
EMILIN1	-0.0234618404264889	0.22087348136553	0.91540543497883	9.25401967228201	-0.00222420080546859	0.351493040387054	-0.00632786584627496	0.994951127232846	0.997815129569335	0.0927484959017819	0.0904155572855795
PREB	-0.0391273528980158	0.0882027524704605	0.65732678914921	15.4443777457273	-0.0493921142312069	0.175377118178012	-0.281633743012431	0.778224363892573	0.928131511542995	0.0388310080685869	-0.0329169969807929
SLC5A6	-0.0453719599362195	0.0938158092945252	0.628649841187927	14.1186989871691	-0.024341189403505	0.17366821092491	-0.140159153329619	0.888534244189777	0.967583643821936	0.0173383486603871	0.0325850428878913
ATRAID	0.122663584953021	0.13145917389393	0.350772149360623	13.8506700359168	0.265949130582261	0.231545506476254	1.1485825599882	0.250728151768652	0.592147141021949	0.595682304121606	0.791623211896884
CAD	-0.0312287957334898	0.0954363240063558	0.743500529849456	28.4552924398335	0.0130501887799567	0.18156720682902	0.071875252188276	0.94270118499232	0.984519149754915	0.066016225315209	0.130354349265346
UCN	-0.51685679634608	0.405748360574261	0.202721606985216	5.34618493795311	-0.686228333462726	0.609145222962977	-1.12654307641912	0.259935718051077	0.600541642551454	-1.60541596447616	-1.69808791217977
MPV17	-0.201757069019027	0.0539565250408203	0.000184568295454964	44.612662283263	-0.233876311101646	0.106132500646418	-2.20362574778868	0.0275506749830843	0.198349338371174	-0.520907191125857	-0.515298038864996
GTF3C2	-0.0436549394436765	0.0634225463293435	0.491251961312757	74.3046216307214	-0.00654514073653814	0.115062102512723	-0.0568835489149385	0.95463795915618	0.988083708286922	0.0232479817914003	0.0791173564573958
GTF3C2-AS2	-0.156194997376753	0.112117401065879	0.163578103086192	10.2592001750546	-0.207029148843265	0.207677560188297	-0.996877797753193	0.318823829704751	0.652693777900398	-0.364091865237702	-0.445099277553604
EIF2B4	0.00909674306693943	0.0716254101545468	0.898936906934717	24.3053044212296	0.0528988631985416	0.136294595128768	0.388121503633829	0.697926119280734	0.892582719174801	0.204808476867211	0.234548884135131
SNX17	-0.152104960787321	0.205721171728763	0.459679703887882	13.7447879602807	-0.16819804050607	0.331965781097927	-0.506672826186422	0.612384400197238	0.850522796448268	-0.350014796361159	-0.343565429045324
ZNF513	0.138405184942468	0.144215913667845	0.337202129961701	11.3536851932951	0.235838346991366	0.256660006205073	0.918874547220768	0.358161194477614	0.686609946629078	0.649861669619459	0.712890879225991
PPM1G	-0.036175204735727	0.0529767572628741	0.494701320665833	49.5814743339951	-0.00610273957461126	0.0905189111961776	-0.0674194982458976	0.946247747147893	0.984939314230099	0.0489916978584231	0.0802741272650924
NRBP1	-0.152030933071035	0.0574462374828804	0.00813317422684557	54.0704139072995	-0.143557394384686	0.113442682737091	-1.26546191363781	0.205705792992478	0.543459650330964	-0.349760008112168	-0.279136167621482
KRTCAP3	0.0660549295307431	0.169200517904962	0.696244950611099	4.85305378927018	0.0743620106412929	0.333875902287096	0.222723503349307	0.823750707760839	0.943761009008047	0.400846897649474	0.290669763869994
ZNF512	-0.064009781060549	0.0379105813082929	0.0913265993658951	96.6226958609832	-0.0600843276035647	0.0889706515439971	-0.675327499134389	0.49946771648788	0.786534888159739	-0.0468092172449596	-0.0608745191648115
GPN1	0.119494338061054	0.165666669300126	0.47072878329228	11.7310576166905	0.179309042589816	0.295889792147824	0.60599942055532	0.544515137990685	0.811259005090373	0.584774404935507	0.565080577764997
SUPT7L	0.103047555744814	0.0626073483878418	0.0997773730516398	32.8019067458192	0.236723350495431	0.141926135298656	1.66793346410295	0.0953289357211647	0.375179694974057	0.528167946190996	0.71520494687842
SLC4A1AP	0.0522037509072194	0.0715686034947656	0.465743248195976	37.4948002985746	0.142857348667593	0.133466497293868	1.07036111356881	0.284456795721401	0.624190585937702	0.353173975600697	0.469768315842668
MRPL33	-0.3760363439559	0.0935701568256812	5.85043227121506e-05	25.9226048348537	-0.516976966310779	0.171624139762317	-3.01226253501834	0.00259308227641313	0.0552283306838057	-1.12074078757321	-1.25553699339067
RBKS	-0.138740926456558	0.101917475073643	0.173416833686226	27.5397411773745	-0.198855288201928	0.196395974406808	-1.01252222100044	0.311288427563653	0.64840339296429	-0.304018525269424	-0.423726631661588
BABAM2	-0.0254626207598363	0.0190580890907799	0.181531887920581	596.976518806465	-0.0132030947530811	0.0591060036355594	-0.223379926589011	0.823239825905865	0.943737745761187	0.0858622194728284	0.0617084355319216
ENSG00000223522	0.396363552461309	0.169944535759782	0.0196843231786997	5.37347726956434	0.727783997942622	0.327708256364962	2.22082899593504	0.0263625458618436	0.193441653772977	1.53770157702418	1.99920840496467
FOSL2	0.513254953626712	0.199329384388302	0.0100266567723038	20.6838849932197	0.739126395610821	0.30535267079006	2.42056633629052	0.0154963516165074	0.145608733314227	1.94001785691582	2.02886600001869
ENSG00000270640	1.13091108534264	0.28982696944087	9.53926559610971e-05	4.7441642634002	1.58516772582911	0.503236705155807	3.14994456801065	0.00163301443530964	0.0418202233844125	4.06586385317169	4.24105709969543
PLB1	-0.257824916538448	0.0875620173250211	0.0032349417943801	154.246425516424	-0.326958601729757	0.142028152505885	-2.30206896281503	0.0213312834002475	0.172405632772622	-0.713881247477759	-0.758685456843621
PPP1CB-DT	-0.391226542787458	0.170625043601866	0.0218536344767989	9.10935844226034	-0.484510745116235	0.291940355466505	-1.65962237163825	0.0969904448785964	0.378641285162604	-1.17302234313503	-1.17064576762966
PPP1CB	0.222529669040669	0.0465135403893523	1.71677235545091e-06	200.671909221808	0.341009556008223	0.0876372325288993	3.89114929999383	9.97705157035643e-05	0.00782188601334876	0.939400927022156	0.987887861311139
SPDYA	0.435142539066834	0.116822257129148	0.000195450263084673	9.3478260953108	0.724471194891745	0.30819261827704	2.35070910829053	0.0187376759578892	0.162450195132748	1.67117091243771	1.99054623544366
TRMT61B	-0.218904493096597	0.0846956091085458	0.00974912881106924	27.7092042119733	-0.311453690443741	0.164428972952562	-1.89415335297142	0.0582046576966939	0.295744461513341	-0.57992511541997	-0.718143907012537
WDR43	-0.100390194977047	0.0374687962417742	0.00737759724061976	121.774482841068	-0.133564868559267	0.0770365741245328	-1.73378515435219	0.0829562107050229	0.349175697167157	-0.172023156353214	-0.253008157198424
YPEL5	0.0945400946468283	0.0477574493214193	0.0477497928881169	57.4422065235365	0.174098019024018	0.0912103452252465	1.90875298842558	0.0562939640244004	0.290424128489226	0.498887006223297	0.551455025985526
LCLAT1	-0.228946492105666	0.0967716099658912	0.0179890430160244	56.4142691080469	-0.327276408875811	0.158288683872025	-2.06759195205901	0.0386784094982908	0.241107997550565	-0.614487620820064	-0.759516444780975
MEMO1	0.0819679449897577	0.0502676138303753	0.102968138465566	56.6226788356089	0.149527402335548	0.0997812000234283	1.49855285665476	0.133989670612792	0.444283304709366	0.455616240111798	0.487208874396479
DPY30	-0.199360088862863	0.100067732980463	0.0463434726952865	26.2248090884185	-0.228842189455821	0.176042913900028	-1.29992275398132	0.193627445583475	0.529093357287898	-0.512657275992775	-0.502135042328278
SPAST	-0.118959195832123	0.0407953122964587	0.00354548685341457	105.40433388671	-0.150062433380471	0.0842890099895952	-1.78033213818736	0.0750216205043522	0.334858990019251	-0.235933856976505	-0.296145253177401
SLC30A6	-0.0599344708934423	0.0536020822391644	0.263508490362023	63.2581403457296	-0.0441540864709373	0.100219326098347	-0.440574569695352	0.659521016484271	0.877014662858223	-0.0327828337001602	-0.0192208358391872
NLRC4	-0.0281267824044878	0.0998612675919893	0.778205320694231	48.3422419779938	0.0129134950222827	0.167445153268175	0.0771207453320598	0.93852748975912	0.982852525866112	0.0766927203375624	0.129996928530321
ENSG00000289727	0.165591033653881	0.12339441810677	0.179607230362157	13.0461870962039	0.26227890090651	0.239303806559627	1.09600806053688	0.273075247020049	0.614511157412728	0.743429797045668	0.782026459194069
YIPF4	0.0147042857809354	0.0406723395473487	0.717703009450526	129.378850778381	0.0663814385496984	0.0721602723002633	0.919916685922154	0.357616298551778	0.6864245896894	0.224108491252666	0.269802520248694
BIRC6	0.0317008657380792	0.0225746887791819	0.160239683480941	693.443123763959	0.0778965905847403	0.0463235098613776	1.68157790326866	0.0926507183887644	0.369532937044326	0.282607240955931	0.299911825708714
ENSG00000276334	0.340330967828488	0.187819602752354	0.0699846765030514	9.48570061494642	0.608133406591518	0.314715763567303	1.93232585396526	0.0533192992769866	0.284495751758084	1.34484888831108	1.68635138036792
ENSG00000276517	0.263689618288868	0.116394163435756	0.0234827297046688	12.2558236933552	0.374726051799259	0.221045445137163	1.69524439450328	0.0900290683966182	0.364537853308107	1.08106504856547	1.07604824926993
BIRC6-AS2	0.48869163794177	0.07719799244038	2.4457846958904e-10	22.8985709433532	0.692914241968458	0.176148009458925	3.93370463905262	8.36465602287818e-05	0.00719283842082682	1.85547595144079	1.90803252376505
TTC27	0.0862644439961887	0.0400355389046623	0.0311855753604638	142.408539509667	0.169002054445666	0.0792337348748484	2.13295580111942	0.0329283521299344	0.218934137288466	0.470403910373185	0.538130325309744
LINC00486	-0.0384012043998843	0.0846144423179711	0.64994581254206	200.616090307206	-0.0218281540974206	0.140668111091714	-0.155174857528221	0.876683468963659	0.965790095082585	0.0413302625860667	0.0391560154145633
RASGRP3	0.23683313116814	0.195444645177731	0.225602054331286	123.134174390568	0.368099939068006	0.289230362523989	1.27268774915523	0.203128866564858	0.540162757312095	0.988630516327467	1.05872258551571
FAM98A	0.0314560339807444	0.104253227075549	0.762860033786148	30.6405924041635	0.0707366604167017	0.179686227860624	0.393667679815559	0.693826406225865	0.891363332057991	0.281764580154296	0.281190359952478
CRIM1	0.704490853103769	0.321739953933543	0.0285512173374502	21.1027760696131	1.05956682283877	0.480393101846189	2.20562455781894	0.0274102981382168	0.198008027082121	2.59821268469852	2.8667393234264
FEZ2	0.0392390202659448	0.0360615806841778	0.276545892216394	313.250830401963	0.0709359213204177	0.0664097949119835	1.06815450061897	0.285450824903435	0.625013417791224	0.308552026086942	0.281711378467732
STRN	0.0115463719370062	0.0354103211140369	0.744368648002228	134.266927817077	0.04151249110793	0.0667731207466646	0.621694637658576	0.534142678309947	0.806451947793338	0.213239598098497	0.20477630672457
HEATR5B	-0.10796176348378	0.0777404893271328	0.164910118774243	396.123102485139	-0.132010623990408	0.124694338159547	-1.05867376128578	0.289748381519632	0.628854376263482	-0.198082945561003	-0.248944187887299
GPATCH11	0.03101822099598	0.0937547696886379	0.740762178643111	69.7749453053331	0.0657772534986306	0.151435857672802	0.43435718930421	0.66402908054321	0.879038463611062	0.280257717463263	0.268222724150334
EIF2AK2	-0.353271011082308	0.139490857735592	0.0113228255248813	206.319574084465	-0.464957661318327	0.21334077344434	-2.17941302926621	0.0293009990860192	0.205496718211127	-1.04238717096083	-1.11951923704066
CEBPZOS	-0.13952536856605	0.0960081080720315	0.14614977076611	58.517988245806	-0.151066532129013	0.15983163777071	-0.945160383989364	0.34457700122698	0.675774938410002	-0.306718414466874	-0.298770725758213
CEBPZ	0.00180827803365739	0.0559341207254081	0.974209912961685	55.8029007088411	0.0614732663605557	0.106737171401759	0.575931192041528	0.564661691245839	0.823023928752178	0.179723071875263	0.256968850728434
ENSG00000272054	0.464813116103026	0.282985394163517	0.100479397152037	4.26024802553739	0.7564873655604	0.483055058740827	1.56604791083717	0.117337401227869	0.414378814099582	1.77329096623489	2.07426068918158
NDUFAF7	-0.0743249976222308	0.080365321948075	0.355049572416304	33.9294935494243	-0.0637468482071729	0.148471996943148	-0.429352669322434	0.66766659264291	0.880801339167979	-0.0823120815446193	-0.0704511145299508
PRKD3	0.0317477430541454	0.0667023904935058	0.634102092571984	284.106045761106	0.0777547233326014	0.116031483547659	0.670117462564929	0.502782913773568	0.788061186693539	0.282768583083949	0.299540877551327
QPCT	-0.0879273178272649	0.253521221276065	0.728723326931372	4.48110728354214	-0.160231340027142	0.454512021415094	-0.352534878017687	0.724437166323104	0.904325734926536	-0.129128483848161	-0.322734456297543
ENSG00000290100	-0.0293740593460736	0.153211834594522	0.847960074442005	5.15595550031118	0.0538262357876727	0.328463990777061	0.163872562287067	0.869831467195536	0.963304993438925	0.0723998483715284	0.236973736579669
CDC42EP3	0.206107089978981	0.0951172265434935	0.0302444270050111	44.6860967785481	0.327575142596946	0.162939256557592	2.01041265019619	0.0443875327079967	0.258065641708594	0.882877770926392	0.952760156887838
RMDN2	-0.0404597767490181	0.058413326536099	0.488531522498914	58.0813943377043	-0.0300818425471697	0.106225312232374	-0.283189024489416	0.77703194133175	0.927707961767781	0.0342450778664532	0.0175746393329378
RMDN2-AS1	-0.234643189843664	0.203520992521968	0.248943691845512	4.06046014413623	0.0486571980303747	0.429091753434567	0.113395789224354	0.909716777892978	0.9718500839905	-0.634094488551724	0.223457967417851
CYP1B1-AS1	0.057568286685167	0.11108241067318	0.604284937659512	16.2162084011598	0.162832210396898	0.21563450899954	0.755130573266663	0.450170640416066	0.755546442589559	0.371637609845918	0.521997692536878
ATL2	0.000263230716903403	0.0361533894710897	0.994190700447044	126.75813361119	0.0183917019664772	0.0758857664228163	0.242360363918621	0.808500943948215	0.938660267349346	0.174405335219395	0.14432109947952
HNRNPLL	0.0580270781007274	0.0741490998389541	0.433877944729465	77.9438829036585	0.106658961376195	0.126883653159378	0.840604433434951	0.400569574215288	0.720216511678922	0.373216676002319	0.375118388790026
GALM	0.0873088515238217	0.0688907957455726	0.205029642835785	90.5549291057833	0.162009376348295	0.118884233673521	1.36274904873597	0.172961613858457	0.503939002165348	0.473998547335519	0.519846182801106
SRSF7	0.210557951951288	0.0589386058837463	0.0003535944690272	177.621882869746	0.335268719495907	0.0915882882614763	3.66060689483294	0.000251618551560342	0.0131242182464882	0.898196726924498	0.972876978292022
GEMIN6	-0.173331490601835	0.141053530090829	0.219133739927296	6.68693193517724	-0.203151499045623	0.27359711470984	-0.74252061927288	0.457771963725635	0.760117973551182	-0.423072167774649	-0.434960171976109
DHX57	-0.192296099023839	0.062924515397927	0.00224325761558488	61.5304791781031	-0.231873625930318	0.120138689963113	-1.93004956189811	0.0536006970882942	0.284913161248824	-0.488344468678511	-0.510061507086669
SOS1	0.0769309461121516	0.0195006001115559	7.97815596033946e-05	447.698805037723	0.144715853473188	0.0488992703339959	2.95946856639655	0.00308170138816174	0.060730080845564	0.438279920844059	0.47462785123745
MAP4K3	-0.0299569336660177	0.0369762452664075	0.417844201532146	344.009256428129	-0.0244109412109162	0.0663484592317721	-0.36792024251298	0.71293270597136	0.898810076123137	0.0703937142529675	0.0324026589758649
MAP4K3-DT	0.0207245941824993	0.0946015176632447	0.826593545890666	89.2690101322528	0.0630583814147395	0.15820387890025	0.398589350988662	0.69019580944122	0.890415865109512	0.244829160658367	0.261113538806408
THUMPD2	-0.0881852093656198	0.0542525800776831	0.104065323750546	98.7510234760557	-0.100710172528335	0.0928388867371171	-1.08478436211225	0.278017173169374	0.618039702758581	-0.130016093743261	-0.167101164778254
SLC8A1-AS1	0.174830880877039	0.0859424292755191	0.0419234711674818	67.7173672155158	0.277538219823241	0.156417199373442	1.77434592189971	0.0760059489986764	0.33678225459573	0.775231460166534	0.821925845062146
SLC8A1	-0.0717160372300012	0.0417482332006799	0.0858290709296883	2681.5700428756	-0.101224983739892	0.0774321522840276	-1.30727328059525	0.191119915381897	0.527423923812277	-0.0733325738227368	-0.168447270151057
ENSG00000289013	-0.187754674235008	0.0751507108640068	0.0124764055208383	44.220374038519	-0.265044601416703	0.1389805206446	-1.90706294801179	0.0565124365520564	0.290707205267176	-0.47271381400046	-0.596795492907011
ENSG00000288992	0.0315741414021414	0.133849186655926	0.813515380079111	6.73754967406251	0.0130130207014373	0.280966176053416	0.0463152571751671	0.96305897889172	0.989976176828348	0.282171081726955	0.130257163832961
ENSG00000287255	0.0922230091240998	0.204940793485955	0.652711664767943	21.7150171349035	0.151311741381372	0.328388895129458	0.460769970073812	0.644963648849957	0.868766782824244	0.490912072067313	0.49187448447366
LINC02898	0.121008395960493	0.219274103141021	0.581044933572555	10.5576768723349	0.137136338557225	0.428152581270283	0.32029782034796	0.748742575308017	0.915615442091975	0.589985482359248	0.454809274014236
PKDCC	0.283775665862911	0.174627069090939	0.104154409998525	48.5901736736131	0.414755929479318	0.280402460688794	1.47914511327929	0.139101535166252	0.452106393891075	1.15019711351763	1.1807165863382
EML4-AS1	-0.258399334108164	0.140799430872293	0.0664716235411967	11.5695857701049	-0.323532077275531	0.26035896556508	-1.24263851092411	0.214001071948585	0.551132547043726	-0.715858275192788	-0.7497259336741
EML4	-0.214841053059048	0.059085317435769	0.000276780005157789	484.838844078276	-0.290827862584785	0.101554582030423	-2.86375914084961	0.00418646214115733	0.0721981102589062	-0.565939586431773	-0.664212413144177
COX7A2L	-0.0313452854253719	0.0924819787312989	0.734659463159981	29.4205405589727	-0.00427015654234139	0.163545477198512	-0.0261099029792078	0.979169678321284	0.994025834831323	0.0656152916364569	0.0850658835642321
MTA3	-0.0393575147576564	0.0592213352950682	0.506317006933203	119.282126485808	-0.0171650603592461	0.110656458341211	-0.155120276001581	0.876726497724508	0.965790095082585	0.0380388380524835	0.0513488647424873
OXER1	-0.0720580349136362	0.201300464071388	0.720371311953636	4.72703382378887	-0.0793435878739018	0.355550339920859	-0.223157114380941	0.823413228067366	0.943737745761187	-0.0745096598567802	-0.111232773111347
HAAO	-0.274118431837015	0.0895512782251749	0.00220582893777733	40.0603660388778	-0.366866631052186	0.157618468826029	-2.32756119117687	0.0199354162040791	0.168377186828768	-0.769960192514966	-0.863035190266145
ENSG00000288886	0.115384645969461	0.142045644099923	0.416615596085502	8.25451265239153	0.231927138226784	0.253946257309719	0.913292208689336	0.361088878988115	0.689731223178882	0.570629685843208	0.702664025159946
ENSG00000289082	0.0575372340650511	0.165427855681747	0.727983916148009	8.57954103347362	0.157640092557932	0.286197471897519	0.550808822708189	0.581764735457247	0.831678213939832	0.371530733082689	0.5084215746079
LINC01819	0.692341626363122	0.39575035368964	0.0802149359917062	11.9285247399224	0.974498346019392	0.604351052857694	1.6124706681844	0.106859557755105	0.396117840652883	2.55639753271021	2.64430606802701
LINC02580	-0.135660802160288	0.105034881469662	0.196503128899504	23.2632445942225	-0.138712428347116	0.181435456834438	-0.764527677044368	0.44455284970027	0.752542173310339	-0.293417367817939	-0.266467766724587
ENSG00000286796	0.325114953965165	0.164002026093107	0.0474363052382886	9.74061265223536	0.475130756881474	0.287771011485958	1.65107233848208	0.0987238047994115	0.381491231185872	1.29247848269323	1.33858198966207
THADA	-0.0118631034625879	0.0330370515247904	0.719531642616147	383.665091229301	0.0157450043179687	0.0624867400444748	0.251973527611814	0.801061525652178	0.935075140231298	0.132668974741413	0.137400632627085
PLEKHH2	0.458697296280426	0.452333001467987	0.310549384000654	9.23435608750512	0.700810823513244	0.664584398878428	1.05450989324449	0.291649533573554	0.630759655315837	1.75224156606529	1.92868015265422
DYNC2LI1	-1.03112054072269	0.227138692124192	5.63590053213292e-06	12.0018005268727	-1.4497977211307	0.381178119577935	-3.80346522181287	0.000142686033260662	0.00939889081978348	-3.3754065237302	-3.69463505834447
LRPPRC	0.0406874623256525	0.0511259783792085	0.426132273940652	144.678591022658	0.107710279464628	0.093575822339995	1.15104817431662	0.249712417227558	0.591268293450243	0.313537267219227	0.377867328392728
PPM1B	-0.0330783186762821	0.0735947852687722	0.653095873396683	177.442862826566	-0.016256673353355	0.1281941457745	-0.126812915325723	0.899088473318311	0.969991377979092	0.059650545868305	0.0537240745315596
PREPL	-0.20793341661898	0.213413202117361	0.329896129318758	13.0209941991928	-0.19528944802365	0.344901443489061	-0.566218123206678	0.571245511399595	0.826253128486182	-0.542164915517533	-0.414402831956413
CAMKMT	0.0564472519192024	0.0317083832983459	0.075043297472636	372.132367999028	0.0922349211190247	0.064286644684324	1.43474467476004	0.151359868597544	0.471308260970428	0.367779237611729	0.337403052270876
SRBD1	-0.0771702188579975	0.0359737534914446	0.0319383639741333	211.272202145922	-0.0729099926419086	0.0763949817883302	-0.954381962468718	0.339890333217763	0.672049909978305	-0.0921047507369632	-0.0944104955194641
PRKCE	-0.0869072295992745	0.137875171864711	0.528476931554254	418.682809924663	-0.0911690682707817	0.212951000079951	-0.428122282762479	0.668562094557552	0.881347885677117	-0.125617548938025	-0.142153511317635
EPAS1	0.297436394223902	0.246679516888733	0.227909886507456	5.43418885191124	0.523816493231413	0.437959571352798	1.19603846449437	0.231681549121694	0.571710154264579	1.1972145447402	1.46588327954911
ATP6V1E2	-0.0908025686177934	0.174815776354443	0.603468852236617	11.8361523842509	-0.044587910804537	0.299149209249883	-0.149049067909426	0.881514914766115	0.966776441451784	-0.139024508622165	-0.0203551803390769
RHOQ	0.0968550361472402	0.0386159979251687	0.0121362280054031	324.867685767686	0.179378700812678	0.0756893055677162	2.36993455637131	0.0177912340729914	0.157012555399694	0.506854561093263	0.565262716976323
RHOQ-AS1	0.197148494890744	0.0603271020554619	0.0010831337649608	59.1376828388567	0.335885538948748	0.136057878058604	2.4686959971849	0.0135606367299939	0.136449902970545	0.852044120093043	0.974489810260089
PIGF	-0.0356662722258484	0.0496912610032691	0.472906860326819	79.8751630487084	-0.00436441212996045	0.0936722663595492	-0.0465923618545558	0.962838119777795	0.989975988728876	0.0507433393996219	0.0848194282616621
CRIPT	-0.0413742553055434	0.0994073160309205	0.67725681174893	20.8468302721145	-0.0100359767167966	0.183053529767891	-0.0548253657251083	0.956277591864108	0.988544176746319	0.031097629831492	0.0699896743807216
LINC01118	0.0436294832352564	0.106102304020746	0.680924396878187	18.6274694028715	-0.0171563284613302	0.186843517427035	-0.0918219090369565	0.926839536701417	0.978163897149157	0.323663101077959	0.0513716965193317
SOCS5	0.4819381835077	0.100142899800389	1.49050310098621e-06	12.6078587658185	0.677306420156514	0.234258724445256	2.89127511370358	0.00383682082066648	0.0685744521220936	1.8322319434364	1.8672218880851
MCFD2	-0.0701901151209995	0.0708663879952998	0.321950761843543	38.5799972390875	-0.0508082088055342	0.130703657006059	-0.388728287864042	0.697477154276468	0.892582719174801	-0.0680806622177994	-0.0366197378537702
TTC7A	-0.1220990417672	0.0745328385701105	0.101381810548662	774.977343068487	-0.166315408882337	0.116255675352001	-1.43060034169312	0.152544789493289	0.472689104009393	-0.24674056408617	-0.338642807923592
STPG4	0.0674390980100452	0.107324423600923	0.529763721159758	36.6833106636631	0.136130226781016	0.184787197431971	0.73668646244355	0.461313041224822	0.763715423476098	0.405610922272193	0.452178537858552
CALM2	-0.138786838801305	0.0957226351432595	0.1470905153226	231.020993457837	-0.163717875329864	0.154010010796543	-1.06303398385022	0.287766540183742	0.62636907224154	-0.304176546163651	-0.331850893154592
MSH2	-0.304336952470252	0.139134122092331	0.0287159711440237	26.2023996255629	-0.396856608324301	0.227211803868779	-1.74663728541804	0.0807002752985509	0.344898681125349	-0.873966156031392	-0.941451643967954
MSH6	-0.0271372756440809	0.0866080765585163	0.75402674091185	34.7804116278637	0.00927420462416217	0.159073456822769	0.0583013961562109	0.953508555436861	0.987728255506307	0.0800984000950598	0.120481074469404
FBXO11	-0.023867368380069	0.0167070091721321	0.153123794440917	662.144338532898	-0.0109614411425971	0.0397121361546665	-0.276022450666106	0.782530822688777	0.929364440812257	0.091352751680652	0.0675698113164727
ENSG00000233230	-0.214497670660157	0.201971364010614	0.288226509920655	5.07844152889123	-0.220983023127349	0.360591009406902	-0.612835643048396	0.539985020518326	0.809258517694628	-0.564757734491213	-0.481585245076365
ENSG00000230773	0.0734911456471073	0.186142662684132	0.692982475958694	8.97828669351657	0.140242104717487	0.348338208164069	0.40260327874062	0.687240097258425	0.889430950259815	0.426440831630748	0.4629300927166
FOXN2	0.0619256548536841	0.0728171178352956	0.395087640293859	196.227570146981	0.12772408176568	0.118801850734467	1.07510178482955	0.282329160476442	0.622565977675945	0.386634779305761	0.430198525155483
PPP1R21	-0.0058564966077062	0.0461466472031874	0.899011192517412	278.861980638602	0.0306679254753364	0.0776522613322779	0.394939245157418	0.692887725925234	0.891312643237977	0.153342486227584	0.176420420652084
STON1	-0.555548097941047	0.321185799088082	0.0836877728477944	6.42645533283529	-0.735316789246193	0.521260306036077	-1.41065180051385	0.158347309627572	0.481384615426471	-1.7385835060289	-1.82644221486264
ENSG00000231918	0.394083581911703	0.198104003757649	0.0466707239856991	11.3653888548534	0.907508566129232	0.377349192753151	2.40495695646789	0.0161743707420602	0.148699484685459	1.52985438500976	2.46914418225474
ASB3	-0.00884332186101122	0.0514595387813436	0.863555454030873	154.856158957999	0.0255006564824856	0.0914769825892883	0.278765824589755	0.780424543178156	0.928504427663471	0.143062444987461	0.162909276376579
ERLEC1	0.00139953862200843	0.0790146524347185	0.985868293557342	43.1780673220746	0.0640516652269949	0.144195279046781	0.444200847977935	0.656897379229945	0.875520610052093	0.178316274472715	0.263710732974638
PSME4	0.0325986878324285	0.0515505414264739	0.527149289704609	279.642978823304	0.0871968428535962	0.0896135051403957	0.973032387439668	0.330537205643573	0.662785964368308	0.285697360856983	0.324229710141857
ACYP2	-0.26990870678566	0.0491528687298814	3.99190169018352e-08	255.956513801535	-0.329876284128582	0.0896570665461185	-3.67931159066974	0.000233864391372101	0.0124523044056004	-0.755471180447849	-0.76631448252337
EML6	-0.271031235339066	0.386094608602797	0.482690760738008	6.38509076826744	-0.395990316514226	0.621577830950814	-0.637072779620354	0.524077438160255	0.799568479256197	-0.759334693992694	-0.939186502817609
RTN4	0.0568355726427908	0.0352544251032978	0.106928369453918	593.763196954282	0.10866558914255	0.061019693416307	1.78082817298309	0.0749405254561505	0.334613897555607	0.369115758068849	0.380365229489816
CLHC1	0.256478973843796	0.277875842553185	0.356008009465577	24.1414325790255	0.426674539309368	0.418983560803574	1.01835627748985	0.308508672516685	0.64587685551945	1.05624748611143	1.21188083522868
RPS27A	0.00908888646010778	0.0794063384433352	0.908872784356687	155.185810319882	0.0683663098404211	0.133590539282053	0.511760115707575	0.608818907245722	0.847320498332944	0.204781436034424	0.274992473087295
MTIF2	0.0769571479267415	0.0640941814768212	0.229872048762004	53.4812583383749	0.174171926080604	0.11630499920026	1.49754462214222	0.134251603878465	0.444686688948395	0.438370102127431	0.551648274857586
ENSG00000240401	-0.0243215625364659	0.0973143147047314	0.80264310491188	16.2466213410086	0.00531982418661793	0.192969079458425	0.0275682726038193	0.978006486837079	0.993513309466744	0.0897895083494204	0.110141337040248
CCDC88A	0.00199383661358973	0.0442192324542246	0.964035726779685	488.565141360881	0.0361278003697876	0.0806951998520513	0.447706932209416	0.654364718018523	0.873968094853544	0.18036172653109	0.190696657776028
CFAP36	-0.827977972572474	0.570794575604269	0.146899397281516	5.03879999729314	-1.17424743656236	0.810071588207717	-1.44956008043732	0.147181234817928	0.465601574292804	-2.67623137918572	-2.97413847589241
PPP4R3B	-0.0547067245363124	0.036452679085897	0.133417634699789	167.539366087174	-0.056277736053805	0.0668755997544417	-0.841528692982932	0.400051817700362	0.719760575522088	-0.0147900006461577	-0.0509212135215631
PPP4R3B-DT	-0.118892464405329	0.165157887550366	0.471604086578223	4.93248274303552	-0.167029964895918	0.350382822404832	-0.476707059294509	0.633570735338689	0.862958279676459	-0.23570418106269	-0.340511197087341
PNPT1	-0.426526636650084	0.0910521186092385	2.80749711550679e-06	68.3742844234706	-0.561554250954897	0.153527246416353	-3.65768463945487	0.000254503912986878	0.0132207540815419	-1.29451804171547	-1.37209568717461
ENSG00000285755	-0.0252413745689124	0.139172685136877	0.856079281583805	79.3142461749562	0.0287364717539587	0.235737682880828	0.121900204510306	0.902978053660597	0.971064255468213	0.0866237035818841	0.171370141689038
VRK2	-0.189084854938089	0.0541785807982903	0.000482966907239204	183.833971604987	-0.248683075836584	0.095666059919991	-2.59949114706477	0.0093362086627474	0.111695372840832	-0.477292023746528	-0.554014106262303
ENSG00000287875	0.0821697955782987	0.0959844530412161	0.391956843671241	19.7090985856585	0.187931078252475	0.183525609407906	1.02400465449363	0.305833076460883	0.642892366397329	0.456310968526943	0.587625091694487
FANCL	-0.775287604675519	0.224034153267716	0.000539017566705754	38.8868230605821	-1.08601691139147	0.349488537521957	-3.10744643899298	0.0018871117789992	0.0466664623728247	-2.49488191646153	-2.74343723762962
PAPOLG	0.106370078389759	0.0828788402750509	0.19933771571057	141.15388119917	0.139638988940936	0.137164412740535	1.01804094918616	0.308658496141758	0.645896866609993	0.539603389149529	0.461353092509511
PUS10	-0.153325460724258	0.0747998565132808	0.0403830186609269	52.2359295695962	-0.174073833344561	0.129819548355944	-1.34089076374907	0.179955921432038	0.511831008230585	-0.354215507357355	-0.358929189841149
PEX13	0.123110509397502	0.0611401156532844	0.0440536560223939	58.7458177565491	0.218403343528762	0.0980524475460804	2.22741348119966	0.0259196522540028	0.191559765270854	0.597220526592238	0.667302610538393
SANBR	0.00268840645213719	0.20777828758474	0.989676601070771	20.2470469593283	0.0497858652464973	0.328190541170535	0.151698050373205	0.879425094953353	0.966384350118258	0.182752293765149	0.226409156066471
C2orf74	-0.253807404878955	0.142940637867673	0.0757965526671041	18.0369195006079	-0.332520777838234	0.247586223822861	-1.34305040362884	0.179255653484709	0.510862621739762	-0.70005379456716	-0.773229186614876
USP34	0.0276703193112391	0.0171341464962681	0.106327471261936	696.212310096687	0.0629989047783165	0.0419964872899407	1.50009938553614	0.133588660105255	0.443986862804954	0.268734925043811	0.260958021952758
USP34-DT	-0.0771147831947059	0.267803224425277	0.773382597984522	5.54926875002095	-0.0257426993465094	0.435309463944388	-0.0591365487744096	0.952843347855769	0.987654339390456	-0.0919139525293413	0.0289204372577824
XPO1	0.0992450406656126	0.031954405679883	0.00189743982936309	367.964770632922	0.183614981208567	0.0593270625841186	3.09496161129203	0.00196838371877805	0.0475500482840543	0.515080467508699	0.576339553831447
CCT4	0.135719523884048	0.0823203070097431	0.0992140060989224	106.790889911618	0.230288136631418	0.140089694588741	1.64386207927336	0.100204694654043	0.383462358427675	0.640618173902058	0.698378436959794
ENSG00000236498	0.619263437464793	0.183527801096886	0.000740247993548751	4.45612687528828	0.96790819520182	0.361992438080133	2.67383539925648	0.0074989247856459	0.0990415946580465	2.30487736265774	2.62707443587921
COMMD1	-0.118244160426296	0.0358538284377719	0.0009739321502112	258.486767522876	-0.117498902676502	0.0671785711492842	-1.74905331665058	0.0802818036947387	0.344098140945807	-0.233472851448337	-0.210999586855421
ENSG00000229839	0.216252082568823	0.128088621163659	0.0913535601842362	10.2227263874047	0.254075421915613	0.254973229696285	0.996478815514314	0.319017555111189	0.652693777900398	0.917794759152908	0.760576368563904
B3GNT2	0.119822093291901	0.0651557862874996	0.0659138264175005	30.5000763104452	0.244105372826757	0.137943205585463	1.76960780192628	0.0767924982609852	0.338506842110083	0.585902471361903	0.734507129308162
ENSG00000228541	0.145691441527637	0.208368538347841	0.484426572247697	7.79304323810955	0.127017083998476	0.398659233740673	0.318610666073522	0.750021764306858	0.916139708450395	0.67493947358498	0.428349898956931
EHBP1	-0.0819065879589029	0.0537535957070872	0.127573282368537	188.615303590719	-0.0919882034858308	0.0916372898521233	-1.00382937594809	0.315460862396797	0.65138961472593	-0.108406363839997	-0.144295349508561
EHBP1-AS1	0.0516028227792122	0.18998184438056	0.785914405003486	5.71758985394506	0.102195374328702	0.380934639951711	0.268275351229955	0.788487377884636	0.930275244584475	0.351105703969664	0.363447200650139
WDPCP	-0.20189885847504	0.063524553119771	0.0014815126635418	173.579029487211	-0.250132858903264	0.112151630958071	-2.23030959751961	0.0257268964600069	0.190698381590736	-0.521395201414915	-0.557804934301097
MDH1	-0.0200530463667472	0.138808391666933	0.885132768743873	16.0773371335398	0.0270182759596738	0.248227569731759	0.108844782990344	0.913325603110516	0.972696714905349	0.104480867413793	0.16687748003309
UGP2	0.169188655695898	0.0533948975464858	0.001531594196075	147.814876685628	0.285917690787167	0.0902411919299147	3.16837227736557	0.00153295088475215	0.0401425806480485	0.755812075827257	0.84383611164642
VPS54	0.0561481478627669	0.0260455106316771	0.0311015769061877	261.709166157211	0.109827112615308	0.0571876845492717	1.92046790285211	0.0547988236793865	0.287552055597149	0.366749782663924	0.383402329211455
PELI1	0.0342416067720907	0.0473962112130511	0.470015080758617	819.923934655565	0.0801689960235677	0.0841097347400049	0.953147650166553	0.340515266091753	0.672371287135565	0.291351951608557	0.305853610001136
ENSG00000225889	0.0196200237264039	0.0726632598217838	0.787150263486454	170.292102942459	0.0541329702355856	0.118655446107697	0.456219853460854	0.648231890229595	0.870334016303641	0.241027455209173	0.237775772120252
ENSG00000288932	0.0248356984167073	0.0941976273238054	0.792045585591271	223.53664855353	0.0585667875280707	0.147014743720194	0.398373564759857	0.690354841076389	0.890415865109512	0.258978740056538	0.249369119633781
LGALSL-DT	0.0651693743366426	0.315449401559324	0.836328380878504	4.63835599398066	0.0980043380195419	0.540088037245057	0.181459931087261	0.856006581357604	0.957788994235953	0.397798997908542	0.352488666013122
AFTPH	-0.0321463898574883	0.0237466580813423	0.17582486636017	291.231619400552	-0.0282754462662931	0.056247820753117	-0.502694075747392	0.615179375507067	0.852459037042378	0.0628580541346347	0.0222979236836128
SERTAD2	0.0240863567866441	0.0446845792234862	0.589865721376832	184.398227472211	0.0718535604745797	0.0764056285581105	0.940422346240255	0.347000964307637	0.676771786883546	0.256399659525641	0.284110780361052
LINC01800	-0.0230936499453071	0.144905752468774	0.873377263650046	6.43396851586027	0.00615463094418377	0.269993785577809	0.022795454091702	0.981813434193178	0.994263103644469	0.0940157321843804	0.112324152480908
LINC02245	0.0525361807463719	0.0651004329896936	0.419665320948336	237.545272571235	0.110873794097775	0.1058444493087	1.04751637730579	0.294861482774686	0.633763163705442	0.354318131072181	0.386139145223875
SLC1A4	-0.0624743899076907	0.0836963839521333	0.455401223021535	82.2666060852033	-0.0563274953233232	0.143093611302968	-0.39364088173065	0.693846193860461	0.891363332057991	-0.0415247151289962	-0.051051321838052
CEP68	0.00123365795292495	0.0687425749426937	0.985681889246248	59.7759118667843	0.00986058244476516	0.123454654637486	0.0798720993851541	0.93633898038025	0.981661812312677	0.177745347158762	0.122014309016528
RAB1A	0.0673806315112133	0.0355091126213036	0.0577542172590698	500.74372516342	0.117408786803578	0.0673418526601661	1.74347426103748	0.0812508064848502	0.345755596426873	0.40540969254893	0.403226552403498
ACTR2	-0.090089732984876	0.0245511114086509	0.000243047421759011	407.969389571404	-0.100725504658719	0.0428892379329062	-2.34850301645109	0.0188490465235514	0.16275132805707	-0.13657107426215	-0.167141254548295
SPRED2	-0.0116819831513815	0.058973680830744	0.842976151556908	203.208691328365	0.0201160267997462	0.100954649930161	0.199258051151306	0.842060891476719	0.952060143329283	0.133292353784618	0.14882978707298
LINC02934	-0.034568211606782	0.419067978454006	0.934258409579689	8.49563759614052	0.00876492280424298	0.65439410520419	0.0133939513429878	0.989313492539131	0.99636808174627	0.054522639322062	0.119149427103002
ETAA1	-0.124437113012639	0.112181472111997	0.267323059205794	19.885512014538	-0.105912683566632	0.217949788083577	-0.485949926806157	0.627002668637449	0.85993507793775	-0.254787726804801	-0.180704458380851
C1D	0.0442681499400773	0.0631651290761932	0.483407803979636	35.2340214918161	0.120702668818091	0.140019456004062	0.862042120879186	0.388664339635422	0.711691472229653	0.325861261166831	0.411839248043333
DNAAF10	0.0287606106456991	0.0773717002800516	0.710101311177764	21.2598796391869	0.121327239909322	0.151534793892483	0.800655986607315	0.423330829346561	0.738128621670038	0.272487484678692	0.413472348649398
PNO1	-0.138738209327868	0.101280708947648	0.170737336672639	20.6311728541847	-0.148098997947618	0.173984077396353	-0.851221560983614	0.394646287900637	0.716766633740539	-0.304009173468557	-0.291011349862976
PPP3R1	0.0503139339271847	0.0380399795285772	0.185948693421027	390.562244961288	0.0987152431443297	0.0700981929503716	1.40824233820433	0.159059323403076	0.48280738569309	0.346669612324156	0.354347508995845
CNRIP1	0.230337145259829	0.176302812281313	0.191387357630865	22.8275552810741	0.392227886297132	0.281007355572373	1.39579224002239	0.162777067852051	0.488873496467715	0.966272662295394	1.12181126476496
PLEK	-0.0205108195838719	0.0562596047408451	0.715429021891537	153.677932747365	-0.00679972953277527	0.098857319305626	-0.0687832684573746	0.94516213637864	0.984519149754915	0.102905305688024	0.0784516690388298
APLF	-0.205011278003595	0.0876037902839466	0.019272892556986	46.4367041950117	-0.263533284236842	0.159280828499411	-1.65451979826823	0.0980219440455249	0.380736298771356	-0.532107512446406	-0.592843768216192
ARHGAP25	-0.212858072981787	0.0724289287617577	0.00329427834716584	568.808796408643	-0.291324252095559	0.113628352487653	-2.56383416390036	0.0103522994384708	0.118647564595711	-0.559114574841281	-0.665510350276187
ANTXR1	-0.269201196566873	0.471516717414081	0.568049743624961	13.0423195384135	-0.33701505563235	0.693604613607895	-0.485889293439546	0.627045659820923	0.85993507793775	-0.753036075073376	-0.784980623548875
GFPT1	0.0620763292991991	0.0499842146994554	0.214266571935084	94.0587803024788	0.0990695373292023	0.0934763774576665	1.05983500884027	0.289219666848516	0.628026868760778	0.387153369910288	0.355273901613378
NFU1	-0.29737494801327	0.0680280043415973	1.23474588277498e-05	33.4148608482185	-0.392298245639024	0.14334069175785	-2.73682400181063	0.00620354722590352	0.0897793091730704	-0.850004361529855	-0.929532640721544
AAK1	-0.0287881768674796	0.0464589463395315	0.535489788965845	620.950713040371	-0.00888949353733543	0.0796972542267222	-0.111540775445621	0.911187533184279	0.972246135642029	0.0744163359565141	0.0729874474149051
ANXA4	-0.124929873044814	0.0648133841031412	0.0539133618371106	185.492195302453	-0.143824617706202	0.104606430761404	-1.37491181621759	0.16915878549595	0.498921136526183	-0.256483705987593	-0.279834891232693
GMCL1	-0.165744142745448	0.10174509243415	0.103310132788222	36.5621379385238	-0.193857966830766	0.192612419287703	-1.00646660037639	0.314191170306517	0.650842756580803	-0.396958069274744	-0.410659858840152
SNRNP27	-0.243556638884218	0.113251741502296	0.0315095685724301	18.5915472391559	-0.303619639200455	0.205541153471793	-1.47717201189163	0.139629534152522	0.453161993440654	-0.664772755928512	-0.697659779564132
MXD1	0.0102030895180564	0.223550469071684	0.963596309497856	40.2937337313288	0.0763960793319012	0.351836171632376	0.217135375755866	0.82810284569975	0.945779449923774	0.208616294927795	0.295988355873453
PCBP1-AS1	-0.0832424626088744	0.0774401846334636	0.282407891012517	126.170578247677	-0.0808634571008327	0.130364029233738	-0.62028964259648	0.535067112667401	0.806950172488879	-0.113004170985945	-0.115206859313048
PCBP1	0.37175322443768	0.0957042934823936	0.000102585254855919	53.547226795896	0.605467196703879	0.154144227539876	3.92792650342516	8.56813847341236e-05	0.00725114182461831	1.4529978647009	1.6793798937837
C2orf42	-0.260976253743649	0.0865196096864074	0.00255810173027668	18.4593194904842	-0.31639317684455	0.164321628454596	-1.92545059235445	0.0541730114399656	0.285892843811065	-0.724727505187396	-0.731059455535472
TIA1	0.0107588674521687	0.0797096528802651	0.89263107460432	73.9694120471535	0.0555943479067735	0.133754916634193	0.415643396936343	0.677670966075396	0.885342659316329	0.210529168831852	0.241596917213287
PCYOX1	-0.557369811945219	0.291309348353978	0.0557063041424005	8.59801937570442	-0.747198764621505	0.477605201906961	-1.56446948575544	0.117707353590157	0.41529052223319	-1.74485347280044	-1.85751067361638
SNRPG	-0.0433357012879932	0.0691250642274615	0.530713421247103	26.1459584597004	0.0253274492266859	0.137220367246298	0.184574999578784	0.853562396440973	0.957146619555286	0.0243467341881848	0.16245638177676
FAM136A	0.109542584995187	0.0808096197773598	0.175238036702696	18.8794070286302	0.144475930559386	0.158454746674718	0.911780388983687	0.361884335907097	0.690123851448558	0.550522507602233	0.474000511513533
TGFA	-0.034985896815906	0.0922907967858432	0.704626031164371	54.664451207955	-0.0355517189873109	0.168526599053559	-0.210956129103467	0.832921504828724	0.948400954308675	0.0530850523154459	0.00327225061383125
TEX261	-0.269965468390117	0.0850347337762779	0.00149956849158694	23.9327126367473	-0.384042214321121	0.15895021083236	-2.41611641978984	0.0156870447963828	0.146310335329345	-0.755666542273598	-0.907945138612866
ENSG00000236469	-0.118400656898277	0.164833894917305	0.472570571775263	29.0425173231047	-0.113076333712357	0.258732375908964	-0.437039753200981	0.6620825183466	0.877471129696547	-0.234011480276427	-0.199435650968667
NAGK	-0.281180826005696	0.0669850509638196	2.69680768963397e-05	175.714393730928	-0.373560011683776	0.108969646962137	-3.42811069043452	0.000607797586038389	0.0234653938126422	-0.794267507858475	-0.880536743123062
MCEE	-0.207895954705212	0.0625003195077356	0.000880013827550965	37.0221151013742	-0.247224880716252	0.119477889966855	-2.0692103014611	0.0385263564570177	0.240629672123279	-0.542035979277273	-0.550201282761164
MPHOSPH10	-0.140546876251408	0.0863770441129413	0.103709007730073	40.6402311241297	-0.138515213299356	0.145606158650696	-0.951300512168918	0.341451847059159	0.673574120649736	-0.310234234858765	-0.26595209762215
ZNF638	0.0487540896532367	0.030699690341581	0.112264380670453	602.678023722815	0.100006676969001	0.0600084610719163	1.66654293715597	0.0956053235993157	0.375347621538606	0.341300947569963	0.357724292505963
ENSG00000281195	0.0149539836300605	0.13339239760932	0.910739981234049	7.4447630537979	0.0336128612844987	0.269318389743753	0.124807152294651	0.900676224958241	0.970147742131744	0.224967900146352	0.184120707332485
ENSG00000289463	0.0142112063260041	0.115906029860893	0.90241615394529	13.6061014700241	0.125577356945804	0.222909794160102	0.563355044218513	0.573193143032559	0.827054220522086	0.222411412682119	0.424585364934623
DYSF	-0.104719640492817	0.631841880002114	0.868363848673141	9.63237152454955	0.0655520868036285	0.929725419131064	0.0705069318905947	0.943790183432352	0.984519149754915	-0.186924221756935	0.26763396832856
EXOC6B	-0.0140845054035629	0.0350182998979804	0.68753379125698	348.879639810779	-0.0034980115521088	0.0747604691121442	-0.0467895880490212	0.962680927479228	0.989975988728876	0.125023363891283	0.0870848538131345
SPR	0.0967863078647512	0.224904629280667	0.666945586176513	5.50673643450858	0.233558501945198	0.394663875399052	0.59179093021636	0.553990597381337	0.817242975266863	0.506618012410822	0.70692964218043
SFXN5	0.0144185637721057	0.063803302536039	0.821213398315726	96.246547111585	0.0595117086604758	0.109436218103	0.543802679698452	0.586577264618752	0.835208270564441	0.223125094573958	0.251839857225836
RAB11FIP5	0.0631721243910743	0.148503548788684	0.670551414159557	6.95076431290423	-0.0135287104127309	0.338870452865143	-0.0399229566884511	0.96815454890005	0.991129291721585	0.390924872351797	0.0608570302418196
SMYD5	-0.214075079868909	0.200009535152471	0.284473328300204	8.06033916162979	-0.238912874150558	0.340688159704067	-0.701265563082924	0.483137300537535	0.77692965401765	-0.563303263474901	-0.528467419073512
CCT7	0.12865099110534	0.109873829723547	0.241639985391527	24.796687977623	0.221402827099397	0.205265899949413	1.07861474874278	0.280759503723214	0.621038305006437	0.61628973071916	0.675145526270267
FBXO41	-0.193621617505432	0.0776559172221994	0.0126552135038926	22.3353754525256	-0.227695255400159	0.145574872968986	-1.56411096747905	0.117791510778291	0.415472734263256	-0.492906632012386	-0.499136090363134
ALMS1	-0.03745359825054	0.0778195971433391	0.630312189986828	87.5341461374923	-0.013027637056389	0.132263312735248	-0.0984977374827028	0.921537068452183	0.975992225903402	0.044591729015639	0.0621672144841174
TPRKB	0.0180231944909978	0.0825151877719067	0.827099739030743	19.1586722045454	0.0583862032982832	0.164923440279417	0.354020042265454	0.723323863119087	0.903995662278613	0.235531495786959	0.248896936051715
DUSP11	-0.116937688602447	0.0672954460042106	0.0822679011310922	27.8766508076244	-0.117760500774192	0.117944672841608	-0.998438487614749	0.318066778431366	0.652496540955277	-0.228976242812341	-0.211683601882502
STAMBP	-0.0526899097529793	0.0445902780863328	0.237346317681616	72.0101061495896	-0.047581142472119	0.0867101684166258	-0.548737747152107	0.583185437655057	0.832312565087556	-0.00784853692195358	-0.0281817488739581
ENSG00000286244	0.215274033053888	0.171260596024152	0.208754769196804	3.9764826230009	0.203981954968094	0.321433428463771	0.634600937254681	0.525688716735677	0.800974855271876	0.914428512889493	0.629594207556877
DGUOK	-0.150357161737281	0.054237220816694	0.00556764873529274	60.6860103434093	-0.186233360216606	0.102073961957853	-1.82449428477658	0.0680773795904537	0.319131658535211	-0.343999229734361	-0.390723377857562
DGUOK-AS1	-0.169976095358416	0.142330217646073	0.232385044866776	10.0035123041312	-0.212199686971212	0.252179913402317	-0.841461495121848	0.400089447379152	0.719760575522088	-0.411523584059853	-0.458618969817611
TET3	-0.0899739708457705	0.0361534099921827	0.0128221281342062	344.510248669408	-0.089558081658432	0.0616873541283894	-1.45180617525004	0.146555506387815	0.464306348785037	-0.136172644671155	-0.137941175444376
MOB1A	0.023822519242411	0.0341054594330151	0.484867200578208	159.743998653244	0.0638873296883458	0.0721103306536269	0.885966394956927	0.375635636071434	0.701920510726659	0.255491584695215	0.263281035744757
MTHFD2	-0.174888764257422	0.0645106908026004	0.00670797434910081	105.520512289597	-0.206993646795252	0.114578817380015	-1.80656120850622	0.0708307224507481	0.326444897894493	-0.428431984986546	-0.445006448383408
SLC4A5	-1.10609897913102	0.34993559207275	0.00157301672394785	8.29311154979708	-1.5548257927838	0.554905153541768	-2.80196675568767	0.00507921073519197	0.0807303905286296	-3.63346696369224	-3.96925777124106
DCTN1	-0.398432936585231	0.262927441968685	0.129678173069087	10.6275406408211	-0.51588417946495	0.445801710393997	-1.15720547372735	0.24718842192662	0.588344355336241	-1.197825275731	-1.25267962313245
INO80B	-0.375544939026502	0.14757069113104	0.0109325398589939	7.81084119669213	-0.46115794013492	0.273998718843864	-1.68306604527486	0.0923623067246573	0.369143281496367	-1.11904947237685	-1.10958389572463
WBP1	-0.396261825573003	0.110294916887455	0.000327209180151583	17.8612488832626	-0.490600819856378	0.205162173504736	-2.39128301029162	0.0167896052415223	0.152274212477937	-1.1903527559651	-1.18656982317554
MOGS	-0.00866905743143903	0.0566306757954717	0.878334720047908	38.2587860475246	0.00495099959302722	0.11203080171981	0.0441931997006476	0.964750402612153	0.990409592770314	0.143662227489202	0.109176950958692
ENSG00000286883	-0.125286678791061	0.148195070253482	0.397877878842904	5.49544861361929	-0.174322260471971	0.311377296331315	-0.559842552831746	0.575586835819539	0.828279238929047	-0.257711758342536	-0.359578766003145
CCDC142	0.00331850227492951	0.0641370461759726	0.958735224625823	34.0909167149942	0.0663065392199929	0.119353109799181	0.55554932193688	0.578518983967704	0.829651321742317	0.184920954632191	0.269606676825177
TTC31	-0.00453782351353159	0.0791383940633098	0.954274075543997	24.0404516778717	0.0215671682204678	0.146836321778795	0.146878973534614	0.883227548596138	0.967040919420536	0.157881089138938	0.152624166875281
AUP1	0.177346951157374	0.055865388114155	0.00150073816003114	76.9739228206303	0.294187507262617	0.100198407581058	2.9360497273834	0.00332421029018664	0.0632439004389924	0.783891259134107	0.865459658569631
HTRA2	0.129521910225835	0.161308785255346	0.422007142392221	10.8369789329122	0.208815823671467	0.266161892692088	0.784544404758337	0.432720737143545	0.744946557989675	0.619287256090151	0.642233591639741
LOXL3	-0.15407928019118	0.0601577342577565	0.0104294860726407	141.384575124768	-0.187063597382486	0.102925512476597	-1.81746578551183	0.0691458226212171	0.321899623780158	-0.356809999686292	-0.392894244933887
DOK1	0.0620601472689845	0.0653409034118639	0.342218885482377	42.6585874041801	0.0985509927000601	0.11964232000355	0.823713487812138	0.410102373802607	0.728887098028305	0.387097674674093	0.353918034266948
M1AP	-0.287290540257984	0.0927797948283969	0.00195834772495042	18.3377704683529	-0.376786842916232	0.213559192596221	-1.76432041316352	0.0776780490625302	0.339715191297082	-0.815295893904627	-0.888974117371381
HK2	0.447815078794177	0.0856643776556286	1.7176812142723e-07	229.288608979921	0.643092305176823	0.139323181054795	4.61583133767164	3.91524831166165e-06	0.00106375632915581	1.71478720062532	1.77776034768747
POLE4	-0.0749112454061929	0.182215955584626	0.680990091420085	7.24598047721158	-0.0735164632589334	0.338485215385322	-0.217192538750162	0.828058299123852	0.945779449923774	-0.0843298264359192	-0.0959962678136518
ENSG00000270571	-0.466371185100469	0.280418670033116	0.096287498963011	5.85057744978836	-0.703521264078305	0.455653625054989	-1.54398258983104	0.122592550399548	0.422989259684186	-1.43165482292179	-1.74330469512965
EVA1A-AS	-0.113974468890978	0.193473101081318	0.55579604813567	5.60559719730717	-0.100784232690938	0.342227753413846	-0.294494621448959	0.768379972757432	0.924153192646327	-0.218777447016122	-0.167294813985096
MRPL19	-0.232996037727225	0.119320068413509	0.0508554119194796	27.6560169619393	-0.229774478526097	0.220731360918034	-1.04096888439619	0.297889989558247	0.636577955947298	-0.628425328072046	-0.504572750168224
GCFC2	-0.255059307748241	0.0696732386321593	0.000251435790103051	48.0735525687726	-0.367165323699513	0.131122575238088	-2.80016864397931	0.00510759150460406	0.080980039500416	-0.704362588029599	-0.863816198465572
SUCLG1	-0.159453367133638	0.131300061164898	0.224587536424931	29.7530512393311	-0.215027614354216	0.226785043374885	-0.948156065119188	0.343050009910613	0.674702812907882	-0.375306507085021	-0.466013308089004
TMSB10	0.0194395749847357	0.0844474077497767	0.817938370299198	146.231455302602	0.0799399809178975	0.132924539126091	0.601393703852282	0.547577791222341	0.812622993151818	0.240406387570875	0.305254791526955
ENSG00000287625	0.191739640173716	0.123262792553779	0.11981860491507	8.43116233938034	0.268738580240159	0.260809891870222	1.03040025941148	0.302822151521387	0.640385668909318	0.833427949129793	0.798916940330464
ENSG00000290085	0.193292569208839	0.171572465336357	0.259914031146858	3.9683563106148	0.413567378629419	0.344873926141947	1.19918424467728	0.23045631214167	0.570066379877447	0.838772813047219	1.17760881663742
KCMF1	0.00125999431352273	0.0349432558394039	0.971235874487182	177.521442152793	0.0272953543907945	0.0650266575423171	0.419756380266533	0.674663433189939	0.884258873100946	0.177835991521957	0.167601972344925
RETSAT	-0.271033785970925	0.174726301737085	0.120856029042722	11.9431262792098	-0.37678403489014	0.301804575309421	-1.24843712029166	0.211871022234605	0.548758570915211	-0.759343472745542	-0.888966775070118
ELMOD3	-0.0257526077951671	0.0372065250017584	0.488841252630344	96.1374258024234	-0.0264553982977841	0.0773468795541861	-0.34203575438684	0.732323985069587	0.907800260280412	0.0848641434457817	0.0270569038576446
CAPG	0.0704200838947269	0.0583884909793109	0.227793957274014	69.8322722025792	0.113928102042478	0.121336788386839	0.938941136955589	0.347760966916717	0.677015601960797	0.415870865600596	0.394125413281489
MAT2A	-0.147871537226135	0.0785877341529883	0.0598888651206165	127.892180882277	-0.184102328646436	0.138247318556431	-1.33168824226626	0.18296265447774	0.516360371371697	-0.335444218873326	-0.385151251645428
GGCX	-0.185488387173363	0.0617526053388839	0.00266688563719893	32.4243652634102	-0.209536343153935	0.115889451217035	-1.80807088957148	0.0705954681865675	0.325643672251015	-0.464913717751142	-0.451654977306229
VAMP8	-0.076613703077481	0.0818448284262872	0.349229508093499	35.2377316986911	-0.0458000821122381	0.144293968222025	-0.317408154177072	0.750933920733458	0.916375614712355	-0.0901893373165906	-0.0235247117584084
VAMP5	-0.0527696594089316	0.130208549784696	0.685278827482086	8.77911945181533	-0.0585690090500246	0.24799378404884	-0.23617127854499	0.813299765574088	0.940500270946038	-0.00812301891622747	-0.0569123318607334
RNF181	0.0290184507287299	0.193277714943977	0.880655245517059	8.48037412458319	0.111336041831482	0.333363142376972	0.333978258776976	0.738395964623951	0.90966567356883	0.273374917475097	0.387347809961434
TMEM150A	-0.0980552582219816	0.0951466314540614	0.302742538811256	23.3584007609224	-0.117836715706546	0.164153369080755	-0.717845246591173	0.472852711294992	0.770639560979302	-0.163986781908948	-0.211882885285092
USP39	-0.159438700639259	0.0560682063436102	0.0044599147619886	50.5582343631165	-0.15851315894647	0.10390816471735	-1.52551206517463	0.127131426537031	0.430740434517474	-0.375256028013005	-0.318241833114093
GNLY	-0.21594361300269	0.429497815646322	0.615117808524363	62.3627176233902	-0.291640167979949	0.586348816145155	-0.497383400374686	0.618918709101591	0.854582623836761	-0.569734372108573	-0.666336393026976
ATOH8	-0.0122642234885819	0.140162803997433	0.930274209403146	25.3410307922317	0.0683278358869571	0.241803747719571	0.28257558673656	0.777502196862863	0.927845250102252	0.13128840170491	0.274891873111405
ST3GAL5	-0.382955206545146	0.088613396917763	1.54873687200956e-05	112.241424695636	-0.498468126742023	0.148616568916647	-3.35405487002996	0.00079636569336843	0.026994050916592	-1.14455409659539	-1.20714090599293
POLR1A	-0.18775930957966	0.0551825274867593	0.000667689907862015	55.5696421335059	-0.21497612626867	0.102841705115963	-2.09035941232466	0.0365855259816149	0.232601542761517	-0.472729767908084	-0.465878679341548
PTCD3	0.00857991613107533	0.0354113201799341	0.808553112661652	97.7143574823552	0.0393029297665034	0.0753325128516662	0.521725988935123	0.601861126936992	0.844010000587113	0.203029664327438	0.198998844372426
IMMT	-0.0985966590181029	0.0519738887083821	0.0578223716544799	102.717890430217	-0.10595751900507	0.0977126737038444	-1.08437846380312	0.27819702851385	0.618039702758581	-0.165850172646456	-0.180821692083651
MRPL35	0.216769662849641	0.146316940115656	0.138471353822512	17.5335135809667	0.366673539125382	0.253476132698224	1.44658013842244	0.148014552260852	0.466958816218349	0.919576164551832	1.05499289862579
KDM3A	0.272758643310648	0.0749379016962374	0.000272854568153765	159.070212480668	0.408817336415261	0.127083406693244	3.2169214459451	0.00129574070888637	0.0359181573077201	1.11227877662955	1.16518861831621
CHMP3	-0.100993492794612	0.0391070285415052	0.00980903309203568	110.427357735318	-0.108851709521889	0.0713752498548921	-1.52506239548286	0.127243535511657	0.430740434517474	-0.174099583970725	-0.1883892922391
CHMP3-AS1	0.0497862079450958	0.169670456516625	0.769194371779907	4.52055405854104	-0.0645838472217106	0.368180652676801	-0.175413473663441	0.860754754274245	0.959474683927942	0.34485328749787	-0.0726396621862701
RNF103	-0.00416923530919171	0.1795512611754	0.981474540763638	18.8679788781722	0.0198532331228278	0.301263859449982	0.0658998167223705	0.947457586501885	0.985395987458906	0.159149694303249	0.148142645898706
RMND5A	0.00519755229375693	0.0944621349367331	0.956120458631506	39.7492783421605	0.0418009382636326	0.162162630543219	0.25777170809086	0.796583100438961	0.933447719397698	0.191388260231815	0.205530525469897
PLGLB1	0.389605960329121	0.4019060952343	0.332347896467128	10.6567262969639	0.631636002504746	0.610211357629919	1.03511020338599	0.300617448010102	0.638668390377571	1.51444332790969	1.74780491891446
CYTOR	-0.301821679171591	0.210963224107443	0.152520841816223	13.5639517185336	-0.388450263053824	0.322506413917623	-1.20447298500254	0.228406817494283	0.568606917604682	-0.86530910011163	-0.919471107646685
KRCC1	-0.038802695713036	0.031597622233157	0.219437278349251	168.358982679573	-0.0219345350219661	0.0604096118749022	-0.363096771212315	0.716532596473301	0.900773466742475	0.0399484116551549	0.0388778553223202
THNSL2	-0.345871902193106	0.313155034352258	0.269387148470543	5.60961563865424	-0.435170367134204	0.49758385441936	-0.874566896150625	0.381809606490188	0.707836205931681	-1.01692095246111	-1.04163275002877
EIF2AK3	0.0672246626645964	0.0868755570069603	0.439046644423328	69.9789527109457	0.100561090939073	0.143324782871691	0.701630861908219	0.482909399938398	0.77692965401765	0.404872879699359	0.35917394940371
RPIA	0.0321275422447643	0.0695695864256452	0.64422158366003	31.8576998395229	0.0693852263348225	0.147837902764176	0.469333134720549	0.638831534535129	0.865983683019455	0.284075774168599	0.277656690448458
IGKC	0.536632972831782	0.209891086265938	0.010566389188926	6.20153115832476	0.782823215806427	0.377704038510205	2.07258365278315	0.038211043692803	0.239479611255679	2.02048021448916	2.14312249467003
MRPS5	0.0155194623791038	0.0640903343053231	0.80866408234873	89.0725243551742	0.0669698293010195	0.110746321176481	0.604713805294705	0.545369173671812	0.811607391446615	0.226914162270038	0.271341018117195
ZNF514	0.00472126235748696	0.0813633251434899	0.953727193437202	49.7064269683134	0.0375771798435081	0.136971405773896	0.274343244352316	0.783820854642633	0.929601942096592	0.189748967748369	0.194486430517972
ZNF2	-0.100457403776917	0.110023302421406	0.361213245893072	11.0735013709623	-0.0795666880620798	0.204596459982691	-0.388895722188013	0.69735328677752	0.892582719174801	-0.172254475287458	-0.111816125523334
ZNF892	-0.273641802081699	0.207502581950428	0.187256295583319	14.4277352910437	-0.355136439585012	0.344286571824322	-1.03151406022953	0.302299818203806	0.640132474904158	-0.768319730443911	-0.832363609299182
FAHD2A	-0.567528136709735	0.120413897729984	2.43922726724912e-06	10.1356718169077	-0.789311391803427	0.242543384982279	-3.2543101180067	0.00113668120027632	0.0333922966858186	-1.77981634764363	-1.96762489110008
ENSG00000291126	-0.0302827799866399	0.0998836812684407	0.761752342725494	18.3528063131448	-0.0169823357689963	0.180142189101211	-0.0942718407815891	0.924893218076145	0.977652095957009	0.0692722179048862	0.0518266448435354
LINC00342	-0.181206433685737	0.13724829080627	0.186740917540207	73.0750014764547	-0.224754624260446	0.215274143142716	-1.04403910743449	0.29646729649261	0.634958486207935	-0.450176110188606	-0.491447059340233
ANKRD36C	-0.26839445642018	0.101632236174288	0.00827008088913073	87.3886593361791	-0.343940918566049	0.170074629133437	-2.02229409711781	0.0431459780917838	0.254435834810755	-0.750259440595382	-0.803090060750433
DUSP2	1.57201153969689	0.497265419701075	0.00157059733035265	5.012069487173	2.34285575840959	0.712602308792856	3.28774651653651	0.00100992726954144	0.0314777087255367	5.58404134172109	6.22222594114392
STARD7	-0.252598544960636	0.0914708375169665	0.00575329970898634	49.8855778055686	-0.314974970779657	0.1639608004976	-1.92103825928971	0.0547268842879362	0.287445480606468	-0.695893146132806	-0.72735119363123
STARD7-AS1	-0.219288038868768	0.0788301448260348	0.00540618456862789	23.9242670606777	-0.257018190538023	0.153429611346876	-1.67515376127072	0.0939040670756935	0.372924534319003	-0.581245201471548	-0.575808392071662
TMEM127	-0.0717471110317814	0.05481875434809	0.190600096094654	41.1501415322028	-0.0317557801361633	0.104900044149773	-0.302724182754617	0.762100066843318	0.921718413230244	-0.0734395234889198	0.0131977020563267
CIAO1	-0.0770209775424841	0.0489895790560872	0.115906251376672	75.9282701125648	-0.0822168265009234	0.086549897242684	-0.949935576126558	0.342144988555696	0.673977526151656	-0.0915910926725989	-0.118745589200727
SNRNP200	0.0957294514107236	0.0444387873960903	0.0312255217434551	85.7231308922855	0.164355950005888	0.0831004604397284	1.97779830744853	0.0479514645200765	0.268557726362828	0.502980528791627	0.525981898840799
ITPRIPL1	-0.272700720333741	0.14101260570082	0.0531285269396288	7.40494137949201	-0.388221604267915	0.26676684712776	-1.45528429955911	0.145590571364724	0.462926576628466	-0.76508071966863	-0.918873220861509
ARID5A	0.142936968851923	0.0394410825859104	0.000290010892237048	99.33939305102	0.246360533008866	0.0865063993379738	2.84788795851223	0.00440104157431818	0.0740986960187247	0.665459142363797	0.740403821473211
KANSL3	0.0417462445072492	0.0440169042144644	0.342918777635969	66.3267634095621	0.0796297391867243	0.0863489958744229	0.922184889127485	0.35643214369773	0.685351544434741	0.317181378798596	0.304443585298682
LMAN2L	-0.148417927801862	0.173062681278818	0.391115378410013	17.1714668039638	-0.166770244586987	0.279030160957029	-0.597678200861843	0.550054673599294	0.814648755506015	-0.337324783411032	-0.339832092018475
CNNM4	-0.20975246763158	0.101033051916836	0.0378867638273127	27.728294975395	-0.254001327831996	0.170591685255947	-1.48894318882486	0.13650232938572	0.448453905443265	-0.54842571681708	-0.567920034152437
CNNM3	-0.0768160679981241	0.17587147706467	0.662275341213628	11.5668815670175	-0.0761738458085363	0.306436400153157	-0.248579626214329	0.803685969823552	0.936729570264062	-0.0908858359575683	-0.102944673068453
ANKRD23	-0.366381797060731	0.100959038872005	0.000284505468368172	18.912085021193	-0.499287090887907	0.194733969953386	-2.56394449826819	0.0103490092006048	0.118647564595711	-1.08751181305346	-1.20928229687984
SEMA4C	-0.113625640113688	0.0895549103380844	0.204518898972135	42.8243158732989	-0.140677457603491	0.155476262086077	-0.904816309036342	0.365562710067263	0.692899120728204	-0.217576849755763	-0.271605837497602
ANKRD36	-0.224442182277935	0.0737117940905459	0.00232787710521833	105.519332494489	-0.28250043131571	0.126025551140647	-2.24161234574117	0.0249864373714073	0.187383616883341	-0.598984708242195	-0.642438217630745
APPAT	-0.0325235484908597	0.203848599188051	0.873237483439131	13.6289751276676	-0.00598391229146756	0.32617254254218	-0.018345849239268	0.985362951207478	0.994746764720872	0.0615599513076161	0.0805848315401441
COX5B	-0.586257150914262	0.229855119170941	0.0107552858171885	6.9347698903784	-0.716820761458508	0.394168444534031	-1.81856455380618	0.0689778897566654	0.321878505320669	-1.8442777814675	-1.77807962713808
ACTR1B	0.0172915748146263	0.137148968747518	0.899669563621496	26.0281277148674	0.060113132225304	0.22906012759831	0.262433854619696	0.792986974833816	0.931841877450516	0.233013410593705	0.25341243271326
TMEM131	0.0215422177860441	0.0250197365649255	0.389233098857971	357.23001788113	0.0534819328428612	0.055386278170064	0.965617019411278	0.334235855783088	0.666022142687055	0.247643253767443	0.2360734686106
INPP4A	-0.0120004707200137	0.0519820846792613	0.817425260788378	367.058600418216	0.000937958634763628	0.0899878551463799	0.0104231691403011	0.991683664853101	0.996660910910466	0.132196184754849	0.0986838306187931
COA5	-0.110143397340454	0.135450026002687	0.416122714476822	15.5541260182525	-0.129370154676169	0.249294005015421	-0.518946112114356	0.60379832034259	0.84505922660992	-0.205591682803881	-0.242040006605255
UNC50	0.0904887440129053	0.113328229972328	0.424600087719751	32.1796405685559	0.169571259256073	0.191950703080515	0.883410461825428	0.377014540312187	0.703338512503568	0.484943086488173	0.539618656636479
MGAT4A	-0.0588351881277766	0.0436960406165445	0.178152609447839	1256.66597580339	-0.0564238262133119	0.0698929753751885	-0.807288942993576	0.419500032818777	0.735463152612313	-0.0289993273992491	-0.0513032035486085
LINC02611	-0.0375363269632511	0.110151984098451	0.733277862073874	45.0077004011164	-0.00415035751259226	0.182079108372207	-0.0227942543749065	0.981814391180026	0.994263103644469	0.0443069937176928	0.0853791287189251
CRACDL	-0.0808625085516861	0.0728300706516818	0.266874025218766	67.075403463963	-0.102628039424465	0.121915363292358	-0.841797429404842	0.399901351068075	0.719760575522088	-0.104812856200983	-0.172115917517211
TSGA10	0.322615856737761	0.193869227665331	0.0960944310676224	41.8747864838652	0.518027140277275	0.3091394507359	1.67570699580439	0.0937955988567758	0.372924534319003	1.28387710150015	1.45074553790388
LIPT1	0.00307042020332765	0.117338624023229	0.979123998186729	16.1820530071985	0.0635010203835196	0.214659998415017	0.295821395939585	0.767366482314584	0.923803700188231	0.184067106914056	0.262270931420848
MITD1	0.0560561158052335	0.045031392789262	0.213196800645564	84.3583823947215	0.112920870747965	0.0824834974486439	1.36901167191985	0.170995626446404	0.501026428169104	0.366433027157116	0.391491749859321
MRPL30	-0.0808472993295381	0.0757829163780247	0.286049737440864	23.0107708970902	-0.107118367167342	0.135191247578673	-0.792346909181419	0.428158426694378	0.740885109644882	-0.10476050917106	-0.183857026033578
LYG1	0.0779549295819927	0.182502795881519	0.66927462489329	6.11645398694442	0.0961558999113182	0.349610975887836	0.275036845359705	0.783287930977606	0.929601942096592	0.441804262379447	0.34765545256921
TXNDC9	0.0620177444364126	0.0955131557192413	0.516137365097196	20.541441389017	0.0581956726955314	0.188512597542519	0.308709727913039	0.757542343244824	0.920037407748109	0.386951732802518	0.248398745137667
EIF5B	-0.121790501826227	0.0473392442407154	0.0100903534075531	107.748539196931	-0.113623325232025	0.0963018583392921	-1.17986638255417	0.238053362264132	0.579113633423442	-0.245678632754929	-0.200865899974463
REV1	-0.013053547884378	0.0291383325786456	0.65416372583804	197.040843526425	0.0253084038667506	0.0561370916763658	0.450832116716257	0.652110551942739	0.873422151061342	0.128571708677208	0.16240658281986
AFF3	0.212178441494375	0.56203961752029	0.70579084616335	9.66511117285599	0.445265098779171	0.904970346054855	0.492021755983793	0.622703963661821	0.856771830313408	0.903774120283445	1.26049060017539
CHST10	-0.88354212485532	0.346966463865548	0.0108816377755705	6.08654546447968	-1.2680395695791	0.556052032111995	-2.28043329823441	0.0225820026092765	0.177226085688226	-2.86747181961928	-3.21938195805869
RPL31	-0.112607400362862	0.0519334007788505	0.0301355647098177	77.0666048986437	-0.110431159891349	0.10041759988059	-1.09971917296038	0.271454498355726	0.612233857128101	-0.21407227692572	-0.19251916855235
TBC1D8	-0.249083202966993	0.132106422348439	0.0593658935542024	272.439319072109	-0.339195839279935	0.200833169545939	-1.68894331572229	0.091230293284625	0.36684453048591	-0.683794058438341	-0.790682839271912
CNOT11	0.00510956840252634	0.054199907671944	0.924892582947798	44.6595976615845	0.0395396539984023	0.0994352143935408	0.397642366837103	0.690893826020466	0.890415865109512	0.191085437684927	0.199617820325704
MAP4K4	-0.0194744201040401	0.0411784116941342	0.636264613310452	962.623284755275	0.00237600382676559	0.0709392425312846	0.0334935043282673	0.973281045722535	0.992250227540532	0.106472380588748	0.102443966986905
ENSG00000288948	0.0929231453228546	0.108602440293752	0.392204308060479	17.7090476228191	0.182918975154976	0.190051703942999	0.96246953518416	0.335813799214715	0.666805606449105	0.493321797573998	0.574519668274937
IL18R1	0.139236697981316	0.379236175489898	0.713506865185143	7.21526811979654	0.12023289783967	0.588629005369137	0.204259213771279	0.838150940702752	0.950262441515838	0.652723567322245	0.410610911861362
MFSD9	-0.114311781551265	0.16997698114164	0.501256972076446	9.481622512117	-0.196698855027347	0.288220100433312	-0.682460573470168	0.494947764946698	0.784634349119695	-0.219938408158634	-0.418088086468266
TMEM182	0.0705373927850454	0.101996465462248	0.489209272054621	43.8620196305418	0.140507357327204	0.161486313881973	0.870088331014222	0.384252134146788	0.709486782583703	0.416274618792709	0.46362366339858
TGFBRAP1	-0.141355662839101	0.0457161815499226	0.00198794837752519	71.097172650172	-0.183911839328885	0.0890924543151447	-2.06428076028008	0.0389911041260314	0.241590929678795	-0.313017912767854	-0.384653168682078
C2orf49	-0.0322665825082157	0.0781699192072093	0.679771524746914	32.1949184319543	0.0184573005471142	0.151060291716765	0.122184992080654	0.90275251197931	0.970988946824903	0.0624443756293823	0.144492623719594
NCK2	-0.0341093093302598	0.0772719069853214	0.658909488991577	870.997765222973	-0.0176401203997419	0.12367556279968	-0.142632222570226	0.886580647726318	0.967474688673841	0.0561020870392039	0.050106698957128
ENSG00000290119	0.351235918672763	0.159614900926782	0.0277699617709587	6.92432323763039	0.605693811017278	0.315081185654291	1.92234204577943	0.0545627327010633	0.286819070829653	1.38238149731678	1.67997243477343
ENSG00000235522	0.144648805166655	0.140482982923088	0.303172657447868	12.7067842597577	0.257480417934608	0.260838628813408	0.987125331496805	0.323581200846298	0.656405601735591	0.671350932615773	0.769479600142095
ENSG00000234162	-0.0112945423254308	0.155868221301374	0.942234147144735	29.6085430055952	-0.00347501739119805	0.25683245159998	-0.0135302893756216	0.989204720384691	0.99636808174627	0.134625845814147	0.0871449779185351
UXS1	-0.169518103353992	0.056891553671867	0.00288558274907177	79.965320166106	-0.224495684826212	0.105632861456668	-2.12524475556599	0.0335661953204894	0.220699753918297	-0.409947269312979	-0.49076999606766
SULT1C2	0.52346268000963	0.272178735911861	0.054451000687047	8.2525299331878	0.855141648811853	0.455593988218648	1.87698185429403	0.0605205809075969	0.302460893006719	1.97515076201905	2.33221750471628
SULT1C4	0.188812425677772	0.143115097292062	0.187067255086727	8.34399392131421	0.326504724758831	0.270808440571088	1.2056667217251	0.227946021338098	0.568302756190908	0.823353075916608	0.949961276112352
GCC2	0.0648417620389385	0.070057121564943	0.354676970148271	221.630174835683	0.132627039030721	0.116212381270183	1.14124706490934	0.253767123722352	0.594916542661517	0.396671423428769	0.443018558925016
GCC2-AS1	0.111352854913157	0.0812982462387181	0.170785765837541	24.535800089059	0.240902091014125	0.14952817285222	1.61108162039946	0.107161933777676	0.396733756290318	0.556753086171199	0.72613133103146
LIMS1	0.0552397584516047	0.042160426445983	0.19011881862003	633.380751158464	0.0956477217815883	0.0780403590152173	1.22561867972619	0.220342205023223	0.558549861321954	0.363623292221102	0.346326691082642
RANBP2	0.519666611029902	0.0983985883343216	1.28312116873721e-07	293.178477859454	0.696268974169733	0.153298863762468	4.54190564157461	5.57479938648127e-06	0.00137000694922777	1.96208546949188	1.91680432775664
CCDC138	-0.237710670410367	0.163671431684421	0.146400123187414	18.9474521657315	-0.299710777566824	0.288365534093509	-1.03934327141064	0.29864511702768	0.637126202086265	-0.644652128873699	-0.687439062671313
SEPTIN10	-0.128699760306232	0.058970308289371	0.0290763238668566	61.2385178879474	-0.17063083664468	0.10764602167457	-1.58511047589406	0.112941235822278	0.40713005714327	-0.269458886398668	-0.349926595779072
RGPD5	-0.117015568819513	0.191098945555858	0.540319612818215	6.4686691627294	-0.089977016194655	0.334393663696583	-0.26907512301518	0.787871873635219	0.930092927146343	-0.229244290580565	-0.139036586766824
MTLN	-0.0396176905412073	0.145339681548272	0.785170797289596	15.2781399487621	0.0156373900178771	0.245288469060961	0.0637510196779398	0.949168479507464	0.986314148165194	0.0371433662529115	0.137119247559526
MIR4435-2HG	-0.147759648542555	0.195395144677836	0.449523647293646	23.0348210547617	-0.186801100395664	0.310395410229895	-0.601816567639675	0.54729624563341	0.812622993151818	-0.335059120923509	-0.392207879531634
BCL2L11	-0.0328055704490138	0.0780283678833507	0.674170385103576	48.5947205556723	-0.019949857009389	0.141077135497783	-0.14141098725174	0.88754527492097	0.967474688673841	0.0605892894460839	0.0440673027858553
ANAPC1	0.0638758415735513	0.0397516349735451	0.108082160668629	84.0329631986382	0.118541992142752	0.076617033962825	1.54720152962681	0.121814657255496	0.421763244622806	0.393346922871573	0.406189607133673
MERTK	0.0242010744085188	0.0868924287853389	0.780615023922876	724.46131078144	0.0900283958320493	0.1390078717244	0.647649623832396	0.517211593597864	0.796037684758803	0.256794494102099	0.33163352845837
ENSG00000286904	-0.0277760498730641	0.184454795094548	0.880303417392043	6.09097270705565	0.0106769993192976	0.336092945341833	0.0317679959287401	0.974657069296941	0.992531452379264	0.0778998699300266	0.124149039412029
TMEM87B	-0.00240224932028696	0.0512496111471046	0.962614038354796	112.027137545087	0.0308295670292629	0.0912200096655428	0.337969346224575	0.735386288124809	0.909025089567318	0.165231298446832	0.176843073770983
ZC3H8	-0.0636079000621231	0.0763642229257571	0.404870561207223	52.1269177935428	-0.0325427772932161	0.1572784380599	-0.206911879941369	0.83607867843362	0.949474664845263	-0.0454260250970865	0.0111398970246814
ZC3H6	0.000835977317354303	0.0564436320665552	0.988183095506466	119.478156432763	0.0201708172494168	0.102065533108605	0.197626139158589	0.843337582046293	0.952652072957021	0.176376611800193	0.148973050694719
RGPD8	-0.438299184197694	0.133360105617412	0.00101410537209363	22.3439989038659	-0.592945297944177	0.220721765668042	-2.68639250936379	0.00722281841514699	0.0971583121338562	-1.33503674101226	-1.45417559542366
TTL	-0.115516965990546	0.0596464554400456	0.0527826906969602	64.8877498827207	-0.132852027878785	0.109688369377808	-1.21117697922186	0.225827583602165	0.56602002224868	-0.224086406346361	-0.251144253211083
POLR1B	-0.163427775362347	0.0973415981322665	0.0931695996605814	19.739134614144	-0.216891056400502	0.180215609507283	-1.20350871377619	0.228779521402345	0.568945817205094	-0.388985606808382	-0.470885753160326
ENSG00000243389	-0.642399161414989	0.24339500713478	0.00830706614653313	4.80190156527583	-0.999308129166266	0.432284412164135	-2.31169133340583	0.0207946993319021	0.170234120924008	-2.0375070916229	-2.5167149848847
SLC20A1-DT	-0.0578294638865355	0.204107959069756	0.7769255503438	7.51498681526307	-0.0540325240462477	0.361395872098919	-0.149510628697658	0.881150723143017	0.966723590991406	-0.0255378303917799	-0.0450505333992054
SLC20A1	-0.0205867120500783	0.0704903626034117	0.770248377132503	89.3585197521516	0.030293479015984	0.125849750061772	0.240711475399154	0.809778744366836	0.939132741889186	0.102644099351446	0.175441334766917
IL1A	0.0717273454934942	0.216379599817703	0.740275538255439	17.5440706189127	0.151345835135338	0.350660410328154	0.431602287220578	0.666030495810959	0.880165843430014	0.420370192480227	0.491963631299451
IL1B	-0.293971711509569	0.256385340153704	0.251546524127053	48.6984289409125	-0.356764130954367	0.377842774125595	-0.944213189679203	0.345060716443453	0.676266631000625	-0.83829111798833	-0.836619624025294
PSD4	-0.0258991188022846	0.0673805753064446	0.700703714758056	27.879228521873	-0.00526663281694836	0.1302143593893	-0.0404458681949414	0.967737662614297	0.991055817913702	0.0843598825441324	0.0824603418879693
PAX8-AS1	0.173529146390728	0.437158006558787	0.691405553873639	71.4391977854556	0.26692187704418	0.687567428600529	0.388211927937702	0.69785920683218	0.892582719174801	0.770751156476802	0.794166705918321
LINC02966	0.052950762225417	0.190701628743508	0.781271162904864	5.11178034216094	0.103246630691567	0.370019094971526	0.279030547597853	0.780221381811597	0.928504427663471	0.355745035675073	0.366195978855583
ENSG00000272563	-0.122336575250034	0.145780337885858	0.401365878967901	15.5921835053405	-0.152198497595408	0.243254066663555	-0.625677094253534	0.531526760335736	0.80530764239707	-0.247558105720633	-0.301730538524397
ZNG1B	0.0647634759954901	0.0579550769449076	0.263790351093263	98.126636997735	0.130433573987863	0.103753007944963	1.25715462685238	0.208697649576334	0.546669021354645	0.396401978889191	0.437283184455768
WASH2P	0.039125563585417	0.0955692172578115	0.682249778540217	60.147291661913	0.090685536220556	0.154230610571536	0.587986625252279	0.556541270212943	0.81791673738542	0.308161531412537	0.333351789808933
RABL2A	-0.340423307115654	0.153125231225542	0.0262043887558601	17.7670484062592	-0.4741638353213	0.247236643409034	-1.91785420147786	0.0551295008174923	0.288127281198576	-0.998168003310517	-1.14359112982419
SLC35F5	0.0535290573300813	0.0474809324181735	0.259581818065716	124.832683058833	0.103116397677991	0.0840622030596674	1.22666779985291	0.21994747495271	0.558359055036902	0.35773540907182	0.365855451385794
ACTR3-AS1	0.202799775739689	0.0924194507853336	0.0282109151441559	34.1591633806911	0.352926314532413	0.159366129807273	2.21456287455319	0.0267900826204577	0.195517113539023	0.871494672187573	1.01904726948971
ENSG00000270019	0.0916418970838473	0.127151692995306	0.47107634104279	7.19436436391769	0.15502965075249	0.228615813163563	0.678123042353042	0.497693681925806	0.786256343346505	0.488912003354783	0.501595907915313
ACTR3	-0.0525814904028847	0.0358568662814197	0.142531892259629	305.158981437288	-0.05231548356716	0.0618862528207537	-0.845349026361084	0.397915995650965	0.718520348795207	-0.00747537970796294	-0.0405608926098573
LINC01191	0.0204434357577683	0.153776374832338	0.894238751955081	9.75668667901743	0.0728304145040408	0.271920102676421	0.26783755149838	0.78882436445579	0.930275244584475	0.243861470902147	0.28666501466672
DDX18	0.0759652070147414	0.0619224490858916	0.219905381373269	69.0124243593354	0.14195621528792	0.105400440505998	1.34682753322878	0.178035784980071	0.509089124247107	0.434956044518321	0.467412072511601
ENSG00000236255	-0.0645270654663079	0.153721174960244	0.6746557266296	9.57438382875991	-0.0542985082412775	0.26180881833593	-0.207397552864726	0.835699393585928	0.949474664845263	-0.0485896043024849	-0.0457460169977996
CCDC93	0.0766677009354597	0.0310952653695394	0.0136793632014735	151.92369784791	0.141783570138801	0.0686227011029748	2.06613216705127	0.038816001665585	0.241384835952567	0.437373884821475	0.466960647683235
INSIG2	0.305131417226016	0.0591926385672718	2.53782681618384e-07	85.5289183616578	0.474435559591335	0.108551967138993	4.37058463421354	1.23914312955281e-05	0.00239924394735687	1.22369923905497	1.33676421882412
MARCO	0.503038127547015	0.322086526421183	0.118332631144983	8.86005833677321	0.751841421572926	0.538397309549259	1.39644349672245	0.162580984468716	0.488873496467715	1.90485363251862	2.06211268225615
STEAP3	-0.0677151907218698	0.0989405073321086	0.493720653997355	73.7674902219893	-0.0639890650727761	0.168443728558409	-0.37988392693758	0.704031578986527	0.894593125196458	-0.0595624789524453	-0.0710844523766263
STEAP3-AS1	0.241655731192098	0.140442252789217	0.0853094819909636	6.17673540738083	0.234230825081725	0.323960909799598	0.723021877011706	0.46966644370123	0.768852999772644	1.00522891861968	0.708687602702698
C2orf76	-0.135141190617091	0.0748001222927079	0.0708094646648389	27.9898694503673	-0.165209287403144	0.15179855241142	-1.08834560526887	0.276442564628172	0.617410762150567	-0.291628971229623	-0.335750570861367
DBI	-0.204630451801966	0.24298495630045	0.399702451758154	22.1371610106084	-0.224845789734871	0.377920155382983	-0.594955803579762	0.551873014169645	0.815532983971321	-0.530796786600046	-0.491685434752778
TMEM177	-0.493444429612182	0.339215381080482	0.145762281922093	5.27330826112267	-0.658151723411269	0.551538160391652	-1.19330224212212	0.232751024713223	0.572532985296869	-1.52483538973814	-1.62467444566638
PTPN4	0.0830535530974431	0.0834837712342595	0.319810836299461	80.8100254224418	0.128858777837487	0.142458566198224	0.904535130995114	0.365711714735356	0.692975979033676	0.459352681038588	0.433165477786795
EPB41L5	0.00385761468436921	0.0463881446237751	0.933724719385811	73.8651595915549	-0.0125326460367956	0.0955372934828872	-0.13118066861545	0.89563238800886	0.969429398640255	0.18677646921108	0.0634614949038246
ENSG00000224789	-0.0956151249290575	0.124274388136514	0.441663478240516	10.0692683275232	-0.0624482832835441	0.247526801536483	-0.252288975965053	0.800817708509313	0.935075140231298	-0.155588342510828	-0.0670556849406389
TMEM185B	-0.115974058132481	0.119084493205886	0.330115908858538	11.022370042585	-0.0783572161568036	0.223449319781845	-0.350671088340319	0.725835117986238	0.904745120244454	-0.225659623950715	-0.108653652380952
RALB	-0.147146749554958	0.0552252668337672	0.00771069092329596	50.4879532271645	-0.204525856888007	0.106980037233174	-1.91181328944784	0.055900146601172	0.289326842209954	-0.332949648043716	-0.438553781505691
TFCP2L1	-0.127529576474708	0.167435358670558	0.446260240580269	24.9825872671133	-0.222535585913486	0.295216121396355	-0.75380566908374	0.450965919390187	0.756086786130569	-0.265431353139638	-0.48564481693711
CLASP1	0.113474082379925	0.0273051859858166	3.24193336361734e-05	480.57342409381	0.186788776985952	0.0553468403759831	3.37487697070068	0.000738486970900071	0.0259419363321296	0.564053916982753	0.584638253339557
CLASP1-AS1	-0.12237478207146	0.130738152235598	0.349257940938227	8.35247700868573	-0.0934533051566363	0.260447646446637	-0.358818005966446	0.719731241655989	0.90215257843275	-0.247689605780598	-0.148126231949542
NIFK-AS1	-0.0292314588865166	0.0683273784281185	0.668786012573431	42.7727927319047	0.0273375239446179	0.121607165326285	0.224801917479684	0.822133374323564	0.942922490619353	0.0728906499688041	0.167712235411649
NIFK	-0.0661428947908575	0.103435167590161	0.522522202417688	21.7625267830716	-0.0372243102034729	0.179044824128777	-0.207904977899275	0.835303162299296	0.949474664845263	-0.0541509581429845	-0.00110116622720692
TSN	-0.220593714160809	0.116937262798072	0.0592373168900124	23.8522236668913	-0.26917617396612	0.208521695961999	-1.29087849935373	0.196745811983315	0.532895811957531	-0.585739068608081	-0.607598544359746
ENSG00000286481	0.446029505801742	0.454858064357338	0.32679471117695	31.4562815494488	0.676710478536736	0.683951578869365	0.989412846528406	0.322461191718091	0.655645436589576	1.70864162381959	1.86566364654286
GYPC	0.0506178464607035	0.0872051897194809	0.561614333568327	97.8773737051099	0.11382094148713	0.140764191062014	0.808593013808362	0.418749284582716	0.734650893421544	0.347715617065983	0.39384521464543
BIN1	-0.0474057380664142	0.129408539747031	0.714121684700027	339.65235094388	-0.0456652423457331	0.193873715191255	-0.235541173287387	0.813788725939113	0.940697071802436	0.0103385005679933	-0.0231721387567232
CYP27C1	-0.267420195681759	0.499992964080048	0.592755025269284	4.70020210408465	-0.339366440671306	0.782599449248612	-0.433640019804688	0.664549868751576	0.879118299459254	-0.746906234525319	-0.791128920173758
ERCC3	-0.130840744127505	0.0587787334753682	0.0260149980276408	73.620774948914	-0.16819580086046	0.102403923217163	-1.64247419021023	0.100491770725062	0.383682204390668	-0.276827714539106	-0.343559572919971
ENSG00000286145	0.156268487462787	0.115554717708879	0.176268730838645	56.3416382424777	0.238827138515962	0.198575704435791	1.20270069893261	0.229092163357152	0.569435997302167	0.711343501002286	0.72070583787322
MAP3K2	0.0907708206160413	0.049456627263723	0.0664520513767835	447.90537038871	0.148978809465879	0.084575591526829	1.76148705290013	0.0781560024561919	0.340345933341283	0.48591393642655	0.485774438252191
MAP3K2-DT	0.161698472655281	0.152038829978634	0.28753983209071	7.15898252813996	0.265695158752517	0.295667434435992	0.898628417631962	0.368850616836955	0.69619550449623	0.730032398737542	0.790959137694761
IWS1	0.0201350714628615	0.0288854888077232	0.485761938764684	165.479332675771	0.0810348501203034	0.0585854512414353	1.38319067965103	0.166606406808604	0.495015873658951	0.242800144108718	0.308117606638183
ENSG00000231731	0.435724356400637	0.134395731202603	0.0011865251607652	8.26203619163353	0.691789629348708	0.274172376307774	2.52319230210171	0.0116294785702934	0.125713243393225	1.6731734086263	1.90509193689402
WDR33	-0.0303175606013918	0.0347421854687389	0.382857135714318	232.01435589845	-0.00132261227876288	0.0645384536723204	-0.0204933989506187	0.983649777846354	0.994444152550117	0.0691525101470888	0.0927729907147885
SFT2D3	-0.388576276953419	0.1525650652561	0.0108667606012127	6.43067913525632	-0.5242382513829	0.299841575027207	-1.74838413030391	0.0803975340157049	0.344279580304142	-1.16390067053598	-1.27452347742522
POLR2D	-0.207475704347686	0.11787527626668	0.0783859192009155	14.5360012391339	-0.176079994564793	0.236039271250146	-0.745977538535059	0.455680983663543	0.758716259314191	-0.540589563554839	-0.364174810636966
AMMECR1L	-0.0674709281348537	0.0707470571031808	0.340239386537227	26.250684831727	-0.0668606305190193	0.124895504455001	-0.535332563095646	0.592419913061176	0.838654488646147	-0.0587217771185615	-0.0785928935076046
SAP130	-0.138953521555395	0.0549405201096973	0.0114334968431871	67.109995273822	-0.164412804346863	0.100146034952958	-1.6417305430424	0.100645858942787	0.383725823701492	-0.304750234090044	-0.333667962523906
UGGT1	-0.0557961578209664	0.0332783606683233	0.0936109761815121	126.616994311528	-0.0429370559752444	0.0581609642997464	-0.738245255941047	0.460365426457188	0.762640625446772	-0.0185396070492146	-0.0160385988320278
HS6ST1	-0.0700055864959653	0.0723248631265225	0.333078075465681	141.274349034976	-0.067806742305083	0.12172978922317	-0.557026696076596	0.577509189621888	0.829240652077873	-0.0674455524559424	-0.0810667443676913
LINC01854	-0.459851215457181	0.25413875062553	0.0703812110177675	11.3079234523339	-0.557720981865278	0.391544576435422	-1.42441248182444	0.154327103122517	0.475330453314691	-1.40921442178243	-1.36207262629113
SMPD4	-0.347604372541325	0.127139524672067	0.00625627030001858	33.5156054258357	-0.460540091028707	0.210945927443955	-2.18321394780691	0.0290200580869135	0.204323593549679	-1.0228837608334	-1.10796837146489
MZT2B	-0.255914265559811	0.190417263482959	0.178959487650253	22.0181515402059	-0.28946021516543	0.310530114278977	-0.932148612502623	0.351259728118551	0.679392775181923	-0.707305177841901	-0.66063634972915
CCDC115	-0.255302830682259	0.202679122834081	0.207799080163732	5.61892918870195	-0.28048714880822	0.353302372754354	-0.793901118244791	0.427252998645786	0.740622093013362	-0.705200744129239	-0.637173976410926
IMP4	-0.108742260085119	0.0821799833849344	0.185761974082709	18.4293255887914	-0.124754139047945	0.161217300384005	-0.773826002239163	0.439033693599697	0.75014958871818	-0.200769255126876	-0.229970255017479
PTPN18	-0.0638735919191799	0.060053261492105	0.287502825973211	208.183509488316	-0.0570955581266053	0.0967673800773059	-0.59002897547699	0.555171223748283	0.817532473187007	-0.0463404820927499	-0.0530596181667608
ENSG00000290596	0.625580409710425	0.360469884926284	0.0826596830331429	6.11279054902087	0.913838207690952	0.560144559384003	1.63143280137526	0.102799028337924	0.387512915377677	2.32661908829969	2.48569464643049
FAM168B	0.00693344730497865	0.0482026609421726	0.885627199947632	99.6298420769831	0.0642237529075716	0.0907963948948406	0.707338138061041	0.479356370376775	0.774453237591576	0.197362855593274	0.264160700159146
PLEKHB2	-0.0590910429055224	0.0654074886308681	0.366298085308741	75.4031554139432	-0.0527753792873998	0.114502644336709	-0.460909698576107	0.644863393218301	0.868766782824244	-0.0298799271811744	-0.0417634074076053
MZT2A	0.16440275166082	0.128100951313954	0.199357466268814	20.506729939467	0.31860173833956	0.217443041065875	1.46521929043036	0.142861098204419	0.458238447277678	0.739339973618588	0.929296900043319
C2orf27A	0.092392262419775	0.419022774737464	0.825485971320131	21.9868429550759	0.184706707486743	0.633315403195212	0.291650426556591	0.770553915876625	0.925374353067135	0.491494607271755	0.579194150964712
NCKAP5	-0.191711300616082	0.136306858908943	0.159585058031737	343.06515444747	-0.238173541855842	0.208743602215623	-1.14098606773021	0.253875720826146	0.594952839984838	-0.486331712243483	-0.526534245995962
ENSG00000286068	-0.311402480517603	0.23046034248808	0.176625169086046	6.83865316383005	-0.438848956595554	0.424663859173445	-1.03340311899797	0.301415287465284	0.639194483657295	-0.898284257543905	-1.05125136152575
NCKAP5-AS2	-0.0707319712885857	0.179848430737562	0.694107841066694	23.334145439671	-0.0307798539979486	0.275473881228112	-0.111734200936679	0.911034160690777	0.972239071765858	-0.069945620250693	0.015749510153389
MGAT5	0.0204618562012139	0.0432290633766425	0.635973741878427	721.926773797199	0.0602136473717309	0.0775727936254918	0.776221205367852	0.437618387546689	0.749419544794423	0.243924870298571	0.25367525523075
ENSG00000289534	-0.254872444233991	0.180101482810592	0.157021540976028	6.05000399032204	-0.332037795212956	0.323445399481833	-1.02656521238172	0.304625241795474	0.641935521460476	-0.703719442056919	-0.771966305208524
TMEM163	-0.35836376882951	0.241963052771875	0.138588416401815	558.520119842286	-0.554397842355652	0.375340922419761	-1.47705141976404	0.139661854375824	0.453161993440654	-1.05991540084615	-1.35338342945924
CCNT2-AS1	-0.164209930426251	0.141747590298592	0.246673439844873	17.1484606822144	-0.132503529616472	0.237201782260262	-0.558611020346746	0.576427217273079	0.828310290063272	-0.391677624462982	-0.250233015513104
RAB3GAP1	0.11820423634627	0.0207864865181903	1.29600735142633e-08	364.289170597027	0.189487115135749	0.0443232439599245	4.2751183849963	1.91035757521461e-05	0.00286540341699132	0.580334138864615	0.591693747469329
ZRANB3	-0.0812029381368502	0.0806893865611541	0.314240240230508	62.1628128575315	-0.107497143779169	0.140038636631089	-0.76762489528054	0.442710067657335	0.751175950840484	-0.105984545161016	-0.184847434208122
R3HDM1	-0.0121643004998221	0.0276002681816195	0.659407575443554	286.189869273328	-0.00285091916068146	0.0593507926704384	-0.0480350646117226	0.961688297331213	0.989975988728876	0.131632316182046	0.0887768421095156
UBXN4	0.0397883053557033	0.0370031101031895	0.282254212384284	161.680442982454	0.0955857041138141	0.0646351598259922	1.4788499691367	0.139180417369707	0.452106393891075	0.310442552949554	0.346164530053656
MCM6	-0.356476633689654	0.11679951175106	0.00227292770521376	12.0902399295415	-0.485337607974398	0.21226497640336	-2.28647050586493	0.0222267476865639	0.175426542257467	-1.05342026791464	-1.17280781171681
DARS1	0.19306433775313	0.0685906591616981	0.00488178943276938	227.387423400885	0.29659934336647	0.113573595980944	2.61151670689582	0.00901415833857311	0.110080912077063	0.837987287086374	0.871766019940236
DARS1-AS1	0.675001179023803	0.228561824229264	0.0031444286125995	6.70269126242831	1.03891231438007	0.397673463252506	2.61247583855099	0.00898890458110064	0.110080912077063	2.49671526185318	2.81273283680624
CXCR4	1.01005857309932	0.168328030276728	1.96666034483232e-09	93.4463364084583	1.44438323116893	0.262029547583745	5.51229143616831	3.5419178866729e-08	3.23301204812807e-05	3.64991423962834	3.87294008822582
HNMT	0.0680899928018036	0.0752964375519111	0.365840399746809	136.741575100064	0.13055733630936	0.126895226763322	1.02885931677216	0.303545788253071	0.641379608015732	0.407851168933712	0.437606792648787
SPOPL-DT	-0.0112413689701812	0.0581528552192025	0.846718342703003	95.7665813539959	0.0376450192750718	0.0982378398473442	0.383202840510031	0.701569372064531	0.894032210372221	0.134808857620492	0.194663814035008
SPOPL	0.208239917956584	0.0254335845045507	2.66495362908806e-16	244.133835360364	0.32707330359806	0.0555794358520925	5.88478991525687	3.98559926292697e-09	6.58381017469521e-06	0.890218528322087	0.951447970677596
ENSG00000241772	0.0856844099722088	0.145922012904745	0.557073976004838	6.46568261752972	0.178005417011228	0.250662084591249	0.710140974457698	0.477616719394174	0.773471557107864	0.46840755197204	0.561671915801025
KYNU	0.0643808406456627	0.0493223816069331	0.191788395768017	310.28270151385	0.120391753681823	0.0875537588115859	1.37506093759953	0.16911255334343	0.498921136526183	0.395085026324992	0.411026281025479
ARHGAP15	0.0174956561312776	0.0351014295188018	0.61817997998872	2258.44352541212	0.0579037921078272	0.0632126099953688	0.916016473802766	0.3596582545436	0.688343992034247	0.233715816718466	0.247635548807624
ENSG00000228655	0.229201984192309	0.0883371377339783	0.00946934303699314	114.247004170353	0.354718513728996	0.164323375870447	2.15866130944545	0.0308764525179202	0.211805260328495	0.962365670222332	1.02373343193818
ARHGAP15-AS1	-0.051799744244627	0.12769621924833	0.685001092075178	24.453641798931	-0.0579105271446753	0.221499880035877	-0.261447216744747	0.793747649124787	0.931950662787282	-0.00478476942291057	-0.0551905627718213
ENSG00000257277	0.396980783218689	0.101569952748023	9.2891296506042e-05	15.2139755993807	0.53806407601202	0.244440781957387	2.20120420047511	0.0277215710762727	0.198795710877491	1.53982595896903	1.50313722293629
GTDC1	0.0888677246518163	0.0528024177530061	0.092370488301065	397.362088232491	0.160393668310123	0.0871592170573309	1.84023759879143	0.0657333622026901	0.313786565404623	0.479363869604095	0.515621501554391
ZEB2	-0.160390453884496	0.0489857297089389	0.00105951039454223	1622.69214475381	-0.198855377793922	0.0809385023179399	-2.45686999510796	0.01401533955456	0.137983069466658	-0.378531767897899	-0.423726865922737
ENSG00000283118	0.351609471777368	0.191831832742438	0.0668167416377134	4.2032264543231	0.494881292744753	0.374621501959454	1.32101678669345	0.186495767035235	0.520469405316285	1.38366719065169	1.39022480909657
ZEB2-AS1	0.00955903434588623	0.0984204651504568	0.922627557907819	18.6407841890785	-0.0195935982311191	0.192879933305366	-0.101584430766567	0.919086537960537	0.974936839874242	0.206399588837107	0.044998832334497
TEX41	-0.408227732533496	0.142443994352649	0.00415848729509236	27.6207994497113	-0.649693353674021	0.307543366986526	-2.11252598305099	0.0346413597603666	0.224597633880124	-1.23153695878823	-1.60255787809197
ACVR2A	-0.0165164391354377	0.0475317593282165	0.728229107178233	88.446351173897	-0.00180379281908406	0.0910632682279472	-0.0198081274061991	0.984196434423801	0.994444152550117	0.116653145704177	0.0915148213197289
ORC4	0.0192300165926187	0.0482902429334333	0.690469916477152	115.173853868239	0.0566339505864214	0.0898593186348953	0.630251279964954	0.528530193319493	0.803038721516471	0.239685130473296	0.24431522388812
MBD5	0.0444118060334916	0.0363522847258376	0.221818809122633	625.048538468501	0.0989464395759772	0.0660161938471303	1.49882072579194	0.133920146324097	0.444279737766259	0.326355696039799	0.354952031103808
EPC2	-0.066259508518886	0.0327377631612297	0.0429755707746239	237.021433779328	-0.0633811152222886	0.0610739874366242	-1.03777594819821	0.299374376871236	0.637608605498966	-0.0545523187287674	-0.0694948122488192
ENSG00000289474	-0.444915876848889	0.26567838239017	0.0940047157791707	94.7231090547157	-0.41473466688817	0.456871419134836	-0.907771091642241	0.363999174686816	0.691999049949391	-1.35781004294957	-0.988198393354637
MMADHC	0.101505307372569	0.0659096497005471	0.123543908457236	27.372597001301	0.178440452560483	0.127915756059916	1.39498415251441	0.16302061849949	0.489241835768481	0.522859842929298	0.562809427333537
MMADHC-DT	0.00967560097449984	0.500265573215769	0.984569133339999	8.31742288072787	-0.115338802170512	0.782388472163868	-0.147418841501482	0.882801434629059	0.966980912602108	0.206800787316343	-0.205351452487653
RBM43	-0.158149066674737	0.119185250422284	0.184535774497341	11.0561824217922	-0.277038750896225	0.243270337114681	-1.13881023959623	0.254782310028468	0.595478024736797	-0.370817371842785	-0.628157259500547
NMI	-0.0910108766970814	0.0630363837719287	0.148799947645748	44.6346800676001	-0.110208243633971	0.117556042868452	-0.937495350683896	0.348503814202009	0.677015601960797	-0.139741462398876	-0.191936297074407
RIF1	0.0270557655134922	0.0402997563660545	0.50198930678345	163.396997067435	0.0727416411248695	0.0774735969849168	0.938921696626936	0.347770948704886	0.677015601960797	0.266619756646155	0.286432893998052
NEB	0.079026956775875	0.155851963905015	0.612109748940778	70.520213223061	0.171095607468658	0.2428436100933	0.704550584645496	0.481089959788266	0.775558041646808	0.445493960580388	0.543604454289906
ARL5A	-0.00238921149032789	0.0393625647705862	0.951600077903812	410.905736631233	0.0214652363515919	0.0636807327759959	0.337075837790659	0.736059731314595	0.909097594947816	0.165276171989237	0.15235763997518
ENSG00000288066	0.313986741001133	0.110428251969152	0.00446412932184212	29.9704699279193	0.492326774926355	0.207361754121624	2.37424098292297	0.0175850692909244	0.155730838855664	1.254177451164	1.38354536994864
CACNB4	-0.0516443659599462	0.0809733298333207	0.523607287068436	369.379635916347	-0.0728167936144615	0.130798326066088	-0.556710439686127	0.577725282993527	0.829243108095505	-0.00424998916666014	-0.0941668028632629
STAM2	-0.0812742884381365	0.0345041230610795	0.0184980472940919	123.111894613106	-0.0647257147478927	0.0686029812027746	-0.943482536955331	0.34543414343983	0.676488679293171	-0.106230118295536	-0.0730106110602124
FMNL2	0.0282778371082629	0.0504217860416085	0.574916315499377	1356.61272742213	0.033113650282488	0.0860613230156701	0.38476808306164	0.700409248013517	0.893533970286985	0.270825876966962	0.182815392691149
ARL6IP6	0.0288017865895911	0.0461743698966967	0.53278433595072	71.2596666110149	0.0860159589594673	0.0807113043781227	1.06572381182806	0.28654851029139	0.625414758840934	0.272629203850526	0.321141987654743
NR4A2	0.718165319484481	0.215140505508526	0.000843466149196916	43.3184617438418	0.860491542045562	0.32008071050284	2.68835801037104	0.00718043660719046	0.0968941915557411	2.64527739937335	2.34620616670372
GPD2	-0.0911067996357772	0.055381808369643	0.0999559417989184	290.743702612748	-0.110080043101214	0.0955604144933703	-1.15194187556449	0.249344958940849	0.590907812329192	-0.140071609522339	-0.191601084044724
CYTIP	0.025996964203255	0.0966677976586538	0.787982807096395	74.2353074777152	0.0373205473111274	0.163221645311477	0.228649498293614	0.819141349431233	0.941969163235151	0.26297557922992	0.193815399229378
ENSG00000234584	0.149462884207948	0.14817656401209	0.313127648572345	5.83623751413855	0.263048707308037	0.283485204224947	0.927909828758844	0.353454345561912	0.681509223667741	0.687920007429555	0.784039314605627
ACVR1	-0.00729702075731667	0.0437584924228007	0.86756150856254	94.9605214138727	0.0022996589920598	0.0753100514770412	0.0305358839485174	0.97563967546351	0.992888381997945	0.148384496921379	0.102244343921447
PKP4	0.053313820197114	0.137956907219729	0.699161421795615	25.2513859263962	0.126626794799456	0.251183019162196	0.504121636971365	0.614175903092542	0.85206961432333	0.35699460691044	0.427329388183362
TANC1	-0.111570164488736	0.14929448545929	0.454872809191055	353.754810495286	-0.136075864903766	0.226395144543209	-0.601054696549796	0.547803556309933	0.812769261126743	-0.210502323327012	-0.259573798339369
BAZ2B	0.0686092020703137	0.0309564950245055	0.0266702508168918	980.32778843255	0.123249925689266	0.060085087157765	2.05125650172811	0.0402419741137621	0.245583661508962	0.409638180974886	0.418499701590618
BAZ2B-AS1	-0.139096384471436	0.181021046021503	0.442250194876927	4.24013170692492	-0.0799299854499984	0.313316557130927	-0.255109357073005	0.798638637324094	0.934255139725796	-0.305241939008822	-0.112766059314254
ENSG00000226266	-0.121945087167669	0.0856824390993419	0.154671962752976	44.9925729424945	-0.187566530036214	0.155426761400726	-1.20678400775928	0.227515336453875	0.567744285206809	-0.246210683862835	-0.394209290783984
CD302	0.0490320652070859	0.0721138578037045	0.496551508151134	225.250786952131	0.0980418926817087	0.118558566278446	0.826949040961306	0.408265945468276	0.727222534453111	0.342257682536012	0.352586862267169
ENSG00000287091	0.00454387986870851	0.140656554599763	0.974228992676134	5.78482094092721	-0.019517185415333	0.288563423864167	-0.0676356869972549	0.94607564631677	0.984840394614044	0.189138453524981	0.0451986331538489
LY75	-0.28386151990941	0.069867020490594	4.84703569492962e-05	83.251342282949	-0.372379668836155	0.120303990450653	-3.09532266919191	0.00196598893105688	0.0475500482840543	-0.803493907645953	-0.8774504353402
RBMS1	-0.120568324623497	0.0529002854498573	0.0226574323067486	308.435644890672	-0.151232950229619	0.0913482185441153	-1.65556540280622	0.0978098613601126	0.380143618710729	-0.241472148953139	-0.299205868378123
TANK-AS1	0.299247704600516	0.162101504785091	0.0648847472540934	5.8489183704316	0.54751107710865	0.327292256370727	1.67285069063314	0.0943566929459434	0.373513292639664	1.20344870435487	1.52783881965286
TANK	0.0272846092748037	0.0443452542990478	0.538371889847549	406.856972454141	0.0698151307960495	0.0819864554435235	0.851544690136553	0.394466849113593	0.716710921192104	0.26740739003757	0.278780785441066
PSMD14	-0.0407391494779678	0.0658642585007899	0.536224731281046	88.2691745005527	-0.0307537114449892	0.124882867258338	-0.246260452855961	0.805480621426653	0.937282540631142	0.0332835341096531	0.015817866533762
IFIH1	-0.224290959216891	0.126171144947681	0.0754576789054553	49.9572537592663	-0.293904517453206	0.202798710085245	-1.44924253872061	0.147269861749081	0.465601574292804	-0.598464229415295	-0.672257112940273
GCA	-0.148400007074512	0.0595661611118806	0.0127259581990844	113.23656082434	-0.184610736494987	0.102819115886272	-1.79549040957699	0.0725755994011575	0.330380642827134	-0.337263103935137	-0.386480613790512
TTC21B	-0.0575099107033522	0.0690502896190666	0.404918083465469	67.5836036548206	-0.0133858162737798	0.123482408019903	-0.108402617736627	0.913676324720407	0.972871780962766	-0.0244379937348136	0.0612306634569985
CERS6	0.0741207099097881	0.0564872449981716	0.189463727341856	309.245368480653	0.144887338240896	0.102147445090731	1.41841372647354	0.156070010415981	0.477705069007383	0.428607662976674	0.475076241952303
DHRS9	-0.131099776523045	0.186293801528142	0.481603476395853	36.7078996789302	-0.171924245461149	0.292335919308062	-0.588105101378173	0.556461749212021	0.81791673738542	-0.277719251031147	-0.353308543409573
BBS5	-0.785444914766154	0.298794696518938	0.00857091577451305	7.19448317849071	-1.16689803952178	0.482387547254442	-2.41900531256102	0.0155630129144758	0.145913237002264	-2.52984129900488	-2.95492160061637
FASTKD1	0.0582729282984972	0.0459730239957356	0.204960082764397	118.543799834334	0.118601524226466	0.0812835738805055	1.45910813912811	0.144535346420424	0.460947639607338	0.374062842067497	0.406345268968424
PPIG	0.0512073222513607	0.0257565528786233	0.0467975427138397	217.70378068592	0.11465333202698	0.0477185556803904	2.40269912599422	0.0162745713945215	0.149226912799895	0.349744472095685	0.396021712267876
KLHL23	-1.22837186107227	0.361814785418301	0.000686212124993886	6.6783967059518	-1.80160220439773	0.569267420342333	-3.16477307504147	0.00155203945589129	0.0404765555241527	-4.05430519904393	-4.61451771526962
SSB	0.172359544799625	0.0645221222581411	0.00755525032965366	66.8395589924651	0.307769739941451	0.118088080476456	2.6062726966149	0.00915335549549872	0.110662942173111	0.766725627170143	0.900973874214513
METTL5	0.150494823534053	0.0897389346891682	0.0935367509219917	27.0092952080745	0.249782527564047	0.154229688732339	1.61954893131851	0.105329207349327	0.392649340932628	0.691471731393964	0.749351500064942
UBR3	-0.0364163903653421	0.0311602791912495	0.242532643897516	307.635739958872	-0.0144603666140104	0.0603909224110912	-0.239446029911188	0.810759741153813	0.939660686758985	0.0481615862821851	0.0584209771994733
GORASP2	-0.111005180458706	0.053954278204578	0.0396483913430212	47.3364391917299	-0.147796671398231	0.0982832332730894	-1.50378316296905	0.132637207816005	0.441796497301608	-0.208557763924919	-0.290220839898674
TLK1	0.0397490046983713	0.0233447764157312	0.088625396717723	282.993687470743	0.0961760999256559	0.0486105415558322	1.9785029511591	0.0478719959934722	0.268431872224915	0.310307288130265	0.347708270664893
METTL8	0.0323355994912379	0.0464536148887905	0.486376476356071	120.94599118816	0.0901293677298163	0.0850694217902747	1.05948019668003	0.289381143418367	0.628270749531654	0.284791864630098	0.331897545268873
DCAF17	-0.0157364322888122	0.0573354054053148	0.783729036110449	57.4329667032661	-0.0137685741110935	0.114779785425351	-0.119956437103188	0.904517656851811	0.971093524954059	0.119337769634558	0.0602298453517902
CYBRD1	0.0126888912492055	0.0819691916884224	0.876978410514131	136.929560198014	0.0497986535043346	0.134726284393786	0.369628344820822	0.711659428458065	0.898024670313579	0.217171915743812	0.226442594232147
DYNC1I2	0.00462889727834542	0.064061578254422	0.942397386488626	120.450986051598	0.0405432155958573	0.118117659206082	0.343244319844851	0.731414665258684	0.907363169337028	0.189431066049342	0.202241888387834
SLC25A12	-0.158390750491018	0.064863298084245	0.0146095298534258	77.3676934184763	-0.192184063427987	0.113783896447987	-1.68902691353902	0.091214272439522	0.36684453048591	-0.37164919807557	-0.406283010952129
HAT1	-0.0683449952603351	0.0521064073294204	0.189640676701717	59.9086457921697	-0.079921171807774	0.107969673222065	-0.740218706074967	0.459167298909933	0.761162379169382	-0.0617301372784476	-0.112743013796041
METAP1D	-0.245597134562539	0.0799296284700632	0.00212155061888881	31.582009214138	-0.357382559341224	0.154190703894578	-2.31779575755469	0.0204604237892654	0.169363780966907	-0.671795724446748	-0.838236662962196
ITGA6	-0.196327386748079	0.163140217295929	0.228811019347741	60.1324009877114	-0.249967342147765	0.248692132677236	-1.00512766309413	0.314835381246145	0.651227150687033	-0.50221933598457	-0.55737214847813
PDK1-AS1	0.416350836001939	0.16782479537605	0.0131063617652262	59.8722284557495	0.613284888050786	0.258774798154894	2.36995600971812	0.0177902017939835	0.157012555399694	1.60649371638632	1.69982124410543
PDK1	0.338635943300444	0.100085440460324	0.000715763964095607	108.128449200161	0.507754498790952	0.163725104905308	3.1012623206723	0.00192697499826234	0.0472645172798358	1.33901496078819	1.42388509355615
RAPGEF4	0.786300200326452	0.383456943054415	0.0403101376359028	42.0320175757955	1.13005485094165	0.584514497115835	1.93332219563017	0.053196519214993	0.284285061694275	2.87978371479012	3.05104827244988
MAP3K20	0.0160500663710141	0.152219618249866	0.91602652208043	74.9561264816379	0.0488562562108877	0.234903811055081	0.207984093537894	0.835241387299763	0.949474664845263	0.228740392617119	0.223978455861525
SP3	0.0566151848773545	0.0376516724717181	0.132669815835145	262.456980433649	0.110571865875142	0.0699972102757389	1.57966103848378	0.114184512705662	0.408405298315808	0.368357228484636	0.385349676786584
OLA1	-0.0377851501335036	0.0298349440730962	0.205343801880356	214.054105136395	0.00597741327934184	0.0629844809598872	0.0949029536839188	0.92439191041053	0.977638353317568	0.0434505952896755	0.111860771642566
CIR1	-0.0717553869607668	0.0620106859543759	0.247212914848527	83.9482854563633	-0.0703882412529331	0.1152701538413	-0.610637176296658	0.541439805324633	0.809654381326121	-0.073468007542741	-0.0878167325683686
SCRN3	-0.134219352653695	0.0954197897960411	0.159540199002201	30.9834692666904	-0.175727281552746	0.166263053294601	-1.05692321938402	0.290546630469935	0.629478462597324	-0.288456193622383	-0.363252552399545
GPR155	-0.0616194280938268	0.0901913014378995	0.494475352219746	223.458419165432	-0.0565359887772126	0.142960510163747	-0.395465773817233	0.69249917591401	0.891182977744726	-0.0385821115416168	-0.0515964812133227
ENSG00000236449	0.279143431891666	0.0592590156799617	2.47031268107528e-06	53.6358963379418	0.363225757492092	0.13432174152124	2.70414717214381	0.0068479951505681	0.0947083658323699	1.13425391221866	1.04597779313345
WIPF1	-0.0961274085246681	0.0268294424709539	0.00033979105961843	582.764165275198	-0.114906747582207	0.0471556867534714	-2.43675271198861	0.0148198101517434	0.141965782555569	-0.157351517803286	-0.204221735438751
CHN1	-0.843776326919062	0.453253581914585	0.0626596617247989	4.29106843629487	-1.04182178618759	0.684340611876134	-1.52237316930734	0.127915603742629	0.431854583939881	-2.73060608156554	-2.62787779728894
ATF2	0.0504559900538148	0.0314023194925626	0.108107031677301	138.457868524346	0.0920862795824955	0.0591650719598574	1.55642977405613	0.119605929744168	0.418126494180875	0.347158540438901	0.337014391017096
ATP5MC3	0.0764593358986972	0.177616022885419	0.666849827353443	18.7408406153567	0.150911807689656	0.300032054012466	0.502985616608102	0.614974384756448	0.852359833275776	0.436656735008795	0.490828755711157
LNPK	0.0972479506163181	0.0980864320232355	0.321465111547958	56.8302021173347	0.163390059712219	0.166851651100663	0.979253478370706	0.327454750694734	0.65978331150539	0.508206892282204	0.523456332022016
MTX2	-0.072041263416354	0.0537623874002507	0.180247374971098	75.4472485642109	-0.0624685336536908	0.0901715095024623	-0.692774624694344	0.488450999097395	0.781465378846491	-0.074451935795579	-0.067108634704443
LINC01116	0.129815236045167	0.186065751459224	0.485374371471085	5.41444335420449	0.235516760782472	0.333293575062407	0.706634566052985	0.479793602406312	0.77464086483263	0.620296823528418	0.712050009963835
HNRNPA3	0.00897136012862026	0.0418514437076724	0.830264754741583	303.932743192269	0.0450637028177456	0.0770797540396004	0.584637345814489	0.558791590819665	0.820143165680126	0.204376934454308	0.214061856563482
NFE2L2	0.0828689016196088	0.0325201636622153	0.0108270632559136	308.54194063319	0.152065084601654	0.065932079711607	2.30638992834446	0.0210888542534808	0.170890595120628	0.458717148442536	0.49384429269388
ENSG00000213963	-0.206284047026354	0.071868630421273	0.00410091240520732	27.4209738578041	-0.280994416441327	0.136981767494326	-2.05132713339362	0.0402350998252332	0.245583661508962	-0.536488122938645	-0.638500357171574
AGPS	0.02126960205231	0.0289370059874239	0.462320496761258	169.665038468741	0.040754556319435	0.0583508658026983	0.698439616255881	0.484902308360078	0.778560949683809	0.246704966205292	0.202794492676772
RBM45	-0.256578342455014	0.0635518433534067	5.40681471939687e-05	47.6871625185282	-0.351146710532566	0.125708788593068	-2.79333461456909	0.00521676974948852	0.0815974303901025	-0.709590794605636	-0.82193144388988
OSBPL6	-0.214082038726838	0.0862026855144589	0.0130108211184411	124.113521786495	-0.288520043174477	0.147333889758828	-1.95827344032495	0.0501979355944995	0.274852633368526	-0.563327214439697	-0.658178029980145
CHROMR	-0.0160398873414986	0.0668436881404871	0.810360385398994	73.3666702804868	0.00792447848120194	0.119189960156851	0.0664861240894246	0.946990804638001	0.985391702016856	0.118293339448129	0.11695187080782
PRKRA	0.0638852680699419	0.052042126406176	0.219609043094467	57.2815507099369	0.0988794082934029	0.107203535185843	0.922352123201818	0.35634493417573	0.685351544434741	0.393379366942929	0.35477676069867
PJVK	-0.591326972534042	0.20513067655534	0.00394302449942332	10.4267975100157	-0.822675506729875	0.34637044080426	-2.37513196801567	0.0175426769134821	0.155570921594299	-1.86172706989632	-2.0548638893058
PLEKHA3	0.136691971066218	0.0572775628233979	0.0170103606004926	42.3808600202456	0.269534609889167	0.109661128550198	2.45788652234949	0.0139757326942617	0.137957255144348	0.643965138082666	0.800998363118829
TTN-AS1	0.1072590423409	0.110158707733162	0.330216750167045	67.7523425236636	0.178305878282045	0.178636136159779	0.99815122581112	0.318206033370063	0.652496540955277	0.54266302113456	0.562457548518199
TTN	0.451233465513422	0.262535934453357	0.085660022630897	16.944388078208	0.946326609869564	0.444223269937462	2.13029499783473	0.0331472662733671	0.219931939619604	1.72655258810811	2.5706438700384
CCDC141	-0.103155374169385	0.355040698466288	0.771399169326587	5.32749851283299	0.679495991419163	0.650212869511582	1.04503620780311	0.296006235367073	0.634830552399839	-0.181540337213429	1.87294708127169
SESTD1	0.581257768565816	0.424002537757976	0.170411506890779	9.73831319880198	0.964534342988748	0.626148201638612	1.54042499916887	0.123456791617089	0.425014639028765	2.17406962852344	2.61825263773436
CWC22	-0.0289236501113819	0.0515579298375666	0.574802145494137	68.7358961910626	-0.00790117935066569	0.0949218474614949	-0.0832387860325918	0.933661672939637	0.980612348467803	0.0739500647768702	0.075571647228017
UBE2E3	0.00300761998006985	0.0498484751279613	0.951888631290642	143.8315647943	0.0234407652216232	0.0875709456297506	0.267677424893076	0.788947628209123	0.930275244584475	0.183850961398256	0.157523164669239
ITGA4	0.269461855810504	0.282925904491091	0.340888381923098	15.8400939106794	0.444131363695837	0.42923123730048	1.03471351826364	0.300802720969016	0.63880283294948	1.10093190877249	1.25752616029383
ITPRID2	-0.447420251008796	0.124748111683019	0.000335031278072715	65.4020330774656	-0.606646238812179	0.204665810761384	-2.96408196637911	0.00303587410743144	0.0601479615796378	-1.36642958626435	-1.49000020394198
DNAJC10	-0.189115548846016	0.0621612504376577	0.0023474795525485	115.456033333197	-0.247318556239556	0.107636690098021	-2.29771610418652	0.0215779523776185	0.173097710881097	-0.477397665895819	-0.550446221337459
DUSP19	-0.336638732223611	0.191701039847278	0.0790779822948974	4.2352294012221	-0.354745345093149	0.375575231500004	-0.944538711129424	0.344894429638568	0.676189922729558	-0.98514227108079	-0.831340992881839
NUP35	-0.1034174541556	0.0876099287880649	0.23782893692313	30.9531799677878	-0.124067931925034	0.149249133685532	-0.831280750925125	0.405815046158265	0.724520357846901	-0.18244236288886	-0.228175991267446
ENSG00000272800	0.135975528349008	0.102694339404882	0.185476453037829	24.495056188149	0.205771351398946	0.185608566372223	1.10863068133552	0.26758953672316	0.607915855961825	0.641499288876739	0.634273041458645
ENSG00000287621	-0.217735687712676	0.167207344297092	0.192851532641347	14.5892478714738	-0.210016381252364	0.283058078307408	-0.741955087479541	0.458114547642864	0.760390414901696	-0.575902326495479	-0.452910159495232
ENSG00000283839	-0.176942765871179	0.183409563373882	0.33467444389053	7.84770347220451	-0.219040416703264	0.324329337675456	-0.675364178501943	0.499444418265818	0.786534888159739	-0.435501438170436	-0.476505804524179
ZNF804A	-0.0124211203803315	0.156426144813739	0.93670997135496	208.22445226024	0.0164964729950663	0.236913081880225	0.0696309079437258	0.944487435656186	0.984519149754915	0.130748394713926	0.139365539375473
LINC01473	-0.0512527118535647	0.0455898637227445	0.260922727963822	283.740374109641	-0.0671516559522387	0.0787176283603082	-0.853070110863485	0.393620425291534	0.71592305932259	-0.00290199588817476	-0.0793538538178785
ZC3H15	0.121273800172199	0.039580823621958	0.002184329123695	84.9991905932699	0.223879239440478	0.0738607892368835	3.03109730824107	0.002436667058142	0.0537868653757347	0.590898949338486	0.681620738703041
ENSG00000227227	0.193608202258278	0.088129135708346	0.0280297741995794	17.0211490650241	0.312087856473904	0.187838227275298	1.66147147468819	0.0966187932926989	0.377697020338758	0.839859157406127	0.912264692546042
CALCRL-AS1	-1.60232005341594	0.498220328395296	0.00129951309937772	6.94918087852243	-1.8238556023377	0.7646701722412	-2.38515332302304	0.0170720045385424	0.153102657732113	-5.34135834509205	-4.67270490672475
WDR75	-0.0653250397095309	0.0669556723708706	0.329239877863793	65.136975144253	-0.0698828909675886	0.117102316981908	-0.596767790498847	0.550662425303955	0.81478988139838	-0.0513360683347583	-0.0864953652030536
SLC40A1	0.0829918371058659	0.0755453702215875	0.271955901752167	52.0355759680016	0.144199551844549	0.12949896316542	1.11351896818163	0.265485606455458	0.605911640849217	0.459140267226335	0.473277848788599
ASNSD1	-0.359276142826768	0.209954770157155	0.0870428450096107	8.10742654557882	-0.470407011493622	0.366423863254854	-1.28377831977184	0.199219531481737	0.535850640455717	-1.06305560541883	-1.13376795459882
ANKAR	0.0455862509270825	0.0536170170020323	0.395202880420561	134.174201830551	0.129241505959932	0.0989994418005419	1.30547711794497	0.191730433804279	0.528613422564161	0.330397895002395	0.434166218194892
ORMDL1	0.0708136666173531	0.0619341233429536	0.252884681037243	102.62022344747	0.127828880818255	0.108547100862071	1.17763514458747	0.238942092639107	0.579895742431803	0.417225496781486	0.43047254903952
PMS1	0.0198673054721363	0.0642407937918725	0.757121416416967	238.707887727194	0.0541409323993225	0.109115764664915	0.496178829572285	0.619768246076463	0.854741463457342	0.241878548369459	0.23779659123053
C2orf88	-0.290607751347516	0.45568674501279	0.5236456764683	4.38566905328894	0.0279152016575044	0.773785294004915	0.0360761594641098	0.971221631942149	0.991880092359034	-0.826713055576488	0.169222721305523
HIBCH	0.119963663584272	0.0618584939038593	0.0524618948290896	267.516951586571	0.195478399113338	0.107081146582964	1.82551649240967	0.0679231247059777	0.318760778155641	0.58638972733456	0.607359489339693
NEMP2	0.0499507633085217	0.114008252228271	0.661289964442425	14.3409726302113	0.1388312338887	0.21256286810627	0.653130225074363	0.513672328136099	0.794271658860689	0.345419653380986	0.459241010660253
NEMP2-DT	-0.204876584208475	0.316670624471721	0.517650970817935	5.67182270128359	-0.189110269759299	0.594283137263837	-0.318215776119762	0.750321266661622	0.916142010728805	-0.531643923969949	-0.398245792493357
NAB1	-0.0181674067528721	0.0545033778992243	0.738888024064921	78.1829493238979	0.0112086377860251	0.105940991759229	0.105800763235244	0.915740431216029	0.973564639809454	0.110970853050949	0.125539143940417
ENSG00000228509	0.248878813424017	0.181522000974287	0.170354091370209	4.08223473900731	0.447344131933518	0.396743781112253	1.12753911524311	0.259514612263335	0.600541642551454	1.03008928939054	1.26592676325124
GLS	0.0622165047854695	0.0375148641650114	0.0972267882546452	410.414526696723	0.113868006066139	0.0719542508731021	1.58250561550499	0.113534191391236	0.408116295861774	0.387635825245805	0.393968277005476
STAT1	-0.256296475337037	0.101077797291069	0.0112243418796089	164.567934407565	-0.330199572973141	0.16170585995123	-2.04197654353855	0.0411538581364057	0.247846200374799	-0.708620665672304	-0.767159803761249
NABP1	-0.15458192452575	0.0634255758103168	0.0148007731787964	163.961302134745	-0.19539757577816	0.11296423136274	-1.72972960928418	0.0836785959513774	0.350820887504664	-0.358539998615013	-0.414685559581661
SLC39A10	0.11131547820218	0.0578642140611436	0.0543876690616908	242.431257190794	0.200355305150419	0.0971178420665805	2.06301232489353	0.0391114572089636	0.241685353807227	0.556624443181509	0.620111405521384
STK17B	-0.0452927591121445	0.0863916998937785	0.600089289757594	86.9791989871845	-0.0488275134169867	0.145345899327539	-0.335940082540295	0.736916050274555	0.909448819889267	0.0176109416876631	-0.0314407039777479
ENSG00000272211	0.23686827723578	0.231029094504903	0.305233606973669	7.81762559125064	0.35519490684194	0.392620463046101	0.904677520081864	0.365636253755229	0.692935738801433	0.988751481899311	1.02497908338187
CCDC150	0.0876945618396663	0.182995827871208	0.631784843871037	6.01677653824551	0.139029610584125	0.330953933676999	0.420087499911131	0.674421533968323	0.884146438476949	0.475326083303428	0.459759717187143
GTF3C3	0.132501696872696	0.0461574384057882	0.00409633111935825	63.4276463400983	0.212795469554193	0.103065197487974	2.06466852769601	0.0389543743924502	0.241590929678795	0.629543071887412	0.652639392027012
[truncated: 10,595 more rows]
