# Supplementary material for: Integrative analysis reveals generalizable human neurodegenerative disease-associated glial states
Source: bioRxiv. 2025 Sep 25:2025.09.25.678630. Preprint. [Version 1] doi: 10.1101/2025.09.25.678630 (PMC12485690; doi:10.1101/2025.09.25.678630)
Supplement: Supplement 6 [file media-6.zip › microglia_diffexp/Mathys_2024_CR_AnG.csv]

gene	nebula_logFC	nebula_SE	nebula_pval	DESeq_basemean	DESeq_logFC	DESeq_lfcSE	DESeq_stat	DESeq_pval	DESeq_padj	nebula_zscore	DESeq_zscore
ENSG00000238009	0.217078004784928	0.250836305150579	0.386809949037515	4.31699370650275	0.282322221605086	0.459821251528778	0.613982543578494	0.539226862639883	0.930396378697412	0.677188264575675	0.757976675483197
ENSG00000241860	0.291930844872617	0.141405288890184	0.0389705844397657	7.50776385643192	0.285312529737899	0.313035511594506	0.911438220809535	0.362064522913786	0.882209868452041	0.892845302132914	0.764409721858982
ENSG00000290385	0.20763573649636	0.22701396916622	0.360381393259112	6.12280681182749	0.276997474400713	0.404471203911844	0.684838553948296	0.493445803706198	0.916054239817401	0.649984332105674	0.746521553073175
ENSG00000291215	0.05649267745985	0.168787408049742	0.737853493314435	4.71764440316889	0.0869946443797748	0.354735355668085	0.245238155683509	0.806272034264139	0.977082723210832	0.214529053174801	0.337768687894296
LINC01409	0.197359858289326	0.223888033159276	0.37804107505934	9.48642701617114	0.240992193331761	0.381510181757611	0.63167958512015	0.527596270573399	0.927450371232698	0.620378702582043	0.669063434176297
LINC00115	-0.0499546488934529	0.228730440270361	0.827117735511568	2.9253263774132	-0.162866212257119	0.501345128446432	-0.324858471771349	0.74528818833356	0.971233618327859	-0.092154234063856	-0.199756679675885
LINC01128	0.29043661071094	0.179496518535546	0.105649098805642	7.62574400945911	0.324028152149921	0.342106365271425	0.947156162653796	0.343559209636128	0.875438800742197	0.888540293634287	0.847698594905525
NOC2L	0.0915094449665428	0.194975616593289	0.638828134327685	8.8033166132862	0.134920913578397	0.348024460331698	0.387676525522962	0.698255429726329	0.965214591278155	0.315415169673218	0.440872414560431
C1orf159	-0.035511466488386	0.212001461556573	0.866972113698179	4.4235389339587	0.00738279017052411	0.44525979327597	0.0165808597183359	0.986770994192549	0.997309142690905	-0.0505422668128249	0.166499799390644
SDF4	-0.128059533250849	0.185832745382605	0.490752929825702	7.17542281253988	-0.268878512154981	0.353694985146017	-0.760198825109094	0.44713574717745	0.903876251486444	-0.317180672065867	-0.427820815997846
UBE2J2	-0.223206134159731	0.173999877382077	0.19956398395557	17.5174501410484	-0.357253760536696	0.300664879013675	-1.18821247665727	0.234749709396487	0.823841508217496	-0.591305662668931	-0.617942384097333
INTS11	-0.568380610988216	0.397680184250315	0.152935131278417	4.52112924517792	-0.894703625730179	0.643539691135874	-1.39028507185158	0.164442329130193	0.780076845308686	-1.58578102293578	-1.77415764817329
CCNL2	-0.176167711117382	0.126760102250366	0.164597954728101	22.5786541824355	-0.27282171510331	0.220411525439	-1.23778334440507	0.215796405815566	0.811674824778043	-0.455784192103573	-0.436303823871642
MRPL20	-0.112198229664089	0.166837550258767	0.501265527418179	8.98443375147003	-0.147033263196092	0.317843317805887	-0.462596678800995	0.643653489685026	0.952890039189497	-0.271482983917903	-0.165695274947268
ATAD3B	0.249034788135999	0.128423867473042	0.0524815161268015	8.10205987641362	0.415261136074616	0.295154699083317	1.40692707032726	0.159449015526759	0.779143095250866	0.769258321226526	1.04396800612392
ATAD3A	-0.207905683736591	0.270765484790208	0.442579802780634	3.6395194572087	-0.33546320709173	0.505718160800561	-0.663340241846735	0.507112668942576	0.919959988064501	-0.547223837481268	-0.571064392051205
SSU72	0.222557363132469	0.142286144703137	0.117781537768321	12.1698054118717	0.306614918983611	0.250826404440162	1.22241882655045	0.221549283347933	0.814489243522753	0.692974735570778	0.810237526836314
MIB2	-1.62276298920726	0.485321173605549	0.000826724085522088	2.91029668165147	-2.19620430487779	0.757776371989932	-2.89822220124194	0.00375284605176433	0.375557115481234	-4.62354124516513	-4.57407453138613
CDK11B	0.0905605210951603	0.103753108764948	0.38274683836327	17.4284428503084	0.10570489413942	0.19915583224854	0.530764743095768	0.595581814787529	0.942133022341372	0.312681243869869	0.378020026238175
SLC35E2B	-0.144088377908556	0.271025764428277	0.59497474047125	9.91963463849731	-0.25803155066496	0.422896968236231	-0.610152283051656	0.541760935487106	0.930396378697412	-0.363361059480649	-0.40448576047766
CDK11A	0.0488833176998303	0.125381822952236	0.696628512357272	21.2780614352441	0.0621439110909069	0.222761225968202	0.278970951164444	0.780267117717121	0.975275996226764	0.192605877225423	0.28430733454234
ENSG00000290854	-0.293851321046388	0.200618159122262	0.142994753291552	7.72660700401861	-0.466964050579679	0.375056451937472	-1.24505004024709	0.21311335682206	0.811175130071011	-0.794840113784032	-0.853962002277406
NADK	-0.0402932601245805	0.153537928999568	0.792988432927515	12.0292929972958	-0.0740156555295275	0.275452042654783	-0.268706141425459	0.788155825378724	0.976382322472195	-0.0643189979105856	-0.00861258128988077
GNB1	0.0922730249993117	0.0337995773222841	0.00633333086376055	162.999598796555	0.0914123832049605	0.0686993313707486	1.33061532595764	0.183315617002886	0.791984794017873	0.317615105007828	0.347272564242914
CFAP74	0.0257841009420705	0.213150816514255	0.903717596566303	18.232259601194	-0.00975234253793901	0.33653779229028	-0.028978446882801	0.976881780270423	0.996736934433626	0.126055180551318	0.129637008509935
PRKCZ	0.270561531885898	0.672292813702384	0.687355845971378	3.47757071003462	0.326848896729688	0.992244729668177	0.329403509997974	0.74185071510662	0.970567276929834	0.831278597009227	0.853766859408693
SKI	-0.091412144056273	0.0674611762964133	0.175406930172891	136.690607646666	-0.179102626137834	0.114814111508157	-1.55993565412131	0.118775087822729	0.743917752788451	-0.211596603663775	-0.234686057797469
MORN1	-1.44729611634207	0.430768740678453	0.000779993734002625	2.6639632425526	-1.78898956401001	0.674405201639644	-2.65269241645903	0.00798526001359671	0.429411431343415	-4.11800710715234	-3.69803393738845
TNFRSF14	-0.031936422096348	0.143938920899073	0.824411333102535	12.0883789454936	-0.0603215353423537	0.254090111924906	-0.23740213613736	0.812344832698788	0.977417673661216	-0.0402422771020893	0.0208475633931977
WRAP73	0.165287940403782	0.224952274671382	0.462480237126339	5.04784700283937	0.213779785705819	0.411522759462395	0.519484720565872	0.603422765247091	0.943761031583063	0.527976934100408	0.610521413595374
LRRC47	-0.505854288618268	0.278473229154988	0.0692894880103026	3.58098901141307	-0.798633838816301	0.508604862292829	-1.57024420729287	0.116358308548332	0.740039998184601	-1.40563767185043	-1.56748282836221
CEP104	-0.267732255747179	0.220277343024925	0.224201154505627	12.2954249389988	-0.426784828988983	0.369253269316659	-1.15580514636686	0.24776086753633	0.831307635049916	-0.719588991186775	-0.767524490035908
DFFB	-0.016459864223256	0.233757987922039	0.943864048887062	4.96854565663788	-0.124126006552088	0.420551295457121	-0.295150693608418	0.767878765745429	0.974597480756631	0.00434692777756808	-0.116414920619952
C1orf174	0.157604636511953	0.305037655062623	0.605384638918827	2.9590416111846	0.275582239699017	0.542446161474615	0.508036113574588	0.611428017092469	0.945305213931102	0.505840719174925	0.743476960320766
NPHP4	-0.00794280283685149	0.126672507870114	0.950002652782156	15.6858094300213	-0.0754884818911751	0.245798952264717	-0.307114742335747	0.758756036845914	0.97330496040852	0.0288852649352954	-0.0117810709127358
KCNAB2	-0.317202350925987	0.513145654371435	0.536474712786416	4.90048139417469	-0.736044152934648	0.763576668149228	-0.963942697095088	0.335074655806442	0.870204498959274	-0.862116304264519	-1.43283371059932
RPL22	0.00348837029445349	0.20588218141445	0.986481668238362	14.8301123349468	-0.0200926970746013	0.339303663063556	-0.0592174481500888	0.952778912415572	0.992760151956372	0.0618193918223071	0.107391815933802
TNFRSF25	0.118480883422014	0.582922556932739	0.838937121722366	5.56627611154494	0.10684616442595	0.88028552357748	0.121376714218504	0.90339265986474	0.989599468736613	0.393122047717529	0.380475239665845
PLEKHG5	0.036726980378616	0.340730688699647	0.914163161496737	13.9454470615609	0.0110084023915628	0.519404097339004	0.0211942925517159	0.983090667145177	0.997309142690905	0.157582494129091	0.174299574705642
NOL9	0.104391049542084	0.11710958503174	0.372716607715385	9.53018576546695	0.153186766731074	0.246376033286993	0.621760017349713	0.534099680555614	0.928975170448195	0.352528105915726	0.48016772300542
ZBTB48	-0.00328786102496982	0.138110463337935	0.981007334839156	8.96622393862001	-0.0468636480698095	0.272775037333945	-0.171803287162368	0.863592181170795	0.985123519455344	0.0422965257501918	0.0497995004843485
KLHL21	-0.730199152429521	0.491755606128959	0.137575028718715	3.76871310127183	-1.1030698815847	0.660106885060953	-1.67104738118714	0.0947123194158455	0.70656224437601	-2.05199322314333	-2.22241572979106
THAP3	-0.345195391532674	0.344900688364609	0.316897176860695	2.63163533420189	-0.548225066317227	0.61567258003071	-0.890449053764716	0.373224812683057	0.883236556672281	-0.942766500067183	-1.02877873004093
DNAJC11	-0.00116765637491507	0.114030480165895	0.991829915024857	20.8941933027774	-0.0616744900860813	0.216893655375454	-0.284353592452115	0.776139419506523	0.975123551639332	0.0484050054459554	0.0179369534412562
CAMTA1	-0.494685805588666	0.160120967626366	0.00200527109965764	34.7149675871604	-0.768015167520224	0.265665912561141	-2.89090595069652	0.0038413305843621	0.375557115481234	-1.37346037622142	-1.50161291674636
VAMP3	-0.0581553528103647	0.167669500873162	0.728707657054736	6.8128099289644	-0.144524617665213	0.347753999348432	-0.415594408507168	0.677706818931859	0.961013154269127	-0.11578111997137	-0.160298428761598
PER3	-0.316830502414619	0.578273245358645	0.583766991514288	10.7830051021292	-0.406085423519581	0.883175527275597	-0.459801490166134	0.645658713509599	0.952890039189497	-0.86104497887075	-0.722993883348708
PARK7	-0.00611274931856362	0.251861289355974	0.980637002469414	7.84197393612829	-0.0213636030002653	0.417308320624842	-0.0511938102942141	0.959171084048799	0.993105965021982	0.0341577959423063	0.104657717507843
RERE	-0.0766186891774545	0.0318030048869455	0.0159890634224383	314.647830192272	-0.148884169359897	0.0667153332033428	-2.23163345232962	0.0256391988159247	0.542983742120451	-0.168975473314341	-0.169677127204673
ENO1	0.136246347202914	0.175388733787998	0.437262044887169	25.4802170233296	0.169654761035313	0.276947385704261	0.612588418568714	0.540148517965718	0.930396378697412	0.444305774151037	0.515595299820277
SLC2A5	0.0813025023530069	0.0762794555161887	0.286491189471716	180.60985598597	0.070061288313588	0.130843587777981	0.535458324732504	0.592332968311952	0.940930767962209	0.28600814912499	0.30133997886725
GPR157	-0.796408887857755	0.325729128008186	0.0144850699466699	2.32298134217339	-1.03856507951758	0.637833003122722	-1.62827115315913	0.103467403316581	0.72330791808851	-2.24274878276103	-2.08364662482654
MIR34AHG	-0.111489249716363	0.0973480774442434	0.25209980900451	68.9647856594847	-0.209245434374995	0.163694715800203	-1.27826627360647	0.201155555327189	0.802023683871942	-0.269440355808735	-0.299532245773298
LNCTAM34A	0.0576934513219991	0.203299725046207	0.776575003962999	4.59976191002493	-0.0325987868576161	0.387149001438549	-0.0842021721262023	0.932895691216717	0.992014179984777	0.217988579006872	0.0804874796645564
H6PD	-0.152287270581849	0.155129155085324	0.326257262166628	13.5028527813213	-0.300830496152469	0.27744720786005	-1.08428013557164	0.278240610103933	0.840061882124163	-0.386982727049988	-0.496559081663067
SPSB1	0.00714067692045719	0.671518766692821	0.99151575684699	2.71934547004565	-0.118296682166774	1.04181632374739	-0.11354850127637	0.909595713228776	0.989599468736613	0.0723419802276625	-0.103874301912896
SLC25A33	-0.227559009903633	0.153614484361302	0.138509528076477	13.2036684873676	-0.352075789237397	0.27343088993483	-1.28762258470984	0.197877373659055	0.801872997645429	-0.60384664690794	-0.606803020519595
PIK3CD	0.0143117926566089	0.071427366434849	0.841192410963472	92.8258527430244	-0.0105222976737768	0.127931073463927	-0.0822497411212902	0.934448119710499	0.992014179984777	0.0930025399850061	0.127980604930061
CLSTN1	-0.844162449608215	0.186812482014744	6.22002161338487e-06	11.9489958802264	-1.30976966670854	0.327981800740972	-3.99342178056686	6.51265693462393e-05	0.0835620910885817	-2.38033062531833	-2.66708873488217
CTNNBIP1	-0.595555682336827	0.22299691735277	0.00756954727957078	10.1731728305229	-0.86067806005831	0.377315803403672	-2.28105489432021	0.0225451987614316	0.530976208410601	-1.66407458368221	-1.70095848868616
LZIC	-0.201031427791233	0.167885554727831	0.231138467295958	5.60927473779899	-0.271587000507215	0.334123867599173	-0.812833283831794	0.416313649741246	0.897169756114959	-0.527418554597553	-0.433647583810502
NMNAT1	-0.164272864118199	0.144338457478944	0.255075067064128	7.10378871402175	-0.30425898882034	0.298364207196887	-1.01975699993922	0.307843721185484	0.852291258548728	-0.42151418360376	-0.503934793914734
UBE4B	0.121167870276442	0.098569317864661	0.218972245742465	41.8747279383117	0.110061511088299	0.173212495993879	0.635413227300808	0.52515894347248	0.927450371232698	0.400863472415675	0.387392411166046
KIF1B	-0.254968920593834	0.238638788082038	0.285326438924219	16.0650071505034	-0.373952090295774	0.393891856168274	-0.94937756249527	0.342428617893512	0.875438800742197	-0.682816798638087	-0.653865481305795
PGD	0.145678965829845	0.144176043862182	0.312292091614905	10.1292254659095	0.185192548025873	0.30304087544708	0.611114087341044	0.5411240542684	0.930396378697412	0.471481905171691	0.549021722733193
DFFA	-0.474411267228388	0.204913613031474	0.0206032518752789	7.80157201290918	-0.694051461416632	0.375098548804743	-1.85031763953297	0.064267781734614	0.6747364742647	-1.31504780462767	-1.34249488263202
PEX14	0.0113546723455919	0.0745686255701757	0.878972846081985	33.6437031789406	-0.0183891308476754	0.142477321560121	-0.129067072894936	0.897304576067408	0.989599468736613	0.0844828391262653	0.111056695957964
TARDBP	0.321843459137331	0.163552042924829	0.0490870082424447	15.6905533003407	0.501806288138152	0.276238403105344	1.81656960979023	0.0692830403024824	0.6747364742647	0.979025943647168	1.23015249016246
SRM	0.520037778652745	0.22482088384249	0.0207160189652036	6.26489821396666	0.736447633141396	0.402461881398557	1.82985685646113	0.0672713462577022	0.6747364742647	1.55003967882803	1.73493614022142
EXOSC10	-0.162700985739372	0.205533257784987	0.42859150958583	11.983293343171	-0.230116493568094	0.341249717672472	-0.674334604985541	0.500098608185433	0.917457570160788	-0.41698547588631	-0.344432130914782
ENSG00000226849	-0.0526920244581792	0.241760590238441	0.827467089922354	2.97583871341829	-0.0874594638786294	0.454424043665963	-0.192462227951387	0.847380152497827	0.982463508679254	-0.100040832678937	-0.0375342304095574
MTOR	0.0313393041493326	0.0798343724998311	0.694648902760092	28.9600761888215	-0.0202884679692638	0.154373247401688	-0.131424766342266	0.895439297872442	0.989599468736613	0.142060166672128	0.106970654237931
UBIAD1	-0.0901902409725335	0.231224572035143	0.696496067508191	3.22435070359468	-0.189643054580321	0.467231610672786	-0.405886610084548	0.684825916872855	0.96141000700983	-0.208076202849155	-0.257361669132335
AGTRAP	-0.14583136375567	0.194240898807576	0.452787603426758	4.11962692337911	-0.245661317625121	0.368487472114082	-0.666674815878312	0.504979868609175	0.918937813387553	-0.368382741541777	-0.377873692660525
MTHFR	0.0153551053219934	0.0695415791330442	0.825244528421683	34.3942169272102	0.0209541618478441	0.139671458414803	0.150024651318621	0.880745166424124	0.987147014640904	0.0960084074764624	0.195695875348569
CLCN6	0.0348931057068941	0.0772547768515351	0.651511950211402	26.3479229364126	0.0324409639675707	0.162140517805722	0.200079316426273	0.841418549395861	0.982196721418404	0.152298954072474	0.220407419264329
KIAA2013	-0.0806709777931552	0.140838877673418	0.56678748190682	7.35387720965825	-0.189629724028525	0.300040639894115	-0.632013463560957	0.527378079621299	0.927450371232698	-0.180650441921614	-0.257332991131906
PLOD1	0.0350924588203626	0.204099021524954	0.863485958744482	7.67610212384793	0.019449361829698	0.35926174524393	0.0541370242926708	0.956825994366238	0.992855819357106	0.152873306386002	0.192458600836022
MFN2	-0.0893415115596152	0.189527304639748	0.637361368911879	9.5760047633327	-0.111254966047449	0.331653492104747	-0.335455433746227	0.73728155771612	0.970336206597341	-0.205630945319003	-0.0887254662916924
MIIP	0.282432488074765	0.134169879709156	0.0352881347947536	7.37823509348303	0.394124030996141	0.270015091077145	1.45963705000302	0.144389851028588	0.760174340580079	0.86547977416782	0.998495776781534
TNFRSF1B	0.0894640271464108	0.0884349617798553	0.311711930884259	155.021367606747	0.0705803772774171	0.143014190643814	0.493520097269244	0.621645143037635	0.946048330227843	0.309522156834431	0.302456694345775
VPS13D	0.125299512229679	0.0504770954418109	0.0130535739745925	109.145821966214	0.113258573138011	0.0946901803085661	1.19609628758691	0.231658986191916	0.823841508217496	0.412767064354719	0.394270247000547
LINC02766	-0.0115471022675645	0.145657870057498	0.93681348335257	9.87250569987035	-0.0177357724328019	0.271895475315227	-0.065230112462297	0.947990785899484	0.992014179984777	0.0185009891110751	0.1124622651489
DHRS3	-0.0659764793755355	0.103127566401865	0.522331242126876	59.2614021668689	-0.14425397486992	0.174826243774251	-0.8251276911045	0.409299100045538	0.895127430129262	-0.138314413075934	-0.159716195233793
PDPN	-0.0738940541241145	0.126458197377805	0.558994399042413	23.2604629134119	-0.174524575972395	0.229391884645559	-0.760814081291756	0.446768122563678	0.903763301968569	-0.161125581134705	-0.224837303850755
PRDM2	-0.00723975286001504	0.0630502083340761	0.90858367347237	67.5187457479839	-0.0644088066109899	0.123162483334926	-0.522958005286706	0.601003477497954	0.943415314992434	0.0309108083225819	0.0120546215110467
ENSG00000289380	0.156587579256065	0.240696463331228	0.51533032214816	2.38727549346951	0.392875190722727	0.483357175480431	0.812805127662025	0.416329795180684	0.897169756114959	0.502910495624636	0.995809148167358
TMEM51-AS1	0.0341817111362814	0.275192623639102	0.901148902984637	2.77524491731303	-0.0357583635454441	0.516640849184096	-0.0692131944307451	0.944819920657892	0.992014179984777	0.150249369241052	0.0736902860450731
TMEM51	0.0164463630908468	0.0961978170929069	0.864252076798378	57.8295766736389	-0.0297124497535555	0.158864491225998	-0.187030150817573	0.851636993106609	0.983180825077414	0.0991524086575339	0.086696853288238
FHAD1	-0.517725657307867	0.306576088493346	0.0912702961250447	11.7386481399566	-0.722863716794809	0.474481545038328	-1.52348120670619	0.127638358982926	0.752009188838814	-1.43984003745673	-1.40447865380426
EFHD2	0.146220136438091	0.0943079640911663	0.121032646489927	22.7212038978135	0.203511308695164	0.180453991346716	1.12777393936467	0.25941540206238	0.835123031652017	0.473041061110875	0.588430851056563
CASP9	-0.189108341036297	0.329728282270581	0.566287371969002	4.06084150814719	-0.281155588214828	0.594366133890598	-0.473034333861591	0.63618868420066	0.951351024179938	-0.493067185095803	-0.454232475313282
DNAJC16	0.0790092985448321	0.168390495198678	0.638924655823678	13.6547829036221	0.0844656530879897	0.292735266834209	0.288539382362245	0.772933888952279	0.97478618640638	0.279401244975373	0.332328071897073
DDI2	0.0418747471640798	0.0644673616426612	0.515983215775002	36.688575749788	0.0293981767026128	0.135272681180767	0.217325305050526	0.827954837747305	0.978914051828977	0.172413623231048	0.213861474593166
PLEKHM2	-0.0451134553382429	0.0560217736104661	0.420655633461334	50.7569625286963	-0.0920282473695714	0.10921275089005	-0.842651124704486	0.399423589350102	0.891280210738239	-0.078206367033898	-0.0473630489703055
SPEN-AS1	-0.325299733030475	0.212314452426956	0.125482931484781	5.08827145909987	-0.420712895702512	0.400143523294458	-1.0514049864876	0.293072626600637	0.84480861029254	-0.885445511741177	-0.754461947084594
SPEN	0.113772808838212	0.0586403697603084	0.0523579503407511	62.0820347340485	0.124104084572911	0.117727174145705	1.05416685207541	0.291806533354848	0.844511012446308	0.379557707124014	0.417602183018853
ZBTB17	0.130766195744739	0.134334014185887	0.330334323013715	8.24890885440007	0.159959521853361	0.26778973487431	0.597332537516571	0.550285385009242	0.931449744541566	0.428517018140569	0.494737943149428
FBXO42	-0.0861159171606178	0.0557769344930106	0.122604272041037	64.4584877229993	-0.16672315665527	0.112363882147586	-1.48377889290337	0.137867588441789	0.756626435999244	-0.196337749073756	-0.208054119631943
SZRD1	-0.0793004728896616	0.131501790279349	0.546483934764953	11.8524429973713	-0.10199797744002	0.241009110031799	-0.423212124332407	0.672140501627352	0.960675043581368	-0.176701907342313	-0.0688109175673523
NECAP2	0.0880289771058632	0.11982201900102	0.462543879001683	10.4720595756531	0.134155727280731	0.23600653634933	0.568440727769326	0.569735742029885	0.934325665761096	0.305387662536975	0.439226270176518
CROCCP3	-0.336583216321298	0.188948871907627	0.0748560312083971	15.5184193738047	-0.51755310221632	0.312178461931268	-1.65787575162783	0.0973425474122434	0.710897677924873	-0.917954132348958	-0.9627941696766
NBPF1	-0.0424397939432355	0.158335119190782	0.788670237645949	17.6125570885388	-0.0994058486970128	0.266596978471654	-0.372869374840204	0.70924566628362	0.967040708224896	-0.0705033340534127	-0.0632344740454315
CROCCP2	-0.0368950393594278	0.112780001539297	0.743560727299428	20.4733183721745	-0.129944925225061	0.201020012839416	-0.646427802832085	0.518002339524572	0.925380450608303	-0.0545284512550437	-0.128933153530264
CROCC	0.0830509046731924	0.186241872978234	0.655647554035526	12.6482328097359	0.0919131385083819	0.311073710947291	0.295470608006331	0.767634401992293	0.974597480756631	0.291045436479588	0.348349838539326
ATP13A2	-0.0838630141919096	0.304492460097033	0.782994335018055	6.88583380818754	-0.140412946501734	0.493108062789193	-0.284750863142471	0.775835019835828	0.975113416297356	-0.189846954875882	-0.151452995414315
SDHB	0.112317592506598	0.0995328984582997	0.259131222672777	21.7047381671821	0.145332668491164	0.183060150213506	0.793906638455505	0.427249784752719	0.900400060401895	0.375365112124105	0.463271210681863
PADI2	-0.235227503820808	0.158733523066663	0.13836640883528	205.200770436864	-0.445575187777281	0.241122971539065	-1.84791679089394	0.0646143810992025	0.6747364742647	-0.625940193108275	-0.807948166839089
RCC2	-0.0569384992616443	0.0579629449108579	0.32593934228543	47.8479978143609	-0.109852090861456	0.108264109101624	-1.01466766570205	0.310264272290564	0.854503639911822	-0.112275267272253	-0.0857074625509087
ARHGEF10L	0.133133556152256	0.0706926223580845	0.0596632862975326	67.0851092740148	0.13960266652937	0.125205039270668	1.11499239441615	0.264853680930419	0.838093648104241	0.435337573402297	0.450944264187929
IGSF21	0.108946281338107	0.0796484618302762	0.171362441906504	250.649144507866	0.0659249489521364	0.120856986838176	0.54547900520148	0.585424116220983	0.939669839280243	0.365652094175437	0.292441476854626
UBR4	0.0248280767112659	0.0577968672863248	0.667504984016084	44.0587400649343	-0.00939335056806121	0.123594466946822	-0.0760013842051913	0.939417996948603	0.992014179984777	0.123300798042829	0.130409307513311
EMC1-AS1	-0.117938276574472	0.151054198502242	0.434938988756044	7.78298364425968	-0.239035504626026	0.289837282783484	-0.824723107843208	0.409528809493525	0.895127430129262	-0.288020519576973	-0.363619588933644
EMC1	0.114839810423344	0.175302575437834	0.51240670212162	4.62269271740471	0.171011164159667	0.361408527005722	0.473179660636395	0.63608500740175	0.951351024179938	0.382631824293769	0.518513328269412
MRTO4	0.487248072838396	0.258508256509634	0.0594507266782134	3.22663471588889	0.599222309024208	0.533595877676277	1.12298901489592	0.261442159930094	0.835448208685633	1.4555699057371	1.43972346153754
SLC66A1	-0.287309739116722	0.266892647485649	0.281704028993856	2.2742747577403	-0.380681025191957	0.549981374586991	-0.692170758469466	0.488830099891248	0.914675340840389	-0.775993291429165	-0.668341431048826
CAPZB	-0.0149728513176958	0.0666585005463456	0.822274683808558	305.837867373443	-0.0773416190795148	0.112776631262507	-0.685794727273678	0.492842561745647	0.916054239817401	0.00863113125798133	-0.0157677227706051
MICOS10	-0.159663287590403	0.147358685901245	0.278586095017328	92.518811763939	-0.233502847502335	0.226872937239303	-1.02922301065834	0.303374891715295	0.850450768871815	-0.408233623811863	-0.351717190158258
NBL1	-0.660660177379061	0.400432034834968	0.0989698465569025	7.80382121895745	-0.968198436749484	0.594650453511403	-1.6281807758361	0.103486559817597	0.72330791808851	-1.85164585707705	-1.93226694884324
TMCO4	-0.104726687244547	0.10426949376167	0.315193207789469	27.0977109105438	-0.211716154832977	0.180634064221411	-1.172072143455	0.241168092810701	0.830317202995793	-0.249956870783195	-0.304847503794164
OTUD3	0.657878770560401	0.235914234422132	0.00529306269220618	6.63586964747495	0.727901437602143	0.451628683309324	1.61172543840312	0.107021699548408	0.724739202255368	1.9471706351676	1.71655071979025
LINC01141	0.10222189899729	0.0938734562861012	0.276183457797297	86.9454584585236	0.086795263405695	0.16630943966159	0.521890180030118	0.601746795934618	0.943415314992434	0.346278609170407	0.337339759838812
MUL1	-0.127191225194168	0.254861695580941	0.61773726113369	2.94409974276159	-0.0860742729209828	0.560906700281773	-0.153455597655979	0.878039003439638	0.987098018554458	-0.314679006892289	-0.0345542707284539
DDOST	0.314772144781823	0.150016934717673	0.0358835897637761	10.4451955451352	0.461534700271592	0.284215550126283	1.62388968536916	0.104399354333748	0.724739202255368	0.958652919674285	1.14351627046013
HP1BP3	-0.109612080414598	0.0628337204030535	0.0810756703238709	88.2801078508967	-0.190955446305632	0.118114572481321	-1.61669675717474	0.105943754260356	0.724739202255368	-0.264032080449542	-0.260185015910376
EIF4G3	0.12785469633525	0.0463447258498221	0.00580183695786847	340.496214212029	0.129235854790501	0.0793925025317074	1.62780931031727	0.103565325765517	0.723378749879756	0.420128754759187	0.428642154263746
NBPF3	0.502810125217237	0.411345865566954	0.221573914370597	2.62087798036096	0.591192261361899	0.676003683655862	0.874539999789205	0.381824246787184	0.884501196235214	1.50040542714684	1.42244842942812
USP48	-0.196250891480916	0.103736334021213	0.05851442791644	34.402151445229	-0.324280072670245	0.177690649124972	-1.8249698240574	0.0680055831698727	0.6747364742647	-0.513645445956515	-0.547006128098197
LINC00339	-0.159170021693182	0.232691242276575	0.49395016733291	2.98897722854967	-0.0397955337889212	0.475759334815222	-0.0836463541054369	0.93333761080276	0.992014179984777	-0.406812485188423	0.0650051264395329
CDC42	-0.0341809177334917	0.0686200569066472	0.618400543244821	45.0783799899044	-0.0669292907159252	0.133809090571608	-0.500184930859445	0.616944867985827	0.945305213931102	-0.0467088491032252	0.00663230701490674
ZBTB40	0.121494407181724	0.0849558074433012	0.152691336804114	21.633298586175	0.110672580047412	0.164528906782872	0.672663437759699	0.501161433164597	0.917639124117273	0.401804251437067	0.38870700310045
C1QA	0.331323765712724	0.0998617954869596	0.000907219418563903	73.0257515056994	0.464567974939291	0.168088704500407	2.76382625661896	0.00571279491117352	0.394871671696702	1.00633946747323	1.15004175069197
C1QC	0.30676830813231	0.0842981188351262	0.000273604850905867	90.3711489364097	0.436462476284469	0.138974028437428	3.1406046236976	0.00168599474861488	0.307483821293895	0.935593224158335	1.08957842442903
C1QB	0.229148915105474	0.0826234122238201	0.00554715271764222	129.841974202482	0.307041639876049	0.138189572657533	2.22188717984513	0.0262909310172664	0.542983742120451	0.711965525629479	0.811155530991285
EPHB2	-0.302548964437159	0.137882216206082	0.0282169668249537	51.2283243837036	-0.511081483074489	0.230234755835529	-2.21982767640689	0.0264304674407744	0.542983742120451	-0.819898722184001	-0.948871783013842
KDM1A	-0.211186626600672	0.111094229116475	0.0573061427915135	18.1376411263091	-0.370576493108322	0.21136923295792	-1.75321870606446	0.0795644733092834	0.6961627850409	-0.556676497094895	-0.646603563039057
ENSG00000240553	0.213971593416804	0.215138206890917	0.319941855163501	3.46532513737072	0.11406644430275	0.428554459731267	0.266165575255656	0.790111693968431	0.976382322472195	0.668238444204146	0.396008219288886
LUZP1	-0.0189054584047828	0.130201254966601	0.884551533757781	48.5984623769963	-0.046597060408974	0.222490122144525	-0.20943428840722	0.834109227947541	0.981610973074905	-0.00269902526359163	0.0503730102061556
LINC01355	0.0915555176560892	0.248300863721885	0.712330365716684	4.63036842811802	0.0612523055686857	0.463801703550958	0.132065719249683	0.894932310441172	0.989599468736613	0.315547908788103	0.282389224629045
HNRNPR	0.166257015535109	0.0694385917635357	0.0166519946353866	33.8900152468021	0.214877041940777	0.144028322239809	1.49190824831664	0.135723200050457	0.756029114726086	0.530768917300343	0.612881939645565
RPL11	-0.0334024128620427	0.0930606554802478	0.71964623600477	32.7310237046828	-0.0662848604720985	0.167884350772026	-0.394824533479648	0.69297238773604	0.963848985295288	-0.0444659141109939	0.00801866904195161
ELOA-AS1	0.182600833037909	0.186985362452977	0.328791248293262	7.15736061627624	0.179650335308924	0.35271599136054	0.509334251095206	0.610517953819631	0.945305213931102	0.577856766751358	0.537098767021247
ELOA	-0.174082660748494	0.195117467214515	0.372288882905056	9.26200674242585	-0.316834271276207	0.349252792846014	-0.907177487957554	0.364312946417952	0.882209868452041	-0.449776994712197	-0.530987984299861
LYPLA2	0.222824272164839	0.191916073811881	0.245621323545176	4.89929088225397	0.193625165940329	0.396029007905152	0.488916624982941	0.624900725168957	0.947616489718503	0.69374372190651	0.567162803753473
GALE	0.18496316995779	0.163679203122795	0.258461626973911	5.90267041683596	0.20404909992056	0.321906970264144	0.633875991418036	0.526161755038374	0.927450371232698	0.584662848942185	0.589587800688443
HMGCL	-0.0578872891897534	0.122180954290399	0.635654482711692	13.1194581356213	-0.0752115371024131	0.241236821677084	-0.311774697492451	0.755211754717476	0.97330496040852	-0.115008807174285	-0.0111852799137788
FUCA1	0.270932209709628	0.189666670388304	0.153158047503226	7.11457666517933	0.38113491465817	0.331343148215648	1.15027250966456	0.250031649613944	0.831307635049916	0.832346549557991	0.970552306051638
PNRC2	-0.076441009505034	0.123032924237225	0.534398758611855	9.28782202615758	-0.163209972104576	0.231637108641832	-0.704593374790127	0.481063322671229	0.91276461223308	-0.168463563923282	-0.200496209832178
SRSF10	0.000271113111199833	0.0956448273032128	0.997738333770075	28.9091999895259	-0.0488516664622989	0.173217800354432	-0.282024516893416	0.777924711265066	0.975123551639332	0.0525502157644925	0.0455226788503297
IFNLR1	-0.105797828076822	0.165162352282656	0.521802961378066	19.3680970792522	-0.199831949949234	0.276602664993362	-0.722451282072895	0.470017067597356	0.912611095092258	-0.25304291345605	-0.279281027778688
NIPAL3	-0.441970139669398	0.269659368719623	0.101214468891689	13.2032441349041	-0.6771667192207	0.423165172119605	-1.60024208946313	0.109544888268898	0.724739202255368	-1.22158231345603	-1.30617075656699
RCAN3	0.249202612181294	0.149248001909234	0.0949744585957472	8.63395658903409	0.252632801106446	0.270738162529027	0.933125935208194	0.350754949779716	0.877979072241904	0.769741835765141	0.694105860017016
NCMAP	-0.185910756574345	0.202749966466953	0.359170974252203	6.12153218147075	-0.486847272734256	0.385081208112329	-1.26427169770445	0.206132524356411	0.806117623181234	-0.483854687726356	-0.896736754757546
SRRM1	-0.0463542930671203	0.0561555130957072	0.409108833422191	43.0127273067694	-0.145154653304853	0.115036252356524	-1.26181660416914	0.207014786011119	0.806117623181234	-0.0817813200802415	-0.161653823693554
CLIC4	-0.00861080029445919	0.204364195136834	0.966391410799224	16.8999872408215	-0.0861598104747107	0.341800421350319	-0.252076372914718	0.800982032068907	0.976928598758644	0.0269607106680868	-0.0347382875673759
RUNX3	0.106141001150228	0.164424152892817	0.518582689321161	7.37051137745418	0.0953505787557556	0.326520680989258	0.292020029074032	0.770271310105082	0.97478618640638	0.357569856893228	0.355744799708275
SYF2	0.175193116458143	0.282685791833842	0.535425659807371	4.87638808857189	0.215701216193474	0.47335342125508	0.455687455731386	0.648614743799563	0.954404495273962	0.556514540981641	0.614654984747892
RSRP1	-0.0226518384032694	0.0869807571877133	0.794537071810803	82.8552272027392	-0.0888639503993466	0.146367504125531	-0.607128958919276	0.543765333227881	0.930396378697412	-0.0134926466023521	-0.0405557006128432
TMEM50A	-0.00617826733437071	0.233203524212622	0.978864095053977	8.46827723741922	-0.0539201863693743	0.391001255854072	-0.137902847016681	0.890317200314928	0.988685683854173	0.0339690332824121	0.0346187779241963
MACO1	0.224130567917745	0.0922611428832658	0.0151277494461042	25.88917811414	0.287063516042819	0.174537770246835	1.64470713494762	0.100030220733962	0.713716589709941	0.69750726477162	0.768176616641265
LDLRAP1	0.374640760558032	0.271584816674933	0.167752551894774	4.86428794271004	0.504150999667729	0.484239841239204	1.04111838129133	0.297820609578543	0.84751887329654	1.13113920484162	1.23519666532358
MAN1C1	0.132068490780176	0.124332016440286	0.288133864729018	59.0637716398697	0.150602349490885	0.197274714005727	0.763414359766924	0.445216318708471	0.903287776551931	0.432269034617685	0.474607869230459
ENSG00000233478	0.492141842918379	0.296809695510276	0.0972961370264653	3.69179064176789	0.67941186399448	0.537564115078323	1.2638713130907	0.206276219771362	0.806117623181234	1.46966924995301	1.61223515701021
SELENON	0.354698625123245	0.166799798070324	0.0334622204601222	7.69935387968563	0.455445874821025	0.32445601634254	1.40372146571692	0.160401807804474	0.779725210901862	1.07368431274409	1.13041738741602
MTFR1L	-0.328940839346447	0.334638203221245	0.325619961358547	3.70689467259618	-0.51553499930708	0.569371283952213	-0.905446083842804	0.36522911105541	0.882209868452041	-0.895935831154759	-0.958452627257013
PAQR7	0.0764115073696495	0.141562969842887	0.589355350943033	8.91980809961169	0.0958931097934754	0.291357055099908	0.329125751770772	0.742060640478359	0.970567276929834	0.27191680018509	0.356911946092842
PAFAH2	0.0378999041247632	0.200140202486708	0.849805365244534	6.42713745916415	0.049575893824138	0.370456598076007	0.133823757173213	0.893541940661719	0.989206622966481	0.160961781542612	0.257269773749991
PDIK1L	0.131785923792496	0.25292638146681	0.602335706417925	10.0313123975144	0.140228671599463	0.40902779472421	0.342834089536662	0.731723278677688	0.969479891106103	0.431454936456504	0.45229098816035
CEP85	0.168760402190226	0.180475217290054	0.349742401457159	5.76964531079229	0.202073989320498	0.378873826765555	0.533354312293365	0.593788337587345	0.941341678797693	0.537981375094469	0.585338747573119
SH3BGRL3	0.0537718449272356	0.206863850716621	0.794911340306684	6.99388867993139	-0.0444606259366654	0.386293725688808	-0.115095387214449	0.908369516077269	0.989599468736613	0.206690116362443	0.0549691191784631
UBXN11	0.408409265294889	0.309727031920613	0.187299416798776	3.41113614479157	0.509062344679396	0.586188941769696	0.868427069167398	0.385160581453595	0.887265567118846	1.22842897615499	1.24576243608172
DHDDS	0.158400375517717	0.17659273607076	0.369728915058632	11.5324715714356	0.204538750897453	0.318844089402573	0.641500839111375	0.521197335896137	0.926693008453732	0.508133307090771	0.590641186260229
DHDDS-AS1	0.00239694983150055	0.228277278493815	0.991622231815376	2.86904214800701	0.0780468477587953	0.442138069087038	0.176521438020374	0.859884308013965	0.984425550279168	0.0586749219064823	0.318519303527441
HMGN2	-0.14197374118543	0.352745607540761	0.687329367113062	6.45175003944339	-0.299635390227159	0.566376456490542	-0.529039275544397	0.596778204616561	0.942610861180661	-0.357268621429071	-0.493988051688888
RPS6KA1	0.0290569879831648	0.0506153293828426	0.565917146661252	67.5265549634852	0.0222707853714821	0.10326024608334	0.215676276362035	0.829240094729001	0.979051472246318	0.135484630692622	0.198528325989381
ARID1A	0.0205999368964783	0.0500535229384098	0.680663287972836	132.480087267787	-0.0155641219902577	0.0901415981214997	-0.172663035874727	0.862916300432306	0.984855203741906	0.111119188022866	0.117134134196636
GPN2	-0.0743917475402911	0.214200171258472	0.728365852373246	4.53631217164248	-0.0664721098912785	0.412609445852017	-0.161101764779081	0.872013250309247	0.986773721928517	-0.162559475795464	0.00761583958628273
NUDC	-0.15662538135269	0.200945079392024	0.435718374818217	10.5112505456994	-0.254540633050392	0.354356437914475	-0.718318071342127	0.472561190068053	0.912611095092258	-0.399481172217049	-0.396975753511444
SLC9A1	0.198560237826178	0.189105831976499	0.293720266238105	5.63944179223216	0.294433532135775	0.378102516918753	0.778713494253316	0.436148505254381	0.901934252280631	0.623837092331296	0.784031723610349
WDTC1	0.0601038467902265	0.0857872046278808	0.483542991566607	19.7154670165053	0.0994801729860938	0.174608735064917	0.569731937804306	0.568859524797285	0.934213055681425	0.224933121731108	0.364628790928252
TMEM222	-0.0494763671075716	0.186083259355293	0.790329351719658	6.70898662870269	-0.118776375064513	0.355628714839256	-0.333989832958792	0.738387230716244	0.970336206597341	-0.0907762658673263	-0.104906264680688
WASF2	0.0415629302061623	0.0636973636126582	0.514074618584933	174.073339348338	0.0269915643088231	0.1150750175408	0.234556247616936	0.814553171518214	0.977417673661216	0.171515253558958	0.208684132175539
AHDC1	0.125842899126828	0.156292427939103	0.420718171265673	15.7558413571011	0.204541611903817	0.277072215288254	0.738224912559424	0.460377786498064	0.910767220530472	0.414332605600038	0.590647341139861
FGR	0.378028471668121	0.227931976018535	0.0972136770668394	14.4810276483638	0.502442625796021	0.37339769070727	1.34559650019346	0.178432680972942	0.78709739387458	1.14089947233776	1.23152144261884
FAM76A	-0.456631357494742	0.243255171963097	0.0604947717296271	5.087830210326	-0.782444818594122	0.468266352548815	-1.67093965717418	0.0947335973695311	0.70656224437601	-1.26382245824534	-1.5326554081626
PPP1R8	-0.10295825144605	0.130343287381058	0.429585773739248	8.76162077846228	-0.184791994013303	0.267988448748026	-0.689552086579121	0.490475907189425	0.915297191418216	-0.244861865370346	-0.246925588229192
THEMIS2	0.0721404461743609	0.146602007497291	0.622660233058768	30.7705893340915	0.0624865163243971	0.242098866134425	0.258103300201752	0.796327184661259	0.976382322472195	0.259611530224424	0.285044380778962
RPA2	-0.251447315951594	0.167249137554385	0.132728279920192	14.9469305290661	-0.416629535012796	0.284755630015095	-1.4631125466798	0.14343658525607	0.759540986229932	-0.672670773133862	-0.745677418026283
XKR8	0.235393836336751	0.240464581552243	0.327623109211559	2.29539636289418	0.233903791561998	0.468127776238613	0.499658006712195	0.617315905994374	0.945305213931102	0.729957644711904	0.653814163770111
EYA3	0.151161676974947	0.0565559204340522	0.00752249958267521	56.8144062504401	0.175569573026114	0.118998358965239	1.47539490924745	0.14010640322102	0.757773050495516	0.487278035845551	0.528319827912664
ENSG00000289576	-0.126397095446417	0.133169994020444	0.342548926494949	10.6617386454443	-0.229814839262713	0.263021597448478	-0.87374892971567	0.382254998099057	0.88475952640729	-0.312391055377884	-0.34378318236173
PTAFR	-0.0526126872668628	0.0748281380224293	0.481984909380813	52.6091185283926	-0.111766634341065	0.139226653770939	-0.80276751120477	0.422109123690082	0.898082866860646	-0.0998122558657209	-0.0898262176910998
DNAJC8	-0.14835452917782	0.119710520423605	0.215242826469812	12.9546672312162	-0.230619660542169	0.239318754454014	-0.963650596746204	0.335221130703493	0.870204498959274	-0.375652183550528	-0.34551459343544
ATP5IF1	0.348668966532006	0.460177427697254	0.448640319703393	3.0629128120964	0.49797726146825	0.753429549994007	0.660947346002305	0.50864608136653	0.919998131536872	1.05631238259762	1.22191510958241
SESN2	-0.115005407120067	0.153183627079914	0.452792126701036	8.5374426334876	-0.157625796216919	0.293811310132393	-0.53648648224567	0.591622375857825	0.94088818380948	-0.27957068738172	-0.188482978800351
PHACTR4	0.0457587587798671	0.0517981445186884	0.37701729296441	71.1826003868999	0.0231643850987268	0.0990625398941024	0.233835969918492	0.815112323628843	0.977417673661216	0.183603772301108	0.200450726033602
RCC1	0.150868033480426	0.156444262125869	0.334867247570294	7.91422675725167	0.20576080792636	0.301512190291193	0.682429482296026	0.494967418674465	0.916362536639192	0.48643202537952	0.593270196111937
SNHG3	0.380699479523844	0.127295812883909	0.00278368207365651	9.01110744436185	0.514212741228409	0.267635481030214	1.92131752953323	0.0546916885028739	0.66432903853737	1.14859486025868	1.25684247813154
TRNAU1AP	-0.305531678384015	0.172088735524295	0.0758267467058755	15.2956872679298	-0.491460101997554	0.303046413938021	-1.62173211558962	0.104860719164556	0.724739202255368	-0.828492160360911	-0.906660328936657
SNHG12	0.314250224502104	0.163274078819913	0.0542695034005865	12.9028195204302	0.399527683322104	0.286941469269872	1.39236647926391	0.16381144974612	0.780076845308686	0.957149225475995	1.01012064768701
TAF12	0.0128983672786433	0.124695717321117	0.917614770805677	9.94430740137422	0.0341903801131479	0.265567652759429	0.128744520493692	0.897559806271331	0.989599468736613	0.0889303480753446	0.224170936164661
GMEB1	0.0555866112965695	0.125717291415863	0.658376573178424	13.4745305400527	0.0594131382744029	0.240528026220498	0.247011290983353	0.804899485847524	0.977082723210832	0.211918603866866	0.278432626187862
YTHDF2	0.117006820551403	0.0898870279267326	0.193015625689583	28.7644142975402	0.156242802575087	0.166698510184661	0.937277738127409	0.348615711122871	0.877164005281683	0.388875154326756	0.486742169329151
EPB41	0.034266248144677	0.080445688180389	0.670140591021932	110.170970278548	-0.00638725890392351	0.148965313553656	-0.0428774910853518	0.965799191757323	0.994061797651211	0.150492927144442	0.136876308981506
SRSF4	0.199273397286645	0.0623696031833544	0.00139811303801953	61.8652071923701	0.238116561602	0.114800171443866	2.07418297905968	0.0380623203896146	0.601644980984229	0.625891761951982	0.662877091011778
MECR	-0.115915985205828	0.307116746898496	0.70585187076324	4.97921800812492	-0.221886372392272	0.508651261744592	-0.436224952300792	0.662673525728813	0.959101187327049	-0.282194135900302	-0.326726680890612
LAPTM5	0.0507474785191978	0.0641686600371794	0.42903431414132	132.739446032437	0.0528585348856753	0.114969310537454	0.459762128159021	0.645686969629164	0.952890039189497	0.197976674103191	0.26433171561217
SDC3	0.0869884129006056	0.349981092960237	0.803707535709241	4.82144217262613	0.116491100446781	0.560913835886242	0.207680918162279	0.835478117927743	0.981808120439666	0.302389713579647	0.401224379205225
PUM1	-0.0118666131562824	0.0373576884621786	0.750751591432496	135.180931162173	-0.0640861325427251	0.0776384151335247	-0.825443595577112	0.40911979288507	0.895127430129262	0.0175804526070833	0.0127487898553162
SNRNP40	0.0927608248939767	0.155138801391757	0.549892313038015	11.0401203676488	0.0715483173390017	0.30312407216946	0.236036408546937	0.813404418297365	0.977417673661216	0.319020495639379	0.304539022663992
ZCCHC17	0.469081455928525	0.187408217488069	0.0123147980806676	13.0854442362506	0.688155052713977	0.326997222097384	2.1044675801834	0.0353376797375903	0.59624608329786	1.40323042495547	1.63104436863879
PTP4A2	-0.135563951164644	0.139436598334941	0.330937897020489	15.1359603633604	-0.311889992771523	0.264332495820706	-1.17991543870972	0.238033848832299	0.827631921708221	-0.33880150213704	-0.520351363756846
KHDRBS1	0.00902263568710247	0.0676932130049494	0.893966286802742	50.1984801970142	-0.0308707230207689	0.131291607408078	-0.235130970137468	0.814107081741266	0.977417673661216	0.0777640544194251	0.0842050613681838
ENSG00000203325	-0.141151730316333	0.406553780571003	0.72844798571698	2.23652541304427	-0.267022806195009	0.70667909965297	-0.377855813658755	0.705537708694045	0.966033106430503	-0.354900342167233	-0.423828637944581
TMEM39B	-0.168040312207472	0.194026044189451	0.386451277942439	8.32789644548209	-0.285703387605802	0.354258372221284	-0.80648309259249	0.41996435294138	0.897698447783923	-0.432368503802317	-0.464016150804403
KPNA6	-0.0554628118133661	0.0641572766206292	0.387323155632995	34.7412320538669	-0.137300974102766	0.129999340731341	-1.05616669538744	0.290892063669368	0.844511012446308	-0.108023693342883	-0.144758212845571
TXLNA	0.26511634194497	0.113157835127231	0.0191350320501195	13.8072381086037	0.366303491925691	0.227401198367117	1.61082480899828	0.107217912154594	0.724739202255368	0.81559056793483	0.93864548373793
TMEM234	0.496298730412222	0.255224959289723	0.051828673189306	2.63456686150205	0.660901680061013	0.485356935505814	1.36168174741802	0.173298344019772	0.783933281531499	1.48164557631993	1.57241422004333
EIF3I	-0.256784733936746	0.444543999529283	0.563509719944804	2.32146304207414	-0.634109723647265	0.759255095554797	-0.835173484326652	0.403620036768468	0.893139870186039	-0.688048302557384	-1.21354229253466
HDAC1	0.0181880208597633	0.103141879645762	0.860026977515753	14.0946964190797	-0.010843807265865	0.198081021944869	-0.0547443018992659	0.956342174448038	0.992855819357106	0.104170264418826	0.127288941722023
BSDC1	-0.206147232730227	0.133617653955501	0.122875828900277	20.9304992164367	-0.341257961702124	0.23134474333368	-1.4751057524999	0.140184114142123	0.757773050495516	-0.542157599055607	-0.583530640842057
ZBTB8A	-0.511645610767079	0.246422873653925	0.037867039190823	3.14144813921346	-0.668880263558784	0.506875741617715	-1.31961387898349	0.18696396664271	0.792757054610522	-1.4223229355851	-1.28834411422902
ZBTB8OS	-0.0749465293721287	0.137621663095812	0.586039793466602	17.5338019100625	-0.113760300922445	0.242033574205913	-0.470018679415369	0.638341672103234	0.952047718121988	-0.16415784676181	-0.0941151902672484
RBBP4	-0.252853600337653	0.0838465500660603	0.00256411403232961	22.5634880618489	-0.402633193500028	0.167357927837134	-2.4058208577478	0.0161361751773473	0.472431351025669	-0.676722391272938	-0.715567104960233
YARS1	0.0245756472806186	0.149201874105978	0.869169045447628	19.0475683780268	0.0410538488217921	0.265548740037139	0.154600051260083	0.877136629583219	0.987098018554458	0.122573528601324	0.238936308340511
S100PBP	-0.01856888444495	0.0829155302235778	0.822796664870957	37.8150833305926	-0.0487378717077948	0.147325788525777	-0.33081697505571	0.740782737935951	0.970401448899443	-0.0017293286827882	0.0457674853721102
RNF19B	-0.316046924859264	0.0954036885212858	0.000923892115504025	23.6775382163968	-0.548881966067202	0.194039588984702	-2.82871123846008	0.00467358467772036	0.381857228706764	-0.858787429069215	-1.03019191770191
ENSG00000236065	0.77260978015372	0.225043189512508	0.000596585001722346	2.96752134754221	1.01802253708572	0.47111680780036	2.16087076544533	0.0307053237443675	0.571215720726126	2.27771987840086	2.34068790053483
AK2	0.0571304005517927	0.0863528244953442	0.508232270583002	18.6454099905507	0.0636957356111956	0.174880922907651	0.364223464470344	0.715691146500248	0.969479891106103	0.216366384565689	0.287645772811144
AZIN2	-0.329566035167274	0.284871331418071	0.247315525409243	31.8730918956912	-0.545765530161168	0.429139769042766	-1.27176637900176	0.203456137925997	0.805148796451789	-0.897737070472529	-1.02348753279566
TRIM62	0.150567594675242	0.231064036370808	0.514641742188226	4.05131725510499	0.268948583031193	0.414864245036478	0.648280940690719	0.516803258962329	0.925119964243029	0.485566437078299	0.729205982518554
ZNF362	0.0143307381842891	0.0916737013380798	0.875778168425483	28.3613314886556	-0.02048911149343	0.172732754586894	-0.118617407233686	0.905578473742152	0.989599468736613	0.0930571235702072	0.106539010059928
ENSG00000225313	0.346980211987456	0.180261515592414	0.0542454652953868	9.9149916285014	0.422564978781661	0.328358455550404	1.2869014689247	0.198128633245284	0.801872997645429	1.05144694527003	1.05968075436557
PHC2	0.0557800723687187	0.0757022308102344	0.46122254229915	158.167159296651	0.0219912537008627	0.125196301630676	0.175654179991163	0.860565634561348	0.984425550279168	0.212475980736647	0.197926969834521
ZSCAN20	-0.173467609672706	0.23243793229506	0.455488339978129	3.14224464645784	-0.200766030625752	0.47218915512629	-0.425181367352786	0.6707044659855	0.96067011000906	-0.448004983218772	-0.281290514441562
SMIM12	0.262751687181457	0.137717292963351	0.0564033313400899	10.4930391672975	0.322964485040876	0.277575538485084	1.16351925967076	0.244618888594916	0.830779098318107	0.808777807850544	0.84541032910248
TMEM35B	-0.0433665028558554	0.200198047528064	0.828506048270221	3.31080464476969	-0.0336941463619933	0.423611081257674	-0.0795402855420061	0.936602889869995	0.992014179984777	-0.0731732567783137	0.078131034048637
ZMYM6	-0.0445377979942935	0.0641074242073613	0.48722015141879	41.1989860234006	-0.0985109056935848	0.125514364965114	-0.784857619452289	0.4325370526301	0.901810370843451	-0.0765478520423656	-0.0613091842127343
ZMYM1	-0.101288585323058	0.0997973603984671	0.310133223875477	14.8173785110714	-0.183683987242408	0.191337248725893	-0.960001194046386	0.337054613983988	0.871792792979443	-0.240051423316679	-0.244541934563659
SFPQ	0.0118596817899317	0.0605690938516228	0.844763437787054	79.7223843600504	-0.0370044363155889	0.113954578996835	-0.324729700564439	0.745385654010767	0.971240548061995	0.0859378118511099	0.071009611157431
ZMYM4	0.0330340406671645	0.0471557709938184	0.483596265308667	109.93159223952	-0.00802909407636893	0.0925932733224247	-0.0867135785167713	0.930899182979298	0.992014179984777	0.146942838544665	0.133344230902382
KIAA0319L	0.0779660615460492	0.0467422338865009	0.0953156612804278	74.1200471277063	0.108415464590121	0.0935101477348761	1.15939785377631	0.246294051213903	0.830779098318107	0.276395595485467	0.383851273266817
PSMB2	-0.214301348533147	0.189516759525065	0.258148616871268	6.43230076725151	-0.411882297378512	0.366800293081647	-1.12290612943112	0.261477364036505	0.835448208685633	-0.565650260869057	-0.735464691276452
AGO4	0.0842011173070614	0.0533058580018494	0.114202007145901	98.4469842930143	0.0726242566271239	0.10288732072277	0.705862064605708	0.480273920786322	0.912611095092258	0.294359291356577	0.30685368959148
AGO1	0.0470861548285666	0.116377218686025	0.685771987181897	20.99636090402	-0.0149886686553256	0.233670765057117	-0.0641443898712014	0.948855256593407	0.992014179984777	0.187428106811226	0.118372106280548
AGO3	0.0092690198866563	0.0487483845276418	0.849199393324489	88.7048181165015	-0.0285510125023306	0.103789951424842	-0.275084554047658	0.783251278062226	0.976037898941744	0.0784739070651557	0.0891954518833818
ADPRS	0.228730272670727	0.138804666802149	0.0993819734125208	7.58421515362596	0.291686878684077	0.259117978381837	1.12569139550111	0.260296167091329	0.835123031652017	0.710759383188288	0.778122851264018
COL8A2	0.187049771690803	0.144269802535303	0.194793799407895	8.23967338304007	0.172457828144123	0.274783977070486	0.627612388403147	0.530257891190601	0.928206057838697	0.59067451593807	0.521625534800928
TRAPPC3	-0.0683819843260785	0.191113392881197	0.720486676507985	7.31340519650262	-0.16245717986441	0.353214926536664	-0.459938602984114	0.645560290708794	0.952890039189497	-0.145244865826367	-0.198876728769615
MAP7D1	-0.180754594450654	0.169683874040462	0.286765885055319	10.3521725193288	-0.315611508840988	0.342231817100021	-0.922215565798043	0.356416145365733	0.881057192448239	-0.468999370981428	-0.528357456908381
THRAP3	0.0581382512166284	0.0478926983956888	0.224775509551375	62.0082661161443	0.0802321697445121	0.103412177013336	0.775848377451383	0.437838515857996	0.90253783528414	0.219270083188532	0.323220584149954
SH3D21	-0.462037658840775	0.362127174528829	0.201991264666947	3.46631596754948	-0.754845891024487	0.613203642989855	-1.23098729052556	0.218327617794523	0.813209458394356	-1.2793984461579	-1.47328186768055
STK40	-0.0582796142373885	0.110132025227329	0.596680909755646	32.4029365174894	-0.117145860476568	0.199774620622196	-0.586390103566301	0.557613393225571	0.93345486116581	-0.116139127111823	-0.10139854056171
LSM10	0.0128740575607304	0.376825860420817	0.972745995105396	2.59060686032372	-0.0151538402705952	0.619884500603567	-0.0244462319284322	0.980496671584694	0.997309142690905	0.0888603098277266	0.118016772778514
MRPS15	0.294895430186076	0.493144296197742	0.549846507481847	2.32643900512279	0.467106335451484	0.806436866186365	0.579222447580339	0.562439086160236	0.93345486116581	0.90138651026259	1.15550252268206
CSF3R	-0.0248759444450504	0.0734917747062551	0.734996897687701	148.67529648578	-0.0861417006785376	0.12913151821573	-0.667085014323363	0.504717831721161	0.91888745091598	-0.0199004745434397	-0.0346993279841279
ZC3H12A-DT	-0.421738394087702	0.28849892744476	0.143785894165277	2.25942249650937	-0.706682641155758	0.569000074451163	-1.2419728447969	0.214246581338126	0.811175130071011	-1.16329303129053	-1.36966832477701
MEAF6	-0.324165468945718	0.170251928235111	0.0569057493678425	8.77073722608165	-0.609857080207006	0.357616816331736	-1.70533669658667	0.0881316472628697	0.698336085955066	-0.882177605913695	-1.16136760917191
SNIP1	0.0566775770114424	0.197961531195657	0.774643751990545	5.29478037649882	0.0889716039613107	0.358589519866954	0.248115460804101	0.804045073580755	0.977082723210832	0.215061763616988	0.342021718721292
GNL2	-0.0191670661583964	0.141776803751636	0.892460203119357	10.7624560273349	-0.00365017016844232	0.262964453267995	-0.0138808501418339	0.988925039632358	0.997309142690905	-0.00345273818991753	0.142764604765066
C1orf109	0.134053579741969	0.40740505465809	0.742123560824506	2.77710528266894	0.0512943432399678	0.671581119818449	0.076378477188034	0.939117992295592	0.992014179984777	0.437988235175556	0.260966671960971
C1orf122	0.401113781992529	0.581205478608356	0.49010546591411	2.27159357831	0.482288192059703	0.864655600565297	0.557780683713135	0.576994154464563	0.936194333136775	1.20741010346169	1.18816323298127
MTF1	0.00146019655259911	0.132018103882158	0.991175115410753	12.6914153894146	-0.0019835794377729	0.251977585678555	-0.00787204716019196	0.993719079979559	0.998265471169121	0.0559760605564887	0.146349939447537
INPP5B	-0.0133636989000248	0.0650983808294785	0.837349729289194	37.8219864799575	-0.0438082403636841	0.139207740746409	-0.314696870510157	0.752991820592659	0.972972145279714	0.0132672284717474	0.0563725954957794
SF3A3	0.336904759881137	0.111477249404059	0.00250957949365446	16.8656883939395	0.429718383432235	0.220031557888844	1.95298523336966	0.0508213449687112	0.654495218027256	1.02241875942226	1.07506986539293
FHL3	0.676313985465052	0.169257593957551	6.44850094401159e-05	4.87319891102134	1.03602363288433	0.362059919169538	2.86147009937103	0.00421681277576904	0.375557115481234	2.00028396832116	2.37941363679479
UTP11	-0.642603500001329	0.288989740658347	0.0261739908174697	2.38575083234328	-0.953746396988981	0.537362228653966	-1.77486683308206	0.0759198778446969	0.689722303277448	-1.79962312090769	-1.90117629267178
RRAGC	0.017948093863908	0.132816183306996	0.892505263387481	8.355462963955	0.0555405197480029	0.261281143488925	0.212569950538192	0.831662411754195	0.980088182992396	0.103479015494997	0.270101466498101
RRAGC-DT	-0.204154291231813	0.30805196333235	0.50750554370222	7.85294197259072	-0.360726365290975	0.479812430409041	-0.751807044647541	0.452167104945452	0.906053476449632	-0.536415774709739	-0.625412994628707
MYCBP	-0.0276657728113326	0.231093360225606	0.904707439412421	2.71080516731741	-0.127506303419387	0.454391627333618	-0.28060883112569	0.7790104418278	0.975123551639332	-0.0279381938879661	-0.123686949302426
AKIRIN1	-0.0951410333108504	0.131431933308824	0.469139010434353	13.8708776031587	-0.0875433480447136	0.266926582879667	-0.327967889523311	0.742935941441082	0.970635336626737	-0.222339832766092	-0.0377146903175823
MACF1	0.0356111707145249	0.0348800863866118	0.30727342131448	237.747509721845	0.0108219666212428	0.0682318286210466	0.15860584187692	0.873979425910278	0.987098018554458	0.1543677569681	0.17389849565181
PPIEL	-0.101587422472259	0.454988087428138	0.823321556390781	3.34848702976835	-0.358782130705632	0.659838927175046	-0.54374198903614	0.586619033614018	0.939669839280243	-0.24091239711852	-0.621230365047606
PABPC4	-0.132520664009327	0.0909444106802027	0.145071895940918	25.7284427314648	-0.236594841522022	0.171053756273822	-1.38316074826958	0.166615582232524	0.780883056975178	-0.330033547686911	-0.358368993263106
PPIE	-0.920563875646656	0.277377081481409	0.000903995318292258	3.31576609676241	-1.47683222349053	0.551663457885413	-2.6770528342613	0.00742729217463883	0.418384440254574	-2.60044926323903	-3.0264902171718
TRIT1	0.10908934438173	0.180916651426933	0.546521178272582	13.9817275357757	0.100567979353687	0.312922257330533	0.321383273313982	0.747919957310703	0.971549233392682	0.366064270281722	0.366968987489874
MFSD2A	0.163587513500825	0.187195455517775	0.382180264970996	4.53677814439357	0.174559653906922	0.353652226295903	0.493591276761445	0.621594862665489	0.946048330227843	0.523077867771797	0.526147190097094
CAP1	0.0901912853689501	0.0558593111701422	0.106394080829525	54.3921374531167	0.0978097455002775	0.11165198514873	0.876023344949818	0.381017342802723	0.884501196235214	0.311617446119757	0.361035202238938
PPT1	-0.0182855558182434	0.115104759590279	0.873779081949702	30.1871063786207	-0.0506325569645079	0.195583295089483	-0.25887976241193	0.795728013284138	0.976382322472195	-0.000913036178467336	0.0416914512035227
RLF	0.164882068737931	0.0919237085957005	0.0728636493495931	72.5719030917466	0.192985680300395	0.156858689692212	1.23031551952316	0.218578974917572	0.813209458394356	0.526807585268976	0.565787079046979
ZMPSTE24	0.17606756850775	0.12198338632049	0.148915328243478	12.5393695273158	0.193447782114885	0.233583048265576	0.828175604142906	0.40757105773	0.893468999266681	0.55903390749176	0.566781198138027
COL9A2	-0.444516893014586	0.168813367785953	0.00845881628037732	12.0457256748104	-0.688992437078248	0.308330447131534	-2.23459098343383	0.0254442133300451	0.542023727376614	-1.22891971416345	-1.33161140951167
SMAP2	-0.151381637850743	0.0762907476709237	0.0472254624671047	293.079814476896	-0.269853642770452	0.130930837515386	-2.06103961367192	0.0392992610005097	0.608244068935936	-0.384373526494919	-0.4299186133462
EXO5-DT	-0.163440579566297	0.142336042269417	0.250856040196304	8.7313579087266	-0.250351336287676	0.275347227042071	-0.909220474006894	0.36323375895414	0.882209868452041	-0.419116305037528	-0.387963324303646
ZNF684	0.482948211367401	0.227135689882885	0.0334821005185204	3.19676859250643	0.726395104243472	0.420961712687259	1.72556097704573	0.0844264248566633	0.698336085955066	1.44318165987154	1.71331014660403
NFYC	-0.0162088147297137	0.0651981646986018	0.803663670805909	43.1311234285091	-0.0814454374899809	0.125562610263332	-0.648644029613369	0.51656848936012	0.925119964243029	0.00507022150956482	-0.02459626249955
CTPS1	0.347581582349849	0.170880015671305	0.0419447335561713	8.3654854054487	0.380395716818308	0.319455361191351	1.19076328974318	0.233746524120985	0.823841508217496	1.05317954153059	0.968962070606491
SLFNL1-AS1	0.135344887305508	0.244374050878366	0.579686213684228	2.61940917139516	0.258020289372117	0.490383190402492	0.526160550406186	0.598776661051183	0.943415314992434	0.441708595864633	0.705695957198557
SCMH1	-0.0742590609098353	0.1321585916335	0.574188544928757	48.5529050526019	-0.167281974183909	0.2154303095617	-0.776501572709289	0.437452892573661	0.90253783528414	-0.162177194967989	-0.209256303125307
HIVEP3	0.213057619355121	0.108025840641482	0.0485772138218097	316.904176045798	0.227730709969624	0.172849381201365	1.3175095472533	0.187667882984104	0.792757054610522	0.665605211606479	0.640534020587046
FOXJ3	0.104809085118309	0.0444703630529421	0.0184316833550061	74.822681735634	0.103790011717086	0.0851968061359938	1.21823829348031	0.22313343158583	0.814950220751891	0.353732499948826	0.373900541930897
PPCS	0.153976675374332	0.134509016979907	0.252320501452422	8.09113603431838	0.173011349364869	0.273795023891523	0.631900999900626	0.527451569950778	0.927450371232698	0.495388272074778	0.522816324353338
CCDC30	-0.663088561751435	0.257233995043841	0.00994418546131265	11.4384492305235	-0.99166682377315	0.436269018129036	-2.27306268051297	0.0230224029642926	0.530976208410601	-1.85864222727733	-1.98275446229761
PPIH	0.159232051872434	0.130397976306726	0.222039209112805	8.63152338127083	0.121502329818905	0.278102802234851	0.436897179181601	0.662185917753444	0.959101187327049	0.510529433392118	0.412005031070771
YBX1	0.2299461897446	0.0890781541607327	0.00984009984805519	22.2210801053235	0.30818681511144	0.173338129843375	1.77795165662576	0.0754117950906259	0.689170391564495	0.714262537828239	0.813619145130855
P3H1	0.270023211730927	0.12942925544456	0.0369549846643483	8.23960032258342	0.407824673431041	0.25792831764286	1.58115509440004	0.113842580068389	0.73180944733617	0.829727653454616	1.02796995276849
C1orf50	-0.176657714033365	0.167500533725094	0.291576478659786	5.74638852114142	-0.347213685290473	0.340247771668387	-1.02047306169833	0.307504158785707	0.852291258548728	-0.457195929816284	-0.596343182006223
SVBP	-0.199871934909534	0.19129646434375	0.29610239246144	6.15434423123605	-0.266907462636172	0.35194246364526	-0.758383799078024	0.448221253734304	0.904363416890752	-0.524077962582032	-0.423580499481856
ERMAP	0.0378471292705086	0.0915937583539114	0.679455382565327	25.3840825210233	-0.0188015798930396	0.172794400010538	-0.108808965405667	0.913354012677894	0.989599468736613	0.160809732953504	0.110169394810847
ZNF691	-0.0898635225243579	0.137288860166559	0.512752369150538	7.79593221111818	-0.213651727338732	0.259039037218158	-0.824785830094009	0.409493192782371	0.895127430129262	-0.20713490078812	-0.309011498653617
CDC20-DT	0.128194887567154	0.277108264111375	0.64363919593857	2.5985209176311	0.0689451213528791	0.470710056649422	0.14647046600967	0.883550003159945	0.987293629111623	0.421108872991033	0.29893877019495
ELOVL1	0.401399312478575	0.19420542001038	0.0387454559644021	5.59558097748524	0.517763588937976	0.384397247987544	1.34694926055962	0.177996574736773	0.78709739387458	1.20823273969942	1.26448141264078
MED8	0.281199748090771	0.253108229115992	0.266574292053525	3.53137363454002	0.501570968031854	0.47260386313082	1.06129256902205	0.288556961750619	0.844511012446308	0.86192815137415	1.22964624629403
SZT2	-0.0123170385981024	0.109633631068821	0.910548066972933	20.7866912683627	-0.0514037224718319	0.201113427422616	-0.255595676184331	0.798263057435797	0.976382322472195	0.0162827407726422	0.0400324437528913
HYI	-0.0652118878269756	0.213209944464336	0.7597130489678	3.55172291884389	-0.151243544091502	0.450953880584508	-0.335385835676735	0.737334051353834	0.970336206597341	-0.136111563483179	-0.174752847295094
KDM4A	-0.23196916664937	0.116283659922719	0.0460585782608678	12.6727226495323	-0.364357918264625	0.254846059806522	-1.42971768345661	0.152798062847839	0.772599859965429	-0.616552662308752	-0.633225550277824
ST3GAL3	0.157935986232757	0.077776730092454	0.0422922486800008	55.206427298777	0.166817386840097	0.136887912428271	1.21864220062169	0.222980024460639	0.814913126842972	0.506795364303958	0.509491260044916
ATP6V0B	0.247745769637315	0.130016624424303	0.056716014599756	24.6418430989627	0.376925642761284	0.226789204006994	1.66200875571511	0.096511018925563	0.709593367270257	0.765544555516942	0.961496904361151
ENSG00000230615	0.462906583364674	0.200857834026748	0.0211863015501363	4.7059806005942	0.666229314076119	0.440875638198703	1.51115021187868	0.130750184118294	0.752009188838814	1.38544012170373	1.58387555284589
DMAP1	0.90189334914523	0.298489288879589	0.0025150347767395	2.35914696830706	1.17082279198403	0.57846857287637	2.02400414971939	0.0429697247773829	0.62101743247366	2.65019621277741	2.66940690952465
ERI3	0.145540628747491	0.0992521778567547	0.142546931148567	36.9082620139611	0.158533458383237	0.172001497505493	0.921698128693177	0.356686056942755	0.881057192448239	0.471083344938976	0.491670054480213
ARMH1	1.10668963099141	0.232188873042678	1.87608519244869e-06	5.90013822209522	1.29257951727763	0.481033904002145	2.6870861004256	0.00720783704761432	0.418384440254574	3.24023073109289	2.93134200971801
RPS8	0.0219822871814167	0.100783379163443	0.827340125541656	33.6154007248176	0.0245729834625081	0.172695733667572	0.142290622591809	0.886850453248935	0.98768342474108	0.115101850096435	0.203481042040044
PLK3	0.182825758335557	0.119685543859281	0.126624084368547	24.9418725292889	0.19752872250735	0.205075193362755	0.963201444642523	0.335446440288408	0.870204498959274	0.578504794579101	0.575560520413704
BTBD19	-0.148044132377219	0.12184137822386	0.224344624979329	12.1435090657343	-0.226667894194087	0.239712365285957	-0.945582819324697	0.34436141061453	0.875438800742197	-0.374757905465602	-0.337013163129808
EIF2B3	0.0380345257268349	0.0813683242257962	0.640187604434919	46.5799404506724	0.0339578570807637	0.145373683742059	0.233590125851225	0.815303194133621	0.977417673661216	0.16134963717855	0.223670709638053
HECTD3	-0.172073558755129	0.178258004776104	0.334391462965116	5.04872838488371	-0.271169591955092	0.364364047808682	-0.744227081639724	0.456739106787826	0.908734417707604	-0.443988610683856	-0.432749613282317
UROD	-0.458964625671987	0.357613482481901	0.199348564178283	2.6972555921093	-0.787053523460665	0.625060395573879	-1.25916396084903	0.207971115822901	0.806117623181234	-1.27054479105651	-1.54257010953182
MUTYH	-0.226068458745631	0.221539467610936	0.307518281347057	5.8959438838401	-0.38649193929283	0.39412302559082	-0.980637806465252	0.326771383672039	0.863432150510994	-0.599552249438377	-0.680842443732576
TOE1	0.6903694835185	0.33129716322587	0.0371749424512012	2.34851551584225	1.14581699538306	0.630834321805241	1.81635170404823	0.0693164386554354	0.6747364742647	2.04077898585219	2.61561196865141
TESK2	-0.146905457189227	0.168923545853664	0.384488159158392	13.4390613812973	-0.268959353457983	0.306828324049397	-0.876579286776286	0.380715193792689	0.884501196235214	-0.371477290895806	-0.427994729798095
PRDX1	-0.0811677109313217	0.219270293842858	0.711254379584889	6.32179951461865	-0.311515177741886	0.43751797231863	-0.712005443093021	0.476461405450097	0.912611095092258	-0.182081569944385	-0.519545024623584
AKR1A1	0.103865293546674	0.0718331768019157	0.148198600717554	43.2959035055449	0.0842699015546753	0.134330239101445	0.627333816409241	0.530440441158122	0.928206057838697	0.351013360712802	0.331906951853247
NASP	0.170657635874382	0.14966950727798	0.254190565596697	38.2398518420786	0.194461527909532	0.245553440039154	0.791931596961232	0.428400562057547	0.900726495927896	0.54344745754905	0.56896206827601
GPBP1L1	0.0305857931522883	0.0484208785610653	0.527605548003369	87.979365044426	-0.00335985813062156	0.0902033751758627	-0.0372475877324003	0.970287595393118	0.995441680435696	0.139889241037255	0.143389152711231
TMEM69	0.117869616657075	0.155916397266416	0.44966142290637	5.68695597243296	0.133953243864399	0.303771451907852	0.440967191034901	0.659236749241184	0.958423640830277	0.391360939127267	0.43879066784066
MAST2	0.16918997140061	0.110396087055616	0.125381301346495	41.7056602362239	0.22238390306783	0.18716739755262	1.18815512731222	0.234772298772254	0.823841508217496	0.539218998452897	0.629031441175857
POMGNT1	-0.986863395257029	0.59374292621801	0.096491618948204	2.90571648486254	-1.58346652025313	0.889927349051554	-1.77932111193202	0.0751871316471112	0.689170391564495	-2.79146349828865	-3.25589245461869
LURAP1	0.266737942992561	0.419886455330759	0.525257500594763	4.56503973147107	0.438642594946286	0.674104097487831	0.65070453744602	0.515237233595226	0.924239004581016	0.820262530650119	1.09426851114694
LRRC41	0.0955665057328285	0.154587013543602	0.536440039646788	11.1252636455433	0.092572169142447	0.287178910057469	0.322350165351354	0.747187433122215	0.971549233392682	0.327103887229184	0.349767610368751
UQCRH	-0.79309612057408	0.364065554068915	0.02937305867786	4.27971655727371	-1.06393551955066	0.56268223362173	-1.89082835031521	0.0586472613920172	0.6747364742647	-2.23320443444136	-2.13822602268721
NSUN4	0.0844189051145705	0.15228497245281	0.579340548032937	12.6752257329562	0.0871229276105327	0.274696675158438	0.31716047367622	0.751121840216557	0.971549233392682	0.294986755502606	0.338044663458033
MKNK1-AS1	0.409788375166924	0.241286218692536	0.0894417811442273	2.56168599578484	0.393922402587856	0.473595880250955	0.831769065176663	0.405539308206492	0.893259844749846	1.23240230233902	0.998062013823483
MKNK1	-0.0212756289621104	0.0716599646887018	0.766545142078107	210.347766208296	-0.0698210459921256	0.12407895264222	-0.562714662763586	0.57362919809906	0.93479316154518	-0.0095276767923761	0.000411277283861216
MOB3C	-0.00136360128548601	0.146361964481005	0.992566506761427	8.34477080268842	-0.0122098577863592	0.293578241428127	-0.0415897912834539	0.966825711577324	0.994247592148773	0.0478404724384083	0.124350158840897
ATPAF1	-1.16937120205853	0.307097013787556	0.000140195319019262	4.34083729651709	-1.65911893864052	0.517156661082495	-3.20815540723715	0.00133589290813554	0.276084534348011	-3.31728313184928	-3.41864341348678
EFCAB14	0.0257013897220644	0.0926497477144893	0.781470083687026	26.2112444474282	0.0202353979549862	0.181063354870335	0.111758660218559	0.91101476647655	0.989599468736613	0.125816882890757	0.194149599429624
TAL1	0.0735389323964132	0.10609630035505	0.488225584515086	33.6302515145981	0.0464198728083179	0.194235174666294	0.238987983963614	0.811114900216206	0.977417673661216	0.263640681227366	0.250480229443525
CMPK1	0.116963217504937	0.115098908635769	0.309535370266318	18.5304903267371	0.159106946769791	0.211275920171352	0.753076577021889	0.451403898793109	0.905557117106847	0.388749530451718	0.492903799372986
ENSG00000290466	0.308972808198195	0.383312380094589	0.420208207256879	2.23221570290002	0.556263638631923	0.685141616220913	0.811895855487729	0.416851392799833	0.897388415055195	0.941944565709925	1.34730652435199
SLC5A9	0.580788602696975	0.23846383260906	0.014869511560783	2.48919776814404	0.879753637500806	0.457169155242732	1.92435037974884	0.0543106796563338	0.664077219927793	1.72506767679299	2.04323017917227
SPATA6	0.261927652939454	0.0904260591588873	0.00377236644672869	149.149112507148	0.313146237709444	0.14669099312596	2.13473391267147	0.0327827512275999	0.580723021746056	0.806403699089035	0.824288345144054
ELAVL4	-1.2895939408586	1.10405303367566	0.242784845311024	4.79303563039163	-2.51464487280574	1.39779333360807	-1.79901049199797	0.0720170210536546	0.68251026982036	-3.66365448751551	-5.25913535135073
FAF1	0.0869018436281056	0.0348817601460757	0.0127267208352251	154.681417016647	0.0653923877989085	0.0774039234146525	0.844820067435107	0.398211308554014	0.890863629743496	0.302140300560329	0.291295778670863
RNF11	-1.07395811487357	0.322236211249883	0.000859678337587298	4.96602415110675	-1.65803988594803	0.538917583570803	-3.07661122311515	0.00209368177065062	0.330568084054462	-3.04239037290529	-3.41632204869613
EPS15	0.188349536193351	0.0802672322930484	0.0189490978588795	185.515837739991	0.217243956305147	0.128649988807441	1.6886434139556	0.0912877856473269	0.702826700920126	0.594419241746914	0.617973879739104
OSBPL9	0.121554689289178	0.0771603501835859	0.115175285205046	61.0917950463581	0.129320648625391	0.134075868026877	0.964533368521377	0.334778587244734	0.870204498959274	0.401977929024932	0.428824571141207
NRDC	0.0793526481911026	0.0470819064039841	0.0919081347788292	93.3446098808959	0.0886884450050864	0.0977496487606534	0.907301930283617	0.364247153706338	0.882209868452041	0.280390462852401	0.341412559191168
TXNDC12	0.210506605765697	0.109009901496897	0.0534734262569691	11.8857130409218	0.262090714570197	0.197730606701433	1.32549390780936	0.185007388718251	0.792757054610522	0.658255536793622	0.714452658148897
BTF3L4	-0.00603837374118458	0.0806301551932944	0.940302416415824	27.7995850152296	-0.0427673254227102	0.151446976680784	-0.282391410908479	0.777643400215861	0.975123551639332	0.0343720779477102	0.0586119145863619
ZFYVE9	-0.590174638550545	0.228378363655823	0.00976060796535059	6.66494554458217	-1.19194741930301	0.432436595812144	-2.75635186949074	0.00584500809383635	0.394871671696702	-1.64857136482563	-2.41361787235072
CC2D1B	-0.125217454472865	0.132927027736541	0.346191891376954	8.2009341402518	-0.201902232639893	0.28551420181794	-0.707153029006374	0.479471384579767	0.912611095092258	-0.308992415093303	-0.28373482450079
PRPF38A	-0.000382036969814551	0.146405487517137	0.997917967016749	6.73049995572144	-0.00863463362369558	0.280211499144992	-0.0308147012169108	0.975417316112245	0.996229459530689	0.0506684379804188	0.132041534385064
TUT4	-0.0689534025654161	0.0462676754735785	0.136141476881651	97.7208494524557	-0.144243543217997	0.0906591320199745	-1.59105365343909	0.111597501566969	0.726467551654679	-0.146891167617419	-0.159693753633256
SHISAL2A	-0.0802579960180429	0.212648613341398	0.705860959770265	15.5324515740685	-0.193246884449174	0.338994803715056	-0.570058544648398	0.568637990927838	0.934155269298689	-0.179460608294973	-0.265114584098648
ZYG11B	0.100598247258285	0.127096726270781	0.428646821893131	25.4049924468559	0.129899604486106	0.22248441564735	0.583859341824662	0.559314949592807	0.93345486116581	0.34160073824863	0.430070078204724
ECHDC2	-0.285056940264903	0.11089818498698	0.0101569922722266	33.3067887023391	-0.46065289066395	0.197257584462251	-2.33528607743904	0.0195284809984384	0.510744887651467	-0.769502797200404	-0.840384811359397
SCP2	0.140715714507687	0.0916684245086851	0.124771280192436	33.7510836455955	0.190950231123326	0.157852248693258	1.20967697770581	0.226402867327036	0.820214823000407	0.457182379922752	0.561408219621774
CPT2	0.142559843129415	0.184599139526669	0.439956243860301	4.01896975898236	0.218914533509789	0.365945069722192	0.598216922763786	0.549695201170097	0.931449744541566	0.462495462431987	0.621567790518352
CZIB	-1.27653608281856	0.508448194462987	0.0120508693594938	4.60817098434312	-1.57670055018562	0.65342144142869	-2.41299175420109	0.0158221775205733	0.468443120974276	-3.6260337509014	-3.24133683115507
MAGOH	0.0429250558012139	0.168045057378365	0.798384996865795	6.5658930639972	-0.0549327119901186	0.353752715659871	-0.155285626253498	0.876596146748078	0.987098018554458	0.175439646678385	0.0324405327448975
LRP8	0.260980223793779	0.226662994738626	0.249566894460627	17.2200560776908	0.304799327049216	0.379378351214325	0.803417817789564	0.421733279883966	0.898082866860646	0.803674079710365	0.80633164603918
LINC02812	0.344025873680324	0.226730349786526	0.129182149843156	3.51822126653152	0.49600911076195	0.42486919901147	1.16743956002459	0.243032903030678	0.830779098318107	1.04293525958768	1.21768102927837
NDC1	0.0703846017029199	0.107199611182819	0.511454126222777	13.641305555512	0.0340183605751332	0.206178916099331	0.164994370999332	0.868948412627427	0.98597634439448	0.254552801434993	0.223800870734465
YIPF1	0.108340722758726	0.0967359711931228	0.262729466737951	18.6344131515706	0.0611756332902665	0.182642311040771	0.334947761784564	0.737664492262152	0.970336206597341	0.363907431325722	0.282224279646488
IFT25	0.10476956041115	0.0995170501621167	0.29244183175775	15.5508940978103	0.101538873903986	0.190749438126009	0.532315454774288	0.594507530017367	0.941405115560498	0.353618626096528	0.369057671796196
LRRC42	-0.180913301117401	0.322627049393584	0.574967589386024	2.44609392635096	-0.239831125536465	0.580766516100032	-0.412956186157185	0.679638714603612	0.961013154269127	-0.469456617620981	-0.365331207264289
TMEM59	-0.121897201244407	0.114457576276786	0.286876394273262	16.6124509170626	-0.251653991266606	0.232946126448576	-1.08030983430909	0.28000423187533	0.841355705547441	-0.299426499166128	-0.390765724430628
TCEANC2	-0.0924820218961104	0.130749369650978	0.47936584444583	10.2296810613095	-0.135284136808783	0.261112723280917	-0.518106261192177	0.604384131994761	0.943761031583063	-0.214679007554091	-0.140419393142601
MRPL37	0.0429073270312513	0.273160422908778	0.875183854370233	2.23388959280395	-0.34254359834399	0.565563054510778	-0.605668272727426	0.544735056310803	0.930442092828314	0.175388568669786	-0.58629642944049
SSBP3	-0.0989615741714574	0.180905159989113	0.584354231125465	17.3850333183652	-0.199712585214247	0.301339038599397	-0.662750455906734	0.50749038914995	0.919998131536872	-0.233347117498371	-0.279024238564435
ACOT11	0.314159590908226	0.54959222230373	0.567577365668525	7.99066057735756	0.39356173859402	0.718964025276461	0.547401156049059	0.584103161233104	0.939442252243676	0.956888102820717	0.997286117796928
MROH7	-0.371249483435896	0.685816846205146	0.588283914209026	2.90672340026784	-0.289084426426509	0.992321052567373	-0.291321468670425	0.770805469542857	0.97478618640638	-1.01783042909794	-0.471289775650373
TTC4	0.508230396711675	0.198866073737848	0.0105992248038224	6.45593105320055	0.668774611853829	0.36142798080389	1.85036756248461	0.0642605909116341	0.6747364742647	1.51602166417775	1.58935124896714
USP24	0.0696946833387028	0.0554900656701811	0.209121452947767	103.110672493414	0.0383818370979879	0.109486275245013	0.350562999902	0.725916218740095	0.969479891106103	0.252565091277181	0.233188012655778
DAB1	-0.0247204337828165	0.497653826648523	0.960382211740771	8.3144270229457	-0.128064413525658	0.716166071809234	-0.17881943667358	0.858079483011632	0.984278085500452	-0.0194524358492949	-0.12488761091888
OMA1	0.151408993667133	0.137330240795702	0.270236754994706	7.32751432337161	0.133022647541316	0.290638325308234	0.457691350238272	0.647174203213543	0.954149685532347	0.487990575077367	0.436788677063241
MYSM1	0.147685624513017	0.11083698606883	0.182709746658101	27.8780315562633	0.179960173604175	0.202885623049249	0.887003085282643	0.375077239406432	0.883781381399171	0.477263249827343	0.5377653217821
JUN	-0.486738344141518	0.248190030858736	0.0498613089751617	18.5097473105507	-0.676790319839233	0.37634430751922	-1.79832750573667	0.072125123391511	0.68251026982036	-1.35056310218634	-1.3053610090195
LINC01135	0.0189931881969923	0.310734405636622	0.95126081859459	2.83766087862597	0.142898645546012	0.626568248509333	0.2280655712861	0.819595264923314	0.977417673661216	0.106490016114035	0.458034899977267
LINC01358	-0.592634130265078	0.478180973448233	0.215215490847627	3.07104135759914	-0.882477986499108	0.741248462229425	-1.19052926443168	0.233838434930777	0.823841508217496	-1.65565735777435	-1.74785664484722
FGGY	-0.0780681739682092	0.122110651098364	0.522612689598895	37.6631506680049	-0.181076838921577	0.202953813265895	-0.892207128349662	0.372281922103688	0.883236556672281	-0.173151555285209	-0.238933179441599
NFIA	-0.0242121019754124	0.105908448688257	0.819169324769115	142.371193909778	-0.0935913404388606	0.1732425748609	-0.540232910495627	0.589036419070132	0.93989234031331	-0.0179878911299165	-0.0507257292553457
TM2D1	0.0690820351230631	0.0677824142910161	0.30812064212213	30.6583186524275	0.0411129323862533	0.132349302051734	0.310639585920769	0.75607462975669	0.97330496040852	0.25080000261662	0.239063414743378
PATJ	-0.083957873081886	0.617084658363174	0.891777263531875	3.13020570231014	-0.136977822590287	0.809781611862807	-0.169154029411937	0.865675487855249	0.985911175057058	-0.190120250948207	-0.144063017376125
USP1	-0.388904996674724	0.33958221355152	0.252107481580895	3.71856826682393	-0.720700181792641	0.567037768154206	-1.27099149698375	0.203731673637279	0.805148796451789	-1.06869737919867	-1.39982424349388
DOCK7	0.059202917163843	0.125150782849107	0.636175573166877	51.1588205693425	0.0504192982655616	0.205053526854794	0.245883594585844	0.805772343660852	0.977082723210832	0.222337471198064	0.25908418873475
ATG4C	-0.0099640483591017	0.0871322784187505	0.908956051192281	60.33403441159	-0.0493087002714801	0.160962731328387	-0.306336130510132	0.759348732479136	0.97330496040852	0.0230618944259911	0.0445394625531522
ALG6	-0.0517543078973275	0.183951505511359	0.778443832468162	6.96710283083317	-0.167734387297948	0.352762208299528	-0.47548853973475	0.63443879979248	0.950757412182008	-0.0973391960363628	-0.210229578926449
ITGB3BP	-0.272604321851133	0.23405023219174	0.244130040295475	16.7384333382403	-0.448761678712177	0.378264628821784	-1.18636965901352	0.235476348309204	0.823841508217496	-0.733625804506496	-0.814803261046694
PGM1	0.555463548151966	0.20552184614924	0.0068779140197815	7.17261778917979	0.864873071000822	0.388166313257242	2.22809924885898	0.0258738973766262	0.542983742120451	1.65210416288017	2.01121763392922
JAK1	-0.106169047786823	0.0934805508767597	0.256067871459583	88.6448126149628	-0.205470642255582	0.158072808706721	-1.29984811389541	0.193653031326528	0.797264144418773	-0.254112427222635	-0.29141153991805
LEPROT	0.233247162444605	0.102720904435211	0.0231658499178237	15.722765539846	0.365240209266546	0.20329798885995	1.79657561451902	0.0724030185893202	0.68251026982036	0.723772905006111	0.936358045001503
LEPR	-0.139038837310244	0.127234753112647	0.274493015001724	28.8602079962409	-0.243710003561802	0.215710203576505	-1.12980285364835	0.258559305509098	0.835123031652017	-0.348812927904331	-0.373675833006764
PDE4B	-0.315908975022618	0.208535772821358	0.129799998278678	131.146971515034	-0.540661119965771	0.300359338656985	-1.80004764420931	0.0718531155126973	0.68251026982036	-0.858389984522452	-1.01250642113439
MIER1	0.00992344934299553	0.0680605538214205	0.884076717166474	41.8863239448796	-0.0335647678312734	0.134026861612719	-0.25043314024812	0.802252403731614	0.976977508414929	0.0803593708321815	0.0784093659298968
SLC35D1	-0.184562530484737	0.148568256269603	0.214135364453364	11.9250357949484	-0.294474923381613	0.274492664983611	-1.07279705779823	0.283362181194745	0.843163768339727	-0.479970340197234	-0.482886345421959
SERBP1	0.171358291478302	0.0891619437460162	0.0546212329651828	24.4454310217035	0.1909351391805	0.169224614271526	1.12829413145619	0.259195721081283	0.835123031652017	0.545466102555868	0.561375752342888
GNG12	-0.266231516239484	0.330760733123948	0.420873546123627	2.86472647352949	-0.419715454170792	0.613076553449021	-0.684605294085338	0.49359302542083	0.916054239817401	-0.715265240264358	-0.752316152288305
GNG12-AS1	0.215114944286077	0.341976143031788	0.529326178815314	2.75927095341741	0.213044718788792	0.639120033456801	0.333340699143006	0.738877120904294	0.970336206597341	0.67153252978683	0.608940064999672
WLS	0.485604084688226	0.404892330903245	0.230395271690032	17.061816249079	0.28161559318955	0.65680193431	0.428767910809216	0.668092133614384	0.96067011000906	1.45083344398321	0.75645650660237
LRRC40	0.234776574998598	0.133016573156063	0.077560830193419	12.640175545158	0.316403455727662	0.259128367716507	1.22102978734391	0.222074741795322	0.814607348887929	0.728179265275283	0.831295594442984
SRSF11	-0.0636126110720713	0.0711066410133075	0.370996364211777	77.1945137220472	-0.140891417769817	0.129804563515884	-1.08541189888579	0.277739264662819	0.839800380616503	-0.131503918846145	-0.152482330091662
ANKRD13C	0.0554942660921902	0.123127858447837	0.652202619345673	24.9310590288272	0.0323504325699909	0.21192144732077	0.152652942771878	0.878671971937631	0.987098018554458	0.211652549924414	0.22021265917499
ZRANB2	0.0113631396971073	0.073796768062946	0.877626430995484	68.1696020133079	-0.0483837601653462	0.139064805284592	-0.3479223953633	0.727898465729136	0.969479891106103	0.0845072342452964	0.0465292851176869
ZRANB2-DT	0.278796693486524	0.25432438769846	0.272980422121995	8.56632903553437	0.404318687656385	0.39665786896868	1.01931341664196	0.308054196469211	0.852426156677733	0.855004758267982	1.02042752968716
FPGT	0.116968572845273	0.154904753182737	0.450189007513648	13.7210900298853	0.0642055612685299	0.277625051799603	0.231267174386248	0.817107246512879	0.977417673661216	0.388764959616871	0.28874256014928
TNNI3K	-0.27506591649719	0.427560531134258	0.520004835191818	2.53184599721408	-0.613246179838738	0.682118283869294	-0.899032021777981	0.368635604517743	0.882622789235491	-0.740717856169644	-1.16865857523118
CRYZ	0.122466291845212	0.184808897349296	0.507545463614544	6.34532466556988	0.178758109743546	0.350498761811309	0.510010673988572	0.610043983792375	0.945305213931102	0.404604329124562	0.535179323209837
TYW3	-0.097074560959907	0.236045480003942	0.680886565651433	8.8530874998984	-0.145008904743927	0.394742481525962	-0.367350643851059	0.713357482296698	0.968812439121687	-0.22791048104533	-0.161340274985528
ACADM	-0.0507511364357729	0.133698689114863	0.704247280458577	15.8756510469318	-0.118623963702587	0.260484216830928	-0.45539789376023	0.648823010280309	0.954540310069519	-0.0944489785735733	-0.104578382296694
RABGGTB	0.41655599425776	0.102274214708411	4.64248407878244e-05	13.380163134243	0.490713565785577	0.23038024713303	2.13001579732754	0.0331703091766264	0.581550558816327	1.25190035588964	1.20628872958716
MSH4	-0.765705136123797	0.428582080348467	0.0740020140193836	7.60967428495384	-1.08647686772813	0.566218378306509	-1.91883010045991	0.0550058391277235	0.66432903853737	-2.15428881072682	-2.18671919856001
ST6GALNAC3	-0.124722279430558	0.137161595775914	0.363187018385012	554.596231310936	-0.243809656362643	0.213877842371534	-1.13994817630109	0.254307892323757	0.832969229586092	-0.307565776069703	-0.37389021596023
PIGK	-0.211274667959184	0.18169209915021	0.244903744208618	14.7438539680896	-0.348418267854976	0.306021185664713	-1.13854296426626	0.254893829116774	0.833565299066335	-0.556930151312116	-0.598934599063174
ZZZ3	0.0966268803659305	0.0987116427480735	0.327639137584077	56.6218780411113	0.0933816266546182	0.170584994212554	0.547419936235786	0.584090261818757	0.939442252243676	0.330158911618476	0.351508995364459
USP33	-0.192700735278335	0.050002475708536	0.00011628725573057	59.0959720671967	-0.27456901317394	0.105745940286455	-2.59649696650443	0.00941797373036004	0.448051296573849	-0.503417161116326	-0.440062784159828
MIGA1	-0.0964815487442328	0.139961332440372	0.490606617270015	24.4829876361269	-0.138659422590847	0.23944325566948	-0.579090950810694	0.562527805658845	0.93345486116581	-0.226201965276019	-0.147680641483293
FUBP1	0.0198733838141312	0.0623342778688759	0.74986338424788	54.233957824521	-0.0298562402868884	0.124721703310659	-0.239382877994554	0.810808705490267	0.977417673661216	0.109025930303005	0.0863875168826753
DNAJB4	0.247854042479034	0.662297918820386	0.708230631287107	2.45399763845153	-0.210342452825134	0.879898588484906	-0.239053063134607	0.811064436843214	0.977417673661216	0.765856498260405	-0.301892260277286
GIPC2	0.271893025414198	0.554867509231845	0.624123765444463	3.70357664610531	-0.25663208967126	0.858964660323881	-0.298769089725407	0.765116237124375	0.974597480756631	0.835114736686806	-0.401475101684747
ENSG00000273338	0.0814933214391221	0.372098895004928	0.826642378481606	4.02547130783854	0.0906182484418704	0.587546875029343	0.154231521420899	0.877427189034628	0.987098018554458	0.286557914221048	0.345564143059317
IFI44L	-0.791402642228784	0.205213827108488	0.000115032370722168	65.0756296107246	-1.19908435152581	0.307247126324792	-3.90267068033779	9.51371056036983e-05	0.0835620910885817	-2.22832538746483	-2.42897154626355
IFI44	-0.308279083120955	0.162388664821763	0.057643051490784	26.8672525278773	-0.485172590323764	0.264645513226022	-1.83329233286264	0.0667591089840261	0.6747364742647	-0.836407653825756	-0.89313401245377
PRKACB	-0.445057823285641	0.253428799943351	0.0790635834219739	10.5992403062006	-0.637893872600897	0.424341935401737	-1.50325437903511	0.132773459558255	0.754410923851217	-1.2304781776719	-1.22168312773638
GNG5	0.112620642954664	0.124677566625532	0.366369262641589	9.78791947684691	0.176608646250394	0.242627196840732	0.727901276320335	0.466674021836886	0.911761940632984	0.376238224777994	0.530555184920284
SPATA1	0.297721680511372	0.173853776178347	0.0868076479066258	6.0257784659515	0.369019422094583	0.335045516747292	1.10140086540216	0.270722228965667	0.838093648104241	0.909529164193085	0.944488261122024
CTBS	0.170285525376789	0.0831108064321618	0.0404721366786443	21.3824883278134	0.206611450401742	0.171929107217775	1.20172467446153	0.229470217965583	0.823269055945526	0.542375377351947	0.595100182270654
ENSG00000284882	0.138804547047115	0.207102117527205	0.502715814757064	3.80801869117735	0.230368102639892	0.367746961723431	0.626431015392435	0.531032271504223	0.928359618784957	0.451676153140445	0.646207840342547
MCOLN2	0.162670681252965	0.56910561956036	0.77500399314007	2.50315316383607	0.0886526976008748	0.972463604820104	0.0911629979378762	0.927363075853993	0.992014179984777	0.520436400510452	0.341335655842452
C1orf52	0.0497935617672683	0.118310837539563	0.673849521680766	9.81953325846194	0.0825898692269909	0.236257303902704	0.349575940564373	0.72665696967721	0.969479891106103	0.195228363410419	0.328292700278897
BCL10	0.220659938969671	0.191861623573662	0.250102931735526	4.90593322675415	0.162832567142265	0.417872004455544	0.389670916946025	0.696779904770726	0.965111048552005	0.687508104331947	0.500918722106767
BCL10-AS1	-0.23362871340074	0.344569236102157	0.497751872975812	6.71434372005598	-0.457841828614803	0.548012622721059	-0.835458545355161	0.403459578240497	0.893139870186039	-0.621333949640921	-0.834337376872985
ZNHIT6	0.213283366125127	0.0840125687474719	0.0111262696806155	21.182011243222	0.28972573423766	0.161109066765787	1.79832047974587	0.0721262361480443	0.68251026982036	0.666255606161993	0.773903843518638
ODF2L	0.1806936796409	0.233463474926401	0.438948648921362	11.8790523653116	0.238580971929331	0.390415433583393	0.611095134584043	0.541136600666667	0.930396378697412	0.572362104808212	0.663876176403793
SH3GLB1	-0.00339791177328039	0.128701400166827	0.978937086853809	29.1479737281839	-0.0557713767071493	0.22696024985239	-0.245731914480275	0.805889765352209	0.977082723210832	0.0419794607152003	0.0306363143236616
SELENOF	0.159973701952828	0.076661824544639	0.0369111641776213	24.8036800861873	0.179369757946754	0.150061741808485	1.19530638379284	0.231967346513611	0.823841508217496	0.512666186774546	0.536495161271382
HS2ST1	0.133517830649339	0.0975699101979645	0.17117675464998	46.2385008388752	0.074070430336409	0.177516145785308	0.417260244180782	0.676488064236028	0.960707902332397	0.436444699057819	0.309964841394595
LMO4	-0.0246411156303594	0.334581100933097	0.941290745776267	9.08807758454446	-0.0489200499648252	0.512479611993799	-0.0954575534712532	0.923951403671416	0.991178494813554	-0.0192239138885598	0.0453755655016207
PKN2	0.00054969827581896	0.0385726037587232	0.988629729930672	209.523203094174	-0.0458181803326222	0.0738237794199796	-0.620642571981651	0.534834822446061	0.929074664886383	0.0533528419739827	0.0520486140000804
GTF2B	0.125739682779586	0.0789905922137082	0.111422655955359	25.6832947217949	0.107290689701539	0.159708079355117	0.671792498756273	0.501715804838471	0.917892184632194	0.414035231022832	0.38143154636939
KYAT3	0.106678842581099	0.0893000890825361	0.232239163890469	26.587310136656	0.0118877396233658	0.183636784925097	0.0647350672590714	0.948384941732646	0.992014179984777	0.359119421205299	0.176191291860162
RBMXL1	-0.0140856270221372	0.187456882407438	0.940102826293541	4.46456447999076	-0.0148534818765783	0.338478830311793	-0.0438830453972435	0.964997630093968	0.993983327900676	0.0111872956333724	0.118662933438971
GBP3	-0.0681118821955327	0.139706325384566	0.625878440346239	7.6425912499835	-0.116772112526673	0.265405562837384	-0.439976130410725	0.659954395433782	0.958581582188771	-0.144466679918615	-0.100594497035845
GBP1	0.14195772034682	0.234862623758389	0.545558631185481	3.58852620735273	0.117381257736114	0.465726134680523	0.252039232920942	0.801010738938927	0.976928598758644	0.460760698388458	0.403139373536808
GBP2	-0.0781773171590575	0.157900814660771	0.620526745215821	14.8781818869912	-0.235635077538979	0.283242657539114	-0.831919455869529	0.405454409170617	0.893259844749846	-0.17346600557434	-0.356304254133057
GBP4	-0.488694883600506	0.214450397633023	0.0226774823082605	4.04438396929625	-0.713199305243277	0.413589222911906	-1.72441462623698	0.0846330190114555	0.698336085955066	-1.35620004933617	-1.38368761657855
LRRC8B	-0.422339281786559	0.295668078244082	0.153169949888788	12.6698135152241	-0.599469149355236	0.452365151484177	-1.32518861673677	0.185108599933913	0.792757054610522	-1.16502423695872	-1.13902006572494
LRRC8C-DT	-0.00523841050160511	0.179073331797386	0.976662907937809	7.88691732327082	-0.0661052109580867	0.322817667532609	-0.204775691068424	0.837747380259079	0.982196721418404	0.036676836220079	0.00840514883055395
LRRC8C	0.0999973965452001	0.0728375941980432	0.169789141885891	126.487096684546	0.111400098066781	0.134254309181035	0.829769254680416	0.406669257005831	0.893259844749846	0.339869639139416	0.390272111761483
LRRC8D	-0.0126305381842905	0.0544139079254065	0.816445069992791	105.065902362264	-0.0630723279441834	0.09693427853227	-0.65067104123735	0.515258860618411	0.924239004581016	0.0153795233135113	0.0149297864980492
ZNF326	-0.13659312215154	0.101645446361166	0.179006796417956	29.9051128304917	-0.271885898744306	0.185504618322512	-1.46565568665042	0.142742112217126	0.759540986229932	-0.341766626318217	-0.434290603237077
LINC02609	-0.403946421783891	0.283572118463804	0.154303887475486	6.72470627601161	-0.794738046093424	0.454691909689302	-1.74786053843905	0.0804881794273586	0.697079220348693	-1.11203293167579	-1.55910181405078
ZNF644	0.026280764849932	0.0535527617570492	0.623606619418339	105.485652640387	-0.0150935384575443	0.0994604526108668	-0.151754170238867	0.879380830227558	0.987098018554458	0.127486109116026	0.118146499998142
GLMN	-0.175707640068084	0.135463092393318	0.194600685215948	16.8343331210061	-0.318948936413265	0.241659484238004	-1.31982792820637	0.186892474824027	0.792757054610522	-0.454458690500145	-0.535537260926801
RPAP2	0.186414828925478	0.0906913560226102	0.0398320691815514	30.2844790544946	0.205635593383182	0.179456292649369	1.14588120788254	0.251844307806737	0.831307635049916	0.588845194891226	0.593000822212188
EVI5	0.0399025501613726	0.0459276184811675	0.384948966791522	132.594448378255	-0.0245135310141757	0.0943989973807118	-0.259679993372308	0.795110626330074	0.976382322472195	0.166731565441593	0.0978812810692319
RPL5	0.333562537089442	0.0878861816673605	0.000147410178090388	31.0517951354014	0.478161582541848	0.166449640902134	2.87271020802614	0.004069672340794	0.375557115481234	1.01278954742084	1.17928566276976
DIPK1A	-0.205978643830929	0.166396770719605	0.215761875710007	19.498676587922	-0.292548527877432	0.281524021854813	-1.03916008996314	0.298730288265926	0.847866605782224	-0.541671880911245	-0.47874209303522
MTF2	0.0704464939249887	0.0797323537432918	0.376946137725171	41.4540596962861	0.08957751872931	0.148069758691486	0.604968357623595	0.545200021504502	0.930454928724035	0.254731117892238	0.343325222450403
TMED5	0.325725079748896	0.0862128833043699	0.000157998630099473	20.3629438533662	0.474627485259694	0.165861778223347	2.86158444907401	0.00421529187799132	0.375557115481234	0.990209204042237	1.17168276343535
CCDC18	0.234974709470955	0.123639341365387	0.0573695060685494	30.4636299328646	0.28817255597873	0.222167864609656	1.29709378305023	0.194598920365169	0.798600923047897	0.728750106585997	0.770562492953485
CCDC18-AS1	-0.144899685843616	0.071473315310947	0.042629119399051	119.945955604079	-0.265642995401491	0.126874607316515	-2.09374437501736	0.0362827576713397	0.599434461888095	-0.365698502730856	-0.42086025260425
DR1	0.211489166411238	0.115908008104893	0.0680569644139039	18.3664667665391	0.265924675504595	0.213679126241115	1.24450469347449	0.213313873049826	0.811175130071011	0.661086372841918	0.722700653806364
FNBP1L	0.131621249103946	0.232111312646421	0.570672808664387	79.0284431518092	0.11297030154521	0.411580327936332	0.27447935160469	0.783716269546013	0.976037898941744	0.430980495467335	0.393650088661357
BCAR3	0.026838384392547	0.100658444573075	0.789755406508474	109.185515541566	-0.0299425526388015	0.172790644662133	-0.17328804286453	0.862425021922703	0.984533540317099	0.129092655754785	0.0862018332213269
DNTTIP2	-0.592185347588675	0.24299197292711	0.014807335130675	4.73243715348027	-0.941817967148722	0.43639951806034	-2.15815537866497	0.0309157533330152	0.571215720726126	-1.65436437887887	-1.87551467555927
GCLM	-0.489550368888791	0.401744672245024	0.223010878570917	4.29630582745066	-0.888160158233518	0.654544997996702	-1.35691229930993	0.174809078358334	0.785878164263959	-1.35866477108526	-1.76008069422913
ABCD3	-0.22861606638213	0.146744786268076	0.119253136091171	18.2931268908736	-0.377030964358604	0.259041539897635	-1.45548457018745	0.14553515880288	0.760672791297353	-0.606892111427606	-0.660489059462858
ALG14	0.0349007499345707	0.306475014600061	0.909334536021251	4.29036967824762	-0.107065546398714	0.548103191656222	-0.195338301306347	0.845128114451098	0.982196721418404	0.152320977705689	-0.0797127727193472
RWDD3	0.00838840197303385	0.161858475421254	0.958667709441334	9.91139920590389	0.0712429261580774	0.311024058530479	0.229059213279785	0.818822893772926	0.977417673661216	0.0759367762061372	0.30388203497497
PTBP2	-0.0399183033463658	0.0696513083838062	0.566565920351692	54.3860569521497	-0.107200305341456	0.13756757835891	-0.779255596560506	0.435829165714895	0.901934252280631	-0.0632387173506619	-0.0800026794746753
DPYD	0.322718226841803	0.251796887430298	0.199961624595698	275.761428168717	0.361296164853592	0.400812342541551	0.901409778358154	0.36737048424111	0.882300862425127	0.981546219584275	0.927873226885846
DPYD-AS1	0.394672900972177	0.280097270982034	0.158818440304887	3.00038113551736	0.454221096038087	0.544108527199677	0.834798708955716	0.403831052901505	0.893139870186039	1.18885340850555	1.12778252225806
SNX7	0.450127003765532	0.196591756633698	0.0220414109546189	12.0230501940217	0.583413076366047	0.334072206920214	1.74636819310558	0.0807469931913228	0.697318627031533	1.34862112760345	1.40571307787856
FRRS1	-0.229368050779963	0.407498837360606	0.573524779864381	9.11723552699802	-0.361883625628733	0.594191295661544	-0.609035555167177	0.542500872006685	0.930396378697412	-0.609058638807677	-0.627902607434813
AGL	-0.177016378243336	0.277999298805548	0.524286938339611	11.2806980702393	-0.212638156276623	0.434052076330292	-0.489890886076113	0.624211112610888	0.947512012175547	-0.458229270179984	-0.306831004417539
SLC35A3	0.32747741519465	0.0843353470966973	0.0001031591486626	20.6466935109996	0.403270231411629	0.159005017379969	2.53621073131263	0.0112059278982214	0.448051296573849	0.995257823047143	1.01817198699861
MFSD14A	-0.00263743652968587	0.0994548826727011	0.978843439298908	22.3225939081703	-0.0634617668632784	0.198619935013791	-0.319513581851047	0.749337093891639	0.971549233392682	0.0441704509031089	0.0140919870085642
SASS6	0.012458360166141	0.198593025273404	0.949979023056231	3.6158607031179	-0.0899338281580898	0.378205259424108	-0.237791056356624	0.81204315573129	0.977417673661216	0.0876626522835054	-0.0428573273792932
TRMT13	0.13471951724645	0.107980521373743	0.2121673354775	17.0992970063104	0.0606665639873124	0.237441546543459	0.255501048028292	0.798336134256677	0.976382322472195	0.439906854552543	0.281129119452642
DBT	-0.37246759196411	0.279790747213508	0.183111279070212	7.81092028686206	-0.610087104330295	0.455126931415733	-1.34047682573417	0.180090373582146	0.789454239242488	-1.02133989749366	-1.16186245979832
RTCA	0.0679466317038405	0.108148395658454	0.52982563236557	11.581498124467	0.0858564588369683	0.227910912839645	0.376710609278177	0.706388677683717	0.966033106430503	0.247528814275134	0.335320110672177
CDC14A	-0.0270051447350694	0.102217112105234	0.791630456645773	51.9822098733353	-0.0830981766515297	0.170558805995481	-0.487211294465389	0.626108602182732	0.947616489718503	-0.026034871399639	-0.0281517983176321
EXTL2	-0.33702162111611	0.403146898828799	0.403167722181303	2.74491706389563	-0.556578240500941	0.639666281939666	-0.870107204671197	0.384241820780792	0.886347906277294	-0.919217211734981	-1.04674890385652
SLC30A7	0.263178472124919	0.0635932970567129	3.49641077175304e-05	37.9738731443953	0.362135834266047	0.119915039470834	3.01993674741795	0.00252827480207449	0.340822143093385	0.810007409512593	0.929679606707169
DPH5	0.0844864970467434	0.193651634150721	0.662632983578375	8.65037975964643	0.0141973643915467	0.35018111376248	0.0405429186029045	0.967660291054989	0.994247592148773	0.295181493281936	0.181159984912671
DPH5-DT	0.29591761023483	0.170757453667285	0.0831009326736827	8.75971383419488	0.44750863420733	0.32346790693727	1.38347151173212	0.16652033662045	0.780883056975178	0.904331492990117	1.11334201100134
RNPC3	-0.214528737343371	0.0844890570709195	0.0111128379247598	41.0699931548884	-0.352935726988411	0.153962094197532	-2.29235467877955	0.0218851849995849	0.526643492912386	-0.566305386274176	-0.608653003593867
AMY2B	-0.291678145421712	0.485384149668624	0.54789175898517	3.14074632608625	-0.340898188807728	0.721849860300621	-0.472256361822606	0.636743814244362	0.951351024179938	-0.788579020460648	-0.582756661836683
VAV3	0.793053206538563	0.541971983238917	0.14339257321981	5.33261732037047	1.10600728925381	0.88683724257893	1.2471367192897	0.212347371124126	0.810116000955249	2.33661902994288	2.52996939458835
SLC25A24	-0.183583106045614	0.158452224648264	0.246618346058339	15.0058777896653	-0.321599994914412	0.280571099370363	-1.14623350600302	0.251698547627	0.831307635049916	-0.477148539811238	-0.541240479968228
EEIG2	-0.0607330783571931	0.0476333778963228	0.202305366624734	82.923388776138	-0.134329275104306	0.0958145763452956	-1.40197118463699	0.160923851627234	0.77989983090866	-0.123207754076548	-0.138365200278675
HENMT1	0.205087424314059	0.225209133711847	0.362478115999231	2.97514618454783	0.209139508317863	0.468641621956151	0.446267464347057	0.655404055326121	0.957444039242871	0.642642440263466	0.600538790297907
PRPF38B	-0.0700644945531029	0.0519924390767885	0.177790266538713	74.9407874342414	-0.138821411739986	0.0999281201115722	-1.38921268192565	0.164768086465493	0.780076845308686	-0.150092312774201	-0.148029128549676
STXBP3	0.0683304403416022	0.0786897425049351	0.385201350014571	36.2452966251039	0.0572460139290195	0.146196248713702	0.391569649923952	0.695376216534257	0.964753987816462	0.248634597752576	0.273770494127635
CLCC1	0.187897096587035	0.175387040258824	0.28402184728313	10.9400723678744	0.249083882546914	0.312306002690112	0.79756354473298	0.425123813441543	0.90003313509645	0.593115726942967	0.686471075685985
WDR47	0.231647274090012	0.251592432367807	0.357194369580932	4.67397040072668	0.314264041465099	0.49744915906108	0.631751075945656	0.52754954714841	0.927450371232698	0.719163498301308	0.8266930750514
TAF13	0.785029511644731	0.473019640038965	0.0969923451049391	2.83015737668622	1.31374556838664	0.769019923265471	1.70833749379094	0.087573738078243	0.698336085955066	2.31350212123186	2.97687651062191
TMEM167B	0.104148642883864	0.307993930436991	0.735248941049878	3.81383346307117	0.180182441919746	0.530444780863051	0.339681807457099	0.734096163520252	0.969790615579545	0.351829712885687	0.538243487348466
SARS1	-0.356569063398522	0.163589685766585	0.0292830505332534	12.9529366686774	-0.580766432640454	0.308093867796367	-1.885030808287	0.0594256784998515	0.6747364742647	-0.975534961195225	-1.09878493321163
PSRC1	-0.19468490484483	0.227765480659231	0.392683825779743	8.74469817831833	-0.351124283543546	0.42127399218573	-0.833481985730425	0.404572953366582	0.893139870186039	-0.509133712822585	-0.60475604743739
SORT1	-0.228425450000529	0.122454285124059	0.0621262420833629	92.1076197009418	-0.387276155599208	0.20874533770866	-1.85525655255457	0.0635595993554438	0.6747364742647	-0.606342930339518	-0.682529527351894
PSMA5	-0.103474131887677	0.116576512588419	0.374752171835142	11.8478912257763	-0.208487146926322	0.241465915400959	-0.863422676364592	0.38790511609473	0.887293870637789	-0.246348158310529	-0.297900942875124
CYB561D1	0.123302380638098	0.193930013735735	0.524901147445827	7.12341725307757	0.169195132426681	0.337490907533155	0.501332417111295	0.616137194445711	0.945305213931102	0.407013168014274	0.514606501334087
GNAI3	0.116537074183517	0.0696069013603079	0.0940879127487654	44.7228878576481	0.110172834450449	0.126830169983168	0.868664249721266	0.385030800955489	0.887237569320258	0.387521777354247	0.387631900984358
AMPD2	0.142240665283743	0.16981447040524	0.402241944678969	11.0155841188792	0.167467743679556	0.301504069556343	0.555441072241519	0.578593005923023	0.93735120185677	0.46157588545173	0.510890371950187
GSTM4	0.00149626436946087	0.159477815061279	0.992514139199116	5.1687773264512	-0.0225549829680198	0.340555405017836	-0.0662299955768975	0.94719471617735	0.992014179984777	0.0560799748305023	0.102094703181779
GSTM2	-0.176651085914029	0.163024194874216	0.278547446748075	15.8804167956819	-0.292438056750083	0.284253157694748	-1.0287943997587	0.303576298910102	0.850530087855522	-0.45717683367272	-0.478504436628636
AHCYL1	-0.0480129757393558	0.161152058380257	0.765752124250305	18.3377543322317	-0.0764018129535153	0.280881923299869	-0.272006870559444	0.785616736518629	0.976037898941744	-0.0865601179311017	-0.0137459189549848
STRIP1	-0.0761307338870258	0.169836837523956	0.653966954057299	11.9349243142054	-0.102915052297145	0.306856282874971	-0.335385188574021	0.73733453943024	0.970336206597341	-0.167569634975128	-0.0707838196309268
RBM15-AS1	0.638987330754577	0.26514854434017	0.0159559279931307	2.4300633667006	0.833411565162274	0.467644088148173	1.78214925898562	0.0747248947632371	0.689064208927838	1.89274288147192	1.94353453335155
RBM15	0.0207120929540885	0.158790252563032	0.896220850406551	6.13203155980883	-0.0789416320566401	0.315795125881794	-0.249977360594821	0.80260485655603	0.977082723210832	0.111442318622853	-0.0192098288100324
LAMTOR5-AS1	0.0841594436357931	0.132475307647918	0.525243205433944	11.7432318305607	0.0777819111418446	0.249031453165463	0.312337699327339	0.754783892172582	0.97330496040852	0.294239226166274	0.317949345694405
SLC16A4-AS1	-0.0562788538988518	0.302923376438549	0.852612761155645	3.27352452041054	-0.284400227024351	0.518119989547873	-0.548908038218188	0.583068561544559	0.939254568039073	-0.110374776060275	-0.461212662975312
CD53	0.0563117251755852	0.0433772178322066	0.194223203862094	140.619003961424	0.0268878609962757	0.0885597051593727	0.303612810678266	0.761422890536205	0.97395597891403	0.214007715126465	0.208461035360994
LRIF1	-0.223300326279262	0.252631949809917	0.376752449942941	5.88125411675655	-0.531528609202302	0.448256769784142	-1.18576816911936	0.235713865179373	0.823841508217496	-0.591577037722109	-0.992859661449633
DRAM2	0.121564412677829	0.0568660916674998	0.0325385738784145	46.8096064990388	0.14113805775368	0.120696731265454	1.16936106118126	0.242258191243566	0.830779098318107	0.402005942887719	0.454247349526385
CEPT1	0.154027568996022	0.0672909927237755	0.0220806591157096	45.1596781430001	0.168284816429738	0.132357418076934	1.27144227255869	0.203571351994037	0.805148796451789	0.495534900681943	0.512648139598487
DENND2D	0.359747389664946	0.180447562365707	0.046191464399408	6.66062181589587	0.487804991562971	0.333085401450954	1.46450426658762	0.14305621816372	0.759540986229932	1.08823020843905	1.20003151727646
WDR77	0.147712020904799	0.148150082609648	0.318743579215149	6.68169886087726	0.232398740912422	0.292788098436788	0.793743810466381	0.427344589905841	0.900400060401895	0.477339299949786	0.650576350074466
ATP5PB	-0.229858769531088	0.20561960840672	0.263616748758493	5.79574895229997	-0.383023436223392	0.375908497943033	-1.01892731427805	0.308237475181781	0.85270944577847	-0.610472438898862	-0.673380657150987
C1orf162	0.0435286420897435	0.146831590297434	0.766884276536488	26.8878416130138	0.039552622101742	0.247505451437054	0.159805054281	0.873034642513022	0.986998297982114	0.177178627199925	0.235706721059964
TMIGD3	0.0810416122482093	0.131841460216952	0.538759539921471	59.0279605927493	0.06156681723679	0.213651136627359	0.288165175288405	0.773220304706467	0.97478618640638	0.285256503802478	0.283065833211432
ADORA3	0.178009393257946	0.0875758614490339	0.0420898374203758	27.2990718112775	0.244272087079014	0.172242937980432	1.41818346774115	0.156137207294403	0.777343408994232	0.564628460385035	0.67611946574448
RAP1A	0.0676457337855038	0.0499613786866397	0.175748976690676	236.290457986724	0.0495710141366939	0.0912330792273533	0.543344744653008	0.586892462237366	0.939669839280243	0.246661903232085	0.257259276084121
INKA2	0.146495902885489	0.235694945603491	0.534238618073599	6.37306251775872	0.0693513848418829	0.415288572966764	0.166995649185448	0.867373472302113	0.98597634439448	0.473835566369912	0.299812764361929
DDX20	0.00484587861776826	0.165626026681331	0.976658860632001	6.11001741526656	-0.0332892145133057	0.325398663254329	-0.10230286191215	0.918516283751199	0.990568647325083	0.0657304822114279	0.0790021634593674
CTTNBP2NL	-0.107077599277787	0.0575705769873927	0.0628945552225372	122.664365711939	-0.234023846178619	0.115263060362876	-2.03034558896714	0.0423214232459887	0.620983829672837	-0.25673003695902	-0.352838013998945
WNT2B	-0.0402552517627955	0.132467897164884	0.761214097843431	58.5549441882253	-0.124055747107435	0.218720947010131	-0.567187317004844	0.570586924008795	0.934429176359959	-0.0642094927709629	-0.116263771559147
ST7L	0.212780849160388	0.139718475575277	0.127777309631675	19.007891614962	0.227054253824415	0.289232943808426	0.785022103065843	0.432440609423195	0.901810370843451	0.664807814470842	0.639078761275954
CAPZA1	0.0963724827493589	0.0449795907609207	0.0321466398808398	78.7991335156821	0.0927763269351448	0.0994359598908988	0.933025909710521	0.35080659090925	0.877979072241904	0.32942597167542	0.35020681478852
MOV10	-0.21496510249599	0.116162250437759	0.064233017148567	12.5286838528648	-0.361077134688	0.214812427497485	-1.68089499706542	0.0927833119079658	0.705317054755285	-0.567562589287404	-0.626167604420758
RHOC	0.245611165714075	0.199119733816505	0.217394942983838	4.08708658932022	0.365803882742894	0.400232262265134	0.913978999775305	0.360727880494574	0.882209868452041	0.75939459035991	0.937570675089472
LINC01356	0.37950605034878	0.206575814005624	0.0661911170472922	8.38814621709767	0.567035752775747	0.375482911185137	1.51015062439463	0.131004994339051	0.752009188838814	1.14515649505934	1.37048056086416
LINC01357	0.0739905861825769	0.109510173958347	0.499262672792885	28.5334480139265	0.123825289352974	0.194844772189932	0.635507373183566	0.525097559468849	0.927450371232698	0.264941932020408	0.417002411189481
SLC16A1	-0.448298242321586	0.212641698381837	0.0350108415085772	3.9821382357421	-0.638077918047465	0.386624118200279	-1.65038311892619	0.0988646015750766	0.710897677924873	-1.23981408488554	-1.22207906448953
SLC16A1-AS1	0.047364195462312	0.135238354340253	0.726167943912128	23.4456421598824	-0.0103011989436604	0.222685228072732	-0.0462590133742321	0.963103806904407	0.993983327900676	0.188229164183583	0.128456254368612
LRIG2	0.0765072484179491	0.114153581977297	0.502721829245194	20.5405059381216	0.0711466116785745	0.221222249451263	0.321606944396651	0.747750482266394	0.971549233392682	0.272192637826317	0.303674833748279
MAGI3	0.079420910321918	0.183674764963603	0.665450947777262	25.1290834537541	-0.0102805036518913	0.300545914220107	-0.0342061001846205	0.972712802145281	0.996173065096699	0.280587131527788	0.1285007761255
PHTF1	-0.0351207303430425	0.242084985815664	0.884650837865556	8.32964067436939	0.0189398399438936	0.406812217495794	0.0465567137105202	0.96286653204905	0.993983327900676	-0.0494165246302623	0.191362467001221
RSBN1	0.14701027811344	0.0915771507304338	0.10842424901358	22.2089713784631	0.151040211426845	0.17074098610365	0.884616019115381	0.37636376388737	0.883781381399171	0.475317522668734	0.475549841099282
PTPN22	-0.237294422358596	0.303012951803685	0.433558741263798	6.03505597164688	-0.372805159481055	0.504407568362305	-0.73909509465028	0.459849255306749	0.910712354553389	-0.631895151239582	-0.651398090390478
AP4B1	-0.512737946003317	0.277164016247625	0.0643216019649968	4.97418012220534	-0.77693946954932	0.50321776789664	-1.54394283969103	0.122602180672589	0.749032128755137	-1.42547004103615	-1.52081175722528
HIPK1	-0.0707472050872549	0.0804667753350938	0.379287345601588	22.3877388659494	-0.131329851072987	0.162230150451126	-0.809528011333208	0.418211497319552	0.897698447783923	-0.152059256595329	-0.131912542881137
OLFML3	-0.071055142217468	0.169997002045165	0.675962620429952	6.05072429307754	-0.198687706986977	0.32055024956929	-0.619833262503915	0.535367567230492	0.929463705914905	-0.152946448172534	-0.276819419237217
SYT6	-0.0116307402696722	0.0960362074351002	0.90360559781263	40.7475444235757	-0.0583527503503369	0.169628662274117	-0.344002891775683	0.730844111347899	0.969479891106103	0.0182600213169256	0.0250830082353581
ENSG00000232895	-1.28882591189454	0.510182228635595	0.011530152512536	4.13750103663393	-1.93663087606945	0.798251992841722	-2.42608962262051	0.0152625006763271	0.466245614858118	-3.66144173445292	-4.01565451870513
TRIM33	0.187514173451561	0.0601115369490044	0.00181196790171879	60.7908342934083	0.237817869570302	0.114376603538867	2.07925276859167	0.0375941238263559	0.601644980984229	0.592012494668659	0.662234515194623
BCAS2	-0.0948048661692005	0.228910882822091	0.678759701258755	11.0311171792624	-0.211738157652381	0.385912698534549	-0.548668542021105	0.583232938432783	0.939375790201945	-0.221371308261112	-0.304894838433719
NRAS	0.03256385313983	0.310444195329277	0.916459614014754	2.77664874267112	-0.082732836550729	0.586584301743304	-0.141041681996689	0.88783701397569	0.987807102806479	0.145588190556392	-0.027365842587654
CSDE1	-0.227820640007142	0.112387434102158	0.0426521210730533	34.0203995919582	-0.391530787600617	0.193999558527852	-2.01820452877168	0.0435699646939416	0.621710965656018	-0.604600424226106	-0.691682512181993
SIKE1	0.0592054742168763	0.290444949060462	0.838475369905381	3.54880008000823	-0.164921954260068	0.520195192421724	-0.317038597554675	0.751214315159502	0.971549233392682	0.222344838273	-0.204179195033584
ATP1A1	-0.483250366505481	0.31568572795545	0.125819883601801	11.1853754163352	-0.740510082082637	0.496931804459481	-1.49016439567216	0.136181015545477	0.756029114726086	-1.3405139587848	-1.44244125873282
ATP1A1-AS1	0.0299988434558409	0.242538849386799	0.901563298407447	6.59901775614415	0.0278516264791652	0.419764888738599	0.0663505386619156	0.947098747804469	0.992014179984777	0.138198191872217	0.210534382912965
LINC01762	0.174701899904198	0.174448341634591	0.316607616803228	7.27799517279884	0.16364915889628	0.329389566755127	0.496825568910441	0.619312062753409	0.945683595741603	0.555099306680596	0.502675454988578
ENSG00000224950	0.119583937418324	0.195014077336768	0.539739679931753	4.16637864365614	0.194219995903716	0.375577424515978	0.517123722635925	0.605069794522053	0.944245726127101	0.396300034776286	0.568442460755433
CD58	0.0110939019324906	0.0970432728137256	0.908984823167642	67.2601031091324	-0.0690817769881442	0.183756241741341	-0.375942478652698	0.706959659632804	0.966033106430503	0.0837315386451328	0.00200166582429536
TTF2	0.0888514147436773	0.118076391377225	0.451755876226815	19.1139391211746	0.0757668861061261	0.209968477241536	0.360848862179288	0.718212433481636	0.969479891106103	0.307757171353725	0.31361442470051
MAN1A2	0.121699577140218	0.112028579717994	0.277334715906774	44.6691951353421	0.121800994374417	0.196105895561853	0.621098075738369	0.534535095276329	0.929024661634601	0.402395362547786	0.41264754777844
GDAP2	0.101319941360574	0.0685239344639193	0.13924548928756	34.5666363019619	0.145581659171704	0.142818635112259	1.01934638331527	0.308038550879396	0.852426156677733	0.34367999685712	0.463806864040617
WDR3	-0.100503531585732	0.183311418013581	0.583508843836098	5.52614506801516	-0.264389602730353	0.345191175791543	-0.765922251992949	0.443722564761102	0.90253783528414	-0.237789620516457	-0.418163830422195
WARS2	0.383959150463964	0.160677688729528	0.0168656611002951	7.52114821479829	0.451355512890935	0.334170682667039	1.35067358180148	0.176800018516926	0.787094850501929	1.15798623375278	1.12161779659751
WARS2-AS1	-0.283402712631606	0.201608907744677	0.159811648840041	19.0493003420259	-0.439226621889008	0.32700915820611	-1.34316306093228	0.179219179790343	0.787398980821267	-0.764736834674142	-0.794290504496256
NOTCH2	0.105907185735027	0.0863191981730906	0.219850765914565	48.633601963074	0.154026404157086	0.161265660872958	0.955109744525373	0.339522201628538	0.874821316861397	0.35689621592358	0.481974034014345
SEC22B	0.199017969137434	0.203173469607268	0.327309761879236	9.19725004736523	0.133635397630118	0.368066389348631	0.363074166773591	0.716549481705561	0.969479891106103	0.625155852961713	0.438106885609972
ENSG00000290569	0.0479894328251273	0.271199396453829	0.859545637569136	3.57015071735494	0.0333381181436442	0.48029579204087	0.0694116390276585	0.944661964661153	0.992014179984777	0.190030523187154	0.222337465990142
NBPF8	-0.088194956522969	0.112208958208277	0.431874194309604	11.2606481603956	-0.182252923908789	0.215953793104482	-0.843944073816808	0.398700658027265	0.891262976799018	-0.202327628273053	-0.241463289693975
NBPF26	0.284572147890306	0.193294393446966	0.140961092869712	6.82060122722373	0.316106620773626	0.368966368788939	0.856735593033005	0.391591027812149	0.887293870637789	0.871644305756193	0.830657013754821
LINC00623	0.12353027220856	0.113934583317335	0.278266805818286	12.3011378590994	0.163641412857505	0.231155779567011	0.707926979649955	0.478990604327557	0.912611095092258	0.407669741911971	0.502658790944455
PDE4DIPP4	-0.0600846258252592	0.233763199386482	0.797154059851396	19.8644578120442	-0.132960679085967	0.363248753412767	-0.366032031319543	0.714341174126009	0.969080155593556	-0.121339510308248	-0.135420941271024
FCGR1BP	-0.0352283727026911	0.143067945246538	0.805500122082435	42.4295651700456	-0.102528735640724	0.241209596061419	-0.425060765885188	0.670792377970152	0.96067011000906	-0.0497266509042994	-0.0699527370614654
SRGAP2C	0.09104263646318	0.0525009664667989	0.0828979407350421	240.292563435293	0.0615577901866943	0.098395604397082	0.625615245354597	0.531567336726082	0.92836821481678	0.314070256924099	0.283046413329158
SRGAP2-AS1	0.294996498196174	0.14265288242306	0.0386463929490648	10.7984400321649	0.357845916524673	0.269088320382742	1.32984559127533	0.183569151023308	0.791984794017873	0.90167769530813	0.920450711706105
LINC02798	-0.114835886666207	0.0811014021724828	0.156788857970346	306.136186700442	-0.184584675053926	0.129186153245085	-1.42882708724783	0.153053938103208	0.772599859965429	-0.279082285353926	-0.246479583195256
ENSG00000290735	0.0210369665460296	0.208566798326895	0.919658097639694	10.8361405500795	0.0177002342639077	0.358521399505057	0.0493700914041481	0.960624362687873	0.993392877276029	0.112378305505068	0.188695704757046
H3-7	-0.471473330973822	0.181236970183959	0.00928389365336026	16.3771429794507	-0.713574252365409	0.306649201200357	-2.32700509106879	0.019964994286353	0.512107640809489	-1.30658337457465	-1.38449423988224
NBPF15	0.0146389770092471	0.105439056398788	0.889577945538436	14.7165284484411	-0.0503336576454929	0.205321612969432	-0.245145442399123	0.806343818213553	0.977082723210832	0.0939451843541761	0.0423344729576405
LINC01145	0.0793815794749395	0.104670643473935	0.44821519739141	13.5228384504757	0.0441667797541943	0.190330462883536	0.232053130565968	0.816496747638514	0.977417673661216	0.280473816202223	0.245633153001105
NBPF20	0.0587914779332889	0.169801313414072	0.729164696299228	4.69961373141419	0.130355218257521	0.36351806027177	0.35859351296072	0.719899200384633	0.969479891106103	0.221152081766051	0.43105023957632
GPR89A	0.0323510815306126	0.148665458657424	0.827733039127058	6.84370943785042	0.0493121900945234	0.315384382386135	0.156355840201843	0.875752543406633	0.987098018554458	0.144975178480078	0.256702468226035
RNF115	-0.0396724940119651	0.0734023018154441	0.588865881676501	48.2964996550952	-0.0858797754761551	0.134678747712017	-0.637663899725231	0.52369249000698	0.927294328380126	-0.0625305209375578	-0.0341358486037175
POLR3C	-0.0111992916423689	0.0969392954839317	0.908025902940363	17.4884732390267	-0.0687606236017054	0.194475100553377	-0.353570320344597	0.723660920290113	0.969479891106103	0.0195030594262796	0.00269256272753759
PIAS3	0.255487394488163	0.216992795767685	0.239035748769036	3.52905307860173	0.344621495615635	0.478313331054667	0.720493185619049	0.471221393848581	0.912611095092258	0.787848797804309	0.892001030528698
ITGA10	0.203292032756024	0.242894941522642	0.402618101435039	3.12657827635113	0.277297682136998	0.475159095425288	0.583589127950512	0.559496776545623	0.93345486116581	0.637469773144789	0.747167389623829
PEX11B	0.164945290778764	0.340149206586034	0.627732807949746	3.40014675661924	0.152990625259383	0.580509897641486	0.263545248549521	0.792130352492335	0.976382322472195	0.526989733040769	0.479745764087621
RBM8A	-0.355084856029731	0.239713650570841	0.138529953717051	4.79189011009465	-0.649053255422278	0.444319120140901	-1.46078173547079	0.144075349746897	0.759981714813772	-0.971258840691323	-1.24569029489996
LIX1L	-0.00306537145638797	0.147786248996599	0.983451524007614	7.36939720241359	0.0232757878709357	0.29117328660581	0.0799379233660482	0.936286627839766	0.992014179984777	0.0429375360470829	0.200690386686678
TXNIP	-0.0818193690266754	0.104886397955107	0.435346101418583	71.0346577947753	-0.152456988511079	0.16582972649314	-0.919358620044433	0.357908025703874	0.882209868452041	-0.183959049198071	-0.177363328850464
NBPF10	0.32336601220814	0.154046514508345	0.035804096880663	5.21368692907226	0.555402343119846	0.366946353275731	1.51357913264914	0.130132616958661	0.752009188838814	0.983412541194964	1.34545362032794
NOTCH2NLA	0.182725958908919	0.149315468591931	0.221043634471806	12.6618356924386	0.233567818973024	0.293100797889379	0.79688564703661	0.425517447423797	0.900335276966089	0.578217264424289	0.653091386333853
NBPF12	0.0445013031238165	0.0899691378575085	0.620862353824941	16.6571478323685	0.00854974162834209	0.178452561654484	0.0479104449332362	0.961787615098587	0.993983327900676	0.179980941673362	0.169010260691958
PRKAB2	-0.23507207262826	0.182524089974832	0.197782116114877	4.76286137716768	-0.229257870308424	0.367952502900532	-0.623063760950687	0.533242622703052	0.928975170448195	-0.625492383372673	-0.342584975704196
ENSG00000237188	-0.184132935952343	0.169038614875416	0.276023770129797	20.3763993406755	-0.302820935395647	0.268265183527547	-1.12881191444119	0.258977185489178	0.835123031652017	-0.478732643884064	-0.500841111270329
FMO5	-0.0726406611882616	0.163436880232462	0.656712229805364	6.3813642773531	-0.287636291345898	0.325061457702681	-0.884867413623015	0.37622814506916	0.883781381399171	-0.157514455529791	-0.468174404351427
ACP6	0.0110121182524806	0.135979365711219	0.935454879800419	9.13557506927826	0.0725723736685253	0.290015092796171	0.250236541032472	0.802404428293287	0.977049754414423	0.0834959133017148	0.306742073843552
GPR89B	-0.0517946388326187	0.15680228128256	0.741159583237734	6.48305762353857	-0.122960962840313	0.312430656123475	-0.393562412747736	0.693904136349098	0.964198570125355	-0.0974553926965913	-0.11390856345046
NBPF11	0.0417643720575699	0.0997566935241692	0.675462912848893	17.0153425030017	0.0204547884470327	0.192519111717068	0.106248092797632	0.915385514326367	0.989599468736613	0.172095623694062	0.19462157393762
LINC01138	-0.205104274236745	0.279905968281792	0.463704000394451	7.22607046412853	-0.37682107194584	0.459439129508137	-0.820176270900683	0.41211562720284	0.895607981591326	-0.539152751961817	-0.660037518161671
NBPF14	0.10586304733194	0.188603634575253	0.574593665904605	8.81999731311994	0.145134345061206	0.350686802293079	0.413857448048224	0.678978508606252	0.961013154269127	0.35676904964317	0.462844557719806
PDE4DIP	-0.820597121856074	0.533363759601675	0.123918631721031	6.80613419699649	-1.18170560244431	0.744094683414475	-1.58811187444821	0.112261043659864	0.728590763654535	-2.31243702547444	-2.39158466376551
NBPF9	0.0654129053446311	0.112050695375477	0.559368633607326	11.0772495534314	0.0725533303105531	0.208889279968524	0.347329122497266	0.728344074440683	0.969479891106103	0.240228945359437	0.306701105889902
ENSG00000274265	0.316736268896662	0.0908416330029178	0.000489044799643821	28.6718710378961	0.419557855102639	0.17058628246785	2.45950523707388	0.0139128667734715	0.453998810502754	0.964311718826123	1.05321153272497
NOTCH2NLC	0.352160620273366	0.11070396900508	0.00146715949140323	14.774276279026	0.560022241793513	0.257045642472887	2.1786879419774	0.0293548581261673	0.569797798618422	1.06637211715352	1.35539240292127
NBPF19	0.0313736041592104	0.277923772923013	0.910121217802965	5.93960134198212	0.00225924126794203	0.478133789584107	0.00472512363099703	0.996229910835948	0.998598503110879	0.142158987752393	0.155477514651076
LINC00869	0.0191307754637506	0.155170935061498	0.901878730532497	11.058276985325	-0.0541742735472181	0.28802616413376	-0.188088029121061	0.850807645001221	0.983180825077414	0.106886416067864	0.0340721604767751
ENSG00000290790	0.0445108677857188	0.186408185078952	0.811274842557813	31.0409299307096	0.00167899920466002	0.297683392968221	0.00564021791044039	0.995499781069913	0.998577626936943	0.180008498231652	0.154229240581486
FCGR1A	0.047283696753643	0.162376104403733	0.770899421569966	48.0347187585995	0.0377622266580627	0.263011987841264	0.143576066505582	0.885835240976227	0.98768342474108	0.187997240945688	0.23185504544373
H2BC18	0.0912506663148189	0.189348724041289	0.62986379378201	15.6547641990175	0.124065327981467	0.330036847331239	0.375913565363049	0.706981155249663	0.966033106430503	0.314669607616409	0.417518806009175
ENSG00000290791	0.668427100229902	0.16870112124148	7.42631797175174e-05	6.09157575424957	0.9025267336232	0.34242460750313	2.63569473059833	0.00839652322933726	0.436844436527104	1.97756121921273	2.09222191412694
ENSG00000290792	0.18617429673475	0.197318514890614	0.345414131234563	3.71586558629008	0.277775083951142	0.42175897211438	0.658610965781211	0.510145619379394	0.92050606982378	0.588152202352415	0.748194423586174
H2BC21	0.0434511116586236	0.240923279027506	0.85687585539325	11.959463139027	-0.0106505114279686	0.403762201535011	-0.026378178510712	0.97895569911904	0.997309142690905	0.176955255807788	0.127704778831179
H2AC20	-0.149245207865712	0.275757305821646	0.588356356652149	2.45754882391714	-0.160955624919145	0.53803634942843	-0.299153811987112	0.764822689073404	0.974597480756631	-0.378218300307369	-0.195646435378549
SF3B4	0.467848728882406	0.460471023437301	0.309618870258648	2.57589934402312	0.519828302155963	0.710682800969819	0.731449109851243	0.464504877873857	0.91176069234084	1.39967883943685	1.26892322776286
VPS45	-0.155910960710678	0.0784181410834868	0.0467895572174449	43.1596971224832	-0.271885904718536	0.147629396416764	-1.84167863120561	0.0655221717061334	0.6747364742647	-0.39742286903115	-0.43429061608943
PLEKHO1	-0.0894689009153474	0.0663907473661501	0.177783533332435	63.0745277415619	-0.202789900886915	0.134014713485713	-1.51319131767225	0.130231069005724	0.752009188838814	-0.205997964273012	-0.285644464158571
ANP32E	-0.437172865342121	0.220358950472401	0.0472656007470654	4.80186904588129	-0.745362668368362	0.440904720636762	-1.6905300249267	0.0909265990760996	0.702826700920126	-1.20776098124528	-1.45288062191283
APH1A	-0.0226110197411016	0.147597535520926	0.87824548742929	6.37739037153063	-0.077197003679246	0.283775466345777	-0.272035509881542	0.785594715628472	0.976037898941744	-0.013375044761863	-0.0154566118297713
C1orf54	0.186264535680546	0.11676404289997	0.110662666558527	14.0261419522686	0.167922571920979	0.232078627007737	0.723558968294746	0.46933653954026	0.91247359107144	0.588412187994909	0.511868843412036
MRPS21	0.565243790889538	0.280490140747199	0.043883675411774	7.70918603507728	0.752710857120083	0.4464154654044	1.68612182026045	0.0917723380035254	0.702826700920126	1.68028182685264	1.7699231948753
PRPF3	-0.121589154267307	0.141325346624726	0.389596558728228	12.5646148842278	-0.206734622245605	0.267413756015545	-0.773088958944906	0.439469734931028	0.90253783528414	-0.298538991111229	-0.294130738586794
RPRD2	0.016853200982855	0.0630748215254991	0.789319952792636	53.0673759051867	-0.0107964673485142	0.121043052937408	-0.0891952663660683	0.928926727277498	0.992014179984777	0.100324541264042	0.127390784030648
TARS2	0.0449195281903809	0.306209902860733	0.883372593933039	3.89728119661543	-0.00332289203548692	0.551627765548274	-0.00602379402020171	0.995193736820595	0.998577626936943	0.181185881643332	0.1434686778283
ADAMTSL4-AS2	-0.415403817922503	0.187058368487194	0.0263700921532976	9.10937838605101	-0.664823351348646	0.326584274250273	-2.03568696892971	0.0417817984395284	0.620855175723904	-1.14504260915067	-1.27961648375377
ADAMTSL4	-0.331240533066782	0.201213091585803	0.0997189666355129	3.97186310801591	-0.579329458297749	0.407044456842358	-1.42325843911962	0.154661250266699	0.775882711951931	-0.902561433261978	-1.09569357199504
MCL1	-0.104111779666403	0.111009104932434	0.348312747997698	38.1601341678479	-0.189432028096846	0.193444284195311	-0.979258854221744	0.327452095138275	0.863432150510994	-0.248185272717998	-0.25690768810616
ENSA	-0.257841347738749	0.199399421889324	0.19598002129509	25.9262352134728	-0.427458876200468	0.316839029012997	-1.34913579785946	0.177293351837843	0.787094850501929	-0.691092491690557	-0.768974567010709
ENSG00000288880	-0.0664089062645835	0.231856897999158	0.77455496024642	2.87310968298387	-0.270959531668199	0.471631970117558	-0.574514767522355	0.565619510302682	0.934086194475282	-0.139560269635858	-0.432297710833714
GOLPH3L	-0.120103843074416	0.0964860353862885	0.213212797633086	16.7153321623777	-0.153815958106655	0.174488960039691	-0.881522579260408	0.378035038471563	0.883781381399171	-0.294259690401541	-0.180286878546126
HORMAD1	-0.0698655863793843	0.243845975677165	0.774483528538138	2.91193289995757	-0.142103991823453	0.471888075717725	-0.301139187734968	0.763308359633463	0.974597480756631	-0.14951924236779	-0.155090939229802
CTSS	0.0211651128108592	0.0594188223347258	0.72168917507247	65.9037276315857	-0.00155980080575086	0.112113874572535	-0.013912647401564	0.988899671539401	0.997309142690905	0.112747505174911	0.147261613921131
CTSK	-0.663096354632708	0.257651900175826	0.0100642691559148	3.03628098468459	-1.07660736389597	0.476333625392889	-2.26019601914092	0.0238090878261098	0.532638956836116	-1.85866467919349	-2.16548694655176
ARNT	0.074768690356853	0.0813850855819122	0.358251145458592	36.4758130093001	0.0552965999077906	0.154625593977098	0.357616087256425	0.720630637589075	0.969479891106103	0.267183712571938	0.269576722032191
SETDB1	0.074514070521239	0.0700651182751621	0.287556447492257	31.4512149009389	0.0574922206247208	0.143098141991523	0.401767764588631	0.687854947858935	0.962175335160341	0.266450132397992	0.274300158303074
CERS2	0.400142570655057	0.162055418867836	0.013542641576742	6.08435076888602	0.600974257655327	0.327931507999796	1.83262127302418	0.0668589123272429	0.6747364742647	1.20461196568047	1.44349242657104
MINDY1	0.123818469874243	0.26590008653799	0.641460407849819	2.83529904570083	0.10557453251262	0.51936202500903	0.203277343026349	0.83891826346843	0.982196721418404	0.408500062508216	0.377739579423472
PRUNE1	-0.550771049620523	0.249336402475819	0.0271782853218802	3.03074528953987	-0.834684952925981	0.509151300018749	-1.6393652591975	0.101137212353552	0.717352771336766	-1.5350464638624	-1.64503954782581
C1orf56	0.379813297258681	0.232415761731586	0.102217350774429	7.23266044476932	0.473241317630549	0.396316693840513	1.19409887341509	0.23243929388016	0.823841508217496	1.14604169805645	1.168700702642
CDC42SE1	0.0335927696456046	0.0546033609440001	0.538413191137929	46.8371112024974	-0.0016000852241037	0.119300676470865	-0.0134122057932711	0.989298928903267	0.997309142690905	0.148552581557042	0.147174950099218
GABPB2	-0.37931767434986	0.225166519973971	0.0920639237859865	8.23652973885575	-0.612685245884886	0.39255072808047	-1.56077979750757	0.118575715719774	0.743917752788451	-1.04107553441276	-1.16745183867474
TNFAIP8L2	0.213173908755492	0.197500141788794	0.280426923819592	3.97450885121834	0.249616271406065	0.397181581969592	0.628468898704309	0.529696814584704	0.928206057838697	0.665940250698571	0.687616403213703
SCNM1	0.130440413575117	0.110218798855166	0.236623749745198	12.0095798631436	0.21864007375371	0.214275178881781	1.02037051092295	0.307552773992641	0.852291258548728	0.427578413573163	0.620977345567289
VPS72	-0.380600642064382	0.209260217495862	0.0689432914876122	4.29516592210177	-0.573150279484436	0.465850709658026	-1.23033037752626	0.2185734132387	0.813209458394356	-1.04477186732773	-1.08240031186772
PIP5K1A	-0.11609332622055	0.052996772285427	0.0284826688372726	59.9054739520422	-0.18418325895112	0.111219737498404	-1.65603033322896	0.0977156761523559	0.710897677924873	-0.282705069591361	-0.245616017204514
PSMD4	0.368313883303215	0.176943405353781	0.0373849680576141	12.9955357468455	0.539421592586136	0.311441067800636	1.73201818371441	0.0832703249212901	0.698336085955066	1.11291096388023	1.31107425046464
ZNF687	0.0640047511418756	0.257859726358215	0.803967763596132	2.77487542313756	0.0365443268753355	0.492404571214912	0.0742160593374866	0.940838467587637	0.992014179984777	0.236171940128449	0.229234979070847
PI4KB	-0.226045920059943	0.085299521453607	0.00804856593134035	26.7111957333496	-0.328793799288914	0.162796645822798	-2.01965954290484	0.0434187143260722	0.621710965656018	-0.599487313676684	-0.556716502874255
RFX5	-0.166841906899174	0.178251954240224	0.349278740109243	4.53526583263978	-0.359062352714485	0.365695099218135	-0.981862632236989	0.326167527203845	0.863432150510994	-0.428915801963916	-0.621833206326296
PSMB4	-0.189054960550935	0.281321800564088	0.501568510700764	3.84405211445974	-0.272534844045013	0.551044875927151	-0.494578311043115	0.62089781520782	0.946048330227843	-0.492913391634887	-0.435686678500689
POGZ	-0.112645054445334	0.0592847809526791	0.0574243308708435	70.1197931489165	-0.185447601309632	0.112548240972764	-1.64771656764062	0.0994108466482912	0.71242669117573	-0.272770321960356	-0.248335995436163
SNX27	-0.0243031484281796	0.0888649942482203	0.784481238812739	51.4487837220201	-0.0544868979240587	0.15718807388619	-0.346635063188758	0.728865500645667	0.969479891106103	-0.0182502032647782	0.0333996120218691
MRPL9	0.114814138462478	0.302632067195844	0.704401811957495	2.48302419547454	0.105834814989531	0.604789365168102	0.174994504012343	0.861083952114095	0.984425550279168	0.382557861314915	0.378299524810505
TDRKH	-0.143088278061426	0.357193154873993	0.688721448265183	3.10240723239665	-0.281432059500792	0.616698184546956	-0.456352988467998	0.64813616578431	0.954350641700567	-0.360479691585446	-0.454827247666226
THEM4	-0.110418001908812	0.217608538679254	0.611863130352267	5.06631428679834	-0.241882057724812	0.44811373197083	-0.539778276066213	0.589349950391904	0.93989234031331	-0.266354004931528	-0.369743375273481
S100A11	0.139490509278515	0.131385281370962	0.288376198977344	13.7612993183194	0.125944012316506	0.241526302002957	0.521450505688461	0.602052975880779	0.943415314992434	0.453652465362219	0.421560417413749
FLG-AS1	0.27773553918882	0.304688422042814	0.362011170442494	12.0526607816565	0.211353560168419	0.422091794839767	0.500728900093053	0.616561930112504	0.945305213931102	0.85194748760242	0.605301877444923
S100A9	1.19146058706789	0.50404526566286	0.0180887308841163	3.28438485881285	1.42008283905164	0.735463395758581	1.93086814006143	0.0534993610684624	0.65961883585634	3.48446265652059	3.20563975617372
S100A8	0.585275392606824	0.38146208825199	0.124957083707408	4.10009268118532	0.755661220426264	0.695106776937275	1.08711531162996	0.276985851796078	0.839800380616503	1.73799447848771	1.77627030799245
S100A13	-0.277787721230228	0.339290348504836	0.412939577950907	2.33890034376667	-0.418676575010339	0.604367122464276	-0.692752069806852	0.488465155965749	0.914675340840389	-0.748559593969422	-0.750081212769966
CHTOP	-0.107962116712299	0.149358073257038	0.469777666667013	11.0011761144427	-0.19910256535492	0.272195817477516	-0.731468129084558	0.464493264660432	0.91176069234084	-0.25927840265057	-0.27771190355717
ILF2	-0.767029891495084	0.271767865697649	0.00476699143262619	4.29152879469138	-1.1861595400869	0.492204221101265	-2.40989306721703	0.0159571967314206	0.471117236832417	-2.15810553723346	-2.4011664145875
INTS3	-0.0538840917804137	0.121211348698507	0.656647452282666	21.3258658377388	-0.0808687415728829	0.22373401729071	-0.361450362140531	0.717762805477218	0.969479891106103	-0.103475274271009	-0.023355617250083
SLC27A3	-0.450542313097728	0.362963177151699	0.214498890913979	2.41612103676332	-0.659186471973239	0.586053895981383	-1.12478814063575	0.26067882107544	0.835123031652017	-1.24627943282805	-1.26748987177062
GATAD2B	-0.00960238538572719	0.0642000858252223	0.881104142046216	81.941040080337	-0.0601790570411342	0.117219655569538	-0.513387082983147	0.607680579343374	0.945305213931102	0.0241038744676397	0.0211540767953554
DENND4B	0.0589950347389198	0.0587965490456413	0.315679573333006	42.3719557608425	0.0526733490944661	0.122158554303145	0.431188379683617	0.666331402520879	0.960443009763153	0.22173854525395	0.263933325636932
CRTC2	0.155635141714162	0.150345966179218	0.300584843360067	7.95365950144769	0.244150953183297	0.295196716663419	0.827078823717662	0.408192385970475	0.894273071737437	0.500166446654624	0.675858870536824
SLC39A1	0.19111974593357	0.147805716199262	0.195994785322973	9.16740666432865	0.281012592982823	0.276409497926974	1.01665317252255	0.309318449624597	0.853683635922007	0.602400438255795	0.755159272965501
JTB	-0.0543064109727312	0.225303347631391	0.80952655010352	8.72927173536234	-0.0738939780787456	0.376279249304316	-0.196380688585311	0.844312210243787	0.982196721418404	-0.104692009745736	-0.00835081673285137
RPS27	-0.0962002929334801	0.158655258278894	0.544283714336603	31.3023984819021	-0.150408295099525	0.264901087308375	-0.567790402930407	0.570177297202208	0.934325665761096	-0.225391644720758	-0.172955977119158
TPM3	0.175271073916112	0.0516125669823102	0.000684035502644411	56.1770143938197	0.217966591228889	0.100013792968502	2.17936531311769	0.0293045407970483	0.569797798618422	0.556739142672392	0.619528483402244
C1orf43	-0.150926459502804	0.134720809408693	0.262589936653756	19.7233160700192	-0.235442909841195	0.229976853580233	-1.02376785392037	0.305944937283184	0.851248987336016	-0.383062121156635	-0.355890843990401
UBAP2L	0.0043015764744637	0.0737539719395539	0.953491092803765	25.7430294514745	-0.00653917668543756	0.157707765548105	-0.041463885197479	0.96692608351743	0.994247592148773	0.0641623040685064	0.136549488436472
HAX1	-0.21624329015591	0.270798405439864	0.424557337178564	3.4960739841339	-0.311981041120108	0.533580729810277	-0.584693231389817	0.55875400607654	0.93345486116581	-0.571245150481577	-0.520547235962274
IL6R	-0.196624267069901	0.0728913269838209	0.00698625365462836	77.9969889862882	-0.326244369790939	0.127305806634965	-2.56268255482177	0.0103866967252617	0.448051296573849	-0.514721170983414	-0.551231918188048
SHE	-0.502254604106474	0.307811810552132	0.102744019648092	2.26094954251334	-0.712580867422273	0.565506284859513	-1.26007594698845	0.207641966260151	0.806117623181234	-1.39526669197786	-1.38235717202021
TDRD10	-0.463028953402812	0.294997260169289	0.116507209082968	3.64545702423972	-0.838188538097332	0.551115135813819	-1.52089551461801	0.128286059740008	0.752009188838814	-1.28225444532033	-1.65257680649206
UBE2Q1	-0.301631341101081	0.263596569978359	0.252502725294933	5.35573487738943	-0.457926639405102	0.472281598884719	-0.969605084099155	0.33224337775566	0.867437503478983	-0.817254975734031	-0.834519830226596
ADAR	-0.0711297513378378	0.0598182424075563	0.234401112369623	43.7413177814001	-0.138573251129224	0.120326372500892	-1.15164488257299	0.24946702998391	0.831307635049916	-0.153161403034031	-0.147495260919059
PMVK	0.559298924434737	0.15979891111176	0.000465228280645612	5.75033890137473	0.678706105079133	0.320969485328404	2.11455024886464	0.0344682977609995	0.58976600389762	1.66315418965392	1.61071685868412
PBXIP1	0.348570263192844	0.165009042901369	0.0346494746843364	5.08606804905829	0.434652325349031	0.395469594541763	1.09907899709122	0.271733610153664	0.838093648104241	1.05602801035876	1.08568424884656
PYGO2	0.0471219718528228	0.20099371840837	0.814639528738917	4.14523498608192	-0.0601742356801117	0.415430277832336	-0.144847977846231	0.884830900795385	0.98768342474108	0.187531298531623	0.0211644489836633
SHC1	0.0130592490596315	0.214650154361692	0.951486880023095	4.72759225230958	0.0439755382014778	0.399635853491852	0.110039021317126	0.912378428270425	0.989599468736613	0.0893938613935326	0.245221735273245
FLAD1	0.373220338721914	0.140733794301863	0.00800261134419562	7.3836480748688	0.499898063425462	0.280907648306966	1.77958153307094	0.0751444706436704	0.689170391564495	1.12704685557471	1.22604732857813
ZBTB7B	0.0239247531493641	0.119959712085166	0.84191865057121	9.74242551497164	0.0432188268747716	0.237150924734224	0.182241865272957	0.855392919335725	0.983414326379704	0.120698250389498	0.243593823084409
ADAM15	0.38855244514846	0.17164431574186	0.023592139490315	5.16320352932724	0.403166601051245	0.388719507784565	1.03716585604108	0.299658567640436	0.848428403848097	1.17121988424787	1.01794904712597
SLC50A1	0.436814357097012	0.18142160320935	0.0160520183969655	3.79981068305879	0.63860401132974	0.412705771105521	1.54735905344648	0.121776689123304	0.747756537839654	1.31026632450959	1.52444527147707
KRTCAP2	0.269491744319315	0.27426904613951	0.325813357036558	6.67914302747417	0.378644948147705	0.440057818977141	0.86044363222046	0.389544542885836	0.887293870637789	0.828196453203402	0.965195644020657
SCAMP3	0.38557272567265	0.107757789869947	0.000346044804019599	12.3140786141909	0.522515999956872	0.21157651565037	2.46963136882512	0.0135252347371739	0.453998810502754	1.16263507338229	1.27470526888685
CLK2	0.0213936320774297	0.107350326553666	0.842037464068724	12.037113441187	-0.0209262027345542	0.19727155707025	-0.106078154627746	0.915520343420371	0.989599468736613	0.113405887515456	0.105598696186001
FDPS	0.0595520965855629	0.124814212648142	0.633272455277118	10.9248876950458	-0.00218548531153874	0.275314723744441	-0.00793813451679903	0.993666351545605	0.998265471169121	0.22334348512587	0.145915579578323
MSTO1	-0.216008396090008	0.195881173873263	0.270134789738553	10.4321878697647	-0.345306948090881	0.337529172832217	-1.02304326821116	0.306287388506244	0.851561349210184	-0.570568401832725	-0.592241220507068
ENSG00000287839	0.159896965611917	0.201832283534408	0.428228382496432	3.80720643726033	0.0997189097590208	0.407390701819817	0.244774633573068	0.806630936008816	0.977082723210832	0.512445103220011	0.365142385067596
YY1AP1	-0.0596002584673398	0.0650807490421203	0.359777377506541	41.3529496420854	-0.13397808297823	0.124081681604756	-1.0797571506566	0.280250336871332	0.841549444622177	-0.119944009090446	-0.137609681070116
DAP3	0.11530770304443	0.0530356587413772	0.0296935526363891	55.2181791339479	0.136200212822929	0.109226085215252	1.24695682862313	0.212413327600678	0.810116000955249	0.383979860473026	0.443624569523419
GON4L	-0.021082512799645	0.0691958478385928	0.76061074343786	58.1631927625208	-0.0677651164694251	0.130684526569467	-0.518539709698561	0.604081761736717	0.943761031583063	-0.00897129363506476	0.00483419605258202
RIT1	-0.118186052965072	0.133404473386872	0.375659176023117	8.90691078366617	-0.167365938126705	0.264928209536996	-0.631740721077621	0.527556314528053	0.927450371232698	-0.288734383236798	-0.209436934656877
KHDC4	0.286550916358147	0.0940271901275759	0.00230728586179374	20.6309341360229	0.404410726571056	0.188115529569827	2.14979979322197	0.0315710545636996	0.573000117956196	0.87734529646391	1.02062553289625
ARHGEF2	0.0757660394103407	0.0577663031683597	0.189656557953158	46.2447988451758	0.0626515307786904	0.117337241230029	0.533944126535819	0.593380191349479	0.941192959642365	0.270057155209968	0.285399376180772
SSR2	0.198109413747193	0.128505634572656	0.123161123767194	8.55699070540916	0.217567038667847	0.256000123662596	0.849870834260209	0.39539690243443	0.890722425514	0.622538231991201	0.618668926446711
UBQLN4	-0.0506303431361775	0.288647166376258	0.860760903267853	5.26685161153251	-0.127115595358138	0.493268979416243	-0.257700363620215	0.796638165452956	0.976382322472195	-0.0941009633864808	-0.122846419508916
LAMTOR2	0.368471285487462	0.160853670258624	0.0219794095067671	6.15149074099924	0.498867514424542	0.328559328685602	1.51834834950588	0.12892660507028	0.752009188838814	1.11336445220105	1.22383030972221
SLC25A44	-0.555600160724433	0.438379790591735	0.205014244872147	2.75606929830987	-0.807240606467002	0.717627890847261	-1.1248735128089	0.260642637450766	0.835123031652017	-1.54895952038082	-1.58599855750564
PMF1	0.244847372431622	0.123459709298716	0.0473432155613902	8.45432327952839	0.365071283315613	0.288300508584638	1.2662873371534	0.205410228817436	0.806117623181234	0.757194040635852	0.935994634801563
SMG5	0.0626555401360744	0.0979527597449909	0.522399787627683	20.227244045026	0.0671289996626694	0.191386893225873	0.350750244863656	0.725775727332969	0.969479891106103	0.232284754976759	0.295031749734755
TMEM79	-0.0917384437433496	0.249684664876394	0.713307833847374	2.27655099887824	-0.0612008211605621	0.497245002464889	-0.123079811475599	0.902043897825852	0.989599468736613	-0.212536699240487	0.0189559568446836
GLMP	0.0270927976471681	0.296855001982908	0.927281155557781	2.9433842810753	0.0568577496047262	0.526740596367313	0.107942600203683	0.914041224443954	0.989599468736613	0.129825640752316	0.272935221542568
CCT3	0.276821576437003	0.206435370243792	0.179933436227218	17.7164535296268	0.405715297655741	0.327460590569953	1.23897442727256	0.215354968649165	0.811674824778043	0.849314287589386	1.02343205513929
MEF2D	-0.191400181497111	0.181026099998132	0.290371452248559	21.7354068704187	-0.334354126183992	0.297011383309957	-1.12572832211978	0.260280531810248	0.835123031652017	-0.499670161332297	-0.568678427596344
GPATCH4	0.248286473874937	0.169088741177543	0.142001114471489	7.20476238066619	0.280046800738804	0.324651199518805	0.862608242796844	0.388352896820539	0.887293870637789	0.767102367804939	0.753081565244692
ISG20L2	-0.103629177881821	0.158610891999187	0.513527610899573	6.18398067192232	-0.17707779691384	0.297911594922318	-0.594397129658594	0.55224652782583	0.931449744541566	-0.246794858258629	-0.230330045064846
METTL25B	-0.0714577295812396	0.170786056121341	0.675651075283004	8.1532763001672	-0.156989441427539	0.316775991393971	-0.495585037037395	0.620187211829205	0.945813504219668	-0.154106334666183	-0.187113989488976
MRPL24	0.966750591623822	0.24655809652478	8.81877624904474e-05	2.55631587136188	0.965479800214134	0.537276912355618	1.79698732257286	0.0723376323825078	0.68251026982036	2.83705513169992	2.22765277238313
HDGF	0.326189465068458	0.255215808626148	0.201216738251549	5.30669853055479	0.496693002957399	0.460210218456664	1.07927417305744	0.280465522682074	0.841716004860209	0.991547135404419	1.21915228575562
PRCC	0.0992565796628683	0.127262077811268	0.435427142220293	12.5614769243767	0.117072576196951	0.248329385559309	0.471440687268123	0.637326066367892	0.951672452761843	0.337735286267448	0.40247530730397
ARHGEF11	-0.0285987972842555	0.0717279483448924	0.690105388408182	70.8852899485543	-0.0936400710205467	0.118812202695932	-0.788135131710277	0.430617667521278	0.901598552534038	-0.0306263122487824	-0.0508305632985218
ETV3	0.0389841528677096	0.177179611069648	0.825850766152156	6.06235121114299	-0.100898090165294	0.357856108485725	-0.281951565930356	0.777980648904904	0.975123551639332	0.164085589157728	-0.0664447313643952
MNDA	-0.145807270494939	0.103304670939952	0.15811797988356	26.4058373203079	-0.299364192750535	0.20401246374905	-1.46738188074026	0.142272200690984	0.759540986229932	-0.368313326924668	-0.493404624875786
IFI16	-0.0217074205332143	0.0550624311388293	0.693409116242439	178.614093146529	-0.0976505415317333	0.103712101515688	-0.941553975906683	0.346421042466939	0.876044696409847	-0.010771702950333	-0.0594582838013285
AIM2	0.046583220436704	0.264110904225844	0.859997381657021	3.75364606810545	0.0554004769266368	0.514663623665879	0.107644050170142	0.914278052997963	0.989599468736613	0.185979112479045	0.269800192540893
SLAMF8	0.101918633263222	0.264015239471085	0.699472121527487	3.66358762659468	0.145464821845453	0.490490939372755	0.296569844962835	0.766794935840389	0.974597480756631	0.345404876260272	0.463555512037809
PIGM	0.0983216554384087	0.200825682265961	0.62442613465094	6.65386379201811	0.0441201004284211	0.357031922531231	0.123574665580672	0.901652052644862	0.989599468736613	0.335041694570042	0.245532731822366
PEA15	-0.761601152614488	0.515382787034341	0.139477698936131	5.54164903798398	-1.00195944691144	0.704447856891339	-1.42233301884541	0.154929597778276	0.776489757766538	-2.1424649049837	-2.00489697037245
DCAF8	-0.0988075828803021	0.126632180911893	0.435230614481972	26.2079760216935	-0.167108507681998	0.218207882860987	-0.765822506002028	0.44378192088274	0.90253783528414	-0.232903456234199	-0.208883124843378
COPA	0.0813853364971528	0.0686964626993928	0.236132414159597	61.4347881703601	0.0805011118069649	0.129361984569964	0.62229342008453	0.533748947026243	0.928975170448195	0.28624680093986	0.323799158893196
NCSTN	-0.0782371196671861	0.17380845486101	0.652613720020909	9.1902816268364	-0.193247098374593	0.347324103895734	-0.556388388272083	0.577945375121677	0.937160654428073	-0.173638301398071	-0.26511504431615
CD84	0.0772337933407635	0.0669864708543527	0.248920234749127	83.9861275496476	0.0787952422456486	0.125600429700236	0.627348508549733	0.530430812509647	0.928206057838697	0.274285872037909	0.320129323708465
F11R	0.0150409261529898	0.145159268409328	0.917473524554568	7.05951301091779	0.137599170450999	0.305812805756251	0.449945744131698	0.652749562460191	0.955951144689512	0.0951032320847185	0.446634145426442
USF1	0.0699910959705382	0.124733753698759	0.574713045542374	9.28684226152702	0.120214060315407	0.237376570938818	0.506427655602084	0.612556464163249	0.945305213931102	0.253419079849976	0.409233578400202
ARHGAP30	0.00117953185540396	0.0809095829351834	0.988368535753309	37.7293301766461	0.00359694203080441	0.156608539066742	0.0229677261038205	0.981676016992896	0.997309142690905	0.0551674430468111	0.158355308731889
PFDN2	0.132318950529606	0.267118187135189	0.620347912977985	7.06267415243795	0.177902853768973	0.436877986033066	0.407214049360474	0.683850783738572	0.961302443449383	0.432990629249579	0.533339412035728
NIT1	0.0495451084523594	0.159992433900906	0.756810723322399	5.73646355923424	0.00418425756313186	0.33462636041279	0.0125042676194733	0.990023297910336	0.997309142690905	0.194512549477351	0.159618799947132
DEDD	-0.0898770500538157	0.165677551300798	0.587486667674577	6.36887772430883	-0.0967592704548619	0.339244598252478	-0.285219782284787	0.775475765472338	0.975113416297356	-0.20717387468577	-0.0575408933799221
UFC1	0.151802149157112	0.173391053673762	0.381307300106289	4.77273680636889	0.25767971389957	0.378893948043042	0.680084005644497	0.496451271243906	0.916985415467553	0.489123287585924	0.70496327758427
PPOX	-0.450303007631697	0.324429935058329	0.16514243477243	2.35787020616064	-0.663195718213074	0.588317567976976	-1.12727505400456	0.259626206155797	0.835123031652017	-1.24558997458151	-1.2761149584999
B4GALT3	0.574034237916175	0.362771589841613	0.11356804905853	3.55942167719531	0.821526645437847	0.590921221226258	1.39024732219473	0.164453788010287	0.780076845308686	1.70560780997295	1.91796651950015
NDUFS2	-0.328483944963415	0.143726369877088	0.0222846158699564	19.2866523817928	-0.52853111756955	0.24420828688765	-2.16426364684629	0.0304441210375178	0.571215720726126	-0.894619481781699	-0.986411161218862
FCER1G	0.207268851596424	0.110345902742596	0.0603325261811612	27.2941815090699	0.2839288615463	0.198201725861557	1.43252466804766	0.151993723569235	0.771306954409305	0.64892730727466	0.761433038102691
TOMM40L	0.249281279122035	0.198475149316471	0.209122379120573	3.84724253175543	0.296269349466789	0.404910596132154	0.731690778895035	0.46435732588847	0.91176069234084	0.769968481532679	0.787981115279483
MPZ	0.0623552717243989	0.410139647209409	0.879159925766874	2.35763194651155	-0.0469791736174623	0.656785378758078	-0.0715289577644004	0.94297677861407	0.992014179984777	0.231419657592904	0.049550970509299
SDHC	0.0727828727291614	0.115173686270543	0.527426008231286	13.8758438053123	0.11523662718188	0.231977549857023	0.496757670097405	0.619359948899837	0.945683595741603	0.261462412669152	0.398525632343075
ENSG00000283696	-0.166388018817413	0.14532305373195	0.252228762763602	8.67351546010774	-0.249199836786007	0.277629611581631	-0.897598189783639	0.369399804469376	0.882725172824993	-0.427608113986004	-0.385486104777456
ENSG00000288093	-0.232009362809619	0.236472151651174	0.326529804350386	4.10147890430367	-0.422981888981169	0.493884061057387	-0.856439643092714	0.39175464472401	0.887293870637789	-0.61666847067127	-0.759343229661386
FCGR2A	0.220259112486222	0.161841111773595	0.173526656669651	60.8355350134306	0.246775597762814	0.252347046990731	0.977921480380465	0.328113160313855	0.863432150510994	0.686353291075779	0.681505265339657
HSPA6	-0.348012434777925	0.275862708700598	0.207113583646802	22.019459752702	-0.543593318517432	0.410275405709747	-1.32494736694503	0.185188608918417	0.792757054610522	-0.950882627661404	-1.01881445643646
FCGR3A	0.388506498709299	0.111638696814901	0.000501349515547913	72.8047374536537	0.530114911260758	0.185069575030536	2.86440875640035	0.00417788499648674	0.375557115481234	1.17108750887048	1.29105279785451
FCGR2C	0.14294317352069	0.263135531790643	0.586971300228997	21.1926032167682	0.154189892093177	0.388374709139087	0.3970132154974	0.691357715242483	0.963382917471495	0.463599868042933	0.482325745419337
FCGR2B	0.0473219836940933	0.33907015787661	0.88900449491064	2.25081354268704	0.250323087644681	0.617553268583588	0.405346551268069	0.685222793029878	0.96141000700983	0.188107548692796	0.689136976158103
DUSP12	0.256050012593467	0.122141004947478	0.0360513598292821	9.82166851260073	0.416794652485805	0.271081710024406	1.53752406404799	0.124165026817283	0.750778360304788	0.789469745703196	1.04726705817911
ATF6	0.0675064544819217	0.0615189541882189	0.272498152185667	179.527305729624	0.0283872847721548	0.110933011541522	0.255895737235345	0.798031346259133	0.976382322472195	0.246260628384419	0.211686743969862
OLFML2B	0.137620280264195	0.124815267044629	0.270204506570934	24.8436733183259	0.168667885425981	0.214215728198525	0.787373956358927	0.431062987813454	0.901598552534038	0.448264185527955	0.513472235480419
NOS1AP	-2.3488626425861	0.938274945867432	0.012301193977115	7.80931391018454	-2.13255717418656	1.01407417426115	-2.10295975217034	0.0354692878773964	0.59624608329786	-6.71549259979079	-4.43715053384573
UHMK1	0.0569822310487803	0.0981237164471655	0.561430372432119	19.2623783923133	0.0526776467454717	0.186716366785241	0.282126562617089	0.777846466155803	0.975123551639332	0.215939496340225	0.263942571168495
HSD17B7	0.148119134341297	0.132175534487442	0.262447757256536	8.65204819048478	0.181942816596532	0.274873076767869	0.661915742116071	0.508025222372345	0.919998131536872	0.478512226422077	0.542030579324124
MGST3	-0.491160223754939	0.227687141798462	0.0309923006037404	18.41930408112	-0.757080594386219	0.359967157554662	-2.10319352334595	0.0354488562157751	0.59624608329786	-1.36330289210944	-1.47808938239932
ALDH9A1	0.282323704039544	0.152265811470667	0.0637176563951503	6.07534744194714	0.34265116435906	0.286930191927039	1.19419696497534	0.232400930040062	0.823841508217496	0.865166358634866	0.887762259209409
TMCO1	0.30644182040709	0.236596274734256	0.195247855237602	6.86939545753914	0.428241587831266	0.419157239086813	1.02167289002152	0.306935746278378	0.852107687833347	0.934652586828647	1.07189283675019
UCK2	0.071245357761952	0.0971821854482787	0.463490552080913	23.1074424406764	0.0584971072812299	0.186750701357675	0.31323634586621	0.754101106817774	0.97330496040852	0.257032708697468	0.276461969787581
POGK	0.377380072577623	0.117309583820281	0.00129557299884192	11.7793781517028	0.553000258987527	0.238349633368063	2.32012212971847	0.0203342715197835	0.514501118745237	1.13903138253852	1.34028601955389
TADA1	-0.392783495328548	0.50170467382948	0.433687117893723	2.87016134716828	-0.520290320362482	0.760156043555098	-0.684451994789369	0.493689792912465	0.916054239817401	-1.07987164498302	-0.968682743861205
STYXL2	-0.00506326245355306	0.276042656798043	0.985365767500481	4.21121449103082	-0.0631910498675188	0.487124359835008	-0.129722623374701	0.896785882942821	0.989599468736613	0.0371814517982266	0.0146743801637459
POU2F1	-0.0940854471125437	0.0706395267343572	0.18288997368566	76.3813547620753	-0.188451940163132	0.127552447431196	-1.47744668141147	0.139555940717243	0.757773050495516	-0.219298604241611	-0.254799226084891
CD247	-0.572535381953318	0.292601521251537	0.0503819517185014	4.33612852220677	-0.891333525159658	0.494529266886536	-1.80238781573298	0.0714844108282433	0.681851303284782	-1.59775125141359	-1.76690755477211
CREG1	-0.0420985193135548	0.0941553965379688	0.654790271739904	40.0966939124924	-0.107417844892922	0.161065276150847	-0.666921185372814	0.504822477904573	0.91888745091598	-0.0695200944656542	-0.0804706720563733
RCSD1	0.158814330107675	0.0649571878495248	0.0144889208339893	165.632806468693	0.197765324985433	0.111927468670201	1.76690608065261	0.0772439585188806	0.693218276290005	0.509325943475027	0.576069523047055
MPZL1	0.0492775372150779	0.0769640615576138	0.521999128822412	93.2460272987174	0.0142873984788552	0.128745434884361	0.110974020101669	0.911636948414059	0.989599468736613	0.193741655276141	0.181353675139006
MPC2	0.153193797844413	0.280473175712534	0.584930060807538	6.85131946382868	0.140184535918283	0.492215429210848	0.284803213387756	0.77579491021248	0.975113416297356	0.49313273910269	0.452196039121238
DCAF6	0.164869454402829	0.0701497522119604	0.0187608061899938	127.748899613672	0.178704901256887	0.116668973175401	1.53172601414962	0.125590060109943	0.752009188838814	0.52677124235753	0.535064855854949
GPR161	0.422595509505617	0.372284530711219	0.256316160826915	4.49874655313489	0.557636862990413	0.603344835608708	0.924242373646605	0.355360138355416	0.880264911490655	1.2693006838546	1.35026074030237
TIPRL	0.296939712411183	0.148124810130675	0.0449995299134044	11.5046589589424	0.417642929430643	0.263213156485612	1.58670993124719	0.112578356015749	0.728755762321364	0.907276251361006	1.04909195537474
SFT2D2	0.00255279128367461	0.0697553673226685	0.97080686018452	43.369511426939	-0.0517174285085375	0.13095637904225	-0.394921033146863	0.692901166862061	0.963848985295288	0.0591239136329833	0.0393575683243875
TBX19	-0.238171304803158	0.126359559752766	0.0594474325524041	12.970259398719	-0.416825219514376	0.225706242225291	-1.84675982110551	0.0647819574358086	0.6747364742647	-0.634421519912548	-0.746098393864817
ATP1B1	-1.09360703409617	0.531886677465286	0.039773813799821	3.14532042337313	-1.31230010773991	1.02739885525401	-1.27730345525396	0.201495134240313	0.802023683871942	-3.09900048557146	-2.67253246970246
NME7	0.179022367185349	0.254961832315806	0.482583381622952	7.35292890933577	0.138311934024352	0.453965003083274	0.304675323174593	0.760613445833848	0.973629550533004	0.567546919538363	0.44816751286508
BLZF1	-0.431216127298379	0.154876395553233	0.00536500365320829	8.34447216874323	-0.860718686001974	0.322574991935964	-2.66827468811606	0.00762418963740573	0.419919138247097	-1.19059914104639	-1.70104588723108
SLC19A2	-0.329763918694121	0.447671560201693	0.461353341233306	3.80638018737737	-0.635628025985843	0.715395674761897	-0.888498558783427	0.374272630744307	0.883666911532139	-0.898307188789097	-1.2168086145733
C1orf112	0.172942838974071	0.122939884815064	0.159508395791966	16.3952567642368	0.20989219921524	0.234913444524582	0.893487384853685	0.37159622482042	0.883236556672281	0.55003131101564	0.602158053341846
SELL	0.456919118977948	0.303062334605802	0.131638053410035	3.89391600163222	0.542789757204139	0.51701277968174	1.04985752487253	0.293783622626143	0.844878412682006	1.36818975644561	1.31832017905344
SCYL3	0.233419447961803	0.12405197101315	0.0598867763177115	9.16922113135799	0.284670999282033	0.257209842172725	1.10676557660988	0.268395294837709	0.838093648104241	0.724269273403214	0.763029598142373
KIFAP3	0.0907832301674999	0.273076533418913	0.739552428757799	3.48174132730157	-0.316760130063599	0.564225509019898	-0.561406964059167	0.574520137646168	0.934877899868279	0.313322886574697	-0.530828484396213
GORAB	0.319814077628418	0.184324623875225	0.0827303745815046	5.93248719271375	0.417753345455031	0.349855358901792	1.19407445055686	0.232448846416222	0.823841508217496	0.973179132707554	1.04932949323839
FMO4	-0.0623343641093122	0.184486292562734	0.735453065991816	7.96457850664603	-0.195317269394024	0.334236048724073	-0.584369250832268	0.558971909894844	0.93345486116581	-0.127821186795735	-0.269568600800069
PRRC2C	-0.026636066760101	0.0605273268963868	0.659888730398589	127.76437212292	-0.082770118692667	0.108529782993403	-0.762648891481689	0.445672818293229	0.903692094038213	-0.0249715281435104	-0.0274460476158396
VAMP4	0.0942007829541414	0.180572473658859	0.601894174488318	6.17478041356016	0.142502818999954	0.350021194287884	0.407126257853829	0.683915258873262	0.961302443449383	0.32316913033511	0.457183358793395
METTL13	-0.112194403277183	0.17531247206166	0.522193288040073	4.85538357028671	-0.173885154850759	0.334993441659674	-0.519070325643604	0.603711700754885	0.943761031583063	-0.271471959790245	-0.223461717942397
DNM3	-0.322628355756103	0.391746649166488	0.410187456692482	12.3921193606015	-0.467446736531911	0.556013587371824	-0.840710995465863	0.400509859217012	0.891506446085242	-0.877749059495494	-0.855000403999817
PIGC	0.339075178490622	0.157599238866737	0.0314365476651726	7.26083977718179	0.416861659994896	0.297226129188998	1.40250677533745	0.160763968701821	0.77989983090866	1.02867190956369	1.04741121135475
SUCO	-0.0606273584183503	0.0856439513569373	0.479007321640155	35.4767220733694	-0.15023120750433	0.154000512964777	-0.975524072044426	0.329300367016828	0.863604346443735	-0.122903166451084	-0.172575008783498
PRDX6-AS1	0.0289052388054841	0.161120887891887	0.857622893035844	19.1820276049185	-0.0411456386151445	0.27384039020706	-0.150254089924547	0.88056415263501	0.987147014640904	0.13504742913725	0.0621006475117727
PRDX6	0.181638297866615	0.25889557968979	0.482935496665146	8.08263443389412	0.234699890806699	0.431853663464483	0.543470880677156	0.586805634727722	0.939669839280243	0.575083625700962	0.655526811140692
KLHL20	0.144514526556349	0.0828105044668026	0.0809634385685761	28.3854171690232	0.166450995047481	0.156711080758579	1.06215204592907	0.288166665729889	0.844511012446308	0.468127062204567	0.50870304181157
DARS2	0.225183526289492	0.176030072433915	0.200814921024947	4.865841543106	0.240648043205902	0.371821459082165	0.64721397145807	0.517493470172124	0.925214376704006	0.700540922316957	0.668323064414537
GAS5	0.186521772832054	0.100744057612103	0.0641060010733251	14.8009324736095	0.220117989067046	0.192876508773658	1.14123793751035	0.253770920953637	0.832203351624765	0.589153308865927	0.624156783045937
ZBTB37	-0.0537626177908838	0.0855749843636697	0.529839155869199	21.1988396644469	-0.117200061643463	0.156070317624987	-0.75094395543602	0.452686385405298	0.906174137965779	-0.103125297961605	-0.101515143468425
RC3H1	-0.0217288972412323	0.0496661026856763	0.661749107236941	76.0594092184309	-0.0691136953643393	0.0963438002364771	-0.717365260605237	0.473148749021379	0.912611095092258	-0.0108335790691579	0.00193299985905597
RABGAP1L	-0.139182109665024	0.0699806393043979	0.0467160025886838	228.776511815177	-0.267848220865556	0.128122073024449	-2.09057045786673	0.0365665862715306	0.601099483285911	-0.349225707052849	-0.425604351556371
CACYBP	-0.945748152830763	0.377423248815096	0.0122173811809065	5.77964374214045	-1.43238961093351	0.590618155728816	-2.42523802737821	0.0152983526150817	0.466245614858118	-2.67300718628086	-2.93088087694925
MRPS14	0.398106257953536	0.220279530096629	0.0707190086095699	4.82939226187814	0.438381156527755	0.440814886476903	0.994479020505414	0.3199897142037	0.860600047896657	1.19874518541888	1.09370607898406
KIAA0040	0.0731855694725407	0.194390436857318	0.70655450711933	4.39021367276137	0.0338316764948364	0.361554890124411	0.0935727255222433	0.925448576408862	0.991525514326701	0.262622614294226	0.223399257491672
COP1	0.0630969873001462	0.0295651179082593	0.0328288685525924	191.044631828646	0.0273185190967505	0.0669219226422949	0.408214797455402	0.683115985334614	0.961302443449383	0.233556599672702	0.209387509626994
COP1-DT	-0.235085354331265	0.412515237710177	0.568757165799088	2.52646457300252	-0.420703731116541	0.697642585459288	-0.603036196306127	0.546484609965479	0.930456373823213	-0.625530649024589	-0.754442231321553
SEC16B	-1.20655697669991	0.456906600710993	0.00827329580137238	3.99197565492505	-1.62034514160068	0.658122411436173	-2.46207257714369	0.0138136710738547	0.453998810502754	-3.42441833191699	-3.3352293894317
RASAL2	0.000538003585081567	0.0796189230025909	0.99460854943387	203.634512477299	-0.0503366649055361	0.139722803883951	-0.360260913081477	0.718652026392968	0.969479891106103	0.0533191486317311	0.0423280034426398
RALGPS2	0.147066051753105	0.0903450266026694	0.103561625080844	57.7341296538854	0.178485401722583	0.163452115718687	1.09197363972804	0.274844687777409	0.839800380616503	0.475478210999193	0.534592646764473
FAM20B	0.10546684399528	0.225238179902232	0.639608784138125	11.2885826167799	0.115225554030161	0.375309200282039	0.307014999748396	0.758831955085797	0.97330496040852	0.355627556043802	0.398501810684781
TOR3A	0.0327345842946824	0.165012461369141	0.842750550939056	7.08345579855572	-0.0250037528530899	0.316205356780999	-0.079074412614734	0.936973435546015	0.992014179984777	0.146080080710874	0.0968266674026494
ABL2	0.126202078257579	0.0803675899834771	0.116342869889006	75.3765017559223	0.111112608202188	0.145145624460101	0.765525027815984	0.443958968971793	0.90253783528414	0.415367429491814	0.389653635153267
SOAT1	-0.00455757153726942	0.0583928208819324	0.93778811835284	81.4520448175792	-0.0433224418319202	0.106886090099523	-0.405314122647599	0.685246626804751	0.96141000700983	0.0386383878984144	0.0574176933068821
TOR1AIP2	0.0543783475442603	0.0946647263029069	0.565676222086626	21.5700510816977	0.029462580034746	0.17858373676365	0.16497907686711	0.868960450618575	0.98597634439448	0.208437499060347	0.214000025405981
TOR1AIP1	0.0910538352365207	0.117272931341834	0.437497084058813	16.3975972695011	0.112451443348059	0.218881607300395	0.513754649077159	0.607423538685011	0.945120179766757	0.314102521488544	0.392533869630916
CEP350	-0.0656655166994297	0.0704668703050668	0.351406982595023	135.608859433586	-0.138947203373858	0.126157028267308	-1.10138297708987	0.270730011049294	0.838093648104241	-0.137418504658281	-0.148299743943957
QSOX1	0.100851721566369	0.08715234872295	0.247195233858536	22.7821250705245	0.0966959398774576	0.165514711970808	0.584213564619633	0.559076636474042	0.93345486116581	0.342331018065859	0.358639073510067
ACBD6	-0.0089210778796063	0.0690515826902044	0.897203826255447	64.6242683190992	-0.0587110664443525	0.124709743787091	-0.470781710085029	0.637796626926959	0.9517735307674	0.0260667760524483	0.0243121632429313
XPR1	0.0855828484050231	0.0714155726296705	0.230769907851206	85.2939479603755	0.0545876564307876	0.128920971742494	0.423419523549829	0.671989202927891	0.960675043581368	0.298340169502791	0.268051572762346
ENSG00000243155	-0.0784976650422814	0.287579201584576	0.784883840265846	4.70414275900799	-0.201609434362717	0.500588547974707	-0.402744799453351	0.687135973357836	0.962175335160341	-0.174388953526654	-0.283104927910819
STX6	0.113066560092464	0.0931458467533059	0.224798965093178	50.9254855267361	0.0980700113611063	0.162873316161661	0.602124483446792	0.547091278266612	0.930456373823213	0.377522947826863	0.361595111879812
MR1	-0.0110899934266568	0.0962489789958985	0.908269214290751	23.6437565778365	-0.0586121656023163	0.183982380035893	-0.318574885219344	0.750048900568999	0.971549233392682	0.019817956354481	0.0245249285083036
IER5	-0.154188251077812	0.223465972525035	0.490203389515045	14.8831050226118	-0.215238631544626	0.387456271590725	-0.555517221752407	0.578540933850858	0.93735120185677	-0.392459604369983	-0.312425403808883
GLUL	0.122584939718007	0.186436733137818	0.5108498598324	94.958856510704	0.150576055034927	0.285412277605288	0.527573853158365	0.597795144688388	0.942804253331679	0.404946163164922	0.474551301998224
RNASEL	-0.231181041168615	0.166064712166024	0.163887823915389	5.23046592054661	-0.343875189844662	0.294786672595716	-1.16652217285368	0.243403389189747	0.830779098318107	-0.614282009569271	-0.589161080672724
RGS16	-0.243229386572562	0.256911740140582	0.343769763304034	27.0195289977142	-0.320474628918367	0.365090944524772	-0.877793968118052	0.380055538447266	0.884501196235214	-0.648994259288022	-0.538819481422009
DHX9	0.0704430295344189	0.0631567265626412	0.264692500531571	48.930574664243	0.0567684916252633	0.122899511141253	0.461909824523365	0.644145988351632	0.952890039189497	0.254721136705067	0.27274320095613
SMG7	0.354576791000449	0.061088562044171	6.46326164450648e-09	43.2480471329275	0.468159533981253	0.127230966621358	3.67960368779173	0.000233596696962305	0.117622069499417	1.07333329886186	1.1577682674428
NCF2	-0.0127677305992589	0.128859720030621	0.921072844386596	19.8328814466567	-0.086690412129263	0.227858708234924	-0.380456875231139	0.70360630257259	0.96538501286503	0.0149842609593674	-0.0358797702839386
ARPC5	0.115171322880352	0.0706246831955416	0.102942720660986	29.6158159472502	0.124550899738728	0.147135547329389	0.846504478349467	0.397271376631558	0.890722760867077	0.383586938278861	0.418563415960556
RGL1	-0.0208412372068168	0.143816973313211	0.884777980315966	70.4565558118498	-0.0857777636815729	0.221834273986908	-0.386674981011434	0.698996840393764	0.96538501286503	-0.00827615929516192	-0.0339163907497849
ENSG00000289581	0.355573012273586	0.250975135014293	0.156551383483705	5.02199567937581	0.512929871114721	0.448823667523672	1.1428316023189	0.253108515043246	0.832100290233945	1.07620349227422	1.25408264116193
TSEN15	-0.130105444175457	0.245896549153241	0.596731624280169	13.0119523708945	-0.254411876443424	0.376955524437484	-0.674912184462803	0.499731558826022	0.917457570160788	-0.323075105578211	-0.396698759574021
EDEM3	0.074741603972214	0.0629526484630463	0.235122308576114	41.0337777061739	0.0531228911243088	0.123351042201347	0.430664307137316	0.666712475157095	0.960443009763153	0.267105674524717	0.264900424878013
NIBAN1	-0.0709610694529986	0.146948018090804	0.629167362650292	131.050800564596	-0.115475312633008	0.238699507842695	-0.483768540943565	0.628550143759092	0.948264611501667	-0.152675416990864	-0.0978046929469219
RNF2	-0.0361427568624341	0.0850131864818618	0.670732469915247	25.1877946273058	-0.0775521126864351	0.151362999913512	-0.512358454382827	0.608400161794277	0.945305213931102	-0.0523610650273767	-0.0162205574200732
TRMT1L	-0.238419834835142	0.150128921003518	0.112263584674668	14.9115298448979	-0.367264767919074	0.274231545348802	-1.33925062287032	0.180489097350883	0.789465088322649	-0.635137554873665	-0.639479052527077
SWT1	-0.365602507170866	0.178647061125787	0.0407064891342392	14.0208695981635	-0.549661712141648	0.296944170078548	-1.85106079703889	0.0641608071348919	0.6747364742647	-1.00156103743497	-1.03186938451652
IVNS1ABP	-0.105462618881712	0.133725496673096	0.43031657293432	33.425864464864	-0.203440073140412	0.231053468516186	-0.880489154509968	0.378594377921996	0.883781381399171	-0.252077148871906	-0.287043178964278
TPR	-0.0295410645782	0.0703373708146982	0.674492008990548	43.7767350787666	-0.0886841654587579	0.136387329538429	-0.650237567953628	0.515538777695689	0.924257914919142	-0.0333410599184914	-0.0401689294812052
ODR4	0.0520635372520494	0.0853193915371198	0.541716563045709	23.1841186818169	-0.0117735902027497	0.172853540353119	-0.0681130983993598	0.945695603558298	0.992014179984777	0.201768344896786	0.12528870078138
PDC-AS1	0.0489721507919396	0.320189015212717	0.878439575029722	10.8058110140516	0.0599285513320776	0.480990629025251	0.124594010185865	0.900844970624611	0.989599468736613	0.192861812490656	0.279541433693791
PLA2G4A	0.0543404631651804	0.0833955534683887	0.514659862677179	107.506749645841	0.00192813790326408	0.146119447243985	0.013195628231775	0.989471717503496	0.997309142690905	0.208328351124845	0.154765212371328
LINC01036	0.311889731659526	0.219683878926399	0.155689034104356	8.02600563079547	0.275590272955361	0.415830141750812	0.662747226054886	0.507492458070304	0.919998131536872	0.950348456219826	0.743494242255708
RGS18	0.0894475599875445	0.136514459612506	0.512323498557437	15.5817018263551	0.112165715936466	0.232731822229514	0.481952639144684	0.629839590921824	0.948451723927934	0.309474713628616	0.391919184585772
ENSG00000285280	0.263039241802606	0.331900422524451	0.428054867407425	4.1039106564417	0.249148540957761	0.578118009378912	0.430964849590878	0.666493929037869	0.960443009763153	0.809606275783894	0.686610175249338
RGS1	-0.0232147607225728	0.272383040426259	0.932079841970912	77.5895762781028	-0.140469888538953	0.435981560380694	-0.322192269820531	0.747307040304779	0.971549233392682	-0.0151144709661785	-0.151575494752138
RGS2	0.18346647494122	0.464133509318235	0.692630245843771	11.3583929778562	0.189642904581628	0.820389279593062	0.231162094994339	0.817188876339797	0.977417673661216	0.58035075052318	0.558595769567295
UCHL5	0.146505376112585	0.129219203771593	0.256889351435826	15.7319405732663	0.15259608258423	0.23496507537297	0.649441549311136	0.516053015345288	0.924404959507025	0.473862859497189	0.47889698489372
RO60	-0.444825037654275	0.139309612527283	0.00140769891548939	13.0031899196408	-0.677916567612642	0.267417064365338	-2.53505350984816	0.011243015062981	0.448051296573849	-1.2298075035921	-1.30778390453232
GLRX2	0.242715890983739	0.337660769330785	0.472254430450804	3.09536260817636	0.166662899209671	0.562214043368035	0.296440299163019	0.76689385327447	0.974597480756631	0.751053071580835	0.509158910986933
CDC73	0.0201451368208755	0.055340215902421	0.715840491617331	64.9849858520167	0.00328381994747807	0.107890486179322	0.030436603483463	0.97571885301094	0.996229459530689	0.10980887251753	0.157681689561604
ZBTB41	-0.114123388475263	0.297777650038605	0.701534149108297	6.90307100351399	-0.16504675727161	0.481735592959132	-0.342608600410415	0.731892931075072	0.969479891106103	-0.277029520903788	-0.204447683605808
DENND1B	0.115550383356077	0.207783154760665	0.578135352855726	20.1871192952354	0.193728435938169	0.333591031302351	0.58073634408529	0.56141816294778	0.93345486116581	0.384679041920543	0.567384968378597
NEK7	0.0270320732705754	0.0616166483443708	0.660868934336844	79.8679436548018	-0.0139599300261466	0.11472066081784	-0.121686276269913	0.90314748241023	0.989599468736613	0.12965068895158	0.12058523048586
PTPRC	0.070481077983518	0.0343853568091769	0.0403897051656649	324.473855416515	0.0441251647937922	0.0685514945833026	0.643679106662977	0.51978354107111	0.926316979004807	0.254830757339458	0.245543626785644
ENSG00000261573	0.434462881668158	0.220582963097773	0.0488828394109253	3.30067101570748	0.2355562437156	0.47626087359836	0.494594993571212	0.620886036863491	0.946048330227843	1.30349153514581	0.657369082148336
MIR181A1HG	0.538519303388613	0.296745778947649	0.0695623886635369	46.4472152678957	0.710088347400447	0.485761851960119	1.46180344243818	0.14379508051422	0.759540986229932	1.60328643432066	1.6782294397502
LINC00862	-0.635082315227942	0.223607099535184	0.00450894097923209	8.93640873130004	-1.02180535264525	0.382651429997581	-2.67032937169923	0.00757768741048008	0.419919138247097	-1.77795398416887	-2.04759144408041
ZNF281	-0.794910972771783	0.47202427911765	0.0921726261674404	3.072077073698	-1.40293182155888	0.692777019138846	-2.02508423749794	0.0428587151650351	0.62101743247366	-2.2384331692242	-2.86750836924825
DDX59	-0.312453452672993	0.139894412287728	0.0255163280173035	12.4070531682571	-0.496922288491143	0.264312071055953	-1.88005900186809	0.0601000371729695	0.6747364742647	-0.848434347404877	-0.91841112432823
CAMSAP2	-0.15882584495472	0.0712324021562884	0.0257683378156083	53.6852078326525	-0.24033553029223	0.145299500749154	-1.65406989737113	0.098113311585245	0.710897677924873	-0.405820884392435	-0.366416332623242
KIF21B	-0.12488891259633	0.160245662902573	0.435768220747155	15.5458047917945	-0.219137041445549	0.284072605304098	-0.771412087451952	0.440462712718352	0.90253783528414	-0.308045859588873	-0.320812048452378
CSRP1-AS1	0.37125736804967	0.240350163872899	0.122430454284369	3.17136120133657	0.603449402214725	0.484182067749045	1.24632745078758	0.212644203910792	0.810292808828543	1.12139137958352	1.44881720215609
NAV1	0.499644307824744	0.295822996789899	0.0912199052883619	11.296500243499	0.723835631570288	0.46234079733788	1.56558892431313	0.117444884567129	0.742494113910004	1.4912844532531	1.70780395604679
IPO9-AS1	0.102542843455998	0.279769063444378	0.713972061316587	5.3009027928308	0.121551560881046	0.478928468694987	0.253798988421502	0.799650854985737	0.976748066842355	0.347203275904551	0.412110941796964
IPO9	0.141600125770029	0.0638184691407705	0.0265006471083488	35.4491959730223	0.165398218977199	0.128033633521399	1.29183414098417	0.196414589243455	0.801091013909595	0.459730439723765	0.50643820588743
TIMM17A	0.430156055446973	0.239682009550197	0.0727023400010231	5.32266856028541	0.587942726024749	0.434985086545615	1.35163881293915	0.176490887639698	0.787094850501929	1.29108322327619	1.41545770787195
RNPEP	-0.0346210850371055	0.0917009354388691	0.705769801051442	20.5372113172571	-0.125388214711596	0.179487276995045	-0.698591102449325	0.484807605776488	0.914144672332502	-0.0479770064185083	-0.119130307551788
ARL8A	0.0330651650572308	0.272683473701082	0.903486359135816	7.7686129188888	-0.00810255759998873	0.473882429817789	-0.0170982443959871	0.98635823947754	0.997309142690905	0.147032510409481	0.133186188910258
PPP1R12B	-0.154729040238604	0.138840390444923	0.265091226290625	40.4372365650542	-0.286612412186594	0.22978739186662	-1.24729390006288	0.212289753286657	0.810116000955249	-0.394017661328447	-0.465971734317951
KDM5B	0.166055095152774	0.267642750165107	0.53497102863072	13.1705167116055	0.177925572906469	0.404459318335145	0.439909688912237	0.660002518210997	0.958581582188771	0.530187168479247	0.533388287689552
RABIF	-0.112768138603429	0.349599558705833	0.747025663765501	2.3972160494749	-0.258714834689262	0.596400729609226	-0.433793625401459	0.664438311071994	0.959941188319284	-0.273124937294575	-0.405955708597031
KLHL12	-0.132394641281829	0.121946347405403	0.277620843167761	12.9512489031085	-0.214865609475347	0.238154969024896	-0.902209222654874	0.366945736555384	0.882209868452041	-0.329670466098485	-0.311622921869137
ADIPOR1	0.077357140301833	0.167438226058994	0.644078408676376	9.21675362627634	0.0469048031593513	0.306761775183718	0.152903024280846	0.878474750925421	0.987098018554458	0.274641244528582	0.251523459538441
CYB5R1	0.139965252847776	0.125735142096255	0.265633154392389	8.64912485894798	0.183506022228674	0.244069684870213	0.751859135337743	0.452135775187112	0.906053476449632	0.455020239672802	0.545393501765498
TMEM183A	-0.859478726844334	0.304569011327783	0.00477325182235422	3.11485061604259	-1.1701904551188	0.582829056831634	-2.00777645074899	0.0446670523668246	0.628559054667998	-2.42445804882393	-2.36681214084181
CHI3L1	-0.633479151789007	1.09616313353606	0.563327645865669	4.97257878394724	-0.777651872893484	1.66000543086333	-0.468463451043677	0.639453202028959	0.952719679393801	-1.77333514168333	-1.52234434970328
CHIT1	-0.230098611124472	0.278533784161146	0.408743596148291	2.19815094845483	-0.212834754016802	0.582978942857555	-0.365081374935365	0.71505066344333	0.969298602047088	-0.611163441771318	-0.307253944905198
BTG2	0.134320748239484	0.173505635820684	0.438837456658965	37.7906388977091	0.13802402520916	0.268026341905268	0.514964403229976	0.606577894928022	0.944808423283822	0.438757969051186	0.447548134968935
ATP2B4	0.250171072791957	0.245677004378279	0.308538929397897	41.7424628527234	0.309217522709209	0.363146188751819	0.851495987805985	0.394493891137258	0.890269377522954	0.772532048481745	0.815836505175984
SNRPE	0.00117539577777842	0.388643005809141	0.997586914725792	2.57439189723267	-0.138132623983309	0.647947033725811	-0.213185054940405	0.831182624766479	0.980030324994597	0.0551555266753443	-0.146547340257308
PPP1R15B	0.0935634493340785	0.127639640206734	0.463541260435856	10.0190586636661	0.0523216280068087	0.275323957404461	0.190036597250948	0.849280452587221	0.982463508679254	0.321332921043954	0.263176668473941
PIK3C2B	-0.186224457132765	0.144665183591856	0.197997050098453	18.1629084816029	-0.308689700899663	0.250197739582666	-1.2337829327098	0.217283800857254	0.812982343285571	-0.484758484202609	-0.513466579609751
MDM4	-0.0712636802673072	0.0673777145483835	0.29020393423256	78.3128378952709	-0.141227646170761	0.116808664166239	-1.20905111944239	0.226643206677071	0.820336331860001	-0.15354726302463	-0.153205657855912
RBBP5	-0.111708607071339	0.155847196947826	0.473508059443338	9.7536498482993	-0.233214342264835	0.298308585921954	-0.781788903407059	0.434338643475538	0.901934252280631	-0.270072341946938	-0.351096529179503
DSTYK	-0.113476702549095	0.172557683196106	0.510784876620361	12.6587948314889	-0.17246249274849	0.301303611031807	-0.572387739257079	0.56705932032474	0.934155269298689	-0.275166366868431	-0.220401146631856
NUAK2	0.139262946564206	0.173704759301335	0.422713721806783	5.48895935109977	0.174029373629561	0.350594245966849	0.496383998401436	0.619623512561727	0.945694522799624	0.452996838925481	0.525006398758906
ELK4	0.0391652572687487	0.0811946497497608	0.629548429040035	25.326953261793	-0.0233277111487304	0.157596657154676	-0.148021611434531	0.88232571265923	0.987147014640904	0.164607365466695	0.100432333953725
NUCKS1	-0.210981432876172	0.136365375899149	0.121820464971216	29.8892804372967	-0.348477506920757	0.229887448653736	-1.51586138765516	0.129554405604822	0.752009188838814	-0.556085317512409	-0.599062039995847
RAB29	-0.0295102780154138	0.0920023227179547	0.748395462367404	24.4700703088937	-0.118554209712516	0.169351710248	-0.700047313008554	0.483897757589402	0.914099548675385	-0.033252361361172	-0.104428320619737
SLC41A1	-0.313133333386809	0.26489166782176	0.237158696227053	2.93052389787985	-0.444430765529103	0.529387641286695	-0.839518588777212	0.401178362407505	0.891883556164333	-0.850393138286587	-0.805486172600026
ENSG00000286619	0.118234833634696	0.992520300777454	0.905175643911894	6.21675501801486	0.195672089671111	1.25082859433003	0.156433975492795	0.875690958255585	0.987098018554458	0.392413158540279	0.571566348372611
RAB7B	-0.4329452521826	0.420902668581131	0.303662353444089	3.30677135472732	-0.946351578532374	0.819554742414604	-1.15471429735639	0.248207442702838	0.831307635049916	-1.19558088856139	-1.88526782840689
FAM72A	0.159238265925254	0.232570768549942	0.493541225856685	2.45046039069286	0.157190560682703	0.457484055415008	0.343597899909554	0.731148704289805	0.969479891106103	0.51054733657683	0.488781080233487
SRGAP2	0.109450905781682	0.0448479247693786	0.0146673575857707	859.896325874758	0.0839385629113763	0.0846222459347693	0.991920764855142	0.321236178860812	0.86103336735434	0.36710595768219	0.331194143418877
IKBKE	-0.0239389910929673	0.0768106304916666	0.755297050148191	32.1633517671189	-0.119521948956747	0.140773581690699	-0.849036783189584	0.395860824877153	0.890722760867077	-0.0172010367665583	-0.106510216919818
RASSF5	0.0814801620219278	0.124531217740018	0.512921720483479	16.849335727248	0.0141310960190179	0.242988549427821	0.0581553988955167	0.953624847083678	0.992815303472115	0.286520000884362	0.181017421840642
EIF2D	0.248144149915493	0.255998285238561	0.332385763811859	5.58302045938056	0.310878539185795	0.469434182690857	0.662240950166431	0.507816813911288	0.919998131536872	0.76669232105947	0.819409847972189
MAPKAPK2	-0.0747971241904303	0.0860072025251016	0.384485599501528	27.6425655905348	-0.124365134035463	0.169286028578497	-0.73464499746236	0.462555726040242	0.91176069234084	-0.163727398446916	-0.116929355294224
IL10	0.421878226364561	0.264211749528907	0.11032303607497	2.38206965625449	0.611809226098462	0.556866503601596	1.09866408221992	0.271914614797647	0.838093648104241	1.2672341335793	1.46680168146354
PFKFB2	-0.111781152349371	0.129716077291529	0.3888322215914	16.3188808939394	-0.237447373649659	0.254971415024475	-0.931270564690029	0.351713624216537	0.878717927219248	-0.270281350713083	-0.3602030446285
YOD1	-0.37502600825442	0.228499795997488	0.100744878428875	3.01298574953234	-0.558052755290601	0.531255215468537	-1.05044193269412	0.293514975025456	0.84480861029254	-1.02871090008168	-1.04992102579258
CD55	-0.0700848300738216	0.227802001268392	0.758343510447227	10.5208179241903	-0.184218422222916	0.385635829805139	-0.477700483163095	0.63286340038202	0.949759893092637	-0.150150901040862	-0.24569166390985
CR1	0.299499894239963	0.422424714477318	0.478323343216167	5.08591626540197	0.45107290158753	0.652515511957239	0.691283032083826	0.489387692805978	0.914675340840389	0.914652340606995	1.12100981523226
CD46	-0.33201049882064	0.125214506266266	0.00801270865715069	21.7814757128158	-0.52079420809986	0.222172289298323	-2.34410065154687	0.0190730235063095	0.50904543621993	-0.904779766371357	-0.96976675695911
MIR29B2CHG	-0.0661039928989025	0.0656409955697674	0.313909075737792	100.414284975037	-0.139548140383525	0.120944356385007	-1.15382101781828	0.248573555439711	0.831307635049916	-0.13868178976686	-0.149592539027411
PLXNA2	-0.0628672708710239	0.337765719759594	0.852345283266353	6.62166525602386	-0.210247690494193	0.550627555501807	-0.381832853066329	0.702585348548975	0.96538501286503	-0.129356533930063	-0.301688398185976
TRAF3IP3	0.140294645776415	0.0873851370047176	0.108389328418602	48.2954111678027	0.156196389583767	0.14784643753841	1.05647719474599	0.290750254474274	0.844511012446308	0.45596924712662	0.486642321115408
UTP25	0.465163597123333	0.197573005514502	0.0185532126660161	5.73874090895105	0.604256324614645	0.368367441123263	1.64036301029235	0.100929711517577	0.716363070299839	1.39194275941725	1.45055313336779
HHAT	-0.423395811617406	0.2345232573634	0.0710204308847499	7.47988636850027	-0.600884938800284	0.406268401842103	-1.47903439222876	0.13913112318122	0.757773050495516	-1.16806818416425	-1.14206585189607
RCOR3	-0.353719961313696	0.130926719794508	0.00689935154499098	29.473818622304	-0.57922351176081	0.219097921350578	-2.64367415350325	0.00820115641839008	0.432200943249157	-0.967326469512184	-1.09546564933449
TRAF5	-0.0787306206261022	0.143498452517004	0.583244734465072	7.42697954776142	-0.115143453757965	0.282235335956239	-0.407969658965094	0.683295950324135	0.961302443449383	-0.175060117253112	-0.0970907653386143
LINC00467	-0.0329668903391804	0.296383132227691	0.911433442183159	5.55199229350736	-0.148656675142926	0.500347762453453	-0.297106705172396	0.766385045402691	0.974597480756631	-0.0432111387816957	-0.169187719162761
SLC30A1	0.330943745626307	0.158658951268281	0.036989373106011	7.4883406512381	0.446359052374603	0.303929940476645	1.46862481424038	0.141934580557458	0.759540986229932	1.00524459911616	1.1108689169541
LPGAT1	0.0167499429925956	0.115470137509155	0.884664560430256	31.3173336456795	0.0205111907363449	0.202519086851289	0.101280284516621	0.919327966385698	0.990768585450436	0.100027046709963	0.194742912116406
INTS7	0.324020159070729	0.134175379622831	0.0157395190446774	11.753058639737	0.479364362119551	0.253932849187762	1.88776034157401	0.0590581314910953	0.6747364742647	0.985297190786723	1.18187320106332
PPP2R5A	-0.0685222632333338	0.128226059329432	0.593074220928683	23.1451929199448	-0.129585885645408	0.22017187054402	-0.588566946927489	0.556151812063804	0.93345486116581	-0.145649020612411	-0.128160752104035
ENSG00000234915	-0.0641685231516872	0.197110343239534	0.744767722849683	4.467907563108	-0.1602087294828	0.373929557786562	-0.428446283923473	0.66832623370361	0.96067011000906	-0.133105546147017	-0.194039640103123
PACC1	-0.00853036425853691	0.108492184166183	0.937329682878535	14.9632041461332	-0.0685235726766616	0.208855258612443	-0.32809120120751	0.742842706540298	0.970635336626737	0.02719245334077	0.0032025301043092
ATF3	-1.0031797925762	0.297201145645544	0.000737021239531611	6.17307346880931	-1.52469758974496	0.518067347455581	-2.94304900170473	0.00324996972025777	0.363792397927258	-2.83847234799078	-3.12946292340559
BATF3	-0.0529764001747009	0.1085040283267	0.62537728719383	13.0015428017743	-0.0908073653078825	0.219822323618168	-0.413094374644201	0.67953747071885	0.961013154269127	-0.100860141933021	-0.0447365668241931
NSL1	0.0585307454974087	0.0783757503686667	0.455186335936397	49.1069623602613	0.0263893743534772	0.145974651900243	0.180780526001947	0.856539849244982	0.983970573410584	0.22040089070034	0.207388641631517
TATDN3	-0.1158770065896	0.103193687951115	0.261476615446005	22.7283165129879	-0.232642444253391	0.198542191967958	-1.17175317723367	0.241296166297544	0.830317202995793	-0.282081835379788	-0.349866205658838
FLVCR1-DT	-0.180404461037213	0.239648444172635	0.451577348905258	3.71348267552703	-0.22791284073047	0.456683211578878	-0.499061132425941	0.617736317985521	0.945314505363745	-0.467990608526936	-0.33969141515208
FLVCR1	-0.108411656717823	0.17298713353162	0.530853553558684	10.1220875468999	-0.181746768785612	0.311930343481073	-0.58265177653882	0.560127742649735	0.93345486116581	-0.260573563472006	-0.240374398771663
ANGEL2	-0.167533267028131	0.0871238518872659	0.0544885553477734	19.262333817044	-0.293175888900914	0.18807328829567	-1.55883853341264	0.11903460143436	0.743917752788451	-0.430907665961612	-0.480091734068574
RPS6KC1	0.167694984270778	0.0495678944659213	0.000716628397797289	77.0911579498291	0.182181153135156	0.106266754225505	1.71437581267002	0.0864597277395239	0.698336085955066	0.534911820592604	0.542543312439883
PROX1	0.0306434144441957	0.644654198306672	0.962087111423221	3.11643551219913	0.277122768463789	0.841108216093747	0.329473381856612	0.741797910059479	0.970567276929834	0.140055252602059	0.746791098043986
SMYD2	0.184993551330069	0.28489724132531	0.516122318750636	10.2287729565281	0.220423843705687	0.455007730994293	0.484439776933048	0.628073794659486	0.948137753610854	0.584750380113146	0.624814767771002
PTPN14	-0.10116205384032	0.244065505749704	0.678517262035951	27.6840615886551	-0.191447421597516	0.374439732781762	-0.511290348850609	0.609147761985081	0.945305213931102	-0.239686875963593	-0.261243401778273
KCTD3	-0.163160340187026	0.211647116382917	0.440761787044831	4.57769107806685	-0.389373760360156	0.40769200747684	-0.955068417381901	0.339543099150428	0.874821316861397	-0.418308912902912	-0.687042102011733
ESRRG	0.876700646409391	1.3103795017318	0.50346784734974	10.3901242097615	1.25066744272245	2.15680279730188	0.579871022184788	0.562001598515211	0.93345486116581	2.57761401504508	2.84117661292823
GPATCH2	0.138225903152849	0.0948276866350108	0.144936093027348	50.4870264853522	0.147952135612047	0.161138622627359	0.918166813143201	0.358531540198672	0.882209868452041	0.450009033657847	0.468906467224014
RRP15	0.0742202337262065	0.114233806994214	0.515871718968598	13.8904545090049	0.0375657072761888	0.221196198814651	0.169829804840664	0.865143986531317	0.985689938173179	0.265603565017679	0.2314322735282
LYPLAL1	0.177753485636801	0.0831525925851007	0.0325428688494418	35.8368500946707	0.173363131653245	0.166754622369824	1.03963014151874	0.298511767745254	0.847866605782224	0.563891169997659	0.523573113177362
EPRS1	0.315417047657163	0.179611684629237	0.0790704148023341	17.3653304059602	0.446000979692494	0.298366717480077	1.49480807866003	0.134964537342855	0.756029114726086	0.960510936597156	1.11009859561342
BPNT1	-0.0352685527249748	0.379687032916002	0.925992154956345	2.24819873527643	-0.136621753526175	0.694688651517498	-0.196666165810733	0.844088788732951	0.982196721418404	-0.049842412772046	-0.143297006416491
IARS2	0.218255703170851	0.123767258032775	0.0778268944139875	11.3834226345014	0.310990902140468	0.240998975683553	1.29042416573927	0.196903426137432	0.801298112543837	0.680581308109449	0.819651574264673
RAB3GAP2	0.115656360527835	0.0768200387244946	0.132182895285515	52.6426013926666	0.113905571873062	0.147623426309256	0.771595502968761	0.440354038589975	0.90253783528414	0.384984370654672	0.395662134619748
HLX-AS1	0.514289076836368	0.300691752342612	0.0872005943855915	2.41839677158554	0.871968577847772	0.55707697504779	1.56525689788735	0.117522685138106	0.742494113910004	1.53347720769043	2.02648218947961
HLX	0.0504832084980305	0.200721189086832	0.80142051639567	3.73075059086454	0.0413074771938025	0.373679387811449	0.110542562798902	0.911979096449318	0.989599468736613	0.197215290970455	0.239481938759482
DUSP10	-0.0474518110698246	0.227730617271061	0.834941510624028	16.9593248481605	-0.125861370351038	0.372714681566657	-0.337688254785126	0.73559812669408	0.96999928129058	-0.0849433574972811	-0.120148206723483
ENSG00000236230	0.294275897355339	0.279480471604861	0.292368935402103	4.56649744216335	0.650376526384148	0.565061548035657	1.15098351435357	0.249739017783386	0.831307635049916	0.899601586473598	1.54977146929381
TAF1A	0.143896069617	0.152906581917665	0.346668074682725	6.60907588742997	0.0589715893219385	0.296208537653756	0.199088080948131	0.842193844630282	0.982196721418404	0.466345238144979	0.277482722444761
MIA3	-0.191039677768849	0.100395539376136	0.0570574873172432	31.3817525750035	-0.359277771741051	0.177991876532121	-2.01850656749615	0.0435385308754433	0.621710965656018	-0.49863152116882	-0.622296637025268
AIDA	-0.184771981942799	0.093211156274243	0.0474462658200168	58.1622667288632	-0.332527462989797	0.161296072927072	-2.0615967701839	0.0392461417956325	0.608244068935936	-0.480573786651702	-0.564748729211001
BROX	0.133018147440562	0.131193020238665	0.310624854309182	18.9899465799904	0.136804300245346	0.236618138732335	0.578164890393716	0.563152800231514	0.93345486116581	0.435005071644943	0.444924142086122
FAM177B	0.248127550312397	0.109477415062861	0.0234224692068405	34.4113277458951	0.264112949117919	0.193062169595629	1.36802020650191	0.171305751251639	0.783794416252073	0.766644496271203	0.718803088957502
ENSG00000287684	-0.168520349679987	0.116918365468453	0.14948567465575	134.358543936997	-0.28987968977796	0.189544234870312	-1.52935112996868	0.12617742059874	0.752009188838814	-0.433751530272895	-0.473000624764786
DISP1	-0.0622630634165495	0.0773376111761361	0.420772774517744	336.389341071575	-0.14612321766838	0.131532787988094	-1.11092617972643	0.266600125661911	0.838093648104241	-0.127615763779601	-0.163737495071807
TLR5	-0.0736415622526898	0.132884213831872	0.579456752862153	60.510356457518	-0.141918531431334	0.212750359197272	-0.66706600151843	0.504729975614974	0.91888745091598	-0.160398131796311	-0.154691958505949
ENSG00000226601	0.789359386896514	0.466172890368021	0.0904029361220241	2.93259636656207	0.981578717233469	0.710000657357549	1.38250395554093	0.166817016778392	0.780883056975178	2.3259768392078	2.26228635366823
CAPN2	-0.337044259476373	0.449684371871045	0.453548097173362	2.51907220718876	-0.784826968520087	0.729623261043962	-1.07566056405211	0.282079090506455	0.841724529021065	-0.919282434667121	-1.53778012450192
TP53BP2	-0.257681927429052	0.1418685423243	0.0693177798501111	16.1345980420321	-0.458693278394479	0.250069012646931	-1.8342667631599	0.0666144053112672	0.6747364742647	-0.690633188988409	-0.836169099784482
ENSG00000291068	-0.403761612298247	0.292699367008594	0.167758715111461	3.56448622214845	-0.747885649467216	0.52707373700533	-1.41893931903432	0.155916707863771	0.777343408994232	-1.11150048072083	-1.45830830818905
ENSG00000290989	-0.464663511027524	0.232456202723247	0.0456160056671771	7.5003808192636	-0.845535817201648	0.390560731374982	-2.16492788259821	0.0303932085393335	0.571215720726126	-1.28696373697378	-1.66838299940417
FBXO28	-0.0603891415547375	0.113235618492412	0.593822344620833	38.807489052861	-0.159031766476878	0.206529119038291	-0.770021037311419	0.44128741367392	0.90253783528414	-0.122216844555445	-0.191507640970127
DEGS1	-0.0866443459917638	0.106591945798525	0.416298239301854	17.189328824509	-0.198627617090619	0.212530830779316	-0.934582603202952	0.350003447946091	0.877979072241904	-0.197860194930871	-0.276690147913722
ENSG00000232628	0.547658038256646	0.295439184745009	0.0637809184768027	2.60437873235361	0.603876789150971	0.56966813461844	1.06005014578434	0.289121786647867	0.844511012446308	1.62961586265434	1.44973663917033
NVL	0.160701482249624	0.100406286949855	0.109485013620867	32.9477652732676	0.155429245085642	0.178246172402436	0.871992048921648	0.383212715179035	0.885391595778743	0.514762980197694	0.484991964057146
CNIH4	0.203164534173259	0.248123417677202	0.412898047680407	9.364400844954	0.271335957026828	0.409249855962974	0.663008069699544	0.507325385808717	0.919998131536872	0.637102439498937	0.734341937392816
WDR26	-0.0347038901135827	0.0485417471742298	0.474653077442928	63.2726975559166	-0.0869577897943391	0.101474494188436	-0.8569423330444	0.39147675551602	0.887293870637789	-0.0482155744870926	-0.036454979540941
CNIH3	0.123731715611538	0.311576913632999	0.691283015138364	7.36084504430113	0.0182115660427341	0.505552966777861	0.0360230623485516	0.971263969791337	0.995441680435696	0.408250116517273	0.189795732212581
LBR	0.0493664575594309	0.0788685902235342	0.531358852767072	23.8046947313276	0.0513918990072911	0.158997017426455	0.323225553781616	0.746524429584717	0.971549233392682	0.193997841922089	0.261176543568692
SRP9	0.269422926141747	0.297311474318844	0.364831305752628	6.17359526357362	0.367765416758142	0.470910878465255	0.780966067203045	0.434822452575283	0.901934252280631	0.827998182512709	0.94179052091382
EPHX1	0.128492508782165	0.223108148238716	0.564669062455683	5.59793686463267	0.155990839189832	0.434746393687384	0.358808816944441	0.719738116332754	0.969479891106103	0.421966343588919	0.486200120794233
ENSG00000242861	-0.239712192570709	0.188633432084887	0.203805794346862	6.83709905320834	-0.378795586782761	0.347075077259677	-1.09139379806102	0.275099640227456	0.839800380616503	-0.638860941192608	-0.664285289612448
TMEM63A	-0.0149070088877903	0.0896656317642333	0.867959355953525	29.1434134706173	-0.0395329462918634	0.168769165156215	-0.234242708111231	0.814796560875164	0.977417673661216	0.00882082858092002	0.0655700306137006
PYCR2	0.0146514341231064	0.213435800543059	0.945271700261844	3.09835596924845	-0.00537346299099445	0.420517045076263	-0.0127782287398599	0.98980472602752	0.997309142690905	0.0939810742986092	0.139057286938891
SDE2	-0.624550167020704	0.284064220615702	0.0279047306116077	2.55598543475983	-0.732653606131448	0.529642095084566	-1.38329942602932	0.166573073952644	0.780883056975178	-1.74761002021472	-1.42553963124178
H3-3A-DT	0.0199721600768971	0.214784340992537	0.925913857304689	3.27657490638881	0.0179989448871607	0.442176437013862	0.0407053460575883	0.96753079959207	0.994247592148773	0.109310512640617	0.189338320570193
H3-3A	-0.0420126573608678	0.103403740099401	0.684524190692382	28.2466580588671	-0.124422777510966	0.186857695241467	-0.665869165035888	0.505494731122368	0.918981192871238	-0.0692727192914634	-0.117053363635406
ACBD3	0.188857986277043	0.0709031547281132	0.00773083170753977	30.7097775467017	0.256398022484592	0.14084710437156	1.82039967117964	0.0686981624804759	0.6747364742647	0.595884127229764	0.702205976347811
LIN9	-0.111667539466027	0.226338398682717	0.621754410311171	3.27924639690043	-0.221725415850045	0.459111932754685	-0.482944136345327	0.6291354021112	0.948264611501667	-0.269954022881279	-0.326380415270267
PARP1	0.000677464695851444	0.0814951882066694	0.993367309069217	21.8308497601567	-0.0127081226744542	0.156141792492586	-0.0813883488308073	0.935133114657216	0.992014179984777	0.053720947280491	0.123278242172054
ITPKB	-0.0449808250134617	0.0922152415953029	0.625705107145051	48.5011201883652	-0.094746441898603	0.15892572866671	-0.596168050909489	0.551062966727507	0.931449744541566	-0.0778242484275891	-0.0532106976697108
PSEN2	-0.00950371401648374	0.162004833333433	0.953220409931179	8.46995760409693	-0.0218509724333776	0.30338241186344	-0.0720245194807578	0.942582394798315	0.992014179984777	0.0243881545985985	0.103609240218514
ZNF678	0.105226224767918	0.0981899216279994	0.283872712146377	24.467904764126	0.0963293281936087	0.177833578834064	0.541682447292438	0.588037283660987	0.93989234031331	0.354934312745466	0.35785038222497
JMJD4	0.481555433104038	0.295718553404918	0.103434837633532	2.58053211448098	0.723241194814633	0.527924964408451	1.36996968049245	0.170696366359519	0.783794416252073	1.43916895395552	1.70652514495216
ARF1	0.0754686758092364	0.0873660111414763	0.387685722359829	27.1711706757655	0.0912272711937331	0.181764654836415	0.501897749459795	0.615739448459018	0.945305213931102	0.269200426818415	0.346874332990465
C1orf35	0.0856275123436679	0.302302140577704	0.776984109650033	3.18426019016562	0.0291633168332028	0.55629430485613	0.0524242592070849	0.958190644639514	0.992855819357106	0.298468849893308	0.213356220831807
GUK1	0.213753408354378	0.269414126003372	0.427544290212326	5.94923737258651	0.182072714917003	0.469748038506964	0.387596541106799	0.698314629008948	0.965214591278155	0.667609835534828	0.542310029428465
IBA57	0.215449199032997	0.238403811359668	0.366146323742218	2.58598894782978	0.311709224010955	0.433799596186069	0.718555818750127	0.472414643738174	0.912611095092258	0.672495544529168	0.821196899261411
TRIM11	0.359821034507311	0.214140712833995	0.09289860260764	5.75175284622201	0.512601049750857	0.380397117427548	1.34754188784958	0.177805772205417	0.787094850501929	1.08844238513826	1.25337524814786
ENSG00000231563	0.271146791520033	0.232225040989308	0.242966701484853	2.87362652903777	0.370995527781809	0.462322254427219	0.802460890059128	0.422286403051363	0.898082866860646	0.832964776969153	0.948739454967193
H2AC25	0.83424493891246	0.283401256789715	0.00324326552766029	2.89564193343996	1.13361154323264	0.609783795662069	1.8590384842907	0.0630216836569455	0.6747364742647	2.45529571562639	2.58935439376825
H2BC26	-0.296639155928452	0.39396882609174	0.451479459706813	2.26961092216836	-0.512896599661795	0.704223057942716	-0.728315544168842	0.466420449164721	0.911761940632984	-0.802872089740592	-0.95277664119734
RHOU	0.244299144457089	0.28674364400223	0.394226557962913	5.13842296824281	0.252134949897391	0.523909627453678	0.481256569234708	0.630334160198243	0.948464354483445	0.755614551858202	0.693034833295406
RAB4A	-0.425369702112761	0.189884940137257	0.025081544114387	9.21991004167881	-0.625231947045934	0.338509156825562	-1.84701634930403	0.0647447707998383	0.6747364742647	-1.17375512104189	-1.19444354215387
CCSAP	-0.726454260095916	0.402981870146778	0.0714357934284462	3.12393751264596	-0.79565897881403	0.618531767748332	-1.28636720100974	0.198314939551298	0.801872997645429	-2.04120388788644	-1.56108301553153
NUP133	-0.207099000338397	0.172141595323403	0.228947859481135	12.1096269669014	-0.360971861628153	0.302552855491497	-1.19308694357472	0.232835324356843	0.823841508217496	-0.544899717892786	-0.62594113061069
ABCB10	-0.147984625943953	0.167899789804064	0.378108604485513	13.4282459990657	-0.192121818099879	0.305784677599574	-0.628291187145299	0.529813203777817	0.928206057838697	-0.374586462657305	-0.262694230182129
TAF5L	0.155429067501175	0.126591875592107	0.219523352911989	11.3809013249618	0.162789112171751	0.241104121898175	0.675181788225512	0.49956027572238	0.917457570160788	0.499572730314165	0.500825237479713
URB2	0.318989994586231	0.163794179612846	0.0514742129883119	6.44903286382898	0.421758605620846	0.333661481490155	1.26403144809297	0.206218739641217	0.806117623181234	0.970804883348801	1.05794600473131
LINC01736	0.162761366867347	0.138271014579365	0.239148219016266	17.2992371932205	0.179042283012652	0.251418970357789	0.712127182598277	0.476386023113176	0.912611095092258	0.520697673040976	0.535790664830072
PGBD5	-0.179244968772179	0.80027650023859	0.822773800717618	5.97448107445584	-0.326264190084556	1.30123369376099	-0.250734508066376	0.80201937913249	0.976928598758644	-0.464650018288077	-0.551274557562439
COG2	0.0796561544941669	0.178926634517512	0.656183235990447	11.8311253843713	0.074168213188665	0.317612416824586	0.233517990040129	0.815359201627756	0.977417673661216	0.281264888861115	0.310175201529866
TTC13	0.0513838221854256	0.0608562829109684	0.398475508651049	40.4807728345264	0.0260690883390326	0.127464470739195	0.204520429793904	0.837946828719062	0.982196721418404	0.199810031257926	0.206699610704628
ARV1	-0.058439984777617	0.232681746400843	0.801691613807606	4.84346052301042	-0.1435911746275	0.440808773491175	-0.325744820118411	0.744617430559571	0.970791838207571	-0.116601167504367	-0.158290313850338
FAM89A	0.410355840723102	0.163337169117258	0.0119939017649472	14.7560103337117	0.55059580247095	0.278158651364222	1.9794308024236	0.0477675233505543	0.643000889035559	1.23403721613278	1.33511331507238
C1orf131	0.45981260917008	0.13395521926018	0.000597857550141266	8.18152055165519	0.637894574880599	0.27568826793251	2.31382561058696	0.0206772899392969	0.514501118745237	1.37652613382694	1.52291906167685
GNPAT	0.0853170328318046	0.132099091128481	0.518372410135359	21.3838797569458	0.1169991893473	0.23329653647818	0.501504184817776	0.616016333399116	0.945305213931102	0.2975743335106	0.402317430260465
EXOC8	-0.0546157556128796	0.343742440266249	0.873758933343819	2.56892367384547	-0.141195675446323	0.623034098782414	-0.226625919387494	0.820714635865533	0.977417673661216	-0.105583256471985	-0.15313687927396
SPRTN	0.209337546813593	0.16676122455102	0.209365127864572	5.58931094982544	0.239005765520281	0.334217795099644	0.715119808174856	0.474535015143874	0.912611095092258	0.654887384161803	0.664790034357336
EGLN1	0.0579092752656127	0.129137609677086	0.653842353007082	46.2502545401767	0.0302127516793593	0.212427657429041	0.142226073784444	0.886901437234218	0.98768342474108	0.218610385103463	0.215613868784408
TSNAX	0.202143315150589	0.074797352750792	0.00688105829791468	39.8845541978422	0.241432850333401	0.13551529971667	1.78159108852047	0.0748159387195558	0.689170391564495	0.63416022556466	0.670011419066636
DISC1	0.0255431925935302	0.0485119705311054	0.5985173683244	609.369499255577	-0.0271014838674603	0.0842548346098311	-0.321660875520821	0.747709620606383	0.971549233392682	0.125361104271672	0.0923138211339702
ENSG00000286071	0.38780189370702	0.186469543730719	0.0375524755388549	7.61906883797756	0.500783714790879	0.344791757046185	1.45242368634642	0.146383834192529	0.762230543992057	1.16905748533013	1.22795262932088
SIPA1L2	-0.199933087456226	0.0760440240785049	0.0085592168057679	269.632189894855	-0.318965135435924	0.134501005627989	-2.37147026482565	0.0177174722548121	0.489424753039731	-0.524254147975174	-0.535572109865229
NTPCR	-0.643717090850835	0.239643429396175	0.00722816307534908	5.52096747152737	-0.908412768028369	0.459248755585507	-1.97804078286551	0.0479241060513686	0.643465067237484	-1.80283146548586	-1.80365010990616
MAP3K21	-0.171588277558133	0.655745551126205	0.793576648345813	2.39581083220917	-0.512073364146292	0.891657692632952	-0.574293664908788	0.565769095401347	0.934086194475282	-0.442590476622359	-0.951005615599238
COA6	0.431906534706326	0.391261956955774	0.269644878945092	2.87524844944435	0.555273624879843	0.662874236045156	0.837675677656021	0.402212877163397	0.893139870186039	1.29612649445916	1.34517670892932
TARBP1	-0.276877191322821	0.330008662532142	0.401469439757985	5.91421859212034	-0.454676059599621	0.551859973788493	-0.823897512403901	0.409997794015249	0.895127430129262	-0.745936284256541	-0.827526861706936
IRF2BP2	-0.718361912014091	0.171764761027156	2.88647641977718e-05	17.0576768336676	-1.19445707450843	0.29697324266347	-4.02210335111567	5.76807366196772e-05	0.0835620910885817	-2.01788918383294	-2.41901689064803
TOMM20	-0.335324971850446	0.36818005841234	0.362419979104281	2.75540699909302	-0.548814949370336	0.668327646233224	-0.821176488004834	0.411545747019868	0.895607981591326	-0.914329029082485	-1.03004774476061
ARID4B	-0.0188005378169696	0.0391356846611147	0.630947446643979	118.032056077493	-0.0999814671171499	0.0847961266302228	-1.17908059118251	0.238366086301236	0.828287507206372	-0.0023967406325734	-0.0644728012769514
GGPS1	0.0577016659400289	0.124901790902478	0.644098323638999	10.6182529780998	0.0891141844842011	0.260379458425106	0.342247368602748	0.732164740196102	0.96958532017148	0.218012245980455	0.34232845203281
TBCE	0.224173948976265	0.104206260821932	0.0314562980408746	15.9047862855509	0.350959280487363	0.22271890986391	1.57579471227572	0.115073121409503	0.735954100830141	0.697632249081574	0.905635499683292
B3GALNT2	0.124783817882911	0.137018056940258	0.362447796595695	17.0556377738798	0.160515157973604	0.247529231274183	0.648469504580671	0.516681328570877	0.925119964243029	0.411281307568752	0.495933282482643
LYST	-0.0862815489196922	0.0641993992348784	0.178960695786998	173.964808031704	-0.184276873660608	0.11960898182896	-1.54066083368324	0.123399353809194	0.750778360304788	-0.19681494745989	-0.245817410419141
GPR137B	-0.152343168652147	0.112606394375335	0.176093317599506	25.938698713951	-0.288783891909742	0.198523813816973	-1.45465617629119	0.145764470578947	0.76094973744532	-0.387143773875084	-0.470643236097251
ERO1B	0.00907512186669387	0.153060745436713	0.952720343988184	27.406221183378	-0.0745243882213189	0.266837294376947	-0.279287752468522	0.780024004603712	0.975275996226764	0.0779152713136688	-0.00970701733252799
LGALS8	0.10285532027551	0.0846294168255313	0.22422831141014	21.5652328239484	0.138816983652739	0.171203429987138	0.810830622161999	0.417462946407957	0.897654999127578	0.348103546690833	0.44925402553775
HEATR1	0.214093304619151	0.106863898002964	0.045132192323133	21.0053558024592	0.268074072611271	0.199025471547436	1.34693348809565	0.178001654927202	0.78709739387458	0.668589103942706	0.727324649278769
MTR	0.114162448089445	0.0970734100018045	0.23957792494569	42.6949999569663	0.138611841203089	0.162597867498519	0.852482528433845	0.393946332094396	0.890039321122625	0.380680289066645	0.448812702826634
KMO	-0.536126367432414	0.33775542006471	0.112439896862807	2.69762432052055	-0.722811086702869	0.679508674085093	-1.06372606306473	0.287452814014258	0.844511012446308	-1.49285395957058	-1.40436543074925
OPN3	-0.706084634654367	0.370205539323369	0.0564846835204906	3.39541597052616	-0.903549572317034	0.612635891348696	-1.47485575865936	0.140251326747869	0.757773050495516	-1.98251736278293	-1.7931879226813
CHML	1.13230014886335	0.354990536677906	0.00142438830834012	2.20460451218453	1.30881481346804	0.646526858991291	2.0243780985527	0.04293126346778	0.62101743247366	3.31401668775264	2.96626898335376
CEP170	-0.0181662518468026	0.0406189006929514	0.654704365750805	210.911433672754	-0.0873115441864196	0.0844708600371517	-1.03362916096768	0.301309561392482	0.848792817033577	-0.000569311865273576	-0.03721601094935
SDCCAG8	0.0481096937242971	0.0558612645216975	0.389108453770025	339.744032697833	0.0300342671388333	0.100436009578345	0.2990388334316	0.764910415657506	0.974597480756631	0.190377004485907	0.215229895201898
AKT3	-0.174832486415155	0.0667280994336549	0.00879109665495397	180.708865052502	-0.307918098458528	0.123249150042364	-2.49833851472963	0.0124776977871467	0.453998810502754	-0.451937302614569	-0.511806632183923
ZBTB18	-0.525106864514143	0.293780282895436	0.0738706698279177	2.58642731018919	-0.972004352532052	0.705455532150063	-1.37783929423533	0.168252911047307	0.780883056975178	-1.46110588759464	-1.94045461099849
ADSS2	-0.319658448392604	0.23376480005184	0.171488624161825	10.1503191581645	-0.559143503549792	0.38622989994493	-1.44769605778713	0.147702072952691	0.765293873864233	-0.869192518112677	-1.05226755124214
CATSPERE	0.131688962129053	0.245643787636092	0.591891331900209	6.30035598555171	0.211433678020817	0.439551354892995	0.481021559067401	0.630501176266418	0.948464354483445	0.431175582125121	0.605474234886735
DESI2	-0.0273930645656809	0.0943578518561851	0.771578792569774	22.7981011693718	-0.0876366889984681	0.174855245723965	-0.501195652641817	0.616233433579958	0.945305213931102	-0.0271524995535123	-0.0379154946018209
COX20	-0.0585064787799329	0.188961157203157	0.756848636166629	11.6020836969338	-0.104945640665329	0.326599633850652	-0.321328102631367	0.747961761878386	0.971549233392682	-0.116792742059694	-0.0751522220036841
HNRNPU	-0.0438892063315478	0.0576560349049594	0.446522779966961	79.19647477648	-0.128326447710711	0.111486492014302	-1.15104929209046	0.249711957402366	0.831307635049916	-0.0746792074270351	-0.125451324753582
EFCAB2	0.0118229310947364	0.292874131665197	0.967799229587086	9.52125183689789	-0.0299435410850851	0.484980339940566	-0.0617417627460006	0.95076848152966	0.992603983744167	0.0858319301498318	0.0861997067779974
KIF26B	0.228780369930039	0.324112159427521	0.480270290396803	34.0049712390181	0.202620492428201	0.522652121743344	0.387677546878306	0.698254673797146	0.965214591278155	0.710903717411551	0.586514439067179
SMYD3	-0.123057905151837	0.0780431573206272	0.11484315993538	194.228699791698	-0.215889877288094	0.130155192707789	-1.65871121079886	0.0971739992492962	0.710766101379308	-0.302770580243935	-0.313826428012307
TFB2M	-0.102867439735918	0.319856357384134	0.747751870393263	3.23009240737527	-0.197081492414521	0.5597160899787	-0.35210974982338	0.724755956741556	0.969479891106103	-0.244600229547849	-0.273363971713034
CNST	0.10694650709637	0.114048865842489	0.348385597772903	18.8138329509571	0.0973406594693747	0.221222200621382	0.440013069194495	0.65992764172598	0.958581582188771	0.35989058414788	0.360026058011319
SCCPDH	-0.0701649443961771	0.406295237027588	0.862891583482472	3.13051695468774	-0.152685005091256	0.684561018400519	-0.223040753106283	0.823503788905344	0.977602345365377	-0.150381716830949	-0.177853860651728
AHCTF1	-0.0523877977084535	0.132508015905269	0.692580407152941	29.1535635851642	-0.147525501626054	0.228335593986674	-0.646090690681646	0.518220623925334	0.925511662889391	-0.0991643310055917	-0.166754226903803
ZNF670	-0.0187175435062637	0.207833586781869	0.928239341600128	8.03776770002182	-0.088072183269553	0.34964565005181	-0.251889829764799	0.801126220859039	0.976928598758644	-0.00215762736499449	-0.0388523729159774
ZNF124	-0.123256224073316	0.0609487006602796	0.0431459331989617	61.1936500053599	-0.238636679131437	0.111988164698475	-2.13090981331786	0.033096572778645	0.58139646181153	-0.303341952967369	-0.362761596115318
ENSG00000259865	0.0378855964442396	0.121290549344226	0.754771453988691	20.5490032636973	-0.00728078705861839	0.214929488460065	-0.0338752355983539	0.972976640981008	0.996173065096699	0.160920559967152	0.134954062911228
ENSG00000290683	0.0462871355624037	0.0979515884694713	0.636533442607952	24.5622647234579	0.0324140250484191	0.181631103825176	0.178460761212014	0.858361134506409	0.984278085500452	0.185126068202003	0.220349465599181
ZNF496	-0.00494302985465633	0.148205762925784	0.973393503429618	12.1568230112135	-0.0975069920561674	0.274055863184709	-0.355792395473945	0.721996044472039	0.969479891106103	0.0375278515616224	-0.059149465983057
NLRP3	-0.174054617425552	0.145958416994582	0.233067384757325	28.2849099023278	-0.337661011978546	0.278051674025745	-1.21438223007167	0.224601797909997	0.817438863940389	-0.449696199648951	-0.5757925271242
ENSG00000235749	0.531328831057762	0.402518385139785	0.186831233446888	3.24700335626145	0.672265311934476	0.683475429741982	0.983598360204788	0.325313031725193	0.863432150510994	1.58257010666106	1.59686078795289
SH3BP5L	0.168707652899881	0.282358353504405	0.550177066039169	2.78978321902981	0.188580639419942	0.533132664695956	0.353721788042173	0.723547392430541	0.969479891106103	0.537829400157035	0.556310519771956
ZNF672	0.0540612447689031	0.168351230003871	0.748118114056421	4.90828474238157	0.0207358015688188	0.340115143484647	0.0609670047513034	0.951385486548367	0.992733692527451	0.207523900524145	0.195226117136636
ZNF692	-0.0888323617713812	0.292041282591887	0.760992732012546	3.39151426223091	-0.0514783076503266	0.517566844279541	-0.09946214333336	0.920771344056991	0.991076213826289	-0.20416404393123	0.0398719887459516
SH3YL1	-0.663828006168062	0.228479549667578	0.00366765962533322	10.176581691424	-1.00492342960507	0.385185794166193	-2.60893170211642	0.00908253678764038	0.443122062246704	-1.8607726259655	-2.01127338286183
ACP1	-0.0529160448995712	0.206616249131979	0.797867554836267	7.7912742788069	-0.132103085870326	0.362230007238308	-0.364693932668633	0.715339888171077	0.969439676584932	-0.100686253543212	-0.133576001992948
TMEM18	-0.347538462408459	0.291410256937751	0.233022583428647	2.6359334625129	-0.34688048170253	0.540722383111182	-0.641513080532503	0.52118938512889	0.926693008453732	-0.949517075239301	-0.595626361518631
EIPR1	0.176739256000916	0.11315376520254	0.118302407409034	28.9142030347158	0.217564132816747	0.20129787235189	1.08080691700716	0.279783010952229	0.841355705547441	0.560969093047455	0.618662675092652
TRAPPC12	-0.00212607538899524	0.0519891424240234	0.967379919276832	55.994653537668	-0.0375090031324853	0.106505890949328	-0.352177732124984	0.724704975719812	0.969479891106103	0.0456437233747217	0.069924137156555
RNASEH1	0.0335686889710999	0.141654622752368	0.812675720902651	8.2057506253585	-0.0755090207729666	0.287175032558132	-0.262937275919631	0.792598924841159	0.976382322472195	0.148483203201859	-0.0118252561850232
RPS7	0.0321364324244914	0.142502319774979	0.821578538690867	20.2415117596911	0.0145168046692826	0.237798536997314	0.0610466525681215	0.951322054935882	0.992733692527451	0.144356757184558	0.181847196407172
NRIR	-1.13165551190972	0.397354182884103	0.00439981257114383	5.07190812310121	-1.57281810471093	0.571349446713851	-2.75281286042558	0.00590856604613847	0.394871671696702	-3.20862120269081	-3.23298453076299
CMPK2	-0.532703791082395	0.305602428495378	0.0813114637300766	4.00635506320938	-0.607835414421781	0.54160974034281	-1.12227563344236	0.261745263105542	0.835610045989223	-1.48299324252105	-1.1570184019414
RSAD2	-0.533566643364327	0.261666369932653	0.0414390001483374	6.16222855835863	-0.678034608719439	0.465135094602027	-1.45771543920927	0.144918994546759	0.760672791297353	-1.48547918916987	-1.30803784622681
ID2	0.00819396012376564	0.21040301145689	0.968934940568697	35.4538163221196	-0.0587680419141043	0.343905023177444	-0.170884511575691	0.864314575496199	0.98516404453559	0.0753765736387902	0.024189591981738
KIDINS220	-0.0777328665200551	0.115367368244615	0.500447658204639	48.3243470103454	-0.156402022105706	0.194473379175311	-0.804233580806527	0.421262088355984	0.898045817773051	-0.172185507626161	-0.185850274991492
ITGB1BP1	-0.362834665445857	0.237792423121556	0.127048171568547	10.140895815119	-0.539376473256112	0.384147551364365	-1.40408671444195	0.160293029286958	0.779725210901862	-0.993586663367885	-1.00974276217595
CPSF3	0.0645338461663226	0.112796952882617	0.567237957008419	12.1519209517047	0.0330778382479999	0.216512492097736	0.152775657088036	0.878575195181865	0.987098018554458	0.237696305341911	0.221777526156186
IAH1	0.176609471889621	0.233745226300363	0.449910663010673	6.98329346611156	0.177831820413847	0.399941474958513	0.444644608144965	0.65657660513789	0.958227280276012	0.560595174610544	0.533186598062232
ADAM17	0.00925494266091421	0.0717776287426438	0.897405839649351	78.5535771341253	-0.0429453241662962	0.130357460968269	-0.329442778704855	0.741821037974635	0.970567276929834	0.0784333494484105	0.0582289860982389
YWHAQ	-0.234516050661526	0.169132324539095	0.165568874415183	13.2871568174321	-0.324393509241814	0.302127424871553	-1.07369766044816	0.282958210290641	0.842480095046147	-0.623890439478196	-0.547250164061448
TAF1B	0.134260944063398	0.10840678789719	0.215533671189123	21.4491661492307	0.156063231933173	0.208970985934863	0.746817704070261	0.455173607398775	0.908074325838381	0.438585668421939	0.486355859217999
KLF11	-0.0484928224303723	0.250723134017869	0.846636444307539	2.6105784709442	-0.14018534156652	0.485074775079058	-0.288997385080832	0.772583378625335	0.97478618640638	-0.0879425947448745	-0.150963349184376
HPCAL1	-0.138956846239908	0.0787673834750867	0.0777080815878971	38.6680618417293	-0.250902006989496	0.147470605488951	-1.70136961299922	0.0888736036026749	0.699572652705148	-0.348576705052743	-0.389147981538038
ODC1	0.448227714525262	0.213530184580356	0.0358054020116189	3.3669510361313	0.545834122103453	0.490622933634259	1.11253283261795	0.265909121553132	0.838093648104241	1.34314912292679	1.32486951768754
NOL10	0.0694606702095829	0.077306819258546	0.368915646158003	35.9286657861605	0.0341338211086009	0.15346751445972	0.222417240735073	0.823989091758428	0.977802862771204	0.251890880677872	0.224049260844574
PDIA6	0.338459921924932	0.168514469966766	0.0445910623384772	22.7846856125648	0.46105323248811	0.273657084366713	1.68478456735393	0.0920301434634429	0.702896892829485	1.02689930603737	1.14248048938272
SLC66A3	-0.0766158835208297	0.136295305422561	0.574026432754636	8.20145334586248	-0.139852251223197	0.263344409525251	-0.531062161051067	0.595375704272769	0.942089764755289	-0.168967389992514	-0.1502467723198
ROCK2	-0.0902989899094988	0.097482821188618	0.354286617629514	54.6617389716766	-0.153084208777029	0.16728686399745	-0.915099997208164	0.360139136453087	0.882209868452041	-0.208389517261219	-0.178712667072305
E2F6	0.48061449885219	0.25058754164897	0.0551172889744967	4.12281511669762	0.692626617106405	0.472788526938748	1.46498186322558	0.142925866088873	0.759540986229932	1.43645804688704	1.64066403986703
LPIN1	-0.342124728984335	0.301373080608343	0.256283178902719	5.28073903231147	-0.552114642042901	0.529344426443287	-1.04301587862672	0.29694093871961	0.84751887329654	-0.933919674913496	-1.03714636973358
ENSG00000287291	0.00952834302691753	0.267476031352768	0.97158283636226	3.77468411548901	-0.2718528323616	0.514556008737315	-0.528325056447612	0.597273743581964	0.942624304252939	0.0792210378371246	-0.434219467566777
NBAS	0.0577635448605136	0.0448716577438626	0.197987725937947	78.5352494266237	0.0163947121416708	0.090663047035096	0.180831250193084	0.85650003335007	0.983970573410584	0.21819052411477	0.185887136548036
DDX1	0.1002959125272	0.164334574614673	0.541652934171957	9.46700089226801	0.170981205705772	0.313913947464488	0.544675402564311	0.585976785052421	0.939669839280243	0.340729687632782	0.518448878682717
CYRIA	-0.0543308369967501	0.145917582453363	0.709640310458389	92.3924543600931	-0.165120765247419	0.228857781868128	-0.721499456560165	0.470602274898492	0.912611095092258	-0.104762383080576	-0.204606896877289
SMC6	-0.0548169527558889	0.0999647969338733	0.583442973436171	18.0756235746014	-0.0904721913613094	0.223288920569402	-0.405179939652175	0.685345249417586	0.96141000700983	-0.106162921582562	-0.0440155075063926
GEN1	0.507681835458448	0.215829829294644	0.0186611307190365	3.23742639149704	0.711275448871642	0.416284914102688	1.70862653143416	0.0875201508804028	0.698336085955066	1.51444121519744	1.68078324975164
RDH14	-0.526014031126491	0.273971721774597	0.0548632821738211	3.07737076087726	-0.890516342512803	0.53559958264942	-1.66265316733022	0.0963818818759027	0.709593367270257	-1.46371950738462	-1.76514955070322
LINC01376	-0.560940494773689	0.139705504867955	5.94045072696584e-05	14.8872417942616	-0.863545612136609	0.257490943985082	-3.35369313876389	0.000797407415106587	0.221175635663774	-1.56434545121897	-1.70712745010597
TTC32	-0.269361280462691	0.231083679072033	0.243758451502459	4.23016037600068	-0.618079611645103	0.474573422399918	-1.30238985680967	0.192783148223519	0.796750090717581	-0.724282342084926	-1.17905673140223
WDR35	-0.651320151499589	0.346140448228224	0.0598815991253742	5.45112281644431	-1.08697823649684	0.555711612073456	-1.95601137870979	0.0504638136965536	0.653179837642652	-1.82473649319031	-2.18779779260359
LAPTM4A	0.125005106350076	0.0799210171592051	0.117792195671008	21.6412638564305	0.147609255219876	0.141911932074009	1.04014689295398	0.298271660288384	0.847617637194591	0.4119188573961	0.468168829038844
PUM2	0.0633754810684892	0.0331864140134972	0.0561742336854394	133.572060512751	0.0540668809189374	0.0664108963674386	0.814126655056661	0.415572397306813	0.897169756114959	0.234358962562188	0.266931229015044
RHOB	-0.186910777417501	0.364193407655581	0.607798519015578	13.3298766164943	-0.337196408258922	0.564170591203245	-0.597685192239035	0.550050007728407	0.931449744541566	-0.486735828004771	-0.574793025687573
HS1BP3	-0.169240017169457	0.143191422321721	0.237239631121495	12.0047142660245	-0.299245152679201	0.259250555959923	-1.15427005188548	0.24838947057726	0.831307635049916	-0.435824950047262	-0.493148534110068
LDAH	0.36961214516381	0.122083385911258	0.00246554344278667	23.2904827905136	0.528901881582154	0.225229934998909	2.3482752485131	0.0188605778825437	0.50904543621993	1.11665136045706	1.28844320853091
ENSG00000233005	1.9865367845512	0.519505194997006	0.000131356316887226	2.9449997185294	3.01130931906759	0.892877377606946	3.37259000461898	0.00074464744322045	0.212123893284961	5.77514096853464	6.62884341468423
ATAD2B	0.0950100998992611	0.0555356599251441	0.0871190607577843	95.8865110591137	0.0658563546849109	0.105062010142855	0.626833187327798	0.530768586705624	0.928206057838697	0.325500837383565	0.292293910088067
UBXN2A	-0.380319656271293	0.196854625897781	0.053361688468891	13.9163899674289	-0.650853151523219	0.33293599348731	-1.95488972131223	0.0505960880311464	0.653179837642652	-1.04396232471503	-1.24956240926901
FAM228B	0.0887405631020955	0.0878549801400859	0.312456937447595	35.7989018443874	0.0863994992120359	0.158537666022986	0.544977741753238	0.585768826212094	0.939669839280243	0.307437798880966	0.336488352793582
TP53I3	-0.0737405997903441	0.261246315668809	0.777740589336158	2.41265381846888	0.0752340118983949	0.530501555088544	0.141816760340764	0.887224745039689	0.987783755436603	-0.160683466887838	0.312468053042962
ITSN2	0.0191527993475145	0.0443367339555611	0.665752391767693	168.066917066471	-0.0495619502301668	0.0935150525148202	-0.529989011365975	0.596119549621375	0.942559263877781	0.106949868643911	0.0439946462143207
NCOA1	-0.00807047650216765	0.0591626744574032	0.891495884962348	171.061092296803	-0.0729541568795248	0.10491457569336	-0.695367220401788	0.486825197707984	0.914651813741291	0.0285174268625663	-0.00632898049022779
ADCY3	1.19734284985865	0.547665760365764	0.0287961743102029	3.21984253700303	1.32727905212792	0.832759796018771	1.59383180897221	0.110973710973672	0.724739202255368	3.50140992754066	3.00599107830752
DNAJC27	-0.820783125584179	0.290030602113287	0.00465497490410699	3.89718764585865	-1.26599279201506	0.508762084975478	-2.48837881084648	0.0128326964837816	0.453998810502754	-2.31297291713774	-2.57291159574395
DNMT3A	0.00804936148375511	0.0739548769121212	0.913328188336684	99.138811212554	-0.0212960393608138	0.130236055204868	-0.163518768495514	0.870109996907821	0.986230709475044	0.0749599733561163	0.104803067086082
DTNB	0.134568569353417	0.0766193516163681	0.0790327379598279	170.313580405946	0.151214001257622	0.131801564380469	1.14728532979408	0.251263715100293	0.831307635049916	0.439471961562524	0.475923714958219
ASXL2	0.0916163883071696	0.0459358357618071	0.0461037055359366	73.5754211260408	0.0687500129572867	0.0930850102718273	0.738572330351821	0.46016673114173	0.910767220530472	0.315723282017373	0.298519033732551
RAB10	-0.0474295345515395	0.0428700916224679	0.268572951930058	177.313589170332	-0.131014461061981	0.0941973566809957	-1.39085071681649	0.16427070003307	0.780076845308686	-0.0848791770609098	-0.131234044720697
HADHA	0.0352908620153071	0.0763335890603522	0.643848880542479	28.6612808612551	0.0529136683517565	0.149738374645344	0.353374133231262	0.723807975221827	0.969479891106103	0.153444921908051	0.264450324173029
HADHB	-0.0251856828453909	0.0642884161998481	0.695234944486843	38.6961891642427	-0.0644398600651339	0.128936556034293	-0.499779597401336	0.61723027822806	0.945305213931102	-0.020792855724393	0.0119878162516004
SELENOI	0.16414218003268	0.132323418274597	0.214804538828186	16.9242905351397	0.195101540552758	0.24007773608442	0.812659864820425	0.416413098333216	0.897169756114959	0.524675906549643	0.57033892672407
SLC35F6	-0.205107089749341	0.214988969077094	0.340065717451303	4.48929646932702	-0.381116624202303	0.415395783597755	-0.917478316465904	0.358892050310637	0.882209868452041	-0.539160863679488	-0.669278534688433
TMEM214	0.162015592846859	0.159264262206093	0.30902250504527	8.23692247565698	0.218800793892157	0.295088558196549	0.741475017633251	0.458405473846675	0.909782991975658	0.518549038256281	0.621323102612459
AGBL5	-0.0683512295307611	0.295478446032962	0.817063172675435	2.84896775406473	-0.160581185214396	0.545203601447243	-0.294534344212205	0.768349623754584	0.974597480756631	-0.145156258793673	-0.19484090368128
OST4	0.696800923599037	0.169215622001334	3.82459012271056e-05	4.67482244324866	1.04349119454503	0.343173435813044	3.04071086409354	0.00236020360212768	0.336169540086835	2.0593084807033	2.39547859342927
EMILIN1	0.124877780658293	0.347299810592107	0.719170470779238	2.79217802464788	0.14113806999443	0.627168795071017	0.225040006938559	0.82194815134179	0.977421586556784	0.411552021863039	0.454247375859895
PREB	0.400216913028827	0.17499856152946	0.0221974231897412	4.59213312028824	0.481203734709171	0.363676266551449	1.32316507555517	0.18578048744463	0.792757054610522	1.20482615202361	1.18583024115612
SLC5A6	0.0155898694990153	0.199414860862508	0.937686404039384	3.46636499780055	0.0352757432402355	0.437731878743091	0.0805875581680885	0.935769961164397	0.992014179984777	0.096684781905032	0.226505876585852
ATRAID	-0.627821976188575	0.301618297879725	0.0373871063671507	2.40752776525762	-0.960248132410975	0.559459280684402	-1.71638609915681	0.0860913990991514	0.698336085955066	-1.75703636491679	-1.9151634684527
CAD	0.309061178648131	0.136515193877221	0.0235782691568395	7.52471269656157	0.436913731062974	0.293397879186116	1.48915095185749	0.136447623230784	0.756029114726086	0.942199168065943	1.09054920830429
MPV17	0.230451652302264	0.119640129473233	0.0540785348099945	11.7177805749306	0.361704144760914	0.276272738164175	1.30922850790284	0.190456958273374	0.794283700697342	0.715718816008925	0.928750913581538
GTF3C2	-0.119843038205389	0.0813759443218643	0.140829675820821	23.0314296320656	-0.206178768809248	0.161487898394221	-1.27674439298187	0.20169250312132	0.802506222309818	-0.29350829065012	-0.292934931741678
GTF3C2-AS2	0.0119290585641187	0.203605534442021	0.953279417957299	3.50583658607808	-0.0528265405916558	0.37586206251854	-0.140547679214233	0.888227283744939	0.987953084792761	0.0861376919034755	0.0369715368019667
EIF2B4	0.146386163269308	0.145702791179562	0.315046058910485	6.54148438784144	0.238781900790137	0.290933542155446	0.820743799498223	0.411792216691725	0.895607981591326	0.473519397731546	0.664308434426175
SNX17	-0.58243403386467	0.298943219587816	0.0513778934417611	2.39793817665423	-1.07070527024041	0.619783178076285	-1.72754812991815	0.0840692691513241	0.698336085955066	-1.6262700617154	-2.15278977939905
ZNF513	0.129981419503566	0.241535577688194	0.5904762156164	2.36579996005174	0.218608775071283	0.529201408822087	0.413091823693117	0.679539339622465	0.961013154269127	0.426256014829027	0.620910012748525
PPM1G	0.276265187225359	0.148815797302936	0.0633931756457742	12.68510322381	0.395845282010772	0.273368173931598	1.44802987237944	0.147608696351094	0.765293873864233	0.847711285632863	1.00219870206873
NRBP1	0.0928575470110145	0.13979479285948	0.506535554181147	13.1564078935564	0.105621548919996	0.253110480484805	0.417294253156524	0.676463191482255	0.960707902332397	0.319299159818349	0.377840725765467
IFT172	0.278367482252542	0.33799259789827	0.410172293254988	4.12997685177447	0.13078975924097	0.537531709053519	0.24331543058411	0.807761051648812	0.977137780830768	0.853768166268286	0.431985067083904
ZNF512	0.0316315443220456	0.0721760887389336	0.661201316685035	29.2484068157358	-0.014869655896398	0.138148378162332	-0.107635399663725	0.914284915234103	0.989599468736613	0.142902134055445	0.118628138289119
GPN1	-0.0585237384062057	0.23007525392892	0.799211417388647	2.90910420393082	-0.136194040859214	0.533848494379915	-0.255117401834033	0.798632424048021	0.976474978136211	-0.116842468427685	-0.142376868658153
SLC4A1AP	0.0837946731545679	0.247570917537827	0.735011025309169	7.94423341307074	0.0325144862929344	0.399445469180323	0.0813990614530071	0.935124595487621	0.992014179984777	0.293188293145199	0.220565587756575
MRPL33	-0.277879502692192	0.43033805392809	0.51845827560724	4.33789861409795	-0.489016117460849	0.680771756652232	-0.718326094880372	0.472556243990535	0.912611095092258	-0.748824023724746	-0.901402587871848
RBKS	-0.0147988760995886	0.264106263660954	0.955314885338816	10.7854750791714	-0.0964508023723908	0.419813741712088	-0.229746653787569	0.818288639940626	0.977417673661216	0.00913236781896461	-0.056877286356214
BABAM2	0.0447227358367352	0.0688063016042635	0.51570499113328	163.738194285856	-0.0226235295421944	0.130349435002938	-0.173560626033281	0.862210778165654	0.984533540317099	0.180618907084298	0.101947239017224
FOSL2	-0.553405893697569	0.377932511645102	0.143112490824056	9.91742263832544	-1.34649466869568	0.702893827004089	-1.91564446430661	0.0554103657956875	0.66432903853737	-1.54263766103562	-2.74609518854545
PLB1	0.315929936299916	0.136914493084631	0.0210270665546923	44.0493174173898	0.409021093431543	0.233169059042526	1.75418254510751	0.0793992331215781	0.6961627850409	0.96198860992476	1.03054380971109
PPP1CB-DT	-0.132052946144722	0.218999368068261	0.54651984602144	3.65553737725215	-0.168349164189967	0.409334617930607	-0.411275169056203	0.680870775029901	0.961116619064807	-0.328686014995097	-0.211552147732559
PPP1CB	0.165488100775135	0.08063656757873	0.0401433187540124	43.399830319028	0.195338031343122	0.154310325330931	1.26587790495681	0.205556797972223	0.806117623181234	0.528553612188662	0.570847689083761
TRMT61B	0.0385888520171302	0.298882538816876	0.897270272023551	4.40441958512832	0.0442612588724695	0.515681007938249	0.0858306941522455	0.931601006101	0.992014179984777	0.162946695693166	0.245836405817341
WDR43	0.203508802179836	0.0769809289151015	0.00820231774613149	34.3998255244011	0.278346157907139	0.155809534969291	1.78645137450669	0.0740262036939617	0.686673958122625	0.638094303245686	0.749422974317322
YPEL5	-0.151637220982183	0.165581298620551	0.359778559047173	11.0538883708237	-0.305218229840444	0.327085876148427	-0.93314402148609	0.350745612716921	0.877979072241904	-0.385109882001423	-0.505998407995227
LCLAT1	-0.00940420395926389	0.132983458496564	0.943622914510805	19.0916964159543	-0.0610262575736337	0.222245042147061	-0.274589961531076	0.783631279525536	0.976037898941744	0.0246748510569031	0.0193314952843217
MEMO1	0.270528421536014	0.113512946177746	0.0171610729011132	13.0398265863136	0.383804273102809	0.230312091938957	1.66645298504142	0.0956232249897718	0.708009595250071	0.831183203434848	0.976294893740019
DPY30	-0.300339233094033	0.279905798156547	0.283270616536086	5.34117597371727	-0.541100212199284	0.497708691313522	-1.08718256611362	0.276956134003966	0.839800380616503	-0.813532308902986	-1.01345103974089
SPAST	-0.0642835552906913	0.0967317462462002	0.506335227950476	28.3087351813404	-0.110412881867312	0.182967883201814	-0.603454988575929	0.546206050643733	0.930456373823213	-0.133436962968242	-0.0869138915834916
NLRC4	0.0283726835720218	0.155973356137226	0.855655518354671	17.6123697024199	0.0199680324249526	0.270490487984238	0.0738215697481984	0.941152363674868	0.992014179984777	0.133513094784011	0.193574416278724
ENSG00000289727	0.394041299902223	0.395758018280122	0.319414301184781	3.06839301995262	0.516755126161674	0.668492907905527	0.773015121103877	0.439513431748391	0.90253783528414	1.18703371515117	1.26231190785396
YIPF4	-0.158491010829533	0.116139847396426	0.172361002097275	27.8998684529212	-0.296999489450793	0.211280911251955	-1.40570905194846	0.159810537925681	0.779143095250866	-0.404856200414831	-0.488317441442987
BIRC6	0.0277440604476764	0.0347814385726358	0.425062846271887	191.648138159782	-0.0155423561385582	0.0754436090232536	-0.206012892805375	0.836780840317847	0.98181788455417	0.131701981129839	0.117180959047846
ENSG00000276334	0.0054578378994006	0.250680531241764	0.982629761642254	2.29746729751368	-0.0906328525364125	0.580275727044737	-0.156189287802874	0.875883820204851	0.987098018554458	0.0674935859978425	-0.044361137703791
ENSG00000276517	-0.232405202902467	0.268221596724471	0.386234032564046	3.78169645457872	-0.467054426864179	0.491088623021943	-0.951059350530524	0.341574248289719	0.875438800742197	-0.617808917736072	-0.854156428672157
BIRC6-AS2	0.267491845360499	0.261332462621657	0.306038825081506	3.23818466963978	0.269920525293968	0.515636263399845	0.523470796088405	0.600646668737624	0.943415314992434	0.822434583855933	0.731296920767495
TTC27	0.243063038532497	0.0817060952539984	0.00293135809381758	38.4331747669855	0.302472256376702	0.150180160521417	2.01406267862902	0.0440029532704255	0.624496242641775	0.752053231519627	0.801325421633161
LINC00486	-0.105847531866649	0.224500498229756	0.637297881118481	30.7341870031961	-0.175331561000993	0.339234792229772	-0.516844277229195	0.605264868598499	0.944410320507502	-0.253186114062159	-0.226573369795453
RASGRP3	-0.129045364610329	0.161699224247177	0.424836814604353	31.3112902909927	-0.238202222910617	0.263273521962877	-0.904770905690261	0.365586768094553	0.882209868452041	-0.320020931303426	-0.361826950957479
FAM98A	-0.0200773788589752	0.193485251032291	0.917354276507051	5.41058848105283	-0.0966710928156056	0.395078656844058	-0.244688218765923	0.806697850861233	0.977082723210832	-0.0060754221124993	-0.0573511969281022
CRIM1	-0.364124127635606	0.509276105751774	0.474619099313442	2.84919914372786	-0.72198062762769	0.824521783604638	-0.875635601125469	0.381228164952928	0.884501196235214	-0.997301707387025	-1.4025788651157
FEZ2	-0.0066888365373804	0.043497877057189	0.877788043897675	91.1325178029021	-0.0696200923840669	0.094811194595385	-0.734302449000634	0.462764425653677	0.91176069234084	0.0324980424467933	0.000843588544977605
STRN	0.0655045901326272	0.126688659650766	0.605120050960649	36.309281524949	0.0585880125984129	0.219087188282734	0.267418706943304	0.789146797691455	0.976382322472195	0.240493096589305	0.276657534289723
HEATR5B	0.129988914482832	0.0511755383456049	0.0110833598412815	96.9116067047222	0.138803957212183	0.0947137642715701	1.46550987894636	0.142781859077744	0.759540986229932	0.426277608465596	0.449226001771474
GPATCH11	0.0200181058386405	0.100235648068023	0.841707044737279	16.0052260893356	-0.0624581810985555	0.198790411388552	-0.31419111546822	0.753375890109872	0.973245244509415	0.109442886066319	0.0162509998860989
EIF2AK2	-0.225930796340142	0.087634655371343	0.00993456000267076	56.891592209222	-0.362107236195554	0.154808787825323	-2.33906124634304	0.0193322639693724	0.50904543621993	-0.599155633003836	-0.628383660584719
CEBPZOS	0.0219704093779531	0.170693177523553	0.897584848512249	13.6383735846856	0.0157160445395566	0.29676208805609	0.0529583972215013	0.957765055377706	0.992855819357106	0.115067629191729	0.184427119732299
CEBPZ	-0.0242907854386776	0.132437675096025	0.854474011100111	13.1296730106124	-0.0821602457465353	0.246539158443411	-0.333254344929525	0.738942298945883	0.970336206597341	-0.0182145845001699	-0.026134028662759
NDUFAF7	0.132796794697829	0.162709548925725	0.414409442135681	8.79547828712553	0.1920735133148	0.328174176282977	0.585279181592824	0.558360010762782	0.93345486116581	0.434367336634527	0.563824735281665
PRKD3	-0.0436835036007792	0.068467960377473	0.523464696726735	76.5063528807531	-0.08925421562876	0.121925170515227	-0.73204093339868	0.46414358396432	0.91176069234084	-0.0740865613566518	-0.0413952777427463
CDC42EP3	-0.155985128893241	0.291739053332427	0.592875677168798	7.77495702261921	-0.269019312835478	0.493713013098479	-0.54489005899834	0.585829133768647	0.939669839280243	-0.397636553515449	-0.428123720336514
RMDN2	-0.414158646628273	0.163032974625769	0.0110745801012125	11.204453779245	-0.586217692126103	0.299580524182582	-1.95679506778895	0.0503715672010823	0.653179837642652	-1.14145517075487	-1.11051222134385
ATL2	0.0203616152902366	0.12731304223969	0.8729334908583	31.6522997340657	-0.013308988866001	0.224672693848163	-0.0592372336755592	0.952763153514676	0.992760151956372	0.11043256435531	0.121985599439538
HNRNPLL	0.0677793713680798	0.143027704534025	0.635578487887488	21.0433981552297	0.0884068005449288	0.245106273413912	0.360687628731705	0.71833297389565	0.969479891106103	0.24704692382891	0.340806657794655
GALM	-0.0647791521041359	0.090880729186934	0.475973827166312	24.5346905707261	-0.105405196397649	0.171145694209932	-0.615879919645282	0.537973775449896	0.930396378697412	-0.134864817148325	-0.076140863711149
SRSF7	0.140428634283862	0.0767817258842273	0.0674096419487075	38.7097874460905	0.166878936284888	0.143879664591868	1.15985074581777	0.246109579125443	0.830779098318107	0.456355278766152	0.509623671293242
DHX57	0.243506098565572	0.103843362503247	0.0190303166572808	17.0898137882435	0.326578972842792	0.194522797509071	1.67887248705419	0.0931768976198167	0.705317054755285	0.753329723020563	0.853186172467678
MAP4K3	-0.0386859616399109	0.0580306943339156	0.504997933494197	78.6215685404346	-0.112813424018293	0.113084504790983	-0.997602847771304	0.318471979630467	0.859109348580729	-0.0596882420265333	-0.0920781750948889
MAP4K3-DT	-0.370511983726971	0.224015421068371	0.0981361501500515	13.4362712685514	-0.67516358510043	0.377874280187235	-1.78674130656865	0.0739793095859196	0.686673958122625	-1.01570563326869	-1.30186141648554
THUMPD2	0.160793513636514	0.0966729513134705	0.0962577927647494	27.8991756598206	0.235191275624232	0.177965887643807	1.32155256683213	0.186317187166393	0.792757054610522	0.515028130006781	0.656583926721813
SLC8A1-AS1	0.491995297401645	0.113274927563205	1.4031140467328e-05	11.1664186597355	0.555338057623483	0.242993666065202	2.28540137122122	0.0222893036860332	0.530759922960735	1.46924704056231	1.34531532301507
SLC8A1	0.0793997471109602	0.064387532265884	0.217518289755157	766.067004959524	0.0471555535599082	0.104745520392214	0.450191601352848	0.652572291624923	0.955824340428945	0.280526158619144	0.252062898580802
ENSG00000289013	0.0908190277059848	0.128193041560296	0.478662619680459	11.5108701637418	0.075659227129296	0.244314588377245	0.309679530935217	0.756804670026133	0.97330496040852	0.313426022155023	0.313382818070037
ENSG00000287255	-0.549831523634834	0.288300333379391	0.0565013713621439	6.25667980723967	-0.843286803880855	0.474038331825667	-1.77894222315967	0.0752492347901642	0.689170391564495	-1.5323396141217	-1.66354469968728
PKDCC	0.0772084220763973	0.360773960260256	0.830541016627107	6.09742709756787	0.0222187137902851	0.598890281809204	0.0370998068680693	0.970405426020793	0.995441680435696	0.274212775389794	0.198416304457879
EML4-AS1	0.453341824629904	0.215296481141872	0.0352336399054505	5.00940601162809	0.5680495191392	0.377870042222101	1.50329334339057	0.13276341591661	0.754410923851217	1.35788328443111	1.37266147525179
EML4	0.14228539983338	0.067756736106331	0.0357337047504534	182.764116263966	0.155593843529749	0.123742361198364	1.25740160461563	0.208608248490859	0.806117623181234	0.461704769278179	0.485346064496731
COX7A2L	0.190035655451252	0.209290733501889	0.363879056146052	6.60004920990614	0.20405917132328	0.381187289642308	0.535325224287413	0.592424986894433	0.940930767962209	0.599277086602247	0.58960946728529
MTA3	-0.13741437510151	0.12025808143675	0.253178831083305	27.9790791828819	-0.261695045160576	0.212011243481857	-1.23434512652613	0.217074327135359	0.812775633394913	-0.344132721954244	-0.412367031885486
HAAO	-0.207958902681634	0.141195010615157	0.14079180896726	10.0715072934012	-0.309148322045886	0.269465718700236	-1.14726401390521	0.251272522055835	0.831307635049916	-0.547377165531564	-0.514453210743241
LINC02580	0.0569495050853467	0.180107716451167	0.751853045926332	5.83288386432811	0.0754995526086367	0.322846003382572	0.233856240491136	0.815096586279004	0.977417673661216	0.215845210214047	0.313039310461185
ZFP36L2	-0.179099906441794	0.120219064014102	0.136282202547672	180.536855932119	-0.303334308499072	0.190330198678607	-1.59372664246142	0.110997274203739	0.724739202255368	-0.464232082076233	-0.501945530225077
THADA	-0.0079796473977408	0.0723093546215898	0.912128403949177	102.857711643702	-0.0731375094764534	0.123487898087363	-0.592264591180516	0.553673422909491	0.93222330310959	0.0287791127994221	-0.00672342671676196
PLEKHH2	-1.21102174754291	0.582033003224134	0.0374636278958433	5.73719883703392	-1.85445032805441	0.727149119510631	-2.55030265222964	0.0107629439572287	0.448051296573849	-3.43728169491357	-3.8388596022325
DYNC2LI1	-0.536368979803147	0.360572685607889	0.136870280207154	2.98326666792461	-0.936966349628925	0.627997334756501	-1.49199096520405	0.135701513861263	0.756029114726086	-1.49355294527487	-1.86507739648426
LRPPRC	0.193474284581387	0.112063842281006	0.0842638178119183	36.5316663855161	0.229422860699779	0.202639565764804	1.13217209005502	0.257562091527075	0.835123031652017	0.609184052999168	0.644174342466406
PPM1B	-0.196101281146666	0.115039016568951	0.0882596852568767	40.3222750067592	-0.320093392519574	0.204050792407763	-1.5686946800967	0.116719098794906	0.740649790065206	-0.513214406580662	-0.537999328004819
PREPL	-1.84917591163107	1.07351858971203	0.0849722153328068	2.45733832706368	-0.465985394015827	1.07642337714479	-0.43290159235658	0.665086263139092	0.959941188319284	-5.2758550392362	-0.851856619560442
CAMKMT	0.0180471655842875	0.0761519276366515	0.812665360555445	107.54566705737	-0.042807182453683	0.132937702210356	-0.322009345294282	0.747445614768299	0.971549233392682	0.103764449069698	0.0585261702024184
SRBD1	0.0805434386704002	0.0714955369827824	0.259931952162448	61.8833412769958	0.0831407358652832	0.130234083286877	0.638394602756501	0.523216843427353	0.927294328380126	0.283821225757534	0.32947777903119
PRKCE	-0.318707420852225	0.211909638425984	0.132587047665518	65.6243808843679	-0.508386837842018	0.317539520523524	-1.60101910150852	0.109372688476272	0.724739202255368	-0.866452531470177	-0.943074795888483
EPAS1	-0.613182488820592	0.299153851924647	0.0403914829763083	2.60607888311238	-1.17150814791178	0.592060831526211	-1.97869557574324	0.047850291392511	0.643293458261564	-1.71485882731852	-2.36964689180051
ATP6V1E2	0.323375311677126	0.385609507799123	0.401689183715009	2.53765621395284	0.375480077950485	0.652657972291486	0.575309111190617	0.565082260611928	0.934086194475282	0.983439333711188	0.958387062480634
RHOQ	0.0227226372890587	0.0538831620306093	0.673242543173345	90.6576349436023	-0.0203277992296799	0.105790488264296	-0.192151483211752	0.847623548433532	0.982463508679254	0.117234858153073	0.106886040943569
RHOQ-AS1	0.157459579057189	0.206633170842323	0.446045265240471	8.66053938291488	0.20430570034052	0.375473978363217	0.544127455199795	0.586353768549759	0.939669839280243	0.505422797010137	0.590139824870677
PIGF	0.156212200173871	0.0886860018570724	0.0781694348783967	20.6930617023213	0.148790205312586	0.183579747320135	0.810493572872821	0.417656557468846	0.897654999127578	0.501828998373067	0.470709405586969
CRIPT	-0.108957401312217	0.389386813193536	0.779617215975939	3.00162863193824	-0.234748519802752	0.62948443713403	-0.372921880120713	0.709206586831077	0.967040708224896	-0.262145897432239	-0.354397003515845
LINC01118	-0.240863001690331	0.206370272240589	0.243153832321723	4.58095368329117	-0.440124899364189	0.381973116810353	-1.15224051116327	0.249222254850591	0.831307635049916	-0.642176514592906	-0.796222967774121
SOCS5	-0.36329895318053	0.300481979090929	0.226642081629308	2.76191739379925	-0.635830225218336	0.57723124863997	-1.10151733246672	0.270671565193638	0.838093648104241	-0.994924313580174	-1.2172436055448
MCFD2	-0.0981187973303992	0.201662288880968	0.626577226496202	8.91111799445765	-0.128175350445313	0.35414919083967	-0.361924730482696	0.717408278723602	0.969479891106103	-0.230919009805309	-0.125126269383903
TTC7A	0.0562333538900583	0.109514705412123	0.607617238898705	173.985322520974	0.0146442341147767	0.17457910539256	0.0838830860190713	0.933149387560789	0.992014179984777	0.213781921165321	0.182121335223673
STPG4	0.141534195596556	0.146273881038247	0.333245583472606	7.29442734413164	0.152577781453568	0.292161163183507	0.522238410441067	0.601504345464977	0.943415314992434	0.459540489604567	0.478857613692811
CALM2	0.180857920611461	0.197379975817268	0.359513157649609	37.0145905711923	0.196057391685945	0.306118241692767	0.640462948571083	0.521871669758114	0.926693008453732	0.572835296221061	0.572395248144816
MSH2	-0.543629848512161	0.405727971819702	0.180281914021584	4.63210925371314	-0.802289412523558	0.593175721012163	-1.35253245219574	0.176205044535482	0.786949648052535	-1.5144720905477	-1.57534705978734
MSH6	0.0309614921334867	0.125799230470283	0.805590661119807	8.53051283939489	0.049842922895972	0.26930942125986	0.185076788857966	0.853168806896645	0.983180825077414	0.14097165994352	0.257844233078761
FBXO11	0.0223370932014159	0.0467032846060995	0.632453272286247	188.591514311877	-0.0235689787787082	0.0845643503439118	-0.278710575826059	0.780466945669504	0.975275996226764	0.116124074705293	0.099913295184579
ENSG00000230773	0.936636612736396	0.57038972513729	0.100569410623386	2.34094153571252	1.51974182810201	0.900566853148031	1.68753915690944	0.0914997272290434	0.702826700920126	2.75029434255263	3.42003602232767
FOXN2	0.295784553404287	0.11935967994103	0.0132086196492017	36.6578968562824	0.377826617753249	0.202536674527371	1.86547260457853	0.0621151887141941	0.6747364742647	0.90394814558649	0.963435170803705
PPP1R21	0.19008120276656	0.129550819802817	0.142312756682057	56.3990162502247	0.224503860213399	0.206573244499638	1.08680028121354	0.277125083463342	0.839800380616503	0.599408312071801	0.633592102494493
ASB3	-0.261782262558594	0.0929674029742665	0.00486483731088044	30.4232890753204	-0.416850670186991	0.179344163823949	-2.32430574432402	0.0201091131644366	0.51444187561447	-0.702446583456716	-0.746153145866937
ERLEC1	-0.266908643808048	0.265535718917223	0.314814807373579	9.75418622965047	-0.455449426090099	0.415589692437541	-1.09591126627509	0.273117608208194	0.839749005400923	-0.717216099113719	-0.829190604130042
PSME4	0.0660297623214559	0.0708793078388458	0.351553501045831	81.6736672195024	0.052768625272433	0.124511220887096	0.423806183061064	0.671707168483324	0.960675043581368	0.242006159798631	0.264138293166747
ACYP2	-0.280949560857157	0.0772666341516662	0.000276792016397218	73.6694152499991	-0.483968802267599	0.14527255434137	-3.33145379360744	0.000863936411441925	0.232861981430324	-0.757669107601446	-0.890544304621676
RTN4	0.00883395347525744	0.0321826932580533	0.783705079052341	170.409931274622	-0.0220973343826867	0.0675105721078496	-0.327316651196286	0.743428399635151	0.970680467989197	0.0772204458295763	0.10307924204617
CLHC1	0.179475770734118	0.269781604675003	0.505882170524766	6.69987332698069	0.245217612078854	0.464210879617212	0.528246154594782	0.597328498682099	0.942624304252939	0.56885321153785	0.67815357256668
RPS27A	0.0979305587598565	0.143695446187765	0.49554586909409	33.8763278844082	0.127028807173882	0.230293323034177	0.551595701951943	0.581225381816874	0.937862143960479	0.333914913662381	0.423894135316977
MTIF2	0.138558903549996	0.0990682789261659	0.161926882982163	15.2839282622726	0.161791801685128	0.175084908065318	0.924076229487291	0.355446628396986	0.880264911490655	0.450968434517852	0.498679724600588
ENSG00000240401	-0.387445715335391	0.231255355524337	0.0938553588935386	3.84641143376496	-0.61396143019821	0.41982986487211	-1.46240532551261	0.143630170946764	0.759540986229932	-1.06449307258539	-1.17019729248988
CCDC88A	-0.104097476215128	0.0932195651227403	0.264126344253806	127.121052084639	-0.195465524799064	0.156171234458931	-1.25161029479131	0.210711901471457	0.80755589350583	-0.248144063327341	-0.269887542478895
PPP4R3B	-0.120924572434943	0.090005273866103	0.179101184951291	42.703046644333	-0.239346185326111	0.171146486265616	-1.39848728740273	0.161966787549925	0.780076845308686	-0.296624277534374	-0.364287955959027
PNPT1	-0.169578416585351	0.243565513094392	0.486282747784312	15.9558956670961	-0.273888473761702	0.384477782411626	-0.712364891525705	0.476238850171576	0.912611095092258	-0.43679990591343	-0.438598740521168
ENSG00000285755	-0.136131042443408	0.118932035982299	0.252369895197407	19.6107781813385	-0.265049746965659	0.238128409713104	-1.11305386570628	0.265685295840571	0.838093648104241	-0.340435337607538	-0.419583997940663
VRK2	0.143098274061878	0.0822005279572031	0.0817109735368569	49.6514163163194	0.128083824678148	0.138932374141031	0.921914891831689	0.356572970754526	0.881057192448239	0.46404672514544	0.426163793235416
ENSG00000287875	-0.105069804505448	0.179882081560411	0.559150489159372	4.80272497490391	-0.286742245661431	0.354999427323436	-0.807725938668017	0.419248368078045	0.897698447783923	-0.250945419139331	-0.466251044919956
FANCL	-0.982034992996652	0.286911015931839	0.000619828665912473	10.1310899822704	-1.48063647668488	0.447117158773602	-3.31151790449313	0.000927913018982316	0.232861981430324	-2.77755248400532	-3.03467430260296
PAPOLG	0.117582752020864	0.0918047379851677	0.200266818761372	39.1613612355529	0.140547331495925	0.16142098204304	0.870688120695802	0.383924466482882	0.886044203356596	0.390534459095879	0.452976520821533
REL	-0.0779631079500642	0.0712696454677954	0.273991190189423	109.665381268678	-0.192062510705341	0.136243955357566	-1.40969564632266	0.158629570834467	0.779143095250866	-0.172848851657737	-0.262566642253881
PUS10	-0.143895385870219	0.153623870020356	0.348926605729544	14.9354681351688	-0.267828888193864	0.259764129155404	-1.03104646921298	0.302519028861184	0.850186072257641	-0.362805033934912	-0.425562761202453
PEX13	0.219036577961796	0.101585366931615	0.0310694270589682	14.0019883218983	0.285328037198986	0.196051997048808	1.45536919538725	0.145567079700831	0.760672791297353	0.68283107102988	0.764443083041815
SANBR	0.531752959755608	0.409778503151808	0.194404372932285	4.73064413077747	0.559417184228873	0.618459488662239	0.904533270948631	0.36571270055591	0.882209868452041	1.58379205546638	1.35409074329274
C2orf74	-0.797661357151557	0.289728904421478	0.00590284400108097	4.41581123955685	-1.01802946036463	0.458993333716579	-2.21796132009458	0.0265574698596556	0.542983742120451	-2.24635724727909	-2.03946837144965
USP34	-0.0385816060156464	0.0425290581345951	0.364310436460359	182.21181529788	-0.105695605370854	0.0823969138602292	-1.28276170088295	0.199575575831399	0.802023683871942	-0.0593875851008248	-0.0767656201942917
XPO1	-0.0927412004020671	0.0921539514405472	0.314236427969305	89.1067966832419	-0.17112379763342	0.154205466826429	-1.10971291196851	0.267122757116289	0.838093648104241	-0.215425721623024	-0.217521213402306
CCT4	0.028395488104049	0.110794318392901	0.797726832981848	22.1167274886919	0.0106700315563884	0.198330818424953	0.0537991606202436	0.957095178280793	0.992855819357106	0.133578796470334	0.173571637925146
COMMD1	0.0504327193174823	0.0589146711300179	0.391981247767953	81.1448598207535	0.0154704451668271	0.110601889842997	0.139875052666712	0.888758712574439	0.988238931378267	0.19706982759067	0.183898762090056
B3GNT2	-0.173557366201772	0.147249489971383	0.238532825636999	7.04453413616279	-0.256733174687655	0.272792951476827	-0.941128329371313	0.346639099432016	0.876044696409847	-0.448263578979962	-0.401692565761854
EHBP1	0.146477983424068	0.111983908437537	0.190864128492742	36.2032027341359	0.16561672327575	0.192944617675064	0.858364049079945	0.390691472624893	0.887293870637789	0.473783938963923	0.506908273928399
WDPCP	-0.150205149833737	0.119418530795856	0.20846251508266	40.3912000504522	-0.281781739357809	0.197962011430196	-1.42341319590587	0.154616409352447	0.775882711951931	-0.380983970131102	-0.455579513532134
UGP2	0.418131070105717	0.0885211605607666	2.31802333154032e-06	37.1651913319285	0.592893344219306	0.155725484764945	3.80729811253587	0.000140493348659449	0.098017387726839	1.25643827577217	1.42610796698235
VPS54	0.130138135351901	0.0497550129172875	0.00890764779960568	67.171251278864	0.152180123743987	0.106903440937793	1.42352876959817	0.154582928216182	0.775882711951931	0.426707525761018	0.478002133129002
PELI1	-0.00932452579525331	0.0790790512352959	0.906135814791102	229.390163981004	-0.0900525385088641	0.131518668068507	-0.684712975210155	0.493525059671393	0.916054239817401	0.0249044102398064	-0.0431127088175595
ENSG00000225889	-0.0228051221283449	0.0930098313776773	0.806308972884242	48.5445211434317	-0.0714926655353755	0.16542216810411	-0.432183100697732	0.665608340764984	0.960149561960231	-0.0139342693118819	-0.00318487587721058
ENSG00000288932	-0.0895681100909164	0.120978762717431	0.459080212624655	54.9437798878343	-0.197032509248964	0.201054826930317	-0.979993926319674	0.327089116748201	0.863432150510994	-0.206283793867141	-0.273258594286473
AFTPH	0.104612926908087	0.0478549288998333	0.0288124678411463	85.0748866265433	0.0824917754562842	0.101389518603357	0.813612458098337	0.415866998688933	0.897169756114959	0.353167352407872	0.328081671265128
SERTAD2	0.040688813738358	0.0827015575591683	0.622722357393206	41.7093792591614	0.0393494645371181	0.147958522705239	0.265949293205026	0.790278261148547	0.976382322472195	0.168996853886937	0.235269668429676
LINC02245	-0.230925663664164	0.0948761410431901	0.0149342403457534	55.8260989781785	-0.37424090865891	0.192544105079171	-1.94366328953581	0.0519360682877818	0.657848125168983	-0.613546246490621	-0.654486815911365
SLC1A4	0.32410346559955	0.127303321821544	0.0108991652978384	16.6785939887757	0.454605902618772	0.23679657421333	1.9198162141029	0.0548811180744769	0.66432903853737	0.985537203579741	1.12861035620336
LINC02576	0.153649389238484	0.251627439718595	0.541449489574545	2.43351303671512	0.172679072895393	0.486312404416137	0.35507848725905	0.72253079260462	0.969479891106103	0.494445334460016	0.522101498374615
CEP68	0.116386033000998	0.216589934472861	0.591021308758039	12.430697556786	0.139204702573019	0.362223901906004	0.384305679002769	0.700751899353435	0.96538501286503	0.387086615589736	0.450088124795803
RAB1A	-0.0173584271134755	0.0461508254262767	0.70682480855592	147.504525951661	-0.0613184303479238	0.0857145472346365	-0.715379504718956	0.474374573317919	0.912611095092258	0.00175809600129078	0.0187029443379743
ACTR2	0.0710925595369302	0.0375740276130463	0.0584821188815058	115.284200639673	0.0559510473317771	0.0742305342097	0.753747065509677	0.451001114773809	0.905557117106847	0.256592484752543	0.270984634007154
SPRED2	0.103136554781323	0.0796791470154751	0.19552786742196	61.0764334612359	0.108520843152575	0.138515166612755	0.783458200328093	0.433358090570103	0.901810370843451	0.348913805864853	0.384077974044521
MEIS1	-1.52751547077619	0.786821605265181	0.0522128581752246	4.14976643599727	-1.50683748994876	1.19131355778924	-1.26485380787997	0.205923738542479	0.806117623181234	-4.34912550308428	-3.09104051168006
ETAA1	-0.39351171918817	0.259433305340704	0.12931399246463	3.86497712706132	-0.570629378489473	0.471742760048718	-1.20961979030805	0.226424820629807	0.820214823000407	-1.08196971634625	-1.07697710051656
C1D	-0.0606560865212758	0.204783678667305	0.767080477851089	8.25068819059737	-0.0920245076976097	0.358935809536098	-0.256381517955942	0.797656257582217	0.976382322472195	-0.122985934420399	-0.0473550038184044
DNAAF10	0.35155567430506	0.300733511681563	0.242406044011992	3.83827890246454	0.21370627166093	0.574784790267458	0.371802238471705	0.710040096921007	0.967040708224896	1.06462921928546	0.610363262916903
PNO1	0.178086665462117	0.193222530713291	0.356702743653428	4.97173609647256	0.234458458647671	0.369388348365249	0.634720774722	0.525610541897633	0.927450371232698	0.564851087804618	0.655007418420394
PPP3R1	0.0671135415624871	0.0532955675791557	0.207932607267906	109.741257972644	0.0188801001787486	0.105792832951395	0.178462941694952	0.85835942221802	0.984278085500452	0.245128614741062	0.191233948914594
ENSG00000289156	0.0507586671420894	0.14791181809079	0.731471749577433	11.005276879285	-9.04710307807765e-06	0.274306951999971	-3.29816762284559e-05	0.999973684429753	0.999973684429753	0.198008909423378	0.150597748541254
CNRIP1	-0.201547182116094	0.353257019845168	0.568311649899594	5.40193699139846	-0.509104071626316	0.539771963683849	-0.943183614339229	0.34558699308578	0.876044696409847	-0.528904484185214	-0.944617780086678
PLEK	-0.175849368458132	0.163369737254014	0.281753373615028	53.3450200557165	-0.293893772407591	0.259861812556626	-1.13096175815963	0.258071187579724	0.835123031652017	-0.454867021362403	-0.481636116013762
APLF	-0.134141716427597	0.197702154758234	0.497452144852933	14.1047452758022	-0.320788892850748	0.332085840231786	-0.965981845618131	0.334053265369067	0.869578023460105	-0.334703929757109	-0.539495557050824
ANTXR1	0.282736856706058	0.541253454508979	0.601409794757861	4.21984014290975	0.365802549291878	0.820772123239158	0.445681010520005	0.655827683475556	0.957664697122798	0.866356684613345	0.937567806437866
GFPT1	0.147526346167484	0.143089739250809	0.302538116058023	25.8902673853224	0.165354531670121	0.242707384280614	0.681291721552817	0.49568692047415	0.916585989789041	0.476804356135343	0.506344221434997
NFU1	-0.481311336214095	0.254269092687598	0.0583683598762571	8.72626446863535	-0.696499187389482	0.415020220365133	-1.67822952524266	0.0933022999575111	0.705317054755285	-1.33492745695155	-1.34776067264402
ANXA4	0.196171611618899	0.120889357650372	0.104645677132787	72.4526259556559	0.221073920431527	0.19486340986013	1.13450709186609	0.256581900632105	0.834630968972788	0.616955268594347	0.626213277068172
GMCL1	-0.00550782454381021	0.296493022071284	0.985178890908553	4.34785525127071	-0.194984973366646	0.505890693595232	-0.385429057769257	0.699919557418616	0.96538501286503	0.0359006327500409	-0.268853732746455
SNRNP27	0.282478032382076	0.357705832620779	0.429706687964519	3.03440271083586	0.360370662621299	0.636876129609052	0.565841057416476	0.571501833171525	0.934482835958961	0.865610990971096	0.925882195019964
MXD1	-0.246953346474249	0.382565243328572	0.518590548620303	12.5070360688696	-0.68195901160506	0.585315879123725	-1.16511278085607	0.24397334405015	0.830779098318107	-0.659723286529192	-1.31648040954777
PCBP1-AS1	-0.317016707339391	0.193788177531414	0.101862000307124	27.5218101048658	-0.507835194014064	0.30853506698129	-1.64595615980617	0.0997727852718589	0.713716589709941	-0.861581450197793	-0.941888045168981
PCBP1	-0.0144802960682137	0.272972693787586	0.957694712063308	11.0753013111553	0.0106358118263005	0.416076094558885	0.0255621795277048	0.979606552570029	0.997309142690905	0.0100502224482709	0.173498021059979
C2orf42	-0.816907960059612	0.304089777249201	0.00722257240346133	5.01814337688259	-1.2564341902659	0.506419798267603	-2.48101317239966	0.0131009531599221	0.453998810502754	-2.30180825436619	-2.55234818702188
TIA1	-0.300353036406524	0.198315642042925	0.129893966576649	14.0762059041095	-0.496234082673391	0.333491061039775	-1.48799815241286	0.136751380880618	0.756029114726086	-0.813572077353678	-0.916930587960389
SNRPG	0.157163065839243	0.157548768097414	0.318496717021149	7.21309850960225	0.25928880782858	0.305031607874194	0.850039147207065	0.395303321943701	0.890722425514	0.504568518640685	0.708424919464826
FAM136A	0.212854274913169	0.161656151586924	0.187935842976472	5.29055511241547	0.321226888206942	0.320372712720236	1.0026661930083	0.316021946622524	0.858999298355908	0.665019359955377	0.84167223907341
TGFA	0.182181634741968	0.117652649962905	0.121509105869652	17.3641244834367	0.24861808300402	0.212641919671365	1.16918659965192	0.242328458945244	0.830779098318107	0.576649022829475	0.685469001676162
TEX261	-0.136288551481734	0.230453251238177	0.554256804316727	5.40190382909767	-0.192096888590267	0.426653986032206	-0.45024046388674	0.652537062528855	0.955824340428945	-0.340889133783529	-0.262640599357366
ENSG00000236469	-0.00268626430340715	0.23461797391212	0.990864800550584	7.56873386959132	-0.0338952273736206	0.379901309568348	-0.0892211385428839	0.928906166243466	0.992014179984777	0.0440297741696822	0.0776984487043732
NAGK	-0.0529997335355666	0.0938330981480638	0.572189510488729	53.3241614661409	-0.133888693553244	0.157846372127261	-0.848221544460323	0.396314600975275	0.890722760867077	-0.100927367217654	-0.137417377705077
MCEE	0.172975453570573	0.128312084203276	0.177631402408366	8.96070014561579	0.264730189723782	0.265559839279426	0.99687584704865	0.318824776679887	0.859220952750195	0.550125276284755	0.720130957948312
MPHOSPH10	-0.0957329289145245	0.138933435311214	0.490787974559247	10.8881660391392	-0.190088851052953	0.2656211362877	-0.715639025228261	0.474214270021211	0.912611095092258	-0.224045131486648	-0.258320710560587
ZNF638	-0.100929382135157	0.0369048659834998	0.00624081462367534	150.51069904022	-0.206357264054354	0.0790431322308263	-2.61069188720581	0.00903592633401573	0.443122062246704	-0.239016530114323	-0.293318928352938
ENSG00000289463	0.00619175057379567	0.362717179542668	0.986380401751942	2.49717949399748	-0.118146960848708	0.643297330106194	-0.183658403850681	0.854281442665073	0.983348998253016	0.0696080472928359	-0.1035522066171
EXOC6B	-0.0932170958885129	0.0668391369548066	0.163121890045998	90.7100001021122	-0.205855602693276	0.120337841123065	-1.71064729740959	0.0871462421619859	0.698336085955066	-0.216796814699433	-0.292239704855753
SFXN5	0.0533882677014961	0.187683444985867	0.776058557639149	20.3954988979141	0.0600042435689832	0.301922297485805	0.198740682846732	0.842465598445538	0.982196721418404	0.205584999601602	0.279704270314191
SMYD5	-0.474489365040627	0.376565611275228	0.207653369372285	2.19742198771174	-0.846656361833844	0.704058815017954	-1.20253641283116	0.229155767104004	0.823211242425426	-1.31527281069033	-1.670793625756
CCT7	0.184395698492682	0.245634961584439	0.452839269154258	6.26824573163018	0.214338612078448	0.426524015019924	0.502524135876465	0.615298878971723	0.945305213931102	0.583027918124329	0.611723616114801
FBXO41	0.226019353037736	0.705962838503823	0.74884887927949	2.95163871479358	-0.221582370401539	0.831825771977574	-0.266380746865718	0.789945991496324	0.976382322472195	0.702949006235034	-0.326072681764817
ALMS1	0.233982124324217	0.165117609323953	0.156464385942168	23.8752742036716	0.280909723378403	0.271039929850577	1.03641453690335	0.300008791379683	0.848428403848097	0.72589038914551	0.754937969706272
TPRKB	-0.272123852592382	0.192619845199789	0.157728990488514	3.94432305481864	-0.395144541197803	0.428792426033303	-0.921528733268982	0.356774446935511	0.881069041869795	-0.732241534025133	-0.699456776053418
DUSP11	-0.185372587413141	0.183895092059842	0.313437925593337	6.06987700358273	-0.259169472390577	0.358296105589854	-0.723338792543984	0.469471765289662	0.91247359107144	-0.4823041791969	-0.40693377015017
STAMBP	0.279505810988949	0.109728540979988	0.0108576228129556	19.6683881048551	0.354011688725931	0.202152410366178	1.75121181134905	0.0799094316737664	0.6961627850409	0.857047782683271	0.912202141943688
DGUOK	-0.0628524111847596	0.119083430676399	0.59763712847684	14.6407767691017	-0.127687115381382	0.221001617299879	-0.577765524711625	0.563422433897747	0.93345486116581	-0.129313721981778	-0.124075929864011
MOB1A	0.00348784159325169	0.066963939201471	0.958460669676299	37.4886473455463	-0.071081744305699	0.136261235421563	-0.521657858787112	0.601908570802469	0.943415314992434	0.0618178685917283	-0.00230086151818976
MTHFD2	0.194217669090159	0.0804931364698401	0.0158284375123678	27.5760886526453	0.214625468102765	0.162057350799583	1.32437971522929	0.185376967964885	0.792757054610522	0.611325803408904	0.612340729143174
SLC4A5	-0.357549316871523	0.406036249247499	0.378542631865007	2.60765902965474	-0.574291418034428	0.685748094602618	-0.837467026965962	0.40233010358312	0.893139870186039	-0.978359150094335	-1.08485524189073
RTKN	0.364583790090907	0.241562560956947	0.131229096106719	2.74018658894143	0.631923689747983	0.502125253444413	1.258498124548	0.208211665038481	0.806117623181234	1.1021642660791	1.5100739035003
WBP1	-1.25499960103181	0.487013635113046	0.00996823990398832	2.34427222587844	-1.66416137931447	0.777019163310101	-2.14172501515296	0.0322156165245803	0.576445851600167	-3.56398541905327	-3.4294912101893
MOGS	0.0459347887230207	0.129231785409596	0.722256260549333	11.8204479401379	0.00405954482665391	0.251296956784048	0.0161543732109039	0.987111235611443	0.997309142690905	0.184110928689795	0.159350505583548
CCDC142	-0.0541484382889972	0.13301729238618	0.683950563303199	10.2787534193051	-0.0800190132355977	0.25866158699744	-0.309357930431277	0.757049268461228	0.97330496040852	-0.104236877770127	-0.0215275976755813
TTC31	-0.0871643595790996	0.146123354483098	0.550833124797924	6.32851442614223	-0.170824505797716	0.271732197831848	-0.628650219446664	0.529578075014748	0.928206057838697	-0.199358395795434	-0.216877347227495
AUP1	0.277509998828778	0.111927897439032	0.0131616914350233	18.9379840442291	0.338103886141755	0.204777347606388	1.65108050325781	0.0987221378233684	0.710897677924873	0.851297687730574	0.877979704918589
HTRA2	0.085310457437053	0.26985371930719	0.75189933336897	2.31348427096791	0.290791620207973	0.572377240383531	0.508041899103331	0.611423959797098	0.945305213931102	0.297555389270792	0.776196882755323
LOXL3	0.0901229256626531	0.0954424106690944	0.345034258680132	46.0466387331873	0.0910668214325736	0.162921244494863	0.558962225674902	0.576187500423905	0.935749808084432	0.311420496321579	0.346529157607635
DOK1	0.366500050403818	0.121394613089583	0.0025354355767796	9.78362672358194	0.571847410757196	0.256949450947366	2.22552493748794	0.026046018948425	0.542983742120451	1.10768516577759	1.38083187503123
M1AP	-0.12267557909255	0.205066452176381	0.549690785969817	5.07745955396009	-0.25383637683495	0.423792368711215	-0.598964010623612	0.549196884302927	0.931407563995358	-0.301669068194024	-0.395460687941893
HK2	-0.0141953277190181	0.112915525421263	0.899956459091183	47.0457480642592	-0.127861087472902	0.196056892620378	-0.652163184695972	0.514295906858006	0.923454660695636	0.0108712391246334	-0.124450195820271
POLE4	0.0424256402493221	0.237033312428262	0.857948708504601	2.58263526076657	0.0284349689807423	0.483303658849139	0.0588345824826833	0.95308386332039	0.992760151956372	0.174000790406468	0.21178932695182
MRPL19	-0.504106762792875	0.369467225167222	0.172436871438531	5.48193409100992	-0.743718095351851	0.55633049548602	-1.33682784133939	0.181278839026723	0.789692473104643	-1.40060290974765	-1.44934265391298
GCFC2	0.0618774546628184	0.205043474695667	0.762821879368224	9.79064590574214	0.0463726637981971	0.361469547921424	0.128289268251935	0.897920057622538	0.989599468736613	0.230043028304369	0.250378668755471
SUCLG1	0.0240362524073346	0.189911206239795	0.89928411410943	4.78913469033328	-0.134099030298732	0.403961484490147	-0.331959940359124	0.739919508295206	0.970336206597341	0.12101948869703	-0.137869874898731
TMSB10	0.425733612244761	0.228583873328286	0.0625350184843322	32.4165946287149	0.610255215920679	0.3369831724669	1.81093676415139	0.0701506408398345	0.676103946213851	1.27834180960856	1.46345854119233
KCMF1	0.0135118472665644	0.0647949057500229	0.834813165863279	50.7626352256651	-0.0177137852723308	0.125052220821441	-0.141651105082123	0.887355597870941	0.987807102806479	0.0906978331385796	0.112509566101411
TGOLN2	-0.0214960673919701	0.0834710388741297	0.796771779294818	46.7170893562039	-0.0513477017412145	0.151847237779014	-0.338153676630864	0.735247382369058	0.969900802274077	-0.0101627775940506	0.0401529610849054
RETSAT	-0.207588444729933	0.198547566295228	0.295775738177776	3.99440378773469	-0.333531834550501	0.411161587832713	-0.811194052218232	0.417254240733996	0.897522387211492	-0.546309846451758	-0.566909432570506
CAPG	0.157485536965391	0.153222741103447	0.304034079115814	15.2244471159842	0.248501618363558	0.274084408980221	0.906660905259628	0.364586143328348	0.882209868452041	0.505497583826208	0.685218451431854
MAT2A	-0.137237356355725	0.166078132462064	0.408610045657827	33.6181952692216	-0.248752682733252	0.28488533692798	-0.873167729219204	0.382571661601397	0.884859625472618	-0.343622716745846	-0.384524142788681
GGCX	-0.160611846737666	0.130725644600797	0.219215158982143	8.44587274748567	-0.31012195559009	0.273011981185183	-1.13592800668969	0.255986695911457	0.834549883979821	-0.410966498815761	-0.516547787443935
VAMP8	0.566588078885417	0.122341117977723	3.63525302513922e-06	9.21627774564463	0.799311251506562	0.241127072326725	3.31489634819396	0.000916771115375462	0.232861981430324	1.68415482841778	1.87017456861453
VAMP5	0.661798576896562	0.253891127906234	0.0091439845972665	2.25884948987526	0.869111336647252	0.489907661125023	1.77403091564526	0.0760580367008205	0.689722303277448	1.95846391169878	2.02033540983906
RNF181	0.171688680860355	0.251221086638956	0.494343583296414	2.42227727301221	0.230137429385606	0.519531202109416	0.442971333485256	0.657786469646151	0.958423640830277	0.546417980871915	0.64571159324139
TMEM150A	0.105541098685097	0.143502782903197	0.462057092872678	6.73787932320166	0.0996453566677794	0.269907302821754	0.36918362573385	0.711990859929923	0.968267726616019	0.355841489762444	0.364984150388753
USP39	0.0375325015976862	0.101071317145038	0.710379307874054	13.458122632653	0.0291097703368677	0.18930467588548	0.153772061892849	0.877789463176254	0.987098018554458	0.159903265386276	0.2132410263171
C2orf68	0.140878135665581	0.117139656818723	0.229111369203959	9.98904467556429	0.179796901977396	0.243588359282207	0.738117792275508	0.460442872696828	0.910767220530472	0.457650328309306	0.537414075723076
GNLY	0.0905021977883107	0.568644598479538	0.873547356970532	8.48602961161323	0.123859873833375	0.825675937659412	0.150010274229969	0.880756509323034	0.987147014640904	0.312513209743696	0.41707681274157
ATOH8	0.369738331836553	0.249714573709029	0.138701520940075	4.60742567923879	0.491380676545384	0.4324132924255	1.1363681116025	0.255802535794468	0.834207527003	1.11701491438489	1.20772388418161
ST3GAL5	-0.231149615876029	0.161768751812525	0.153036093583485	33.4706164880476	-0.372310129877962	0.258906270024008	-1.43801125342943	0.150430861173824	0.771306954409305	-0.614191470780156	-0.65033313378646
POLR1A	0.134264293640942	0.092579500771309	0.146986189017993	17.5601395255707	0.130530832743873	0.186966460211886	0.698151061938831	0.485082727698168	0.914144672332502	0.438595318823571	0.431428038814654
PTCD3	0.228114975634686	0.139817212122418	0.102780043557363	19.6860137001994	0.313175222312724	0.249187902812549	1.25678341034199	0.208832074865279	0.806117623181234	0.708986663063642	0.824350699687065
IMMT	0.23626786839283	0.0823371103646565	0.00411097173219325	28.6549339136774	0.306592149407897	0.161526769270301	1.89808878610604	0.0576843871314252	0.674287299809582	0.732475801186972	0.810188542674809
MRPL35	0.32617644969393	0.40278806569706	0.418057024857338	3.36338917927465	0.466076588720974	0.658308802101035	0.707990820164428	0.478950958180989	0.912611095092258	0.991509637066214	1.15328722974954
KDM3A	0.19212343875427	0.127071147151473	0.130550151047333	31.6710661172412	0.225888728866502	0.218242770850515	1.03503418686534	0.300652945859575	0.848630209569715	0.605292157796109	0.636571368802209
CHMP3	0.0606856733568608	0.112259859671315	0.588795642025407	32.4890676210339	0.0466984452821412	0.192632911774439	0.242421945720377	0.808453231214709	0.977417673661216	0.226609410748137	0.251079522079443
RNF103	-0.155228305013122	0.22806036111972	0.496095700166533	3.42569619411284	-0.390596924508676	0.497305323738254	-0.785426790874771	0.43220337806583	0.901810370843451	-0.395456083198653	-0.689673493608565
RMND5A	-0.788903198953434	0.314213602990396	0.0120484328256747	6.39123052414622	-1.22116558720106	0.50174372126375	-2.43384328582187	0.0149394616530571	0.464489456705669	-2.22112429086418	-2.47647488265045
CYTOR	-0.934990604024399	0.515959129249551	0.0699644391260192	4.94346827103782	-1.64672102475059	0.768809042727719	-2.14191162334416	0.0322005943565211	0.576445851600167	-2.64201382511728	-3.39197179588935
KRCC1	0.196316714029371	0.0622404441487071	0.00160957314234581	46.173790758291	0.210864221060745	0.123655302560919	1.70525821937043	0.088146276137374	0.698336085955066	0.617373320280139	0.604249162797021
EIF2AK3	0.0917860537542013	0.114616720206544	0.423242467066204	19.7049648251625	0.0726996540384334	0.220789836859136	0.329270835436216	0.74195098609309	0.970567276929834	0.316212101782125	0.307015891953921
RPIA	0.405281958439239	0.151161247099885	0.0073375450214751	10.1757365590266	0.537317262762218	0.290466703368741	1.84984115745654	0.0643364468911187	0.6747364742647	1.21941895420751	1.30654720818473
MRPS5	0.155011629555395	0.0991970505422885	0.118131717916509	19.0691553613828	0.215157908011274	0.216524258855738	0.993689617728353	0.320373998837343	0.860669094167833	0.498370058102324	0.613486166493315
ZNF514	-0.0229238690742737	0.219894891928468	0.91697158164301	12.960037782923	-0.0528831711612767	0.350171964054575	-0.151020574431352	0.879959485990293	0.987098018554458	-0.0142763887898868	0.0368497075240201
ZNF2	0.108235323868688	0.241966174956388	0.654646968842569	4.42781238205955	0.158612154990058	0.472421710218372	0.335742730614013	0.737064879942448	0.970336206597341	0.36360376866762	0.491839354398084
ENSG00000291126	0.417488266905213	0.192963451878704	0.0304980303299299	3.94662248719225	0.384660384159917	0.422440280152117	0.910567486654929	0.362523308172156	0.882209868452041	1.25458630818096	0.978136644452183
LINC00342	-0.612262677362904	0.26320044397554	0.020006707736065	15.565286624367	-0.938883787810182	0.416845593831592	-2.25235387324136	0.0242999182017361	0.532638956836116	-1.71220877671465	-1.86920237899271
ANKRD36C	-0.385440660905283	0.236421854208701	0.103036220503927	16.5918351165327	-0.628570191312713	0.376546583845538	-1.66930259967664	0.0950574252870192	0.70656224437601	-1.05871634991152	-1.20162510312622
STARD7	0.0759883483967065	0.148578823079307	0.609046784295757	11.9010021385399	0.19693273174761	0.293581372426168	0.670794369956615	0.502351534563773	0.918117769083089	0.270697645235007	0.57427836619191
STARD7-AS1	-0.148670558781252	0.149294349681803	0.319336766287074	7.35865376229999	-0.153038457184997	0.302404459530054	-0.506072091075719	0.612806042020056	0.945305213931102	-0.376562690192316	-0.178614241726075
TMEM127	-0.0554869476174703	0.149534949632801	0.710590306713245	11.8330011148066	-0.11341770332033	0.27285940827441	-0.415663524441377	0.677656235695262	0.961013154269127	-0.108093230530865	-0.0933781604479954
CIAO1	0.0893428041042111	0.105492375663491	0.397043934230473	18.9350823973427	0.110254934006374	0.202707771727439	0.543910739419618	0.586502898337153	0.939669839280243	0.309172903524418	0.387808521662642
SNRNP200	0.09267919678851	0.0780536472678715	0.235078487097393	21.563982075823	0.088593193216528	0.156616053741205	0.565671213775573	0.571617307344976	0.934482835958961	0.318785318518701	0.341207644130259
ARID5A	-0.2808829582198	0.116718571343357	0.0161063112101173	30.5665891836228	-0.457287152251399	0.193082872892132	-2.36834653121651	0.0178677915778665	0.491714159871314	-0.757477220059851	-0.833144102263532
KANSL3	0.112533748407806	0.125116510923464	0.368422793339167	17.4980081957189	0.137731257261987	0.2239794702806	0.614928042688189	0.538602242357439	0.930396378697412	0.375987874617156	0.446918303627863
LMAN2L	-0.158719968902891	0.270054724831693	0.55671178196827	3.43196417060358	-0.344723411206064	0.532378981494179	-0.647515065749892	0.517298647121724	0.925214376704006	-0.405515846992933	-0.590985858291778
CNNM4	-0.856723073660853	0.211977801986399	5.30945815834132e-05	5.7579870991601	-1.35659353635581	0.397750363538696	-3.41066573588142	0.000648044852759416	0.200893904355419	-2.41651879092285	-2.76782087068759
CNNM3	-0.468941786028689	0.308850153120137	0.128926877716476	2.90369611320562	-0.697679599433182	0.549340547242037	-1.27003113630676	0.204073539377387	0.806117623181234	-1.29928979048792	-1.35030009168794
ANKRD23	-1.16580763831421	0.351996976078406	0.000926375160384467	5.09864116979168	-1.57734324073869	0.51234623793795	-3.07866658119136	0.00207929247042306	0.330568084054462	-3.30701621880567	-3.24271945058742
SEMA4C	-0.167753074419434	0.179162144627665	0.349108525101444	8.73197095460005	-0.322764787536212	0.333810520067179	-0.966910172487241	0.333588940896949	0.869352744959447	-0.431540948690579	-0.543746296968151
ANKRD36	-0.561612777956717	0.182331654659743	0.00206881386608642	23.4964211353405	-0.867663940510158	0.291307767394287	-2.97851289126723	0.00289650844904389	0.347383452784096	-1.56628235300495	-1.71598720510147
ANKRD36B	-0.400975926812355	0.311658228741065	0.198237716319011	2.81583044888681	-0.687480136264301	0.591037142592845	-1.1631758593857	0.244758158895804	0.830779098318107	-1.10347469734708	-1.32835799854592
ACTR1B	-0.367737865608232	0.356955040393792	0.302912470625338	4.18504502527053	-0.599319296485609	0.564392861405162	-1.06188319780213	0.288288713749355	0.844511012446308	-1.00771317640773	-1.13869768742242
C2orf92	-0.58266093862951	0.273398684281173	0.0330745778808964	4.1708383769023	-1.01914853738785	0.477869005029806	-2.13269437159725	0.0329498059338088	0.581373162031455	-1.62692379254693	-2.04187584053599
TMEM131	0.0571933925376381	0.0460876175176187	0.214616496287467	99.7959428760772	0.0563629419764151	0.09283787689074	0.607111492249528	0.543776923957899	0.930396378697412	0.216547869530606	0.271870742472639
INPP4A	-0.0298560321385916	0.0618884514320651	0.629509849576745	114.010816632419	-0.0825297298161454	0.110872494755143	-0.74436612974578	0.456655003985451	0.908734417707604	-0.0342485067290749	-0.0269288993079722
COA5	-0.0652394607704695	0.181552873996861	0.719339719928916	4.69576551362114	-0.169238952736061	0.406188901924695	-0.416650853664723	0.67693380697777	0.960887252009847	-0.136191003345497	-0.213466348787244
UNC50	-0.306301743154492	0.199876370328406	0.125409947245563	5.01493328552137	-0.515497808906835	0.439526249309342	-1.17284874274716	0.240856467537891	0.830317202995793	-0.830710778745111	-0.958372619592624
MGAT4A	-0.0247126554381275	0.0511440834739068	0.628956035508902	368.380471283166	-0.096622279118777	0.0870540319158341	-1.10991159159858	0.26703712497809	0.838093648104241	-0.0194300258142076	-0.0572461840794175
LINC02611	0.0710854608012385	0.1634145463369	0.66356183603517	12.7908050269799	0.0528657095586067	0.277164057379659	0.190737969628548	0.848730889308634	0.982463508679254	0.256572032725501	0.264347150477625
CRACDL	0.473655160754921	0.372253721352869	0.2032314865512	3.2954204547396	-0.359023456987262	0.693197975084448	-0.51792340700869	0.604511710000321	0.943761031583063	1.41640763549773	-0.621749529993982
TSGA10	-0.348024638239971	0.364080558157747	0.339122713624609	8.59898120588549	-0.671559219267189	0.54552030800246	-1.23104348163728	0.218306602136146	0.813209458394356	-0.950917786814613	-1.29410734849967
LIPT1	-0.458684543512116	0.250500788794394	0.0670900573809078	3.39899267316778	-0.737853745671299	0.499258535635371	-1.47789911039234	0.139434784487669	0.757773050495516	-1.2697378518836	-1.43672668532939
MITD1	0.0230686263666206	0.119160810622586	0.846495055763861	19.5009953168904	-0.0406581934210811	0.22878756772054	-0.177711550615129	0.858949513566363	0.984425550279168	0.118231680443406	0.0631492877855472
MRPL30	-0.124333729059712	0.211367478594361	0.556374630402452	5.77261428435641	-0.225906481659238	0.421194267360028	-0.536347474706103	0.591718425506602	0.94088818380948	-0.306446331278829	-0.335375137237413
TXNDC9	0.362075086201513	0.222249232655698	0.103283412441012	4.52718263524186	0.453959779737264	0.402175816331189	1.12875951587161	0.258999295032608	0.835123031652017	1.09493648890644	1.12722035280686
EIF5B	-0.0833502013000826	0.0999011216854735	0.404096751494511	31.6439566494664	-0.170351629019517	0.178915440275565	-0.952134867494621	0.341028587872558	0.875438800742197	-0.188369499792775	-0.215860047969668
REV1	-0.065801855614029	0.0700806187358549	0.347758917085327	52.0887409609652	-0.0975762531308754	0.129999175236341	-0.750591324548634	0.452898643823372	0.906174137965779	-0.137811308009387	-0.0592984672517704
RPL31	0.0839652136951696	0.0875791626068675	0.337692231572869	22.6130629751987	0.101961298141811	0.16885048081599	0.603855539226604	0.545939690576035	0.930456373823213	0.293679634124733	0.369966432563143
TBC1D8	0.0534555855094017	0.186169502802448	0.774009754530182	80.8195002133832	0.03852616930193	0.279082217662208	0.138045947981397	0.890204103908703	0.988685683854173	0.205778947606925	0.233498514356686
CNOT11	0.216889253603648	0.118144363663808	0.0663874533802028	10.8503464786364	0.302554025527684	0.231187704257149	1.30869427723178	0.190637931012288	0.794283700697342	0.676644457279353	0.801501331511678
RNF149	-0.0694780559931914	0.0679152283857674	0.306302434054185	233.57237697573	-0.132750373850827	0.1131333736164	-1.17339711181019	0.24063659489478	0.830317202995793	-0.148402736234531	-0.134968511865546
MAP4K4	-0.0316761571991273	0.0638711347092574	0.619937774836144	323.14100643233	-0.100068475465957	0.121662856399448	-0.822506378918214	0.410788757695795	0.895127430129262	-0.0394924330527653	-0.0646599822356005
ENSG00000288948	0.396164566460213	0.17508816564777	0.0236568052258563	5.01179271076096	0.543502492582397	0.378929039994544	1.43431206167314	0.151483229793029	0.771306954409305	1.19315101644935	1.31985348583601
MFSD9	-0.131823641853627	0.22602059545532	0.559733564547586	3.19010253138355	-0.183455968815162	0.404653006407177	-0.453366133231102	0.650285118933426	0.95461323440699	-0.328025370935916	-0.244051398788797
TMEM182	0.0469902438301415	0.173395709235556	0.786391002862888	12.6127730293396	0.000438612828941373	0.297069533931947	0.00147646520037242	0.998821951640074	0.999310824507558	0.187151779530053	0.151560798827497
MRPS9	0.268570076421496	0.17945241062619	0.134495050719253	8.94981935157784	0.324221336315949	0.325778913223323	0.995218914287721	0.319629804545099	0.860133141115754	0.825541054046571	0.848114191775121
TGFBRAP1	-0.0260990680912144	0.0874017235290462	0.765237290259603	19.0343071985059	-0.0970240708236422	0.165425979234863	-0.586510482044012	0.557532519626192	0.93345486116581	-0.0234243918963274	-0.0581105581024289
C2orf49	0.125823042682898	0.137745944905506	0.361009700059348	7.90907631439033	0.11002366158507	0.295377054043164	0.372485472649449	0.709531426261291	0.967040708224896	0.41427539759204	0.387310985574181
NCK2	0.0236290440585877	0.087420362953766	0.786935449502971	330.628519716967	-0.00737324023487788	0.14576207471723	-0.0505840785347048	0.959656950071052	0.993105965021982	0.119846288774937	0.134755168501672
ENSG00000235522	0.0464901391823346	0.244713592033197	0.849326560894521	2.90342739010463	0.105310428143686	0.485947701464369	0.216711444104664	0.82843322883588	0.978914051828977	0.18571093791752	0.377171412004617
ENSG00000234162	0.000231308608490683	0.184166896522502	0.998997878975765	6.4702076652281	-0.0279504777213241	0.377865266893619	-0.0739694281803175	0.941034711376536	0.992014179984777	0.0524355357987672	0.0904873816527907
UXS1	-0.0174581057608409	0.0988428690330197	0.859803082667045	22.1533592838933	-0.0850257953544982	0.187361604077587	-0.453805867926326	0.649968559790171	0.954578701726086	0.00147091382125141	-0.0322986821704882
SULT1C2	-0.609636529775504	0.5100288766575	0.231970595213324	2.23439281538002	-0.772066953470538	0.792506006219004	-0.97420959262381	0.329952482691782	0.864239355758295	-1.7046426348258	-1.51032951910486
GCC2	-0.216803251944326	0.104696388871873	0.0383793031173675	59.7718301342814	-0.35279055290383	0.176503826092777	-1.99877000240431	0.0456332448800771	0.631200001359597	-0.572858445318399	-0.608340690756128
GCC2-AS1	-0.072966209013928	0.18592817365556	0.694730924497166	4.69923811070051	-0.0702631355316113	0.340358335489383	-0.206438709457736	0.83644823619593	0.98181788455417	-0.15845238493346	-0.000539789423463525
RANBP2	0.0326058043576217	0.0786774555857308	0.67856381545839	65.8032902375265	0.00328547342221986	0.143679392594161	0.0228666989948938	0.981756603798478	0.997309142690905	0.145709055380496	0.157685246679875
CCDC138	-0.090386708041523	0.276956857683163	0.744154543346093	3.22979563644862	-0.153164325448445	0.530677503388514	-0.288620347518881	0.77287192279566	0.97478618640638	-0.208642240236997	-0.178885021973473
SH3RF3	0.0878725625759543	0.0723282468754792	0.224399089497175	650.737777133973	0.0852071905789057	0.117269295414443	0.726594205906791	0.467474578697821	0.911761940632984	0.304937019727544	0.333923340630786
SEPTIN10	0.127945363799429	0.108862359522226	0.239876798824636	19.3468048033461	0.179723118943652	0.20822371175529	0.863125133197448	0.388068670721493	0.887293870637789	0.420389974997522	0.537255346369196
MIR4435-2HG	0.616320930353206	0.432077557254657	0.153749239720752	7.02505640640707	0.0258494999497721	0.618835119732448	0.0417712232637154	0.966681075491798	0.994247592148773	1.82743916344439	0.206227210460587
BCL2L11	-0.320883167581249	0.126694304932299	0.011317630720217	12.1556663896077	-0.52971725021801	0.227408825557647	-2.32936100399379	0.0198399491074165	0.512107640809489	-0.87272103235146	-0.988962886993089
ANAPC1	0.146811425174263	0.118698425391289	0.216145034966469	19.3262977656763	0.165965937821502	0.216313445986212	0.767247440698071	0.442934411471336	0.90253783528414	0.474744611397469	0.507659538770731
MERTK	0.0480607834817429	0.120540036914437	0.690105276359367	333.740297680484	0.0269872953660846	0.185791780403436	0.145255593694636	0.884509073898672	0.98768342474108	0.190236090153157	0.208674948404037
TMEM87B	0.171167358561178	0.0780162097189277	0.0282355989750394	33.4571998405999	0.179019872462979	0.145883453446038	1.22714309425914	0.219768813162449	0.814019220821812	0.544916009503543	0.53574245304087
ZC3H8	0.612317272224464	0.173583703495581	0.000419496840444435	9.3550947710327	0.877245185749729	0.317741715431119	2.76087508547458	0.00576467202920658	0.394871671696702	1.81590430317155	2.03783374986486
ZC3H6	-0.448084410299281	0.156818986996462	0.00427214426936089	21.8886661444566	-0.694742454386524	0.268468181917236	-2.58780183716781	0.00965905297728645	0.448051296573849	-1.23919801767405	-1.34398141499699
RGPD8	0.0648723016407794	0.190241736110338	0.733104097644812	5.98282679935418	-0.0679333787875955	0.388224607677005	-0.174984731632763	0.861091630873209	0.984425550279168	0.238671422717296	0.00447221352502587
TTL	-0.182652175900912	0.200985648168995	0.363465113699698	16.3941779937532	-0.329064079262358	0.332725276436067	-0.988996335917353	0.322664934377402	0.862075642164213	-0.47446645537805	-0.557297955863843
POLR1B	0.251174909651731	0.170588390566344	0.140912001871551	5.21292296974703	0.235841695759761	0.358608239288015	0.657658329959188	0.510757704103304	0.92055167600014	0.775424183010189	0.657983174795845
SLC20A1	0.15081010648637	0.157571857278735	0.338522927224786	20.3048180188974	0.22460880742616	0.270134285173917	0.831470937802485	0.405707639421781	0.893259844749846	0.486265133062301	0.633817875310108
IL1A	0.216564486376543	0.268292997557774	0.419554746677997	5.93875638376483	0.273622170825543	0.456995569429632	0.598741408296465	0.549345339506812	0.931407563995358	0.675708776842762	0.739260266454195
IL1B	0.111790366401223	0.363783063051451	0.758615388998557	26.6016115049059	0.184803452153069	0.600140505921431	0.307933642754758	0.75813282559646	0.97330496040852	0.373846131416426	0.548184661238791
PSD4	0.204610599024735	0.138007548653054	0.138179547129969	8.1949108713798	0.283014649529885	0.284759871870319	0.993871249031786	0.320285553235065	0.860669094167833	0.641268668350369	0.759466294864974
PAX8-AS1	-0.322093642700948	0.329161890280963	0.327813975944548	22.053379074205	-0.541430809580219	0.480950630447714	-1.1257513251957	0.26027079229337	0.835123031652017	-0.87620850828484	-1.01416225349841
ENSG00000272563	0.222156262585288	0.549413087644499	0.68595391636175	2.60794182584491	0.129599344576545	0.826121421832239	0.156876872033059	0.875341887591417	0.987098018554458	0.691819132715008	0.42942412941376
ZNG1B	-0.140790529313692	0.121457138458125	0.246383346898823	27.4567412057239	-0.268828397649295	0.216687997660263	-1.24062431030804	0.214744567020814	0.811371427611703	-0.353859693100329	-0.427713004720594
WASH2P	0.185798659716411	0.103811867965809	0.0734919894875545	14.1087801162472	0.248324966014801	0.212785708337904	1.1670190068426	0.243202693899202	0.830779098318107	0.587069961966119	0.684838419441347
RABL2A	-0.218855807703294	0.426577779383431	0.607916217777254	3.3620810428311	-0.307088409547302	0.621163736772563	-0.494375945290802	0.621040698984039	0.946048330227843	-0.578772023131633	-0.510021723403179
SLC35F5	-0.013934849235319	0.12812329519515	0.913391862577891	31.2343636808302	-0.0861018017297326	0.227833476889856	-0.377915497340884	0.705493369522726	0.966033106430503	0.0116216985337373	-0.0346134934224013
ACTR3-AS1	-0.171788583913224	0.193177318454124	0.373853011910193	6.29958646187629	-0.285169326643575	0.403755545023946	-0.706292037739476	0.480006543967599	0.912611095092258	-0.443167575301478	-0.4628672260833
ACTR3	0.0577346344100618	0.0444577183762126	0.194067017210715	97.9527369419939	0.00921502183221601	0.0906701216440778	0.101632397366679	0.919048463206071	0.990568647325083	0.218107230787602	0.170441477213577
LINC01191	0.311169279600321	0.214305733018013	0.14650503671731	3.32815706409588	0.417642082609847	0.432180731315364	0.966359794289606	0.333864175194205	0.869352744959447	0.948272776037108	1.04909013361015
DDX18	-0.163150567160702	0.192580925722113	0.396895208933107	14.0294980515983	-0.243242700783386	0.31078749289769	-0.782665668156279	0.433823467994194	0.901810370843451	-0.418280756030005	-0.372670525088126
CCDC93	-0.0331468606424581	0.0629985700076338	0.598782192966945	38.0611426038551	-0.0825601658375131	0.122257344521325	-0.675298209369437	0.499486321351988	0.917457570160788	-0.0437296476640263	-0.0269943762850116
INSIG2	0.185039410472139	0.119119023874748	0.120327765696667	19.2794242131604	0.225115381883358	0.219476856082866	1.02569075346315	0.305037374191242	0.85107563404192	0.58488250398062	0.634907668345207
STEAP3	0.180618106119977	0.108268637348056	0.0952680300016199	18.1147559456017	0.207296725913517	0.201362643172011	1.0294696307519	0.303259043506033	0.850450768871815	0.572144371431351	0.596574414674688
C2orf76	0.208437288583323	0.219906509387651	0.343208360538199	6.40543875683338	0.274167554838113	0.400586953884896	0.684414587592614	0.493713407090475	0.916054239817401	0.652293667974824	0.740433550440208
DBI	-0.258696257274125	0.398420427469813	0.516141446591891	6.63890972187284	-0.46610498797929	0.626992823977801	-0.743397643727727	0.457240970441225	0.90879194519203	-0.693555554649326	-0.852113901913647
PTPN4	-0.2730195602885	0.261735370748745	0.296895973766894	12.1004129635782	-0.416300095709231	0.420165969219535	-0.990799175103389	0.321783652181127	0.861311553672118	-0.734822139758136	-0.744968695639254
EPB41L5	0.105124773464403	0.188311322041116	0.576673762434319	15.2334265587642	0.132118632633096	0.32599713831734	0.405275436818361	0.685275059794488	0.96141000700983	0.354642023400845	0.434843870852414
ENSG00000224789	-0.223109375537816	0.346211072013765	0.51929556047257	2.21818410427022	-0.287311459619601	0.617083056478853	-0.465596092135527	0.64150464070614	0.952890039189497	-0.591026893316482	-0.467475594239964
TMEM185B	-0.174139927259462	0.256121056721334	0.496559818643606	2.55778590209296	-0.327417580543142	0.51163111195874	-0.639948534970145	0.52220605861499	0.926693008453732	-0.44994198412465	-0.553755845102026
RALB	0.074609586022596	0.119105369980351	0.531041696041307	16.4478370236606	0.132234158261793	0.221056908020228	0.598190572039003	0.549712781498388	0.931449744541566	0.266725320220382	0.435092401001816
TFCP2L1	-0.168903420513207	0.185928031791521	0.363648756432849	8.02772227549694	-0.365608601303227	0.336802190362593	-1.08552916746064	0.277687352541001	0.839800380616503	-0.434855188076258	-0.635916143230587
CLASP1	-0.0502332731116933	0.0582005522397235	0.388078931770273	120.297704379045	-0.120233442715186	0.10529596237142	-1.14186185307919	0.25351144718236	0.832203351624765	-0.0929569727899622	-0.108040852607123
NIFK-AS1	-0.0669589713136226	0.222044211995329	0.762989843701991	8.30621328571901	-0.1921768173551	0.383838122529088	-0.500671522903609	0.61660231699834	0.945305213931102	-0.141145051172545	-0.262812550015323
NIFK	-0.209020452426541	0.177468519588562	0.238880775013606	6.05598091224788	-0.344550349134936	0.355967290068585	-0.967926994271161	0.333080831673883	0.868978209367013	-0.550435575512244	-0.590613550061318
TSN	0.126244760553601	0.21025655397642	0.548218375202115	4.81261917865276	0.240696317641709	0.391398824873588	0.614964333935974	0.538578274687306	0.930396378697412	0.415490400610953	0.668426917151618
ENSG00000286481	2.21518517595763	1.35509426368379	0.10211000497665	4.9641437042389	5.34977720035302	2.16690033914246	2.46886167476911	0.0135543601966133	0.453998810502754	6.43389532809098	11.6595866225557
GYPC	-0.112993448713169	0.0784750453143456	0.149905677774733	29.88674574328	-0.178423189282855	0.15010463975988	-1.18865872213062	0.234573990023103	0.823841508217496	-0.273774073796826	-0.233224386088947
BIN1	-0.0311533494034392	0.114850263297532	0.786197316529886	173.612862912289	-0.0837579034401938	0.183734310367513	-0.4558642491577	0.648487599227653	0.954350641700567	-0.037986181849767	-0.0295710677836292
CYP27C1	-0.267595193864501	0.297278128566814	0.368039917816386	3.31037448376269	-0.634983044259867	0.58532672139672	-1.08483522287289	0.277994642122484	0.839800380616503	-0.71919410490663	-1.21542106614335
ERCC3	-0.188530932118325	0.0919426879085301	0.0403130656065425	23.7090905526613	-0.311328988258896	0.179900925620208	-1.73055801233701	0.0835306259268845	0.698336085955066	-0.491403623678988	-0.519144475407396
MAP3K2	-0.0121027277101433	0.0532619287464128	0.820244614400377	115.888647044376	-0.0807763250831172	0.106657028677203	-0.757346478567167	0.44884231210954	0.904377359899551	0.0169001876345032	-0.0231568017641383
IWS1	0.105635958057345	0.0654244238364232	0.106391770097269	44.9469106068036	0.123209390904387	0.137197987438938	0.898040803690534	0.36916379626483	0.882725172824993	0.356114787224231	0.415677429580043
WDR33	0.0408819767742015	0.0484153357165678	0.398445145927904	59.3729903316245	0.0375097139245224	0.102975865387249	0.364257331399587	0.71566585895193	0.969479891106103	0.169553372090211	0.231311815096491
POLR2D	0.00106537755334682	0.266049011186874	0.996804926935744	3.27028224416984	-0.0381397044568179	0.501795052283216	-0.0760065374962918	0.939413897075981	0.992014179984777	0.0548385553442574	0.0685673101379012
AMMECR1L	-0.137615854225519	0.147083649951278	0.349463797044115	7.11612232605169	-0.247353234435426	0.282785043561156	-0.874704090854552	0.381734933672663	0.884501196235214	-0.344713199474703	-0.381513511308386
SAP130	-0.434429686446146	0.139480221152954	0.00184173963888185	15.8498363661419	-0.690448831779275	0.248962496518373	-2.77330457974549	0.00554901573189489	0.394871671696702	-1.19985766276728	-1.33474454972232
UGGT1	0.104463182205891	0.0795478747369199	0.189111697141208	36.3416681970296	0.0997943547830662	0.146289537260114	0.682170144578586	0.495131370603434	0.916362536639192	0.352735925907184	0.36530468985926
HS6ST1	-0.111969533293694	0.0940272170513901	0.233724077409495	29.2530346514746	-0.183842157818859	0.179984253825452	-1.0214346750419	0.307048543998127	0.852107687833347	-0.27082409132703	-0.244882206739101
SMPD4	-0.22294249563888	0.23859560638309	0.350100275349996	6.83129384013535	-0.247470485472182	0.411533672027596	-0.601337150014756	0.547615450582003	0.930796137580118	-0.590546098939273	-0.381765753326118
MZT2B	-0.32760695777241	0.312650732889531	0.294713783346173	4.03120169859768	-0.622977648705837	0.542424040778596	-1.14850670669319	0.250759445957048	0.831307635049916	-0.892092811325823	-1.18959387278115
IMP4	0.384041307187925	0.217234701639306	0.0770837204836545	4.0025083949704	0.568961771164292	0.445417937315115	1.27736609484987	0.201473029011371	0.802023683871942	1.15822293386574	1.37462400196248
PTPN18	0.165905975351054	0.0762296302590907	0.0295255519189715	63.962122221383	0.216592376469484	0.139388725852755	1.55387299183927	0.12021471520349	0.745009903696797	0.529757542366964	0.616572136803535
ENSG00000290596	-0.304625640182197	0.332853089762695	0.360089021956651	2.43978013085182	-0.36122373062859	0.573465139807811	-0.629896580548295	0.528762250261811	0.928091709019534	-0.825881791612192	-0.626482976095661
FAM168B	-0.114542948998897	0.112583395725152	0.308960638550202	25.7975642466907	-0.150956695168535	0.196724540424076	-0.767350605283514	0.442873088139873	0.90253783528414	-0.278238308432719	-0.174135749543851
PLEKHB2	-0.0855460115871968	0.120515807027618	0.477808141230052	22.689702029477	-0.184155107235468	0.222254198602006	-0.828578755289285	0.407342813597205	0.893259844749846	-0.194695805394567	-0.245555454451679
MZT2A	-0.41398730918826	0.379632677253613	0.275495418105948	3.24581283331219	-0.543186585726779	0.623582090065555	-0.871074705929537	0.383713363982638	0.88599397769166	-1.1409615338442	-1.01793945266139
C2orf27A	0.67216612634612	0.501002845449635	0.179712316987975	4.01358138758162	0.939089117887844	0.785598340068672	1.1953807308271	0.23193831072031	0.823841508217496	1.98833365342669	2.17087852847472
NCKAP5	-0.0318004547030771	0.180066493598116	0.859819488279214	188.019950603315	-0.13301349780593	0.266043871417049	-0.499968283792635	0.617097409982865	0.945305213931102	-0.0398505441337366	-0.135534570121277
NCKAP5-AS2	-0.0142419901257073	0.176445401243778	0.935667707971886	6.96661686594407	-0.120777431521929	0.33802185718587	-0.357306573389768	0.720862309510042	0.969479891106103	0.0107368009873483	-0.109211135088477
MGAT5	0.102083204591535	0.056388508759968	0.0702407919334363	276.66815624202	0.085398555145849	0.104623992280989	0.81624255855668	0.414361420246972	0.896609340902471	0.345879019460304	0.334335022999007
TMEM163	0.303541578169023	0.275140143387432	0.269929319706206	225.047487214054	0.364542386137741	0.439547821463589	0.829357736147802	0.406902009330635	0.893259844749846	0.926296756261266	0.934856818923681
CCNT2-AS1	-0.402908751693535	0.392184260733542	0.304257785019427	3.06481472681432	-0.685848069110901	0.646269300032456	-1.06124191428629	0.288579975625607	0.844511012446308	-1.10904332089569	-1.3248469343947
CCNT2	0.0496425040627196	0.0574961165168858	0.387914166182023	41.3208753901158	0.0561276713510389	0.124587221177949	0.450509055586619	0.652343426101484	0.955824340428945	0.194793154044616	0.271364605052453
RAB3GAP1	0.0839983787919506	0.040726196439392	0.0391587595855145	94.0346385951721	0.0772787787452248	0.0784078791068633	0.985599656890354	0.324329606475384	0.863432150510994	0.293775185429316	0.316866957560186
ZRANB3	-0.364101924811831	0.276062852231726	0.187199362015759	11.749333817879	-0.598530144938213	0.436740447926615	-1.37044816384578	0.170547046034375	0.783794416252073	-0.997237739270451	-1.1369999866249
R3HDM1	0.0557956483309415	0.108215841945864	0.606136649243032	43.051178750887	0.0395747804186407	0.194718031342901	0.203241477667515	0.838946294813422	0.982196721418404	0.212520856333433	0.235754390221097
UBXN4	-0.163313545467314	0.0942074505533526	0.082997544758772	39.9177159182456	-0.271637811076107	0.169482916597677	-1.6027444920654	0.108991076276242	0.724739202255368	-0.418750309606714	-0.433756892527711
MCM6	-0.0542064781764223	0.219208489957575	0.804689407979361	3.42288628470142	-0.0168311568801506	0.415258751787033	-0.0405317330645508	0.967669208493434	0.994247592148773	-0.1044040953422	0.114408363525387
DARS1	0.174394750782037	0.0806126144852004	0.0305128865682526	55.1814376539835	0.213486980674579	0.140585400233259	1.5185572635591	0.12887397528994	0.752009188838814	0.554214385417809	0.609891502475392
CXCR4	-0.289695022970432	0.288634270501035	0.315535255038234	9.63871656693869	-0.715078635566876	0.493025654821714	-1.45038828826354	0.146950271192611	0.763735630360021	-0.782865485577333	-1.38773061769755
HNMT	-0.0494794855942687	0.0936536328516435	0.597274301303769	42.7425802109003	-0.109121914522432	0.165836962630582	-0.658007194484816	0.510533508176882	0.92050606982378	-0.0907852504776896	-0.0841366350499235
SPOPL-DT	-0.155132396226094	0.0932457474469765	0.0961735837692281	28.3161699838332	-0.332918256679991	0.187922949680311	-1.77156785398666	0.0764663197947072	0.69156836711793	-0.395179762288694	-0.56558944321796
SPOPL	0.0894142002290218	0.0563003232598496	0.112249043922107	62.8534294697004	0.0814325288660995	0.106292292513282	0.766118849642122	0.443605588133029	0.90253783528414	0.309378601487939	0.325802915319118
KYNU	-0.171364954969167	0.0804885249775636	0.0332492390802013	112.043087077984	-0.285332265611234	0.156745960988273	-1.82034844031854	0.0687059589413948	0.6747364742647	-0.44194706632691	-0.463217756493148
ARHGAP15	0.035046756859894	0.0467661106180224	0.453613141696831	499.844511840575	-0.0069342290013496	0.078785186895196	-0.0880143752222593	0.929865250708005	0.992014179984777	0.152741635371332	0.135699612853004
ENSG00000228655	0.61714568573466	0.302352825465965	0.0412365061008416	12.4706922453449	0.81747250319745	0.472225686047569	1.73110554412981	0.0834329417217431	0.698336085955066	1.82981534986651	1.90924484805756
ARHGAP15-AS1	-0.116976141592491	0.203904145085801	0.56618299833785	4.02658847116558	-0.234381758427693	0.408028107666608	-0.574425521241791	0.565679886830624	0.934086194475282	-0.285248531504092	-0.353607990200224
GTDC1	0.135591772104623	0.0799494676929002	0.0898918615520667	92.8457552433709	0.145402019990932	0.135682677883719	1.07163288828617	0.283884955288794	0.843274478788279	0.442419890777861	0.4634204064819
ZEB2	0.0150436789114543	0.0597012972853024	0.801054632264476	517.411823415266	-0.0411841982520978	0.0944310138218392	-0.436130002054188	0.662742410579898	0.959101187327049	0.0951111630027021	0.0620176942100604
ZEB2-AS1	0.377031680294114	0.169800733589193	0.0263891781577235	5.25216211799532	0.5054823266187	0.360504547476728	1.40215242819186	0.160869733904306	0.77989983090866	1.13802763641905	1.23806074743035
TEX41	0.246052375435358	0.422771205300237	0.560567423404857	8.93152402802097	0.320383165645927	0.587690572785639	0.545156210567269	0.585646085571407	0.939669839280243	0.76066575096413	0.839857139718347
ACVR2A	0.172221511084783	0.143552990079047	0.230253196735863	23.5799738960553	0.173431057220219	0.238305703800502	0.72776712623466	0.466756151277789	0.911761940632984	0.547953107496189	0.523719241369855
ORC4	-0.106484861192037	0.100968856015766	0.291594230712117	23.664930348439	-0.200274018343532	0.192860830695271	-1.03843801575227	0.299066178637521	0.848327867537199	-0.255022310980012	-0.280232048996396
MBD5	-0.15804162321805	0.0737609677590048	0.0321437344833989	158.702203708368	-0.287139549223757	0.129707685825582	-2.21374352179772	0.0268464272127808	0.544156428505211	-0.403561478652853	-0.467105763607192
EPC2	0.0736160228478273	0.0525876156862313	0.161551127574743	69.6682851870061	0.0567037367646067	0.102126263947418	0.555231676680173	0.578736204812993	0.93735120185677	0.263862785002673	0.272603893900415
ENSG00000289474	-1.79947736805785	0.600811990984067	0.00274376777610808	11.7018690029927	-2.36149738024768	0.980974746886614	-2.40729681140368	0.0160711024207386	0.472431351025669	-5.13266954800628	-4.92966933039109
MMADHC	-0.357835061718187	0.276111035390786	0.194981524320123	6.74075507881718	-0.55304985908783	0.459681904567135	-1.20311427009209	0.228932103951334	0.823081393860093	-0.9791824039222	-1.03915830106448
MMADHC-DT	-0.614865273917344	0.36667585983308	0.0935692259824821	3.00917962681382	-0.766711900983922	0.611178960784943	-1.25448019349231	0.209667520451622	0.806117623181234	-1.7197070661881	-1.49880920097672
RND3	-0.649677233677073	0.361928518101379	0.0726468576591772	2.8113757239717	-0.998534880759283	0.632815203506189	-1.57792492219969	0.114582858745483	0.733720128297323	-1.82000311513627	-1.99752970522943
RBM43	-0.118848707058506	0.244805077915005	0.627333758893233	3.77630405989199	-0.248415058304038	0.443102897613848	-0.560626120121933	0.575052441327091	0.935118967136729	-0.290643542843137	-0.383797811750452
NMI	0.0209424794680365	0.107651161223058	0.845752914374557	13.223636781111	0.0240437165705362	0.212380530275214	0.113210549664694	0.909863632017857	0.989599468736613	0.112106080652897	0.202342430796654
RIF1	-0.068701049043365	0.0707997265641148	0.331868301507613	38.0945519309326	-0.149936432130903	0.133991158025725	-1.11900243523619	0.263139100126105	0.837152464633004	-0.146164116874669	-0.171940858868683
NEB	0.466012645432107	0.246898907980845	0.0590980283922558	22.1137791470334	0.611766881258849	0.382589631198479	1.59901584196744	0.109817082609769	0.724739202255368	1.39438893571195	1.46671058505979
ARL5A	0.195781805266278	0.0769650670328561	0.0109661730600364	97.4192165982708	0.229877307039094	0.132809323678008	1.73088229555647	0.0834727599381221	0.698336085955066	0.615832205219214	0.645151992342697
ENSG00000288066	0.703786802674578	0.188013615918855	0.000181636733096455	3.65101333085056	0.856797409138284	0.397260849892691	2.15676276524537	0.0310241537068784	0.571215720726126	2.07943535878033	1.99384447204439
CACNB4	-0.0912846650915172	0.119090227048895	0.443368832832611	83.1646442193106	-0.181350868604387	0.199900248537516	-0.907206819056819	0.36429743838403	0.882209868452041	-0.211229326538981	-0.239522699176544
STAM2	-0.087314613096953	0.0894637098521615	0.329075363959659	34.9689052881716	-0.164917865014176	0.159122047861329	-1.03642372148137	0.300004508386455	0.848428403848097	-0.19979128823485	-0.204170397843698
FMNL2	-0.183810175427071	0.0862098087501367	0.0329964890467869	521.250668857574	-0.313734935718187	0.139943435247641	-2.24186961798536	0.024969800154243	0.539306749233035	-0.47780274491645	-0.524320387352218
PRPF40A	0.0781000802446776	0.0505560292917165	0.122389257525278	58.3055878649286	0.0512374198365089	0.106334908660519	0.481849474287769	0.629912880806036	0.948451723927934	0.276781714108215	0.260844212709932
ARL6IP6	-0.0681738214365126	0.140576815201819	0.627706288508432	17.8188555456885	-0.129323581138214	0.244743865337483	-0.528403770038882	0.597219121403005	0.942624304252939	-0.144645131841116	-0.127596456725629
NR4A2	-0.0959366695422859	0.294469788945522	0.744579758334021	7.54006048564288	-0.187941731977344	0.511135362453029	-0.367694637826227	0.713100939284227	0.968812439121687	-0.224632124580853	-0.253701615813741
GPD2	-0.0793293367570684	0.0636033527002241	0.212305527060243	90.4151808823534	-0.190160146791778	0.115660452421534	-1.64412418255744	0.100150553717363	0.713716589709941	-0.176785066459991	-0.258474088999826
CYTIP	-0.272698909895534	0.142970407972791	0.0564713854691738	18.8736923901557	-0.496005236397256	0.282642157477811	-1.75488766723059	0.0792785240862478	0.6961627850409	-0.733898320250986	-0.916438271235184
ACVR1	-0.0421208272182222	0.0944742252058922	0.655709471443799	32.5437517352204	-0.0684994852906318	0.179878022762379	-0.38081075296853	0.70334367969659	0.96538501286503	-0.0695843653287108	0.00325434926959896
PKP4	-0.127880655887034	0.203054851451568	0.52883604638425	6.00873645281507	-0.49715109965629	0.375794044312132	-1.32293501501945	0.185856989714426	0.792757054610522	-0.316665312029813	-0.918903365519209
TANC1	-0.0954687828148374	0.130481643898078	0.464373387681289	84.2107971181395	-0.216911382210754	0.213203882373203	-1.01738945743521	0.308968195267889	0.853683635922007	-0.223284105381639	-0.316023990353276
WDSUB1	-0.0934008136209731	0.0799483004194772	0.242699825929259	24.2433884005044	-0.217527238952873	0.156423780583286	-1.39062767912743	0.16433835844267	0.780076845308686	-0.217326120225886	-0.317348882239639
BAZ2B	-0.0516499419330739	0.0555388346876487	0.352382032262878	255.081778054975	-0.130403838184447	0.0982343247260458	-1.32747732066276	0.184350837286717	0.792757054610522	-0.097038509320316	-0.12992041244107
ENSG00000226266	0.408021199951828	0.145853794156692	0.00515050021311842	10.6751962301035	0.461100994956526	0.284318420800756	1.62177671660485	0.104851165530837	0.724739202255368	1.22731092876808	1.14258324072495
MARCHF7	0.0695744676174006	0.0402865987371253	0.084169840753665	92.083204851863	0.0465745727107658	0.0872097774595785	0.534052190791944	0.593305425767539	0.941192959642365	0.252218740139489	0.250813035162058
CD302	0.153799674596234	0.0897768093479782	0.0866879515522718	52.7258152580665	0.153123396458846	0.150998834723484	1.01407005384679	0.310549326117161	0.854807400964371	0.494878318632731	0.480031394613165
LY75	0.0642606534812252	0.0932380638384202	0.490690804173726	25.7585914535936	0.0128471186666793	0.181661375906181	0.0707201440184745	0.94362048836834	0.992014179984777	0.236909215298549	0.178255202869823
RBMS1	0.0886924716670922	0.0604642418507506	0.142414621329668	111.020115346317	0.0595389771136811	0.107668221004396	0.552985612265758	0.580273262263619	0.937862143960479	0.30729924359846	0.278703343135078
TANK	-0.0508186056807819	0.0823178866535272	0.537006630839449	103.08822794856	-0.144445826696722	0.146129776223206	-0.988476342262294	0.322919415200706	0.862440159762647	-0.0946433628813406	-0.160128925843576
PSMD14	0.153672797825916	0.0993341057582108	0.121856118080971	25.711351670391	0.118292397106645	0.191786574626466	0.616791854888893	0.537372025107513	0.930396378697412	0.494512776478422	0.405099506595041
IFIH1	-0.256057245674339	0.138331274217728	0.0641632540328235	13.0833823958311	-0.422780537493278	0.250044739153997	-1.69081956662522	0.0908712689606037	0.702826700920126	-0.685952350508746	-0.758910062441854
GCA	0.207757701634007	0.103176569764684	0.0440501606725148	33.1044981756079	0.226493494190995	0.176610452926017	1.28244670934553	0.199685987701783	0.802023683871942	0.650335723452207	0.637872399734854
TTC21B	-0.124019188384206	0.195622948930134	0.526100042249144	12.7412735386466	-0.208159766176513	0.348527676954462	-0.59725462263277	0.550337395520323	0.931449744541566	-0.305540114357848	-0.297196649052374
CERS6	0.102259410394264	0.145123050285954	0.481034709857778	46.2703256830556	0.123118060639441	0.246473803160785	0.499517835407142	0.617414625236531	0.945305213931102	0.346386682514537	0.415480950888277
DHRS9	0.00745266696617079	0.258967967118308	0.977041379721202	16.8394646138024	-0.0693963557012564	0.423373537036615	-0.163912832594577	0.869799764787218	0.986091160681647	0.0732408485795797	0.00132491300806224
FASTKD1	0.103091552726213	0.0911590339387	0.258098101100233	29.0680249332871	0.158633541486947	0.173527334660133	0.914170334014778	0.360627349685111	0.882209868452041	0.348784151333674	0.491885363143737
PPIG	0.00551921562031712	0.0665974517210115	0.933951508136083	59.1547691000989	-0.0285324916362644	0.120481865856078	-0.236819802162991	0.812796588581051	0.977417673661216	0.0676704201359909	0.0892352958008083
SSB	-0.313570840724993	0.225879998039489	0.165070454978631	11.0861282371389	-0.488705306481901	0.369217439070404	-1.3236246579044	0.185627731760717	0.792757054610522	-0.851653632028064	-0.900733940577701
METTL5	0.0489440446685048	0.173410704883145	0.777756803708825	6.85190884052682	0.0541160083523356	0.329265781445344	0.164353575141602	0.869452808188441	0.98597634439448	0.192780836494154	0.267036916804842
UBR3	0.0813974439787781	0.0629752491735803	0.196173415372857	73.7221385294375	0.0646790874001159	0.116607560575241	0.554673188265368	0.579118218490169	0.937764022566658	0.286281683565777	0.289761256360287
GORASP2	0.301501074970456	0.102546863675009	0.00328074932971367	12.8926903917824	0.422502823057869	0.211278502635059	1.99974355075612	0.0455279628839091	0.631047463966738	0.920417902841496	1.05954703882994
TLK1	0.144993488569325	0.0667338280069285	0.0298018875855532	79.304281683462	0.15870715395088	0.12902240621156	1.23007436158527	0.218669259879816	0.813258291860715	0.469506990189929	0.492043725550982
METTL8	0.097683806270309	0.0800980508822834	0.222634429403101	34.4673721452117	0.0889911495614653	0.151505864169758	0.587377591284211	0.556950140332697	0.93345486116581	0.333203999943631	0.34206376714796
DCAF17	0.27761209688738	0.139860671125905	0.0471534893548962	12.2892185616346	0.270308941764292	0.265667690101022	1.01747013971291	0.308929830256069	0.853683635922007	0.851591840428492	0.73213252066414
CYBRD1	-0.0466796644135801	0.0841967403649383	0.579297068265818	34.0774351420368	-0.113588519218861	0.149959438147593	-0.757461621769116	0.448773350167517	0.904377359899551	-0.0827187410331583	-0.0937456364899845
DYNC1I2	0.10213972562302	0.142127546399723	0.472357619411396	26.0225356516508	0.118882396085037	0.242115584437293	0.491015051184478	0.623415802223079	0.947383074723315	0.346041861086559	0.406368770704654
SLC25A12	-0.299012849958064	0.193338381584304	0.121965084961797	9.71026838034427	-0.421629619063784	0.347053670148362	-1.21488304354638	0.224410701864642	0.817438863940389	-0.809710892675707	-0.756434092975552
HAT1	-0.127588929673081	0.100402889777471	0.203810663564043	17.1136908284424	-0.200756917734121	0.175031663905249	-1.14697485731952	0.251392012393178	0.831307635049916	-0.315824825402917	-0.281270909888493
METAP1D	0.376876731687171	0.144078908433929	0.00890275073051063	8.29788340552557	0.476938142767479	0.28993128823437	1.64500404793131	0.0999689763100599	0.713716589709941	1.13758121705129	1.17665367821936
ITGA6	0.0392503900375726	0.209338885781606	0.85127106188183	19.0050001727517	0.0232443544402004	0.342544992079002	0.0678578142366754	0.945898820669677	0.992014179984777	0.164852639803676	0.200622763984038
PDK1-AS1	0.226383851840148	0.20921721335952	0.279229533733592	15.2114371256336	0.329284580446735	0.331555484259847	0.993150757803989	0.320636491326533	0.860964229952151	0.70399915652765	0.859006742929917
PDK1	0.169028878294503	0.135712209121834	0.21294985123028	25.8887590186426	0.179181224875195	0.232266050280282	0.771448193392755	0.440441318647225	0.90253783528414	0.538754876290087	0.536089570295856
MAP3K20	0.373416450061781	0.195593930596459	0.0562438667968713	23.0741680142771	0.499056651880289	0.324024431261246	1.54018217063985	0.123515954634231	0.750778360304788	1.12761186807841	1.22423720090873
SP3	0.0718930872693767	0.0673862482169905	0.286025713752218	73.1615082789148	0.0206110027493279	0.128274509044204	0.160678866774888	0.872346335011372	0.986786599667396	0.25889886937415	0.194957637582767
OLA1	0.246759176557166	0.0646877241123778	0.000136391876319716	57.0772422892696	0.289332089443888	0.123502569194407	2.34272121892822	0.0191436813514625	0.50904543621993	0.762702101701026	0.773056995935897
CIR1	-0.326639308035183	0.125894856558463	0.00947174450236553	18.2293920510123	-0.584363386008423	0.237928889438371	-2.45604217036362	0.0140476671760232	0.454179178022347	-0.889304934800646	-1.10652305476966
SCRN3	0.109691604985113	0.244672865737095	0.65392266434802	4.35471627408565	0.100010028700408	0.431459993212441	0.231794442761152	0.816697673556147	0.977417673661216	0.367799431397997	0.365768668904457
GPR155	-0.26864710872428	0.228083601193239	0.238858440853259	35.1390435595857	-0.452454045342127	0.343871561001363	-1.31576465359499	0.188253046314364	0.793040410932614	-0.722224756010273	-0.82274664504322
ENSG00000236449	0.615203935683493	0.162979644949092	0.000160181925726605	9.09060973125933	0.784610543319027	0.311436864611178	2.51932456454246	0.011758021759098	0.448051296573849	1.82422101218713	1.83854895234791
WIPF1	0.0678381795231151	0.0418682142557629	0.105172403006403	164.360050729282	0.0341275036450259	0.0787617892453337	0.433300258564756	0.664796650317802	0.959941188319284	0.247216354841605	0.224035670092601
ATF2	0.13447852830923	0.0918021137162334	0.142955301217136	36.1973376542398	0.16326373708629	0.172296793547143	0.947572695493132	0.343347031906593	0.875438800742197	0.439212546090446	0.501846297501196
ATP5MC3	0.504788448471354	0.457385497822498	0.26974979004417	2.62504473771742	0.782612078842107	0.765697691046741	1.02209016429479	0.30673822793554	0.852107687833347	1.5061051351581	1.83424965806472
LNPK	0.463294309658433	0.129298705995368	0.0003394991506409	15.4348049237175	0.552197577003389	0.247943884738635	2.22710706329973	0.0259401192647681	0.542983742120451	1.38655719226241	1.33855921074369
MTX2	-0.110493441667662	0.161005327053489	0.492541626249754	17.0895267793969	-0.227797270168219	0.292298649314182	-0.779330560379591	0.43578501693103	0.901934252280631	-0.266571352929128	-0.339442788337177
HNRNPA3	0.138832984603251	0.051783966416265	0.0073401793131928	73.7563335706077	0.14041066016753	0.106027725265377	1.3242824913587	0.185409243143651	0.792757054610522	0.451758084021148	0.452682499953195
NFE2L2	-0.0758255759667609	0.0706555035063118	0.283193519638285	94.136536060845	-0.159007657893846	0.133894010918884	-1.18756363188026	0.235005373159477	0.823841508217496	-0.166690450524754	-0.19145577620375
ENSG00000213963	0.343543495169389	0.139670171158834	0.0139062141450012	7.54480485100991	0.438853650654242	0.281552431715616	1.55869245376474	0.119069188705324	0.743917752788451	1.0415454883976	1.09472255504371
AGPS	0.068326320316907	0.0531044673787887	0.198219871039499	51.0690499029838	0.0579906340168504	0.104412715255522	0.555398199107587	0.578622324124751	0.93735120185677	0.248622727630889	0.275372394448473
RBM45	0.0372003068946747	0.108902997988129	0.732658552855726	13.1506637682273	-0.0154467910081524	0.212042804942605	-0.0728475130874328	0.941927461390254	0.992014179984777	0.158946185795712	0.117386548200704
OSBPL6	-0.479280705361991	0.25258359044427	0.0577602339277919	16.0361918637529	-0.809356526744651	0.409528103997836	-1.97631498020201	0.0481191140066782	0.644441501436325	-1.32907704655397	-1.59055053431506
CHROMR	-0.135883129837419	0.0949723636347691	0.152497589314355	17.3746769690928	-0.22014511745078	0.1790063267732	-1.22981752331974	0.218765444715104	0.813329025501658	-0.339721081500246	-0.322980721179048
PRKRA	-0.0414699294261873	0.247204428589113	0.866775546499354	9.72411865095957	-0.168587952485401	0.399805306523531	-0.421675124703425	0.673262163591193	0.960707902332397	-0.0677090765698828	-0.212065852712212
PLEKHA3	-0.102673482434095	0.119798443968161	0.391416209623771	10.4638258066917	-0.282486019145214	0.247219429655178	-1.1426529845944	0.253182697417482	0.832100290233945	-0.244041423000565	-0.457094629812022
TTN-AS1	0.196381650567137	0.259938815230796	0.44995393406694	14.3236322280765	0.272392232454271	0.409782354336983	0.664724162891286	0.506226936159688	0.919247922679549	0.617560407655146	0.736614301479908
TTN	-0.147053340096998	0.505993006718913	0.771339464203596	2.55552167453987	0.407041413541465	0.806317271988742	0.50481544632861	0.613688465825562	0.945305213931102	-0.371903353417389	1.02628492668752
SESTD1	0.370639612119295	0.340614541868242	0.276529025317515	2.75299845859958	0.355642634102345	0.657470889424051	0.540925293915127	0.588559075918862	0.93989234031331	1.11961157518703	0.915710792817393
CWC22	0.054081201624855	0.0843090034663099	0.521221178228962	20.7888105599309	0.0929037865547739	0.169222126076462	0.549004959982573	0.583002045969713	0.939254568039073	0.207581397827233	0.350481018518603
UBE2E3	0.0626504814156838	0.0860844192027361	0.466748533858705	36.9409843762934	0.0926899718646794	0.159438306717191	0.581353212870551	0.561002423617008	0.93345486116581	0.232270180397465	0.350021039226801
ITGA4	0.751577310686009	0.35057935455878	0.0320477057223194	2.45269560647772	0.861639272810737	0.643851051775037	1.3382587019704	0.180812119218613	0.789465088322649	2.21712364647959	2.00426076767906
ITPRID2	-0.209339648682006	0.154330973198291	0.174961390631851	13.0105614505615	-0.455595776018264	0.276137583003993	-1.64988688269817	0.0989660740911389	0.710897677924873	-0.551355205532589	-0.829505446558703
DNAJC10	0.121220795399398	0.0669958708528563	0.070392436294294	37.0601542918351	0.0946050606653764	0.142090620034386	0.665807923439858	0.505533879727622	0.918981192871238	0.401015953940968	0.354140967515609
NUP35	0.0183342498948799	0.175039341734313	0.916579268507093	8.70828754011437	0.0260441635223973	0.315145024262306	0.0826418363525227	0.934136334434148	0.992014179984777	0.104591562000603	0.206645989975859
ENSG00000272800	-0.000808713129655462	0.221613815529608	0.997088366144439	5.49999054168043	-0.0881850081955576	0.42414775693593	-0.207911056355954	0.835298416088352	0.981808120439666	0.0494391497327078	-0.0390950930468452
ENSG00000287621	-0.473044042693112	0.410096459801367	0.248707441906888	3.24684194958959	-1.04401617311305	0.686615613295854	-1.52052495296695	0.128379092219851	0.752009188838814	-1.31110872105238	-2.09537355607941
ZNF804A	0.0519686206605886	0.570115831554381	0.927369832164985	22.4179313258422	0.0243731851926158	0.930606455077695	0.0261906470341224	0.979105275910645	0.997309142690905	0.201494882581856	0.203051216256569
LINC01473	-0.0644577159602789	0.113779709411359	0.571044910385951	71.0188018590797	-0.142587012496811	0.185326427357861	-0.769383053078982	0.441665946043628	0.90253783528414	-0.133938733829818	-0.156130061037377
ZC3H15	0.467191384104902	0.121003593045183	0.000112937230663132	16.5327266166967	0.620148439834477	0.23279388152213	2.66393788264373	0.00772318226329152	0.421773787850221	1.39778497639566	1.48474182218439
ITGAV	-0.0538227681564904	0.114469663622305	0.638217549179717	101.685327622079	-0.141294069765821	0.187519041410063	-0.753491851831949	0.451154405861544	0.905557117106847	-0.103298595990638	-0.153348554857989
ENSG00000227227	0.627689620494239	0.221461065947776	0.00459245590632368	2.9787021223593	0.771533031046993	0.515537981765744	1.49655904770479	0.134508032732962	0.756029114726086	1.86019327182357	1.81041531554883
CALCRL-AS1	-0.923427578441386	0.588632608157707	0.116702173997728	10.5406462005328	-1.35152598388753	0.910020506722402	-1.48515992101682	0.137501466100478	0.756029114726086	-2.60869982073869	-2.75691905101141
WDR75	0.0117519441458572	0.103479537571577	0.909580408531854	16.0081982787071	-0.0676834698226221	0.211049032367719	-0.32070021389482	0.748437585178654	0.971549233392682	0.0856274110549974	0.00500984238800397
SLC40A1	0.0223419039166921	0.133422702176486	0.867014379660422	12.0951001672934	0.0505537808407637	0.278632197432216	0.181435531523819	0.856025731540152	0.983607782200895	0.116137934761956	0.259373500940913
ANKAR	-0.0393847818351304	0.122531393819971	0.747887545079081	29.2990645549023	-0.111365603273312	0.207976158853788	-0.535472930585298	0.592322870999921	0.940930767962209	-0.0617015990736361	-0.0889634800258138
OSGEPL1	-0.243813471043989	0.201477957576188	0.226231012155203	4.21506108690507	-0.432718070102223	0.40697416165373	-1.06325686216511	0.287665482093561	0.844511012446308	-0.650677053509906	-0.780288664677764
ORMDL1	0.181854456427609	0.0999058607742305	0.0687197026936956	25.1733551800008	0.203492395261545	0.179442463752938	1.13402586548143	0.256783698439248	0.834630968972788	0.57570639585707	0.588390162609022
PMS1	-0.0741383251165012	0.0840332610266333	0.377641753582356	64.3866461565504	-0.168816921631542	0.155077807070246	-1.08859497577931	0.27633253335297	0.839800380616503	-0.16182934546105	-0.212558433767518
HIBCH	-0.0821284486221129	0.153668478855007	0.593028747924084	41.4761486972798	-0.140188755352458	0.242447683971556	-0.578222703785058	0.563113772398964	0.93345486116581	-0.184849532309245	-0.150970693258056
NEMP2	-0.0934266193403321	0.225792448504567	0.679041006311489	3.58715734437886	-0.316326861831558	0.430409219144648	-0.734944438365411	0.462373332969732	0.91176069234084	-0.217400468573691	-0.529896394957239
ENSG00000284052	0.508633431357134	0.260825214401459	0.0511650324498229	3.1914810696496	0.704515583555651	0.497179881944702	1.41702351430626	0.156476052714692	0.777350290342264	1.51718283932583	1.66624075943279
NAB1	0.0177738680301483	0.0991670639531705	0.857755880028727	18.5258411515169	-0.0543904265512645	0.199079464448057	-0.273209628637794	0.784692078869637	0.976037898941744	0.102977056890213	0.0336071507729131
GLS	0.00822944375018498	0.0806203126811619	0.918695910501869	99.613603622877	-0.0492396304830583	0.142793185625161	-0.344831794791067	0.730220828685661	0.969479891106103	0.0754788048132709	0.0446880523079027
STAT1	-0.00717773695827259	0.110645526075171	0.948276343333011	39.2452175774261	-0.0671489647751726	0.191089325959452	-0.351400919114767	0.725287592954134	0.969479891106103	0.0310894811108896	0.00615972246912415
STAT4	-2.16993108002246	0.968799064056159	0.025102908550828	2.41704972506419	-2.31442290735594	2.46114411491496	-0.940384958901893	0.347020134588979	0.876044696409847	-6.19997641279298	-4.82839807212002
NABP1	-0.038136990472699	0.104877831703393	0.716132437734417	55.3000201190658	-0.13749396724915	0.181698724291243	-0.756713993372691	0.449221229442911	0.90467647454796	-0.05810661205115	-0.145173398774832
SLC39A10	-0.441921438703865	0.133749864835827	0.000952856241704841	56.3136463360783	-0.707676727792916	0.225148029700102	-3.14316198429781	0.00167133322374175	0.307483821293895	-1.22144200206716	-1.37180690219256
STK17B	-0.0422535831176151	0.105107415306186	0.687681210367969	19.2501398482324	-0.210753334014564	0.237946902738496	-0.885715811338723	0.375770685937271	0.883781381399171	-0.0699668457255505	-0.302776188497771
GTF3C3	0.185193583760146	0.0991744528628816	0.0618524891859765	14.28583633947	0.258115100735595	0.20724734743963	1.24544465308914	0.212968348184317	0.811175130071011	0.585326689592323	0.705899924773509
ANKRD44	0.012422794462901	0.0489354178567784	0.799602939900764	444.279162751917	-0.0483921993947546	0.0906295472775355	-0.533956097635166	0.593371908784973	0.941192959642365	0.0875601846391196	0.0465111298133673
ANKRD44-IT1	-0.0329761120783856	0.175782726847856	0.851193470699237	4.35195787457209	-0.116993397694515	0.351245310702384	-0.333081735555598	0.739072585887598	0.970336206597341	-0.0432377073521839	-0.101070547557657
SF3B1	-0.177027143966599	0.0769115285603551	0.0213521852237577	74.9218688971304	-0.314416123747776	0.141122984201615	-2.22795829840578	0.0258832959788202	0.542983742120451	-0.458260287092413	-0.525785826360623
COQ10B	0.0329969228308365	0.148205059907252	0.823812822647331	11.1325368254462	0.0322766626443838	0.274055521529557	0.117774173876306	0.906246593364687	0.989599468736613	0.146835899080328	0.220053958020631
HSPD1	-0.1439204550543	0.252294162938266	0.568374541610015	31.5807805387588	-0.224317211601673	0.377435000545261	-0.594320111483071	0.552298029741375	0.931449744541566	-0.362877260265491	-0.331956142428223
HSPE1	-0.299685162883554	0.308325466787822	0.331062151220564	14.8787408283338	-0.408373630231545	0.473607141218427	-0.862262399973406	0.388543138585152	0.887293870637789	-0.811647880152104	-0.72791649976202
MOB4	-0.114375123018909	0.159551998808794	0.473465601688297	15.04918582219	-0.222970362721865	0.281353818221637	-0.792490978552207	0.42807444996906	0.900400060401895	-0.277754788320095	-0.329058668014164
PLCL1	-0.578650827855993	0.261338313492034	0.0268161989042159	42.2264893019154	-0.916582619507963	0.383551212483968	-2.38972682049929	0.0168609089201406	0.477886888521874	-1.61537034168682	-1.82122590180359
FTCDNL1	0.241765710466283	0.140290230488363	0.0848297061287601	30.0081538375389	0.303021333241056	0.231900332018191	1.30668779386347	0.191318765848182	0.794819122304227	0.74831552527933	0.802506650046881
C2orf69	0.524384458031075	0.417929381180313	0.209580331635855	2.28627177172818	0.40462881612351	0.693611551221881	0.583365163701076	0.55964750385326	0.93345486116581	1.56256281084071	1.02109470869443
TYW5	0.171260276074254	0.183441758469648	0.350512936678913	7.20154024260928	0.0826241260569712	0.360090902669225	0.229453522553633	0.818516440600982	0.977417673661216	0.545183712313265	0.328366396957019
SPATS2L	-0.0979347465076967	0.256967805906365	0.70311658589482	48.4311852814686	-0.158547690712604	0.378507643789299	-0.418875796338901	0.675306906706779	0.960707902332397	-0.230388744619145	-0.190466249346701
KCTD18	-0.0521837890526392	0.226541076030627	0.817819631659626	6.60281854879313	-0.145035649558054	0.412858091235122	-0.351296614108155	0.725365834832404	0.969479891106103	-0.0985765657010633	-0.161397811072764
SGO2	0.104743569732308	0.22941815036816	0.647986022468003	3.59473339972951	0.138204334165773	0.448135042462869	0.308398855412481	0.757778852804914	0.97330496040852	0.353543744865613	0.44793603341563
BZW1	0.793345438117431	0.288220927676646	0.00591312838854244	4.45980804057752	1.07688698434161	0.499395005557637	2.15638316834814	0.0310537578724924	0.571215720726126	2.33746097256664	2.46732291681519
CLK1	-0.215309193619245	0.089071369677803	0.0156375848074673	44.1012352604978	-0.353804506730542	0.16716731611719	-2.11646938497543	0.034304906334864	0.58976600389762	-0.568553943419111	-0.610522008433249
PPIL3	-0.27827229623206	0.170342608221936	0.102342113645063	6.67788868006161	-0.432027994046506	0.325914308446437	-1.32558768624149	0.184976307169969	0.792757054610522	-0.749955693425993	-0.778804104869183
NIF3L1	-0.186067514111317	0.354691535328418	0.599868472000707	2.57695783577445	-0.273052457817112	0.602304109935991	-0.45334649608506	0.650299256925571	0.95461323440699	-0.484306318766654	-0.436800220400976
ORC2	-0.0428263429330031	0.115751825960388	0.711394287379118	23.2607570334726	-0.0772822750170152	0.216471067002927	-0.35700971999168	0.721084529109809	0.969479891106103	-0.0716170127048355	-0.0156400559586138
ENSG00000183308	0.131472270388162	0.260004103996483	0.613099146892482	5.35106518414427	0.0594220828319568	0.468469769668965	0.126842939884779	0.899064709084539	0.989599468736613	0.430551275834955	0.278451868604027
HYCC2	0.0171935291169588	0.124776373415261	0.890402634075948	29.5204554956521	-0.0232910435891603	0.21281255131799	-0.109443937610419	0.912850385853798	0.989599468736613	0.101305053922109	0.100511216831584
CFLAR	-0.102530929571215	0.0643190141857499	0.110913677031375	123.484703178881	-0.21125973898224	0.126639257770172	-1.66820101998417	0.0952758284986105	0.707686562632385	-0.243630716765932	-0.303865616910262
CFLAR-AS1	0.35889029487145	0.195654430711371	0.0666084333637542	3.7933096368598	0.312708743254277	0.39787186458621	0.785953396276204	0.43189479048808	0.901598552534038	1.08576084957632	0.823347163836231
CASP10	-0.137929962384281	0.0932003146575692	0.138891869260684	21.8114638117238	-0.30970926657853	0.178825592960242	-1.73190683420458	0.0832901517414334	0.698336085955066	-0.345618170280244	-0.515659970057823
CASP8	0.0186016751746557	0.082345652932449	0.821281160783802	24.9866535638423	-0.0220836744688602	0.164358852041088	-0.134362549960738	0.893115893858551	0.989206622966481	0.105362035686529	0.10310862860275
ENSG00000289698	0.14478576857135	0.261522618283483	0.579834704142974	2.2762117535933	0.189134993193401	0.469720697729656	0.402654160456554	0.687202660339749	0.962175335160341	0.468908532210883	0.557503100394041
TRAK2	0.114640814118931	0.133633777577064	0.390962576278188	13.5642371263731	0.122873141876668	0.26683797632776	0.460478465500511	0.64517282505939	0.952890039189497	0.382058499975756	0.414954057441435
STRADB	-0.265017264488007	0.260962778333327	0.309850087495048	2.72389705268387	-0.469678191656823	0.585194522425037	-0.802601824963235	0.422204913201743	0.898082866860646	-0.711766883551834	-0.859800930790525
ALS2	0.263940781636418	0.140679826839878	0.0606304658174362	7.43425832763556	0.167448007580666	0.316431283028236	0.529176527611918	0.596682997927248	0.942610861180661	0.812203684373496	0.510847913703813
SUMO1	-0.15944216787417	0.165042762581614	0.334011258280308	7.38711712222493	-0.323261695497246	0.337944842502145	-0.956551646427903	0.338793604628279	0.873931618399916	-0.407596560169488	-0.5448152944814
NOP58	-0.0564599889302422	0.143302569309867	0.693587342105059	22.8522745236222	-0.122608107292418	0.258109688435526	-0.475023266408864	0.634770389897988	0.950757412182008	-0.110896640617742	-0.113149465724492
BMPR2	-0.0187831466707126	0.102466688319084	0.854554956666899	93.2651749683105	-0.0734366977659634	0.166247162227924	-0.441732037899582	0.658683123155363	0.958423640830277	-0.0023466353449569	-0.0073670701327664
FAM117B	-0.169903999454771	0.207080772866801	0.411947020037687	19.0582823366553	-0.252249170060971	0.32334489320501	-0.780124181213022	0.435317784400351	0.901934252280631	-0.437737936280962	-0.39204613187226
WDR12	0.200288504812674	0.182999681120512	0.273746876576009	9.55513725298956	0.258164588856598	0.322585635090455	0.800297845823814	0.423538250888668	0.89870632994393	0.628816368174125	0.706006388510127
CARF	-0.227190732272383	0.128118569876778	0.0761815009750614	17.0503249453007	-0.348210635882555	0.241784165766978	-1.44017138085935	0.149818917990614	0.771040720518103	-0.602785609506274	-0.598487920644645
NBEAL1	0.0804377461342557	0.0848392217382211	0.343068468342097	33.2333377082561	0.11046798531894	0.156684771313811	0.705033325144873	0.480789497564886	0.912616230801594	0.283516717081442	0.388266858701263
CYP20A1	0.0213919631164296	0.0914065317714906	0.814960903154519	33.9556556984849	0.0336508058799883	0.162170434833278	0.207502717215895	0.835617270822449	0.981808120439666	0.113401079104918	0.223010150750274
ABI2	-0.191991400332404	0.203911306249927	0.346426319371726	20.7030902199653	-0.29133056397319	0.32852425001619	-0.886785568976516	0.375194358544595	0.883781381399171	-0.501373510228851	-0.476121888717796
PARD3B	-0.0429114688916729	0.13338848411603	0.747677742473839	56.9816101144219	-0.161775663079569	0.227065092382086	-0.712463819878341	0.476177607915046	0.912611095092258	-0.0718622674212158	-0.197410582510424
NRP2	-0.00412759524328743	0.107295613493084	0.969313448225361	61.2091087860955	-0.0761389917218138	0.191471931106806	-0.397650931296777	0.690887512027582	0.963221478408825	0.0398771840973478	-0.0131805119477524
NDUFS1	0.0581044198802551	0.106949984259623	0.586932961635395	22.0684089709545	0.0474003222541749	0.209783718159261	0.225948527703137	0.821241453971992	0.977417673661216	0.219172612394234	0.252589469185443
EEF1B2	0.275295387754239	0.156943016687864	0.0794115810931615	12.08423654011	0.371303287906635	0.283662048672702	1.30896357000882	0.190546691208029	0.794283700697342	0.84491721555187	0.949401538962451
FASTKD2	0.140417419805998	0.1864887039803	0.451477543253927	10.7521725435112	0.149248660097489	0.315112678357148	0.47363584631251	0.635759608733799	0.951351024179938	0.456322968955716	0.47169567882755
KLF7	0.0792533884735591	0.105565722955854	0.452803570625381	41.9626200068396	0.0849694387670252	0.180700756696024	0.470221820431895	0.638196546075474	0.952047718121988	0.280104487642788	0.333411865436985
ENSG00000223725	-0.386645106758712	0.169119040158508	0.0222407776728416	11.921524977807	-0.654470448871291	0.313245936987587	-2.08931823718188	0.0366790857945159	0.601099483285911	-1.06218645504507	-1.25734429680756
CREB1	0.0380356429048491	0.0522946385108045	0.467021675804467	60.2209319742971	-0.0131940734153045	0.0956199514480762	-0.137984523266248	0.89025264918166	0.988685683854173	0.161352855858038	0.122232816913722
METTL21A	-0.0952665737497655	0.135919129501058	0.483361494414978	26.9076091825509	-0.178183015065894	0.239442668701195	-0.744157321802372	0.456781304081109	0.908734417707604	-0.222701524842416	-0.23270769957794
CCNYL1	-0.00617081871359919	0.164502951265025	0.97007684978736	10.8393864626353	-0.0889159896022679	0.304283395992257	-0.29221439872628	0.770122703261848	0.97478618640638	0.0339904933564399	-0.0406676524889989
PLEKHM3	-0.29988380089098	0.146805878813987	0.0410798290919953	22.7354528380114	-0.486618967533398	0.264435222457997	-1.84021993367655	0.0657359545907334	0.6747364742647	-0.812220172187752	-0.896245602046948
IDH1	0.102876147349425	0.126537650345215	0.416213356746031	31.9454649949036	0.132661662047726	0.226166263903566	0.586566978460989	0.557494565735275	0.93345486116581	0.348163551161691	0.436012089394643
PIKFYVE	0.00373375863218856	0.0487333685499686	0.938928983399752	59.5744566691648	-0.0307314828554669	0.100738718942249	-0.305061283071155	0.76031947817136	0.973371468471534	0.0625263753102422	0.0845046085723434
PTH2R	0.685752524544136	0.510264846975857	0.178975911192297	4.16696123273713	1.06375439617808	0.812873647734421	1.30863437281168	0.190658231761316	0.794283700697342	2.02747715663946	2.43907079531538
RPE	0.00859157643927345	0.129316694048206	0.94702890856901	15.8205409485905	-0.0604392816594921	0.2349419976721	-0.257251927106899	0.796984300419229	0.976382322472195	0.0765221381435757	0.020594255879361
KANSL1L	-0.194306841144615	0.115976251033538	0.0938553875064713	50.0996540841875	-0.335496922551096	0.196808458918802	-1.70468751391176	0.0882527197810388	0.698336085955066	-0.508044480971117	-0.57113692407936
KANSL1L-AS1	0.236189799162119	0.122156952621638	0.0531753068137674	15.1242434642067	0.289884702538357	0.22799236848256	1.27146669192364	0.203562669690652	0.805148796451789	0.732250877469987	0.774245831837313
ENSG00000273118	-0.0759945333357207	0.21342126654002	0.721782448539213	23.5295561116481	-0.276072146141564	0.369536840954356	-0.747076111352218	0.455017619137354	0.908074325838381	-0.167177230259774	-0.443296472348543
IKZF2	0.20066681384743	0.109751813950047	0.0674941912562833	40.1851435654935	0.213350819624286	0.179382198850436	1.18936450211635	0.234296263221332	0.823841508217496	0.629906306854085	0.609598579367738
SPAG16	-0.281965604934897	0.436143151081199	0.517956995787401	5.19908164291712	-0.613628948022726	0.667321049713837	-0.919540824144337	0.357812762632373	0.882209868452041	-0.760596412104204	-1.16948202397606
BARD1	0.199616092821458	0.166244170869263	0.229851916076174	13.9853088900188	0.283699247328718	0.32212536762436	0.880710666846792	0.378474441854468	0.883781381399171	0.626879095281421	0.760939069305951
ATIC	0.356393983616666	0.213367990745034	0.0948549919404975	7.93951024841905	0.459437595918502	0.37179118778173	1.23574095088081	0.216554870417925	0.812366391176721	1.0785687765782	1.13900477232713
MREG	0.307442211136968	0.253561746765337	0.225323165126168	4.10076661120904	0.304353790615057	0.519517023080065	0.585839880300037	0.557983121144804	0.93345486116581	0.937534792780385	0.805373164031392
PECR	0.125870246147369	0.176604078976729	0.476015579030706	8.10904813125425	0.12460098805623	0.318944787289612	0.390666325400981	0.696043893084742	0.964922087743414	0.414411394560202	0.418671170899201
TMEM169	0.628204309967884	0.315285306534443	0.0463168034433366	3.45115286865412	0.753375681612734	0.523235356021451	1.43984092998075	0.149912408301977	0.771145331138524	1.86167613348945	1.7713534310259
XRCC5	0.106628030839531	0.0511055765497392	0.0369400037349831	98.7861623388156	0.103532402647179	0.0999482972742914	1.03585959411647	0.300267650418217	0.84847560259504	0.358973028501339	0.373346347841215
SMARCAL1	-0.0656351024070331	0.104704291666967	0.530749944081049	19.6190207348246	-0.13056188468899	0.20211270073924	-0.645985552671613	0.51828871185057	0.925511662889391	-0.13733087864182	-0.130260417700764
RPL37A	0.131856658875748	0.138694144135635	0.341756190120503	39.8098154025688	0.155026789831939	0.224159726920858	0.691590732918195	0.489194382991541	0.914675340840389	0.43165872990626	0.484126162542298
DIRC3	0.327494977078926	0.522986280450329	0.531182553025802	39.1580034586384	0.395885929875345	0.786877973758386	0.503109685463001	0.614887157498763	0.945305213931102	0.99530842024469	1.00228614777207
TNS1	-0.22678607279605	0.315491191191564	0.472242663237672	2.39818925513146	-0.257413407720533	0.586933330755357	-0.438573504403394	0.660970598906749	0.959062515484187	-0.601619753090095	-0.403155950286955
ARPC2	0.0660158595023852	0.0606006339367177	0.275995505864235	102.212527820312	0.0549547086304546	0.112029647888082	0.490537189631754	0.623753820203925	0.947410394150508	0.241966104661499	0.268841211728606
AAMP	-0.355242103740655	0.191653410109324	0.0638013809695427	4.934178700872	-0.496759866434718	0.379409580340459	-1.30929710838866	0.190433728757319	0.794283700697342	-0.971711883962104	-0.918061705948912
PNKD	0.160098229086102	0.262247234279098	0.541540005483657	14.0140822306903	0.180090452410451	0.40999380319502	0.439251644798123	0.660479207562142	0.95882330846431	0.513024959436025	0.538045590425106
TMBIM1	0.154172700211153	0.088470569773056	0.0813958337614504	20.5574278273481	0.192372580177065	0.178081201360644	1.0802520350673	0.280029962473043	0.841355705547441	0.495953035356265	0.56446811747138
ENSG00000288819	0.282991941028195	0.194054369489397	0.14475438611012	17.2136440782727	0.42903515399828	0.325637042766343	1.31752564251767	0.187662491571491	0.792757054610522	0.867091603010228	1.07360003471371
SLC11A1	0.0157312763065797	0.134006921911365	0.906549803357313	342.7424152488	-0.0364756580712368	0.204304600884619	-0.178535666418185	0.858302313370922	0.984278085500452	0.0970921862623555	0.0721471711737704
CTDSP1	-0.281952529621425	0.167557494364152	0.0924290969593159	18.7699592244538	-0.422441449375403	0.289393101034302	-1.45974955126981	0.144358918112455	0.760174340580079	-0.760558741077092	-0.758180582571926
USP37	0.123179794710394	0.0748549476662902	0.0998502873019014	29.9904381500875	0.115553202480398	0.13767226775276	0.839335360465736	0.401281145698721	0.891923929916601	0.406659988121783	0.399206680411149
CNOT9	0.013132743369885	0.181356653239045	0.942272519646591	11.5595334976359	-0.00361026360593688	0.300335108567077	-0.0120207844602708	0.990409032652246	0.997507643268914	0.0896056043976458	0.142850455706138
ZNF142	-0.108398932736384	0.129563009570014	0.40278915481533	10.573159976814	-0.180693484715914	0.24775775063005	-0.729315164738174	0.465808898078747	0.911761940632984	-0.260536904660664	-0.238108469988978
BCS1L	-0.665917647956389	0.313643386051914	0.0337397638134124	2.89790730729079	-1.00661411882862	0.569093151061426	-1.76880378361815	0.0769266251354522	0.692997118741595	-1.86679305160464	-2.01491056060375
TTLL4	-0.01667679598879	0.120892749141537	0.890282279182026	25.7718975802459	-0.0893713808672368	0.212347911538209	-0.420872426857637	0.673848240596676	0.960707902332397	0.00372192995714733	-0.0416473351827406
CYP27A1	-0.00833354718494425	0.226385207540007	0.970635416882318	30.9518216417954	-0.101076852030185	0.344341169666639	-0.293536936428598	0.769111771041998	0.97478618640638	0.0277594991199542	-0.066829301554487
NHEJ1	-0.110294416833667	0.155894420204067	0.479259341154457	10.4857514252303	-0.184136025917962	0.278692100521521	-0.660714909297339	0.508795160566435	0.919998131536872	-0.2659979464151	-0.245514404835728
CNPPD1	0.0883965076199573	0.230985976251214	0.701948074914723	3.83175673799786	0.138003372124717	0.443629642527644	0.311077887713775	0.755741410813418	0.97330496040852	0.306446547434176	0.447503704012617
RETREG2	-0.411777132054685	0.408237012265161	0.31313209558051	2.4634228031782	-0.718562888462903	0.731094070958509	-0.982859685239716	0.325676501805832	0.863432150510994	-1.13459383620514	-1.39522628686259
ZFAND2B	-0.27057940810124	0.363793757985344	0.457014759729899	2.85784044322936	-0.394560903130083	0.650950924690338	-0.606130029414704	0.544428411578862	0.930442092828314	-0.727791865539058	-0.698201196163468
ANKZF1	0.0391730350079199	0.379343275089686	0.91775233563876	6.33618700541458	-0.0398429037584764	0.593891573262008	-0.0670878415392146	0.946511773134567	0.992014179984777	0.164629773757237	0.0649032194796365
GLB1L	0.278980603793054	0.275768812017498	0.311707016924754	2.24247613725841	0.65791397926806	0.53928090235907	1.21998382733383	0.222471005792593	0.814607348887929	0.85553461861578	1.56598678283472
DNPEP	0.0538728237948698	0.161927642538845	0.73936309402424	9.44334756431502	0.0233421778969462	0.294811652129912	0.079176578430015	0.936892173801529	0.992014179984777	0.20698104458139	0.200833211471699
GMPPA	0.285075745360578	0.325195063783704	0.380687644659699	3.49486284920299	0.345165729436564	0.573374962365682	0.601989539292836	0.547181100572787	0.930456373823213	0.873095210470469	0.893171840108784
STK11IP	-0.0443938224319876	0.317386969383977	0.88876044678739	5.01353165424326	-0.164599754924631	0.530597112407957	-0.310216077463453	0.756396645167868	0.97330496040852	-0.076133046896547	-0.203486047981492
FARSB	0.266661037725493	0.169423758687347	0.115503768216378	16.0336075403658	0.337972559427184	0.309272494419554	1.09279863397324	0.274482221541499	0.839800380616503	0.820040960405771	0.877697181911699
ACSL3	-0.154221765651298	0.111240514286457	0.165630512115796	28.6258527469457	-0.246203811821702	0.202170741797836	-1.21780139713737	0.22329945327623	0.814950220751891	-0.392556162544991	-0.379040759788794
AP1S3	-1.01872181475889	0.439669822780418	0.0205028848993851	4.04783055576269	-1.48565396252237	0.705903543625593	-2.10461326612968	0.0353249858992459	0.59624608329786	-2.88325016079843	-3.04546841399512
WDFY1	0.0483191993241872	0.0840731437807757	0.565475190877671	30.167858960914	0.0391327495333787	0.156142043482817	0.250622757717944	0.802105785045391	0.976928598758644	0.190980606927325	0.234803449696534
MRPL44	-0.158117621005322	0.361300484828629	0.6616511293741	2.54845758486543	-0.146887361453316	0.635007927623354	-0.231315791604479	0.817069479406395	0.977417673661216	-0.403780434375103	-0.165381396699307
CUL3	0.116271466090046	0.0491462200520622	0.0179898369651917	81.1362026768745	0.126395088764716	0.0983192110342464	1.28555841157727	0.198597218877042	0.802023683871942	0.386756539127853	0.422530817647263
DOCK10	0.0354104465132462	0.0585540161729764	0.545346195937358	432.373913484525	-0.0135397380001814	0.105148630010077	-0.128767612082857	0.897541533938825	0.989599468736613	0.153789454440592	0.121489189098054
RHBDD1	0.0794207824011198	0.0690876727684388	0.250323009933001	52.021860004203	0.107477433294829	0.126139301110641	0.852053502346245	0.394184397628123	0.890039321122625	0.280586762977705	0.381833287642415
MFF	0.327283723819918	0.142787023782833	0.0218992323697253	31.9758872424133	0.457841863908003	0.243769581332803	1.87817471484656	0.0603572679709574	0.6747364742647	0.994699782657142	1.13557187592618
AGFG1	0.0992876924225422	0.0818633275888596	0.225188316802286	84.9582215973761	0.072214075767237	0.139201319920376	0.518774360821749	0.603918099313001	0.943761031583063	0.337824924624171	0.305971267989118
PID1	-0.585764926497141	0.341403889906189	0.0862071642109196	24.2999263571456	-0.886227380314187	0.472436166015082	-1.87586692989523	0.0606735546680126	0.6747364742647	-1.63586663061911	-1.75592271136017
TRIP12	0.0353129992209175	0.0363294268592673	0.331039644107099	114.794857902166	0.00148439013792897	0.0776673713895584	0.0191121459548781	0.984751642129534	0.997309142690905	0.15350870097343	0.15381057832468
FBXO36	-0.298249586710399	0.470999068118983	0.526585056208772	2.47771552287083	-0.400458841886017	0.786067950503399	-0.509445578629129	0.610439935301009	0.945305213931102	-0.807511870024396	-0.710889424885492
ENSG00000225963	0.305468040892287	0.102577556446465	0.00290209101442462	20.0208930740229	0.352494381946624	0.193767953039088	1.81915727765116	0.0688874386212387	0.6747364742647	0.931847049922495	0.908937961650539
SP110	-0.0369652334623421	0.0710535937078853	0.602893250273152	89.8650895377588	-0.0989923589400871	0.123184307980542	-0.803611763242795	0.421621227375376	0.898082866860646	-0.0547306860970451	-0.0623449340167547
SP140	-0.204024528499121	0.0975690052737833	0.0365209548148331	47.3527279580816	-0.353338922017075	0.164601412880214	-2.14663359101426	0.0318224634860157	0.573348316483086	-0.536041917866299	-0.609520396585718
SP140L	0.0823708897603068	0.0652559935816018	0.206850508211708	38.2648342528244	0.0842637797445861	0.130250577295914	0.646935940661122	0.517673403707366	0.925214376704006	0.289086258959592	0.331893782010388
SP100	0.0422204774355468	0.0533205593449839	0.428463537524676	248.571699152252	0.0112036660640901	0.0918510116589837	0.1219765124165	0.902917619729626	0.989599468736613	0.173409699880259	0.174719645215129
ENSG00000235419	0.426764207711034	0.216857477359111	0.0490740376511072	3.09767860711711	0.58866823328686	0.421670869967908	1.39603723001226	0.16270328421196	0.780076845308686	1.28131103782911	1.41701849079325
LINC01907	-0.0805762944433217	0.184504331014721	0.662316140844834	5.0186236888382	-0.150175802137713	0.376350499754505	-0.399031759584942	0.689869802852479	0.963221478408825	-0.180377651594524	-0.172455815283335
CAB39	0.113801738042582	0.0460701945506749	0.013504454976826	188.806491761627	0.113898944494944	0.0851887181017152	1.33701911512449	0.181216397391333	0.789692473104643	0.379641054482725	0.395647877148983
PSMD1	0.231291016310696	0.078292050158686	0.00313472448278819	50.4751980997123	0.285091312073545	0.146829644279599	1.94164682120092	0.0521798705988661	0.657848125168983	0.718137091057386	0.763933816557346
NCL	-0.120337272444594	0.152548169156605	0.430201026227648	14.770560631956	-0.230830581251333	0.285713919980327	-0.807908068557624	0.41914350614066	0.897698447783923	-0.294932219144503	-0.345968346909465
PTMA	-0.232161067548675	0.169591043356335	0.17101599467006	37.3762631076887	-0.334662995984124	0.271471576990444	-1.23277361001923	0.217660239777493	0.813209458394356	-0.617105544195402	-0.569342898834784
PDE6D	-0.0245434042764747	0.101849681954045	0.809573144550131	17.5078810476494	-0.0710927508754906	0.184413764482131	-0.385506749320651	0.699862006942248	0.96538501286503	-0.0189423996388696	-0.00232453993886179
COPS7B	-0.0920926591885338	0.105900091672845	0.384509025906012	13.718536168805	-0.225198469377867	0.241382981916871	-0.932950896494529	0.350845321869181	0.877979072241904	-0.213557222355922	-0.333851991247637
DIS3L2	0.044414097586483	0.0548315321888083	0.417934342456379	57.0302183665745	0.015877768836638	0.110663900055285	0.143477401652264	0.885913157455326	0.98768342474108	0.179729695524012	0.184775037022761
TIGD1	0.243048607335834	0.266377283769438	0.361546388857612	3.29957553574747	0.32555075345088	0.492293745194993	0.661293702445746	0.508423979330307	0.919998131536872	0.752011654084259	0.850974165296889
EIF4E2	0.106788951217096	0.127201563168665	0.401174506552648	13.245703053821	0.126579424976137	0.23813935552851	0.531535095050605	0.595048028255673	0.941712645317536	0.35943665301936	0.422927379922499
GIGYF2	0.0529260778817724	0.040648414406173	0.192900892408663	90.1187195125041	0.0150133215283558	0.0946728775282641	0.158581020460413	0.873998983033094	0.987098018554458	0.204253393650593	0.182915352543232
ATG16L1	0.0437135928761124	0.124378725247197	0.725246616557408	12.6228988260039	0.0195122787413916	0.25827590071877	0.0755481974395979	0.939778551063446	0.992014179984777	0.177711485253614	0.19259395391429
DGKD	0.228326410725819	0.102114021741836	0.0253521187722876	31.7745804363469	0.2665474705668	0.176247191434062	1.51235017362828	0.130444803367362	0.752009188838814	0.709595824524131	0.724040472092583
USP40	-0.0449561099918782	0.0931803831755144	0.629476902759145	32.0376713759934	-0.0751527124096288	0.176086020872451	-0.42679544939042	0.66952832127648	0.96067011000906	-0.0777530424675799	-0.0110587304212464
ARL4C	0.631537772496468	0.783064898659188	0.419957602432272	2.26649559741041	-0.277388678206524	2.30732005824754	-0.120221153201089	0.904307961471401	0.989599468736613	1.87128010647003	-0.44612872623441
AGAP1	-0.837161985898622	0.303126873714294	0.00574917025609251	16.9879365728034	-1.26039740817851	0.461568723392561	-2.73068200746902	0.00632034229548361	0.402027270273826	-2.3601617277405	-2.56087425306484
COPS8-DT	-0.446162377948181	0.319838114049235	0.163026956963016	3.4862390325091	-0.488082223260629	0.53440686248665	-0.913315785260563	0.361076482663505	0.882209868452041	-1.23366048827046	-0.899393502375217
LRRFIP1	-0.00190284860692254	0.0545443702496909	0.97217044382282	143.562729899957	-0.0505493505172235	0.099905091717657	-0.505973716135326	0.612875101292612	0.945305213931102	0.0462868576428248	0.0418704531358893
RAMP1	-1.20012219127324	0.793790492330464	0.130562398519785	6.17723799154119	-1.99110073368209	1.19433702876697	-1.66711797903284	0.0954909477840777	0.707788037724458	-3.4058791988553	-4.1328354594448
UBE2F	-0.150503886723152	0.0875859698897859	0.0857316802455845	55.1905783793949	-0.251707152656291	0.157878129574696	-1.59431298897675	0.110865949879531	0.724739202255368	-0.381844655076452	-0.39088009046585
SCLY	-0.144408044302134	0.11158432614423	0.195609934920501	15.008932585829	-0.243835470168533	0.221007987642101	-1.10328804297969	0.269902097478082	0.838093648104241	-0.364282044006621	-0.373945749170539
ILKAP	0.137886935644206	0.086770660260764	0.112038651775534	27.5671503678068	0.20800202758139	0.174044335252738	1.19510943737031	0.232044275242791	0.823841508217496	0.449032441070892	0.598091729324826
PER2	0.234865494228731	0.287941796399794	0.414688883472108	4.87553079665762	0.249990845829064	0.500225122743963	0.499756678468587	0.617246418021716	0.945305213931102	0.728435448711072	0.688422224730187
TRAF3IP1	0.0707769199425743	0.187373187027833	0.705629410838912	9.63728809487314	0.0963810078081938	0.311877410964225	0.309034910576609	0.757294970903881	0.97330496040852	0.255683101758193	0.35796156051916
ASB1	0.085733874797709	0.202806665491487	0.672487180677404	7.30138535446015	0.0293731805340869	0.388464594746734	0.0756135332056124	0.939726569348641	0.992014179984777	0.298775288656606	0.213807700365159
TWIST2	0.0335872268542762	0.266478745845276	0.899699531682316	6.27023890009077	-0.107345767109866	0.50881338886464	-0.210972764198278	0.832908524042811	0.980702814941844	0.14853661233054	-0.0803156112062974
HDAC4	0.0297833041190573	0.0650808850699514	0.64721454708576	115.562793074828	-0.0134127893391562	0.113417177942623	-0.118260651362192	0.905861134220658	0.989599468736613	0.137577205750738	0.121762293603491
NDUFA10	0.082890091355469	0.196026194013092	0.672403159337179	22.892500508976	0.100750900971208	0.312093549805553	0.322822759502656	0.74682947549658	0.971549233392682	0.290582120409558	0.367362506550916
ANKMY1	-0.0593172624403297	0.0633343469648006	0.34897805818877	46.0795861078883	-0.147782854712931	0.11830981710007	-1.24911743027996	0.21162212629996	0.809324096952678	-0.119128674832534	-0.167307870297495
RNPEPL1	0.21599134260309	0.158942130584512	0.174168545883931	11.7892480511526	0.300473123543372	0.292949601412744	1.02568196745907	0.305041516910519	0.85107563404192	0.674057503649488	0.797024689515608
CAPN10-DT	0.0644649972984502	0.273343145103991	0.813557537827918	3.03725254858527	0.00700636258033742	0.496509739190663	0.0141112288990709	0.98874124198209	0.997309142690905	0.237497946229991	0.165689991157765
CAPN10	0.232652040304776	0.148581425816844	0.117390333778182	6.03723880268147	0.314950402301807	0.302133223068703	1.04242227684504	0.297215942764001	0.84751887329654	0.722058310376037	0.828169642313686
MTERF4	0.139570124580768	0.162581202643471	0.390636249857118	16.0578848837823	0.181539762005109	0.273281470644306	0.664295905525899	0.506500941113592	0.919324938752757	0.453881843435355	0.541163488454743
PPP1R7	-0.0906292171844992	0.172187189266678	0.598651140412424	9.41902047823487	-0.177909783606931	0.317371827010832	-0.560572074977716	0.575089292692626	0.935118967136729	-0.209340928533841	-0.232119897061021
HDLBP	0.153224159865388	0.0526667513287025	0.00362221908778479	57.1292520577003	0.163825523098123	0.105829313305546	1.54801649922014	0.121618324164837	0.747756537839654	0.493220214520988	0.50305486708897
SEPTIN2	0.0405450537041673	0.0551521516018154	0.462248704222409	68.2175837036989	0.0228598540839393	0.106753569986215	0.214136670903757	0.830440479736147	0.97986344906665	0.168582669694909	0.19979558881898
FARP2	0.0913326777890961	0.124165290850651	0.461990391642591	37.4112073737932	0.0883273852820992	0.209211773774895	0.422191273886606	0.672885410265689	0.960707902332397	0.314905889253386	0.340635811832956
STK25	0.0586531167266704	0.265891838251515	0.825411582311877	8.87274791489131	0.0883678618708269	0.424427657597093	0.208204767736211	0.835069086049915	0.981808120439666	0.220753452029394	0.34072288907077
THAP4	-0.304650744166748	0.206336125481908	0.139815624376067	6.58551213606927	-0.475866655943074	0.379525261875404	-1.25384711834887	0.209897579163209	0.806117623181234	-0.825954118205716	-0.87311416674487
ATG4B	-0.351758083607547	0.146141187379016	0.0160853013469534	28.6555985487652	-0.57262080313597	0.250635874788449	-2.28467215086147	0.0223320587739677	0.530759922960735	-0.961674142444004	-1.08126125002082
DTYMK	-0.0895756207150567	0.191738468340143	0.640373925653788	3.75072705744072	-0.140448558287218	0.374270753484825	-0.375259239412924	0.707467677035409	0.96617918065473	-0.206305432577849	-0.15152960700662
ING5	-0.513670213995027	0.234687030281303	0.0286153328306413	12.5806386202299	-0.796657967497795	0.384374188786149	-2.07261046849591	0.0382085460001365	0.601644980984229	-1.4281559799139	-1.5632321387142
D2HGDH	-0.0951824715242096	0.0757546949528989	0.208950543086306	27.4787007299077	-0.147555399835279	0.149408881885955	-0.987594565816438	0.323351248735776	0.862440159762647	-0.222459219583269	-0.166818546886213
LINC01237	-0.00512987661960237	0.170554883431599	0.976005188368275	8.52471726470073	-0.0548827078044121	0.31042853440864	-0.176796594774906	0.859668163897294	0.984425550279168	0.0369895310415431	0.0325481066909077
ENSG00000291147	-0.0581448822470879	0.150654812472844	0.699535383709261	17.1894215724714	-0.190179605986975	0.275126339243393	-0.691244635137355	0.489411818170116	0.914675340840389	-0.115750953438541	-0.258515951543611
LINC01266	-0.979305726716199	0.374748200813839	0.00896891794521596	14.3330941371383	-1.52117884309457	0.533781820181941	-2.84981388571097	0.00437448182858246	0.375557115481234	-2.76968924888882	-3.12189304786727
TRNT1	0.259666630121734	0.0800563845603133	0.0011805141436323	21.9222175246333	0.281690301624737	0.17030602254505	1.65402431114979	0.0981225731984267	0.710897677924873	0.799889510954722	0.756617226771286
CRBN	-0.07564345928415	0.155161975465032	0.625894927748524	14.6734904711414	-0.141530242202615	0.28872280111027	-0.490194198928409	0.623996485407289	0.947410394150508	-0.166165757751366	-0.153856632344021
ENSG00000223727	0.0933263720139883	0.21095946144953	0.658206959668361	18.8013540795192	0.07755934291587	0.344321845789973	0.225252460348331	0.821782880441339	0.977421586556784	0.320649882264627	0.317470534931139
SUMF1	0.151457107121146	0.0879929758654545	0.0852071226960457	176.587762564968	0.124073915624978	0.153421257127625	0.808713981021329	0.418679684347327	0.897698447783923	0.488129193798406	0.417537280596581
SETMAR	0.191937043794675	0.225111636234786	0.393864251018276	2.78649232816279	0.153199704439917	0.486679657004273	0.314785510828475	0.752924513578558	0.972972145279714	0.604755138963496	0.480195555883265
ITPR1	-0.00950494764489991	0.188013613031685	0.95968046318658	77.3364359332467	-0.0932626118612891	0.292416348224136	-0.318937748958563	0.749773718420295	0.971549233392682	0.0243846004161604	-0.0500185358523121
ENSG00000235978	0.19799343166126	0.159019945986811	0.213100317243843	9.13517784507044	0.208775355958484	0.290571834817282	0.718498253933547	0.472450124110598	0.912611095092258	0.622204078296661	0.599755389754655
BHLHE40	0.509664492191074	0.282827205236883	0.0715399161156168	5.87123489838212	0.706087057476196	0.503636131452327	1.40197855828982	0.16092164965133	0.77989983090866	1.52015340830796	1.6696214694333
ARL8B	0.182726823703315	0.0866632936928304	0.0349904858454889	51.9761009999798	0.223409352313031	0.163753684151466	1.3643012276071	0.172472779704486	0.783794416252073	0.578219755966323	0.631237488933279
ENSG00000233912	0.514423223223272	0.162017526284483	0.00149780490077018	5.21623102394965	0.710127406501778	0.335771186951936	2.11491466241691	0.0344372212785306	0.58976600389762	1.53386369419334	1.67831346754905
EDEM1	0.121197957801336	0.110875004041305	0.274347952333721	21.6065581724544	0.1581973832234	0.212695141802641	0.743775254491661	0.457012453081246	0.90879194519203	0.400950156988744	0.490947056383374
LMCD1-AS1	0.087548483317662	0.448178544271931	0.845124537688266	11.4516737009923	0.0612937831543631	0.634632105891024	0.0965815983550131	0.923058670552204	0.991090031554491	0.304003321384299	0.282478455310422
RAD18	-0.0735915205919224	0.235031954561716	0.754194941415977	7.89521665162684	-0.215176702853261	0.442869273827156	-0.485869568222159	0.627059645964909	0.947616489718503	-0.160253957756917	-0.312292176687849
SRGAP3	-0.136155880419204	0.138342943533623	0.325021608406293	90.5157860328685	-0.250331904385779	0.217711910762193	-1.14983100147982	0.250213483887625	0.831307635049916	-0.340506897808497	-0.387921520475907
THUMPD3-AS1	0.284518153433254	0.124970132965225	0.0228047912465582	33.5208169211458	0.375191594778895	0.219573753761781	1.70872696918934	0.0875015360478155	0.698336085955066	0.871488743393578	0.957766448972244
THUMPD3	-0.0328327690965921	0.185004096412809	0.859138836683147	5.6712043556799	-0.0413686429663772	0.341921581134973	-0.120988686438154	0.903699996277187	0.989599468736613	-0.0428247247215718	0.0616208985127517
SETD5	0.0593417837981205	0.0508556331751435	0.243263896381192	112.786651116073	0.033847865420883	0.0980419428135567	0.345238623894372	0.729914984065083	0.969479891106103	0.222737557112356	0.223434084709271
MTMR14	-0.066813921217033	0.0648189025583269	0.302644774646178	45.4790137434251	-0.120877038622603	0.129379611052076	-0.934281975650316	0.350158459387081	0.877979072241904	-0.140727150207248	-0.109425419727229
BRPF1	-0.0365222969500643	0.173700295162669	0.833464425307462	4.46712097711645	-0.088583646855151	0.370672361826295	-0.238980986925222	0.811120325872282	0.977417673661216	-0.053454550469434	-0.0399526839272649
OGG1	-0.0811056643146814	0.12413929964045	0.513534544103963	10.7161708898688	-0.235244475119847	0.25143948120722	-0.935590838759222	0.349483893212987	0.877979072241904	-0.181902808663992	-0.355463951607307
TADA3	-0.300530092743627	0.16960070231306	0.0763968590415744	6.75762577594801	-0.453630949566066	0.337534602969722	-1.34395391042843	0.178963291330595	0.78709739387458	-0.814082190865679	-0.825278517718607
ARPC4	0.174587370417104	0.104786607105589	0.0956889293405064	16.0044131318937	0.245502431619632	0.205092029923883	1.19703545628148	0.231292735211662	0.823841508217496	0.55476933803985	0.678766304510405
TTLL3	-0.0207392562984297	0.0765581572273352	0.786471446162001	28.9532100577396	-0.0923136419616021	0.157505273070864	-0.586098739183599	0.557809163527358	0.93345486116581	-0.00798234411641406	-0.0479770180211153
RPUSD3	0.35663269770848	0.162245770132331	0.0279418617998512	4.91791781412011	0.550019009574373	0.320370701973833	1.7168205650069	0.0860119622378584	0.698336085955066	1.07925653102818	1.33387246119108
IL17RC	0.0438549285120582	0.303484301999426	0.885101892014084	3.75485855400988	0.00974403103460631	0.547728710206252	0.0177898854908247	0.985806473693631	0.997309142690905	0.178118684559795	0.171579534089673
CRELD1	-0.151963142814634	0.288986070257498	0.598992869448194	9.70009362462178	-0.254883072931345	0.457104896913998	-0.557603024277598	0.577115490879754	0.936225002029114	-0.386048888948643	-0.397712444025347
EMC3	0.322725871345438	0.127030634411161	0.0110682769375599	10.3429355941788	0.444281462073201	0.255827350329202	1.73664567725653	0.0824497317443656	0.698336085955066	0.981568244012546	1.10639939937758
ENSG00000291224	-0.247147870764016	0.209023211385094	0.237049251479503	4.95610133644457	-0.324566834459116	0.40035432706327	-0.810698954698256	0.417538573789398	0.897654999127578	-0.660283726614232	-0.547623038397964
FANCD2	-0.66434618631895	0.213019045036776	0.00181640132180051	4.58707773775591	-0.981050248644289	0.396721498866701	-2.47289408677578	0.0134023856053549	0.453998810502754	-1.86226554455256	-1.95991503668573
BRK1	0.317517850200336	0.183041089294945	0.082797371523529	9.54751349550799	0.443539628773364	0.333325265083314	1.33065109439725	0.183303841960886	0.791984794017873	0.966563517266409	1.10480349427048
VHL	-0.151948783854947	0.0821120202176232	0.0642406579760002	28.3195300055007	-0.257337392122377	0.157017354520428	-1.63891050711147	0.1012318991501	0.717426331042303	-0.386007519633802	-0.402992418019877
IRAK2	-0.393702721167148	0.187233723458869	0.0354890259210567	33.3157315335776	-0.622867903153027	0.301023468962481	-2.06916724898503	0.0385303948922538	0.601644980984229	-1.08252000837132	-1.18935777730223
TATDN2	0.0920327201841222	0.180527004187167	0.610191378245374	11.7350457888442	0.0873611238736337	0.302892338132287	0.288423023217838	0.773022946202627	0.97478618640638	0.316922767556186	0.338557094799222
GHRL	-0.262414864652176	0.152568017581617	0.0854349741003942	7.58520614883057	-0.420565269026894	0.304786771840189	-1.37986719859159	0.167627537675536	0.780883056975178	-0.704269160840481	-0.754144357990637
GHRLOS	0.391139795581838	0.267730379707535	0.144030088845766	3.18652410415178	0.551013466038985	0.499398697451599	1.10335383101873	0.269873538020453	0.838093648104241	1.17867424842338	1.336011834216
HRH1	-0.438780769584638	0.342211671785874	0.19977560757348	10.145472865666	-0.664002140244465	0.525550245382807	-1.26344178521087	0.206430455381073	0.806117623181234	-1.21239348236629	-1.27784981326937
ATG7	-0.0467673031706956	0.0736974805015131	0.525699224292433	315.897332727719	-0.115370381624969	0.122555625415323	-0.941371570941737	0.346514477080149	0.876044696409847	-0.0829712353234563	-0.097578954992508
VGLL4	0.179265517536017	0.0879337560004328	0.0414856915020491	48.3739128497496	0.217280987113397	0.151240171331678	1.43666186833978	0.15081409480724	0.771306954409305	0.568247455206009	0.61805354407342
TAMM41	0.220468261626861	0.0918264812072259	0.0163538012089142	23.3879935291317	0.267256421019721	0.179529448058323	1.48864948848335	0.136579692598745	0.756029114726086	0.686955866529494	0.725565636369712
PPARG	0.113671659110001	0.118998887394011	0.339459902683472	58.1981487803543	0.096767760699074	0.185930541705744	0.520451130897149	0.602749180502787	0.943761031583063	0.379266286642037	0.358793581559299
TSEN2	-0.0973383957734728	0.132334639578095	0.462006203312805	14.1198647164427	-0.211684208125181	0.260417219858325	-0.812865632466025	0.416295100695823	0.897169756114959	-0.228670610310051	-0.304778776879186
MKRN2	0.0126921995682844	0.173596958835702	0.941716173386373	6.93685588122529	-0.00262606885945022	0.332048855191817	-0.00790868216646374	0.993689850383572	0.998265471169121	0.0883363623614573	0.144967752708904
RAF1	0.0885036078854666	0.0458368167460708	0.0535027107469164	73.9255541085226	0.0736428387079282	0.0927090534686882	0.79434355063069	0.426995457072723	0.900400060401895	0.306755111891507	0.309044964026196
RPL32	0.00887674494954082	0.178761103870781	0.960395701723605	23.9437182707448	0.000829330307526386	0.288290249035188	0.00287671993867944	0.997704712740956	0.999003040790978	0.0773437315000446	0.152401348880512
IQSEC1	-1.01981846126144	0.58519529076157	0.0813864413995895	6.04830237954291	-1.7157131339619	0.821994099120755	-2.08725723919079	0.0368648878723771	0.601099483285911	-2.8864096873536	-3.5403944394455
NUP210	-0.0500865299656575	0.189657676190105	0.791711242651296	18.7990448942386	-0.120469022842591	0.301381805966442	-0.399722280700663	0.689361079589384	0.962876461552094	-0.0925341940133807	-0.10854765585866
TMEM43	-0.073341196456849	0.195554774989561	0.707629449612327	7.97484925623101	-0.132621665054569	0.348451744314585	-0.380602672302416	0.703498098075928	0.96538501286503	-0.159532753840863	-0.134691620783248
XPC	-0.0728573679228491	0.0886481357598304	0.41115008877401	25.6045784159226	-0.134288516493255	0.169021713746604	-0.794504525581723	0.426901775393893	0.900400060401895	-0.158138805018001	-0.13827751632657
LSM3	0.203664014966539	0.389938098892458	0.601462636926199	2.72736663171552	0.363532089291578	0.67986817590182	0.534709671929218	0.592850632381286	0.941061094171499	0.638541483736527	0.932683368504524
SLC6A6	-0.00686319942815083	0.111659205874822	0.950988414490769	30.4638842335758	-0.0629273863564957	0.193135906396979	-0.32581919918688	0.744561151852844	0.970791838207571	0.0319956889697653	0.0152415991654941
CCDC174	0.167746147519723	0.104929092891087	0.109895738080888	12.4505273756685	0.174793735664515	0.226689763196912	0.771070264486013	0.440665284667772	0.90253783528414	0.535059226017518	0.526650769907414
FGD5-AS1	-0.243759569474383	0.188114955163932	0.19504401233007	9.37060071934546	-0.369782899229504	0.336323866458579	-1.09948456267241	0.271556763848549	0.838093648104241	-0.650521758763477	-0.644896305459159
NR2C2	-0.0596499126314251	0.0882371413902469	0.4990290960702	48.2912957715463	-0.155761436960699	0.164067592797923	-0.949373574052167	0.342430645695856	0.875438800742197	-0.120087066720811	-0.184472184921025
MRPS25	0.10277279876537	0.0964077212329867	0.286413476800104	24.3545136205089	0.119885147726439	0.181521090538073	0.66044748503367	0.508966708253463	0.919998131536872	0.347865795599617	0.408525989133667
RBSN	-0.0921841158470452	0.133424320527542	0.489622485084411	11.2432891947886	-0.179223352033255	0.259130533011708	-0.691633478889023	0.489167531538509	0.914675340840389	-0.213820716326443	-0.234945775274567
CAPN7	-0.00736040354545314	0.0722078599433769	0.918809419123268	35.8794638329646	-0.0687669738205551	0.148166338842405	-0.4641200852894	0.642561712280625	0.952890039189497	0.0305632040183184	0.00267890150918077
SH3BP5-AS1	0.219781770300462	0.25898034264106	0.396080154140266	2.24875979804975	-0.0492232000553697	0.52600541943263	-0.0935792640852707	0.925443382181767	0.991525514326701	0.68497802994258	0.0447233990677014
SH3BP5	-0.724035350418547	0.580710084589628	0.21246704039194	7.94382244897536	-1.56378810618024	1.00771414322017	-1.55181716630782	0.120705977277401	0.745745017880311	-2.03423481504259	-3.21355830552426
METTL6	-0.4776199974144	0.30458324521603	0.116855490173326	6.91250169230529	-0.74453373646444	0.486629898936711	-1.52997943219529	0.126021820065833	0.752009188838814	-1.32429241372233	-1.45109734168101
EAF1	-0.0204550885504539	0.418252808827764	0.960994175492004	2.61827548861056	-0.125435596382809	0.68360600225795	-0.183491069371092	0.854412725427052	0.983348998253016	-0.00716363403639605	-0.119232239685447
HACL1	-0.356555618545117	0.229690476914854	0.120583074426487	9.10455498239408	-0.625126031656719	0.384403465378403	-1.62622371533865	0.103902072948553	0.724290905342427	-0.975496225493916	-1.19421568650139
BTD	-0.426167205551995	0.429144343324154	0.320679439322744	3.3092648518255	-0.455155186393335	0.670338774005761	-0.678992778044826	0.497142437908057	0.917042610632288	-1.17605279243212	-0.828557606615802
ANKRD28	-1.16930364500902	0.624610092094294	0.0611991721534049	2.48329586683124	-1.30651958582832	0.887239878811705	-1.47256634539259	0.140868005125007	0.759462288500036	-3.3170884945697	-2.66009683969983
DPH3	-0.24563277036615	0.290691121566028	0.398113196433435	2.81650117745545	-0.353254504505352	0.527224824040074	-0.670026312111778	0.502841017044039	0.9188530373863	-0.655918600815093	-0.609338789291848
OXNAD1	-0.0990063742295991	0.152912817908466	0.517328176765332	15.4345698643272	-0.154743320845084	0.259729598258932	-0.595786240314498	0.55131803695914	0.931449744541566	-0.233476190060079	-0.182281912916673
RFTN1	0.072755888631038	0.254109121488901	0.774634955147435	14.9677395370078	0.0794878540802829	0.39535621083411	0.201053763421553	0.840656535137955	0.982196721418404	0.261384669317589	0.321619338735253
PLCL2	-0.0913766606141754	0.0347460618618824	0.00854245036872925	174.714113440101	-0.196192106428005	0.0681998287434631	-2.87672432677201	0.00401826469293818	0.375557115481234	-0.21149437302034	-0.271450636684298
TBC1D5	-0.0241822784511756	0.0705060918098507	0.731612449051825	384.130792374169	-0.0952470494197745	0.117923086412355	-0.807704855067253	0.419260508033174	0.897698447783923	-0.0179019671639201	-0.0542876540423416
ENSG00000287069	-0.119175976334113	1.05284605943333	0.909876662432663	4.02727310554978	-1.75002046837521	1.47386063951716	-1.18737173749922	0.235081022900647	0.823841508217496	-0.291586431882194	-3.6141997676953
RAB5A	0.0357755027547849	0.108872088544538	0.742457114454593	26.6600391668834	0.00838738407699901	0.203536622770348	0.0412082305525063	0.967129892215725	0.994247592148773	0.154841210760056	0.168660981082346
KAT2B	-0.302908531355828	0.144974591772689	0.0366725878260626	45.1727029873966	-0.539694811425851	0.239561014096022	-2.25284908507495	0.0242686660698348	0.532638956836116	-0.820934663323881	-1.01042760270681
SGO1-AS1	-0.171826088945207	0.335448108840739	0.608491083772753	17.6530178005785	-0.410445902605489	0.511107632152552	-0.803051797283635	0.421944796789378	0.898082866860646	-0.443275630307559	-0.732374576887437
UBE2E2	0.0928925018454367	0.0347102105012145	0.00744555609159067	574.671868543577	0.0821528863166175	0.0660493722536022	1.24381025153706	0.213569406495896	0.811175130071011	0.319399867500662	0.327352619456787
UBE2E1	0.00866158939507053	0.0387411375057444	0.823087223384714	136.749366676359	-0.0444190688878302	0.0811668424632514	-0.547256336944992	0.58420263656311	0.939442252243676	0.0767238510861993	0.0550585208088383
NKIRAS1	0.03892728449054	0.263115999499051	0.882384410574763	3.62331859189067	-0.117256740240629	0.500806428312816	-0.234135852919578	0.814879512773873	0.977417673661216	0.163921746800688	-0.101637076067971
RPL15	0.00454662054270289	0.172334389372151	0.978952212859046	16.6259407232658	0.00383119160770437	0.292678069787439	0.0130901218888276	0.98955589211529	0.997309142690905	0.0648682956884039	0.158859249571687
NR1D2	-0.638923852479692	0.471048905898993	0.174976580298226	10.6997206648506	-0.69828637839195	0.611963864337207	-1.14105818837561	0.253845709247971	0.832203351624765	-1.78902176118852	-1.35160545454964
THRB	-0.49192596144713	0.481581404448072	0.30702689467087	18.8983019616932	-0.745106846229505	0.795660295051291	-0.936463527040108	0.349034582964655	0.877791578250408	-1.36550904383396	-1.45233027204581
ENSG00000289130	0.390939846336411	0.373726734652803	0.295534247764825	2.19483309572454	0.179281567386806	0.721743929236553	0.248400520079811	0.803824531223495	0.977082723210832	1.17809817860585	0.536305437023293
TOP2B	-0.0465130906956143	0.102334277726852	0.649453793121239	29.5411778701732	-0.102525178915715	0.18062417362403	-0.567616044179788	0.570295710393988	0.934325665761096	-0.0822388287878872	-0.0699450854831304
NGLY1	0.178773447504015	0.0773155886483405	0.0207635700806151	40.3632469683607	0.21881220166783	0.147107815876165	1.48742743792774	0.136901954637322	0.756029114726086	0.566829761966209	0.621347644146873
NEK10	-0.52667949842772	0.403248434707292	0.191521320536856	26.4161873617948	-1.1920320406898	0.62713031747786	-1.90077246701103	0.057331821892339	0.674287299809582	-1.46563677206831	-2.41379991824078
SLC4A7	-0.023057092199571	0.0795705454812986	0.771992822890273	217.625346851306	-0.0828477726718422	0.136486738431573	-0.607002362455732	0.543849344322083	0.930396378697412	-0.0146602153020412	-0.0276131045300807
CMC1	-0.0591035491341806	0.0686996976312529	0.389614072737896	36.386323668924	-0.160968499750053	0.135767510801922	-1.1856187006691	0.235772913701951	0.823841508217496	-0.118512949651811	-0.195674132987167
AZI2	-0.166316123885559	0.334479880991665	0.619021191891065	7.44698835618836	-0.328326870504823	0.500296926757773	-0.656264016316429	0.511654265854181	0.921222405552284	-0.427400978919375	-0.555711999529169
ZCWPW2	-0.028873497943005	0.262563355536716	0.912434962095725	7.47288984841144	-0.199791034465502	0.444933832375082	-0.449035384427851	0.653406131293052	0.956355000664947	-0.0314177468852176	-0.279193006346567
RBMS3	-1.7442609482165	0.749792880501798	0.0200012886009748	7.50645003111496	-2.39158699668892	1.06800025772382	-2.23931312693313	0.025135549355067	0.5405989223431	-4.97358661256184	-4.9944010869188
TGFBR2	0.0855140005294636	0.0536457702953049	0.110925001835557	204.013359280537	0.0615161514709091	0.0979247934168316	0.628197919285429	0.529874293192461	0.928206057838697	0.298141813249803	0.282956836008769
STT3B	0.109741810054649	0.0661959874709634	0.0973514299901576	51.2599210135971	0.12655972243921	0.128318963859122	0.986290090201762	0.323990781259179	0.862992882100518	0.367944076231164	0.422884993877939
GPD1L	0.164598177151921	0.119019800647608	0.166680857538515	10.4989766967325	0.280558223761093	0.249197689477595	1.12584600743787	0.26023070642771	0.835123031652017	0.525989670833735	0.75418178899218
CMTM7	0.0749685915396349	0.049637056662682	0.130957926349846	93.8287214725827	0.0887995536865715	0.0954883944328487	0.9299512701412	0.352396315487197	0.879368241414072	0.267759643917127	0.341651587167216
CMTM6	0.0354065378444713	0.0932450827546763	0.70415713362756	43.3921203604377	-0.0173616673231596	0.170140803949634	-0.102042936909474	0.918722594213343	0.990568647325083	0.153778193252269	0.11326707703211
DYNC1LI1	0.0437417525094781	0.105115873524233	0.677315685629393	25.5500085747899	0.0317883354168995	0.193501950400987	0.164279147321387	0.869511396693235	0.98597634439448	0.177792615416521	0.219003420229393
CNOT10	-0.0824672006758025	0.0904362614048957	0.361830827792302	27.0358400719407	-0.149550019175002	0.166668027834127	-0.897292786855552	0.369562704454583	0.882862852436831	-0.185825504153193	-0.171109569130266
GLB1	0.129109935235749	0.0559914245929137	0.0211169101267381	52.3057502461912	0.13530527291075	0.103610470619986	1.30590346806755	0.19158538707306	0.795044267001811	0.423745198736344	0.441699286340922
CRTAP	-0.23682592045106	0.131956449635275	0.0726970646498805	14.6052078649199	-0.415653889405866	0.237214186570927	-1.75223031731108	0.0797342125226516	0.6961627850409	-0.630545359657181	-0.743578512777408
UBP1	0.222056010302223	0.0763727352612589	0.00364295531998272	27.6337347517086	0.275279978344462	0.150918063320272	1.82403598540934	0.0681466321175671	0.6747364742647	0.691530297844499	0.742826705823538
CLASP2	-0.223678359871671	0.0968042804753917	0.0208535946667524	59.729134723178	-0.37272813640874	0.163829025862322	-2.27510439280749	0.022899668216972	0.530976208410601	-0.592666182830572	-0.651232390745424
PDCD6IP	0.10583443264282	0.0500548350513707	0.0344836931403089	57.5486611433745	0.0834324224021081	0.109271964075289	0.763529996995592	0.445147379731936	0.903287776551931	0.356686608428126	0.330105283935449
TRANK1	0.0260626451034162	0.0893273491745507	0.77046587021034	58.5723858548845	-0.0280293063921372	0.158776548305651	-0.176533037726578	0.859875195874924	0.984425550279168	0.126857688627088	0.0903177976258076
EPM2AIP1	-0.389661453682415	0.221383624864395	0.0783876860731803	11.4530902361131	-0.715725224255738	0.385729900424783	-1.85550879894856	0.0635236039040303	0.6747364742647	-1.07087679252657	-1.38912162318487
MLH1	-0.101751685264337	0.127519381107393	0.424910450765927	12.6221229471839	-0.165060331783541	0.262274598429135	-0.629341662410893	0.529125401406165	0.928206057838697	-0.241385651400907	-0.204476886437391
LRRFIP2	-0.102999127317082	0.143156433113005	0.471841190118783	27.0697069153868	-0.203689830097539	0.249350277554204	-0.816882307473111	0.413995689528962	0.896609340902471	-0.244979632034161	-0.287580480812955
ENSG00000290046	0.220559846078778	0.417405990720846	0.597217547144274	3.06752588677229	0.0184256170593072	0.622203619383006	0.0296134842120953	0.97637531118445	0.996513583798209	0.687219728683071	0.190256219913259
GOLGA4	-0.0498242767788491	0.0718720325593336	0.488161490729627	188.072643403098	-0.132870160030593	0.126520764623928	-1.05018461139986	0.293633243250585	0.84480861029254	-0.0917786215422388	-0.13522620773346
APRG1	-0.0389177644139511	0.168920341877857	0.817787779571198	6.32340101595128	-0.204216983245045	0.338563263391025	-0.603187071153625	0.546384247579642	0.930456373823213	-0.0603560844155262	-0.288714544760358
ITGA9	0.161185090514329	0.140450497929738	0.25112167618048	97.5640903540791	0.166760442299495	0.219747984186341	0.758871317600283	0.447929538225885	0.904326133002509	0.516156294407044	0.509368755321565
ITGA9-AS1	1.64778396559593	0.831788504653437	0.0475897989323044	2.66505418559986	2.45196344474744	1.07732182705696	2.27598047599735	0.0228471781921783	0.530976208410601	4.79916691979481	5.42552329187787
VILL	-0.0921918227879598	0.195399200548245	0.637060490956397	4.88099933204524	-0.25568117327721	0.3758034248922	-0.680358816183096	0.496277291309787	0.916873383068387	-0.213842920641527	-0.399429396362513
PLCD1	0.277947187446543	0.237049110038432	0.240984344201396	2.81371635854766	0.318371070326672	0.533568939165606	0.596682165990659	0.550719601625296	0.931449744541566	0.852557263212955	0.835528521420042
DLEC1	-0.471404929604565	0.236326845104362	0.046073867741307	3.62160141486572	-0.778535123136092	0.44391080897657	-1.75380979105013	0.0794631048110624	0.6961627850409	-1.30638630474215	-1.52424448491335
ACAA1	0.282233049395711	0.133193467341889	0.0340929465879941	12.916307919828	0.373077354882001	0.244720877817272	1.52450153909864	0.127383472678553	0.752009188838814	0.864905175332977	0.953218087163972
MYD88	0.12106135370766	0.193420723010928	0.531382829869927	3.98825197595243	0.10531650132105	0.378138169046284	0.27851327885432	0.780618373085413	0.975275996226764	0.400556589635444	0.377184477223951
OXSR1	0.102894917348435	0.0683729819936672	0.13234822104043	39.6397220963143	0.117040299915467	0.137829457853197	0.849167527308476	0.395788079632795	0.890722760867077	0.34821762903471	0.402405871377502
XYLB	0.0743970580115362	0.134981462285314	0.581520568736409	15.5092246319927	0.052720036660905	0.244072089215556	0.216001906774127	0.828986261259676	0.978993299011427	0.266113009969904	0.264033764543805
ACVR2B	-0.369891612533712	0.189537020063966	0.0509912525521124	5.44803498305232	-0.507248083070521	0.37637029207975	-1.34773677345139	0.177743060037471	0.787094850501929	-1.01391829409001	-0.94062499408535
EXOG	0.288248704815531	0.129503731379921	0.0260279432990911	14.1975253232144	0.427334597418012	0.262850065402119	1.62577322080654	0.103997907098408	0.724479802258573	0.882236761219147	1.06994162933887
WDR48	-0.0887424437260001	0.172140619567327	0.606187621507926	15.0648685819844	-0.222854842325892	0.293923650025765	-0.758206569312665	0.448327329101606	0.904377042819317	-0.203904982828576	-0.328810149121917
CSRNP1	-0.591947967040853	0.323225438453603	0.0670441380542718	2.98689312980768	-1.03740615810893	0.565668703882342	-1.83394653264167	0.0666619312749437	0.6747364742647	-1.65368046647612	-2.08115343856056
ENSG00000287958	0.218554519522877	0.22001860322186	0.320541544555127	5.60374762091343	-0.0580669150932292	0.466191789356239	-0.12455585108741	0.900875181845607	0.989599468736613	0.681442221992957	0.0256979252884307
CX3CR1	0.117109297529422	0.103682698424848	0.258688231509094	134.609613863419	0.12399120760595	0.185689077050081	0.667735601768914	0.504302380132082	0.91888745091598	0.38917039872191	0.417359350932337
RPSA	0.155216199663832	0.196838774908233	0.430378082911108	22.4363772843763	0.184833727646926	0.316970326972781	0.583126280028094	0.559808293596561	0.93345486116581	0.498959440996902	0.548249792873184
EIF1B-AS1	-0.0103663154832249	0.102364916255934	0.91933752289412	42.0136639147595	-0.121129636697659	0.170462146277337	-0.710595515444142	0.47733492288547	0.912611095092258	0.0219029305684616	-0.109968833669571
ENTPD3-AS1	-0.153673615493896	0.250458227484551	0.539499616192563	6.45304182090873	-0.202400906258779	0.445243676476949	-0.454584572340935	0.649408135863038	0.954540310069519	-0.390976897964737	-0.284807620471705
RPL14	0.00249457174031384	0.186421042871309	0.989323518159303	18.931262053097	-0.00505039252708573	0.29565912127666	-0.0170818086223015	0.986371351412674	0.997309142690905	0.058956178457746	0.139752308048644
ZNF620	-0.218690747771343	0.302585165097982	0.469838934010727	2.38679380912932	-0.363426820187125	0.584076131939817	-0.622225083877545	0.533793874302617	0.928975170448195	-0.578296472225319	-0.631222480076719
ZNF621	7.03605940265949e-05	0.100896347393789	0.999443591085676	17.0350921610649	-0.0155181103021015	0.178493097729695	-0.086939553963043	0.930719559016971	0.992014179984777	0.0519718316566213	0.117233119087353
CTNNB1	-0.0378031556127083	0.0489282751635443	0.439744985693467	90.4811235175212	-0.101867680686181	0.091940251331289	-1.10797696559606	0.267871763967291	0.838093648104241	-0.0571448070367431	-0.068530610313773
ULK4	-0.0484004920898308	0.0721696211380041	0.502444090100697	54.6768274546033	-0.125895133907454	0.141796147496414	-0.887860045073777	0.374616039194116	0.883666911532139	-0.0876765836263316	-0.120220842222765
TRAK1	0.0228782304269557	0.0360725593773584	0.525931978287329	137.041627664058	-0.00118563205691934	0.0655637277235201	-0.0180836584203862	0.985572114512557	0.997309142690905	0.11768313446622	0.148066562711253
VIPR1	-0.322016890046815	0.792307065291027	0.684427116815919	3.49152123846864	-0.171488897922803	0.884332981102978	-0.193918921477875	0.846239367725136	0.982196721418404	-0.875987377730601	-0.218306653226263
SEC22C	-0.497960455453147	0.229379970715633	0.0299389047272094	5.17810975093904	-0.699510029191548	0.40528663196917	-1.72596373532685	0.0843539371206587	0.698336085955066	-1.38289490519833	-1.35423789307836
NKTR	-0.0846203801328279	0.0449665149025711	0.059855949701764	94.4288104810457	-0.178868611081859	0.0941641453345525	-1.89954053579909	0.0574934421921104	0.674287299809582	-0.192028986913329	-0.234182621482261
ZBTB47-AS1	-0.135721890307127	0.297238832275394	0.647952195361692	5.85897988928819	-0.301672497516298	0.469308157668339	-0.642802586290203	0.520352204748493	0.926687632871638	-0.339256537477613	-0.498370478208644
ZNF662	-0.0429504466913526	0.239258884074016	0.857533707488661	2.77190554289553	-0.0741222947685271	0.473532903651394	-0.15653039988768	0.875614958924554	0.987098018554458	-0.0719745655891886	-0.00884199415955631
GASK1A	-0.191051764962096	0.207127533169803	0.356326695329675	14.826785075261	-0.357093793072514	0.330348365956788	-1.0809612817011	0.279714336903874	0.841355705547441	-0.498666345342292	-0.617598246279426
SNRK	0.0660922120581516	0.0838088207898739	0.430341812879641	29.2677609652294	0.0277375682172622	0.167794004733241	0.165307266259956	0.868702139855432	0.98597634439448	0.242186082500245	0.210289009508027
ANO10	0.12644817661507	0.0684947533314175	0.0648776603895109	53.8768354917389	0.1127638574206	0.118883121724745	0.948527055688251	0.34286120591227	0.875438800742197	0.41607645860363	0.39320596565843
ABHD5	-0.411431254592033	0.29756496734827	0.166769063057029	6.104137031413	-0.730331857140637	0.491586622933498	-1.48566259346613	0.137368389604283	0.756029114726086	-1.13359733548632	-1.42054485536336
TCAIM	-0.0826482737830076	0.103521024786583	0.42465472438365	37.2887168296618	-0.138637133276816	0.179850240951337	-0.770847637142321	0.440797247335677	0.90253783528414	-0.186347190302114	-0.147632690508182
ZNF445	-0.0432643135149867	0.124731734237101	0.728697316634085	15.1134995279407	-0.151005050833802	0.245606176902765	-0.614825949160002	0.538669670408769	0.930396378697412	-0.0728788410888643	-0.174239777029774
ZNF852	0.0710358979623013	0.158307894548885	0.65363374854157	5.44942434160711	0.0924558926975651	0.321660753686834	0.287432929376206	0.773780850467702	0.97478618640638	0.256429238210214	0.349517464989374
ZKSCAN7-AS1	-0.1653775254815	0.277095391570993	0.550624060075516	5.85580757046661	-0.308393268776932	0.474290728552647	-0.650219897230607	0.515550190308703	0.924257914919142	-0.424696801615771	-0.512828865532101
ZNF660	-0.176433481463369	0.21121195847441	0.403527143764727	3.87116757465926	-0.416586447362522	0.441860808293527	-0.94280017494963	0.345783122232276	0.876044696409847	-0.456549897792483	-0.74558472361483
ZNF197	-0.324603538719701	0.170165588427611	0.0564462324599667	14.0601657965565	-0.521946999975127	0.282030975613127	-1.85067260374655	0.0642166676779905	0.6747364742647	-0.88343972007783	-0.972246756767105
ZNF35	0.0216748235938297	0.251009967290127	0.931187835021402	2.32913527456878	0.0740408113517139	0.598417386077674	0.12372770757383	0.901530872748626	0.989599468736613	0.114216022833528	0.30990112210759
KIAA1143	0.330863602214063	0.357016453091184	0.354058380864183	2.92950050341322	0.444564596684567	0.623157339683219	0.713406660524228	0.475594152766341	0.912611095092258	1.00501369951577	1.10700850653464
TMEM42	0.0785036627854002	0.340152726349303	0.817478372763282	3.08352504710912	0.0505339884256105	0.599277188490223	0.0843248990553473	0.932798116318095	0.992014179984777	0.277944467786501	0.259330921541428
ZDHHC3	0.109171969088756	0.0800490175416611	0.172626119689927	26.2760067512981	0.145967618433223	0.156271423477347	0.934064688125036	0.350270525637487	0.877979072241904	0.366302318691445	0.464637177746843
EXOSC7	0.190617676520293	0.119351658126322	0.110241283211392	14.6872574020088	0.256587794657279	0.228053535971471	1.12512087814932	0.260537815242755	0.835123031652017	0.600953935996314	0.702614233000138
CDCP1	0.252538453358954	0.131822716361034	0.0553978092241638	23.3763875569354	0.322267742836314	0.233179800780353	1.382056858089	0.166954243667044	0.780883056975178	0.779352661824552	0.843911428415713
LARS2	0.17288259194604	0.0859043458216594	0.0441671390216314	22.0916109432141	0.255755280227345	0.170093960260994	1.50361176748964	0.132681359419549	0.754410923851217	0.54985773449441	0.700823245684313
LIMD1	0.0704162088964828	0.0771959363259281	0.361676563381365	46.9368831440336	0.0602233219775421	0.143898515238093	0.418512462605311	0.675572476596449	0.960707902332397	0.254643864295417	0.280175573437347
SACM1L	0.117249336555	0.081100294485143	0.148252227489742	39.2444553199045	0.12186381204866	0.152015013272149	0.801656424753854	0.422751728677816	0.898631373303349	0.389573862389597	0.412782687367299
FYCO1	-0.123951497962367	0.10696981736124	0.246557257041163	13.160618504812	-0.24467628328138	0.204087463117853	-1.1988795369566	0.230574789625865	0.823841508217496	-0.305345092821891	-0.375754589433173
CCR1	0.138967549920253	0.107007884702739	0.194058422067321	18.8188682991112	0.187342325346436	0.199411425561811	0.939476385661596	0.347486210868325	0.876569446257333	0.452145777495286	0.553646536159287
CCR5AS	0.117171461080711	0.203657506239649	0.565064191467888	6.31807771843785	0.16612388211534	0.365017721355001	0.455111827170096	0.649028789689735	0.954540310069519	0.389349496900408	0.507999324144653
CCDC12	0.102909397043454	0.0755900702024864	0.173382822397397	27.894354060016	0.105724308167595	0.150457988877391	0.702683247040807	0.482253170303228	0.913224542200799	0.348259346197731	0.378061791614197
NBEAL2	-0.0759232172132523	0.125648896807448	0.545678123936155	8.81556369529146	-0.191283011535133	0.253032489189229	-0.755962256657418	0.449671825423389	0.904989336467561	-0.16697176278942	-0.26088970660407
SETD2	-0.0242500260233971	0.0349396891303294	0.487648434118123	124.463157816013	-0.0727065475201682	0.0680974728728503	-1.06768349033927	0.285663308135484	0.844511012446308	-0.0180971533547163	-0.00579629876611379
KLHL18	-0.00931918859885447	0.0582215552303397	0.872830475556356	48.0601298341089	-0.0613713446870619	0.110958414468778	-0.553102213841845	0.580193420824814	0.937862143960479	0.024919787130822	0.0185891097823028
PTPN23	0.166756976807416	0.133286688866489	0.210892520750057	9.02754527530661	0.185058667323504	0.281261458710131	0.657959566064209	0.510564113294506	0.92050606982378	0.532209345836559	0.548733705335349
SCAP	0.0481507839046929	0.120688021014418	0.689916016675938	14.9557491724072	0.0344640448255833	0.222976170679462	0.154563802582864	0.877165208342269	0.987098018554458	0.190495388592194	0.224759670739267
ELP6	0.14540506478961	0.236886955453316	0.539336751927092	4.84100701363802	0.105240479460815	0.432119676119603	0.243544752245177	0.807583421212403	0.977082723210832	0.470692774300349	0.377020931485271
SMARCC1	0.0300800893212271	0.0589651867711483	0.60995826714136	69.9939646559757	-0.012113892459894	0.109336450842354	-0.11079463771291	0.911779197657743	0.989599468736613	0.138432267728557	0.124556608935067
DHX30	0.0935787945966754	0.149740679264244	0.532011075922809	9.6799247914231	0.1026435048809	0.284077295495638	0.361322451700389	0.717858411795802	0.969479891106103	0.32137713197661	0.371434063120099
MAP4	0.0396742178727015	0.0911763117169822	0.663462740410688	75.6265660522026	0.000766724344898151	0.151665471663521	0.00505536518291503	0.995966419352186	0.998577626936943	0.166073721799377	0.152266664746604
[truncated: 8,471 more rows]
