# Supplementary material for: Integrative analysis reveals generalizable human neurodegenerative disease-associated glial states
Source: bioRxiv. 2025 Sep 25:2025.09.25.678630. Preprint. [Version 1] doi: 10.1101/2025.09.25.678630 (PMC12485690; doi:10.1101/2025.09.25.678630)
Supplement: Supplement 6 [file media-6.zip › microglia_diffexp/Mathys_2024_CR_EC.csv]

gene	nebula_logFC	nebula_SE	nebula_pval	DESeq_basemean	DESeq_logFC	DESeq_lfcSE	DESeq_stat	DESeq_pval	DESeq_padj	nebula_zscore	DESeq_zscore
ENSG00000238009	0.00154413895995132	0.218011336359077	0.994348760228318	10.9493265390233	-0.0436558192817706	0.358051039498232	-0.121926246445058	0.902957429043979	0.979349880595422	-0.128853605576268	-0.119556982333523
ENSG00000241860	0.301775968815643	0.126383332620495	0.0169503484329399	16.6083201095655	0.370037450673288	0.231354590246531	1.5994385513552	0.109723192057903	0.546862473227305	0.954361474870484	1.03874645463853
ENSG00000290385	0.0882822748212824	0.14260678478624	0.535876285064592	14.3747720277991	0.0647761164564667	0.248503408994226	0.260664900810161	0.794350935594495	0.952945945270519	0.184091417141655	0.184042551342182
ENSG00000291215	0.210853081728731	0.162665784938909	0.194894538971974	17.130588655696	0.221172538583112	0.278255231362445	0.794854916114843	0.426697902025598	0.814097543575771	0.626318167478196	0.621938273694894
LINC01409	0.0446656223582725	0.12262203631665	0.715668010637505	22.3000512270117	0.00584354607961242	0.213883560349967	0.0273211558197878	0.978203583261563	0.995679044139999	0.0267256384057814	0.0190367275236715
LINC00115	0.0278163198785127	0.107902727466662	0.79656844062795	10.0957065987245	0.0831387923510788	0.235193731561867	0.353490681060984	0.723720613854985	0.931766431872925	-0.0340654461033371	0.235456369611558
LINC01128	0.0113910262063002	0.10484490007058	0.913482916920829	25.8920184545521	-0.00949159410590473	0.185319386187915	-0.0512174916027415	0.959152213853572	0.990012967195064	-0.0933267370033033	-0.0239002667988672
NOC2L	0.125744507245532	0.0844896874018984	0.136676457841796	30.8034929924057	0.158593713713991	0.16015888514937	0.990227383052033	0.322062991083297	0.755096302130564	0.319252486268316	0.446723269748977
C1orf159	0.0960575813779413	0.248410513567961	0.698986555105145	12.9908773486804	0.0231820967819958	0.417794549202512	0.0554868339624006	0.955750618767204	0.98961698560517	0.212144169980412	0.0675830886304564
SDF4	0.227746078165306	0.161173733889323	0.157641874145445	25.0999984002253	0.31683022163537	0.270325918833406	1.17203049934188	0.241184811321127	0.696336560954756	0.687266896674653	0.889771064555259
UBE2J2	0.0129679903160928	0.0501267597349625	0.795863678226793	56.2860196993674	-0.0197973823232604	0.104690795089662	-0.189103371564855	0.850011799037299	0.965668624425116	-0.0876371626971022	-0.0527555341668039
INTS11	-0.0841116269791141	0.186227180331841	0.651512937606719	14.5803721536139	-0.152897136740646	0.302010245744877	-0.506264734044174	0.612670816488776	0.895855695932035	-0.437893514625918	-0.425422711030818
AURKAIP1	0.709591158668843	0.204957902768627	0.000535915751761204	6.7056720260448	0.929042542224648	0.376823462345309	2.46545832481446	0.0136838092477734	0.239254972446246	2.42572966356844	2.603909743128
CCNL2	0.150395298685216	0.0920436193375078	0.102267919595725	75.7857626937879	0.173645758215879	0.152608101665142	1.13785412649256	0.255181399166077	0.704093111947068	0.408190787864276	0.488867621968887
MRPL20-AS1	0.474930023701384	0.159990719247196	0.00299271869981826	5.72490893516972	0.685398354447635	0.329121229802916	2.08251031043505	0.0372958821109763	0.360708037299433	1.57908898488464	1.92172823185749
MRPL20	0.311316023809645	0.084547193608412	0.000231269090481725	31.2029705388772	0.420260553965473	0.15009701705703	2.799926089176	0.00511143085703458	0.16350753750081	0.988781314508281	1.17936656471443
ATAD3B	-0.0261736371896787	0.105555259423637	0.804164219189103	24.9070635907026	-0.0703198595089983	0.180844410062265	-0.388841764502354	0.697393203659352	0.925091246506205	-0.228857369787937	-0.194213863848937
ATAD3A	0.228025797447637	0.166279610290862	0.170269148048857	10.6247838793461	0.343531377088473	0.291713202123281	1.17763397264171	0.238942560054222	0.694635745809913	0.68827610394311	0.964531865319105
SSU72	0.0661097067713328	0.101270326087853	0.513882435602624	39.6989856596775	0.0605648234924424	0.174826598616387	0.34642796903769	0.729021108661474	0.933346523152911	0.104094369208791	0.172251315011807
MIB2	0.15241470488504	0.207722000995126	0.463104973125569	12.6420282216162	0.175119215291525	0.344893945127392	0.507748012876368	0.611630072415534	0.895689353975284	0.415476661751294	0.492993167436757
CDK11B	0.0498572886764906	0.0894942698895068	0.577458871504652	44.9066011157043	-0.00125984810763355	0.155105802560795	-0.00812250790643205	0.993519247607956	0.998639367755739	0.0454568010917775	-0.000852128541471065
SLC35E2B	-0.304352649596937	0.11973861086739	0.0110280495831558	36.0209162802821	-0.507286788848463	0.20174447855489	-2.51450147474764	0.011920080405071	0.227230327314324	-1.23250745395177	-1.41768142509791
CDK11A	-0.128108855957074	0.0923914658035355	0.165567567668381	59.660923868292	-0.25100605929562	0.158469921736156	-1.58393502404533	0.113208506111762	0.551934479645187	-0.596632386349488	-0.700118749004549
ENSG00000290854	-0.149827756106457	0.101005088596342	0.137976559828646	24.2439994103198	-0.279073024943806	0.190349423119714	-1.46610911853561	0.142618561948295	0.598157433258008	-0.674992632775848	-0.778703693785502
NADK	-0.159344682716708	0.105287975577505	0.130173599308381	37.7369233030219	-0.273992173769939	0.181990645537841	-1.50552888562049	0.132188156213869	0.583385462820218	-0.709329026850667	-0.764477773750417
GNB1	0.0493791769177604	0.0356330362557392	0.165817280571475	447.438340659054	0.0158145057252127	0.0602756175271238	0.262369866523495	0.79303630216676	0.952440921985648	0.043731807884214	0.0469545054190266
CFAP74	-0.424131279638785	0.173290183051724	0.014384293253185	52.396690919219	-0.683918871683476	0.28128311546082	-2.43142525836656	0.0150395509222977	0.249483424784614	-1.66466022882226	-1.91223515242723
PRKCZ	0.881689228207047	0.344440308611728	0.0104740355962987	14.4661382292984	1.20530313840882	0.499687644589866	2.41211315000216	0.0158603585448677	0.25696984955523	3.04664725358267	3.37741422410455
FAAP20	0.134456079609343	0.102078988887577	0.187779356494496	19.4867019274911	0.127809248411019	0.189947288763791	0.672866926623818	0.501031954847337	0.848504794724872	0.35068321952341	0.360529573705399
SKI	-0.117273842750356	0.0802049524684697	0.143692692252925	396.918412530226	-0.229018163867344	0.12775421600051	-1.79264662284358	0.0730294464635902	0.470390101026738	-0.557540429617257	-0.638554646573971
MORN1	-0.462902641015841	0.239862884608729	0.0536237452410287	8.78672974976787	-0.727745618704265	0.410147468051525	-1.77435111854169	0.0760050899545979	0.478086918773235	-1.80454454206535	-2.03494604813747
RER1	0.164496481948611	0.0568180058174743	0.00378980951342257	40.3531107703012	0.245583853335527	0.119230592001748	2.059738605776	0.0394235366132017	0.36948870541989	0.459066853771064	0.690287729275354
PEX10	0.601807460813059	0.199265033245645	0.00252661371264167	9.28340654953975	0.883409389709672	0.329513910074271	2.68094718523584	0.00734141016797806	0.193951419684842	2.03685375057874	2.47614107673488
PANK4	0.225244665110985	0.162835537837653	0.166583691787893	5.77428489275792	0.396398159671682	0.333562553623783	1.18837727846025	0.234684804059934	0.689797854491346	0.678241976351684	1.11255403636974
TNFRSF14-AS1	0.0690149690919902	0.149536885207069	0.644422190138943	5.87960019690155	-0.0180338579075387	0.304816814580263	-0.0591629367046945	0.952822330133052	0.989208425587971	0.114576348950588	-0.0478178265939044
TNFRSF14	0.130115111288598	0.104621634328691	0.213619903720168	31.0209077927405	0.164818224993738	0.183420264827605	0.898582417535212	0.368875127452195	0.779253044408889	0.33502131468463	0.46415133380616
WRAP73	-0.113243147290908	0.0939044440651762	0.227840535601576	16.4949066120699	-0.189212998685949	0.184843446078951	-1.02363920766296	0.306005719097341	0.744653709151483	-0.542997967185942	-0.527103813342239
LRRC47	0.363308390772865	0.161238217945629	0.0242440250511941	7.24773509008982	0.517006610912756	0.339172978149358	1.52431545028651	0.127429929442117	0.572313299110437	1.17636607522386	1.45024670324728
CEP104	0.0107041706573018	0.0857043319287892	0.900605493293223	37.2048999645779	-0.00066315765104018	0.172895321744792	-0.00383560205301019	0.996939639844444	0.99920022177227	-0.09580486295391	0.000818550333134762
DFFB	0.0254814803837814	0.111270967837419	0.818865921284869	15.2658331107639	0.0481320876042591	0.225147681028235	0.21378007263696	0.830718565451544	0.961033992827924	-0.0424893808751142	0.137440788092157
C1orf174	-0.114504271831922	0.143817589296093	0.425929103206086	9.39954979710043	-0.276809235683323	0.262519748071307	-1.05443204832017	0.291685155908642	0.733121789609471	-0.547548014800159	-0.772365290259424
NPHP4	0.11637064603666	0.102010310466934	0.253964243562775	47.8691562440274	0.136260193869861	0.179427544689994	0.759416254094569	0.447603593354154	0.82464212287401	0.285432261982483	0.384191450466662
KCNAB2	0.520759257623121	0.342075462629405	0.127920910292074	13.4417332595385	0.686512813403006	0.499973526343325	1.37309832867348	0.169721780576256	0.62830074260145	1.74443760009712	1.92484861532061
RPL22	0.0836203850940985	0.116974403193066	0.474695221722577	43.0929836365295	0.0765245474091819	0.191080210656258	0.400483897031311	0.688800141628922	0.922141805585529	0.167271650702192	0.216937086834715
ICMT	-0.211531958297632	0.251577209925202	0.400446980046463	5.78872178296941	-0.330074970408599	0.447007933009558	-0.738409647869808	0.460265553562937	0.830601739870334	-0.89761700399106	-0.921504490932985
TNFRSF25	0.114174570422998	0.157903667737837	0.469640126435352	26.1147336148692	0.0939045304722341	0.270743155155532	0.346839905955478	0.728711595281141	0.933283686770227	0.277508977420472	0.265599454773736
PLEKHG5	0.208476083795289	0.11465413759265	0.0690176727265384	44.0530942271312	0.251040506557353	0.196253141661111	1.27916681706349	0.200838318339635	0.658123776087157	0.617742128059147	0.705565860780593
NOL9	0.321302058004515	0.0802669054313114	6.25652753031803e-05	31.3919562960557	0.425984983016191	0.142837012648528	2.98231512349248	0.0028607737146126	0.132184227438972	1.02481021537112	1.19539444412584
ZBTB48	0.136714498588187	0.096551145880079	0.156781338866138	24.6208252359571	0.172448150585286	0.169348735693678	1.01830196652436	0.308534474147407	0.746135467859816	0.358831434511229	0.485514429796315
KLHL21	-0.203262427521485	0.204990307996756	0.321406882553544	14.1436432284276	-0.310295099324882	0.359713086473315	-0.862618322750127	0.388347352875005	0.790850360591267	-0.867781125332737	-0.866122655348321
PHF13	-0.0743291804499885	0.208809331846793	0.721865461630119	5.81336102049328	-0.153898641151985	0.409307811980539	-0.375997321935557	0.706918886976029	0.926648387723303	-0.4025991435757	-0.42822683206939
THAP3	0.130851618382073	0.1783126977837	0.463050947837233	8.37325734438392	0.155249195172972	0.310634384495902	0.499781102548936	0.617229218291122	0.897933358768167	0.337678579874971	0.437358922773982
DNAJC11	0.0706275166904232	0.0641715136052491	0.271068418762581	68.2666157655211	0.0477531925558778	0.111422844590553	0.428576318719534	0.668231582390039	0.915434871531888	0.120394305952017	0.136379916502829
CAMTA1-DT	-0.100542684154789	0.167576171613959	0.548518241364531	5.67768209937	-0.252136775853129	0.308625317186571	-0.816967247378173	0.41394714557725	0.807097241214312	-0.497175599836298	-0.703284652271348
CAMTA1	-0.0371232102510956	0.115238923803038	0.747345694222525	103.540205851473	-0.12174205500011	0.185755585726783	-0.655388393968262	0.512217722003515	0.855232950952319	-0.268362650324918	-0.338191322753392
VAMP3	-0.0533872398526628	0.0819721551462062	0.514862491723958	20.9309017756293	-0.177610869119582	0.171344715958103	-1.03657044879639	0.299936091381243	0.740684469944039	-0.32704211193203	-0.494618908392304
PER3	-0.592706582469769	0.43195709580377	0.170019158237444	43.0031881946393	-0.912408610418308	0.695980164357248	-1.31096927347195	0.189868144791825	0.649812493318566	-2.27286792720378	-2.55198558810184
PARK7	0.319061216708	0.17935805000027	0.075255077898871	17.5662232646146	0.419932052618148	0.308743931649943	1.3601305469358	0.173788616038271	0.632954984195473	1.01672541941048	1.17844679089337
ENSG00000284747	-0.139463059141521	0.157378508224877	0.375529533610086	6.02415326091592	-0.277172691481849	0.326072089527066	-0.850035008773243	0.395305622715296	0.795286065552291	-0.637597543580688	-0.773382933356848
RERE	-0.0685621714650578	0.0327188610655061	0.0361271164216527	913.038156459042	-0.164162280180916	0.0631290576410567	-2.60042342330406	0.00931087968569412	0.206605844092833	-0.381792185484176	-0.456964085552733
ENO1	0.383446855608057	0.171156120125828	0.0250692549597997	72.8747685148236	0.504180063551401	0.268868323671145	1.87519324205728	0.0607661435434199	0.439331783454938	1.24902422348553	1.41433354010891
SLC2A5	-0.015453413897292	0.0661913599184878	0.815399780935664	497.04345860145	-0.0738657103703554	0.11536888002347	-0.64025680370069	0.522005658721904	0.859992940840185	-0.190179566899245	-0.2041419229642
MIR34AHG	-0.0833385464885562	0.0753565119909034	0.268759580602443	168.151427438748	-0.188764838467091	0.126093767277312	-1.49701957950031	0.134388163498882	0.585914154004014	-0.43510429522112	-0.525849005590899
LNCTAM34A	-0.223094783874518	0.188023988907791	0.235415831367349	9.70816011263388	-0.390559129526257	0.334151847642343	-1.16880733200162	0.242481265665067	0.697841272066864	-0.939334855970575	-1.09085462175808
H6PD	-0.0259998278556324	0.0899589376149395	0.772566959775111	41.8130223410579	-0.0893631297835801	0.158665557414619	-0.563216940334817	0.573287168838383	0.883211241047322	-0.228230278077335	-0.247533284328347
SPSB1	-0.715913400531732	0.405523930570938	0.0774959614372787	11.1875774042472	-1.06963708166457	0.616696897572733	-1.73446159024728	0.082836215182005	0.489913276656952	-2.71738936053323	-2.99221097212654
SLC25A33	0.159418624481358	0.0900393798685756	0.0766366709836968	42.8158956383235	0.163547223376343	0.153179360737161	1.06768446211871	0.285662869634095	0.728858014520444	0.44074630532178	0.460592645162311
PIK3CD	0.0122143226688743	0.054852465185396	0.823787750711238	242.14252507845	-0.0441968623748855	0.0981866078948606	-0.450131268637084	0.65261579160565	0.911787114493282	-0.090356341944367	-0.121071853664094
PIK3CD-AS2	0.136358351516763	0.14799884466113	0.356869078580453	9.6921576642704	0.117725516441351	0.289692076613823	0.40638155457143	0.684462270533198	0.921479900904886	0.357546481217609	0.332296043584785
CLSTN1	-0.259153601398307	0.148476747779067	0.0809125877690325	41.6178160703286	-0.422870102120602	0.236257726147167	-1.78986782365455	0.0734751626093873	0.470882210738842	-1.06943250399017	-1.18132239903665
CTNNBIP1	-0.0976440891928374	0.106250327122544	0.35809538234101	32.4551583894273	-0.210231271450126	0.1801641147308	-1.16688760003207	0.243255764152869	0.698475088543332	-0.486717675450328	-0.585953060719668
LZIC	-0.0624408582368811	0.152922548507504	0.683041046500966	16.5503801757914	-0.136852082133135	0.2661834318925	-0.514126973118311	0.607163220253578	0.894861930789571	-0.359706922891978	-0.380498021053863
NMNAT1	0.00995031208004445	0.13451740102583	0.941033901898389	19.5799086273514	-0.0206552484242617	0.230943370032053	-0.0894385858377098	0.928733359266453	0.984722239898142	-0.0985247310631702	-0.0551574810327985
UBE4B	0.00289135651585074	0.0651783056703548	0.96461687234303	120.900044332942	-0.04579314169311	0.108427408023146	-0.422339171691116	0.672777470190626	0.917440400078483	-0.12399294048991	-0.125541290212742
KIF1B	-0.153769296006636	0.283202128044343	0.587152800482877	34.1093492159532	-0.292932501863331	0.429087078873294	-0.682687771984465	0.494804158141822	0.844967465797168	-0.689213428292795	-0.817508965508354
PGD	-0.0797744457251582	0.0829373963689579	0.336118227688572	26.7582805390169	-0.101124391256988	0.174197392231772	-0.580516102803881	0.561566630869477	0.878100122474967	-0.422245273254661	-0.280463744108983
DFFA	-0.106837249111935	0.120910640704163	0.376909468135821	21.2538426702304	-0.244958010451442	0.245084784615017	-0.999482733439473	0.317560899334575	0.751396533362057	-0.519885942339657	-0.683184763677817
PEX14	0.0857061855440278	0.0449587965421129	0.0566077419624828	91.0251653386687	0.0974194716493924	0.0874776498390916	1.11364985031706	0.265429431517259	0.712908673769717	0.174797070319599	0.275440969591464
TARDBP	0.0968717019353614	0.112956125835135	0.391110791009879	54.379387400856	0.109994129055068	0.191908029864261	0.573160639150266	0.566535932341583	0.880314742303462	0.215081459026424	0.310648863820254
SRM	0.776877882345425	0.182351706423614	2.0412811274524e-05	20.068730044916	1.09131132020353	0.302181560449189	3.61144246717541	0.000304498640152923	0.0525986266405696	2.66849537510329	3.05824752644899
EXOSC10	-0.120440393134389	0.120346015868203	0.316931142066289	34.450348536759	-0.231169791502843	0.203270635587767	-1.13725128489122	0.255433253291006	0.704093111947068	-0.568965118100912	-0.644579007776544
ENSG00000226849	0.242929179283941	0.126069042894814	0.0539854293172453	9.05700066220238	0.305759052843256	0.22522158409877	1.35759214227517	0.17459313768571	0.634114544655802	0.742046445224046	0.858772801362347
MTOR	0.111373902664595	0.0480161803580018	0.0203675211772563	83.5689210077033	0.122898972134171	0.0923999575921701	1.33007606644817	0.183493210238259	0.645014943190024	0.267404367417324	0.34678124782963
UBIAD1	0.353504948316218	0.220185851363919	0.108387244731904	10.3999180775878	0.4386912554499	0.370691898557265	1.18343901541223	0.236635202448327	0.69325077279423	1.14099595236102	1.23097084843299
MAD2L2	0.294209565970792	0.280368346300554	0.294008788149531	5.82404755632382	0.310763807197224	0.490532290716356	0.633523649877148	0.526391741835783	0.861925463668059	0.927062431760308	0.872785657239921
AGTRAP	-0.123853912156743	0.103372863998468	0.230867229887136	13.7636245157216	-0.161371317007088	0.185245773336448	-0.871120102233059	0.383688579097797	0.787867751216641	-0.581280851859666	-0.449149643134904
MTHFR	-0.0708936762538736	0.0479176624672867	0.139009548020205	96.9566146064956	-0.137539119021578	0.0913488364832809	-1.50564719066511	0.132157767314468	0.583385462820218	-0.390204088874276	-0.38242166170022
CLCN6	0.0813335353611148	0.0440874804573925	0.0650634971445303	79.4457754918262	0.108116673254624	0.0938889713287954	1.15153752058912	0.249511168538376	0.699852960366947	0.1590208595763	0.305392158757941
KIAA2013	0.0311911476225756	0.155030559236523	0.840547239517417	19.04943667401	0.0106534419450187	0.268558997101187	0.0396689072420267	0.968357090582699	0.993025538606684	-0.0218893077237521	0.032503997399691
PLOD1	0.283648802212669	0.100280161868052	0.00467574290780064	23.3094636826926	0.372754794159718	0.188671764861396	1.97567873726922	0.0481911746017792	0.398740242025628	0.888959947525598	1.046354768644
MFN2	0.205380193861782	0.141870558942369	0.147712437078554	26.3789408021647	0.249371589114309	0.234684978361656	1.06258010570246	0.28797241288161	0.729000518635654	0.606572377453459	0.700893044105305
MIIP	0.361673655477679	0.0877355543594748	3.75082630909135e-05	18.6135753005453	0.472755432116501	0.169790221129066	2.78435017619263	0.00536350937775354	0.168072866533553	1.17046806659122	1.32634743726373
TNFRSF1B	0.122000104429188	0.119028758317045	0.305380522519753	400.648378916268	0.112981972744838	0.183246759791046	0.616556455752178	0.537527323389339	0.868791687087259	0.305742947323424	0.31901455373194
VPS13D	0.00780378594575719	0.0288056038681235	0.78645865689194	327.712991340358	-0.0425381315271764	0.055141579317474	-0.77143476943716	0.440449272755104	0.820514646519694	-0.106269244629072	-0.11642755852697
LINC02766	-0.117508355507527	0.0754199823933319	0.119220604148447	30.4015099539112	-0.236077046736425	0.1492004209451	-1.58228137186887	0.113585351350891	0.553051311781355	-0.55838653495941	-0.658318875006616
DHRS3	-0.000167401629320434	0.090026599198813	0.998516359612538	158.939126673191	-0.0691219683202368	0.150379493403462	-0.459650227273909	0.645767300764796	0.907695950549215	-0.135028722245234	-0.190859877739345
PDPN	0.105609585026167	0.172251222982064	0.539801160732015	48.5039029999863	0.0951447986634266	0.276601500811931	0.343977882925943	0.73086291918605	0.933818593286638	0.246607119512493	0.269072092626368
PRDM2	0.0173528681171928	0.0456947740945913	0.704126490003039	203.026772757665	-0.0161422596981864	0.0788098216909441	-0.20482548179704	0.837708477475651	0.962393597262772	-0.071816835577387	-0.0425215240760971
ENSG00000289380	0.100923074452183	0.140953475300439	0.473989657369333	7.30852144908465	0.072394261080368	0.282296681436773	0.256447439310697	0.79760536094313	0.953830332588078	0.229698522809562	0.205372661697068
TMEM51-AS1	0.116122626478226	0.177251032173428	0.512383485293068	9.55806679849207	0.127279020229148	0.304373407851132	0.418167346246621	0.675824768341714	0.918107743368513	0.284537425062391	0.359044983140252
TMEM51	0.0815710971011654	0.0885926654017855	0.35718449917715	168.225825945404	0.0643315151697445	0.144822550017636	0.444209242013144	0.656891310975786	0.91264169988787	0.159877965431745	0.182797708276332
FHAD1	-0.259217266767404	0.331126641883739	0.43372446901797	24.3129874356557	-0.471775112172852	0.507962820831333	-0.928759139105386	0.353013924666871	0.773089391875524	-1.06966220411205	-1.31825196821922
EFHD2	0.0212902681713323	0.0626164293822479	0.733848323494605	71.5638843151507	-0.0264009038028471	0.118856015020313	-0.222125096473537	0.824216501662616	0.959691266272721	-0.0576109763303987	-0.0712447922268999
CASP9	-0.192544366688555	0.100672148441578	0.0558007870161511	16.2034855408908	-0.300841713715371	0.204441309085694	-1.47153094969309	0.141147583884529	0.597231733989946	-0.829111124443905	-0.83965403756368
DNAJC16	-0.0406768395618234	0.0600185402226097	0.497937889919143	49.8084918656935	-0.0991289618475297	0.110496010292653	-0.897127068977265	0.369651116006056	0.77963707352887	-0.281183892035194	-0.274876723697795
AGMAT	-0.00645877172790117	0.196897047200725	0.973831856403717	5.7460456381817	-0.0351407035207568	0.367493270686041	-0.0956227129143228	0.923820225561603	0.984029360839169	-0.157727537926203	-0.0957154345769722
DDI2	0.119981922677479	0.0422515376964692	0.00451552044237778	111.918817632025	0.121623650376176	0.0820524834312281	1.48226653588266	0.138269388754088	0.592584570830775	0.298461491158084	0.343210463185992
PLEKHM2	0.0265831339057011	0.0438258243344944	0.544140803333572	131.562673980264	-0.0118955034145768	0.0814028895039737	-0.146131218278143	0.883817802317223	0.973257610868638	-0.038514693351329	-0.0306309936842875
SPEN-AS1	-0.0128416847173661	0.119592230961618	0.914488376436575	19.8113250115449	-0.0856194677656078	0.216638445354961	-0.395218252352765	0.692681823455863	0.92315937641766	-0.180756633844151	-0.237051372010194
SPEN	-0.0352380029571491	0.0333500022304551	0.290688833019874	201.834252136396	-0.0988743649390848	0.0687791630794948	-1.43756278082078	0.150558147681224	0.606554317246066	-0.261560956541976	-0.27416387556728
ZBTB17	0.183745912209353	0.0914109536476005	0.0444197329281055	19.3948373414968	0.316179786212	0.172566484765528	1.83222012456013	0.0669186317584211	0.454691815919094	0.528517428543452	0.88794990467393
FBXO42	0.0207721657134768	0.0365878118440766	0.570215212392589	169.446163157171	-0.0238870807835643	0.074080410707427	-0.322448006908383	0.747113320380765	0.939413286186872	-0.0594802531350442	-0.064206316973263
SZRD1	0.165016088098906	0.066632616170822	0.0132675314919324	30.6462096946464	0.193344272295339	0.124905603167233	1.54792313068994	0.121640804877499	0.563959418543795	0.460941555791043	0.54402166535944
NECAP2	0.0480857122390847	0.072538593716704	0.507395674867371	32.9216713838912	0.0734682116926055	0.14373522930733	0.511135732322924	0.609256016740593	0.895528342894373	0.0390650793543304	0.2083796254928
LINC01772	-0.4601882291939	0.177551857178797	0.00954606833462098	5.55776147165392	-0.692597752414407	0.330861376861517	-2.09331702293041	0.0363208640433458	0.356789730077591	-1.79475113734379	-1.93653522716811
CROCCP3	-0.407378373234731	0.0951249460811028	1.84754555204757e-05	46.9997138706923	-0.639850785520519	0.169593891879454	-3.77284098165115	0.000161399163378512	0.0429466480221058	-1.60421693449565	-1.78884852912325
NBPF1	-0.106790282003692	0.123120803480067	0.385743804042323	52.4058264203491	-0.209144295732899	0.200271380067794	-1.04430446158658	0.296344549330568	0.736956057560048	-0.519716488354853	-0.582909627817543
CROCCP2	-0.0464715168528789	0.0748783329171748	0.534845055302451	58.8374687707362	-0.11514423936708	0.128442284102484	-0.896466768491957	0.370003521082483	0.77963707352887	-0.302090675406599	-0.319718040543417
CROCC	-0.00829904164930736	0.120425274530091	0.945057715840561	37.1301219898323	-0.0308744872061013	0.217544040747562	-0.14192292788166	0.887140883798583	0.974449016170074	-0.164367100866341	-0.0837704178725222
ENSG00000238142	0.136149533404828	0.118920097216405	0.252257850848023	8.76428037703521	0.163675658681249	0.253674054165016	0.645220336861007	0.518784408899362	0.858855108873589	0.356793080327278	0.460952252305828
ENSG00000290122	0.588860613743969	0.373723819770048	0.115104834579111	6.21805446000524	0.731183560359077	0.585959339076172	1.24784010015416	0.212089620251629	0.671380181926505	1.9901424475293	2.04992263389709
SDHB	0.123939740594624	0.0679737084849619	0.0682506669019806	59.4599418248964	0.123243723347042	0.123984345899011	0.994026483370962	0.320209974322203	0.753735344169747	0.312741016602054	0.347746519792628
RCC2	0.142662248014333	0.0339981350862264	2.71456176089406e-05	132.366817152615	0.157466044699359	0.071669615858393	2.19711020930384	0.0280125761580847	0.317702227376743	0.380290491254869	0.443565899324369
ARHGEF10L	0.13325481075729	0.0499265857643474	0.00760740325374762	183.470049865506	0.130976496281217	0.0861743715253602	1.51990080070003	0.128535909205563	0.575898319457327	0.346349126976193	0.369397578964927
IGSF21	0.0257285560099216	0.0984179400642087	0.793767553246787	727.838902189572	-0.021073621769408	0.158368726495606	-0.133066813352147	0.894140540808075	0.97669131162497	-0.0415979495955777	-0.0563288882535954
UBR4	0.0248980901062487	0.0568100104281347	0.661190993526479	124.425449944843	-0.0133188709284172	0.0981467691083155	-0.135703610515374	0.892055593349537	0.97669131162497	-0.0445942114878883	-0.0346162929460686
EMC1-AS1	0.0470016841776191	0.0849550321529234	0.58008971396153	23.5973280786025	0.0613212392869545	0.157302918108709	0.38982900014974	0.696662997901116	0.924802174437486	0.0351539832378015	0.174369210269467
EMC1	0.331940645381152	0.221935457230903	0.134741504319288	14.5653174905733	0.427976541136735	0.368959767887712	1.15995449473229	0.24606733373272	0.699312423460748	1.06319348168423	1.20097062528104
MRTO4	0.669186087924	0.13694329711865	1.02596139011058e-06	9.97886318891687	0.909702646692418	0.288125853916818	3.15731002381705	0.00159231954571272	0.0980965667029173	2.27995104316577	2.54975979897228
SLC66A1	0.104250324041544	0.148492363097079	0.4826426886248	8.14152928932112	0.152493202102462	0.287330043094147	0.530724878123852	0.595609443669168	0.890848840030074	0.241703002592197	0.429642393457008
CAPZB	0.0116115102705082	0.0655615443662478	0.859423123625313	841.743218018243	-0.0400240356966675	0.106889031304599	-0.374444741505908	0.708073461027969	0.926832368090739	-0.0925312461872126	-0.109388319426774
MICOS10	-0.241400379304039	0.121269031832025	0.0465228438510294	262.992707156631	-0.389982661869711	0.191920748919882	-2.03199843719092	0.0421538141590231	0.37891968508347	-1.00538014182633	-1.08924056487977
NBL1	-0.222623913730387	0.184138029980787	0.22666068495713	31.1037414456757	-0.361843227003508	0.295854992615104	-1.22304249052931	0.221313648052444	0.677825870249002	-0.937635989993239	-1.01045271289582
TMCO4	-0.181042834740722	0.0545626068815518	0.000906400662175693	68.7655555185229	-0.347585881740277	0.10252823651713	-3.39014786119143	0.000698549352751863	0.0744948197431141	-0.787614415516935	-0.970533446086641
OTUD3	-0.032223760579014	0.126678822998112	0.799206869283252	21.5558116953049	-0.0749621165664112	0.234173459338618	-0.320113631912552	0.748882192192441	0.940300803415882	-0.250685784506795	-0.207211760347213
LINC01141	0.0774017915248203	0.0976651381865951	0.428056244503306	258.12536990575	0.0432785875756097	0.159819943561555	0.270795913270618	0.786548003222502	0.950161223372198	0.144835407560853	0.123851430534711
MUL1	0.335750421568661	0.216556181469803	0.121043635826879	7.90345197916912	0.506308782042539	0.368674686527432	1.37332125189144	0.169652498690499	0.628251403462047	1.07693888310093	1.42029375779604
DDOST	0.192845327054486	0.0737463218957077	0.00892320773761637	28.9595580886869	0.22590943755805	0.147784947669773	1.52863631323839	0.126354628559784	0.569762959626208	0.561347469875934	0.635201158933167
HP1BP3	0.0191486854194893	0.0839989351116313	0.819674670129233	323.017528608892	-0.0223578002557051	0.136466436390432	-0.163833693082885	0.869862066797293	0.970153589635536	-0.0653376545241662	-0.0599244709289555
EIF4G3	0.147423182138559	0.0313707648504681	2.60950985269162e-06	904.725852085443	0.14891761528609	0.0593865941895029	2.50759649241533	0.012155538791603	0.227509895513072	0.397467602831791	0.419631076378909
NBPF3	0.25547486041109	0.312230675436201	0.413228876051415	9.72535576081015	0.334941702219979	0.502657748700918	0.66634146809755	0.505192865682377	0.851186298901819	0.787310370098155	0.940481558859613
USP48	-0.00903319671883469	0.0666517849481005	0.892194266268161	114.581035279149	-0.065200262184449	0.11310040524703	-0.576481242857094	0.564289944622438	0.879978819197324	-0.167015880121627	-0.179879458124661
LINC00339	0.0681100335962169	0.140605398140258	0.628098088576933	8.25097225919645	0.104472107079201	0.276525660159958	0.377802577231961	0.705577259025428	0.926074382289464	0.111311406068534	0.295187705763763
ZBTB40	0.0175896038031822	0.0529323287714474	0.739660016156391	68.5445502275125	-0.00812173144470472	0.0978557547455052	-0.0829969731042085	0.933853946424334	0.98490496519101	-0.0709627100662215	-0.0200647762461201
C1QA	0.191178455622419	0.0912236716558524	0.03610783209341	215.366908274286	0.234436275002327	0.15549084126178	1.50771758066211	0.131626824011522	0.583000386588311	0.555333516347924	0.659075526334119
C1QC	0.153510159123712	0.0832979941648813	0.0653431114823603	284.954151682538	0.185875986916675	0.143250208155795	1.2975617230135	0.194437982395648	0.65122019912417	0.419428982702207	0.52311114722765
C1QB	0.0784378758690676	0.0772258721326435	0.309774997197316	402.127566861504	0.0745129744280901	0.132851848508617	0.560872695898223	0.574884324682512	0.88423199677966	0.148573526156883	0.211304865894858
EPHB2	-0.274319337665746	0.114077795370813	0.0161871199478274	154.228334822807	-0.45795016645057	0.184471992215145	-2.48249157474525	0.0130467153110837	0.235512089248951	-1.12414940139197	-1.27954338070023
KDM1A	0.037550017655149	0.05970105150257	0.529370371360803	61.3165904637684	0.0194239551195678	0.109377208978189	0.177586860197184	0.859047444555244	0.967601311721694	0.00105304291640259	0.0570606346280234
ENSG00000240553	-0.137137804054329	0.102720476865862	0.181857333527178	13.815745788467	-0.196571023035835	0.222596678178644	-0.883081565476362	0.377192203497198	0.784056549776968	-0.629208188669377	-0.547705610646612
LUZP1	-0.0297662544312053	0.0417193123381303	0.475543454885954	164.987520580856	-0.0919858328143092	0.0718323770816381	-1.28056228335262	0.200347454900274	0.658085487854747	-0.24181927717852	-0.254876613686788
LINC01355	0.079315692591333	0.124827730411379	0.525166770530396	17.4909674743162	0.048481019572029	0.233518909854605	0.207610679589993	0.835532964949164	0.962136282011983	0.151740626433636	0.138417765787688
HNRNPR	0.138851655397756	0.0587153892182354	0.0180385632958641	107.504595845568	0.159601380375929	0.100569121471116	1.58698194874623	0.112516733024694	0.551468737765024	0.366542144220183	0.449544644527375
RPL11	0.0394827258706005	0.0618312448668029	0.523111671005735	114.4542936802	0.0154392813041914	0.106965662451913	0.144338668599674	0.885233044866937	0.973481850040426	0.00802611664441697	0.0459039112516327
ELOA-AS1	0.0516640588473047	0.136996001249651	0.70608374068097	25.7948125378703	0.018640693322421	0.237711543231125	0.0784172828506558	0.937496126136706	0.985572011636208	0.0519754993153067	0.0548675730106985
ELOA	0.0378402192135809	0.0956831209271186	0.69249285430455	25.8826068151394	-0.0010593168601821	0.170716126664527	-0.00620513645007751	0.995049049200498	0.99912389467	0.00210006949121189	-0.000290659332246238
LYPLA2	0.174520111961669	0.126584342594759	0.1679914635541	14.1091436077684	0.236447812207268	0.224444012480181	1.0534823789436	0.292119966122885	0.733155309765289	0.495231397670962	0.664707647104015
GALE	0.187922889426051	0.085690266293321	0.0283039021877102	18.7700716931098	0.222318639587186	0.169475550794053	1.31180361146811	0.189586406088082	0.649580765198958	0.543587665146895	0.625147252009384
HMGCL	-0.0384435602142775	0.0679066973976436	0.571309999286944	39.5476992475309	-0.0938459494821542	0.1286773823321	-0.729311925540647	0.46581087904582	0.832270608915326	-0.273126379048397	-0.260084770758737
FUCA1	0.144922545058594	0.0977739256211182	0.138281557073487	19.8049377498083	0.155360408389195	0.183259498766964	0.847761831907845	0.396570623416458	0.79654650442218	0.388445482169088	0.437670309639428
PNRC2	-0.107809774604905	0.0659402545082491	0.102057127644702	30.0118849294617	-0.214864941343301	0.136595740406292	-1.57299884099025	0.115719086582721	0.556234559234814	-0.523394745122529	-0.598926913941022
SRSF10	0.127023183262303	0.0555018111257193	0.0221007825402206	102.371160468415	0.139957904999013	0.10023998795506	1.39622827031622	0.162645766108443	0.621151925804626	0.323865858358268	0.394544704485736
IFNLR1	-0.117010684735338	0.18501067757533	0.527090463663086	40.5714162550996	-0.236502955422452	0.287585087818504	-0.822375587053074	0.410863169255775	0.806780633858665	-0.556590974222923	-0.659511380494835
STPG1	-0.0527303229507659	0.163468694915724	0.747019869356954	10.6333856394101	-0.130636253251407	0.307499964568083	-0.42483339285876	0.670958132936658	0.917044177311356	-0.324672002490013	-0.363094266919506
NIPAL3	-0.226362820994453	0.132480145024618	0.0875149319210237	38.1393683571687	-0.402869007398551	0.243183412287235	-1.65664674086695	0.0975909165761383	0.523531204642561	-0.951125701376523	-1.12532115743494
RCAN3	-0.0147277353119673	0.10570383990945	0.88918924025403	24.5776975153893	-0.103761078029345	0.187778010159941	-0.552573104491658	0.580555763007787	0.8850259843997	-0.187561370195855	-0.287846226669001
NCMAP	-0.561321386535916	0.194472909594428	0.00389709794952695	24.0525641306053	-0.858714999790804	0.310322408390662	-2.76717045425149	0.00565451815960866	0.171192626491908	-2.15963237334972	-2.40164837391406
SRRM1	-0.00646730104580623	0.0485496060007483	0.894027171665283	134.025241460445	-0.0443135826327125	0.0846051594091542	-0.5237692705998	0.600439029068962	0.892499955580249	-0.157758311098338	-0.121398659743922
CLIC4	-0.175466098583405	0.242557086622805	0.469433406213917	36.2165230266177	-0.291568260071804	0.378006430984142	-0.771331480558953	0.440510477357532	0.820514646519694	-0.767493948249417	-0.813689212878203
RUNX3	-0.282407375104315	0.1577841676661	0.0734806961842513	18.956488042798	-0.457767678913915	0.274552419543986	-1.66732341923717	0.0954501123071664	0.518895691314554	-1.15333046500167	-1.27903243223608
SYF2	-0.143315483275272	0.162429524124019	0.377601568750699	15.699740347651	-0.284956747467914	0.29442907554862	-0.967828149909936	0.333130202597211	0.758579979681236	-0.651496815753003	-0.795177580398655
ENSG00000284602	-0.0832033747774156	0.149722082684358	0.578403108678797	5.51594275284782	-0.211008569335464	0.313296522347965	-0.673510729560878	0.500622425027932	0.848504794724872	-0.434616605304873	-0.588129423927694
RSRP1	-0.0663108074575537	0.060598307577251	0.273837320832853	282.892101069915	-0.157658330870885	0.101558916240399	-1.55238295865322	0.120570618550013	0.562896842028916	-0.373669424330984	-0.438753620488798
RHD	0.0562080099069738	0.345987721704473	0.870946254604218	5.84793640270048	0.00669751078554612	0.533730437290191	0.0125484894950907	0.989988016726631	0.998172458220262	0.0683697514337829	0.0214277508391905
TMEM50A	0.382268223880668	0.126096648258972	0.0024330206966711	28.1731041597716	0.537843539468125	0.224633621209966	2.39431451343341	0.0166514633493135	0.259102409199583	1.24477180407346	1.50858820337429
MACO1	0.0273780690179672	0.0701994457706474	0.696533543080835	80.7484652296304	-0.0203756262296116	0.1312418184317	-0.155252544296431	0.876622226062075	0.971744679385004	-0.0356466240263769	-0.0543745643826145
LDLRAP1	-0.0421983373984206	0.0932594252217602	0.650920811329132	17.8891441206671	-0.104421652119359	0.176750245054721	-0.590786463051471	0.55466350627992	0.875752247488973	-0.286673347974164	-0.289695773892532
MAN1C1	0.0652607967280053	0.0986799822677322	0.508395742004031	173.738919090223	0.032202412335738	0.160032794535218	0.201223833085357	0.840523556515975	0.963129347646963	0.101031562172918	0.092839149744545
ENSG00000233478	0.0789382867967607	0.130839171872428	0.546293809185827	13.5109390101759	0.0907275446958403	0.246093094992204	0.368671639075101	0.712372490637342	0.927967310169948	0.150378973179465	0.256704184264723
SELENON	0.0897129787652006	0.119167370313735	0.451551030879054	22.0587934790394	0.137084319640736	0.20326887375066	0.674398972706911	0.500057695684983	0.848504794724872	0.189253295175879	0.386498927484611
MTFR1L	-0.332719022612518	0.135117521277711	0.0137994594585838	14.6577622607456	-0.493994527200442	0.256732825495169	-1.92415802789401	0.0543347783540696	0.418143174338241	-1.33485130950774	-1.38046430441884
PAQR7	0.0714466061575655	0.0700706259915417	0.307900628182679	33.3272584312305	0.0527149505839859	0.132594104319477	0.397566323589867	0.690949888471169	0.922638406835075	0.123349522470765	0.150272386588227
PAFAH2	-0.0065528683429544	0.105367581747712	0.950411084289443	20.4587277212629	-0.0158172882548482	0.194806636039033	-0.0811948123352377	0.935287025053005	0.985455185865637	-0.158067031818285	-0.04161163366435
PDIK1L	-0.0477603685617762	0.100807319043254	0.635657668641989	27.8999167892866	-0.122060349207031	0.175719192660287	-0.694632995742284	0.487285328655753	0.839920121299784	-0.306740760669738	-0.339082517511973
CEP85	0.0264297909085215	0.122487672761836	0.829163051626142	16.1868869563902	0.0299459132116135	0.211921580823088	0.141306577156067	0.887627753933456	0.974664826913365	-0.0390679439747079	0.0865211579355852
SH3BGRL3	0.324364901959472	0.10497635801068	0.00200233828046295	17.746429328524	0.524459283163634	0.206896650549362	2.53488532448962	0.0112484142067333	0.223139919987989	1.03586073843744	1.47111350604481
UBXN11	0.174478624160108	0.166041932447067	0.293345582272181	8.67112093429642	0.257455276057199	0.315379831431177	0.816333989681207	0.414309139335375	0.80719469312122	0.495081712634812	0.723526630507069
DHDDS	0.142603593144923	0.0756858107654407	0.0595443798607118	33.0426014141297	0.178597569786503	0.137803129862612	1.29603420448115	0.194963700979396	0.65168770356127	0.380078868659367	0.502732242880209
DHDDS-AS1	0.0816175556212065	0.114621961827415	0.476428478798995	10.904455742545	0.0429091407522256	0.215293488452132	0.199305334595691	0.842023906482382	0.963735415085034	0.160045584466502	0.122817013113923
HMGN2	0.565637122712474	0.297405016263167	0.0571831202539244	17.8331759027402	0.783838157356377	0.44359215748828	1.76702438067131	0.0772241452964484	0.4800882226513	1.90635374425281	2.19735070465342
RPS6KA1	0.0460573101330807	0.0370682085662745	0.214051533809317	192.560601379778	0.0266029515800071	0.0697286170530498	0.381521285009388	0.702816480264962	0.925448135448689	0.0317467488778798	0.0771611701649935
ARID1A	0.0392469129003886	0.0285970048014008	0.169934777590913	371.664777871949	0.00702191951127769	0.0536240419412538	0.130947225480883	0.895817055761433	0.976954789218476	0.00717532022612494	0.0223360656929454
ZDHHC18	0.44831919737291	0.402439283487383	0.265277229925598	6.64921155676434	0.615934753109775	0.611806593039043	1.00674749196511	0.314056133340362	0.750180966711518	1.48307901686757	1.72723648152556
GPN2	0.279124982817309	0.0958373089888356	0.00358562331267231	13.7810490090831	0.423503244618786	0.186803457797319	2.26710602476259	0.0233837496300113	0.298601617874344	0.872638329019572	1.18844580288811
GPATCH3	0.0929455606142952	0.172596979652124	0.590223559199435	6.73143323880016	0.109181708735981	0.32099349654005	0.34013682492897	0.733753490984103	0.934117084401938	0.200916220487298	0.308374161000055
NUDC	0.0206841468946897	0.126511973875855	0.87012826325254	43.972683404751	-0.000532949200039961	0.218147057957799	-0.00244307305828099	0.998050711664973	0.999207613961152	-0.0597978187706371	0.00118312212404822
SLC9A1	0.0263331190204968	0.110687318507494	0.811954409442755	19.9224060995221	0.0168633865262886	0.193449989931485	0.0871718139259719	0.930534943278927	0.984722239898142	-0.0394167292684387	0.0498912760292716
WDTC1	0.0528204396754686	0.0580322799388219	0.362721964469614	62.6063522909726	0.0521549264436531	0.127837136008522	0.40797946568653	0.683288750511253	0.921215884779678	0.0561476390661409	0.148704370056062
TMEM222	0.262410669690987	0.166231178619987	0.114430415067432	18.819307715517	0.353458563657595	0.297545992158696	1.1879123663984	0.234867937096581	0.689797854491346	0.812334276493084	0.992327082591376
WASF2	0.057490323439244	0.0498448916873568	0.248752617388353	521.672905478174	0.0249971220365156	0.0832136487034729	0.300396899138403	0.763874428662504	0.944891713674407	0.0729962474208459	0.0726649938563495
ENSG00000241169	0.396545368407307	0.198371146675638	0.045607565065192	6.06327108933349	0.541280881947476	0.372840502953092	1.45177596763294	0.146563908256172	0.600153013092741	1.29628272569828	1.51821244891329
AHDC1	0.233362195477323	0.117112996796894	0.0463026095351349	52.8405995035181	0.33009085602178	0.195303238213685	1.69014533010774	0.091000154432327	0.509346826503573	0.707529448346334	0.92689963178546
FGR	0.37922264736864	0.15256446108439	0.0129313184502055	25.9456087194918	0.482112632266093	0.255223513247989	1.88898203825619	0.0588942355327541	0.432977027874966	1.23378358071263	1.3525467445304
IFI6	-0.444545306098068	0.372029799767211	0.232118857480499	7.40434722019739	-0.739569592858517	0.596218692321384	-1.24043342213743	0.214815125402534	0.673758888066068	-1.73831258381728	-2.06805209770658
FAM76A	0.0113495539747885	0.104473823414982	0.913491694076619	18.0573738170536	-0.0414309128017562	0.205459773747117	-0.201649753847923	0.840190546164561	0.963129347646963	-0.0934763658638234	-0.11332744704758
STX12	-0.0231812938226974	0.0506112504023593	0.646933403576182	154.583493248345	-0.0859844095520502	0.0906092957457487	-0.94895792804001	0.342642010337391	0.764235997661454	-0.218061207826872	-0.238073175738296
PPP1R8	0.211765801129871	0.082951186463883	0.010683120885906	21.1973331415104	0.218994911405567	0.172964238459508	1.26612826649038	0.205467164148117	0.661785805810401	0.629611194136983	0.615841116145126
THEMIS2	0.122134948255655	0.163181944307371	0.454183518673686	71.3188237251133	0.126532413374962	0.254560096775338	0.49706303139346	0.619144603263351	0.898816292760811	0.306229454255099	0.356954552021165
RPA2	0.122594364932097	0.086625442371931	0.157002965635955	40.0111420921533	0.136284197685294	0.150367490055716	0.906340842922872	0.364755473842221	0.777368478288079	0.307886996935934	0.384258658961302
EYA3	0.112412699376312	0.0324086104478727	0.00052316617099788	173.404913365591	0.10961720800852	0.0642247391006887	1.70677545044857	0.0878637970831245	0.501596900508226	0.271152272042196	0.309593519256078
ENSG00000289576	-0.094481663619102	0.114412605799092	0.40891887440779	37.3862946332297	-0.204909241007903	0.207347522657278	-0.988240603899546	0.323034826812283	0.755253328364906	-0.475307868988743	-0.57105186072295
PTAFR	0.0316325388153401	0.0581558011615387	0.58649137269335	162.179197021115	-0.0185635030321142	0.108273630957548	-0.171449898446581	0.863870022287475	0.968847854421796	-0.0202967997055026	-0.049300784651786
DNAJC8	0.0851101250431792	0.0855355440232015	0.319723421164237	36.8346356923289	0.0641162000775375	0.153129176629493	0.418706620702803	0.675430556466446	0.91806694417298	0.172646526442595	0.182194845649723
ATP5IF1	0.419439881498521	0.268596377543364	0.118382444031688	10.9882628574503	0.587283561136987	0.454216918350806	1.29295835846301	0.196025461706743	0.65168770356127	1.3788844999732	1.64701575630314
SESN2	-0.0658392481184102	0.111982269583101	0.556570213586786	20.2410823173987	-0.122187514854815	0.199957051489373	-0.611068796747633	0.541154036101413	0.870373516308074	-0.371968071787081	-0.339438569731313
PHACTR4	0.0312486130913249	0.0361337058427037	0.387145771527492	206.106187473837	-0.0108118535538631	0.0719788863587704	-0.150208680639662	0.880599977439263	0.972384863058038	-0.0216819764012066	-0.0275968728771606
RCC1	0.2030757351251	0.0942764954259096	0.0312367083564329	23.0603731484939	0.199170805394851	0.17130462842891	1.16267030973717	0.24496329216286	0.699147901475493	0.598258054295113	0.56033542679803
SNHG3	0.459941451189193	0.121884777570516	0.000160924273397526	29.6258325385234	0.61255904205952	0.204614300412514	2.9937254670107	0.00275593799362405	0.129636260716655	1.52501128170647	1.71778479836871
TRNAU1AP	0.0357298169150934	0.0743432505817456	0.630796506065982	46.8469944318341	-0.00371598359615055	0.137550917554162	-0.0270153312113483	0.978447505956075	0.995679044139999	-0.00551411184535699	-0.0077290839686825
SNHG12	0.326369698965226	0.0781352509340443	2.95399696193304e-05	36.1438023293546	0.412153173845467	0.146288815478726	2.81739360932487	0.00484151518377206	0.158200282687958	1.04309390339171	1.156666639577
TAF12	-0.192099178206449	0.0731532491456066	0.00863991686038338	28.8810310903995	-0.268269607673515	0.137226098861733	-1.95494596070839	0.0505894489453297	0.405563470928024	-0.827504916075891	-0.74845511044118
GMEB1	0.169617782211339	0.0659224607989502	0.0100824342681166	37.2773742350806	0.193446481050755	0.122615014002239	1.57767368559957	0.114640594604544	0.55464824045834	0.477544140735439	0.544307840555619
YTHDF2	-0.00710334995425284	0.0445821256952422	0.873407474720372	76.4363689395198	-0.0592457036071218	0.0804113493527923	-0.736782855703496	0.461254410671419	0.830761072027381	-0.160053130304757	-0.163207237021043
EPB41	-0.0854792503890803	0.0503800971312179	0.0897558722799187	304.766300037109	-0.180831472308345	0.0867901604130226	-2.08354808249912	0.0372012937032476	0.360704771761713	-0.44282780258186	-0.503636303679089
SRSF4	0.209803358190393	0.0385504845620156	5.25965688746833e-08	181.994442510008	0.252293625811799	0.0751438472227599	3.35747549714733	0.00078657714814615	0.0756444917461797	0.622530839640323	0.709074480438627
MECR	0.410569322859815	0.108357389584574	0.000151237083993564	20.0478340591661	0.520577346031511	0.20238093174432	2.57226479562407	0.0101035582040605	0.213883932301461	1.34688015555026	1.46024443601441
LAPTM5	0.0846913092310941	0.0481477600394629	0.078579627605159	348.236395787298	0.0740328703543702	0.0871756848791588	0.849237610888782	0.395749088873387	0.795608016091385	0.171135468791585	0.209960618262417
SDC3	0.0935783793834744	0.334892558118287	0.779916335992696	12.9118671742146	0.136125117678784	0.519880295256648	0.261839348251473	0.79344530154028	0.952648168843269	0.203199385581066	0.383813249447355
PUM1	0.0290041545457444	0.02830084868854	0.305433473549062	388.318010246238	-0.015894302289088	0.0537680910592622	-0.295608454307399	0.767529116446428	0.945346375644275	-0.0297798231391057	-0.0418272659383889
SNRNP40	0.21254063949644	0.0649523699529444	0.00106693751005124	39.2885606735937	0.279191668129772	0.13190811671979	2.1165617027408	0.0342970632971553	0.347065905895728	0.632406755833355	0.784386546472751
ZCCHC17	0.246162163839351	0.118483671876742	0.0377458371894479	34.7539576922159	0.294348001717562	0.208901727259694	1.40902617502844	0.158827428490904	0.617749675583945	0.7537108234712	0.826822898624526
PEF1	0.447982768616205	0.21470652215501	0.0369343624268767	7.33298993400335	0.629630961298075	0.362494755733801	1.73693812486613	0.0823980930574034	0.489913276656952	1.48186520585048	1.76558461568717
PTP4A2	0.159817695894668	0.103949657648095	0.124182456379404	47.9695393377945	0.218044254910574	0.179592701730967	1.21410420807193	0.224707933305774	0.680447013786914	0.442186126586836	0.613179364636213
KHDRBS1	-0.0363327832825838	0.0502129922583939	0.469327704263248	154.447339807262	-0.0964049976147154	0.0853594117791675	-1.12940091321299	0.258728747790916	0.705437499692278	-0.265510846061875	-0.267249872206108
ENSG00000203325	0.179944835441083	0.141277550984858	0.202770713201853	7.22230447276469	0.345002991851734	0.284984847711379	1.21060117624618	0.226048293248583	0.681908035985118	0.514803414012399	0.968652252480273
TMEM39B	0.0322643036576692	0.100048783837265	0.747084757480593	24.7047385998097	0.0155441646537936	0.185459509022426	0.0838143308786287	0.933204053719543	0.984722239898142	-0.018017437104822	0.0461975750676736
KPNA6	0.0351010437229197	0.0435528442868063	0.420276593223137	102.631060579311	-0.00140663080999993	0.0857737480234542	-0.0163993161359265	0.986915825321071	0.99737853928596	-0.00778268078513455	-0.00126310672503566
TXLNA	0.0536387409119716	0.0637760822665083	0.400321093103328	40.9524693573009	0.0259221631570027	0.123797274866406	0.209392033750147	0.83414221107975	0.961394069791491	0.059100011704826	0.0752550246521538
TMEM234	0.325479952414812	0.140589428892278	0.0206069285871175	7.28019975959785	0.431529487932407	0.28254896528881	1.52727329045893	0.126693068266242	0.570601592656783	1.03988376114381	1.2109185523654
EIF3I	-0.266155162917648	0.25780505726601	0.30188981820317	6.26492793196328	-0.418499131363529	0.452414317053888	-0.925035118448033	0.354947640257784	0.773770430829308	-1.09469363978671	-1.16908407944452
ENSG00000291132	0.0159973112885557	0.225233196390298	0.943377422162084	5.9661002746524	0.0285723594841945	0.418568765491145	0.0682620439933399	0.945577038126863	0.988189202020176	-0.0767075881664383	0.0826753327339616
HDAC1	0.103258030340225	0.0598915638440571	0.0846928506952237	39.7965602315583	0.12970777272368	0.120901673339867	1.07283686933809	0.28334431523262	0.727341100007284	0.23812287752012	0.365845268680977
BSDC1	-0.0709254333963042	0.0996669952925611	0.476697594345186	65.6630320461735	-0.14734749658063	0.169990184761668	-0.866800026055715	0.386051587835971	0.789096920913966	-0.390318666384627	-0.409884224576825
ZBTB8A	0.116787431062731	0.134051649826924	0.383638306674346	8.84007763491489	0.243666948059676	0.272955710887024	0.892697746707082	0.37201905738608	0.781629860840364	0.286935992702047	0.684920569278748
ZBTB8OS	0.0723558536900412	0.0920113388812786	0.431645043179707	51.7045183242781	0.0641635531645754	0.163530555378005	0.392364307797155	0.694789054251614	0.924095718670233	0.126630022874437	0.182327429975964
RBBP4	0.015318256804615	0.0561020794690493	0.784820480684517	75.7128448193529	-0.00763576735958951	0.101040038433327	-0.0755716988827961	0.93975985307728	0.986043165838338	-0.0791575684293675	-0.0187041211160643
SYNC	0.430951723630287	0.189106536237841	0.0226740045693269	6.92137204412552	0.636495788995836	0.359240736365263	1.77178066005485	0.0764309741532499	0.479422892621614	1.42041840731023	1.7848055073333
YARS1	0.459501526343323	0.176648118019404	0.00928914680408831	51.9877160110907	0.618782031134847	0.278938160132567	2.21834843551261	0.0265310840585844	0.312490933676804	1.52342406416348	1.73520860039231
S100PBP	-0.015923569552202	0.0458329349900332	0.728271036414335	104.804820449115	-0.0688754031299734	0.0845240561267555	-0.814861546950435	0.415151566139878	0.807621556682291	-0.191875855050307	-0.190169517687438
ENSG00000287691	0.0343946061263238	0.157019067390086	0.826613185576312	9.95144137879736	-0.0332558550973074	0.330455087840397	-0.100636535253981	0.919838992982081	0.983520827845235	-0.0103314573701992	-0.0904380308442746
RNF19B	-0.0626710543131535	0.0594939086074886	0.29215638754258	57.7185450371762	-0.128003679952788	0.116226870009191	-1.10132605259581	0.27075477634949	0.718539245156026	-0.360537453956581	-0.355723301710906
ENSG00000236065	0.212386231730466	0.135416096606008	0.116788455592702	13.6962590090512	0.241156818399024	0.245956197186997	0.980486855615499	0.326845854813716	0.756216737205827	0.631849663599924	0.677892435092533
AK2	0.108866775602201	0.0642565309091257	0.0902173495039061	56.9489788155747	0.112333433356505	0.122533681941082	0.916755553061061	0.359270748228057	0.775366023554276	0.258358831359784	0.317198702575842
AZIN2	-0.0154753069414077	0.0780132919158208	0.842757490681545	91.2777777568161	-0.0844824878710304	0.134320125822687	-0.628963733867805	0.529372799121019	0.863365976594286	-0.190258555444711	-0.233867931970669
TRIM62	0.102918699721505	0.192000053904359	0.591934538415916	8.80954587007048	0.101933449423866	0.343161935664772	0.297041830197167	0.766434573693935	0.945268933337429	0.236898596791354	0.288079695793503
ZNF362	0.0557507848924396	0.0432207169342224	0.197082310737806	93.0339228997383	0.0287235170320035	0.0847819352307804	0.338792892068538	0.73476575626472	0.93449316691581	0.0667201161131742	0.0830985600858847
ENSG00000225313	0.315255866704852	0.124309624440921	0.0112109583290101	47.5131084713089	0.390727395076379	0.207888105993079	1.87950817681405	0.0601751380893223	0.436746251109832	1.00299598735203	1.09667641254059
PHC2	0.0279283147132266	0.0690610751435794	0.685918430656906	462.712717240224	-0.0206446492439733	0.112279289451453	-0.183868720089288	0.854116444159234	0.967029076798038	-0.0336613767081883	-0.0551278042943818
PHC2-AS1	0.075793297611592	0.149569985668793	0.61233630768204	7.14920763931299	0.0249142362350848	0.294064036808877	0.0847238462256352	0.932480937579598	0.984722239898142	0.139032075967221	0.0724329211695399
SMIM12	-0.274894419706592	0.163240391394571	0.0921845094186386	31.0240562665458	-0.44241488481066	0.281257043532091	-1.57299130807432	0.115720830849186	0.556234559234814	-1.12622425647792	-1.23604600855349
TMEM35B	-0.209498854636843	0.114607175176864	0.0675535609562995	9.85409722141437	-0.364930504601712	0.233544457429512	-1.56257403244885	0.118152820077314	0.560222051551001	-0.890281710639464	-1.01909680868514
ZMYM6	0.00823604606367221	0.0482947697030315	0.864587823698544	132.481798476047	-0.0458666419736818	0.0886278421517104	-0.517519561123565	0.604793517498585	0.89462325965699	-0.104709680879198	-0.125747084296881
ZMYM1	-0.119437240962503	0.0616610846162896	0.0527458983305641	42.932192038234	-0.169064407997876	0.127757139130119	-1.32332650174396	0.1857268221268	0.646567353969263	-0.56534581643962	-0.47068959648376
SFPQ	0.0812835146651635	0.0438236615684606	0.0636267896936067	238.921518647068	0.059900467951077	0.0776294288417533	0.771620619200785	0.440339158360088	0.820514646519694	0.15884038846431	0.170391180069272
ZMYM4-AS1	0.390731699784187	0.149494557242238	0.0089571544828237	8.90111697719218	0.427041480719614	0.321684659480684	1.32751583929745	0.184338103902735	0.645715337859339	1.27530742295203	1.19835254136818
KIAA0319L	0.0497288948201961	0.0270832963891101	0.0663360202460247	218.647845516562	0.00852879401943828	0.0495140076730274	0.172250125171837	0.863240892545634	0.968847854421796	0.0449935651935661	0.0265551769249884
TFAP2E	0.328711084700519	0.30222859097042	0.276761108290144	6.38200030891894	0.300992414642871	0.462623731923267	0.650620350563415	0.515291590245147	0.85663221428376	1.05154145653366	0.845426649004327
PSMB2	0.0442688517681127	0.0747998595367132	0.553963976267184	23.6094217697088	0.00425031245913529	0.151914165835997	0.0279783813164852	0.977679393606553	0.995679044139999	0.0252941183469474	0.0145758186510215
C1orf216	0.560082833569418	0.231121303933745	0.0153790145420451	6.72038104589418	0.81168408279487	0.377575127283082	2.14972868746813	0.031576681886264	0.334084068735312	1.88631426421563	2.2753167570008
CLSPN	-0.336724349134875	0.231391766446071	0.145610252181341	5.85248061859425	-0.542210858405229	0.399316268703306	-1.35784815421105	0.174511871442544	0.634114544655802	-1.34930224261905	-1.5154656356195
AGO4	0.0308059435484278	0.0431049559959607	0.474811192141986	267.183695934849	-0.0185984690304791	0.0815134185297353	-0.228164507953922	0.819518352275203	0.959160507830452	-0.023279096615779	-0.0493986862591477
AGO1	-0.0502817950368027	0.0843922573650638	0.551301812768545	57.2395707146093	-0.123423947368422	0.142949636957786	-0.863408610158765	0.387912847112598	0.790716161675314	-0.315837887990646	-0.342900468036427
AGO3	0.0524276563227619	0.0257578203967993	0.0418099048628773	242.238732997692	0.0292004418808707	0.0531110138875614	0.549800121358811	0.582456475415158	0.885781405870779	0.0547305046763435	0.0844339061786076
ENSG00000271554	0.215677926135218	0.149143958088945	0.148147560583958	8.21428462284207	0.322953701284195	0.281258521169748	1.1482450378429	0.25086742151113	0.700512994863054	0.643725862806261	0.906916249257521
ADPRS	0.138270069030117	0.146477046540255	0.345184520443652	23.5170733545354	0.14977534096442	0.249719910010154	0.599773325876698	0.548657312561645	0.872321802574755	0.364443821985955	0.422032630074226
COL8A2	0.111117743105552	0.1020429324234	0.276184182063583	32.021019122496	0.112123636035089	0.178799501557251	0.627091435146916	0.530599301070156	0.864625380473524	0.266480161954201	0.316611289204363
TRAPPC3	0.0496153646215024	0.105764536781956	0.638989911569526	26.2332855044851	0.0469791016583907	0.184622815692226	0.254459891548328	0.799140286380025	0.953993542384856	0.0445839563144202	0.134212532568385
MAP7D1	-0.0553233857146639	0.0702548671242813	0.431008570071222	37.2524078073997	-0.0774442397962029	0.139906991033432	-0.553540886156983	0.579893091695038	0.8850259843997	-0.334027588444205	-0.214161479080535
THRAP3	0.0693346018190299	0.0284850825206632	0.014930227624272	178.736328553552	0.0218055539756208	0.0619136936592161	0.352192749081366	0.724693714427193	0.932110583835481	0.115729561087689	0.0637288942802885
SH3D21	-0.17354370876263	0.222056974499078	0.434492106191089	15.4463505357646	-0.300121679316786	0.358632778073748	-0.836849551033147	0.402677140698414	0.800506185510232	-0.760558102555237	-0.837638006897506
EVA1B	-0.081490154789499	0.148306370784741	0.582681775534341	5.70486107038159	-0.146344172740175	0.302961420390664	-0.483045572441094	0.629063378382199	0.900641403069224	-0.428435429485087	-0.407075009302617
STK40	-0.0100545364257709	0.0538870312577216	0.851985669078803	87.9130079467842	-0.0668626488250529	0.0966507305475773	-0.691796621155793	0.489065058839295	0.840827765239084	-0.170700801115328	-0.184533989148569
LSM10	0.365805721108699	0.132619149814293	0.0058099737704438	12.1567747971775	0.491485065489241	0.255070601453007	1.92685892725191	0.0539972133441405	0.41697435448969	1.18537626538902	1.37878870301414
OSCP1	0.00929538448851093	0.29883469124452	0.975185451464253	7.26313575663451	-0.0481638787981465	0.508244676611489	-0.0947651417015506	0.924501375119834	0.984661491163489	-0.100887663214937	-0.132179137952492
MRPS15	-0.210006227259004	0.16654258829137	0.207317449956529	9.23474853203883	-0.371014361389965	0.314343772174336	-1.1802822076723	0.237887992202234	0.693767889986151	-0.89211227496036	-1.03613105299045
CSF3R	-0.0117685714604867	0.0694288788656615	0.865399107374147	442.708047364056	-0.0784176110457843	0.111099828634419	-0.705830171024135	0.480293756897257	0.836245696779539	-0.176884917565974	-0.216886829831255
ZC3H12A-DT	-0.273832439497209	0.158308592495061	0.0836770381726482	6.64749339577046	-0.464986758873801	0.301145087595331	-1.54406224118334	0.122573255031837	0.563995663166258	-1.12239270744298	-1.29924519791685
MEAF6	-0.126325269979354	0.111140273982722	0.25569336828839	31.2055069422836	-0.238213017420236	0.197824151389608	-1.20416549620923	0.228525619094248	0.683074992004315	-0.590197335045071	-0.664299398172
SNIP1	0.12137583017378	0.101109329541102	0.229967938942186	15.2007517593379	0.156022692264887	0.199806981955583	0.780867068496992	0.434880682540244	0.817759220157739	0.303490610227394	0.439524644106965
GNL2	0.11229581970536	0.0793916185036405	0.157228543445152	28.179859320927	0.139715400417843	0.147695133328872	0.945971592081774	0.34416307583945	0.764975150378263	0.270730578505462	0.393865713769061
C1orf109	0.453942275002875	0.114301045839495	7.14328571750912e-05	9.37403487631113	0.624699003708	0.22273681760657	2.8046508449781	0.00503711117237034	0.162053536513966	1.50336668087117	1.75177558411118
MTF1	0.188437235293794	0.0851756969742198	0.0269434780459202	36.6598518097637	0.269887090994313	0.145970537282222	1.8489148291104	0.064470112070283	0.449856781762707	0.545443388441696	0.758334578847693
INPP5B	0.129759772849986	0.052927447564307	0.0142201440194744	103.622474052266	0.12301370345947	0.09730026507404	1.26426894485707	0.206133512087014	0.66317108129312	0.333739278880659	0.347102485079722
SF3A3	0.209857971257933	0.0733990423476402	0.00424794306687636	43.6660761816374	0.247330223579353	0.132532357384495	1.86618746138962	0.0620151427119523	0.443538020286513	0.622727879702256	0.695177406730996
FHL3	0.445048117660358	0.0926997086449226	1.57902349244222e-06	15.2210241653282	0.560255290971048	0.176725893486819	3.17019356879265	0.00152337417696725	0.09555556010608	1.47127719400394	1.57133906416837
UTP11	0.306540235032221	0.122158187287912	0.0120946319495971	10.5472378205288	0.39393585136295	0.247184234286538	1.59369327295484	0.111004751680765	0.548092063268085	0.971550608399535	1.10565979760874
RRAGC	-0.0468381144392939	0.0924279274465327	0.612328252266008	21.4721989354091	-0.0569270023577339	0.185842949435751	-0.306317794301981	0.759362692090195	0.943005019314034	-0.303413333414749	-0.156715084932687
RRAGC-DT	-0.199850850729349	0.217855818410668	0.358957303049525	30.0629465543832	-0.347710205693935	0.351880896638037	-0.988147435726264	0.323080447035597	0.755253328364906	-0.855472399002421	-0.970881541821521
MYCBP	0.154431874489768	0.10860046273972	0.155020860737265	12.185808496809	0.13246473743148	0.204571227077697	0.647523795617501	0.517292999027711	0.85834132500411	0.422754466162342	0.373564518493773
AKIRIN1	0.0706993664493864	0.0610350041585594	0.246724781043773	41.3303898675034	0.0745597287353486	0.126664811323076	0.588638059430524	0.556104097085146	0.876342007308353	0.120653534770203	0.211435773692311
NDUFS5	0.228770914119103	0.482340290427721	0.635290552752028	6.54682695022911	0.275865025611023	0.719715990502855	0.383297063357284	0.701499516407114	0.925448135448689	0.690964431878265	0.775072250730249
MACF1	-0.0473303718627115	0.0399944046170674	0.236640817782271	652.730556024398	-0.12693520089585	0.0735206157070668	-1.72652527015832	0.0842529571247527	0.494507162883808	-0.305189363174032	-0.352731657771135
PPIEL	-0.15493010260587	0.207283085701319	0.454802569504503	10.1865571753898	-0.32803925864635	0.368600584379027	-0.889958596237686	0.373488118433022	0.782228053304601	-0.693401535910752	-0.915804683606766
PABPC4	0.0037699989255053	0.0608943074890934	0.950634080879465	64.8395974393771	-0.0293010182603007	0.107819360197998	-0.27176026834599	0.785806357050406	0.949734529274699	-0.120822861191805	-0.0793648482869026
PPIE	0.283022664638398	0.205171030970815	0.167756824208096	10.6566397507815	0.368693463313103	0.347046430971138	1.06237503230156	0.288065463843792	0.729000518635654	0.886700887707688	1.03498341256942
TRIT1	0.250725051561968	0.0704917336442022	0.000375398652671792	52.6054698157729	0.327691315408545	0.12806742703966	2.5587405242948	0.0105052119798358	0.216750047173323	0.770173397722236	0.920181136848945
MFSD2A	0.184549732376618	0.154096272130237	0.231062572741573	13.7994751844738	0.175948058372103	0.270897731051872	0.649499933753276	0.516015289252258	0.857200720184104	0.531417554514661	0.495313852491772
CAP1	-0.00720804952924135	0.0539747041462806	0.893762412328559	148.304291998671	-0.0684612587790305	0.0932215076469712	-0.734393387396099	0.462709015795737	0.830778340112166	-0.160430878921879	-0.189009951264828
PPT1	0.105009218253957	0.097412477437759	0.281040318450082	89.6075039925767	0.0755390636226991	0.164247451138791	0.459910111840138	0.645580741810238	0.907660977841892	0.24444103891481	0.214177822085044
RLF	0.0283056174821914	0.0767744749121095	0.712362334467567	227.273649203301	-0.0192962989461949	0.130088882829489	-0.148331652378683	0.882081036667396	0.972601971884663	-0.032300095163079	-0.0513525463978039
ZMPSTE24	0.12753405537989	0.0795240519006435	0.108776498411855	35.3779517818098	0.172415469564777	0.14300183350683	1.20568712537901	0.227938151053509	0.683074992004315	0.325709048609667	0.485422925918613
COL9A2	-0.130375749386691	0.0867364966575936	0.132806953304882	49.367705965304	-0.235400011118987	0.160470448788192	-1.46693682791213	0.142393240968396	0.597902509197138	-0.604811176552735	-0.656423237007196
SMAP2	-0.271764406101152	0.070645261991795	0.000119627651937671	888.771404911911	-0.456874442735367	0.118997761724281	-3.83935324593709	0.000123358838420205	0.0425023561584682	-1.11493139009181	-1.27653145237786
ZFP69	-0.16115948228173	0.159028920515105	0.310870417710203	5.71005022539577	-0.280890389653762	0.278955065821186	-1.00693776191832	0.313964683879462	0.750180966711518	-0.715876694557201	-0.783792149273316
ZNF684	0.0480900717097399	0.152545233658122	0.752570915299591	8.91843260044508	0.0721155239239157	0.266806421800685	0.270291559840299	0.786935958067423	0.950295092704257	0.0390808080142753	0.204592223073144
NFYC	0.0225867971212498	0.0465527705922186	0.62754373299531	119.837018079554	-0.0148547971446119	0.0798576276704113	-0.186016008463471	0.852432207487128	0.966236281239816	-0.0529331921278992	-0.0389167463117883
CITED4	0.307260365078998	0.289932232657345	0.289251001450067	5.7716457223613	0.368730509087188	0.486575191224396	0.757807869651823	0.448566010493883	0.82538498292778	0.974148786370625	1.03508713735917
CTPS1	0.229007122064023	0.127057363829447	0.0714838198425914	27.2840638532425	0.273247666380835	0.22289051213004	1.22592776053839	0.220225861010803	0.676793433578706	0.691816653337203	0.767743883526096
SLFNL1-AS1	0.123078753128923	0.125483030562159	0.326671738081441	9.93150355518783	0.109002525090596	0.233479379713977	0.466861464272045	0.640598997428433	0.904223928380362	0.309634635085574	0.307872463130226
SLFNL1	0.530140229794898	0.135526269443627	9.16427722735346e-05	7.3315709675068	0.677514211491383	0.281412164146892	2.40755126398066	0.0160599073015981	0.258268700674565	1.77828348023116	1.89965335042469
SCMH1	-0.096154595313637	0.0714285703284623	0.17824951776951	165.079613766851	-0.207205066157155	0.120600898925014	-1.71810548680892	0.0857773762281414	0.49825677316193	-0.481343687512544	-0.577479961816676
HIVEP3	0.205745229609405	0.0627485826666775	0.00104219019823377	741.589411192068	0.233364732158661	0.107027459378998	2.18041924486207	0.0292263988805845	0.322355671609758	0.607889400458373	0.656075304070857
FOXJ3	0.116561255688171	0.0314975302543535	0.000215050059275052	204.780306016892	0.113054997671523	0.0698239443646745	1.61914367199112	0.105416354198117	0.537274092118229	0.286119968043147	0.319219016868537
PPCS	0.0260785323277956	0.0840269448451954	0.756287844581288	23.0203719650751	-2.40838686383044e-05	0.176412266617519	-0.000136520374121834	0.999891072501591	0.999891072501591	-0.0403352599417106	0.00260789865566184
CCDC30	-0.088704236240637	0.104143705051489	0.394353739982754	49.3139360854859	-0.15459524300148	0.199662313873325	-0.774283539053659	0.438763135841263	0.819842318060527	-0.454463322074623	-0.430177253734599
PPIH	0.28242173126018	0.0810732178109376	0.000494830674268955	22.8036513265446	0.34753373548175	0.147294901895153	2.35944171190074	0.0183024558749424	0.268136069579865	0.884532762835846	0.975738103901208
YBX1	0.116453677431116	0.0669001392110398	0.081734592022478	62.6707878478312	0.119106835247492	0.114736588063991	1.03808939464945	0.299228438405034	0.740684469944039	0.285731833345947	0.336163610298843
P3H1	0.0543035286577938	0.0761835846323172	0.475970585500989	23.7656171173	0.0267188239525873	0.131754018226108	0.202793237825461	0.839296643556238	0.962806542894486	0.0614985185917104	0.0774856022434374
C1orf50	0.00102569358867607	0.127198277144947	0.993566137624815	16.2805004541318	-0.00337627608531208	0.224085366009169	-0.0150669191185556	0.987978792684649	0.99737853928596	-0.130724119588134	-0.0067779339115105
SVBP	-0.0264146061499641	0.120811388957062	0.82692788547725	18.0082088967172	-0.070247471612062	0.210337991897791	-0.333974242970795	0.738398994969631	0.935864437766068	-0.229726768651563	-0.194011184337555
ERMAP	-0.0179823319249915	0.0726254169488207	0.804440941400047	75.961009030558	-0.0808560185572971	0.129063891476441	-0.626480556508374	0.530999786188242	0.864694068066944	-0.199303723209169	-0.223714148539221
ZNF691-DT	0.057718163226594	0.166232798181402	0.728431419544685	5.84464288585725	-0.029335690469647	0.283445300701208	-0.103496831300692	0.917568664246573	0.983069926745437	0.0738182771626689	-0.0794619273117983
ZNF691	0.0572669176681372	0.0901092537028251	0.525084372418624	18.3531540895878	0.0513629879868469	0.164687388348769	0.31188173242551	0.755130405965879	0.941362862894496	0.0721902152941457	0.146487014582795
SLC2A1	0.0749651226996382	0.667301161067065	0.910553220826231	5.55557406624321	0.0298685831849189	0.929150054340527	0.0321461351106721	0.974355511906311	0.994460838804114	0.136044079810027	0.0863046409114837
EBNA1BP2	0.374513325309598	0.271530163862791	0.167811617681476	5.96472153378619	0.435916232281632	0.436186317220603	0.999380803733846	0.317610255373738	0.751396533362057	1.21679268179466	1.22320103657738
CDC20-DT	-0.0298524813018533	0.151678095194456	0.843972534279847	7.08710170971119	-0.10453319930114	0.291160877058375	-0.359022133595862	0.719578531415892	0.929546961109433	-0.242130377592725	-0.290008095831091
ELOVL1	-0.0214151381209188	0.117417925917115	0.855281467446106	16.6742168029667	-0.0262440707200073	0.229188438448315	-0.11450870252308	0.908834548161367	0.980512074697688	-0.21168904371788	-0.0708056738943632
ENSG00000288772	-0.0403393866200543	0.211440389412627	0.848695034441848	7.36444657952307	-0.0908556127751336	0.370640480159192	-0.245131381051823	0.806354705458696	0.956350225984511	-0.279966385831267	-0.251712100626051
MED8	0.188534187654674	0.113578820403705	0.0969262391661127	13.8116484319838	0.252023996420852	0.230673157676964	1.09255883501533	0.274587544996228	0.721520201084409	0.545793185661535	0.708319542727708
SZT2	-0.036083591241368	0.0502022720971275	0.472286276851969	57.591763065021	-0.107586063636227	0.0931085716042213	-1.15549043211129	0.247889648479285	0.699514336456824	-0.26461177890733	-0.298555837621342
HYI	-0.043155252322571	0.160502341462045	0.788024987595927	11.0452809209446	-0.0331437719726089	0.287596731342786	-0.11524391051964	0.908251794949234	0.980412452680026	-0.290125828935434	-0.0901242083144109
KDM4A	0.18105072214602	0.0790083401106417	0.0219322373873007	39.0902984394322	0.22432990150321	0.144663449075169	1.55070201171994	0.12097311220621	0.563490194888104	0.518793374559316	0.630778601995413
KDM4A-AS1	0.501082746296625	0.138901896357692	0.000309211664824566	6.82846968910103	0.702467506183353	0.269844931302019	2.60322661164656	0.00923508891188668	0.206605844092833	1.67344614722656	1.96952030042034
ST3GAL3	0.195823199336177	0.0528350439683725	0.000210298551826791	151.539530530229	0.232464640436705	0.0952520323159489	2.44052158032309	0.0146660696590337	0.24614443965864	0.572091421190899	0.653555129316153
ATP6V0B	0.138622755730424	0.0767276047925152	0.0708111169111249	69.2213962091417	0.162617140058536	0.140838789344943	1.15463318603409	0.248240670788867	0.699514336456824	0.365716290506796	0.457988496673738
CCDC24	0.102246235474789	0.35782141158401	0.775072245299531	6.45341041198528	0.0945108791346914	0.572435518529619	0.165103100830389	0.868862832397688	0.970153589635536	0.234472393635432	0.267297175744164
ENSG00000230615	0.0268228702194259	0.289089644077429	0.926075226399917	11.096975784651	0.00910667502046952	0.480581653521023	0.0189492773054249	0.984881568980425	0.99737853928596	-0.0376497417887904	0.0281731910389914
DMAP1	-0.0165136364522803	0.327569855487384	0.959793624133385	8.78090854284009	-0.0804638168762065	0.51871315565739	-0.155121989867851	0.876725146610884	0.971744679385004	-0.19400477444218	-0.222616019591552
ERI3	0.12599170595944	0.0662830894568385	0.057326613800552	104.848888421895	0.116384794952586	0.116808504956333	0.996372609991838	0.3190691360734	0.753577673502763	0.320144361639759	0.328542145657881
ARMH1	0.404246669168474	0.185136740713735	0.0289987722180558	28.5752132139198	0.515704897814758	0.304044478662325	1.69614952418691	0.0898575667526017	0.507466692073917	1.32406847089246	1.44660202525789
RPS8	0.107472967650111	0.0856550047125935	0.209580761353583	115.027505171067	0.11999929123199	0.139752509969909	0.858655714003478	0.390530490286542	0.791495992867501	0.253330071438904	0.33866240568486
PLK3	0.128028281860269	0.0713403996341219	0.0727156637234449	66.8267214582459	0.111352272279074	0.125223985006411	0.889224794063	0.373882280209863	0.782350424316742	0.327492182586368	0.31445154101739
BTBD19	-0.214449382676322	0.126465439077775	0.0899398055240976	28.2729260219089	-0.394664647432966	0.214719649255967	-1.83804625613228	0.066055589545724	0.45196353407641	-0.908142863572903	-1.10234969757211
EIF2B3	0.165726079955311	0.0385484976233135	1.71448258167367e-05	122.219355092056	0.167633195990134	0.0828505985142096	2.02331907066892	0.0430402619460023	0.381862298117503	0.46350315589261	0.472032995938242
HECTD3	0.231685514570223	0.126349553156399	0.0667004912016008	13.1476103970393	0.335472732167129	0.232483036650909	1.44299875380098	0.149020822283781	0.605290016855825	0.701480102930357	0.94196839429444
UROD	0.556012812326831	0.229317205951249	0.0153233635144267	6.68940075912799	0.768964174310649	0.383390750654113	2.00569307683792	0.0448890043174596	0.388911412808038	1.8716299171568	2.15570490827583
MUTYH	0.0653324738860413	0.0833254158024174	0.43300245173723	19.5679471755323	0.0057807413422037	0.160492652899496	0.0360187288188434	0.971267425205349	0.993849323005037	0.10129016825924	0.0188608799852125
TESK2	-0.0921529644776959	0.0836903340338024	0.270845141455287	39.4861088372001	-0.172955430451591	0.1533787762366	-1.12763600476765	0.259473674489525	0.706510784061713	-0.466906088174874	-0.481584104586257
PRDX1	-0.407858217834855	0.351003786992668	0.245244934418298	16.7890126304319	-0.608475004502972	0.529222014232577	-1.14975376711288	0.250245302197604	0.699953524496279	-1.60594817967167	-1.70099920299267
AKR1A1	0.197354135078419	0.0449715265390752	1.14174917559512e-05	121.714010055274	0.230048733747509	0.0863961442769829	2.66271991270793	0.00775119024078568	0.200069802352969	0.577614928421921	0.646790810859139
NASP	0.0738987300074829	0.0736019167175133	0.315362859854203	114.696844172669	0.0585966709020814	0.126808918753051	0.462086353848607	0.644019395690336	0.906146588322193	0.132196610851203	0.166740667207099
GPBP1L1	-0.00247941877212259	0.0327391404178976	0.939631874733308	246.174437166222	-0.0563689024648568	0.0720483155237094	-0.782376410261904	0.433993393088102	0.817322679904932	-0.143370315595074	-0.155152456117953
TMEM69	0.361073511134063	0.107291072791364	0.000764427482213073	15.0646147699089	0.523156496428086	0.201688493327693	2.59388370549275	0.00948985803807647	0.208602564192655	1.16830278850008	1.46746582196818
MAST2	0.0249034193237948	0.06446528322145	0.699268981940654	107.553767840678	-0.0147545005022509	0.116542187894792	-0.126602226788212	0.899255234403193	0.978091424186676	-0.0445749840501591	-0.0386359248578253
POMGNT1	-0.195796825642988	0.310025179911291	0.527680075007071	10.2868073307672	-0.344858726320501	0.482120311518018	-0.715295991647124	0.474426164861177	0.834542914949342	-0.840845764937117	-0.962897659562421
LURAP1	0.0391675718596289	0.344454968811212	0.909468611750266	15.0599838372249	0.000365904908063242	0.514460859599363	0.000711239545702642	0.999432512995296	0.999610569740886	0.00688906339622584	0.00369983167280519
LRRC41	0.215565848246851	0.0833838615324999	0.00973161294949482	32.9862053690563	0.266641306851141	0.151275688534407	1.76261836541232	0.0779648774612926	0.4800882226513	0.643321493759443	0.749246679184461
UQCRH	0.2237457930414	0.155677147431628	0.150649136377438	22.1712574914008	0.29131727787655	0.256729741299043	1.13472352833955	0.256491175920329	0.704093111947068	0.672834152570257	0.818337148199001
NSUN4	-0.0377361357373727	0.0939266880348392	0.687859490837819	31.4615877256182	-0.0716034403390945	0.162781837803139	-0.439873645029665	0.660028624949585	0.91264169988787	-0.270574041869395	-0.197807773141427
MKNK1-AS1	0.243229576809855	0.0946804996858917	0.0102006841326703	14.8543053784831	0.284261713074523	0.221072731331833	1.28582892771086	0.19850277211762	0.655487493863822	0.743130258124083	0.79858221005158
MKNK1	0.0209869256221912	0.079054579730185	0.790644432734746	559.263367288591	-0.03591468278925	0.13520727030116	-0.265626860961352	0.790526596488344	0.951343261025844	-0.0587054146646974	-0.097882505960411
MOB3C	0.237441136313537	0.0884529343517797	0.00726648360726363	20.9835392534813	0.292757248207364	0.170557374726626	1.71647370086813	0.0860753774099325	0.498827348586668	0.722245976664339	0.822368933834531
ATPAF1	0.326730684430531	0.197618443259891	0.0982614730216774	22.4006235590693	0.444271494822344	0.320556871477391	1.3859365820947	0.16576626913927	0.622284769418871	1.0443963132662	1.24659500989187
EFCAB14	0.109823622256266	0.0475876135868229	0.0210091782772517	74.3427457747803	0.13382058454898	0.0962700923911862	1.39005355895173	0.164512614163702	0.621700896874725	0.261811066007442	0.377360766802042
TAL1	0.0249139219770367	0.0783789356633229	0.750587327249916	104.962361350143	-0.0253787604816232	0.131643447353469	-0.192784076927733	0.847128074331882	0.965106529517059	-0.0445370912245322	-0.0683828841224236
CMPK1	0.0697181256116469	0.0491734188147148	0.156248852886532	59.6005268238391	0.0777120446969852	0.0960768837659696	0.808852677677195	0.418599891599047	0.808956898945628	0.117113287643506	0.220261970969299
SLC5A9	0.487754807523208	0.184685390856612	0.00826608074594376	9.95284169492266	0.644487868827333	0.326443515576932	1.97427070250825	0.048350970368114	0.399179923009694	1.62535989242281	1.80718260217553
SPATA6	-0.000208369633538352	0.0765853211022039	0.997829156997304	353.299590245468	-0.0610351305524449	0.129205701483495	-0.472387285171324	0.636650378243238	0.902802243899407	-0.135176531889554	-0.168217469315136
ELAVL4	-1.021598686923	0.588243034966397	0.0824410360019115	17.6334862149471	-1.7386979901385	0.90838574683059	-1.91405247848165	0.0556134506832973	0.421526704508145	-3.8202801241437	-4.86552051354884
FAF1	0.0803429577497328	0.0264307929119453	0.00236775939471213	423.862254736063	0.0450161230079192	0.0536436372227951	0.839169850115798	0.401374003556181	0.799114671847458	0.155446926034618	0.128716371323628
RNF11	-0.332057514745829	0.173375017655407	0.0554598845754757	21.1792270951985	-0.538376663261908	0.293929204074007	-1.83165420720274	0.0670029551953742	0.454691815919094	-1.3324646361914	-1.50473023880483
EPS15	0.0896165702818962	0.0690781510341213	0.194520590943068	439.558645712694	0.071238234820905	0.116301464121426	0.612530851258481	0.54018659262195	0.870361749144361	0.188905460227637	0.202135893572434
OSBPL9	0.0268617785817634	0.0443922428049781	0.54511206842864	160.233370367072	0.00392087692244739	0.0793321023463552	0.0494235852382844	0.960581732824711	0.990244535465167	-0.0375093631858299	0.0136534291849135
NRDC	0.0719373301513901	0.0338695049064435	0.0336738427819742	289.772535284683	0.0498344876926844	0.0649256981559092	0.767561830032453	0.44274754658089	0.82273896899992	0.125120019725182	0.142207353121699
TXNDC12	0.0426248843339677	0.0627705977571633	0.497101034582744	39.650912122988	0.00172543514549	0.106679899087867	0.0161739480468466	0.987095619192327	0.99737853928596	0.0193628008138092	0.0075063923810563
BTF3L4	0.0784075004191803	0.0454325264483924	0.0843832165408406	73.0240667060906	0.0849717918854116	0.0894435605838225	0.950004576414194	0.342109927263074	0.764235997661454	0.14846393369492	0.240588601182104
ZFYVE9	-0.096833918882562	0.160186392273502	0.545506104494047	30.1953785690292	-0.195394930008026	0.262496400425933	-0.744371845446163	0.456651547048599	0.829254984677612	-0.483794638614952	-0.54441265740022
CC2D1B	-0.00962975909971825	0.0904881251285838	0.915249013043319	20.4428341423531	-0.0533546029971798	0.168773601601905	-0.316131210632277	0.751902917927535	0.940968118868743	-0.169168234746088	-0.146712692440259
TUT4	-0.0132640336949087	0.0407898009368528	0.745044729020112	289.861961047089	-0.0655941559863577	0.0764244441740438	-0.858287642066171	0.390733651584702	0.791495992867501	-0.182280438904745	-0.18098232485634
GPX7	0.124382961981231	0.20824534124423	0.550313452459252	5.74108416589829	0.164894180235132	0.373146972536614	0.441901428582412	0.658560536838021	0.91264169988787	0.314340127829468	0.464364001556765
SHISAL2A	-0.190258719055716	0.215322291910432	0.37691232469962	30.1552545074593	-0.333247178429108	0.343067129506335	-0.97137600710579	0.331361071828084	0.758127691537603	-0.820864670409803	-0.930386384161138
COA7	0.585617228431367	0.278367719198872	0.0353999032509501	5.68200403944047	0.7782952917698	0.503416743223448	1.54602583693634	0.122098328098233	0.563995663166258	1.97844054409022	2.18183118638738
ZYG11B	0.0115242667682855	0.0725227397907291	0.873743278058286	78.9778767388811	-0.0245774964164298	0.138229578091638	-0.177802007035979	0.85887847107926	0.967601311721694	-0.0928460145358052	-0.0661394177959432
ECHDC2	-0.0785699918804749	0.086998673542065	0.366463736389264	89.7851284322692	-0.173538744305111	0.145468229430484	-1.19296663597628	0.232882439948083	0.687915034090604	-0.417899689480649	-0.483217330191882
SCP2	-0.111416533736442	0.0541272611694604	0.0395500163580118	97.7493222665684	-0.207272363083057	0.0983437106327606	-2.10763211749313	0.0350628232131607	0.351202559155257	-0.536407675446062	-0.577668387073336
CPT2	-0.0529348784524143	0.123307932163398	0.667712097391741	12.2101964668142	-0.0772774157489665	0.230720632950815	-0.334939336636791	0.737670847860619	0.935864437766068	-0.325410024185715	-0.213694386958624
CZIB	0.295961791840998	0.109527064621455	0.00688865558862848	15.5904763368285	0.442777687517199	0.223289742203712	1.98297370558672	0.0473703667097063	0.398123652243905	0.933384338028103	1.24241248563685
MAGOH	0.0207300910886803	0.0766410522859239	0.786788800674712	22.9200665570672	0.0423983346513706	0.150957788772821	0.280862186681713	0.778816104336439	0.946745779629995	-0.0596320553876756	0.121386802604792
LRP8	0.00566982515877479	0.158714365781262	0.971502869834285	53.0463917813547	-0.0375172023928927	0.251629672534621	-0.149096893124681	0.88147717741738	0.972575192111965	-0.11396842331593	-0.102369414739266
LINC02812	-0.19898588570514	0.184857741404449	0.281736280030858	14.7175170592646	-0.302854802624176	0.318526123530422	-0.950800516037582	0.341705650590038	0.764235997661454	-0.852351666737848	-0.845290502962916
NDC1	0.260483075720978	0.0652863352695375	6.61134241548488e-05	42.0772443990859	0.347967586983872	0.12350599851936	2.8174144669526	0.00484120074137904	0.158200282687958	0.805379654598742	0.976952848550301
YIPF1	-0.0439798282574338	0.0634799643499818	0.488426085124499	50.8553641908979	-0.131843733981851	0.123815210028149	-1.06484279235061	0.286947076699242	0.729000518635654	-0.293100840239353	-0.366475102871471
IFT25	-0.0750642762441517	0.0636074008215197	0.237953051398856	46.2023748942123	-0.187728768210735	0.119408219117244	-1.57215951798434	0.115913561204303	0.556662731053001	-0.405251316898539	-0.522948103337857
LRRC42	-0.0419185214789572	0.133522670068353	0.753564252000316	9.29885263232227	-0.0706727838644673	0.258379879034787	-0.273522784082395	0.784451380686248	0.948811817553075	-0.285663792045808	-0.195202019866015
TMEM59	0.014837784920352	0.130239320833272	0.909295602260164	46.2642679776078	-0.0402655714769818	0.237433565904382	-0.169586685537113	0.865335194272029	0.96907017119084	-0.0808910768019289	-0.110064597589385
TCEANC2	0.0149482781746885	0.072907231334594	0.837547523204845	31.0291234543436	-0.0237958543284935	0.134451055895678	-0.176985254373583	0.859519972039259	0.967601311721694	-0.0804924250019434	-0.0639508912167291
CYB5RL	0.0208183545196012	0.138564314038779	0.880572695205588	11.17533941051	-0.0626373610834347	0.242992097808662	-0.257775300712688	0.796580327612154	0.953427907235106	-0.0593136072089082	-0.172703568716919
MRPL37	0.00957041501936745	0.209679266592769	0.963594703625367	8.76619573823391	-0.0535434292119434	0.360145121921114	-0.148671815756737	0.881812601805094	0.972592523876974	-0.0998953726281919	-0.147241388625176
SSBP3	-0.166423944397153	0.290176141417595	0.56628770727875	59.1554965904258	-0.287078638584618	0.462921244178966	-0.620145742271515	0.53516183923692	0.867790223646786	-0.73487049930005	-0.801118682059859
ACOT11	0.89211477001428	0.34834291420535	0.0104363968198039	22.2286979499037	1.19480751345556	0.516374965990251	2.31383702183215	0.0206766637482346	0.28119405794336	3.08426186663968	3.34802743118462
MROH7	0.732406157361404	0.55217469462849	0.184706254093483	8.65085577721969	0.851210859685681	0.779542474889849	1.09193647184646	0.274861025402168	0.721566423478031	2.50804455555053	2.38598812840123
TTC4	-0.0167948088015408	0.0964693218089931	0.861790947453267	23.1413801399622	-0.0657883599375124	0.186884468426408	-0.35202689924668	0.724818089371891	0.932110583835481	-0.195019224272733	-0.181526078212831
USP24	-0.0259214253998145	0.0377001090245017	0.491724249847347	324.986239562655	-0.0859538181919912	0.0673611789403299	-1.27601416044293	0.201950513461473	0.658998395868568	-0.227947407595125	-0.237987522719329
DAB1	0.195963540045633	0.42848287538736	0.647424701024111	20.049414991541	0.144750181330123	0.564009340692306	0.256645007248367	0.797452827605909	0.953830332588078	0.572597760485291	0.407962641272207
OMA1	-0.0522244424954125	0.120342032714302	0.664312576345038	20.2333766261913	-0.131390448089556	0.214871456659464	-0.611483954789716	0.540879237488942	0.870361749144361	-0.322846821800792	-0.365205943701846
MYSM1	-0.110838166257872	0.0466698013208307	0.0175516111609144	98.2625469628615	-0.200491571603219	0.0893427381328651	-2.24407238677932	0.024827744289446	0.305999904370911	-0.53432096673457	-0.558682789175308
JUN	0.0538684035959605	0.165280775108648	0.744484455950634	69.7364801614531	0.00805495370420345	0.259163059504598	0.0310806398087786	0.975205229404523	0.994907477355732	0.0599286183280219	0.0252284672452006
LINC01358	-0.339017790310622	0.293659123629753	0.248311519183046	8.44220346988247	-0.527193815228128	0.479398515689276	-1.09969847209504	0.271463520701856	0.71918963633743	-1.35757681520144	-1.47341928391771
FGGY	-0.126427403612418	0.102169843343491	0.215929759139074	114.71563370124	-0.265604857558368	0.17749849612022	-1.49637807285125	0.134555160278642	0.585914154004014	-0.590565825926301	-0.740994053080055
NFIA	-0.0785906869223553	0.0802317155692577	0.327310081557813	382.830017182955	-0.171289860978248	0.134133223256578	-1.27701293400364	0.201597680995938	0.658998395868568	-0.417974355719289	-0.476920661920876
TM2D1	0.113859143896792	0.0500780147714769	0.0229879210972427	84.7040753389474	0.129474311656447	0.0945616204518006	1.36920572043752	0.17093497839195	0.630169426675575	0.276370940956704	0.365191598978773
PATJ	-0.0828063829490439	0.226938309721994	0.715197258970541	10.2782895024811	-0.134733400721289	0.393056262465549	-0.34278400724654	0.731760958211618	0.93387270275063	-0.433184287034311	-0.374565906273611
USP1	-0.0614781661330268	0.149521447357703	0.680950666732404	13.253843147443	-0.148453770999241	0.272028485800189	-0.545728770141681	0.585252392471022	0.88737431733943	-0.356233598277385	-0.412981692083247
DOCK7	0.108394310821716	0.0588775564065591	0.0656197430870857	150.911123159952	0.103854880629624	0.10191282425829	1.01905605487306	0.308176355367325	0.746135467859816	0.256654212047941	0.293459527981192
ATG4C	-0.0397694475618872	0.0523072233162304	0.447072246557466	192.829243466282	-0.0663216741535969	0.111908083830527	-0.592644176215491	0.553419308095647	0.875348178982912	-0.277910086260902	-0.183019309392405
ALG6	0.0848804749625427	0.117001769335731	0.468167928997199	17.3922073794737	0.0435521602373815	0.212902207113916	0.204564155664569	0.837912662759788	0.962393597262772	0.171817965291398	0.124617409044408
ITGB3BP	-0.277741118211437	0.190922010539579	0.145742367537614	56.8934037656577	-0.462256047337253	0.295297975806826	-1.56538847269189	0.117491849637616	0.559159993600829	-1.13649494213911	-1.2915994545899
EFCAB7	-0.257254645409442	0.231936015667	0.267360245788692	10.9426327560757	-0.419465964352105	0.424942968277963	-0.987111202361923	0.32358812659651	0.755253328364906	-1.06258120589419	-1.17179112366056
PGM1	0.0869212614218182	0.201786761862021	0.666644343237449	25.1804071625574	0.0920389182535884	0.328111571336137	0.280511040432945	0.77908545630427	0.946745779629995	0.179180977633298	0.260375910660608
JAK1	-0.21250847284568	0.0572388497576356	0.000205091120974433	284.12264158608	-0.357030714026976	0.0943298201508267	-3.78491884598221	0.000153758745307802	0.0429466480221058	-0.901140199000829	-0.996978115347267
LEPROT	0.0692828064425971	0.0522152845488358	0.18455224840192	46.6885640082925	0.0963426112944866	0.114262226211254	0.843171137908368	0.399132737724412	0.798123308845894	0.115542687054791	0.272425858781559
LEPR	-0.338645201494714	0.073869914012294	4.55410864983322e-06	91.332581081629	-0.562077217245831	0.132714300170572	-4.23524229509117	2.28305398600557e-05	0.0143326729856689	-1.35623254126356	-1.57108962903784
PDE4B	-0.119083441667762	0.213031395213414	0.576165270629568	288.253407140999	-0.2331267687777	0.345658613910593	-0.674442236923393	0.500030197693766	0.848504794724872	-0.564069333757225	-0.650058365716762
MIER1	0.0369841385900555	0.0339443211454831	0.275910074757401	131.092993194729	0.0168777623178645	0.0727852480650167	0.231884382708817	0.816627814754203	0.9587486017103	-0.000988608487824111	0.0499315269349568
SLC35D1	-0.163119355527537	0.0957697725006379	0.088522288395145	31.8124835285341	-0.302812933771673	0.183114263080531	-1.65368294461311	0.0981919497913029	0.523663902869099	-0.722947777781931	-0.845173273993344
SERBP1	0.1150177485241	0.059166535818244	0.05189952162476	71.0028321916707	0.121917128666144	0.109469666747313	1.11370694995869	0.265404926774071	0.712908673769717	0.280551104016625	0.344032175639723
GNG12-AS1	0.419664155396592	0.289457582266494	0.147106057787661	9.55018807881359	0.479336393331379	0.503479367872262	0.952047738037583	0.341072771961585	0.764231706961621	1.37969366424023	1.3447735286396
WLS	-0.449773947022284	0.161887470080825	0.00546420749963782	70.8216030900682	-0.693524523970865	0.268553580518507	-2.58244378135584	0.00981033441716829	0.211743912151084	-1.75717714825095	-1.93913010302686
LRRC40	0.118879420024951	0.0959670135843547	0.215437007372405	36.6082100975217	0.146054322997353	0.164477930323098	0.887987359218627	0.374547550956939	0.782787597927201	0.294483740031483	0.411614119034015
SRSF11	0.0328503994087404	0.0489542221653977	0.502192989801833	248.134022351581	-0.00290975564704206	0.0842856073359704	-0.0345225684314464	0.972460446066795	0.993978228645969	-0.0159028453360169	-0.00547171921982703
ANKRD13C	0.0926423082461278	0.0630676102506951	0.14185004102004	75.6785750287049	0.134850596027964	0.118545320654246	1.13754465620178	0.255310667556961	0.704093111947068	0.199822107519536	0.380244705030857
HHLA3	-0.0715519300514959	0.242458530488256	0.76790987252802	6.36407605735931	-0.0741666029583524	0.418906401394904	-0.177048148969286	0.85947056951941	0.967601311721694	-0.39257902174095	-0.204984394776406
ZRANB2	0.100908929898739	0.0483718387597444	0.0369687474318423	229.823684858048	0.0920921717109184	0.0853445450435358	1.07906336209234	0.280559482560428	0.72387389393373	0.229647490267129	0.260525015485694
ZRANB2-DT	-0.0550941667856853	0.135153802060548	0.683537607948346	22.2118184236082	-0.151854541015685	0.25333685117222	-0.599417496163847	0.548894512545069	0.872321802574755	-0.333200582857513	-0.422503538060648
FPGT	-0.128411122918541	0.0953900086208099	0.178247849760239	41.8488053276595	-0.250637784784261	0.172735167709826	-1.45099453751828	0.146781381281435	0.600646826812369	-0.597722944039986	-0.699087613950545
TNNI3K	-0.651981259685866	0.268967307003165	0.0153498971169665	10.6371000648568	-1.06501461839704	0.4604065694551	-2.31320465226529	0.020711389910862	0.28119405794336	-2.48672674517105	-2.97926849643523
CRYZ	0.147574823215432	0.148754251756591	0.321162747899147	21.9237786886366	0.209065500405406	0.255172262207443	0.819311231545398	0.412608866147616	0.806919671046953	0.398014713047798	0.588039670668761
TYW3	0.10340530832675	0.113531992040052	0.362399045142884	31.3013433358374	0.135982664529095	0.206753604539897	0.657703960381764	0.510728377031002	0.854780998257021	0.238654246016589	0.383414393616536
ACADM	0.164523557368423	0.055929508494956	0.00326496606643087	58.2815738118534	0.167569723268835	0.118942473925068	1.40882998090658	0.158885447695604	0.617749675583945	0.459164539959314	0.471855278105792
RABGGTB	0.109112972666506	0.0682015207599013	0.109629359501265	35.311359642581	0.0607331618150886	0.136018964101707	0.44650510475639	0.655232426023454	0.911787114493282	0.259247092850726	0.1727226469668
MSH4	-0.668301925122115	0.316378351362068	0.0346564091586154	21.2611797522621	-1.08540555538783	0.480459489211899	-2.25909900784398	0.0238772268555747	0.301907098124316	-2.54561054484002	-3.03636126084514
ST6GALNAC3	-0.0847024840560939	0.112188948903688	0.450249904075587	1570.94992056214	-0.146004366898566	0.169576121445242	-0.860996027354671	0.389240231052137	0.791495992867501	-0.44002528491983	-0.406123583928254
PIGK	0.161022042096719	0.114404963851274	0.159286803960855	36.2784098575309	0.162120601948797	0.200932414465841	0.806841456515506	0.419757831209148	0.8097450204576	0.446531321993892	0.456598235238831
ZZZ3	0.186487918913824	0.0568223141463418	0.0010309236609078	174.229960572992	0.222504433779521	0.0954145240712655	2.33197656169549	0.0197019242152326	0.274157578130979	0.53841039363778	0.625667458807948
USP33	-0.0381396450027188	0.0377415287164651	0.312232578188825	170.095160241399	-0.0990543368967395	0.0726725401160876	-1.36302290711883	0.172875291324361	0.632115461978001	-0.27202987458884	-0.274667780639588
MIGA1	0.139698097942077	0.0492287292979937	0.00454348587115068	70.3285797038137	0.158423624551629	0.0952647218957747	1.66298312112802	0.0963158142268345	0.519920174105239	0.369596048695205	0.446247035602413
DNAJB4	-0.0490575201355542	0.459296282533772	0.914939568573542	11.6766003340548	-0.172280299480178	0.694728950452359	-0.247982035825628	0.804148306100454	0.955956009053067	-0.311420791254826	-0.479693799422049
GIPC2	-0.457511108437755	0.375174935740701	0.222669364522398	10.7937238349619	-0.784254160894453	0.606590616015478	-1.29288871305988	0.196049551776476	0.65168770356127	-1.78509227613435	-2.19316481404654
ENSG00000273338	0.64894696747829	0.21312911473586	0.00232793542518087	15.623876002994	0.865766545805397	0.345260163608532	2.50757729115553	0.0121561992563887	0.227509895513072	2.20692973662306	2.42674272240704
IFI44L	-0.94209468887373	0.262876086611374	0.000338634526650662	199.76453968348	-1.40687003078107	0.41573883279321	-3.38402362206287	0.000714318572239968	0.0749567189636483	-3.53343535593848	-3.93643248209769
IFI44	-0.405350407253783	0.163557560492411	0.0131997190992216	73.4800052925516	-0.644308906582565	0.261348442235535	-2.46532522279928	0.0136888939995706	0.239254972446246	-1.59690017752737	-1.80133086162329
PRKACB	-0.303895459750026	0.221924419385326	0.170885311582212	46.1602584749683	-0.505965438584649	0.365099117042342	-1.38583035391447	0.165798711389038	0.622284769418871	-1.23085794551345	-1.41398176483468
RPF1	0.0744372402940182	0.107431419714848	0.488383937635309	21.1482235583365	0.0582026023950441	0.185887868967484	0.31310597468426	0.754200150024515	0.941228578100452	0.134139517649696	0.165637311316989
SPATA1	-0.0754936281865554	0.102320695454703	0.460627564282615	29.3966409062954	-0.180540723449418	0.183467242823212	-0.984048818040974	0.325091510435885	0.755253328364906	-0.406800388158087	-0.502822233383416
CTBS	-0.0426312312877463	0.0655668190364762	0.515566138532939	62.553488263567	-0.114998288338157	0.139004334671413	-0.827300016290838	0.408067034548026	0.803834766110081	-0.288235198326194	-0.319309390969666
ENSG00000284882	0.0726350951686219	0.134286277420643	0.588578319232246	11.458210323983	0.0614728174835729	0.248215235208498	0.247659324504946	0.804398005870933	0.955956009053067	0.127637506260959	0.174793615399703
MCOLN2	-0.164561502629367	0.446712072644419	0.712587055495156	5.56417047757751	-0.207798697494582	0.662515768241766	-0.313650946068882	0.75378616123521	0.941228578100452	-0.728150941915713	-0.579142075436534
C1orf52	-0.278703776067144	0.0755028928550524	0.000223111403966482	35.3858330666431	-0.561882639203089	0.180235300334085	-3.11749495332813	0.00182395069482514	0.104486318374983	-1.13996814318883	-1.57054482825901
BCL10	0.0594554598349312	0.146342495643738	0.684539736910157	14.6941849535591	0.0420210270212509	0.262293519265901	0.160206119994341	0.872718708606728	0.971143936345375	0.0800863197158664	0.120330375641861
BCL10-AS1	-0.0997415274856448	0.388604030646313	0.797436450924534	15.1182866083973	-0.168211969892421	0.558803090251013	-0.301021903470256	0.763397792164724	0.944656217595872	-0.494285083576799	-0.468302847510394
ZNHIT6	0.221669145714294	0.0637102861473924	0.000502668125636544	67.3255806958789	0.273018740995022	0.112697558098617	2.42257903011628	0.0154107733244163	0.252233473595548	0.665341756768746	0.767102913318322
ODF2L	0.237620068867926	0.170068698131126	0.162353288532327	30.098764463994	0.280631556848291	0.270401581913638	1.03783252620882	0.299348031035275	0.740684469944039	0.722891552589417	0.788418103601295
CLCA4-AS1	0.432460652180797	0.368713297792201	0.240839362926826	8.41810792792169	0.468808371541763	0.625149971373395	0.749913449586881	0.453306833583885	0.826767402806397	1.42586251415931	1.3152960275317
SH3GLB1	-0.0433634807819529	0.0674099811411479	0.520042545758106	98.9138922924875	-0.106154046955132	0.123963736876433	-0.856331453293851	0.391814468168068	0.79246735883817	-0.290877102401306	-0.294546321479846
SELENOF	0.120287781373832	0.0428199685903274	0.00496722569632691	74.4332537946497	0.161439583671049	0.102163145618027	1.5802135172565	0.114057977221302	0.553602108949624	0.2995650075725	0.454691446153669
HS2ST1	0.085891848067189	0.0702462686933738	0.221433693166738	126.908598122951	0.0655302035507419	0.110030557434551	0.595563678660091	0.5514667470154	0.873940527239085	0.175466927493166	0.186153926451499
LMO4	-0.351031768205849	0.161613852580565	0.029852638552699	40.5612711351475	-0.568668513482925	0.266670517626935	-2.13247613025778	0.0329677247302142	0.342108699880633	-1.40092239264578	-1.5895446575336
PKN2	-0.0807231164901075	0.0332447702274888	0.0151762820894057	631.174455731578	-0.179884690697662	0.0668617483441936	-2.69039765115989	0.00713669227052127	0.190863792571687	-0.425668009876111	-0.500985401492948
GTF2B	-0.0340135989527431	0.0498600437360877	0.495124197159417	77.1085854332615	-0.0958029669705787	0.0945068876445705	-1.01371412558715	0.310719181817554	0.747863697915093	-0.257143394011149	-0.265564241293277
KYAT3	-0.100365040035812	0.0524966550807366	0.0558971227585737	79.3800444101424	-0.234519455394185	0.098462964508956	-2.38180372248343	0.0172280772936244	0.262814843891972	-0.496534672494515	-0.65395776126331
RBMXL1	-0.147671022754953	0.109665444952074	0.178122215692647	15.4297567414191	-0.221518979957402	0.206799601216148	-1.07117701704787	0.284089843549298	0.727820940309792	-0.667211292296476	-0.617557615371808
GBP3	-0.0865209963302641	0.0854790957521697	0.311447717700867	20.6814069216437	-0.16177937979667	0.163976214675704	-0.986602722331536	0.323837435139566	0.755253328364906	-0.446586347816811	-0.450292181740196
GBP1	-0.0305851902085961	0.145747446318987	0.833784272977922	9.933396162409	-0.104499887174109	0.27840135145416	-0.375356968018581	0.707395003676307	0.926832368090739	-0.24477393919558	-0.28991482491267
GBP2	-0.258831008206076	0.0721082728001539	0.000331341683849545	50.3713573727716	-0.447568956192053	0.149754911107584	-2.98867631706929	0.00280188785723998	0.130537746311579	-1.0682686107053	-1.25047693849372
GBP4	-0.146483844894796	0.116887549560272	0.210131785158864	14.2310638852141	-0.225931964798127	0.222348421626717	-1.01611679158859	0.309573773806215	0.747182788541741	-0.662928039045437	-0.629913570567482
LRRC8B	0.0175940009561855	0.183060837023443	0.923433105492051	42.6209248011935	-0.0315043765836819	0.293068376437822	-0.107498383027914	0.914393608047329	0.982188025557774	-0.0709468454510457	-0.0855340506989471
LRRC8C-DT	0.0232552081825811	0.150049123517026	0.87683395823591	28.2751831298836	-0.016363095106502	0.260567850757943	-0.0627978281238642	0.949927495363503	0.988189202020176	-0.050521612576459	-0.0431398430844891
LRRC8C	-0.00878715780705238	0.0583038992007274	0.880202087461143	356.841286734604	-0.0663235814234254	0.10482188110587	-0.632726494923692	0.526912264814063	0.862289886216629	-0.166128189233731	-0.183024649574027
LRRC8D	0.0163948976101187	0.0531813284320773	0.75786702722209	288.426993689944	-0.0345885746920539	0.09117545705034	-0.379362778219546	0.704418487064833	0.925703508048215	-0.0752731250067412	-0.0941695241975082
ZNF326	-0.0135860727308789	0.0593067930330365	0.818805786647637	82.1027511498962	-0.0530984852987249	0.105936639133567	-0.50122871305911	0.616210168848656	0.897661703959304	-0.183442332833257	-0.145995586236375
LINC02609	0.440190699179108	0.12843038762138	0.000609244124102837	20.7862293571351	0.450698755496316	0.214702247407831	2.09918042748852	0.0358009986874619	0.35385001167502	1.45375197373179	1.264590753767
ZNF644	-0.0138875080726934	0.0301713055808404	0.645309081190299	292.795213071426	-0.0626555481221352	0.0597651367566458	-1.0483628336242	0.294471470372306	0.736047566638525	-0.184529890099221	-0.172754490767059
BTBD8	-0.575495193848633	0.517113942576266	0.26575213829716	7.06520255267228	-0.604198983880514	0.718020206548247	-0.841479081466373	0.40007959911466	0.798999172942687	-2.21077046165921	-1.6890267351203
GLMN	0.138760526733625	0.0731704649481159	0.0579070689450729	56.8267126041346	0.134993345809407	0.134312081181943	1.00507225129317	0.31486206055378	0.750180966711518	0.366213358483856	0.380644391403542
RPAP2	0.00187331723240977	0.055490992756321	0.97306937642654	98.9645520628303	-0.0647840697429231	0.0990895053660901	-0.653793451724032	0.513244885867005	0.855907812790277	-0.127665953790467	-0.178714157235155
EVI5	0.00302556657086584	0.0276222058482702	0.912779074321346	358.529615267511	-0.0469966168538744	0.05680088883991	-0.827392278778096	0.408014755511457	0.803834766110081	-0.123508720160541	-0.128910910934818
RPL5	0.191024085601748	0.0456224994201791	2.825926904485e-05	106.606800514024	0.235263357484466	0.0838304551735888	2.8064187054371	0.00500955512080989	0.161630129012797	0.554776560296863	0.661391281874026
DIPK1A	-0.173546913182124	0.222560916100752	0.435524713226385	52.1572053459777	-0.347731381451457	0.352191808089504	-0.98733523456368	0.323478322964699	0.755253328364906	-0.760569663872774	-0.970940832011861
MTF2	0.0153834919225056	0.0423902173357022	0.716678140766959	122.638176930691	-0.0122267149874594	0.0748005702473526	-0.163457510377631	0.870158224959598	0.970153589635536	-0.0789222047655352	-0.0315583558898088
TMED5	0.133245536633072	0.0559302274605379	0.0172024056827305	63.579620418502	0.161238411063096	0.113139980310017	1.42512320243723	0.15412159072309	0.610912845054373	0.346315666595875	0.454128181193516
CCDC18	0.0735381219053076	0.0537592584364091	0.171338533122564	86.504578751202	0.0351521502082306	0.10765397269281	0.326529057209408	0.744024108496452	0.93812493458683	0.130895562476034	0.101098146842192
CCDC18-AS1	-0.221884334395349	0.0753939176249977	0.00325047933277849	371.053217410351	-0.382240016858542	0.133611673373584	-2.86082800407553	0.00422536215393139	0.15109033842147	-0.93496764037393	-1.06756186479198
DR1	0.0393559888717614	0.0713063380378611	0.580997449983957	52.490441253466	0.010598461896353	0.125447778956337	0.084485050150165	0.932670788595108	0.984722239898142	0.00756885857001787	0.0323500582762884
FNBP1L	-0.030150905412754	0.0474302273104755	0.524978712511054	259.054703678174	-0.0880258982874683	0.0847193405489105	-1.03902955000752	0.29879099344265	0.740579530766905	-0.243207070551803	-0.243789158062668
BCAR3	0.0293774280801965	0.0597888231437329	0.623176676410759	314.042727404291	-0.0197715705922231	0.102826811955109	-0.192280303320642	0.847522646196461	0.965164730850062	-0.0284330787854355	-0.0526832636733099
BCAR3-AS1	-0.130043423705922	0.156948914784069	0.407346826879468	7.08611083982878	-0.28277453781275	0.29347894442088	-0.963525810584973	0.335283717797849	0.760150365566253	-0.603612169141691	-0.789067592329369
DNTTIP2	-0.0529356674001021	0.115628405823242	0.64709002620728	13.7101958618604	-0.122750385889941	0.250410616802847	-0.490196412025872	0.623994919514662	0.899270306290672	-0.325412870652839	-0.34101455730933
GCLM	-0.142930519022648	0.229652780961244	0.533694257606929	12.4834161517859	-0.240698673967647	0.382471677526012	-0.629324177739348	0.529136845837559	0.863365976594286	-0.650107892119968	-0.671259009872501
ABCD3	0.0173812483735186	0.0778346485471697	0.823294314818766	47.3229378012882	-0.0144397293032848	0.137106960300104	-0.105317259398638	0.916124068117135	0.982840310253235	-0.0717144416318357	-0.0377545942003024
ALG14	0.0314064126454352	0.144728646947337	0.828206749684348	10.3736393157021	-0.0861988628930076	0.264312600095875	-0.326124682901006	0.74433002279211	0.938183374035677	-0.0211126468375086	-0.238673625539977
PTBP2	0.19142318785264	0.0800212213146596	0.0167497538112479	153.090194943103	0.219919011843515	0.127957882787031	1.71868279666319	0.085672146211089	0.498149589672764	0.556216492821721	0.618428513115591
DPYD	0.560996421567478	0.249285057029048	0.0244222092017197	559.326835321841	0.742065577062601	0.380498460209999	1.95024593963679	0.0511468126708129	0.408156654348178	1.8896104247103	2.08039128848809
DPYD-AS1	0.599148124097686	0.362401568715811	0.0982756548043633	11.8063849327876	0.789838814346798	0.53827270553257	1.46735809976716	0.142278666364041	0.597774993214145	2.02725905292305	2.21415199711063
SNX7	0.196792564689921	0.0879676562823336	0.0252797152263378	31.7842624624435	0.217034984584555	0.165764972913194	1.30929339757568	0.190434985260493	0.649812493318566	0.575588822416287	0.610353499744603
FRRS1	-0.254804140226791	0.431090033026157	0.554473901486516	27.7116982453151	-0.451773178957246	0.612003820528633	-0.738186860609817	0.460400906242798	0.830601739870334	-1.05373995755008	-1.262248378912
AGL	0.0600134001948597	0.110803141647508	0.588079051150082	40.2294552448591	0.0677578727753093	0.202889202593783	0.33396490256296	0.73840604329975	0.935864437766068	0.0820993288367012	0.192391197170295
SLC35A3	0.0908163559434681	0.061131296479057	0.137386245690554	57.3769801403243	0.0950880779663651	0.118177409393042	0.804621445458459	0.421038162885208	0.8097450204576	0.193234201529128	0.268913279846163
MFSD14A	0.2085446916952	0.063203466912861	0.000968307362595042	62.5312145914228	0.247553529381214	0.113639048809158	2.17841958354429	0.0293748132098871	0.322355671609758	0.617989660480535	0.695802642616074
SASS6	0.216051562262997	0.123708552028563	0.0807317192517721	13.8751315526778	0.290745685574704	0.234112292477941	1.24190696053305	0.214270891657146	0.67371424573689	0.645073915370857	0.81673674186934
TRMT13	0.212282071940437	0.0727841447298197	0.00353871832015007	62.6065694177401	0.276015486763835	0.127959274432297	2.15705729802238	0.0310012002509027	0.331981636877112	0.631473862488531	0.775493528239675
DBT	0.0460640204835093	0.157187766014978	0.769483225692682	24.7777518903657	0.0257451434366859	0.259381567784459	0.0992558710188676	0.920935115161759	0.983617845299543	0.0317709593447807	0.0747593855752189
ENSG00000285530	0.500841524102786	0.2558469790226	0.0502790429986173	5.61238437760946	0.792885632852742	0.475100650318254	1.66887928341419	0.0951413060196415	0.518895691314554	1.67257583471429	2.22268281113052
RTCA-AS1	-0.959849004789198	0.336519287268546	0.00434061280965884	5.74456760879752	-1.46334888009636	0.577892790612942	-2.53221515109102	0.0113344420107093	0.223661010362468	-3.59749166453139	-4.09456811066434
RTCA	0.087290232555554	0.0792594194065615	0.270756044079487	40.4862751725535	0.103380046755271	0.14852536023662	0.696043063558795	0.486401861429374	0.839686362258458	0.180512199231302	0.292130036426462
CDC14A	-0.089757100950066	0.056095394259865	0.109580906389315	142.60868869326	-0.157632435373323	0.103333476148375	-1.52547307270474	0.127141144863273	0.571618351413184	-0.458261983034295	-0.438681115456673
EXTL2	0.446440502742617	0.223886380251116	0.0461466559150734	11.8521612415633	0.584973292070986	0.370225483665614	1.58004599326645	0.114096333958637	0.553602108949624	1.4763008203117	1.64054721355946
SLC30A7	0.135757354348601	0.0394522065818874	0.000579443048087639	101.857865735179	0.153304631474673	0.077168433159411	1.98662361276642	0.0469641225179782	0.395880756480374	0.355378126196183	0.431914321716306
DPH5	0.264161275475123	0.0859246066033413	0.00210970328026502	25.5314723952528	0.339796787821879	0.165513327926047	2.05298746680813	0.0400737930582001	0.373068715602812	0.818650337605609	0.954075355877594
DPH5-DT	0.282992927265585	0.0867668511359171	0.00110811628359015	24.1859322036758	0.317034671060226	0.171665414697585	1.84681737797174	0.0647736123902287	0.449856781762707	0.88659359738241	0.890343504303973
RNPC3-DT	-0.157899493443555	0.202195393553686	0.434846445186296	5.98496688009521	-0.374995931764837	0.382008774483203	-0.981642194664631	0.326276152497055	0.755813624971514	-0.704114886779201	-1.04727908701639
RNPC3	-0.139593214966088	0.0637970487038792	0.0286635829600686	142.617388297211	-0.25242625408467	0.114701589561924	-2.20072149870594	0.0277557458909503	0.316749576776555	-0.638067136535061	-0.704095164926194
AMY2B	-0.765573178733029	0.17919440733518	1.93462633313987e-05	14.4483556145509	-1.19771457033105	0.301804730139461	-3.96850827943485	7.23239450060527e-05	0.0290019019474271	-2.89655830696087	-3.3508162627982
VAV3	0.763867415563778	0.615388743438202	0.214503724905339	8.60972285320622	1.05685523521981	0.863385292483032	1.22408297248193	0.22092092875862	0.676807691160107	2.62155453665753	2.96177363006294
SLC25A24	-0.169606840245075	0.0774040449197432	0.0284381664520017	41.1973359443457	-0.274560999108974	0.133843006121234	-2.05136605240531	0.0402313124240168	0.373068715602812	-0.746354161054425	-0.766070432836491
EEIG2	-0.0703639776680548	0.0332754851930332	0.0344649850559305	224.522221652105	-0.1648867196399	0.0708000539741074	-2.32890669405706	0.0198640092367796	0.275104876197396	-0.38829297406501	-0.458992449986387
HENMT1	-0.0488630653439885	0.128595590431247	0.70396422767384	8.7832135787817	-0.113080811370938	0.252626070731017	-0.447621304656799	0.654426524866893	0.911787114493282	-0.31071921220243	-0.313940630289355
PRPF38B	-0.0984610057084459	0.048394287090628	0.0418953217726799	210.428721767236	-0.189945140812525	0.0859174601374996	-2.21078626519619	0.0270506414000373	0.313118146020226	-0.489665052114549	-0.529153744542855
STXBP3	-0.0796609132110142	0.0483948375420761	0.0997509518271292	110.251302658431	-0.14875999848835	0.102913686798507	-1.44548313364388	0.148322227181193	0.603829574615821	-0.421835656021535	-0.413839101132152
CLCC1	0.297877786621911	0.124764277618386	0.0169622658092088	38.5701038353462	0.423155941349096	0.203564887340201	2.0787275589523	0.0376423984547686	0.362050038939818	0.940297110873471	1.18747338539871
WDR47	0.00706880667491568	0.338410111609423	0.983334772234302	15.0375245950741	-0.0524967958554154	0.494058377774703	-0.106256260832712	0.915379033861409	0.982494579122063	-0.108920997544058	-0.144310910654752
TAF13	0.160807420240987	0.199732708178096	0.4207544158124	6.85025101681142	0.202867725340261	0.35184016446333	0.576590582401813	0.564216062569138	0.879978819197324	0.445756981608883	0.570686465574764
TMEM167B	0.227831665309664	0.106815044009933	0.0329284308242053	15.6837816242163	0.339485408927017	0.207287075981535	1.63775482537685	0.101472848675575	0.528940178704438	0.68757568900192	0.953203523362265
SARS1	0.248550649133231	0.109139401701796	0.0227642220873224	38.8622023107138	0.298922201645586	0.187675143367475	1.59276394455863	0.111213156445596	0.54886596236528	0.762328308469374	0.83963024136569
PSRC1	-0.202398488055739	0.181994196099514	0.266088678206269	22.1431096110866	-0.345129637298406	0.317196083660532	-1.08806399283217	0.276566858114378	0.722508095636652	-0.864664093210132	-0.963656185599973
SORT1	-0.294460610442204	0.128210614356367	0.0216362044935739	278.093543090899	-0.489333268540401	0.207304202441731	-2.36045995583684	0.0182522887632256	0.268090599847167	-1.19681768050594	-1.3674132051657
CYB561D1	-0.0159440033772995	0.0783573668008251	0.838761408579027	29.8327337884069	-0.0877599036537833	0.151677558921331	-0.578595174381076	0.562862361589843	0.878683649000734	-0.19194957883738	-0.243044397340679
GNAI3	0.0613287389168874	0.0470458879510168	0.192372035468139	119.663210772316	0.0215683277611103	0.0859919732072074	0.250817918890394	0.80195488705557	0.955069859338548	0.086844977358648	0.0630646825089989
AMPD2	0.227282671862288	0.135160764157078	0.0926516983002489	22.9902433031403	0.273161688234931	0.237188014658335	1.15166733288954	0.249457800921463	0.699852960366947	0.685594959704996	0.767503152556708
GSTM4	0.0402679225229224	0.103578034792456	0.697447081118499	20.7320105181097	-0.0237049803908568	0.184121228035897	-0.128746590731163	0.897558168093968	0.977675007697982	0.0108590502987872	-0.0636964524768695
GSTM2	-0.0275776168629115	0.0795456066762198	0.728824691370355	55.3238835698764	-0.0915111552233468	0.139003325848644	-0.658337882670449	0.5103210406858	0.854383780753344	-0.233922828554975	-0.253547559711303
GSTM3	-0.446597124633525	0.462195435782194	0.333918249418542	9.1619869374628	-0.745411943770201	0.64239052513416	-1.16037194604408	0.245897403625264	0.699312423460748	-1.7457153991051	-2.08441014757704
AHCYL1	-0.0506688283253137	0.103772939289413	0.625361233810562	63.2340870724978	-0.131891205046954	0.173388147473228	-0.760670247470744	0.44685404997961	0.82464212287401	-0.317234276557945	-0.366608017525539
STRIP1	0.0724105619958225	0.0874923100129598	0.407884596005159	36.534728620533	0.0807071880964684	0.150009206445986	0.538014899275723	0.590566762473746	0.88926472956653	0.126827406549168	0.228648099402625
RBM15-AS1	0.0921796076689741	0.152590708087733	0.545779072558976	6.32144935821257	0.134416240960842	0.295617196457374	0.45469696138	0.649327267236047	0.910420399166626	0.198152716758586	0.37902855044568
RBM15	0.0899953545843583	0.08913896538498	0.312683447035067	17.8938100947524	0.0922969756763201	0.181981162629658	0.507178734010783	0.61202941494218	0.895707282451877	0.190272087040193	0.26109844791561
LAMTOR5-AS1	-0.068786608391894	0.140961991382753	0.62556412890096	32.2492814827784	-0.137487905881683	0.237796597667111	-0.578174402958241	0.56314637853663	0.878683649000734	-0.382601937947381	-0.382278269577923
SLC16A4	-0.025642823633155	0.152417727770072	0.866394137885625	5.7124267466603	-0.101956533955415	0.327169986239626	-0.311631684578609	0.755320451711482	0.941362862894496	-0.226942232243699	-0.282793667793128
SLC16A4-AS1	-0.111969590531688	0.133317126432916	0.400979027284751	9.73568010686026	-0.19166851616428	0.273802057669804	-0.700025842740107	0.483911165597629	0.838610058238953	-0.538403065012993	-0.533979038397278
LAMTOR5	0.383255049890022	0.264865494582435	0.147902549970244	6.75923173736897	0.511083199507058	0.443700728968419	1.15186468297066	0.249376682880272	0.699852960366947	1.24833220210195	1.43366169138435
CD53	-0.0337630284208121	0.0499689821456741	0.499244007487432	397.196278950961	-0.107033389288534	0.0880086629684336	-1.21616879155322	0.223920629537518	0.68024334162385	-0.256239353360184	-0.297008399838446
LRIF1	-0.337108815178288	0.119217160930715	0.00468856243671337	18.8112742594432	-0.48603574043029	0.230968358681484	-2.10433906706917	0.0353488805121264	0.352503939758279	-1.35068936874869	-1.35818042711285
DRAM2	0.0434178565573647	0.0530751064395144	0.413331157736922	141.259602773629	-0.00520787181393956	0.0990917955642742	-0.0525560343748293	0.958085648011596	0.98961698560517	0.0222237881753823	-0.0119062349540752
CEPT1	0.164300758192133	0.0466492116688072	0.000428226754622046	137.434915530051	0.181850314319059	0.0936624324957477	1.94155019759192	0.0521915769247971	0.411521787718836	0.45836069638355	0.511839630999094
DENND2D	0.16665818849447	0.102612889049649	0.104344912007837	17.9638086211964	0.128362300166401	0.188587934889285	0.680649587905817	0.496093241916698	0.846139286076361	0.466866137181819	0.362078068195417
WDR77	0.247224150919071	0.0988185292132591	0.012356386627436	19.2142378896095	0.283331467232273	0.176135015042004	1.60860387223236	0.10770298699914	0.54351332262603	0.757542397293818	0.795977606509385
ATP5PB	-0.0159937441521483	0.168811477216051	0.924518781985964	17.8114221432812	-0.0883540061230732	0.281978074300392	-0.313336440580658	0.754025067439057	0.941228578100452	-0.192129040013949	-0.244707830086798
C1orf162	0.0920148350261284	0.11299353561296	0.415451826555205	82.1358830854371	0.0777984199560405	0.185633494718855	0.4190968880582	0.675145324908864	0.91806694417298	0.19755822878687	0.220503813819302
ADORA3	0.0158997214453608	0.0629248484154068	0.800517091574051	81.767274919304	-0.0203513775276128	0.113970879138609	-0.178566469623016	0.858278124633165	0.967601311721694	-0.0770596853771103	-0.0543066702279177
RAP1A	0.0830958129540383	0.0327821749631087	0.0112515893289988	676.682249145672	0.0599920728730609	0.0576390653103455	1.04082313878697	0.297957638999371	0.739388976036236	0.165379031744474	0.170647665498656
INKA2	0.198075484613758	0.0898991495158919	0.0275730715634835	37.5701352337411	0.202444132081319	0.172458507307159	1.17387153143309	0.240446486938665	0.696054432065946	0.580217506220977	0.56950044307127
DDX20	0.22452420844495	0.0953727024240255	0.0185637766183924	15.999126083869	0.263158198750783	0.195133678837319	1.34860471200451	0.177463966379244	0.637022538217279	0.675642619961548	0.739494294079363
CTTNBP2NL	-0.103102270038809	0.0508445250900431	0.0425811823479667	363.483381019618	-0.219387300300961	0.0874864690603516	-2.50767121655829	0.0121529688116116	0.227509895513072	-0.506410403589793	-0.611589106691821
WNT2B	-0.0756416564589918	0.0920540369518578	0.411242376095518	168.092198457429	-0.16966136621557	0.148354832092902	-1.14361874043527	0.252781786236591	0.702185525943702	-0.407334463632738	-0.472361025065034
ST7L	-0.0448470458942984	0.0630480117903909	0.476888573116397	59.4363753796687	-0.0796142121603457	0.115800864207277	-0.687509654658889	0.49176161885662	0.842919473681502	-0.296229699770112	-0.220237203850711
CAPZA1	0.12309988492978	0.0324804650077433	0.000150667404266975	217.121618457011	0.133719822834899	0.0677865927043883	1.97265886217412	0.048534441843327	0.399325853427478	0.309710877119526	0.377078643189665
MOV10	-0.148496821933275	0.0809412594360599	0.0665613380744595	30.5373355823908	-0.252987561682166	0.149234808841834	-1.69523158601888	0.0900314972044213	0.507466692073917	-0.67019071697576	-0.705666775021395
RHOC	-0.0459011885850689	0.117761796878303	0.696699262987462	10.2317385860095	-0.0877622644472433	0.218083307479938	-0.402425410093877	0.687370972574693	0.921968854386412	-0.300032971595535	-0.24305100734712
LINC01356	0.121176718505844	0.103741727816258	0.242781957416389	24.588965034795	0.0969796045033964	0.177402853311754	0.546663160670656	0.584610167874329	0.887147312460192	0.302772229496396	0.274209381688007
LINC01357	0.0712303403737621	0.091471345098745	0.436146124478126	78.0681812847927	0.0228915685132789	0.157548771668816	0.145298298874709	0.884475357774744	0.973330326089858	0.122569250910241	0.0667696359672577
SLC16A1	0.162433885556792	0.202985925117984	0.423581949853072	14.2059620240316	0.154060054755484	0.339811533430982	0.453369116698256	0.650282970962493	0.910964092073222	0.451625152744334	0.434029438026096
SLC16A1-AS1	0.0689629119103606	0.112147134177537	0.538599332038934	71.6939420229752	0.0515138318741693	0.181522792696605	0.283787127274253	0.77657352008724	0.946745779629995	0.114388530343167	0.146909363713953
LRIG2-DT	-0.147025015490584	0.245460850376921	0.549189277078142	7.45338551717061	-0.274251000528493	0.404946948389542	-0.677251678569694	0.498246283964826	0.848008075846152	-0.664880544050432	-0.765202465075576
LRIG2	0.129994398253142	0.0599291488110316	0.0300724563781233	61.1467204802411	0.157451126252167	0.112388437272894	1.40095484974005	0.161227575079647	0.619937392916234	0.334585790641507	0.443524129032434
MAGI3	0.101295248175862	0.0778143824101818	0.193000209366143	109.041175199925	0.0797167932957335	0.130302623985555	0.611781949261209	0.540682033997847	0.870361749144361	0.231041299124214	0.225875084260814
PHTF1	-0.133763173581447	0.181276795986006	0.460578484859572	33.1093400333614	-0.252335127208341	0.303814207088318	-0.830557364735048	0.406223728682111	0.802516009370929	-0.617032762030178	-0.703840017981058
RSBN1	0.180413245345337	0.0565024370825706	0.00140794629840649	60.6613275531773	0.192304494827056	0.107727474420378	1.78510167310373	0.0742448266493152	0.473704828844479	0.516493403619302	0.54111038325101
PTPN22	-0.23314527596711	0.216033915753159	0.280495538556956	12.8062953231539	-0.329880339885028	0.366184632996186	-0.900857955687245	0.367663848273187	0.77896723768275	-0.97559631634218	-0.920959543212622
AP4B1	-0.0219770858647169	0.0919294000413778	0.811055317176782	15.658886874801	-0.0596677348484494	0.209172015922478	-0.285256775794345	0.775447425572803	0.946367077651187	-0.213716511194588	-0.164388886017635
HIPK1	0.0376088082306024	0.0623415190620046	0.546328659910879	64.9084799523732	0.0279216045965937	0.116001898958778	0.240699547569612	0.809787989648792	0.957081475695306	0.00126515512965399	0.0808532783819141
OLFML3	0.0291350059849139	0.157619999808044	0.853351919265228	15.5068379398306	-0.000404458552119001	0.273398471600551	-0.00147937385952155	0.998819630868381	0.999306754850521	-0.0293077204567396	0.00154288422296219
SYT6	-0.0627636570976786	0.0855783972389239	0.463311217757978	128.769969657577	-0.153546876486633	0.150724598997504	-1.01872473045475	0.308333668428868	0.746135467859816	-0.360871558214405	-0.427241923078904
ENSG00000232895	-1.15406620948036	0.643339176578571	0.0728340794376817	6.00057809814939	-1.8426488010664	0.931203294612139	-1.97878251905659	0.0478404974814234	0.398332811822137	-4.29821352038792	-5.1565733063267
TRIM33	0.00650998406320536	0.0353835072254892	0.854026342260602	174.286051878019	-0.0268295426034418	0.0695744040407939	-0.385623750189951	0.699775341108591	0.925407638152599	-0.110937189766549	-0.072444941786989
BCAS2	-0.182355863209755	0.216052002721635	0.398648784580872	27.6685165425279	-0.272853053170671	0.335022061355947	-0.814433091559231	0.415396887774872	0.807621556682291	-0.792351728810455	-0.761288339932938
NRAS	-0.0296741253901001	0.164059949109461	0.856466734842537	8.35554201266928	-0.122929205836227	0.323706597854292	-0.379755020908038	0.704127273495195	0.925537465090617	-0.241486882153248	-0.34151523685484
CSDE1	0.0745159146157955	0.0513974701226836	0.147115046137876	105.081427863155	0.0748507603060728	0.0892371832781213	0.838784434430085	0.40159028699795	0.799114671847458	0.134423369004944	0.212250635555241
SIKE1	0.0357104651947488	0.113511206557667	0.753066452120313	15.2515767553692	0.0734936063656517	0.230579610589497	0.318734194136936	0.749928082786137	0.94059344431666	-0.00558393147547403	0.208450728261945
ATP1A1	0.135783355035256	0.192255779482689	0.480023914556557	41.5680152028195	0.171044002701719	0.306659841165267	0.557764596928551	0.577005140792554	0.884359411916408	0.355471934823669	0.481582943746928
ATP1A1-AS1	-0.0268825107119668	0.0828979498787689	0.745722740287823	23.2616672538708	-0.0793966985286943	0.145859678264487	-0.544336169347119	0.586210161591258	0.887895277802057	-0.231414935019582	-0.219628185514112
LINC01762	0.00235576076263091	0.126947996549105	0.98519458896032	20.6955895722987	-0.0905750931305033	0.232156653852362	-0.390146444771312	0.696428260648459	0.924802174437486	-0.125925331859572	-0.250926671197749
ENSG00000224950	0.199567914547504	0.112803882609676	0.0768674766995218	11.2674920629275	0.223420840010734	0.211947358777335	1.0541336362934	0.291821738249664	0.733121789609471	0.58560208723466	0.628233312701079
CD58	-0.0551838809114092	0.0643643146561696	0.391241734389164	169.717846150944	-0.138085584938217	0.111103900730489	-1.24285091729749	0.213922775461939	0.673349659332297	-0.333524265039911	-0.383951716442227
PTGFRN	0.181553588238211	0.20701265968572	0.380477492415523	9.32101480223739	0.177107732009247	0.358039071746842	0.494660348506529	0.620839895336853	0.899027100359022	0.520607679640721	0.498560832941358
TTF2	0.0733646765572155	0.0714105045764537	0.304248470706512	62.9174476047066	0.0421055251489087	0.127771903262089	0.329536651438467	0.741750095674106	0.936688445002147	0.130269784000857	0.120566962695101
MAN1A2	0.198616311061087	0.0561428423681059	0.000403634427235072	136.978344495887	0.207176352615112	0.0989182041161296	2.0944208850768	0.0362225039100479	0.356447216390901	0.58216876956282	0.582750229100898
GDAP2	0.0574118286313915	0.0483623721331146	0.235181192219848	103.321075097845	0.048235002891433	0.0914360522477141	0.527527181081233	0.597827546033541	0.891921769780385	0.0727130437390662	0.137728941512839
WDR3	0.366971549648728	0.138665127602574	0.00813394085687694	16.3429097621186	0.497832276634786	0.256294441312874	1.94242323042446	0.0520858852950808	0.411363514464325	1.18958249181205	1.39656031550828
WARS2	0.356815119079388	0.116707141081182	0.00223299916454036	20.7802330693982	0.494239410674886	0.209550400533587	2.35857058452947	0.0183454705780452	0.268206957877984	1.15293881295393	1.38650061840374
WARS2-AS1	-0.0963215173349218	0.120203428243698	0.422945903938087	56.275602698898	-0.2339402381792	0.201070223938321	-1.16347529533245	0.244636715779255	0.699057732048203	-0.481945930288739	-0.652336005872065
NOTCH2	-0.0174740290098385	0.0513266112311436	0.73351936896075	157.235948564124	-0.0858858651738594	0.0951893499085276	-0.902263386149729	0.366916970368591	0.77863234611577	-0.19746980245735	-0.237797260464246
SEC22B	-0.0513655426249349	0.101027458512544	0.611150764150674	26.8629989298422	-0.112772751043969	0.201834882415125	-0.558737665633154	0.576340769513636	0.884359411916408	-0.319747972179344	-0.313078089461552
ENSG00000290569	0.206018931696995	0.202295280219352	0.308484571655662	11.0560949009826	0.231414100077652	0.348337402290941	0.664338938499541	0.506473404501185	0.851554864591091	0.608876898116329	0.650613712094881
NBPF8	-0.0977958528569639	0.0684299899976459	0.152964767393715	29.5742150023366	-0.184379633467306	0.126524862836977	-1.45726009365347	0.145044598026225	0.599402201529103	-0.487265227952421	-0.513570831416999
NBPF26	0.172201566576295	0.157329994747958	0.273724916932613	21.2464148091877	0.18488452827682	0.270587551083312	0.683270636570768	0.494435845100643	0.844595415912068	0.486866250886411	0.520335153433301
LINC00623	0.156333047323397	0.102363371825664	0.126702286941412	37.7451458824509	0.126784133001749	0.177965361854184	0.712409042303579	0.476211517804755	0.835044701217464	0.4296137624765	0.357659344025378
PDE4DIPP4	-0.123599752157838	0.232681681166096	0.595282446858428	48.5154714517095	-0.255818329499105	0.34324013244338	-0.745304250053871	0.456087812421489	0.828633326515935	-0.580363860667253	-0.713592666810705
FCGR1BP	-0.0549661232790352	0.168551732601515	0.744342398221822	105.114558174931	-0.139225446475236	0.261281257211043	-0.532856615745615	0.594132839096624	0.890848840030074	-0.332738610995891	-0.387143224817852
FAM72B	-0.107819112347823	0.159000812307252	0.497705652974483	5.62565062556911	-0.232939977073598	0.282819483405896	-0.823634829780407	0.410147079405206	0.806361752429786	-0.523428435034591	-0.649535365976198
SRGAP2C	0.0472774001642335	0.0509093602129815	0.353066195331417	733.091138753057	0.0010336625437562	0.0855659450206083	0.0120803030166644	0.990361547162968	0.998263769776751	0.0361487469001503	0.00556949216926797
SRGAP2-AS1	0.176078151891821	0.0928361032185953	0.0578733548577565	50.9420887109414	0.193204153968666	0.173651903976701	1.11259450397151	0.265882621964051	0.713681587237	0.500852694883487	0.543629346820187
ENSG00000290735	0.0416540112740294	0.242800641639729	0.863786263347502	44.0593120956029	-0.0107264726114907	0.362578787317633	-0.0295838393934887	0.97639895396876	0.995377058377126	0.0158599598917453	-0.0273578140232119
H3-7	-0.00713402846881996	0.159620576540098	0.964351483782014	34.547506277487	-0.0709721491299669	0.261775410384081	-0.271118471463135	0.78629991527628	0.950126501153904	-0.16016381620252	-0.196040215314484
NBPF15	0.0492160308132034	0.0639686220508238	0.441669127517233	41.5657258008488	0.0139313693726695	0.122159278527392	0.114042662502674	0.909203974247834	0.980553474484169	0.0431431883469143	0.0416818953287662
ENSG00000224363	0.195041824264808	0.12044848575422	0.105383460442003	8.14621980885696	0.234288467816899	0.256089056366625	0.914871065327701	0.360259321652302	0.775366023554276	0.569272275528699	0.658661679691391
SRGAP2B	0.0395061273363001	0.0593902079866829	0.505925154260883	988.095993875462	-0.015964033197533	0.0987879506684169	-0.161598991471303	0.871621651563273	0.970461768546486	0.00811054746763274	-0.0420225061242488
LINC01145	0.0206829451999659	0.0668418962635876	0.756993801357238	35.9986544592033	-0.0725890130597165	0.135779640343503	-0.534608965497894	0.592920282751626	0.890252598921538	-0.059802154399699	-0.200567286898579
NBPF20	0.0258726682912138	0.0957473884147195	0.786992541695253	15.3806623428234	-0.0748345777160423	0.187914580992817	-0.39823720607877	0.690455342694866	0.922581902836524	-0.0410780027383497	-0.206854663194664
GPR89A	0.029068229760605	0.115753980263341	0.801720730790572	23.7860880745422	0.0243174489208649	0.200332009588096	0.121385738459192	0.903385512410002	0.979349880595422	-0.029548644322878	0.0707619711024109
RNF115	0.0771674665368341	0.0505264724246262	0.126694373181198	136.381339265335	0.0703839463020544	0.0903247451539443	0.779232160379706	0.435842968620934	0.818225531196572	0.143989979676561	0.199743963610272
POLR3C	0.10282030758337	0.0607555417132556	0.0905771690934406	55.8502127659678	0.0687215394456807	0.11012614594561	0.624025646730809	0.532610742175949	0.865711398026674	0.236543604957623	0.195089375984052
PIAS3	-0.0810339149506499	0.11295426119167	0.473124436316119	11.8706829701822	-0.232888044854751	0.236149681582332	-0.986188265401308	0.324040736553069	0.755253328364906	-0.426789348608254	-0.649389960498399
ITGA10	0.106843625844284	0.152188193561429	0.482648373449439	7.81164978172665	-0.00468211794429758	0.297174992365051	-0.0157554237893141	0.987429510680924	0.99737853928596	0.251059450981522	-0.0104341720552183
PEX11B	-0.00893802558185358	0.187495384039571	0.961978730708457	10.4508218226075	-0.0575218469389731	0.320401215506505	-0.179530676399089	0.857521032326313	0.967601311721694	-0.166672509430882	-0.158380595524601
RBM8A	0.179448530653523	0.0925780381547895	0.0525806804722408	16.4249936384104	0.200877084991377	0.205293502893717	0.978487298233563	0.327833370419205	0.756922287284974	0.513012781651263	0.565112854096536
LIX1L	-0.0158159918505167	0.0947344859924185	0.86740881433579	21.1234478120457	-0.0213825186307236	0.179943234939873	-0.118829244332906	0.905410639202534	0.979667234828069	-0.191487722356844	-0.0571937713012955
POLR3GL	-0.0685312775760146	0.12656693749405	0.588188690301722	18.3683293975574	-0.144122100771799	0.222865753472623	-0.646676748339007	0.517841174675548	0.858469785904076	-0.381680722530627	-0.400853410390821
TXNIP	-0.0863025858638771	0.101593144495782	0.395607457446057	242.231126301628	-0.174237701654547	0.163968954882587	-1.06262616468656	0.287951516651319	0.729000518635654	-0.44579833839412	-0.48517434704216
NBPF10	-0.0117770877604651	0.100089229509414	0.906332398845756	18.0296998872218	-0.0979940899419538	0.188444186374148	-0.520016519625555	0.603052061211748	0.894076077756097	-0.176915643770357	-0.271699185835276
NOTCH2NLA	0.0229864045090142	0.0585739778702463	0.694737769142116	44.3199533474063	-0.0266503799997	0.115274807358815	-0.231189976459865	0.817167216721529	0.9587486017103	-0.0514914371051476	-0.0719433028318436
NBPF12	-0.0145365181477439	0.0736982964640471	0.843636903960045	58.9680815546362	-0.0765429272754677	0.134128227200984	-0.570669790190934	0.568223500557006	0.881948225636448	-0.186871472272551	-0.211637886200557
PRKAB2	0.0129395575310193	0.135287583404266	0.923802661452797	15.1916307336572	-0.0348697335134948	0.261768599501813	-0.133208236510633	0.894028697107475	0.97669131162497	-0.087739746162638	-0.0949567432626032
ENSG00000237188	-0.114028817781015	0.106488094301264	0.284253596195918	62.1234647356157	-0.220865385864111	0.17921231881195	-1.23242301270522	0.21779110888741	0.676216220361405	-0.545832610413327	-0.615727611502696
FMO5	-0.029645496015288	0.0899196264995917	0.741635098352831	20.6587526874903	-0.101798451315507	0.166758636287758	-0.610453848638125	0.541561206525537	0.870382538528149	-0.241383589405923	-0.282351050814731
LINC00624	0.277964928159174	0.117088627208302	0.0175979640332387	9.54244897280499	0.446502455368501	0.274854246625056	1.62450630052516	0.104267796808769	0.535308103598015	0.868452934351595	1.25284149601102
ACP6	-0.00310547454462556	0.0685763891530819	0.963880227568353	32.3115847835084	-0.0519722052667843	0.12628212034596	-0.411556324239744	0.680664649787305	0.920453531913174	-0.145629080278026	-0.142842104836662
GPR89B	-0.164653932087547	0.145719905453629	0.25850387279675	23.9973358895545	-0.281325232430728	0.248423290432698	-1.13244306498285	0.257448208172108	0.704172589855401	-0.728484420824415	-0.78500966940159
NBPF11	0.0494004211633091	0.0721949875908297	0.493808561111367	48.1563749640658	0.0222499743118179	0.135576788835749	0.164113448200736	0.869641835219371	0.970153589635536	0.0438084556106132	0.0649732307011667
LINC01138	-0.363880053375491	0.235555518557371	0.122400925222614	20.5025780828878	-0.644556576914674	0.370522257130236	-1.73958936207203	0.0819311485145612	0.48984181870154	-1.44727809137474	-1.8020243159716
NBPF14	-0.184702571713349	0.0835882514424362	0.027127973435736	28.5529719676864	-0.323876196205167	0.153031767123801	-2.11639845956399	0.0343109329839917	0.347065905895728	-0.800818486121718	-0.904148488342881
PDE4DIP	0.403570893152995	0.435701088637336	0.354312782630872	32.2206226514935	0.231967301923605	0.729429093924179	0.318012132852652	0.750475733614194	0.940739384693014	1.32163031911047	0.652162626824815
NBPF9	0.0545202019407408	0.0655521264346896	0.405574008155904	31.1320539224023	0.0197668922805837	0.121992012055024	0.162034316408094	0.871278830353046	0.970357459839389	0.0622802603801509	0.0580208274112256
ENSG00000274265	0.138784066497846	0.0529263521453194	0.0087361307656631	78.6237137453775	0.129900194285368	0.10009957352771	1.29770976745878	0.194387086009653	0.65122019912417	0.366298288278297	0.366384031509472
ENSG00000289614	0.01275170937932	0.126663964177301	0.919809618441521	7.74152331990261	-0.073580840433358	0.262967299664683	-0.279809849084593	0.779623394946467	0.946745779629995	-0.0884174889284618	-0.203344313113912
NOTCH2NLC	0.171904977604481	0.0705942243717468	0.0148871024321931	44.6740044184629	0.211451283821591	0.128167556468608	1.64980350447254	0.0989831317833519	0.524930797712776	0.485796178978587	0.594719646707866
NBPF19	0.0831946354081772	0.0953873816376781	0.383112081845835	25.0027611433276	0.0879129594314706	0.178086291656226	0.49365371480235	0.621550758608097	0.899027100359022	0.16573557612773	0.248823602147145
LINC00869	0.190122843171884	0.0983002489225798	0.0531004190997802	34.218420914981	0.206804577325626	0.174066289111039	1.18807942871524	0.234802118105226	0.689797854491346	0.551524941733847	0.581709292187326
ENSG00000290790	-0.0928307997903733	0.192044127735329	0.628824063527747	94.7636628278859	-0.20156588052	0.28820097590312	-0.699393469742298	0.484306167761797	0.838848325568694	-0.46935166975463	-0.561690756191093
FCGR1A	-0.00116121184165471	0.136092321210917	0.993192108490494	127.454467271447	-0.0623313334403307	0.218651215954118	-0.28507197258583	0.77558900215775	0.946367077651187	-0.13861431878115	-0.171846719218608
H2BC18	0.279071947733958	0.117886256556774	0.0179184786830237	47.9582847196074	0.334255596817405	0.205011899088496	1.63042046975585	0.103012661288089	0.533355509159594	0.872446982212318	0.93856052628876
ENSG00000290791	0.0843526008101401	0.0998524435663935	0.398237857908788	22.0951128178855	0.0719681317638302	0.18995417591958	0.378871016735631	0.704783647803994	0.925961303945489	0.169913432908088	0.204179538463533
ENSG00000290792	-0.179870199637888	0.0975336515878399	0.0651560307089586	14.9056066874771	-0.282869212082322	0.179333105809705	-1.57733961504287	0.114717401717819	0.554714464464977	-0.783383631499593	-0.789332671652147
H2BC21	0.31880046911311	0.15597006823246	0.0409550358635291	32.7030879176065	0.396279203097143	0.256195129972402	1.54678663540494	0.121914703939027	0.563970801535146	1.01578466064046	1.11222096880702
H2AC20	2.370086029731e-05	0.245211905430392	0.999922880781639	6.57529023271378	-0.0766469379640786	0.419396483349253	-0.182755318671213	0.85499000859886	0.967477857768819	-0.134339238059748	-0.211929106645387
SF3B4	0.28356831011324	0.181238015789926	0.117672443200543	6.23037825446658	0.397242292720218	0.326094262667349	1.21818240367341	0.223154664922671	0.679682660307893	0.888669537757919	1.11491753194096
ENSG00000285184	-0.462253138599217	0.322899384270532	0.152266860945417	6.25163481533102	-0.751832536016057	0.529257179451847	-1.42054291411735	0.15544968432917	0.612202404646762	-1.80220118355865	-2.10238722046145
VPS45	0.0777646986801662	0.0478965571277659	0.104461880854098	138.865397888383	0.0529665661162137	0.0878647289962046	0.602819433023024	0.546628817513574	0.8715632438288	0.146144750756282	0.150976887137165
PLEKHO1	0.0109350112515299	0.0532889597598707	0.837414158393119	188.248660660452	-0.0329251059476504	0.0959629278220901	-0.343102348947624	0.731521464066681	0.93387270275063	-0.0949720065143803	-0.089511963381623
LINC02988	-0.321710492650751	0.165119679915441	0.0513734137314331	7.44122308132422	-0.488687303715563	0.308795928874963	-1.58255746925162	0.113522363826555	0.552984425615859	-1.29513331666911	-1.36560456255265
ANP32E	-0.126804106511609	0.129928637495192	0.329088278589002	15.5114682613943	-0.283246313380336	0.235667841219379	-1.2018878431388	0.229406985111978	0.684019927443074	-0.591924943183946	-0.790388520903994
APH1A	0.125391571998681	0.101709948133466	0.217637373959679	18.6448106201823	0.18372251317743	0.200917938089195	0.914415680972544	0.360498465249089	0.775565581110706	0.317979121009229	0.517081617102911
C1orf54	0.0755331029860059	0.102485992903924	0.461116853468002	36.1606883495236	0.0346059862854663	0.180964941241037	0.19123033471645	0.848345138474225	0.965361225781758	0.138093312271108	0.0995689376554994
MRPS21	0.0506844131189858	0.0947420159741927	0.592668581658933	32.5469745230097	0.0255113796807008	0.170415896869001	0.149700703686766	0.881000752975362	0.972384863058038	0.0484410072299061	0.0741048683721074
PRPF3	0.377373920757006	0.0934316893524204	5.36714164174511e-05	38.3790710601334	0.511465773425111	0.157565466946222	3.24605247163503	0.00117017269366251	0.0890896804260285	1.22711350663585	1.43473286347333
RPRD2	0.0728024546721757	0.0436881820308965	0.0956316380094719	153.327124964414	0.0553227405705736	0.0793730716346564	0.696996341847734	0.485805083149248	0.839397947503986	0.128241327442054	0.157573960782785
TARS2	-0.123223752024029	0.128490353623651	0.337552852808589	13.3566247600887	-0.261983997919956	0.236659635475139	-1.10700752747283	0.268290673828091	0.71586684547096	-0.579007278937101	-0.730855976228037
ADAMTSL4-AS2	-0.106736457962713	0.121631924810232	0.380195283070628	20.5692831162096	-0.205839988885834	0.206701846033422	-0.995830433234502	0.319332540763566	0.753735344169747	-0.519522295044612	-0.573657869919278
ADAMTSL4	0.127159270536688	0.148075569239227	0.390480785924082	10.3216673130309	0.183259077158471	0.27306967788143	0.671107383947787	0.502152123369599	0.849242718347226	0.324356851561558	0.515784038504073
MCL1	-0.0475003286949658	0.0767882099640829	0.536187264510714	92.4743533368936	-0.130691088771361	0.1367814611824	-0.955473699736857	0.339338199316238	0.762627962754748	-0.305802555332276	-0.363247801375693
ENSA	-0.111546399406026	0.0908153349719221	0.219342951497817	89.0760360524569	-0.209153122876556	0.165249049316623	-1.26568427317129	0.205626141034906	0.661962750396715	-0.536876221541901	-0.582934343014959
ENSG00000288880	-0.297583773448423	0.180197374100355	0.098650323214109	7.42328835839049	-0.500019467831743	0.353119610225829	-1.41600594629103	0.156773763489454	0.614856124326649	-1.20808583041748	-1.39733358885643
GOLPH3L	-0.00945209405806003	0.0618565122987556	0.878550656071042	55.3649400406007	-0.0522852484436098	0.115612965299585	-0.452243814594017	0.651093347153697	0.911445745174753	-0.168527231916759	-0.143718597189745
HORMAD1	-0.277113330214916	0.186813417721123	0.137976260332708	7.0179004954213	-0.514235073048561	0.34730282876023	-1.48065328141504	0.138698989325194	0.592584570830775	-1.13422992771515	-1.43713598734135
CTSS	-0.00061360249347851	0.0482627056413868	0.989856126788253	195.941855545285	-0.036395837773659	0.0873306954771979	-0.416758822024519	0.676854824549137	0.918506885428778	-0.13663858321566	-0.099229696046964
CTSK	-0.210968619857951	0.144832969889534	0.145217453183224	10.0478709090099	-0.278198343464927	0.24962570582628	-1.11446192027407	0.265081072054157	0.712908673769717	-0.895584518982556	-0.77625466539461
ARNT	-0.0148046066175266	0.0515129394897799	0.773809214869774	116.915793664394	-0.0551426010654255	0.092491641198988	-0.596190102701181	0.551048236705036	0.873523874308081	-0.187838716396874	-0.151718924008815
SETDB1	0.0929051008938429	0.0441084992392535	0.0351795433080976	84.3171417124917	0.0914505376874807	0.0892107235189514	1.02510700597618	0.305312700155643	0.744419326242684	0.20077024469464	0.258728498721699
CERS2	0.0720361362010307	0.154548905660057	0.641139795576553	20.5948970144029	0.146279938418565	0.259354462850611	0.564015505307972	0.572743579896731	0.883211241047322	0.125476504922176	0.412245821642695
MINDY1	-0.156898853478499	0.15197746481254	0.301893033220803	8.12037812828695	-0.201225630976617	0.286298423417534	-0.702852738672445	0.48214752674435	0.837092080898078	-0.700504648981405	-0.560738088492217
PRUNE1	-0.000846344978409491	0.175807956621497	0.996158973711469	10.2571618264272	-0.0401576155531658	0.315968508966734	-0.127093727423937	0.898866215994418	0.978005781994853	-0.137478301541525	-0.109762330845691
C1orf56	0.136102204548573	0.117096608225597	0.245110794185414	26.4605007924451	0.125993812190953	0.203450746214573	0.619284099641843	0.535729217344923	0.867790223646786	0.356622321181388	0.355446517813448
CDC42SE1	0.033581011478691	0.0528411056713694	0.52509633525746	144.538899804895	-0.0110390980571965	0.0943159385108686	-0.117043823467063	0.906825326011236	0.980153519489233	-0.013266848971117	-0.028233136767247
GABPB2	-0.187450989224417	0.131763955468402	0.15484424984829	25.784969745951	-0.309868163362268	0.219261804234338	-1.41323366577379	0.157587030857956	0.615967545157312	-0.810734580950119	-0.86492727357932
TNFAIP8L2	0.077160448108347	0.121406555335625	0.525067018799651	10.9834740228075	0.0614283205845936	0.237786873194915	0.258333522617291	0.796149516750648	0.953292705922213	0.143964657685945	0.17466902813961
SCNM1	0.216287441242264	0.0674733433015153	0.00134816665047806	33.447430832698	0.260887486272681	0.126838405463056	2.05684930617226	0.0397007235577559	0.37132147808209	0.645924949945122	0.733136506175183
VPS72	0.0317234415445904	0.13578218155526	0.815268516180311	12.915242654812	-0.0119519936838622	0.240413024818302	-0.0497144183136299	0.960349966514784	0.990244535465167	-0.0199688291261506	-0.0307891612877291
PIP5K1A	0.00860950753141614	0.0530214474178827	0.871008328887887	175.994333513258	-0.0499691470101851	0.0944956290814335	-0.528798501009218	0.596945237718395	0.891584386515991	-0.103362258475583	-0.137233724349046
PSMD4	0.121956563780732	0.0888742190047355	0.169989418088584	37.7081641688773	0.107522931095393	0.173269988878888	0.620551382216281	0.534894836634731	0.867764662004734	0.305585855761738	0.303729734847138
ZNF687	0.210520357122639	0.130137816467788	0.10573321172866	7.77082631999846	0.324751325221362	0.241143696261276	1.34671289466135	0.178072717701969	0.638582074211979	0.625117720772967	0.911949432381408
PI4KB	0.0644018840929298	0.0547462988203358	0.239447196377644	70.9026608678533	0.0390665627205651	0.10198714435334	0.383053795341272	0.701679877465643	0.925448135448689	0.0979326664977087	0.11205814497621
RFX5	0.0727967036444219	0.0993432224574417	0.463692762154964	15.3575843855965	0.0651636605491976	0.203919824906488	0.319555298652693	0.749305465300865	0.940300803415882	0.128220578143107	0.185127639467104
PSMB4	-0.350570228709082	0.285510704924739	0.219495510602837	10.1268725196328	-0.56157389868398	0.487447741241465	-1.15206995780455	0.249292327041385	0.699852960366947	-1.39925719098025	-1.56968038295523
POGZ	0.0418139833460362	0.0511734628563651	0.413869643203822	206.946057874431	0.0204577731204696	0.0867055770952425	0.2359452967829	0.81347511859162	0.957812356496089	0.0164371277454383	0.059955230771147
SNX27	0.103982642716075	0.038570760483462	0.00702002153254774	158.946013597914	0.10023964831742	0.0752661352180082	1.33180278258045	0.182925003367475	0.64465848644382	0.240737227415591	0.283337207129482
MRPL9	0.0424728141427758	0.147848670665465	0.773903900642682	8.27971503302695	0.101595794989645	0.304117457057582	0.334067619703952	0.738328533511984	0.935864437766068	0.0188141423838731	0.287134294163669
TDRKH	-0.00796480963729253	0.264610720619862	0.975987219516403	8.93544650218315	-0.0754183649685275	0.441853342289792	-0.170686419565576	0.864470341737221	0.96895382589019	-0.163161215547797	-0.208489214274229
THEM4	-0.423341072159344	0.15526124290653	0.00639833569597203	16.6212910376376	-0.698647024476047	0.274026947329255	-2.5495559151582	0.0107860213216774	0.21899719240469	-1.66180921646017	-1.95347263739221
S100A11	0.111003316179483	0.0800172248927525	0.165367749661597	51.2115151681563	0.127092827315179	0.147976676758874	0.858870668668108	0.390411873421063	0.791495992867501	0.266067317746487	0.358523659957464
FLG-AS1	0.0102807523448142	0.162646272459508	0.949599862198389	37.518405800872	-0.0462558209981601	0.26590708286204	-0.173954828507366	0.861900962517225	0.968410521253729	-0.0973325260989014	-0.126836750081629
S100A9	1.23903425903194	0.372418438846203	0.000877879697302295	7.17883706912053	1.33527149909788	0.592834458906493	2.25235135886137	0.024300076969737	0.304702643834718	4.3359226994882	3.74131378403724
S100A8	0.693260142128484	0.342601058604761	0.0430195492716329	8.78276456327845	0.575773828654366	0.523400432790574	1.10006372288337	0.271304358528097	0.719123073076835	2.36680851785233	1.6147895547633
CHTOP	-0.149933668109655	0.0786154280606965	0.0564974536738575	34.9481260572112	-0.204946908028447	0.156891105783988	-1.30630036039534	0.191450434612007	0.650231834254942	-0.675374755747683	-0.571157324946144
ILF2	0.0216749069449535	0.118299318367685	0.854624700331128	16.6447922799315	-0.0154002535687625	0.219882084734566	-0.0700386918168122	0.944162863620256	0.988189202020176	-0.0562232270024498	-0.040443974566869
INTS3	-0.0304785138788521	0.0654433362248043	0.641413272844918	64.4016232963414	-0.0812701059677287	0.11304099482336	-0.718943654863643	0.472175637198361	0.833752709928435	-0.244389058587948	-0.224873555533591
SLC27A3	-0.00288385062508804	0.204898699062652	0.988770529366207	6.81374255024713	-0.0888942383976545	0.360110453478069	-0.246852701828242	0.805022222112845	0.956080972062939	-0.144829476945008	-0.246220431199402
GATAD2B	0.00909317145945768	0.037759414192277	0.809695667993105	241.023464067514	-0.0345367360258206	0.0702419274807577	-0.491682635492622	0.622943715607196	0.89920631344248	-0.101617233436184	-0.0940243806584978
ENSG00000284738	0.683944578086647	0.148084052452799	3.8629286547425e-06	5.7122690129351	1.0454035082036	0.307997446754397	3.39419537148703	0.000688305693432656	0.0744948197431141	2.33319862559728	2.92970983854035
DENND4B	0.0754977029621569	0.0394771708845095	0.0558198390938149	124.075417867009	0.0523425380826118	0.0727597114327532	0.719389027964857	0.471901255309597	0.833752709928435	0.137965591503793	0.149229665539466
CRTC2	0.0296238232936007	0.101837887667815	0.771133946433673	25.58476326597	-0.00790791269852762	0.184752349555399	-0.0428027720218864	0.965858754262517	0.992192323225941	-0.0275441023866385	-0.0194661032519646
SLC39A1	0.437708500161171	0.0957040102774551	4.79495108953378e-06	22.60193869087	0.601435195034229	0.185689478105289	3.23892985844467	0.00119979075151962	0.0890896804260285	1.44479637628501	1.68663904092589
JTB	0.393119892592288	0.106641570845182	0.000227478867367329	22.7497234283958	0.560665291180901	0.199049325617284	2.81671535154509	0.00485175043975421	0.158200282687958	1.28392385268232	1.57248702737378
RAB13	-0.014953078360711	0.130858047641989	0.90902419176637	7.23278715989385	-0.0222700835703314	0.247159963734848	-0.0901039279736368	0.928204627847522	0.984722239898142	-0.188374391882431	-0.0596788722075666
RPS27	-0.129148390005128	0.0911951111210293	0.156723780834228	99.7078067603282	-0.225390777643541	0.151929011753022	-1.48352691196293	0.137934471730078	0.592584570830775	-0.600382951231401	-0.628398295877927
NUP210L	-0.0536311505498105	0.415988139150951	0.897417223426605	7.70369375726068	-0.119253783035946	0.648584305754202	-0.183867821003273	0.854117149501794	0.967029076798038	-0.327922124372949	-0.331224388124444
TPM3	0.156534904447531	0.0320197083654888	1.01501527164184e-06	161.520492327706	0.177964088927411	0.0625249676825168	2.8462883792449	0.00442321179106061	0.154156940078469	0.430342048618122	0.500958554233009
C1orf43	0.0213705647788079	0.0542873459524114	0.693834686143795	54.405782749256	0.0163541369059667	0.110593990392796	0.147875457318086	0.882441057461043	0.972699426480881	-0.0573212718837777	0.0484654235237194
UBAP2L	0.00304907178327573	0.0547582381248049	0.955594796293389	72.3535619146021	-0.0190702994905827	0.101923311441861	-0.187104394674821	0.851578782556686	0.966005917412253	-0.123423915026576	-0.0507197685278184
HAX1	0.351667953604594	0.235934053674083	0.136083633121074	10.9315760102269	0.450272304730779	0.388929393688905	1.15772248649054	0.246977304441563	0.699514336456824	1.13436820614474	1.26339673050558
IL6R	-0.10659817460888	0.0561515917924909	0.057643426623944	209.795230142358	-0.208486020545202	0.0937460757725287	-2.22394397661066	0.0261522137807535	0.312047881328693	-0.519023378542928	-0.581066517310897
SHE	-0.225155805694732	0.235156602066207	0.338329193489962	7.03605897132956	-0.376747494810654	0.389145221698175	-0.968141130364085	0.332973890871194	0.758579979681236	-0.946770876054982	-1.05218330384414
TDRD10	-0.356676282021843	0.230159048580133	0.121214785507344	12.4228118122826	-0.584421880877858	0.37240409080201	-1.56932186115154	0.116572960929856	0.557981112016036	-1.42128739688338	-1.63365264991022
UBE2Q1	0.145201617868511	0.173464946434173	0.402555441260032	15.9842520186232	0.177658259293153	0.290672686605911	0.611196949282061	0.541069202799042	0.870361749144361	0.389452357011075	0.500102259141414
ADAR	-0.00540621374539668	0.0694028703523894	0.93791069238106	134.345887790148	-0.0660477324988089	0.119761263323202	-0.551494954763164	0.581294424286698	0.8850259843997	-0.153929983615451	-0.182252297735906
PMVK	0.160305030914737	0.0958588405811741	0.0944645796796915	21.9386543084725	0.179080886595541	0.172685533800867	1.03703467600273	0.29971969691548	0.740684469944039	0.44394439666507	0.504085485878616
PBXIP1	0.0501327163939713	0.0878268588797479	0.568126382006878	17.2313212958607	0.0106513072972288	0.177240533512775	0.0600952112145446	0.95207980396901	0.98889635462243	0.0464505246996028	0.0324980205805079
PYGO2	0.068246882984294	0.148660282727776	0.64617710284208	12.275403248014	0.0879392577176508	0.250839583083692	0.350579667836197	0.725903712280443	0.932285047665281	0.111805148923801	0.248897234950676
SHC1	0.151573152172722	0.113341629467	0.181120726389993	11.183345066062	0.171358362768346	0.24004075033643	0.713871967689562	0.475306352745828	0.834813013131578	0.412440399442226	0.482463123271389
FLAD1	0.126625534302691	0.10066991835929	0.208453635678473	22.8573208851591	0.106358814088724	0.191070222788823	0.556647773453822	0.577768106431814	0.884412485281234	0.322431169204948	0.300470313368007
ZBTB7B	0.139226553626975	0.0725438841513531	0.0549584500371413	25.8919808721599	0.13057452132017	0.141425074980888	0.923277016737066	0.355862861968361	0.774081096621216	0.367894750356971	0.36827208572447
ADAM15	0.273385581835735	0.15282087122257	0.0736263629477532	16.4449733082654	0.370584914108066	0.254650848751978	1.4552667541627	0.145595426742065	0.599402201529103	0.851930978639831	1.04027930234038
SLC50A1	0.218717484695981	0.124317146020353	0.0785179234529238	14.8574242746159	0.285831348377151	0.223284078549948	1.28012418186464	0.200501465256303	0.658085487854747	0.654692373827101	0.802977045785854
DPM3	0.471237708655538	0.175401360172619	0.00721778995405386	8.50528152745849	0.660986262289641	0.328745157505611	2.01063421680473	0.0443641071025192	0.386739281480656	1.56576737490963	1.85337659961229
KRTCAP2	-0.22518526678517	0.140083341388537	0.107942702333417	20.9996636570741	-0.370240019451174	0.236973034615836	-1.56237193844177	0.118200393806708	0.560222051551001	-0.946877169573111	-1.03396296616324
GBA1	0.290392945078092	0.146970877313035	0.048171354496505	6.4365506408775	0.315410072628215	0.306694175112642	1.0284188557294	0.303752842633413	0.742536446429112	0.913292335134284	0.885794776818747
SCAMP3	0.12583610434203	0.0985393358599526	0.201597330100218	33.5305206686025	0.135551412951495	0.170850122136289	0.793393714072761	0.427548471923585	0.814284092724145	0.319582962075293	0.382206928519054
CLK2	-0.0771680430120068	0.067154908611646	0.250512676159994	31.3845884019131	-0.132566748252455	0.126640199974075	-1.0467983174347	0.295192606582062	0.736069060833849	-0.412841557712708	-0.368499476907607
FDPS	0.1755297518436	0.110982321973418	0.113740684717597	32.4862304104793	0.211277754384457	0.198324754873572	1.06531206615706	0.28673473429405	0.729000518635654	0.498874106528495	0.594233780105611
ASH1L	0.0488577214370309	0.0332299028466615	0.14148218886421	578.270818283081	0.0129097061879625	0.0569114735072191	0.226838375329097	0.820549422205506	0.959230740246116	0.0418504336116086	0.0388213315627605
MSTO1	0.354657672710011	0.165204308791301	0.03181062351082	29.9788650954911	0.47194250010707	0.265343050208842	1.77861262895569	0.0753032921825592	0.475781172109194	1.1451548999568	1.32407130175722
ENSG00000287839	0.224584020680811	0.124722156893803	0.071754182435093	11.0526285395575	0.232535988156216	0.242787947573869	0.957774018355942	0.338176723248764	0.761708405527998	0.675858418252858	0.653754896425583
YY1AP1	-0.0274600670999389	0.0549253031708843	0.617108210393779	112.800859523911	-0.0905252394495101	0.0937858442346082	-0.965233508194034	0.334427867145016	0.759958731492459	-0.233498717373906	-0.250787085436428
DAP3	0.0819807562211953	0.0337512150756074	0.0151417018633975	159.807334409581	0.053403236079435	0.071262093087662	0.749391910419215	0.453621025327966	0.826767402806397	0.161355986389323	0.152199523220359
GON4L	0.0553586524707561	0.040919782074879	0.176101015442665	175.025986236655	0.0290556597078572	0.0727032923091571	0.399647096919675	0.68941646245446	0.922276519681246	0.065305330236194	0.0840285292948306
KHDC4	0.0456190319563758	0.0464719492400902	0.326273970951283	60.7555042921885	0.019896392144794	0.0890143705972747	0.223518876910456	0.82313169308454	0.959230740246116	0.0301654724000805	0.0583834152237332
ARHGEF2	-0.0393820890708059	0.0343154730049082	0.251113844401181	127.135379629185	-0.0857769814903814	0.0648340539576362	-1.32302356947214	0.185827539853396	0.646567353969263	-0.276512524385867	-0.237492396078087
SSR2	0.364515831391937	0.0818358939308442	8.41951064501182e-06	24.3118628921108	0.531161728647607	0.154219519637026	3.44419260219301	0.000572767529177097	0.0691509012645209	1.18072243506736	1.48987974229769
UBQLN4	-0.00280684320842311	0.091158866667304	0.975436475667168	17.8196135581208	-0.0271354180074566	0.186613109798867	-0.145410030606656	0.884387145556887	0.973328648334908	-0.144551639664804	-0.0733013650297312
LAMTOR2	0.188935842816006	0.0888450811280996	0.0334553044289073	17.6245668650171	0.318444371029282	0.188152199655407	1.69248284958932	0.0905539474228386	0.508369860831816	0.547242328905619	0.894290535686509
SLC25A44	-0.238482437898729	0.232063371503127	0.304109397362277	9.02514928724846	-0.376994829335261	0.395845807519055	-0.952377976914947	0.340905324398281	0.764008978511757	-0.994852416849226	-1.05287581796207
PMF1	0.051245156903686	0.0960277761045597	0.593584182521668	29.424717731115	0.00590736846171466	0.16888719423406	0.0349781905520182	0.972097131647836	0.993978228645969	0.0504641309078519	0.0192154243744876
SMG5	0.0980962528580723	0.0726579018172586	0.176980290494907	51.1945372014867	0.111615849690051	0.129254442709334	0.863535885888669	0.387842897698836	0.790716161675314	0.219499551628041	0.315189533736188
TMEM79	-0.122592080161561	0.140538803956979	0.383044421482759	7.75254519590552	-0.233470152138511	0.280297252582346	-0.83293771161714	0.40487985961533	0.801949885220329	-0.576728251801143	-0.651019807818707
GLMP	0.0629217171480617	0.120267982013328	0.600849493689079	9.86278404170463	0.0604520669827317	0.234165850931658	0.258159192479243	0.796284050339917	0.953292705922213	0.0925923294753798	0.171935607065306
CCT3	0.400309879382578	0.124719518944156	0.00132882321171044	57.2686899595624	0.544210427093373	0.212957405295679	2.55548956533241	0.010603854036358	0.217328889340527	1.30986481344987	1.52641490821757
MEF2D	-0.0617067184665255	0.101747268144181	0.544202353561741	61.4615521673837	-0.127270443620517	0.164791133376812	-0.772313661618554	0.439928675894772	0.820381858984636	-0.357058198835014	-0.353670306834109
GPATCH4	0.241154715941389	0.0848753432237632	0.00449326749614788	21.0759864437315	0.265641122182753	0.178657250488135	1.48687568770345	0.137047646553495	0.591206370163423	0.735644307738238	0.746446253305825
ISG20L2	0.25436050306062	0.106064613900532	0.0164774162597833	18.1397060614162	0.320445394659446	0.195261423956059	1.64110958614927	0.100774669197084	0.526768149788108	0.783289848064845	0.899893219405616
METTL25B	-0.091522854183001	0.0740594077341406	0.216531719636111	26.3671130939543	-0.161978348564966	0.15237883351869	-1.06299769347623	0.287782997330519	0.729000518635654	-0.464632695064335	-0.450849276150247
MRPL24	0.402309080325193	0.237271447008559	0.0899683552610211	9.28848877747343	0.522184627626937	0.410405215913191	1.2723635260459	0.203243987108934	0.659886810367687	1.31707778820649	1.46474467793608
HDGF	0.183357401977652	0.138416945438484	0.185279124801918	17.2228411635265	0.210406551019028	0.256411450313699	0.820581728162345	0.411884558919656	0.806782367596233	0.527115711270206	0.591794490115259
PRCC	0.0987385662454409	0.088660852531331	0.265422552634689	32.0756204439846	0.0825372361909007	0.162637335649143	0.507492549982237	0.611809262405771	0.895689353975284	0.221816972628689	0.23377206721055
ARHGEF11	-0.0482243615850324	0.0585977159347841	0.410523119521247	213.173348838285	-0.123253230706253	0.0991488273825913	-1.24311334747963	0.213826067916181	0.673349659332297	-0.308414814484268	-0.342422476947619
ETV3	0.104061700221951	0.135858059079876	0.4437007106611	18.5979255261142	0.14620351048277	0.241741155696045	0.604793627555085	0.54531612830441	0.870382538528149	0.241022461271801	0.412031830390861
MNDA	-0.171837493695043	0.139863065528785	0.219217171915544	83.7821138697197	-0.307709287482467	0.232671937901943	-1.32250279194454	0.186000780280182	0.646567353969263	-0.754402199989595	-0.858882617953567
IFI16	-0.136289362544637	0.0638504634244348	0.0328011713900552	512.553856074166	-0.252815910768041	0.111530355224196	-2.26679015107444	0.0234030480699521	0.298601617874344	-0.626147072069526	-0.705186168112292
AIM2	0.0746233038999204	0.157294240904979	0.635201475691159	21.1654203575515	0.0415025920037606	0.262769550398187	0.157942927332599	0.87450177145322	0.971744679385004	0.134810821901255	0.118878804861725
DUSP23	0.0756670530039126	0.145495993067156	0.60301980773277	6.19619615158761	0.104855671966253	0.271976380095012	0.385532272801125	0.699843100649202	0.925407638152599	0.138576594405092	0.296261652475591
SLAMF8	-0.0598829742035175	0.146870946584399	0.683475493699192	12.4573690548345	-0.115151531853064	0.269394642388999	-0.427445515738166	0.669054861428451	0.915863440756126	-0.350478259294566	-0.319738458839274
PIGM	-0.223203289398703	0.1077615924783	0.0383336268735434	19.6690638977346	-0.437472463242685	0.196459490476809	-2.22678203115022	0.025961844874911	0.310826847197634	-0.939726336181602	-1.22220767879345
PEA15	0.065034954165305	0.309423896897401	0.83352658448983	15.5879357545263	0.10007197893632	0.491570605932443	0.20357600256935	0.838684847598838	0.962661364632974	0.100216738275528	0.282867748149827
DCAF8	-0.0670100971950055	0.0660682393674897	0.310460692844253	87.0428715581035	-0.168466349592467	0.120654443239011	-1.39627141006935	0.162632779785039	0.621151925804626	-0.376192411948831	-0.469015087477196
COPA	0.0618615505074035	0.0597465432245698	0.300482304703602	181.693540746477	0.0337504203214492	0.104939511522751	0.321617852338984	0.74774221765627	0.939531067574373	0.0887673236673698	0.0971734309633434
NCSTN	0.191826676995868	0.0960970825708476	0.0459147834554132	27.6537104676951	0.253467920404331	0.176872660003468	1.43305313777359	0.151842652231573	0.608454425144932	0.557672252941996	0.712362398230219
CD84	0.0298740845931629	0.0576879688342955	0.604558455229291	242.331030404635	-0.00375340328661607	0.0980184997223277	-0.0382928049016147	0.969454227437327	0.99308837187523	-0.026641177424058	-0.00783385569020784
F11R	0.0642808939263081	0.130323402058779	0.621842046772467	19.6302731770942	0.0647692958105812	0.224501785493311	0.288502363882139	0.772962221287804	0.946367077651187	0.0974961425850597	0.184023454155582
USF1	0.356292818334603	0.0984424600624136	0.000295400755684316	25.2007602627921	0.456874929524768	0.176817134697835	2.58388379783174	0.00976947033912589	0.211743912151084	1.15105438902875	1.28188347792775
ARHGAP30	-0.0400469519145566	0.0517646472317739	0.439146564895492	92.3248480133932	-0.111875765206997	0.0920384372779065	-1.21553308069749	0.224162839687232	0.68024334162385	-0.278911302220734	-0.31056661090162
PFDN2	0.000707304255158344	0.0856609915035892	0.993411928551919	24.6467571479439	-0.027840672294369	0.165058336010591	-0.168671713088047	0.866054869634556	0.969111428767869	-0.131872845649876	-0.0752760127308134
NIT1	-0.0935301018910092	0.124799232216966	0.453589320255072	17.0386834999247	-0.208545639994342	0.217873007208868	-0.957188972906662	0.338471881829647	0.761708405527998	-0.471874701977965	-0.581233446332626
DEDD	0.10292813894942	0.0978507015128431	0.29285018673253	16.8758418031675	0.145105940087792	0.189739908924207	0.764762357642724	0.44441306644045	0.82377700540987	0.236932652854067	0.408958733357015
UFC1	0.223282689413749	0.142659838731098	0.117549972248457	14.7432442677283	0.304057043563447	0.255549023251208	1.18981884452188	0.23411760125088	0.688723423019039	0.671163307631788	0.854007330561298
PPOX	0.292543801177189	0.189408477260699	0.122464173738243	9.95634962201514	0.338674006554953	0.317508556032068	1.06666103990201	0.286124926152594	0.728979049430751	0.92105247090514	0.950931670700918
B4GALT3	0.200649348647891	0.124119142401326	0.105967535458661	9.8107166130727	0.300156029412685	0.24181783851538	1.24124850034004	0.214513963025008	0.673723853662879	0.589503824524178	0.843084846618073
NDUFS2	0.0252447821249488	0.100683210813419	0.802019173390935	60.1056967027635	0.0341089949319244	0.177698079049038	0.191949148322035	0.84778203838258	0.965164730850062	-0.043343371351761	0.0981774071792713
FCER1G	0.139757131541858	0.0909470860027674	0.124370173313728	73.2071221515036	0.142736572715099	0.158482336740108	0.900646568261863	0.367776266256366	0.77896723768275	0.369809037722938	0.40232472074294
TOMM40L	0.116508307690337	0.133846195771172	0.384046832584685	8.33802672017596	0.137489728903408	0.261184425499132	0.526408604344079	0.598604338652829	0.892017579550422	0.285928935434242	0.387634036456494
MPZ	0.178120386752921	0.122531194805676	0.146036767206979	8.36666573004912	0.247796511137675	0.254134333849027	0.975061131585957	0.329529937308349	0.757568004934099	0.508220932956115	0.696482969380057
SDHC	0.170606596136274	0.0861883513115648	0.047763974963743	39.050330511955	0.196637343239138	0.150947079921862	1.30269060746937	0.192680409955172	0.650661933592011	0.481111711021905	0.553241963753005
ENSG00000283696	0.0448718343502046	0.10181834646543	0.659426718794722	26.5934563272915	-0.0107837865728564	0.180884925008061	-0.0596168341412412	0.952460810510376	0.989036872848009	0.027469636600567	-0.0275182878893774
ENSG00000288093	0.0594418126841839	0.132382138911761	0.653419492346205	10.3147171029574	-0.00172512540967955	0.249008270072273	-0.00692798439657785	0.99447231243123	0.998741960999808	0.080037081766973	-0.0021548625650715
ENSG00000283360	0.425033118284413	0.132030185291436	0.00128543543368468	7.19514345823831	0.559819241397143	0.266288741654979	2.10230157654386	0.0355268665745961	0.352975643319776	1.39906450033459	1.5701181651187
FCGR2A	-0.0305372516838508	0.106005906558545	0.773292216180195	163.658427877985	-0.127261590531736	0.177594454221365	-0.716585386011597	0.473629964407127	0.834324529724958	-0.244600980409154	-0.353645518992712
HSPA6	-0.190876186534341	0.184368801773133	0.300530941583631	103.310003848629	-0.317455689533973	0.294067813491956	-1.07953225402091	0.280350523346961	0.723733705624879	-0.823092449139506	-0.886171655059722
FCGR3A	0.210238481387228	0.114799877476866	0.0670486754626137	202.853412299124	0.252119528825057	0.190759686949317	1.32166042446926	0.186281252625821	0.646567353969263	0.62410073317523	0.708587024749218
FCGR2C	0.0218247543877145	0.169102316940722	0.897308257113056	48.8913138047138	-0.0291556991028665	0.264658549037782	-0.110163451015914	0.912279747668278	0.98153450303534	-0.0556825880907026	-0.0789579678957078
FCGR2B	-0.103971157819645	0.248168298641925	0.675249584756144	5.87033373538123	-0.18639572371961	0.415173930110104	-0.448958159945586	0.653461839424957	0.911787114493282	-0.509545288881168	-0.519215700304384
DUSP12	0.220766844994741	0.0639494189773269	0.000556014118207477	31.9148505149668	0.24224034383007	0.138163671133954	1.75328537409237	0.0795530347757965	0.48417649724449	0.662086319971829	0.680926207507935
ATF6	-0.0412622462021496	0.0464324923466138	0.374191072961889	521.648663857346	-0.118018688292149	0.0836013685292166	-1.411683688538	0.158043118283053	0.616839090435801	-0.283295997541461	-0.327766235452824
OLFML2B	-0.0111428989789212	0.100673662767069	0.911867443893518	78.1736391034297	-0.0572196673411027	0.167119551667085	-0.342387630712943	0.732059195882462	0.933966233008178	-0.174627535769454	-0.157534520202094
NOS1AP	-0.295427024046444	0.50760691239154	0.560566944895533	29.7141187193405	-0.488484917213592	0.820838147708525	-0.595105038157961	0.551773261136362	0.87418086830483	-1.20030443202914	-1.36503789879992
UHMK1	0.0197962768902239	0.0536270986219042	0.712018237069984	63.644835281825	0.000387448222851229	0.104470568172871	0.00370868302553982	0.997040905856404	0.99920022177227	-0.0630011905742729	0.00376015098997805
HSD17B7	0.155578171041272	0.106975887473554	0.145855021820688	21.7636272845726	0.165333066332709	0.198704915310747	0.832053228648876	0.405378900258209	0.802017011652886	0.426890222560487	0.465592842614098
MGST3	-0.227310648504795	0.118718550198286	0.0555305151604217	63.0911119169958	-0.4026524463124	0.201911636322703	-1.99420129342553	0.0461300608709816	0.393072871876975	-0.954545395595349	-1.12471480613889
ALDH9A1	-0.083493637476247	0.0831716482911016	0.315440612413308	21.3965694086649	-0.189162520431654	0.152500451592484	-1.24040629687537	0.214825153124023	0.673758888066068	-0.435663852469893	-0.526962478832619
TMCO1	0.11306498099436	0.113527049087316	0.319284213425606	23.3035437716595	0.112537069018495	0.197771631316988	0.569025336288602	0.569338945975307	0.882253581292551	0.273505657709892	0.317768863862727
UCK2	0.149659197143906	0.0836749844942418	0.0736828791807008	60.2718152167159	0.143754509059256	0.143496952976057	1.00179485402204	0.316442683115181	0.75072374844072	0.405534985877292	0.405174849695203
POGK	0.163862516385545	0.081586115255323	0.044594344909692	40.0028334124376	0.219001210684085	0.13864683354936	1.5795615743804	0.114207304931763	0.553678592303036	0.456779551126545	0.615858753550635
TADA1	0.0644581714448014	0.22027232809415	0.769805396564684	9.4736948557369	0.0719512247790775	0.37282388153841	0.19298984947579	0.846966917600466	0.965106529517059	0.0981357472583829	0.204132200447737
STYXL2	-0.520232097172095	0.25574646828292	0.0419343384505631	11.4438755787376	-0.859458691673045	0.404036712839074	-2.12717969521587	0.0334051555430705	0.343807033094275	-2.01138514085234	-2.40373064337747
POU2F1	-0.0506404713536012	0.0556159296547571	0.362538339126906	234.340134962807	-0.128271595489339	0.0963107638718982	-1.33185108634328	0.182909126921611	0.64465848644382	-0.317131966621622	-0.356473440785777
CD247	-0.214586362959014	0.226444614333793	0.343316379370759	15.3030964589787	-0.36850044866826	0.359538874820447	-1.02492518744263	0.305398488982028	0.74446683332397	-0.908637078686625	-1.02909232657821
CREG1	-0.00920079945016699	0.071746893130406	0.897959289994845	134.468266036296	-0.0683039671610771	0.123800023623615	-0.551728223968192	0.581134569767592	0.8850259843997	-0.167620578851241	-0.188569549075781
RCSD1	-0.0187357185016453	0.0419698370467425	0.655301737959726	511.887765822502	-0.0890674676403607	0.0743954832521669	-1.19721606402451	0.231222350145019	0.686816017838169	-0.202021888373835	-0.246705457284628
MPZL1	-0.00650070576573989	0.0807625998180462	0.935846327145514	282.939715641509	-0.0711988886420642	0.137394395591688	-0.518208099649529	0.604313084185408	0.894322829739523	-0.157878832951093	-0.196675065275152
ADCY10	-0.192071239173493	0.267594997128981	0.472900086222094	7.06580793668095	-0.348962561465199	0.490015459234177	-0.712146024965368	0.476374356312268	0.835044701217464	-0.827404114032862	-0.974388023796256
MPC2	0.28994335698596	0.179873842307796	0.106978002668316	24.6295334474661	0.379502653908854	0.295148302413195	1.28580327518729	0.198511726912019	0.655487493863822	0.911670253286333	1.06524816069864
DCAF6	0.125421144621636	0.0692247308474984	0.0700176024550503	364.99929019739	0.112510517655934	0.118513800800579	0.949345282118271	0.342445030087832	0.764235997661454	0.318085816928739	0.317694522468405
GPR161	0.0437102308329144	0.167285691804014	0.793868175043071	23.2368196700043	0.00827441090539483	0.274636992278916	0.0301285374440436	0.975964541468355	0.995198426265252	0.0232786537589624	0.0258429273993043
TIPRL	0.0971158710495272	0.0751226402517247	0.196092574534079	38.336380311891	0.0935048964465299	0.146357638198779	0.638879511840265	0.522901317324547	0.860142674420028	0.215962403817557	0.2644805159388
SFT2D2	0.0258561572270951	0.0520233081907891	0.619181283476388	121.79079316853	-0.0288198584136181	0.0951374863984547	-0.302928524860482	0.761944332391589	0.944372810152877	-0.0411375734829177	-0.0780176445864265
TBX19	-0.11359523689429	0.101741482193494	0.264204503458268	37.7032544716404	-0.217873886781033	0.170173467597602	-1.2803046788482	0.200438002817215	0.658085487854747	-0.54426828142356	-0.607351686823028
ATP1B1	0.352145931978518	0.515956282081144	0.494915774521787	6.03103845867094	0.43016905504723	0.803696086720855	0.53523845910754	0.592484975264412	0.890075100651435	1.13609271810942	1.20710946432575
NME7	0.149861440778339	0.172624122924713	0.385319171183809	21.3017207470191	0.10097544538047	0.292748911639713	0.344921676445857	0.730153254061933	0.933462055370799	0.40626466652057	0.28539737181898
BLZF1	0.2630978155227	0.156637428842692	0.0930232481978753	29.2468597173152	0.367896583663447	0.255054280599242	1.44242465877885	0.149182611613463	0.605290016855825	0.814813449763072	1.03275222220669
SLC19A2	0.0428640532703825	0.152893751322123	0.779207538147743	12.4337738841682	-0.0254284813325622	0.282027518653585	-0.090163121152004	0.928157589982033	0.984722239898142	0.0202257053193822	-0.068522097971704
C1orf112	0.0683486442278464	0.0848249196924054	0.420380451058051	54.930764286643	0.047641872869525	0.13961116829246	0.341246860492735	0.732917748552579	0.934100468172316	0.112172296250166	0.136068231530726
SELL	-0.0130540332246282	0.226711350847528	0.954083203261338	14.1013795217764	-0.0762132286370283	0.357507256020837	-0.21317952951586	0.831186934367751	0.961033992827924	-0.181522772149631	-0.210714760073533
SCYL3	0.0346204763422732	0.086449944290214	0.688811507027421	34.3452161212008	0.0100176838656456	0.144291610013283	0.0694266552623773	0.94465001227342	0.988189202020176	-0.00951653370185319	0.0307239327433319
KIFAP3	0.199624538775348	0.205180122415292	0.330591382644494	12.0592988097224	0.267758557892618	0.348597111782963	0.768103202356207	0.442425874542568	0.822443331020523	0.585806383419872	0.752374880234105
GORAB	0.172297056568759	0.0955340196636831	0.0713073404965659	16.2691573232104	0.262915618056357	0.19236417890863	1.36675975510616	0.171700621099499	0.631048960296291	0.487210771985052	0.738815090252509
FMO4	-0.146012250689455	0.0914605542891981	0.11038824148598	21.7105833182134	-0.263585809552851	0.171511337808274	-1.53684189582559	0.124332031057853	0.566307489722978	-0.661226560706776	-0.735340902753349
PRRC2C	-0.0212346860705501	0.042345463752046	0.616045265145902	362.332851039484	-0.083950693050132	0.0784333308806799	-1.070344611245	0.284464220940778	0.728218028436628	-0.21103798555942	-0.232378954959083
MYOCOS	-0.317351863055418	0.475002128121669	0.504065809531362	11.5768245013054	-0.566337135280822	0.684219824723593	-0.82771225681689	0.407833476085128	0.803834766110081	-1.27940769120823	-1.58301701113348
VAMP4	-0.209506546825511	0.108434709122197	0.0533473403661882	26.0641054090414	-0.355639389450386	0.193968243751449	-1.8334928572437	0.0667293098215541	0.454186223139446	-0.890309463508876	-0.99308253338824
METTL13	0.162413008034395	0.0967620294530962	0.093253679913748	14.0263275782635	0.173448349452333	0.185745394490998	0.933796231813108	0.350409013651993	0.769337584138557	0.451549828128975	0.488314895429903
DNM3	-1.10751610382864	0.490941571011407	0.0240767651826001	28.8772549448575	-1.74697142757918	0.735483244668941	-2.37527019173024	0.0175361083703736	0.263581559280529	-4.13026405126412	-4.88868538404372
PIGC	0.0328191362124896	0.177622852578896	0.853410491348736	19.2608760903988	-0.00326539776516185	0.29910127353167	-0.0109173649667396	0.991289376083618	0.998263769776751	-0.0160156407236948	-0.00646748472453281
SUCO	0.0103651503265003	0.0583257378398956	0.858949607633538	107.258548446006	-0.0286856480616055	0.0969226941805071	-0.29596420429855	0.767257418195652	0.945339572230099	-0.0970280241859445	-0.0776418678375559
PRDX6-AS1	0.268037254536424	0.0919893464219428	0.00357074780042592	57.6933197133792	0.299967802242717	0.156863460273643	1.91228602071785	0.0558395178745229	0.422655639193891	0.832634594280575	0.842557827703965
PRDX6	0.0698761013658218	0.141686937486497	0.621890706170068	19.7228830135957	0.031684401086098	0.262360361608123	0.120766722884091	0.903875808433799	0.979349880595422	0.117683252924501	0.0913887654757524
KLHL20	0.0679473846184997	0.0460212366435399	0.139827035510452	81.5534839475838	0.0316144068018592	0.0944224736690233	0.334818667351127	0.73776187796791	0.935864437766068	0.110724580129502	0.0911927878616834
DARS2	0.0045228011623028	0.107211265032817	0.96635052163495	14.0594763976146	-0.0585059178979138	0.196039543115055	-0.298439370793559	0.765367843778052	0.945223945178764	-0.118106804283764	-0.16113590448597
GAS5	0.174326803931191	0.0616199978533137	0.00466846312458849	50.8675021310914	0.195526943717703	0.114255838801927	1.71130811141011	0.087024249763031	0.499872091704517	0.494533956050976	0.550132946334786
ZBTB37	-0.0142288504820546	0.0545282766652126	0.794135355470091	61.348192978568	-0.0726693732707105	0.107451420926097	-0.676299788726767	0.498850326879956	0.848303467375855	-0.185761429225481	-0.200792288162439
RC3H1	-0.00783895975808892	0.0379977194543538	0.836555957026654	238.909884124535	-0.0654195508030545	0.0679094086828014	-0.963335597702275	0.335379134455011	0.760150365566253	-0.162707158137924	-0.180493446262895
RABGAP1L	-0.0390181027273193	0.037558704774564	0.298871502847703	652.878134461063	-0.118701812433629	0.0705501520625985	-1.68251674820355	0.0924686800279545	0.51324246825838	-0.275199287556411	-0.329678920764435
ENSG00000289425	-0.135698742512292	0.220744495264571	0.538731611165366	6.10491040234568	-0.265097515028918	0.380792592650963	-0.69617298273422	0.486320505152737	0.839675016431636	-0.624016157015789	-0.73957354025506
CACYBP	-0.278301494883195	0.221365303121611	0.208679529392061	32.57762947358	-0.468842352453892	0.381423539606506	-1.22919092234729	0.219000231609225	0.676216220361405	-1.13851674129968	-1.31004050840346
MRPS14	0.137152615793183	0.0995773647727403	0.168404893918664	18.4339991026286	0.118653858449873	0.192933696286826	0.614998109368493	0.538555969006616	0.869280199182868	0.360412130214556	0.334895316566127
KIAA0040	-0.0595540561862419	0.115052210807304	0.604718991979463	13.4815453244746	-0.0839914056525877	0.211585237089258	-0.396962504605912	0.691395110716314	0.922638406835075	-0.349291546490948	-0.232492946533947
COP1	0.0112032808849006	0.0325423093945707	0.730644629193869	527.616940283598	-0.04546861488636	0.063577236892058	-0.71517129571952	0.474503203512344	0.834542914949342	-0.0940041087647221	-0.124632644742902
COP1-DT	-0.617233646265617	0.209701549296852	0.00324638152208395	9.82339196891937	-0.997247822057237	0.403032675744284	-2.47435972831635	0.0133475224278603	0.237152703215004	-2.36135982826407	-2.78952764538995
LINC01645	-0.787757637859611	0.442263311588193	0.074880438262513	7.68039863978074	-1.10826681831765	0.681216374092578	-1.62689398033618	0.103759616690962	0.534900356384811	-2.97659825705216	-3.1003707126499
SEC16B	0.0274887104146375	0.127864311897418	0.829780224853046	14.0830778420266	-0.0249482875741233	0.250275789240938	-0.0996831840977867	0.920595851185011	0.983617845299543	-0.0352474377393917	-0.0671775992302264
RASAL2	-0.0203580490299569	0.0736232398141367	0.782151300318766	619.502517768567	-0.099549916483939	0.122441045903302	-0.813043663172877	0.416193024754094	0.807806844365449	-0.207875141490204	-0.276055358298777
RALGPS2	0.0801837855875435	0.082404158960964	0.330525927227277	179.067813795913	0.0590331222254173	0.140332377691029	0.420666443458907	0.673998668024987	0.917672326727767	0.154872644198633	0.167962691118548
ANGPTL1	0.658562534843418	0.208672160793002	0.00159966743583095	7.22683592305724	0.89318696801381	0.411112825026509	2.17260789165654	0.0298098414286052	0.324259425775606	2.24162201952313	2.50351740450588
FAM20B	0.268997099876141	0.0932044002809566	0.00390049796394153	36.5774193934539	0.349856180749031	0.156423953345899	2.23658955847636	0.0253131779832337	0.309729063332321	0.83609764797271	0.982240738898299
TOR3A	0.00969368714232152	0.0984041653594371	0.921528196624588	22.3757851091306	-0.0339741632503966	0.179584980379982	-0.189181540563755	0.849950534917622	0.965668624425116	-0.0994506155794582	-0.0924492281804523
ABL2	0.0424016459136429	0.0432247153089927	0.326613275291871	199.218633356824	0.00495858278289966	0.0768389088315092	0.064532186340292	0.948546479519999	0.988189202020176	0.0185573724768234	0.016558910980299
SOAT1	0.0203134022947403	0.0384866924081548	0.597635883874333	224.326632289122	-0.0229643899257796	0.0666092769274009	-0.344762636453913	0.730272824577079	0.933462055370799	-0.0611354389085566	-0.0616228666987376
TOR1AIP1	0.0900026205819897	0.075661575391556	0.234226459766955	53.4937451607574	0.0799818520238573	0.13690858428768	0.584198956113627	0.559086463773111	0.87765208405618	0.190298302242667	0.226617224532563
CEP350	-0.150233338092919	0.0504407832330203	0.00289748017607939	419.670954842221	-0.276272188642238	0.0862049428934578	-3.20483001750477	0.00135142265481986	0.092523009562911	-0.676455943725602	-0.770861607510195
QSOX1	0.220714566916453	0.0656271723186607	0.000770561740845856	53.6481172297426	0.275319567688006	0.120194201048476	2.29062271961827	0.0219852437441633	0.291440751782131	0.661897704384983	0.773545018278478
ACBD6	0.0389242282831691	0.0458214673540549	0.39561658269012	204.796851822938	0.00976739486965109	0.0825656708854119	0.118298498212492	0.905831147297873	0.979670508308227	0.00601109708639854	0.0300231463748996
XPR1	-0.0619832684037928	0.0473998695103435	0.190986114559275	237.646741944677	-0.145358069304613	0.084415763531994	-1.72193039810061	0.085082127590014	0.49580933723109	-0.358055971331983	-0.404314009592021
ENSG00000243155	0.17764992302343	0.193863833079393	0.359475779340967	11.9091846116976	0.231876618491798	0.319048218508116	0.726776095400449	0.467363129114895	0.832619327708471	0.506523533293882	0.651908721483907
STX6	0.0173821436053873	0.059115348219144	0.768729062246537	144.035759821546	-0.0509800907922203	0.105495144159892	-0.483245851723308	0.628921182357671	0.900641403069224	-0.0717112116989497	-0.140064274764923
MR1	0.0310174396935302	0.0500193452481579	0.535186112399863	63.1371754105195	-0.0192270699231644	0.0985956900328318	-0.195009233332227	0.84538571923909	0.964813202807905	-0.0225160335723255	-0.0511587114453446
IER5	0.0369371758458132	0.142086452031668	0.794892555800935	58.6486090612707	-0.0303125474239078	0.237143015802085	-0.127823909641117	0.898288328117167	0.97789231608489	-0.00115804672762309	-0.0821970377178081
GLUL	0.255043709654263	0.178145799663713	0.152241962324377	222.376686706767	0.309311086729913	0.270678235251802	1.1427261096267	0.253152325764848	0.702733732321019	0.785754808844153	0.868718172384706
RNASEL	-0.117863470422468	0.0931703853244267	0.205860043449592	16.7515158324222	-0.223889106152268	0.18451091062748	-1.21341933325716	0.224969538351682	0.68059079996514	-0.559667764305879	-0.624193752618779
RGS16	0.084293948416514	0.230979125678074	0.71515481705935	57.7455726895401	0.122159433048719	0.33993481686957	0.359361345135737	0.719324788093437	0.929546961109433	0.169701819245038	0.344710605818587
NPL	0.0193587371340787	0.067778595144019	0.775171276676116	508.395619698603	-0.035397502585392	0.112509204816282	-0.31461872513625	0.753051160066165	0.941109465713569	-0.0645798028832318	-0.0964344485440364
DHX9	0.0282141163322215	0.0355386133929862	0.427253466875486	141.027751646768	-0.000397663862898008	0.0717024780560645	-0.00554602677172569	0.995574933549723	0.99920022177227	-0.0326302248018094	0.00156190873326831
SMG7	0.0957826396687352	0.0362170905320238	0.00817680393543528	128.756753407117	0.108017398599109	0.0755438080477696	1.42986435805308	0.152755953322491	0.609566690084893	0.211152199855862	0.305114198773967
NCF2	0.13336085884788	0.0715638908722879	0.0623889116983958	53.6274930126923	0.123038381441355	0.13121245112952	0.937703551623343	0.348396778124551	0.766869050143591	0.346731740941656	0.347171581178959
ARPC5	0.11596424767674	0.0376353389939578	0.00206126884580143	97.7090265440082	0.145787678588344	0.0847893251404111	1.71941076717994	0.0855396030522183	0.497636612989796	0.283966005615378	0.410867539000362
RGL1	-0.0512547686465964	0.117222063432508	0.661933631349464	208.881418690169	-0.152359835328812	0.18833164978979	-0.808997507847839	0.418516579768435	0.808949949515716	-0.319348307547133	-0.423918316066683
ENSG00000289581	0.0141188346289407	0.162603286002654	0.930806683625352	11.8618486735458	-0.0824039474740557	0.296009856419718	-0.278382444661618	0.780718794236954	0.947169904595735	-0.0834849982996017	-0.228048208372161
TSEN15	-0.176850732980908	0.0647000005587378	0.00626848859317637	43.9068254387685	-0.282161785756763	0.128684573356354	-2.19266209148006	0.0283317339138384	0.318108708384578	-0.772489610638049	-0.787351942440893
EDEM3	0.0392569916025476	0.036598138363538	0.283428200524823	119.670583293537	0.0182003435677419	0.0806655787429438	0.225627136770948	0.821491432945938	0.959230740246116	0.00721168346640874	0.0536346338469309
NIBAN1	0.0700431040220091	0.140027140002653	0.616926572579103	284.330740263057	0.0351245393709314	0.217734055894864	0.161318537086783	0.871842523987211	0.970461768546486	0.118285786625687	0.1010208390152
RNF2	-0.0902487445168495	0.059761829736702	0.131007640873467	70.8707234237018	-0.17939535338077	0.104623351505632	-1.71467794521105	0.0864042892979629	0.499560947599139	-0.460035798042519	-0.499615301621475
TRMT1L	-0.248756879754351	0.108978805910986	0.0224529361279578	39.3950452767555	-0.453406230104987	0.19544581978634	-2.31985637042862	0.0203486484459763	0.278654785368568	-1.03192187203169	-1.26682077323059
SWT1	-0.157863902653601	0.0924701205391274	0.0877870694916028	44.7828426387693	-0.28139241284832	0.170007268969036	-1.65517871414999	0.0978882516601409	0.523663902869099	-0.703986477741356	-0.785197768445604
IVNS1ABP	-0.0696031957084854	0.0668991060896007	0.298144621157511	92.4996521183251	-0.171090372317778	0.123056803034248	-1.3903365608333	0.16442670065783	0.621700896874725	-0.385548126884971	-0.476362111860142
TPR	0.00488321616279957	0.0421189931573285	0.907701221218611	128.689620300204	-0.0397158538350118	0.0797225951647766	-0.498175627034269	0.618360259741698	0.898298485752333	-0.116806452605713	-0.108525438312931
ODR4	0.0635780012503459	0.0635165951725795	0.316842872886307	71.2855920567537	0.0777096832508462	0.115011152358115	0.675670851543845	0.499249646418727	0.848429700316251	0.0949601558214185	0.220255359135417
PDC-AS1	-0.386560242679488	0.161387347715978	0.0166098228964053	39.1483469444582	-0.629553725754651	0.25937767390821	-2.42717006544457	0.015217120791403	0.250235563714141	-1.52910660067466	-1.76001770062366
PLA2G4A	0.0991308116894223	0.0551664042744798	0.0723448773356993	307.287390165719	0.0722980142736083	0.104665078954156	0.69075583753465	0.489718992821316	0.841273692074316	0.223232166282078	0.205103179413541
LINC01036	0.0681198301136137	0.235451725155375	0.772339963281903	23.6096889508899	-0.00720615733918679	0.377018043848732	-0.0191135608938602	0.984750513377752	0.99737853928596	0.111346751206274	-0.0175012522290646
RGS18	0.0420785240099524	0.0915438549492819	0.64576439701847	56.3502464690476	-0.0179243408686117	0.157977812486556	-0.113461128410909	0.909664979061212	0.980838058967351	0.0173915716386229	-0.0475111888702355
ENSG00000285280	-0.182364386192179	0.122949460340776	0.138008867213339	16.3381582903261	-0.350718483384931	0.244416539225784	-1.43492123935586	0.151309542557756	0.607356516938207	-0.792382479124625	-0.97930444507355
RGS1	0.149361680155701	0.262778487805709	0.56976755571764	269.39957107349	0.186342375316633	0.421929997537121	0.441642870628649	0.658747656289402	0.91264169988787	0.40446156575236	0.5244169922241
RGS2	0.104922767546374	0.237889530700412	0.659171961148094	28.4845388754376	-0.0152630093836153	0.377995762856345	-0.0403787843236115	0.967791144109849	0.993025538606684	0.244129130912868	-0.0400597033618344
UCHL5	0.189738580981099	0.0584213478233373	0.00116316887670597	43.3960617217657	0.184499638196572	0.138650410983655	1.33068223085413	0.183293592233145	0.644949987955499	0.550138551089978	0.519257496301348
RO60	-0.070955910483652	0.100792354701327	0.481444557694607	41.1710266315745	-0.148714675714162	0.193597255548445	-0.768165206127876	0.442389041741336	0.822443331020523	-0.390428625547314	-0.413712201496777
GLRX2	0.106581764057526	0.119002002302979	0.370450404319	8.71338791137788	0.115930960543763	0.262027463060778	0.44243820548258	0.658172137467233	0.91264169988787	0.25011467228652	0.327271450691988
CDC73	0.0318561511296818	0.0377965465083308	0.399322227286819	180.617785845961	-0.00809469434108969	0.0702670198551297	-0.115199055798561	0.908287347058927	0.980412452680026	-0.0194900223855065	-0.0199890748211333
ZBTB41	0.0181442299286538	0.124678957796728	0.884294323329238	20.0447749859336	-0.00933497066073576	0.245569195272085	-0.0380136061055737	0.969676833766031	0.993206667535577	-0.0689616584674975	-0.023461735432695
DENND1B	0.340817466587786	0.145800412974916	0.0194099948082865	66.4695846657073	0.453581932819212	0.228251099003798	1.98720590962703	0.0468995832436798	0.395633749556752	1.09522042100668	1.2726633873945
NEK7	-0.0218134937378653	0.0504654348102806	0.665562465557234	243.159976178429	-0.0937967722363621	0.0892976954963991	-1.0503828986286	0.293542105027033	0.735152115028231	-0.213126282440584	-0.259947078954304
PTPRC	0.0119938175450828	0.0350687709506696	0.732344499890914	943.389518252324	-0.0500572837472347	0.0668700788716674	-0.748575216178543	0.454113274593026	0.826919209719509	-0.0911519087419364	-0.137480499176828
ENSG00000261573	0.275046828478061	0.153971980726105	0.0740436771173909	13.9496465951735	0.379277659333777	0.320787873743822	1.18233166019444	0.237074127894019	0.693536300960548	0.857924638326662	1.06461819640254
MIR181A1HG	0.286909313755561	0.253443406463245	0.257615561347893	90.3947258680248	0.349195926257141	0.420514972590432	0.830400696807642	0.406312271777765	0.802516009370929	0.900723641185027	0.980392086520381
LINC00862	0.0518534011422382	0.202495165959949	0.797895017082421	31.8944827313584	0.0399194181346676	0.332772074395232	0.119960240675891	0.904514643796987	0.979528265217844	0.0526586328436103	0.114446062375743
ZNF281	0.465408829086496	0.233456129423667	0.0462001473964186	9.98204486433542	0.731462293364756	0.408669152368212	1.7898642193226	0.0734757421815507	0.470882210738842	1.54473719215276	2.05070306089923
DDX59	-0.163258557242855	0.0868888867519937	0.0602533898179617	29.2945324794925	-0.308121178752455	0.169028018949531	-1.82290001780388	0.0683185352403462	0.458137716835019	-0.723450007666512	-0.860035875954929
CAMSAP2	0.0258857406727927	0.0485567945930302	0.593962741443943	172.497036702495	-0.00777115835549536	0.085421636307687	-0.0909741219133735	0.927513153492373	0.984722239898142	-0.0410308385157207	-0.0190832035601897
KIF21B	-0.0917309568307274	0.127926522985753	0.473337247974971	46.5732479183948	-0.188298026742166	0.20944832894084	-0.899018997641909	0.368642541656945	0.77896723768275	-0.465383514610706	-0.524541975323141
CSRP1-AS1	-0.101581933253289	0.252890679713707	0.687917202312987	7.86008004808029	-0.166807153009094	0.438229641448643	-0.380638681714192	0.703471374319065	0.925448135448689	-0.500925136640501	-0.464369488322678
NAV1	-0.0920087182164835	0.298209410537007	0.757673543137867	26.9563882118232	-0.199493559481391	0.463201762705054	-0.430683938498783	0.666698198912916	0.914622390186402	-0.466385657927627	-0.555888446228956
IPO9-AS1	-0.304927816509916	0.200511864427016	0.128323338959967	18.2216101021671	-0.473760074897868	0.33075469060894	-1.43236086546693	0.152040572324284	0.608595916597881	-1.23458261525033	-1.32380968286828
IPO9	0.0318526812943624	0.0598437565053839	0.594543114841121	105.71744374517	-0.0038525829412633	0.102057460959532	-0.0377491552801899	0.969887683657105	0.993241418469716	-0.0195025413044577	-0.00811154968041481
TIMM17A	0.691576989701865	0.259627730123058	0.00772806097088734	11.1816622558694	0.953803950739397	0.426371157365285	2.23702737453754	0.0252845509499256	0.309729063332321	2.36073582365438	2.67323942932284
RNPEP	0.127447377178897	0.0681697733628356	0.0615451569757168	58.3669470974426	0.149290727336376	0.118599829487729	1.25877691377138	0.20811092125752	0.664921436700605	0.32539631982769	0.420675756100842
ARL8A	0.563652690464251	0.207562996866992	0.00661609764953538	20.3540761184445	0.769344120302206	0.336668871959076	2.285165586665	0.0223031202320166	0.292471286562709	1.89919405389476	2.15676872241022
PTPN7	0.575739890277162	0.139393237932464	3.62244939006835e-05	25.2793405480049	0.782819874658726	0.245115273437544	3.193680522965	0.0014047147910699	0.0927772804360753	1.94280381080831	2.19449960594295
PPP1R12B	0.0348241834297859	0.0702738505581258	0.620212170093735	129.75743875476	0.007722677500258	0.118558430391972	0.0651381557155041	0.948064001058087	0.988189202020176	-0.00878157302398735	0.0242981241697721
KDM5B	-0.0353254929057889	0.12939129209721	0.784843293341336	47.9560313401026	-0.0952178152736318	0.220136902457445	-0.432539089133583	0.665349648592498	0.914410398495604	-0.261876614051706	-0.263925869893624
RABIF	0.0206557966508778	0.13166919936468	0.875342219726834	10.7543575414229	-0.0492719471500114	0.248183755322059	-0.198530105590807	0.842630332640114	0.96399304312007	-0.0599001044331736	-0.135281628308461
KLHL12	0.0117533444656929	0.0672369158141493	0.861232913198605	32.5328821272604	-0.00771923422286412	0.147239187719297	-0.0524264928544728	0.958188864894174	0.98961698560517	-0.092019518502573	-0.0189378207230575
ADIPOR1	-0.131357893303942	0.104775409566364	0.209947728314619	27.9184830776181	-0.271192203552418	0.196609219143602	-1.37934632329902	0.167788000437277	0.624850304779353	-0.608354681926053	-0.756638112431473
CYB5R1	0.179911772068888	0.0912939973403365	0.0487598409478928	21.7556977193897	0.229455611730629	0.174472737197152	1.31513734132197	0.188463748871206	0.648306057697887	0.514684123717995	0.645130123290373
TMEM183A	0.0364644326841519	0.159344683299933	0.81899329873147	12.7261254056087	0.045766773216948	0.293712236810774	0.155821812921037	0.876173476416759	0.971744679385004	-0.00286367041894136	0.130818123467617
MYBPH	-0.68966772493846	0.464074142296907	0.137248602224157	6.11503062048512	-1.04232174826459	0.708238452908226	-1.47171019023963	0.14109915464097	0.597231733989946	-2.62269683038808	-2.91573052910974
CHI3L1	0.377228146326995	0.790479022515162	0.633209301470703	19.796732055483	0.527124444301284	0.972787488243022	0.541870090510044	0.587908002410863	0.889169724704819	1.22658756286431	1.47857571423147
CHIT1	0.0444306643176984	0.209115546092242	0.831740811835183	7.23552402344467	-0.0334981267779312	0.362260390988763	-0.0924697472072521	0.926324826446174	0.984722239898142	0.0258779265127937	-0.0911163694606556
BTG2	0.21935055758959	0.121902486704103	0.0719564371112123	127.471093376634	0.256830634801079	0.196542737422935	1.30674192375988	0.191300375178869	0.650231834254942	0.656976455783731	0.72177769194223
ATP2B4	0.077605884306479	0.157674349349716	0.622584377210759	106.331096527327	0.055836990883961	0.246063751769961	0.226920830403991	0.820485304209832	0.959230740246116	0.145571759795756	0.159013814772977
SNRPE	0.35491363348738	0.162422847634772	0.0288799495994336	9.09769128710952	0.471950859095204	0.293836315608708	1.60616926508051	0.108236724387817	0.543993706994812	1.14607838822979	1.32409470616186
PPP1R15B	-0.113298306855698	0.0818145050068248	0.166107723057757	31.824256102804	-0.191093605343391	0.150782835910908	-1.2673432237095	0.205032591510838	0.661334655984974	-0.543196978971068	-0.532369340516864
PIK3C2B	0.00537452497808859	0.112207852692796	0.961797581275939	58.2901857340994	-0.0511017810670516	0.180875477949447	-0.282524649810928	0.777541248292171	0.946745779629995	-0.115033845357063	-0.140404996439217
MDM4	0.0119952800641104	0.0370327968464611	0.746006441996923	230.499032276937	-0.0335622538085909	0.0694724636695714	-0.483101534562262	0.629023644524128	0.900641403069224	-0.0911466320773438	-0.091295919299656
ENSG00000240710	-0.286598730269553	0.236309373748646	0.225201890775553	5.96730961394521	-0.38357392659328	0.405139702777875	-0.946769531505485	0.343756230663946	0.764750338398017	-1.16845257622045	-1.07129669042868
RBBP5	0.229695398596641	0.0858141787970553	0.007436000320307	27.3803817922175	0.295438749683032	0.160952071847605	1.83556972141846	0.0664213186947285	0.45308539872686	0.694299906095605	0.829876893477794
DSTYK	-0.212527332609405	0.176484001248345	0.228500685425473	39.6749656031963	-0.345740291540381	0.273909399264256	-1.26224325440846	0.206861268683133	0.663938354206164	-0.901208243686464	-0.965365961800484
NUAK2	-0.0779044958530705	0.131969049652797	0.554973459300699	17.8851767359683	-0.195252590171093	0.240784485525544	-0.810901872456313	0.417422024909417	0.808489649074164	-0.41549862716421	-0.544014118834786
CDK18	-0.419142229905938	0.157860305281348	0.00792739828424934	30.3714718318738	-0.694812844151224	0.2638133260065	-2.63372913972551	0.00844528293611203	0.202129018898774	-1.64666009235999	-1.94273728206797
ELK4	-0.025652371997819	0.0582227472499397	0.659509697058457	74.9395731564412	-0.0962174670916408	0.106190037322787	-0.906087515528105	0.364889532745515	0.777368478288079	-0.226976682064035	-0.266724803839784
NUCKS1	0.021738750512347	0.0977873058730865	0.82407531791088	98.6613175953263	-0.0149521956451732	0.159388542052357	-0.0938097271776388	0.925260304592941	0.984722239898142	-0.0559928839538017	-0.0391894532329533
RAB29	0.027175556300058	0.0571631742715012	0.634499609955927	66.7248909556617	-0.00494123836867737	0.109083489345066	-0.0452977659437228	0.96386996813102	0.991458970194727	-0.0363772755036936	-0.011159685617915
SLC41A1	-0.308157350299901	0.137945581275225	0.0254893118403501	10.0266664214884	-0.621694805567893	0.268592762478227	-2.31463722191058	0.0206327940502913	0.281146858733824	-1.24623454338136	-1.73801344064573
ENSG00000286619	-0.115359864010403	0.544366234281671	0.832172640819687	21.7685022304351	-0.225655114263112	0.85212318410947	-0.264815132918766	0.791151878579876	0.95145742501266	-0.550634930504228	-0.629138414311567
FAM72A	0.130205210521345	0.173710703889693	0.453524551879237	6.75573119551675	0.130000578770922	0.322509156035199	0.403091125750035	0.686881188731535	0.921873798702221	0.335346386305765	0.366665098916367
SRGAP2	0.0395668051815518	0.0395162837967855	0.316692186487752	2612.12746718445	-0.00150399562504249	0.0682078898005361	-0.0220501708737905	0.982407934681406	0.996519675725253	0.00832946881603645	-0.0015357193298194
IKBKE	0.0867262890712978	0.070047877679564	0.215678921885885	79.5410601748411	0.0614822180015678	0.127927052642486	0.480603724791427	0.630798167650451	0.900892057606929	0.178477531265019	0.174819935992986
RASSF5	0.0475911825022322	0.0843145901286044	0.572449435282043	51.7606080040353	0.0132220708022909	0.146133061183427	0.0904796676071441	0.927906050572658	0.984722239898142	0.0372808512498504	0.0396959240027203
EIF2D	0.170090622581643	0.101867539938508	0.0949740873486767	21.3315489064741	0.197031867048392	0.189238719979538	1.04118156722734	0.297791288878345	0.739388976036236	0.47925011514862	0.55434659444781
MAPKAPK2	0.00798795276221421	0.0660341333459547	0.903717152355326	79.4789829557439	-0.034181823240262	0.113593996753662	-0.300912233191231	0.76348142167569	0.944656217595872	-0.105604783858874	-0.0930306572184657
IL10	0.192298178839434	0.168433032956932	0.253583221243672	5.75111686183937	0.290349189018259	0.360725395899865	0.804903653356468	0.420875280025228	0.8097450204576	0.559373398045948	0.815626587662269
PFKFB2	0.127920468368219	0.0760299204808775	0.092471600879568	43.1743557629444	0.13117293515622	0.134116978593815	0.978048689521172	0.328050243480842	0.757014921020547	0.327103199178047	0.369947589904424
YOD1	0.0819419928393723	0.107686687767495	0.446699092152882	10.3823779823488	0.199289362073873	0.281075919427384	0.709023250657228	0.478310048515913	0.835563376414414	0.161216130865743	0.560667374689764
CD55	-0.058418734860592	0.105663468151141	0.580348716319545	31.918470836041	-0.13816823078861	0.213819936698786	-0.64618965341502	0.518156539367027	0.858469785904076	-0.345195387926788	-0.384183117288007
CR1	-0.0928138195895981	0.509899635941074	0.855564124794532	8.69297876424471	-0.169506803654465	0.670371644473619	-0.252854972390073	0.800380285769385	0.954606952264569	-0.469290406398384	-0.471928263986338
CD46	-0.0260747627639149	0.0500718495639066	0.602543065738787	68.3136765036582	-0.0338060610926538	0.103811118995405	-0.325649712861203	0.74468939517676	0.938191651443702	-0.228500637894755	-0.0919785574656566
MIR29B2CHG	-0.0923034593670882	0.046723440950131	0.0482082760536433	299.019401341658	-0.188021420130723	0.0813950103760245	-2.30998705279489	0.0208888709324764	0.281736419612744	-0.467449063028001	-0.523767502030986
PLXNA2	-0.573564297989513	0.378621823386851	0.129804354703872	16.5074884292311	-0.857278718066949	0.555715778804111	-1.5426567874531	0.122914071779238	0.563995663166258	-2.20380392678389	-2.3976269160417
TRAF3IP3	-0.0509876030333657	0.0673256016013844	0.448853025623622	142.314513261172	-0.141493412097537	0.119244334596235	-1.18658393773287	0.235391774668196	0.690974861692682	-0.318384393023588	-0.393493321776236
UTP25	0.0341745267540079	0.125249828908798	0.784967841899115	16.7936988948897	0.0238964750781251	0.237406135092403	0.100656518707169	0.919823129045776	0.983520827845235	-0.0111254880867371	0.069583282725455
HHAT	-0.0129346447734708	0.198171954966131	0.947959183519342	21.0889672453162	-0.0455970132471945	0.35388499097679	-0.128846982522028	0.897478728669056	0.977675007697982	-0.181092027112414	-0.124992148446388
RCOR3	-0.0544221868587658	0.0437061942445058	0.21306468520816	104.182368695603	-0.090423057003802	0.0982745278154558	-0.920106756184088	0.357516974111429	0.774854375545445	-0.330776127092957	-0.250500983905033
TRAF5	0.0109612511547925	0.117196487672173	0.925483441739023	21.391946346475	-0.00275351139877019	0.205488226579669	-0.0133998499310745	0.989308786569092	0.998019681545172	-0.0948773348103934	-0.00503424957039309
LINC00467	-0.129817233147136	0.182466156637696	0.476799700299162	13.922121839404	-0.265744582216348	0.323562067526336	-0.821309445349981	0.411470028937134	0.806782367596233	-0.602796089699181	-0.741385269382861
SLC30A1	0.111642975176694	0.0779457981780226	0.152053548077466	23.0240463840743	0.143307419921361	0.160907403454643	0.890620424197924	0.373132838301585	0.782189265534684	0.268375161896309	0.403923040872901
LPGAT1	0.0714640164102861	0.101538055560168	0.481547930766467	96.0556982558412	0.049883384623456	0.164626390326489	0.303009648237605	0.761882508821574	0.944372810152877	0.123412337423832	0.142344260069633
INTS7	0.367139094694026	0.0970314956744879	0.000154507495313313	36.1934615872994	0.488274345822299	0.177448955156226	2.75163269004555	0.00592989910702231	0.172920750518787	1.19018698241456	1.36979898068732
PPP2R5A	0.111351787974223	0.0517236120961329	0.0313325823861325	67.6072791840193	0.136818892462968	0.105247624960737	1.29997130589892	0.193610803890053	0.651089031885409	0.267324579187936	0.385755755587452
ENSG00000234915	-0.0018222382830218	0.101302238633753	0.985648319262392	15.5979329905631	-0.0594321504904733	0.192876333906717	-0.308136043892338	0.757978815606325	0.942374725016922	-0.14099925514918	-0.163729271294944
PACC1	0.0331423148753808	0.0761571374101132	0.663429378615029	40.3984695649122	0.0165594573679123	0.138560729208375	0.11951046636749	0.904870948503406	0.979528265217844	-0.014849635102337	0.0490403020968663
ATF3	0.232979883545698	0.207648176990115	0.261865247272695	15.1829322606047	0.28989477206104	0.365961887908902	0.792144705880419	0.428276305328268	0.814284092724145	0.706150094098754	0.81435426161398
BATF3	-0.155663969330057	0.114333453627916	0.173358572435113	40.4526403430574	-0.290583187518494	0.189641321990148	-1.53227779931629	0.125453897133699	0.567587472070712	-0.696049274836568	-0.810931099543922
NSL1	0.0340770579901222	0.0486991044370204	0.484085245078705	158.767759102077	-0.0148773288117558	0.0838132037155956	-0.177505788494129	0.859111118871606	0.967601311721694	-0.0114771484518764	-0.0389798329254438
TATDN3	0.0465303429121578	0.0720160192605548	0.518207465817665	75.1215849564374	0.0108987480739935	0.132914066980001	0.081998454502437	0.934647942447082	0.985455185865637	0.0334534174882273	0.0331908321947861
FLVCR1-DT	0.267428071693461	0.118233585732116	0.0237059219112654	11.1086342199442	0.30302900104736	0.216436519394433	1.40008258262147	0.161488590123854	0.620156801627525	0.830436705926885	0.85112890524907
FLVCR1	0.00328987723506738	0.103896833862851	0.974739329717707	33.0896313570432	-0.0202273623388193	0.178572776517609	-0.11327237406103	0.909814618561393	0.980838058967351	-0.122555106089962	-0.053959439006506
ANGEL2	-0.058297480182894	0.0615779509385314	0.343778144966157	55.1188724580671	-0.166412443487764	0.13561761659927	-1.22707099314013	0.219795909060785	0.676793433578706	-0.344757909676996	-0.463264337650992
RPS6KC1	0.0934001981148002	0.0437358876158782	0.0327160670960746	235.99934224112	0.0639437936687599	0.0812963229948066	0.786552101167538	0.431544108162952	0.81561301678267	0.202556520241393	0.181712123424475
PROX1	-1.23461806350121	0.486071196154019	0.0110854278188026	14.2547208465261	-1.87900332782541	0.662123600026392	-2.83784376172441	0.00454194089246609	0.155478391282345	-4.588838878383	-5.25836266659119
SMYD2	0.0247555982492098	0.0780687404048214	0.751167718402946	38.4606710840424	-0.0314315296116028	0.137141137776573	-0.22919111013072	0.818720381793766	0.958836276389439	-0.0451083119697049	-0.0853300858190221
PTPN14	-0.360392159764772	0.189484556298856	0.0571763061253543	74.2482486762818	-0.578810448814669	0.300020986394394	-1.92923320388592	0.0537019178396622	0.416407567248879	-1.43469401939297	-1.61794115176128
KCTD3	-0.586675213294991	0.225723678613404	0.0093472400218928	19.2135786827422	-0.923482322854768	0.374801556517027	-2.46392339305244	0.0137425480089025	0.239254972446246	-2.25110717635667	-2.582990973267
ESRRG	-0.363144091695709	3.90478108655738	0.92590367299167	16.0335099995764	-0.755242619765194	2.72001522653217	-0.277661173510442	0.781272468038414	0.947416272938257	-1.4446227939982	-2.1119351440412
GPATCH2	0.0780203245645498	0.07034109529279	0.267356288301615	138.768266551083	0.0447364573449359	0.123898489926678	0.361073467250573	0.718044527232036	0.929467829347625	0.147067030759205	0.127933332966074
RRP15	-0.0311028451985318	0.109913582755853	0.777195658629431	41.4897945650023	-0.122238519427605	0.186248264682757	-0.656320313296973	0.511618050258475	0.855232950952319	-0.246641601567809	-0.33958137788473
LYPLAL1	-0.0175387388162103	0.0653100829235889	0.788279339476777	101.558309496721	-0.0873601854941765	0.126090728791121	-0.692835915310596	0.488412530362592	0.840315030786268	-0.197703270834599	-0.241925222938488
EPRS1	0.329155770656689	0.105055551409057	0.00172935597555974	58.6334877907752	0.43076694276988	0.176807467498465	2.43636170386083	0.0148358412665945	0.247678593772029	1.05314585182385	1.20878349543615
IARS2	0.124222545806771	0.0797799642005005	0.119455185137446	38.2782199909497	0.136386907595927	0.149348295241204	0.913213688684266	0.361130165943802	0.775775137099493	0.313761357685723	0.384546237346394
RAB3GAP2	0.177855813289225	0.0317865824466963	2.20226684619718e-08	155.416398991085	0.212959627307941	0.066210504580849	3.21640242218511	0.00129808668464168	0.0899686252787457	0.507266370723658	0.598942870944903
HLX-AS1	0.282054695094308	0.191631423805688	0.141058591788611	7.56890557270015	0.293848499897426	0.329845870130333	0.890866087792207	0.373001015320535	0.782189265534684	0.883208522464217	0.825424339070728
HLX	-0.0663935256619301	0.146877117746283	0.651244122914566	11.700085566729	-0.166467729169662	0.281086676452742	-0.592229170270366	0.553697138503134	0.875498024378706	-0.373967865726925	-0.46341913251958
DUSP10	0.0772021720817696	0.16029453220554	0.630070953764047	46.1913558198851	0.0988902523177606	0.276895034253217	0.357139854762895	0.720987109447702	0.930128152058256	0.144115194813368	0.27955902136298
ENSG00000236230	-0.0471953365733284	0.200591482138494	0.813990749132807	14.1843684693763	-0.104042306005077	0.3511009746955	-0.296331578387983	0.76697687225254	0.945339572230099	-0.304702165457779	-0.288633639359807
TAF1A	0.0207725122771543	0.0894238445600324	0.816310630009625	18.8858484927179	-0.006511479740736	0.167540160686881	-0.0388651873917289	0.968997872023977	0.993025538606684	-0.0594790027579542	-0.0155562182913347
MIA3	-0.0540766549033621	0.055216887923253	0.327407111507961	96.557780900382	-0.151138577481741	0.110626311461374	-1.36620823279019	0.171873614199185	0.631271488462038	-0.329529472382664	-0.420498905444303
AIDA	-0.138400544508536	0.0980742256855393	0.158191068785809	170.207720555263	-0.261876198735882	0.162241686486457	-1.61411166517763	0.106503207577713	0.539629067997547	-0.633764066383424	-0.730554148341329
BROX	-0.00900735127256445	0.0661620273646452	0.891709974782004	68.7454155102246	-0.084490120831848	0.12352668976538	-0.683982716547524	0.493986079683476	0.844083960232244	-0.166922631590403	-0.233889303565015
FAM177B	-0.0882879631092137	0.110195365135691	0.42301883081721	162.325998246846	-0.203482355481725	0.183703137433128	-1.10766946239989	0.268004592357086	0.715788423750861	-0.452961438234528	-0.567056711347382
ENSG00000287684	-0.255867855649257	0.123100834326761	0.0376612594588402	468.218676308746	-0.432469453657976	0.201539272711366	-2.14583216382515	0.0318863715203524	0.336150477686884	-1.05757776711036	-1.20819970811072
DISP1	-0.166951321715971	0.10616302688216	0.11581289580665	848.324620582841	-0.30173548079541	0.173755487811402	-1.73655223553526	0.0824662366660524	0.489913276656952	-0.736773239143133	-0.842156503897672
TLR5	-0.209419229050001	0.0898302162802018	0.0197386925427344	190.991738010939	-0.354727785781261	0.153509475702006	-2.31078755340069	0.0208445923405853	0.281736419612744	-0.889994427187545	-0.990530126231076
ENSG00000226601	0.275868310255561	0.181544783030102	0.128621431604655	5.86318212128436	0.257147803016778	0.387271214890706	0.663999267514238	0.506690779899441	0.851792794836191	0.860888486130966	0.722665734028054
CAPN2	-0.850713274094765	0.391311849467709	0.0297048831437869	5.74748913825957	-1.33676009907927	0.658974878718509	-2.02854485390829	0.0425046703142135	0.3798856266637	-3.20373771325778	-3.74013106567655
TP53BP2	-0.305001642338111	0.0954170915830502	0.00139101232520858	55.0384420755505	-0.443015437828436	0.164461313316861	-2.6937364714758	0.00706560048168882	0.190703274539428	-1.23484897358571	-1.23772750224724
ENSG00000291068	-0.0118437299742062	0.128720813499774	0.926689304849464	10.3190851226185	-0.0755151216906374	0.245813543730498	-0.30720488604741	0.758687426710911	0.94289312416387	-0.177156084135901	-0.208760124274245
ENSG00000290989	0.160156250095217	0.0887930948493412	0.0712780935690832	25.4430369461734	0.190859283995526	0.166360835969127	1.14726090959861	0.25127380466119	0.700529914504416	0.443407606054086	0.537063924691286
DEGS1	0.0850938975586118	0.0817142861495305	0.297709018939262	51.2899013545107	0.0743943834793377	0.151424591419081	0.491296577274195	0.623216700323419	0.89920631344248	0.172587978832871	0.210972822051002
ENSG00000232628	-0.0409892884985227	0.200319545304845	0.837869406087872	9.50176504829926	-0.144608994678995	0.339154881310648	-0.426380402134153	0.669830679473249	0.916395621923436	-0.282311185567878	-0.402216668937927
NVL	0.0990362365992372	0.0475213468396093	0.0371568180972863	88.147040348772	0.0738342519756327	0.0891806779789855	0.827917589873347	0.407717172579786	0.803834766110081	0.222890946085764	0.209404504911184
CNIH4	0.15213889106905	0.160674570202266	0.34370197918939	20.3210552195947	0.165181003323115	0.276161467576255	0.598131972475502	0.549751878174022	0.872824390290996	0.414481545127518	0.465167080051733
WDR26	-0.0744973468265327	0.0314826379580451	0.0179669087446415	171.837581472297	-0.190589044059852	0.0762213986871595	-2.50046636958342	0.0124029908470821	0.23018310947279	-0.403205875897134	-0.530956614926841
CNIH3	-0.352485565138193	0.240003750666251	0.141923158767016	28.4303061069451	-0.583199934137533	0.391643545524068	-1.48910901456869	0.136458664389293	0.590882330799451	-1.40616758853916	-1.63023131044954
LBR	-0.0519420281534483	0.0514069837528943	0.312299851836881	65.530018172631	-0.104213731199668	0.095316790949673	-1.09334074470355	0.274244219736681	0.72124735337198	-0.321827890948933	-0.289113614274797
SRP9	0.147343803854858	0.178421350198968	0.408906574514053	16.4537796006707	0.146691312438797	0.299785356010989	0.489321140934648	0.624614356173634	0.899501092617963	0.397181211632013	0.4133976313919
EPHX1	-0.668674388833618	0.409075473401267	0.102133122515883	11.7214938602795	-1.01450537222114	0.566418881898507	-1.79108678160718	0.073279370009751	0.470698378987119	-2.54695436741011	-2.83784721237428
ENSG00000242861	-0.216171333095276	0.103590616900676	0.0369075844668595	19.5820696176896	-0.343581760330643	0.186042953755342	-1.84678727893384	0.0647779762740048	0.449856781762707	-0.914355538166695	-0.959322271219483
TMEM63A	-0.0252124014167482	0.0530027786029971	0.634301837977345	86.5917148281737	-0.0991235500017951	0.0986542069371247	-1.0047574561617	0.315013654231213	0.750180966711518	-0.225389299511699	-0.274861571023169
PYCR2	0.183357262883018	0.237124635371261	0.439372846926108	10.8512937279029	0.222944897746823	0.40150822731037	0.555268566326249	0.578710975962106	0.8850259843997	0.527115209426664	0.626900717756646
SDE2	-0.0481609495012805	0.136543616749136	0.724302290105828	7.48793890448988	-0.0939138217210267	0.28060503561766	-0.334683308566813	0.737863993868591	0.935864437766068	-0.308186028197898	-0.26027480683926
H3-3A-DT	-0.159539870053179	0.145213297136592	0.27191690982593	12.7293378833651	-0.306696881701388	0.257806073717632	-1.18964180043836	0.23418720916634	0.688723423019039	-0.71003324887296	-0.856047974073667
H3-3A	0.0557859418807446	0.0650377618492659	0.391032208673375	87.8059059771466	0.0160432065788163	0.119606145546459	0.134133630889264	0.893296906326346	0.97669131162497	0.0668469600255379	0.0475948469570851
ACBD3	0.142087084386181	0.0442574917367454	0.00132520862290059	93.2241550507966	0.150681932091487	0.08076365347535	1.86571465761485	0.0620812978421898	0.443538020286513	0.378215341807728	0.424571002570652
LIN9	-0.157576372146794	0.172508844363457	0.361011501221587	11.919546588665	-0.267742527091452	0.301812798342315	-0.887114557639731	0.375017227162163	0.783110350059997	-0.702949088130761	-0.746979332868507
PARP1	0.155975709944571	0.0449873286166763	0.000526099907518756	67.5941391428757	0.165466824680604	0.0931662513668409	1.77603823544516	0.0757266152553613	0.477137169521435	0.428324514638464	0.465967353792652
ITPKB	-0.111267239417632	0.0756343847640494	0.141258726847663	141.350179907662	-0.216367837808443	0.127061394331177	-1.70286056553492	0.0885941653311701	0.504173993075711	-0.535869032166175	-0.603134887015316
PSEN2	0.102477249927963	0.0834608601972759	0.219504034496319	24.851208475255	0.120594901424412	0.153628938969685	0.784975163098721	0.432468130900983	0.816374363747227	0.235305877345669	0.34033005991828
COQ8A	-0.130634060600837	0.29365708270704	0.656426417231888	9.09945615659241	-0.209729034732244	0.471477576516998	-0.44483353011526	0.656440061220693	0.91264169988787	-0.605743145034377	-0.584546843701539
ZNF678	0.17162308716877	0.0620051536116604	0.00564214931488014	70.0473408815381	0.183820229159466	0.113702444802299	1.61667789535295	0.105947827788785	0.538029041344405	0.484779138343213	0.517355212943257
SNAP47	0.260917892639949	0.23264568167143	0.262064557584566	7.65904762598462	0.410676286935648	0.380453405006898	1.07943911535817	0.280392021684024	0.723733705624879	0.80694844310491	1.15253149088616
JMJD4	0.174556034838744	0.18741555359217	0.351654448736753	8.54189143408815	0.171291950447862	0.32577310968067	0.525801379419456	0.599026216022538	0.89226836519721	0.495361004855513	0.482277174829243
ARF1	0.134307803813668	0.0926344452645331	0.147095073693249	74.4999250563735	0.163688991814794	0.157782525198584	1.03743422542374	0.299533534692587	0.740684469944039	0.350148251002527	0.460989583864092
C1orf35	0.2650722221456	0.187799921867308	0.158108795445066	12.8668832624215	0.370033327530371	0.320575835322177	1.15427704386542	0.248386604917218	0.699514336456824	0.821936968378293	1.0387349102143
MRPL55	0.165658686749002	0.221225054253358	0.453963137710762	7.58279206824622	0.20226482896837	0.390786047623835	0.517584571399711	0.604748148731051	0.89462325965699	0.463260005999315	0.568998410703154
GUK1	0.117722323431419	0.179402597815781	0.511701406139153	15.8496989756265	0.126998438427546	0.326025026744349	0.389535857709267	0.696879790489478	0.924802174437486	0.290309017850127	0.358259379678096
IBA57	0.151871056105526	0.145750287299883	0.297414043246678	7.3645667996722	0.17033968736766	0.265022872856285	0.642735796845846	0.520395549151357	0.859535228916556	0.413515215635741	0.479610925028226
TRIM11	0.0473270562385075	0.0888314773502628	0.59419038674556	18.7914810539321	0.029674500416896	0.170684212775015	0.173856151863389	0.861978513485017	0.968410521253729	0.0363279024830717	0.0857612268567121
ENSG00000231563	-0.167428006266185	0.139430266833271	0.229828397135373	7.69867834872439	-0.257311975302096	0.267504323938157	-0.961898377992509	0.336100653430227	0.760374397887285	-0.73849308308392	-0.717774738874415
H2AC25	0.112134771306386	0.175149950596409	0.522028580249598	12.4943328731974	0.0958768294702095	0.316767626518639	0.302672436965613	0.762139505188492	0.944372810152877	0.270149527340653	0.271121712141712
H2BC26	0.0964204405997578	0.189811948925034	0.611468230898626	8.92336047922393	0.0601094418332498	0.34621417437422	0.17361924000338	0.862164710330819	0.968522798158522	0.213453340235078	0.170976287885951
RHOU	0.140794388874596	0.461811775512386	0.760462142341702	6.92635850436306	-0.0140947850890237	0.704035795801457	-0.0200199836046384	0.984027431148376	0.997261485416912	0.373551388377982	-0.0367887818510088
RAB4A	0.0831504820681885	0.0852016315836455	0.329101168262755	35.7883724709568	0.0795004034233202	0.151343009670952	0.52529947432768	0.599375022776676	0.892270172328729	0.165576274018587	0.225269212347622
CCSAP	0.110229399529326	0.278991597357737	0.692769566549437	13.6509673765494	0.0630399325425663	0.463803942336583	0.13591935468461	0.891885034640823	0.97669131162497	0.26327508153735	0.179181394681584
NUP133	-0.152472642178668	0.13888857674412	0.272289433267708	41.2141821854455	-0.29426060548149	0.241590147887712	-1.21801575128079	0.223217987132158	0.679682660307893	-0.684535193539173	-0.821227534548009
ABCB10	-0.0345559654706004	0.0732404448142571	0.63705859960695	47.1497428283713	-0.0873044698552424	0.134028409009167	-0.651387795323833	0.51479618704082	0.856501954045506	-0.259100213817879	-0.241769224229402
TAF5L	-0.0922320693426993	0.101200673837687	0.362096232786541	35.0523504716867	-0.165159224282827	0.172318556155772	-0.958452925600926	0.337834418148267	0.761708405527998	-0.467191492899448	-0.459755438140698
URB2	0.284186040034984	0.114455271129775	0.0130301533955491	15.8318522951656	0.430341182062944	0.224424885907228	1.9175287995505	0.0551707858254827	0.419677230116977	0.890898263363723	1.2075914042759
LINC01736	-0.139855150269791	0.127839512772575	0.273959358247178	62.2896839376386	-0.26055781727541	0.206909719389785	-1.2592826380696	0.207928262021107	0.66479054534416	-0.63901218047397	-0.72686280045677
GALNT2	-0.034439443428229	0.0753654108157333	0.647695358796391	644.974685765534	-0.107029864442176	0.118419335289473	-0.903820851388363	0.36609040332926	0.77863234611577	-0.258679810579615	-0.296998530590022
PGBD5	0.21568919060453	0.747249003708708	0.772853565589079	14.3817692558659	0.0655311415742972	1.01152261150988	0.0647846531838571	0.948345460764114	0.988189202020176	0.643766504210068	0.186156552831929
COG2	0.0426129836766329	0.0777153022848246	0.583471056222025	38.2210965414781	0.0144129941960856	0.139398566506069	0.103394134942256	0.917650166838374	0.983069926745437	0.019319864088884	0.0430304009217012
TTC13	0.029852527110002	0.0434880005997647	0.492426642697949	120.591341001625	-0.0170310706251694	0.0804400383243461	-0.211723800484749	0.832322518912221	0.961033992827924	-0.026718955289475	-0.0450101136334146
ARV1	0.139963754474242	0.137999594578027	0.310471545253371	17.0821674949035	0.168811703739603	0.246563527992474	0.68465804782269	0.493559727897991	0.844083960232244	0.370554518561636	0.475332710185118
FAM89A	0.0438780186520619	0.10871101769052	0.686491650619434	48.9796030362909	-0.0200382327237628	0.183719245019092	-0.109069862124027	0.913147078789911	0.981696267878744	0.0238840202722438	-0.0534298933284316
C1orf131	-0.0139443008434951	0.111433846094529	0.900416486713343	26.9983550259186	-0.062023532158824	0.1940704908155	-0.319592803100545	0.749277030766772	0.940300803415882	-0.184734794375434	-0.170984903694482
GNPAT	0.0305910830820091	0.045274832371966	0.4992468616089	68.0647285829084	-0.00703273775029734	0.0819806267111084	-0.0857853621329342	0.93163704290499	0.984722239898142	-0.0240542978911682	-0.0170156931918805
EXOC8	-0.210870947761299	0.113511284516631	0.0632103335845352	10.0928765132323	-0.296996038993622	0.232806204884012	-1.2757221790613	0.202053745462764	0.658998395868568	-0.895232125007262	-0.828886498976062
SPRTN	0.0483228650485746	0.140477655173887	0.730854039723043	15.4491685970766	-0.00815690839839541	0.258223600255811	-0.0315885472525157	0.974800176801835	0.994824248784858	0.0399207098174069	-0.0201632685091597
EGLN1	0.0673107308786076	0.0966117961103991	0.485982184539752	143.073989693807	0.0236174079451006	0.159172468067881	0.14837621249316	0.882045871945285	0.972601971884663	0.108427578734262	0.0688019201972145
TSNAX	-0.0134125835019994	0.0612495276697149	0.826663567880993	126.380943254178	-0.0826913515416748	0.108765378563473	-0.76027273231452	0.447091577445666	0.82464212287401	-0.182816396039321	-0.228852913557138
ENSG00000286071	0.17862978161029	0.10586777737826	0.0915473496246615	41.3025132554358	0.192585671901327	0.195988840976269	0.982635903870906	0.325786667063028	0.755813624971514	0.510058793357757	0.541897653422366
SIPA1L2	-0.183451336789986	0.0971120837203224	0.0588827079366412	769.564376404501	-0.319188927667729	0.159264627169922	-2.00414199524155	0.0450548519611092	0.388911412808038	-0.796304119544331	-0.891024563804503
NTPCR	-0.121911077904924	0.103279225549756	0.237840083940789	17.0169741570839	-0.234586412695431	0.220105543647174	-1.06579056941641	0.286518324919674	0.729000518635654	-0.574271244112911	-0.654145235601897
PCNX2	0.0339621323782421	0.0450742040743982	0.451166574938786	570.994060264399	-0.013751444686718	0.0784515157598567	-0.175285901789479	0.860854989012057	0.968184415111244	-0.0118917918825145	-0.0358274600289612
MAP3K21	-0.261463401591096	0.191432842552785	0.171994488953191	17.6576531332911	-0.41848166983512	0.315782008587402	-1.32522328205818	0.185097105498429	0.646283856447126	-1.0777660987421	-1.16903518875705
SLC35F3	-3.02588251556205	2.5944525965213	0.24349746468768	6.2477810683667	-4.90440680894653	3.1540735304663	-1.55494371376353	0.119959475160634	0.561873242161595	-11.0515935718914	-13.7292165695094
COA6-AS1	-0.423630758230709	0.197989344201433	0.0323818952319065	9.67393277220346	-0.75973132677916	0.368017889528936	-2.06438694529665	0.0389810432470678	0.36687271884164	-1.66285438319432	-2.12450311441791
COA6	0.0731845194878075	0.139906373188736	0.60090717392157	12.2477849271013	0.0207048760072207	0.263387755075592	0.0786098655242286	0.937342940271438	0.985572011636208	0.129619790112715	0.0606470963241947
TARBP1	-0.0146832557193834	0.242466995647029	0.951711422304429	29.45384698395	-0.0682254304497657	0.377091958543356	-0.180925179930406	0.856426304276252	0.96756307256373	-0.187400890990562	-0.188349653444773
IRF2BP2	-0.262113493386893	0.0892626494242067	0.00332014082188668	61.0088834399171	-0.441519437506104	0.191117555850505	-2.31019822088698	0.020877182506478	0.281736419612744	-1.08011158368692	-1.23353883774405
TOMM20	0.316614066726024	0.239274519289109	0.185760507646342	11.6998123810903	0.339359901884805	0.416952554739982	0.813905318547418	0.41569919360443	0.80767486639836	1.00789627639168	0.952852115087303
ARID4B	0.0317952963518155	0.0418439269982926	0.447341559775256	339.263184326266	-0.00561357450270747	0.0754189701911056	-0.0744318636078314	0.940666755620938	0.986255143534587	-0.0197095820941943	-0.0130421654922726
GGPS1	-0.268522921582296	0.0964696876871647	0.00537766427906548	41.1231944333709	-0.441900092325521	0.175465771377072	-2.51844042776803	0.0117875821724537	0.226182040706579	-1.10323634458132	-1.23460463653183
B3GALNT2	-0.0605651697185436	0.113605166094554	0.59395061537289	60.0368867174139	-0.150405163705352	0.199993058251517	-0.752051921303182	0.45201983543538	0.826275384436553	-0.352939572174165	-0.418445413740157
LYST	-0.0678260207796363	0.0640001145101176	0.289244843932409	536.726434711378	-0.153385432864822	0.110711206349649	-1.38545534749571	0.165913277121442	0.622284769418871	-0.379136206188733	-0.426789895657619
GPR137B	-0.0907979805730071	0.11249234733385	0.419581182551963	73.3666207777804	-0.188059275082479	0.185366516276538	-1.01452667320955	0.310331508476483	0.747725789093121	-0.462017402654664	-0.52387349244444
ERO1B	-0.125025917921835	0.0805146149546538	0.120462541487084	90.9918440950401	-0.240850981179401	0.138557505054785	-1.73827452424299	0.0821624530678667	0.489913276656952	-0.585509365271213	-0.671685456178649
LGALS8	-0.0719882784316234	0.0611098520089168	0.238790912578954	72.964948608195	-0.171368702950077	0.114093249916483	-1.50200562325571	0.13309565657994	0.584407310085648	-0.394153335650004	-0.477141412253503
ENSG00000230325	0.158446735527552	0.175691992131185	0.367139843771545	7.01411096720685	0.170601569931942	0.321612739711416	0.530456505190133	0.595795457859164	0.890848840030074	0.437239799126924	0.480344172330808
HEATR1	0.0446807238477104	0.0629115551733519	0.477570882619775	60.4446992175894	0.0158413185947158	0.1101225861886	0.143851676054769	0.885617595606656	0.973481850040426	0.0267801235051936	0.0470295790089447
MTR	0.0684100040147719	0.040313414422284	0.0897053849910704	128.071002292072	0.0797927747441008	0.0716830456683922	1.11313315443131	0.265651246318255	0.713231036265271	0.112393677995608	0.226087825388557
FH	-0.00929026641100177	0.227304149223277	0.967398321058881	6.37139792355687	-0.132686549604915	0.402741378695198	-0.329458448085948	0.741809196024144	0.936688445002147	-0.167943369280305	-0.368834909771486
KMO	-0.602836123504902	0.338952693197678	0.0753175318256863	9.38056567907756	-0.857976195054975	0.53620941396762	-1.60007671015411	0.109581566934777	0.546862473227305	-2.30941459053569	-2.399579788015
OPN3	0.301325394695642	0.204997918127472	0.141590220623515	13.2794564808626	0.428963773587965	0.351223142165349	1.22134256570718	0.221956343343608	0.678868380022344	0.952735835504137	1.20373478613257
CHML	0.183771959420109	0.121408679073631	0.130111053571223	10.2049337549464	0.297320850782947	0.227809399344943	1.3051298657469	0.191848630643011	0.650341941977051	0.528611405026586	0.835146604955085
CEP170	-0.0400373348413309	0.0378599323422943	0.290277955974266	555.982598173306	-0.122991688664112	0.0718013508353751	-1.71294393814548	0.086722853856551	0.499872091704517	-0.278876604504796	-0.341690183075985
SDCCAG8	-0.0513144088423553	0.0505835440466925	0.310368711923155	950.511455404172	-0.136197124339844	0.0935901119266506	-1.45525121763489	0.145599726304136	0.599402201529103	-0.319563485129995	-0.378664198949085
AKT3	-0.109702444669714	0.0695639794130992	0.114795362552305	563.388389123097	-0.213723620910832	0.114062034942481	-1.8737489736932	0.0609650323780294	0.439559676659088	-0.53022336405176	-0.595731320791152
ZBTB18	-0.0063470763908487	0.218222962063553	0.976796574094146	10.6348661206888	-0.0608155903348615	0.368870919664221	-0.164869571150312	0.869046643309898	0.970153589635536	-0.157324549097307	-0.167602776722704
ENSG00000240963	0.137919364408741	0.308597168033913	0.654930206865216	7.03804205819163	0.244273738830257	0.506888534115956	0.481908195568647	0.629871163867807	0.900718612648515	0.363178504664873	0.686619528111613
ADSS2	-0.0645456849125699	0.149065752097397	0.665013725636592	34.973692999781	-0.124404784750687	0.252239757139406	-0.493200541268883	0.621870895471904	0.89920631344248	-0.367300987778198	-0.345646723277929
CATSPERE	-0.220963096313633	0.111537637322177	0.047584198998497	16.0530344782244	-0.371297028321822	0.210596933587142	-1.76306949012714	0.0778887702410135	0.4800882226513	-0.931643878921735	-1.03692249462721
DESI2	0.0109984729038511	0.0741330144643188	0.88205761348347	68.4750529624191	-0.027174778774269	0.12539055208259	-0.216721103168682	0.828425700888392	0.961033992827924	-0.0947430413881396	-0.0734115715880482
COX20	0.247069264275768	0.091726488044259	0.00706969688747528	42.5931917161897	0.297192912000123	0.153430489262817	1.93698731867465	0.0527468935400198	0.414155329138001	0.75698357730506	0.834788388028127
HNRNPU	-0.03072755369484	0.0488616360321147	0.529435016786659	278.18770843908	-0.102365354528843	0.0922207851829434	-1.11000306845985	0.266997704238311	0.714454295325966	-0.245287576524702	-0.283938328124099
EFCAB2	0.35204870996589	0.23740809369885	0.138105181249822	27.680083815578	0.45630178315127	0.389375818823811	1.17188012478439	0.241245187718256	0.696336560954756	1.13574194800526	1.28027872033916
KIF26B	-0.302666632202957	0.246355374119941	0.219230312738181	100.513552314669	-0.504936132518591	0.406761469007352	-1.24135684176484	0.214473954999633	0.673723853662879	-1.22642442315543	-1.41109980169773
TFB2M	0.327093739801687	0.153376246327482	0.0329556493647762	9.7469983102915	0.433435221593552	0.289134736269153	1.49907696040392	0.133853667842419	0.585244930893566	1.04570619121373	1.21625443285942
CNST	-0.0199604614377104	0.056053381995978	0.721767653035258	60.6918121390935	-0.087672637609683	0.111845089949187	-0.783875605531849	0.433113105027549	0.816760823521888	-0.206440673745972	-0.242800060373768
SCCPDH	-0.277782794199868	0.290602850136708	0.339130531445749	9.28339031362886	-0.514138073024419	0.461606658683691	-1.11380124907757	0.265364461005501	0.712908673769717	-1.1366453061401	-1.43686439611782
AHCTF1	-0.0105127285448581	0.0553931854322541	0.849478560538851	93.1947285340859	-0.0635228106734719	0.102324218802287	-0.620799371028789	0.534731637144572	0.867648650534721	-0.172353925680354	-0.175182746837262
ZNF670	0.116745651160557	0.156442464400171	0.455514625224934	20.9642185744303	0.0743626346277227	0.265296335402547	0.28030027069499	0.779247143120032	0.946745779629995	0.286785253787667	0.210883928161213
ZNF124	-0.135180775356205	0.0712202565026395	0.0576873365859136	171.708912902346	-0.257837406852003	0.127864187466148	-2.01649431292296	0.0437483123104175	0.384054769836879	-0.622147368370297	-0.719245899307403
ENSG00000259865	0.0504144831962487	0.0595615865755325	0.397315066982135	60.8794112015527	-0.00985702841416273	0.111830264834246	-0.088142761968531	0.929763209483515	0.984722239898142	0.0474671192743445	-0.0249234495431471
ENSG00000290683	0.0149697273906425	0.0656199213963824	0.819546899394172	77.8202447662046	-0.0283807439608078	0.111993876839048	-0.253413354031803	0.799948809351626	0.95429507345942	-0.0804150377569057	-0.0767881641552618
ZNF496	-0.0759561739100223	0.079144704772137	0.33719985768426	34.536365669074	-0.147489074837614	0.146365700566665	-1.00767511969402	0.313610453058255	0.750180966711518	-0.408469220217953	-0.41028063078784
NLRP3	-0.0381517729179815	0.0580947423987994	0.511363255945248	74.1097356911295	-0.10377220231197	0.107162050670812	-0.968367082025565	0.332861073341816	0.758579979681236	-0.2720736312442	-0.287877373646085
ENSG00000235749	0.0381140648429923	0.23949407822224	0.873555359595359	10.4013894848882	0.115225808248575	0.372683859447119	0.309178423824186	0.757185805682259	0.941910284312033	0.00308808503784941	0.325297088558433
SH3BP5L	0.108790708262012	0.161625583446913	0.50088159557834	9.80310891759078	0.140551305107186	0.308668120851411	0.455347655337708	0.648859146894258	0.910235649662452	0.258084385808618	0.396206170684768
ZNF672	-0.00910942049172716	0.0966019500516792	0.924872029060205	14.117501224903	-0.0594865759093523	0.183073188222298	-0.324933303926079	0.745231550474655	0.938266410487713	-0.167290890070857	-0.163881657505512
ZNF692	0.145738728498626	0.199086410869473	0.46414564885692	17.0043142517166	0.189421324803651	0.325165251489871	0.582538644383873	0.560203919430779	0.878100122474967	0.391390213948789	0.533037770061417
PGBD2	-0.0427936666392444	0.135903535835075	0.752850748990312	7.33566788567178	-0.0386311451104215	0.278897076449571	-0.138513983732657	0.889834218723024	0.9758070905099	-0.288821253517028	-0.105488352783493
SH3YL1	-0.168975216868142	0.114281230872419	0.139249618772407	40.3460633461515	-0.302471763236352	0.193931453900154	-1.55968388393602	0.118834602448978	0.561756828550519	-0.744075308850828	-0.844218027601013
ACP1	0.240175799304615	0.101149787390698	0.0175747932064971	28.1415883619306	0.294439046565662	0.189306207800433	1.55535864347386	0.11986067786853	0.561873242161595	0.732112446163256	0.827077815898099
TMEM18	0.0273263940071615	0.212090017318373	0.89748158187381	6.93249695998043	-0.0280778935751292	0.369172309074613	-0.0760563370679418	0.939374277448453	0.986043165838338	-0.0358330637886563	-0.0759402106880518
EIPR1	0.176536984388884	0.0673456836548333	0.00875808579942941	74.0135030929204	0.19601060442977	0.115655525216726	1.69477942417768	0.0901172721542347	0.507500885113365	0.502508129886684	0.551487152230319
TRAPPC12	-0.0145930156490801	0.0479382874077534	0.760813618236083	170.147767670012	-0.0644584576628212	0.0874531753928915	-0.737062518007329	0.461084331517458	0.830649791875224	-0.187075311237542	-0.17780247309888
ADI1	-0.256562791910611	0.239271925699099	0.283601246766273	7.79957832573316	-0.463540200264755	0.413276006523127	-1.12162378881973	0.262022432624131	0.709432725466819	-1.0600850476962	-1.29519496570297
ENSG00000235078	-0.161126430774152	0.197312636287696	0.414154354932396	7.76384727085331	-0.335420613732942	0.354261624488309	-0.946816111447068	0.343732490451589	0.764750338398017	-0.715757447069495	-0.936471804846711
RNASEH1	0.269928840537523	0.087857138598308	0.00212372762246277	26.1991534398868	0.363986029798296	0.171269998085656	2.12521769058617	0.0335684525663089	0.344836766161497	0.839459301985074	1.02180302793297
RNASEH1-DT	0.334256443443005	0.141733563009445	0.0183566924164494	6.59888633730017	0.417204248363902	0.28051357729506	1.48728718369686	0.136938978012472	0.591182495754268	1.07154871632099	1.17080918769179
RPS7	0.234410611650495	0.0786869984915341	0.00289166273049049	71.9632384364834	0.302200693277796	0.13112075032006	2.3047510980538	0.021180517313555	0.283562203829931	0.711312059303707	0.84880971901609
NRIR	-0.579518849333141	0.265106698482008	0.028816817833618	19.5138599541614	-0.908989836206992	0.412209834868264	-2.20516290325167	0.0274426653150908	0.316026919136245	-2.22528752436185	-2.54241333202035
CMPK2	-0.338803402673631	0.253689571902278	0.181711492576057	13.6334620644163	-0.579556349467068	0.397179320393141	-1.45918057590059	0.144515413521136	0.599402201529103	-1.35680331986099	-1.62002960557975
RSAD2	-0.778360332264714	0.272065943408836	0.00422406608348427	17.4824245265788	-1.23523868213503	0.421716587097443	-2.929073031338	0.00339974533184633	0.137806283703865	-2.94269344708964	-3.4558803545505
ID2	0.297374970751184	0.1365428903673	0.0294144588362044	121.972134300547	0.365246074454949	0.210487983399667	1.73523480322121	0.0826992243380323	0.489913276656952	0.938482986987538	1.02533103808575
KIDINS220	-0.0430696121322183	0.06098719822992	0.480059154489765	154.326970411914	-0.127500162526037	0.113607205413865	-1.1222894011129	0.261739411168339	0.709432725466819	-0.289816845221992	-0.354313498824712
ITGB1BP1	0.0851369512651323	0.123493714513102	0.490569624746858	25.7418077804768	0.0887273332104039	0.21600277264982	0.410769418012273	0.681241619781518	0.920795283053548	0.172743313542701	0.251103774476805
CPSF3	0.0394677885234338	0.0700194576287632	0.572979507353269	32.3827395373194	-0.000448451448103541	0.131620468954297	-0.00340715582968526	0.997281488226982	0.99920022177227	0.00797222375864045	0.00141970812530224
IAH1	0.0380777526213433	0.159765609713091	0.811621199449663	22.7289607518495	0.0202869154755327	0.267717209550269	0.0757774052314834	0.939596192442018	0.986043165838338	0.00295707312577605	0.0594768449434421
ADAM17	-0.0600343371048507	0.0393622305535369	0.127215155902241	223.592454300104	-0.127894211078642	0.0747500442500899	-1.71095833269006	0.0870888049797986	0.499872091704517	-0.351024365873016	-0.355416798844231
ENSG00000239300	0.28895446805322	0.169982418485799	0.0891482374234439	8.40790769305872	0.298253608046893	0.313081890087942	0.952637688379602	0.340773674735439	0.764008978511757	0.90810241237704	0.837758240249048
YWHAQ	0.0602997850966282	0.188781493250625	0.749411257680789	35.0606436882097	0.0451390752085413	0.305648342655611	0.14768303605494	0.88259292008773	0.972699426480881	0.0831325851858267	0.129060626275079
TAF1B	0.0993955441616748	0.0550133692198992	0.0708008728150446	57.2786396625798	0.0833123070304494	0.104172372297484	0.799754341703335	0.423853141418941	0.811632999694772	0.224187302206093	0.235942194893419
ENSG00000260077	-0.316090689382503	0.167304605063882	0.0588499614008428	5.66029560424826	-0.538463440386754	0.3033150250884	-1.77526134826266	0.0758547442789992	0.477676426676726	-1.27485746632961	-1.5049732068424
KLF11	-0.1520989842664	0.152810469200568	0.319568982811139	6.96468415871465	-0.194184281391046	0.292959444896313	-0.662836733117695	0.507435124886544	0.85227847153719	-0.683187062377692	-0.541022951654784
HPCAL1	0.0145758169251933	0.067163389498395	0.828192548169478	103.72370073277	-0.0586610793322426	0.112554607139018	-0.52117883775108	0.602242194801169	0.893495687530064	-0.0818362386892837	-0.16157034235509
ODC1	0.0786583988030375	0.207185803015529	0.704204134021453	12.3249380119267	0.0584788835315544	0.356289956025015	0.164132843327889	0.869626567171035	0.970153589635536	0.149369157212309	0.166410873309005
NOL10	0.204682462092951	0.0401206481176549	3.366625319684e-07	106.636698884961	0.223963418773485	0.0770805850715579	2.90557497151283	0.00366579018231914	0.142914903357914	0.604055010875544	0.629752483766614
PDIA6	0.313184804753887	0.122804649150859	0.0107640043895231	64.9840824016851	0.396861553932117	0.205637811474128	1.92990555135356	0.0536185414660704	0.416407567248879	0.995523743190233	1.11385149804852
SLC66A3	-0.0160710481176848	0.0760806641406941	0.832702372399949	27.4773503739149	-0.0362828853174664	0.150944364061097	-0.240372573982162	0.810041437792349	0.957081475695306	-0.192407947221382	-0.0989134394681791
ROCK2	-0.0365166065552204	0.0415775115164995	0.379792964480713	181.754489717304	-0.097820283053984	0.0789127735542111	-1.23960011349473	0.215123338667987	0.674317377600268	-0.266174067350413	-0.271212542395979
E2F6	0.252407130156153	0.136402362190454	0.0642472622572398	12.0662481779302	0.333710009547324	0.246642011157263	1.35301365724976	0.176051267355174	0.635187541730043	0.776242217609166	0.937032931677002
LPIN1	0.125423068486705	0.216462260083969	0.562304236182007	19.6903162007356	0.0823116547855228	0.354401434108345	0.232255422421228	0.816339633533584	0.9587486017103	0.318092758097025	0.233140459843104
ENSG00000287291	0.0318566187653246	0.178814015991911	0.858601215068797	11.3647335727128	-0.0575778773686186	0.308632337660551	-0.186558148135292	0.852007083499024	0.966236281239816	-0.0194883351893796	-0.158537475618977
DDX1	0.235932645053919	0.113771477080498	0.0381033153923494	43.4464191395712	0.295031315601359	0.190637444378814	1.54760423149141	0.121717612010067	0.563959418543795	0.716803447529683	0.828736115197325
CYRIA	0.00106911790672807	0.111784531100311	0.992369072370905	247.534815534997	-0.058322779453479	0.178799803940836	-0.326190399362953	0.744280304707974	0.938183374035677	-0.130567447738268	-0.160623133539385
SMC6	-0.164298327626113	0.108940698917088	0.131517520579566	47.7557460633209	-0.29220280553703	0.194353281984181	-1.50346216206842	0.132719907189468	0.583774308574549	-0.727201425229029	-0.815465882325512
GEN1	0.210922147449549	0.203296546728635	0.299498358571641	9.14912933785602	0.262063860944768	0.350584998020699	0.747504492275211	0.454759092159095	0.827321068979173	0.626567351684838	0.736430247999876
RDH14	0.13723486839449	0.136345627805652	0.314164553974995	8.2775075925251	0.158405740846201	0.275801288649524	0.574347355742401	0.565732769576606	0.880184493714175	0.36070889174775	0.446196962857779
LINC01376	-0.190302663436582	0.112367368261108	0.0903459065664091	44.2428186505482	-0.344704949852305	0.179429554917752	-1.92111578279461	0.0547171122858488	0.418532134381086	-0.821023218609302	-0.962467099472197
TTC32	-0.0722550954458634	0.115943395151361	0.533157796405052	11.0000192381214	-0.0982835183282724	0.241101158198917	-0.407644322667189	0.683534819204321	0.921215884779678	-0.395115992453193	-0.272509558928042
WDR35	-0.0570578107259632	0.0943427675483406	0.54531678966535	19.6128131260559	-0.118960763532081	0.19192765124722	-0.619820868744174	0.53537572775913	0.867790223646786	-0.340285270479606	-0.330403960229971
LAPTM4A	0.0332613235471055	0.0477384629153785	0.48596516856004	58.7374515143323	0.0464955676078503	0.0982885053286548	0.473051934734174	0.636176127276702	0.902537498510234	-0.0144202602822918	0.132858681313578
PUM2	0.0655529599973294	0.0313787022715893	0.0366995452972089	391.191762359467	0.052029942323264	0.0593183198111797	0.877131086802258	0.380415441379672	0.786033230734442	0.10208566646105	0.148354425914527
RHOB	-0.219199093680266	0.491114439283856	0.655358909488137	30.1807611856689	-0.326186721434974	0.769745465249989	-0.42375919854109	0.671741437133526	0.917334594553539	-0.925279482930378	-0.910617748321866
HS1BP3	-0.00997930829995715	0.0812992088125207	0.90230672075615	34.2528460314508	-0.0470950928273334	0.142435486741907	-0.330641569068176	0.740915243009592	0.936688445002147	-0.170429383389918	-0.129186634681857
LDAH	-0.0650556626198589	0.0997754805551569	0.514387922630307	63.241775192356	-0.164994533036824	0.166701123757512	-0.989762572187753	0.322290182793337	0.755253328364906	-0.369140951060881	-0.459294317667779
ENSG00000233005	1.84337734237198	0.560781863913313	0.00101204833848743	9.6750793833886	1.97934409430309	0.776150852671409	2.55020539820378	0.0107659470336341	0.21899719240469	6.51634954481061	5.54465832664183
ATAD2B	0.096787003343824	0.0296681087479099	0.00110502501600508	264.930090732419	0.0812065687551512	0.0645498072166045	1.25804510124489	0.208375445763782	0.66500273160017	0.214775872534512	0.2300463197154
UBXN2A	-0.035732300903453	0.10543410610269	0.734680188905183	43.1342911369782	-0.0902186092843867	0.183979799938992	-0.490372363239351	0.623870429436847	0.89920631344248	-0.263344348362648	-0.249928548931397
WDCP	-0.0389045179214992	0.146775127714059	0.790961652860639	6.37956569595948	-0.0830878942344159	0.285078313089658	-0.291456383805261	0.770702297197745	0.946367077651187	-0.274789481658639	-0.229963196941633
FAM228B	0.0391803883642104	0.0758874042089635	0.605647458365443	107.223877106005	-0.0066297294536847	0.130090464647394	-0.0509624550243124	0.959355438201632	0.990131708808523	0.00693530443285412	-0.0158873067060539
TP53I3	0.142561293963191	0.142947468049373	0.318619646708559	7.46578826828531	0.194977228934659	0.298342332263791	0.653535244077474	0.513411275828455	0.855907812790277	0.379926256221288	0.548593795063066
ITSN2	-0.0588764593879443	0.0321073545295985	0.0666929721843082	504.879429218318	-0.149448906056692	0.0627940202454056	-2.37998627054981	0.0173132830981986	0.263049448750439	-0.346846825454104	-0.415767979511666
ADCY3	0.160221223787682	0.514697639731899	0.755578698495082	10.428769211331	0.126780911322275	0.754229989364852	0.168093171989938	0.866509980885657	0.969379224608559	0.443642026513582	0.35765032361659
DNAJC27	-0.124238708197692	0.147356703397873	0.399163898106061	13.7917876330025	-0.229211534135828	0.283127097573148	-0.809571164683765	0.418186686410361	0.808949949515716	-0.582669168596944	-0.639096065694995
DNMT3A	0.0849825348202218	0.0487315596126211	0.0811780746811888	275.550162760547	0.0672687185952172	0.0826075230163162	0.814317100174166	0.415463315942012	0.807621556682291	0.172186189996285	0.191021610065164
DTNB	0.0679714163508788	0.0746359777890473	0.362450417948395	447.166505161128	0.031294714553153	0.123963084874842	0.252451885855771	0.800691799378923	0.954731598370575	0.110811284910054	0.09029767871357
ASXL2	0.0810966947255934	0.0359904058310419	0.0242410919160611	220.665988995789	0.0460772914559541	0.0701729873227405	0.656624339562955	0.511422494649002	0.855232950952319	0.158166355414691	0.13168754622502
KIF3C	-0.314686587568504	0.119999143913654	0.00873111092961647	46.4876414004929	-0.524300958491528	0.203230458500754	-2.57983455019162	0.00988476608103127	0.212009704894401	-1.26979156688737	-1.46531954881437
RAB10	0.00967510654755828	0.0300178993764147	0.747216914360066	464.882855429701	-0.0416624764769988	0.0585686526814999	-0.711344286909962	0.476870914161594	0.835044701217464	-0.0995176530433436	-0.113975804225207
HADHA	-0.000934461927291345	0.0486204306973768	0.984665976137503	89.1440574632174	-0.0484443253098609	0.0909894683294221	-0.532416841193873	0.594437323514348	0.890848840030074	-0.137796221223518	-0.132964362615298
HADHB	0.0729941281955637	0.0403465036038622	0.0704228866375556	104.985837143887	0.065388863765854	0.0775239600510328	0.843466506649165	0.398967590082564	0.798022999501643	0.128932871876753	0.185758187940611
ENSG00000286707	-0.198580804007103	0.158103381259064	0.209109188848011	6.10626045100074	-0.384013944484021	0.312813802051641	-1.22761189552827	0.219592694173537	0.676793433578706	-0.850890160793133	-1.07252870040368
SELENOI	0.252765110229886	0.0910173808243262	0.00548449262652173	52.9287775538518	0.313890012324613	0.157297920580443	1.99551278978344	0.0459869806333916	0.392906148909795	0.777533784244702	0.881538746561697
SLC35F6	-0.291526703351236	0.234529085065335	0.21385675552374	10.9619013577777	-0.447755545213317	0.393861774673204	-1.13683422460793	0.255607593098608	0.704093111947068	-1.18623235247096	-1.25099937074082
CENPA	-0.376864350033339	0.234241750039293	0.107644933341582	6.89838708356637	-0.647849574095151	0.429230270950742	-1.50932871686838	0.13121479957176	0.582093942944179	-1.49412450987586	-1.81124440783459
TMEM214	0.211384755076972	0.0856274743701838	0.0135621626770832	20.2021238810108	0.274859930634365	0.166049106230365	1.65529304477582	0.0978650691014022	0.523663902869099	0.628236407089775	0.772258076436157
AGBL5	0.262823662397582	0.161892110092176	0.104493354092927	10.6521094024396	0.355707717661852	0.288566518038754	1.23267148274659	0.217698355467778	0.676216220361405	0.813824324793804	0.998624508734407
OST4	0.0383249161858292	0.0917315029618459	0.676097382283343	14.8386594986451	-0.00187838067277906	0.198985511825833	-0.00943978612082653	0.992468252255535	0.998336063013563	0.003848821680607	-0.00258396332854658
EMILIN1	0.19735208269629	0.14911417506358	0.185670333057495	6.806392447222	0.203750191760166	0.288585335366203	0.706030996001981	0.480168861892314	0.836245696779539	0.577607523573228	0.573157291090729
PREB	0.255904817898441	0.103978919181798	0.0138503213992903	11.5483770847565	0.317981874369118	0.202506195416174	1.57023282036201	0.116360956669603	0.557981112016036	0.788861626120787	0.892995587206653
ATRAID	0.218819883987788	0.191255186274232	0.252571705725366	7.23621495765751	0.251883408200228	0.353812177214818	0.711912772994515	0.476518792095627	0.835044701217464	0.655061823186171	0.707925908528233
CAD	0.139471165616155	0.0885400308738983	0.115202706102566	23.5057581404867	0.145644987222129	0.169254593367662	0.860508328454952	0.389508894559764	0.791495992867501	0.368777293009648	0.410468016184991
MPV17	0.140350359782366	0.0824029006652482	0.088526697921903	32.4501472257581	0.183663783335314	0.149326940575908	1.22994405849995	0.21871805403241	0.676216220361405	0.371949363006148	0.516917178899737
GTF3C2	0.0467165505810131	0.052669193583596	0.375089369273638	56.4118311313191	0.0156817194339679	0.101195038614669	0.154965299175198	0.876848674027972	0.971744679385004	0.0341252415086713	0.0465827159104653
GTF3C2-AS2	0.21023956529767	0.138278495262827	0.12840876503066	7.59798464845397	0.274628577601764	0.256210752409607	1.07188544984526	0.283771486273471	0.727621848797766	0.624104643846984	0.771610309038721
EIF2B4	0.155627180409422	0.095998246047682	0.104986313139937	21.9158433028432	0.221564099089567	0.177510705771816	1.24817316299998	0.211967649707737	0.671360443136381	0.427067044873727	0.623034607412043
SNX17	0.426429380047975	0.145138639619177	0.00330248520958458	11.4432067329799	0.656180092234273	0.286273791093743	2.29214169319259	0.0218974681971754	0.29096422830519	1.40410211343267	1.83991976166467
ZNF513	0.340191902231603	0.13230361583789	0.0101318369221724	7.2847246750906	0.383936324611568	0.277630420827498	1.38290437866001	0.166694187546474	0.623121886843117	1.09296342931884	1.07766203442183
PPM1G	0.244547520352061	0.0607278438438503	5.65069032009956e-05	40.1956397016427	0.312382303340109	0.123873968189281	2.52177521965538	0.0116764294694037	0.226039569107697	0.747885304651897	0.877317298871975
NRBP1	-0.0482727568400703	0.0995153909539802	0.627620803103969	44.8618482956126	-0.116790310290733	0.16604312141011	-0.703373372524556	0.481823096135585	0.837059488121593	-0.308589421121093	-0.324326889047467
IFT172	-0.340801723219353	0.195820732863675	0.0817929994853774	15.4084098936984	-0.541751883045964	0.333128956937123	-1.62625275216834	0.103895898322859	0.53500436790519	-1.36401311820826	-1.51418054646111
ZNF512	0.0434320156549249	0.0436815818130117	0.320083310828908	76.8643073577582	0.0183498545390287	0.083870911288184	0.218786874462086	0.826816071848354	0.960516941696287	0.0222748731919511	0.0540532509347201
GPN1	0.134520445343842	0.169743156919614	0.428072647884553	10.6757801219299	0.0640564409207108	0.329027862254875	0.194683940994306	0.845640384588029	0.964813202807905	0.350915446513823	0.18202752545921
SUPT7L	0.192236336762399	0.139653672411604	0.168660115708754	21.0314617299928	0.269292716477272	0.249741103609724	1.07828752490059	0.280905462567019	0.724060269445016	0.559150276232104	0.756670384392675
SLC4A1AP	0.0534764301901953	0.0890062742473409	0.547962272784019	26.8889245467492	0.0106922790279675	0.166492586001432	0.0642207517148875	0.948794454021502	0.988189202020176	0.0585144061691611	0.0326127376909375
MRPL33	0.27473325489116	0.164642982958005	0.0951846662977417	15.6432165465854	0.354162406288291	0.287622466590168	1.23134472243065	0.218193961885929	0.676216220361405	0.85679328713607	0.994297777783762
RBKS	-0.139937449085172	0.0981534345041058	0.153954669645972	27.8446972962922	-0.235090647910558	0.186448723719246	-1.26088633497195	0.207349802217319	0.664097262965974	-0.639309108744255	-0.655557048230097
BABAM2	0.0239955151643008	0.0679636697711233	0.724040570575191	448.198704172268	-0.0263163406477844	0.120948559990513	-0.217582918307161	0.827754094853418	0.961019850792491	-0.0478506376596945	-0.0710080231028555
FOSL2	0.356954626803392	0.390445134997733	0.360598733574406	10.6522842252585	0.485175434725536	0.602678193960948	0.805032336638638	0.420801019752666	0.8097450204576	1.15344214689607	1.36112231216273
PLB1	-0.0455600462509088	0.104335388633894	0.662351300034807	123.408242041129	-0.117850227666723	0.173940736536178	-0.677530922390981	0.498069157411042	0.847835127260639	-0.298802154326364	-0.3272945610612
PPP1CB-DT	-0.0657887053760171	0.134252967278919	0.624108855174871	8.93970250286765	-0.108736154765908	0.241657947099302	-0.449958944330628	0.652740044200836	0.911787114493282	-0.371785717168673	-0.301775987923729
PPP1CB	-0.00329509717160718	0.0522793849087908	0.949743718936396	129.451235244402	-0.069767741004862	0.0943903574185848	-0.739140553260849	0.459821653994341	0.830601739870334	-0.146313225224413	-0.192667982377318
TRMT61B	0.193782729440678	0.120198657357141	0.106921223197623	18.9756802604287	0.2136327052015	0.213342950270278	1.00135816501485	0.316653681859611	0.75072374844072	0.564729550988578	0.60082742767831
WDR43	0.179898525183254	0.0581501389885898	0.00197683678475403	98.0673328220525	0.207464025219552	0.108709141856399	1.90843218589294	0.0563353802032331	0.423680497935395	0.514636329897152	0.583555686164491
YPEL5	-0.0909552447951403	0.076072583024144	0.231837990279904	40.6256891859019	-0.191777720930469	0.164395844426084	-1.16656063661449	0.243387847660566	0.698557963582013	-0.462584800778678	-0.534284801785753
LCLAT1	0.222429985597419	0.090952605015923	0.0144627677894228	49.4209642338829	0.245085148295027	0.155846853765163	1.57260247720067	0.11581089372989	0.556407665724948	0.66808681293285	0.68889140063189
MEMO1	0.106283044741637	0.0702261050123002	0.130167756159394	40.1196670520641	0.0956319816154492	0.130553642786544	0.732511016730554	0.463856721015316	0.831350110843746	0.249036914248849	0.270436160472634
DPY30	0.00614900698654816	0.155194698681498	0.968395090665289	18.8020185516929	-0.0182848064125978	0.264636986165121	-0.0690939187207527	0.944914861619677	0.988189202020176	-0.112239569375395	-0.0485204595275863
SPAST	-0.0401215870835892	0.0632399272428082	0.525797347171336	83.6293726316408	-0.101152936416628	0.106911130436147	-0.946140369145589	0.344076995900856	0.764975150378263	-0.279180580600267	-0.280543667953344
SLC30A6	0.0796071097377742	0.0549408544659359	0.147348706502061	46.6429110423891	0.0878263920987688	0.109762708547847	0.80014782124736	0.423625157097616	0.811632999694772	0.152792038763494	0.248581221508444
NLRC4	0.0113610592021438	0.0964306267000013	0.906213546280572	46.662205012558	-0.0505277128425363	0.161914480505706	-0.312064200093305	0.754991733044757	0.941362862894496	-0.0934348558221294	-0.138797657751825
ENSG00000289727	0.343432864697888	0.140713761475278	0.0146609071266941	12.2623671443467	0.466325729768651	0.253943594621307	1.83633586215892	0.0663079989677533	0.452587363167133	1.1046565913008	1.30834485692436
YIPF4	-0.101867589956716	0.059983089730375	0.0894564739739072	92.883964188479	-0.215955921762594	0.107022987828445	-2.01784612955084	0.0436072889367333	0.383544547087959	-0.501955765701821	-0.601981559643801
BIRC6	0.0531756817408464	0.0283065629550256	0.060304091094975	551.360797317915	0.00967778332925006	0.0538405227889057	0.179749059406315	0.857349576812297	0.967601311721694	0.0574293271623406	0.0297722422321995
ENSG00000276334	-0.0219491183964841	0.147974168227484	0.882081753889588	5.82212294472754	0.0465233087877437	0.366639714896513	0.12689107834615	0.899026608009478	0.978005781994853	-0.213615606559106	0.132936354087949
ENSG00000276517	0.0844175700886665	0.126742319403091	0.50537486424253	8.17726411655428	0.143963102538273	0.253179324620476	0.568621086078327	0.569613311908666	0.882397663646592	0.170147837442409	0.405758892417729
BIRC6-AS2	0.444002350148318	0.135949248198862	0.0010910061966747	16.4362281472861	0.63942811369056	0.241420134952564	2.64861136713473	0.00808232148707962	0.202129018898774	1.46750413922747	1.79301574912086
TTC27	0.160729061146808	0.0466453156491204	0.000569433355068577	109.536161078418	0.168431430473949	0.0850647305745083	1.98003837003186	0.0476992173489024	0.398332811822137	0.445474267572382	0.474267979713086
LINC00486	-0.0886400981209957	0.11585169850638	0.444201907969975	105.799445135131	-0.18065757508033	0.183527887619178	-0.984360346669475	0.324938367676142	0.755253328364906	-0.454231916302422	-0.503149407295904
RASGRP3	0.00039635749252181	0.128938292500771	0.997547299412428	82.9158714190983	-0.0645610389618942	0.210003367637626	-0.307428588827673	0.758517170375989	0.94289312416387	-0.132994719445422	-0.178089691383331
FAM98A	0.09753965466985	0.213648938184399	0.648000474033597	18.6439843150913	0.056190359404536	0.340111703036261	0.165211484647281	0.868777526041415	0.970153589635536	0.217491384967226	0.160003214411855
CRIM1	0.318678129755899	0.426225825562314	0.454656588355872	5.49224263698222	0.421604658120531	0.684790063256238	0.615669941406223	0.538112379757477	0.868998606233648	1.01534326894416	1.18312993379854
FEZ2	-0.0321144036555124	0.0359921527737873	0.372252912601324	272.656372525882	-0.0968993573390158	0.0670550034827681	-1.44507273590579	0.148437456161638	0.604079651244246	-0.250291232507611	-0.268634034360401
STRN	0.0634023257788885	0.0637219528101196	0.31974402875759	107.546241796773	0.0538741306572748	0.118518405246903	0.454563411860307	0.649423362178494	0.910441442195047	0.094326331219814	0.153517985104021
HEATR5B	-0.0309853605914987	0.0535081309168306	0.562536806631775	322.506519539305	-0.105219041581767	0.0916323307385489	-1.14827420337026	0.250855384983311	0.700512994863054	-0.246217725464733	-0.291928391684483
GPATCH11	0.07181366438101	0.0522470321767166	0.169285805704065	52.7849193402867	0.0471775500854539	0.0996062916965049	0.473640261894313	0.635756459428942	0.902537498510234	0.124673842424543	0.134768170070426
EIF2AK2	-0.292741172907084	0.116497971929105	0.0119762446029454	154.466268620872	-0.487769399338194	0.189222379865561	-2.57775744964599	0.00994437728188653	0.212272753081791	-1.19061407221823	-1.36303451398688
CEBPZOS	0.00215931298735892	0.0637743242275619	0.972989860980691	44.4134282030077	-0.0511023021065352	0.129604300510769	-0.39429480275841	0.693363399941664	0.923185855485711	-0.126634101455378	-0.140406455302265
CEBPZ	-0.0216655583749998	0.0901074532604691	0.809988119803207	43.4935358657143	-0.0774243289076212	0.159725093078643	-0.484734911811884	0.627864398351757	0.900641403069224	-0.212592542177054	-0.214105730407902
NDUFAF7	0.027611320971868	0.0990350764059191	0.780395666694851	23.1738303228213	-0.00484424218432606	0.18836001713452	-0.0257179960907865	0.979482269799493	0.995731686317412	-0.0348050675727176	-0.0108881051454565
PRKD3	-0.116739694635562	0.0706705791119406	0.0985579241700219	235.545326933168	-0.237318518752006	0.123430148720214	-1.92269491054369	0.0545183763948165	0.418532134381086	-0.555613261224038	-0.661794883457777
CDC42EP3	-0.077562720775952	0.152620905237122	0.611309522126839	32.3888706534239	-0.223516589162095	0.259139387553682	-0.862534218638578	0.388393611373138	0.790850360591267	-0.414265527003466	-0.623150739010908
RMDN2	0.0376692500262752	0.095214406528557	0.692381300537974	40.4726379540481	0.0154848379024478	0.19686061775524	0.0786588911434808	0.937303944236688	0.985572011636208	0.0014832248279719	0.0460314655730819
CYP1B1-AS1	0.501734170858997	0.244504291340457	0.0401651453054772	7.25749473176428	0.639472963351763	0.409352948861421	1.56215550695409	0.118251359296034	0.560222051551001	1.67579644069835	1.79314132408301
ATL2	0.122903729496616	0.0483420021754769	0.0110100465435653	100.638407421589	0.127200405276948	0.0840867519131789	1.51272825246341	0.130348700038787	0.580545499419079	0.309003162273246	0.358824868441888
HNRNPLL	0.0235186301472711	0.0714847320176417	0.742154066960308	56.3322570824377	-0.00214004112328438	0.131923041266765	-0.0162218904501826	0.987057371706776	0.99737853928596	-0.0495712048704861	-0.00331658873280537
GALM	0.0292408586163596	0.0919746906798134	0.75054343604189	59.1836666263112	-0.00546197711250309	0.157968906841469	-0.0345762797357615	0.972417616216174	0.993978228645969	-0.028925811693961	-0.0126177066217457
SRSF7	0.144462571911902	0.0590137354761163	0.0143672279726378	166.135878682639	0.141934846293471	0.100884213865775	1.4069083839253	0.159454557197282	0.618216770791121	0.386785931783185	0.400079959860598
DHX57	-0.000316811072335235	0.076239376243736	0.996684417577021	51.9134530770122	-0.0613244234123273	0.131638496140505	-0.465854785722198	0.641319446904863	0.904614918322589	-0.135567780885061	-0.169027462946238
SOS1	-0.0812961541554055	0.0434753449251324	0.0614925730662454	324.104025176472	-0.172931409546349	0.0795165632302324	-2.17478475579538	0.0296462499754102	0.323172907498937	-0.427735489000537	-0.48151684824171
MAP4K3	-0.0730601979102662	0.0565728072452463	0.19655230126883	263.404506024953	-0.160409399518948	0.0965859368565872	-1.66079457050903	0.0967547119973416	0.521286903217923	-0.398020744861242	-0.44645636187191
MAP4K3-DT	-0.323610402522475	0.121053429492271	0.00751122490723807	51.149563805052	-0.541035265645982	0.207884858352997	-2.60257177907245	0.00925274439213518	0.206605844092833	-1.30198805630658	-1.51217408307947
SLC8A1	0.0173157677288614	0.0415459143687071	0.676834727606781	1989.78945361546	-0.0199439072021674	0.0696597321592536	-0.286304678240398	0.774644775320236	0.946367077651187	-0.0719506911387721	-0.0531657904681894
ENSG00000289013	0.0865536443115582	0.102301539460739	0.397517071559145	27.5107243021707	0.0678593667626236	0.176782399804055	0.383858160302376	0.701083578310794	0.925448135448689	0.177854641255656	0.192675371080958
ENSG00000288992	0.0971046744706129	0.147481773625443	0.510269484874861	6.66437200795584	0.065810235922816	0.268408314458109	0.245187024312867	0.806311622906017	0.956350225984511	0.215922007357477	0.186937991561072
ENSG00000287255	0.318500887107031	0.556792583599288	0.567303079622325	8.02797604596332	-0.00376836707437147	0.738905046497975	-0.00509993414205462	0.995930858926222	0.99920022177227	1.01470379007797	-0.0078757529315845
PKDCC	-0.10094409465592	0.340988735414395	0.767204484959047	18.455048234184	-0.166461324276421	0.52729716766059	-0.315687878649045	0.752239428008521	0.940980066766498	-0.498623860363784	-0.463401199402477
EML4-AS1	0.0924671729575853	0.200609579184328	0.644848113472382	12.8706479731211	0.0378899806583819	0.323724690107094	0.117043839460769	0.906825313337215	0.980153519489233	0.199190231859454	0.108763822478156
EML4	0.042958918622715	0.0621707909069334	0.489576638748775	490.185412320392	-0.00403040804744109	0.110010348567632	-0.0366366264621305	0.970774739429478	0.99369667009884	0.0205679727608718	-0.0086094437643288
COX7A2L	0.221907825557481	0.222889547657523	0.319446733194644	18.9398198398406	0.286656141957492	0.362703502057866	0.790331883566316	0.429333971226126	0.814284092724145	0.666202896660752	0.80528639260942
MTA3	0.0186796601432074	0.0507096462689964	0.712601072375244	85.0507092512112	-0.025763351227127	0.0964056892958392	-0.267238908982511	0.789285220119273	0.951010742870546	-0.0670298643495653	-0.0694597031443842
HAAO	0.0265948730087638	0.0913910595604177	0.771050694574463	31.9515264592421	-0.0134515864109426	0.160404203646584	-0.0838605604163608	0.933167297287671	0.984722239898142	-0.0384723395027226	-0.0349878841966714
ENSG00000288886	0.0799313543568196	0.136462141009118	0.558050151552639	6.89746621475784	0.117899197671527	0.251926558042138	0.467990348408631	0.639791491779247	0.90386701231134	0.153961890278812	0.332782335193717
ENSG00000289082	-0.0523687181168851	0.141277488730175	0.710876001321503	6.19765391986537	-0.229098432421388	0.280622703262312	-0.816393077816082	0.414275354431277	0.80719469312122	-0.323367357977769	-0.638779391206728
LINC02580	0.0204295566661263	0.121776080514027	0.866769498574971	15.3545360269155	-0.0728918033932414	0.225625996185552	-0.323064738219686	0.746646214364158	0.939413286186872	-0.060716362201048	-0.201415072225234
ENSG00000286796	0.292413273590418	0.223336463103549	0.190434504631546	7.36746064185322	0.231606717530086	0.371316167272213	0.623745309102833	0.532794862005194	0.865711398026674	0.920581536659185	0.651153023399606
ZFP36L2	-0.0620614455513162	0.0729176471353312	0.394704389714007	625.481854363947	-0.128365270499361	0.119803536316392	-1.07146478681863	0.283960495715229	0.727820940309792	-0.358338028917897	-0.356735722272926
THADA	0.087421575080246	0.036100359584647	0.0154512367760867	286.667670262211	0.0669341296727574	0.0704322857807027	0.950333060056618	0.341943045543196	0.764235997661454	0.180986073715293	0.190084791588759
PLEKHH2	-1.2112312615059	0.437288975267135	0.00560795963879745	14.5142344963286	-1.71045850619187	0.621800729009316	-2.75081457192413	0.00594472833098075	0.172920750518787	-4.50446096076874	-4.78645253326178
DYNC2LI1	0.0078851430224573	0.234686921948691	0.973197269235679	9.27828547461933	-0.108648794156906	0.422605471263297	-0.257092729614035	0.79710718989348	0.953742490209291	-0.105975714084943	-0.301531386183715
LRPPRC	0.172222622036504	0.0435895026176352	7.78216149165023e-05	110.040444057249	0.178550374891827	0.093860285002655	1.90229951770098	0.0571320087109724	0.425383417643766	0.486942217488736	0.502600101478158
PPM1B	-0.0656072636979984	0.102925235577977	0.523847128397757	119.08242633402	-0.148329708927789	0.171769125043578	-0.86354115671345	0.387840001074278	0.790716161675314	-0.371131088504064	-0.412634329594667
PREPL	0.336241713848253	0.404034971126543	0.405290740873844	6.86462980806121	0.291817153427538	0.651274187709418	0.448071118024624	0.654101871423726	0.911787114493282	1.07871143068996	0.819736754165109
CAMKMT	0.0505294311116669	0.0503884563246853	0.31595845004555	267.245139931868	0.0158483754266699	0.085289693092371	0.185818178633914	0.852587348315943	0.966236281239816	0.0478818431745614	0.0470493374950025
SRBD1	0.0951060179347996	0.0428068919048105	0.0263005121504209	174.313675462935	0.0825412903419358	0.0831094620449126	0.993163573809806	0.320630246690168	0.754250242999625	0.20871099678186	0.233783418463807
PRKCE	-0.354944237569086	0.179119270854328	0.047523095157059	217.955104072414	-0.572871523516307	0.268376485308368	-2.13458166000673	0.0327951968398026	0.340948583441947	-1.41503830373382	-1.60131270241339
EPAS1	0.414787899295434	0.283157828862557	0.142957843822694	5.68112638685198	0.59124736004056	0.496078524975608	1.19184227954562	0.233323094202092	0.688007687988619	1.36210047917576	1.65811403182978
ATP6V1E2	0.0598003226456959	0.286244522485205	0.834515826314367	8.65240219174936	0.0425576822142655	0.460906184115487	0.0923348040902009	0.926432036806714	0.984722239898142	0.0813305601999122	0.121832961252222
RHOQ	-0.0738008699019007	0.0410813943914758	0.0724222083653835	252.956908032186	-0.163440790118989	0.0773858348230409	-2.1120246424004	0.0346843357249635	0.349411781902874	-0.400693036707808	-0.454943979161924
RHOQ-AS1	0.109020658398841	0.0651450232506281	0.0942275116435968	40.2452414967136	0.0344432123275344	0.151087477279737	0.227968677137704	0.819670591413747	0.959160507830452	0.25891402954121	0.0991131854143704
PIGF	0.158621892359388	0.0808787556102118	0.049852125968858	60.5050124606585	0.174300080319062	0.141464995370472	1.23210748964859	0.217908934018317	0.676216220361405	0.437871752513678	0.490699664199322
CRIPT	-0.0955875795081887	0.176747236230993	0.588635013321494	13.2750918568292	-0.186616868104777	0.301758679266155	-0.61843082213446	0.536291385591273	0.867926576512095	-0.479297934829997	-0.519834884419789
LINC01118	0.180867914612967	0.164799760127606	0.272422409187554	12.1400157798223	0.165243428033999	0.296784294441316	0.556779557169837	0.577678052776937	0.884412485281234	0.518133817986924	0.465341863550571
SOCS5	0.173556332256626	0.226598134928529	0.443723146542358	9.1149181346078	0.194290883608569	0.383234459888287	0.506976548155938	0.612171273732284	0.895770852406997	0.491754149068662	0.54667209072824
MCFD2	0.248956028119704	0.115149578002096	0.0306164087286254	31.2305484483326	0.295476114799663	0.201631627497016	1.46542543185114	0.142804883055164	0.598157433258008	0.763790887009616	0.829981512397559
TTC7A	0.144638635462183	0.122635129580338	0.238229965978125	525.189161263989	0.151959457469497	0.190624313416761	0.797167238248716	0.425353910387268	0.812223419358545	0.387421156545572	0.428147957149413
STPG4	0.122411256676547	0.122657098999845	0.318281446524313	24.7533339727328	0.154788466172883	0.204485887869856	0.756964051579919	0.449071399683405	0.825728406765686	0.307226355378169	0.436068923581165
CALM2	0.311960151659013	0.119147446355235	0.00883769178614243	127.038644330347	0.402428003177528	0.193459965010201	2.08016166629777	0.0375107069819753	0.362050038939818	0.991105281958722	1.12943704840904
MSH2	0.415797340325596	0.196468995642997	0.0343149727264996	15.4364488181293	0.545404002372517	0.321148679184748	1.69829128289443	0.0894527991611453	0.506493206748028	1.36574247059026	1.52975681017374
MSH6	0.0256786831202147	0.137948854207822	0.852329952815096	22.7633039518725	0.0171402822470461	0.230269560423058	0.0744357274819801	0.940663681223897	0.986255143534587	-0.0417778874331545	0.0506665588011453
FBXO11	-0.0908912627470173	0.0191333871467367	2.03013597119679e-06	530.355752893608	-0.177861187513248	0.0531417643685966	-3.34691912522108	0.000817150467261604	0.0756444917461797	-0.462353958101411	-0.495319777071537
ENSG00000230773	-0.0125396216527781	0.183991613887246	0.94566366228291	6.72843464737348	-0.103301411658786	0.329536926632716	-0.313474464650574	0.753920218016774	0.941228578100452	-0.179666811799084	-0.286559202741983
FOXN2	0.0323647668110096	0.0772692211483106	0.675320524799273	122.3289106427	-0.0137445351347301	0.136085650624701	-0.100999150693962	0.919551134377886	0.983520827845235	-0.0176549731955825	-0.0358081139133804
PPP1R21	0.118135881563662	0.0626131986847512	0.0591930372306593	173.786158714673	0.119417453151811	0.103285886348096	1.15618365077827	0.247606045724832	0.699514336456824	0.291801106166354	0.337033312110033
ASB3	-0.0535862216853063	0.0798263489100825	0.502039059847913	115.348707682004	-0.143776604482188	0.146098552391152	-0.984106975250878	0.325062917666896	0.755253328364906	-0.327760024226533	-0.399886052280886
ERLEC1	0.0814383213271614	0.176527692172825	0.644558609226863	32.6890707906614	0.0528892001230431	0.293541466695692	0.18017624807289	0.857014204558799	0.967601311721694	0.159398919886213	0.150760269410209
PSME4	-0.0344005479760614	0.064462295560973	0.593581089496993	227.440900865644	-0.0928854416490918	0.114399056270234	-0.811942376776932	0.416824696836661	0.807806844365449	-0.258539478555629	-0.257395436401435
ACYP2	-0.132274630349534	0.08266973999301	0.109590408826114	215.136861236453	-0.244556076960338	0.137490609877654	-1.77871112200285	0.075287134824181	0.475781172109194	-0.611662203960167	-0.68205938654942
RTN4	0.0295325947284688	0.0431806112543697	0.494018209788207	470.963269602694	-0.0143362133834463	0.0745608277825588	-0.192275405327512	0.847526482651667	0.965164730850062	-0.0278732485586681	-0.0374647590629234
CLHC1	0.699463259624206	0.197644609981479	0.000401653667400056	20.2564719017624	0.978842835388301	0.323093791803745	3.02959345001241	0.00244883131757192	0.124689087939264	2.38918892442141	2.74334602339415
RPS27A	0.142160356735405	0.0632789524001251	0.0246677632147868	112.918946101963	0.182916309568234	0.108411818561286	1.68723587516272	0.0915580056898351	0.511449396957944	0.378479703230357	0.514824320503591
MTIF2	-0.156042442016901	0.0620726150871673	0.0119414676722802	41.6658860761917	-0.262215272152623	0.11730302096869	-2.23536674492478	0.0253932814730582	0.309729063332321	-0.697414777362145	-0.731503522992844
ENSG00000240401	0.119607212158717	0.140880072082027	0.39588116999028	13.1638763321788	0.187541293023787	0.255885885594542	0.732909877338647	0.463613398363615	0.831350110843746	0.297109562267267	0.527773852491596
CCDC88A	0.0372916689719313	0.0565633067232922	0.509709035072884	360.09141147321	0.00339819080522565	0.0973239416615013	0.034916288296715	0.97214649235006	0.993978228645969	0.00012093924901475	0.0121899557131278
PPP4R3B	-0.0014352415357288	0.0332292987570144	0.965548442300913	125.48531328806	-0.0382816963423529	0.066593688832635	-0.574854719920434	0.565389555456441	0.880184493714175	-0.139602998419994	-0.104509928094246
PNPT1	0.0993097289793377	0.0820356223608133	0.226060875868633	54.92108455648	0.106345058785796	0.146142836036611	0.727678904213647	0.466810166983833	0.832619143410952	0.223877687134022	0.300431799773963
ENSG00000285755	0.0950259338620609	0.075596299018822	0.208746996729982	60.7958502821202	0.0929220032598765	0.131140070869286	0.708570634771857	0.478590964580092	0.835563376414414	0.208422059145448	0.262848468162046
VRK2	-0.00680040856016523	0.0467759521118504	0.884408818353847	155.341627718259	-0.0778884896841643	0.085399960625082	-0.912043625243645	0.361745752986898	0.775775137099493	-0.158960139309348	-0.215405338261894
ENSG00000287875	0.253041759840141	0.0852935169935458	0.00300997492877	18.1107281620885	0.267584304930179	0.165632306451112	1.61553208225811	0.106195518505677	0.538689056451057	0.778531916354719	0.751886987826965
FANCL	0.249017914080806	0.199350422805408	0.211611438500288	20.2629116561278	0.286026611582852	0.333841171137779	0.856774527264063	0.391569505979967	0.792312563190317	0.764014167154046	0.803523764958497
PAPOLG	0.011833333662648	0.0814349500366925	0.884465915368319	101.474035107696	-0.0405812248709211	0.143984481381095	-0.281844435467401	0.778062796927802	0.946745779629995	-0.0917309231712378	-0.110948398312398
REL	-0.0304714684067547	0.0415141749242858	0.462947798321964	302.274240040813	-0.104982824480904	0.0758014358084852	-1.38497145022617	0.166061197361106	0.622341496652368	-0.24436363902591	-0.291267005339399
PUS10	-0.0667644068484635	0.0874969511228938	0.445434543221466	40.7302161651197	-0.117918336714551	0.157755270845724	-0.747476366921956	0.454776063211565	0.827321068979173	-0.375305978659521	-0.327485260185207
PEX13	-0.0517757231085379	0.062167796442947	0.404935920118921	45.0205984637113	-0.1360687103846	0.121840028157719	-1.11678167218135	0.26408768712805	0.712383571140819	-0.321227874179599	-0.378304651582676
SANBR	-0.119542755533529	0.3588586946971	0.739044234761066	17.4546094476511	-0.216051012398819	0.521948726474089	-0.413931486830718	0.678924283534728	0.919647949756053	-0.565726505504458	-0.602247804755245
C2orf74	0.160257653478291	0.221822099393059	0.470011544446122	14.075399199701	0.193651456725954	0.351834651549376	0.550404730952933	0.582041804492648	0.885523764341931	0.443773462245305	0.544881753757311
USP34	-0.015357688462536	0.0225303742399915	0.495464252727496	538.480311435179	-0.0757653282045936	0.0456335502313228	-1.66029878938914	0.0968543591592839	0.521573498628508	-0.189834196341567	-0.209460679700491
XPO1	-0.0351611799460149	0.0467326481615822	0.451816522555712	270.073689743621	-0.107687188045407	0.081724096451799	-1.31769199931041	0.187606773921017	0.647111475132826	-0.261283784583806	-0.298838976746927
CCT4	0.0720765655940215	0.0800879944515759	0.368137722930056	72.3305518569825	0.0637688966687054	0.13678984077745	0.466181525662087	0.641085571913707	0.904398643227428	0.125622371295511	0.181222427770733
COMMD1	0.0664518755537893	0.03845052927936	0.0839445860051556	217.987283668977	0.0522634981647928	0.0716358315479297	0.729572017738422	0.465651831684783	0.832270608915326	0.105328889830383	0.149008360976117
ENSG00000229839	0.385048732163654	0.186546177735483	0.0390088626896536	9.15238715115295	0.473576740649088	0.331709074179023	1.42768702309753	0.153381962966373	0.609834518479615	1.25480368012366	1.32864702627134
B3GNT2	0.0760692786512128	0.112241593079717	0.497944123052519	22.0754859259783	0.0779587319907754	0.189912320299162	0.410498549372521	0.681440267399216	0.920795283053548	0.140027795921958	0.220952672899948
ENSG00000228541	-0.262767778758503	0.216708545529747	0.225305742390967	6.47218679309815	-0.536715887172907	0.405975334327174	-1.32204063102112	0.18615462142826	0.646567353969263	-1.0824721987549	-1.50008021717856
EHBP1	0.165812588513033	0.0765194477577507	0.0302398914705823	126.546680768298	0.171154303633615	0.132684640425029	1.2899330554415	0.197073902554703	0.653498457733079	0.463815272613734	0.481891776299438
WDPCP	-0.139071486681741	0.0996680683881345	0.162911387316164	124.901754991508	-0.275646018826867	0.173217501375804	-1.59132891675211	0.111535572358069	0.549185771383099	-0.636184778006415	-0.76910838911882
MDH1	0.712039144425913	0.353114468471841	0.0437525053685174	6.91379805131341	0.968763544892569	0.566204824192382	1.71097720029917	0.0870853217849004	0.499872091704517	2.43456182200431	2.7151249289956
UGP2	0.155848021286914	0.050332359885499	0.00195900332644474	105.856280061023	0.163821751332381	0.0944432024398255	1.73460606057656	0.0828106052817316	0.489913276656952	0.427863823046762	0.461361298408852
VPS54	0.10174121801194	0.0427555611320648	0.0173313465796829	192.066495615374	0.0998981897453342	0.0780391249845896	1.28010391922079	0.200508590483709	0.658085487854747	0.232650326561767	0.282381154260472
PELI1	-0.172939489313692	0.0718226376404682	0.0160459457086606	708.689086233176	-0.306924336207072	0.120108895554563	-2.55538388551447	0.0106070743995911	0.217328889340527	-0.758378121774038	-0.856684825951186
ENSG00000225889	-0.216859382965603	0.101905060156579	0.0333326781499836	161.211665303081	-0.377442211756986	0.167609035133479	-2.25192043768047	0.0243273003405422	0.304702643834718	-0.916837973143678	-1.05412844795235
ENSG00000288932	-0.212020780671323	0.119046119329637	0.0749129418170328	191.067584411601	-0.374956872627317	0.195049155512302	-1.92237116660404	0.0545590709746744	0.418532134381086	-0.899380640335338	-1.04716972499259
AFTPH	-0.0204106001222044	0.0261310417455709	0.434751707268203	238.57374466391	-0.067688137025257	0.0615261845978765	-1.10015170723902	0.271266027903403	0.719123073076835	-0.208064742091992	-0.186845280844419
SERTAD2	-0.0176311837749246	0.0716453866867566	0.805612881960301	129.095869753019	-0.082169905989873	0.116152789987689	-0.707429464230538	0.479299632040639	0.835908087690633	-0.198036805668126	-0.227392913555419
LINC01800	-0.146149361145539	0.173701864964187	0.400134808858453	5.68371416703803	-0.286833498127122	0.294167227520997	-0.975069522680422	0.329525775276368	0.757568004934099	-0.661721245476836	-0.8004323111298
LINC02245	-0.25414324524558	0.0532276642654948	1.80023792281025e-06	206.950726768894	-0.430948676265849	0.093541169270285	-4.607048208053	4.08425338711021e-06	0.00616583343388013	-1.05135549548094	-1.20394167007118
SLC1A4	0.195749732081386	0.12406508751806	0.114611865780416	49.3161865195602	0.221528320739408	0.204994191063323	1.08065657660991	0.279849905678324	0.723733705624879	0.571826356562852	0.622934431293724
LINC02576	-0.218525859418241	0.114338530464222	0.0559765695064185	12.3880866219026	-0.452135185387232	0.245063008338022	-1.84497525127738	0.0650411388244265	0.449856781762707	-0.922850501614011	-1.26326196390966
CEP68	0.0174118532870861	0.158856124370935	0.912720509411598	41.2250263240468	-0.0366813182711464	0.257784014729064	-0.14229477459919	0.88684717379487	0.974310021051597	-0.0716040212812417	-0.100029015410956
ACTR2	0.032758890108702	0.027952392347154	0.241215925921278	353.991808655436	-0.0114918113487849	0.0552158561742519	-0.20812520433476	0.83513120782188	0.961951696989346	-0.0162330043796146	-0.0295006927071025
SPRED2	0.0752814928804406	0.0599751454184354	0.209401988069609	153.776316954774	0.0420125364692285	0.105025591025428	0.400021899986801	0.68914038662758	0.922141805585529	0.137185520912436	0.120306602870333
ETAA1	-0.15681409304908	0.132321074971379	0.235976754552587	14.0847310567912	-0.303214438868616	0.250071694321456	-1.21251003513755	0.225317203571877	0.681168971918426	-0.700198839382817	-0.84629745165715
C1D	0.357224150155553	0.151348308781371	0.0182612229030802	23.4930818826574	0.50862228851803	0.257096063725133	1.97833557289236	0.0478908626014138	0.398332811822137	1.15441456797392	1.42677136499112
DNAAF10	0.193766710572088	0.141200579302217	0.16997633420314	15.0517166038326	0.285313992460883	0.270642728661178	1.05420897089045	0.291787253762889	0.733121789609471	0.56467175605046	0.801528496390753
PNO1	0.0749236419647719	0.141353660938452	0.596081512151951	17.478872780432	0.087391813626569	0.248414825812227	0.351797898297049	0.724989834854331	0.932224675417365	0.135894420270008	0.247364441409416
PPP3R1	-0.0781580039128368	0.0353044584397123	0.0268406028368749	321.216920906953	-0.164290664640049	0.0695352588955062	-2.3626958071291	0.0181425544750597	0.267639532825645	-0.416413266206599	-0.457323550332722
ENSG00000289156	0.205381446386973	0.104479436269939	0.0493263959399931	40.1012059324846	0.223403689707701	0.189096613191772	1.18142618176422	0.237433462219966	0.693536300960548	0.606576896475228	0.628185293416283
CNRIP1	-0.0270077717219219	0.170897446114264	0.874429247708374	16.6676024854012	-0.0617259702256227	0.300869840114834	-0.205158384110762	0.837448382490604	0.962379602028075	-0.231866867831104	-0.170151757412029
PLEK	-0.0115980282914946	0.0953792889728624	0.903216587796224	151.675609699066	-0.0709987065026722	0.158653234913933	-0.447508722662906	0.654507791313214	0.911787114493282	-0.176269609946498	-0.196114573536663
APLF	-0.211675556111859	0.0919655281145644	0.021353016638851	38.9021605974671	-0.352616750885506	0.1670675621317	-2.1106236685703	0.0348046716193077	0.349411781902874	-0.898135094687721	-0.984619420998701
ARHGAP25	0.00989172718176844	0.0687655992196202	0.885621264834923	545.340691497392	-0.0425676858995611	0.11873677723472	-0.358504642714133	0.719965694092783	0.929788633567971	-0.0987361012077998	-0.116510308074998
ANTXR1	-0.0848892145419878	0.326182010303213	0.794670119148764	20.6409330098255	-0.17465363363039	0.487038215964572	-0.358603550820938	0.719891690079016	0.929788633567971	-0.440698995226951	-0.486338918651504
GFPT1	0.0754101108393916	0.055333754964951	0.172938318283034	75.5993442417885	0.080167762728207	0.0993071569893863	0.807270746224013	0.4195105142198	0.809604930726304	0.137649565357087	0.227137757554146
NFU1	-0.0840360016165367	0.0746214760932115	0.260096212642069	27.2357413645257	-0.150379710657296	0.141955286485252	-1.05934561776901	0.289442406752109	0.73017852156577	-0.437620663698529	-0.418374147526307
ANXA4	0.00900781100681619	0.0703965499876045	0.898182106742472	197.437032873687	-0.0378101183411856	0.121295015267554	-0.311720298297366	0.755253100265647	0.941362862894496	-0.101925207875868	-0.103189552687578
GMCL1	0.139918474369184	0.116556866920567	0.229972001826305	18.2094280878075	0.267138691912368	0.247662461075697	1.0786402216633	0.280748143637384	0.723987174267467	0.370391151164293	0.75063931200631
SNRNP27	0.0806475891313571	0.187403064002174	0.666946181718229	12.5800843425162	0.0678070861452214	0.311276257410153	0.217835715159847	0.827557116038612	0.960989895426779	0.156546014384815	0.192528990118969
MXD1	-0.256511078744835	0.286275286672498	0.370237051263062	28.6663449687134	-0.450653927806412	0.466275308691088	-0.96649751639535	0.333795289095118	0.759289608176658	-1.0598984702735	-1.25911457773852
PCBP1-AS1	-0.14259710862296	0.107473278976121	0.184570041289073	91.0892696960473	-0.24383169851357	0.180273816710181	-1.35256302309042	0.176195272113278	0.635298816727002	-0.648904971120243	-0.680031192944405
PCBP1	0.204428592630305	0.126673884185886	0.106566912131294	36.7473132628249	0.273617922726495	0.218126184536815	1.25440200271011	0.209695924996948	0.66755481878813	0.603139067917279	0.768780567535449
C2orf42	-0.155314103798416	0.152882630716063	0.309675017525549	12.4574062857871	-0.248733891435673	0.263294179970719	-0.944699542782659	0.344812290535774	0.76538757416367	-0.694786984891547	-0.6937568861639
TIA1	-0.142121155078837	0.106394426024137	0.181616248472104	46.748236565043	-0.232508682019469	0.192934909195269	-1.2051146316095	0.228159052104241	0.683074992004315	-0.647187764597425	-0.648327779148398
SNRPG	0.206245769174657	0.0862906081959864	0.0168424111785294	22.5467527901567	0.263780975090005	0.166399846025045	1.58522367292518	0.112915523733551	0.551579691472975	0.609695311596113	0.741238011046922
FAM136A	-0.0707255882025476	0.0921094218321537	0.442580378081275	18.1016655526168	-0.134043855738001	0.171805307381045	-0.780207886364692	0.43526852108705	0.81803904933903	-0.389597639144656	-0.372635243190368
TGFA	0.0381845037126113	0.11541401945008	0.740759261277587	45.8788344649005	-0.00859664276219714	0.197395006346804	-0.0435504571331133	0.965262743676234	0.991970724801667	0.00334222346766738	-0.0213944846345794
TEX261	0.114894053945536	0.107171409825834	0.283693618644012	18.3211034507789	0.193062341343028	0.196607565213192	0.981968019051962	0.326115603919556	0.755813624971514	0.280104822778112	0.543232284398308
ENSG00000236469	-0.0927957024290097	0.244190374346135	0.703935200665136	24.0512629516656	-0.196965130390398	0.375675984395337	-0.52429523997234	0.600073207125909	0.892282077818792	-0.469225040972028	-0.548809075306253
NAGK	-0.00166171981542598	0.0646309584791464	0.979487933429024	150.476285096318	-0.0579755601564297	0.10925592460311	-0.530639966363703	0.595668294698944	0.890848840030074	-0.140420115939078	-0.159650951165718
MCEE	0.0280298514029432	0.0804734160228384	0.727605930139827	29.5928139520503	0.0150713052121045	0.15670072252643	0.0961789133394867	0.923378477882281	0.984012093114338	-0.0332950395560866	0.0448736117443816
MPHOSPH10	0.0388133437863857	0.0772395779518733	0.615311701849494	35.4572385410008	0.0157441035967774	0.147277492337246	0.106900948318195	0.914867560854539	0.982225156204054	0.00561103371150166	0.0467573858783928
ZNF638	-0.0643420176287795	0.0355692311823566	0.0704628912927342	448.689040498354	-0.150105678102341	0.0647057527665767	-2.31981967111705	0.0203506344854137	0.278654785368568	-0.36656617070933	-0.417606881357627
ENSG00000281195	-0.458503792843825	0.164874948964063	0.00542053463692134	6.12361642430708	-0.704049253853248	0.317652023985603	-2.21641670976778	0.026662976344054	0.312490933676804	-1.78867381084137	-1.96859838709464
EXOC6B	0.0604427026496054	0.0430148044698417	0.159973567409138	242.708275537315	0.0437883061236081	0.0789849447154083	0.554388007504244	0.579313331666528	0.8850259843997	0.0836482215482999	0.125278595995002
SFXN5	-0.0201569477064441	0.103471142471598	0.845543702689228	79.528017475359	-0.0782819420176778	0.169095770713774	-0.462944411248373	0.643404212938921	0.905820884070865	-0.207149582223449	-0.216506968922318
SMYD5	-0.057646248740645	0.23722565052921	0.808004040087177	6.38671539286958	-0.126782043167557	0.393944333046692	-0.321827305363295	0.747583527210373	0.939436803975161	-0.342408312968864	-0.352302830096227
CCT7	0.191856716523297	0.1608526259956	0.232967913799546	17.889548551958	0.245061214393308	0.260785217010232	0.939705161215839	0.34736881700356	0.766258757822391	0.557780633419627	0.688824387889274
FBXO41	0.0502181903147566	0.161687301291251	0.756113593336835	13.0191568244127	0.0160472648811799	0.28084113243304	0.0571400091651676	0.954433665764349	0.98961698560517	0.046758908524276	0.0476062098336834
ALMS1	0.101483444408838	0.0708350613902563	0.151951452295241	69.7275522333805	0.0942194599389071	0.121303911611988	0.776722355337432	0.437322594563913	0.81851276742184	0.231720297742517	0.266481228566408
TPRKB	0.338992123473563	0.149580943440315	0.0234343175797384	12.6125863311788	0.469754097212542	0.260686777149112	1.80198666902021	0.0715475029849115	0.467327145732744	1.08863471292481	1.31794397318239
DUSP11	-0.0226592044342484	0.0768065660901808	0.767981273918485	22.0366674510035	-0.111551690338692	0.151095547527788	-0.738285754702179	0.460340821152597	0.830601739870334	-0.216177546460318	-0.30965923081822
STAMBP	-0.0197872780850419	0.0632947970699641	0.754568677650457	55.9173398740745	-0.0529910809357366	0.116757759916956	-0.453854895584039	0.649933269346083	0.910701453665021	-0.205815840531642	-0.145694863812709
DGUOK	0.017092026749666	0.0555695083549117	0.758402524400539	50.7314765849164	-0.0197935658021393	0.104396251210643	-0.189600350324853	0.849622312670627	0.965668624425116	-0.0727579326724057	-0.0527448482556399
DGUOK-AS1	0.0103811743440595	0.145315255730213	0.943048383477303	6.27837851902784	-0.0419651317443997	0.278060513183307	-0.150920859865978	0.880038145169051	0.972384863058038	-0.0969702106707093	-0.11482321137903
TET3	-0.0207236482355614	0.05053982451662	0.681772271414942	277.958615301739	-0.0865349791739826	0.0884298507436038	-0.978572037002354	0.327791481484327	0.756922287284974	-0.209194197411425	-0.239614720480965
MOB1A	-0.0110764358938746	0.047606915174089	0.8160219901844	122.010316176289	-0.073316284823248	0.0902341414518942	-0.812511579803023	0.416498144741223	0.807806844365449	-0.174387741687493	-0.202603581526729
MTHFD2	0.206826319586435	0.0490881296810129	2.51591445763602e-05	90.1127856776883	0.298972804307618	0.0961386128185088	3.10980984167123	0.00187207823638791	0.105626605216902	0.611789896175303	0.839771924205632
SLC4A5	-0.59294331678451	0.307696403291525	0.0539746290635856	9.47662970553358	-0.898865854485692	0.518183104895842	-1.73464909603019	0.0828029777331351	0.489913276656952	-2.27372204776757	-2.51406710626497
RTKN	0.354668538428795	0.329533494656571	0.281804453592135	6.46847064218721	0.445964883804367	0.545701289116525	0.817232600872853	0.41379551526795	0.807078231561302	1.14519410269707	1.25133634464508
INO80B	-0.0963028223429923	0.245960705653936	0.695400027960665	5.93417562443609	-0.202223146385253	0.41986968028626	-0.481633125419727	0.6300665901651	0.900718612648515	-0.481878480088018	-0.563531040686922
WBP1	-0.380075988583076	0.215050958686884	0.0771652130603368	11.5691188870943	-0.615607178707576	0.359526583459558	-1.71227165675448	0.0868466174126015	0.499872091704517	-1.50571187325333	-1.72096864048237
MOGS	0.170631658995072	0.0837457291215085	0.0416002776349108	34.045708324236	0.18153455799126	0.157443829083018	1.15301157910443	0.248905631865038	0.699514336456824	0.481202136033211	0.51095554207066
CCDC142	0.0696626531445987	0.0729966954833026	0.339918590594967	30.5333484362174	0.0658703097536228	0.135255327944459	0.48700713498452	0.626253274659973	0.900371758955902	0.116913146929295	0.187106192810039
TTC31	0.00235028366596587	0.081694600246528	0.977048710722932	21.3913280263501	-0.00822308309003914	0.163539962142663	-0.0502817964630919	0.959897829736761	0.990244535465167	-0.125945092834641	-0.0203485516122178
AUP1	0.0414291184312418	0.0638830847675828	0.516652117588547	52.4762218955096	0.0378088009922191	0.124025171627313	0.304847802233501	0.760482072299532	0.943606222541623	0.0150485625162268	0.108536526814538
HTRA2	-0.00906510571329684	0.188739702148158	0.9616925962104	7.28548497807995	-0.0740345288524514	0.348482241008834	-0.212448498489123	0.831757152871285	0.961033992827924	-0.167131005503303	-0.204614599321873
LOXL3	0.0035842587373113	0.0642282637402684	0.955497145784607	123.896677368301	-0.054367574976253	0.106042886039369	-0.512694222185433	0.608165231963393	0.895303425263535	-0.121492998575284	-0.149548921622919
DOK1	0.124480276030832	0.0624494695773051	0.0462290474536623	31.6080326071663	0.118911758514288	0.121192381634657	0.981181794683727	0.326503100182597	0.755871506979423	0.314691229996476	0.335617413232189
M1AP	-0.0293554307225706	0.143312965123668	0.837701479513987	13.7681613523325	-0.087266919016947	0.264846862404442	-0.329499538807764	0.741778142484715	0.936688445002147	-0.240337054468116	-0.24166408530591
HK2	0.092992588829264	0.12008122901723	0.438685987807918	137.444019868783	0.0631303240809549	0.194108243570838	0.325232576008118	0.745005055599577	0.938191651443702	0.201085894940821	0.179434482747533
POLE4	0.0476176418284294	0.218421104569183	0.827422544126913	6.39082130313921	0.00907185960503198	0.395131845385234	0.0229590697661621	0.981682921930279	0.996324310533596	0.0373763146161731	0.0280757110500969
MRPL19	0.135960103114445	0.182755871309239	0.45691045670654	20.12384002143	0.171906349256869	0.294615740811059	0.58349343040403	0.559561178314217	0.878100122474967	0.356109629317655	0.483997435476031
GCFC2	0.22176899547538	0.108080666214315	0.0401809319853881	36.3743260151036	0.256919829692314	0.189320753180106	1.3570611006808	0.174761797074273	0.634114544655802	0.665702007602374	0.722027429505254
SUCLG1	0.153812409557983	0.108707484175256	0.157091909988089	21.1332988794651	0.187129905921483	0.215270900093205	0.869276366849688	0.384695986137889	0.788390064101082	0.420519480763759	0.526622006113782
TMSB10	0.0242036276330796	0.0998103856646779	0.808395791096915	108.213318807123	-0.00533410761416448	0.156105680651668	-0.0341698495012935	0.972741709107404	0.994078812219708	-0.0470997826796661	-0.0122596836850283
ENSG00000287625	0.0263558453582395	0.181492954378493	0.884539618089961	7.81367859315995	-0.0277322656558868	0.346959733851534	-0.0799293489997706	0.936293447373084	0.985545516156709	-0.0393347342588555	-0.074972484027148
KCMF1	0.103284777350571	0.0328159856281242	0.00164733834031078	155.687154779434	0.0959124407328045	0.0689054058702887	1.39194362940631	0.163939468654682	0.621700896874725	0.238219378830385	0.271221420430085
TGOLN2	0.130232879043784	0.0511970786283013	0.0109667643161462	132.0499992702	0.154172209264682	0.0928956187180425	1.65962842373252	0.0969892266049789	0.521799250752613	0.335446212366096	0.434343460426048
RETSAT	-0.0561072697461474	0.166391259579186	0.735965516580602	7.99388761166765	-0.0650766481213524	0.314405094091235	-0.206983440613301	0.83602279093994	0.962167903494288	-0.336855786255984	-0.179533350018628
ELMOD3	-0.0541035531615734	0.0447103039893613	0.226243832980078	76.0694939021665	-0.128404877704411	0.0894253951475171	-1.43588828981514	0.151034131167351	0.607356516938207	-0.329626519384463	-0.356846618835839
CAPG	0.133728532558961	0.106976999798909	0.21127467952008	40.5415340575736	0.156518889513537	0.179052207387438	0.874152247533353	0.382035347365363	0.786774189328374	0.348058281531034	0.440913951161899
GGCX	0.202915957194472	0.106502688314013	0.0567454951204726	25.9290801116549	0.290086747947939	0.182554480869134	1.58904205783856	0.112050897755063	0.550594083148294	0.597681586889702	0.814891776593701
VAMP8	0.25888359602184	0.0979334813831086	0.0082062581812753	27.2676615604655	0.331050392943359	0.173995370378836	1.90263908874455	0.0570876549671932	0.425335228912837	0.799608845648181	0.929586247679133
VAMP5	0.0990887017875154	0.152326603916977	0.515368259169802	6.30473338846742	0.209356246059341	0.307536845589918	0.680751750762591	0.496028584674436	0.846139286076361	0.223080236752143	0.588853731990752
RNF181	0.225100420100989	0.134588783446647	0.0944247727222056	7.30713470919763	0.313462069180744	0.265327692136547	1.18141482578239	0.237437971223045	0.693536300960548	0.677721550618734	0.880340544777011
TMEM150A	0.105044128001994	0.131114101723853	0.423035694728782	17.4964846807214	0.128000425761946	0.235912471034116	0.542575918945107	0.587421822891351	0.888771355265339	0.244566990801877	0.361064852857208
USP39	0.0628035265856503	0.0769188629808343	0.414219612474633	41.0023638854525	0.0337512736014795	0.138958410282507	0.242887591566873	0.808092478281093	0.956564225984219	0.0921659063355282	0.0971758200696295
C2orf68	-0.0239456971344811	0.070120173576573	0.732730877517725	35.913809361714	-0.0830076558562835	0.13379046940433	-0.620430261033205	0.534974554664015	0.86776860730534	-0.220819120588039	-0.229738536798677
GNLY	0.339093494540849	0.512057417203403	0.507831700382276	25.7448635553306	0.449034792455539	0.707912101184459	0.634308682821253	0.525879391078691	0.861792699796368	1.08900045252296	1.25993180896634
ATOH8	-0.0309477467039491	0.271354261345256	0.90919876185769	9.09225803991845	-0.122992944837612	0.450920632279337	-0.272759630039329	0.785037993774068	0.949316811426519	-0.246082017234704	-0.341693700247252
POLR1A	0.359153606662137	0.068390913117838	1.5088078967726e-07	48.1307317633165	0.480052966371508	0.127778274779168	3.75692164572698	0.000172016326420884	0.0429466480221058	1.16137590976771	1.34677986781769
PTCD3	0.0249238779625668	0.0619185595431754	0.687296388837285	72.4567999415229	-0.00769052301252231	0.112915797568334	-0.0681084770965567	0.945699282281606	0.988189202020176	-0.044501170737114	-0.0188574319518741
IMMT	0.165498340043273	0.0423274334654661	9.23134981253009e-05	86.4300266705069	0.176817751080039	0.0885915112394079	1.99587690294852	0.0459473233582082	0.392906148909795	0.462681486493806	0.497748912778879
MRPL35	0.259248754685649	0.115250817747777	0.0244850923165723	13.1618110049296	0.310291805726738	0.230969862494022	1.34342984134897	0.179132829524562	0.640338557752877	0.800926312125948	0.871464096157769
KDM3A	0.0281866993645702	0.115140257974828	0.806608844548183	107.758517652159	-0.0126159491612065	0.185227780043974	-0.0681104592313931	0.945697704430816	0.988189202020176	-0.0327291432703617	-0.0326481760874814
CHMP3	0.0782145960297382	0.0482308677792217	0.104873827158142	93.4490710503197	0.04842114107034	0.0884268860236332	0.547583922127471	0.583977631621305	0.886816933578848	0.147767948383075	0.138250111442442
RNF103	0.114800943125607	0.197110755836656	0.560284849388393	11.8082479672661	0.0755925382563756	0.338632230658263	0.223229011926692	0.823357273324249	0.959230740246116	0.279768885564698	0.214327546183735
CYTOR	0.53731851117113	0.497820837483589	0.280435678706028	13.0006080634162	0.612027803368876	0.742932509244859	0.823800003032525	0.410053205880748	0.806361752429786	1.80418220869763	1.71629737847113
KRCC1	0.0409591515155657	0.0566769455169501	0.469878061316653	123.348589239743	-0.00112190352874901	0.0974978091150609	-0.0115069614274615	0.990818975745872	0.998263769776751	0.0133529553228918	-0.000465896297830793
THNSL2	-0.0162620436597226	0.335764757583661	0.961371280639743	5.69910710274829	-0.135148950999881	0.531549165519079	-0.254254845584985	0.799298681706707	0.953993542384856	-0.193097045547608	-0.375729409165454
EIF2AK3	0.0899569720677354	0.0964790938134604	0.35113056768742	62.2367902430164	0.0840099909818082	0.170323056019726	0.493239100712699	0.621843653011589	0.89920631344248	0.190133605651156	0.237895646345184
MRPS5	0.241345788003097	0.10541643511806	0.0220531479402204	66.7429268324404	0.307321356821065	0.175002846873926	1.75609347111057	0.0790724497523089	0.482922930229959	0.736333682141987	0.863147110055567
ZNF514	-0.0699656725194629	0.130737962572626	0.59253951700341	36.5572310132679	-0.16424491453122	0.216597335085072	-0.758296100303866	0.448273741327898	0.82525292140181	-0.386855917428538	-0.457195454199312
ZNF2	0.307764681162162	0.164314861921646	0.0610659102575544	9.43999877132467	0.483827185383376	0.30256488784039	1.5990856997214	0.109801561701244	0.546862473227305	0.975968322916293	1.35734733693268
ZNF892	-0.373499086675399	0.208295592389617	0.0729536661310067	6.41377191919799	-0.717348680845414	0.430224388393135	-1.66738265007401	0.0954383415544023	0.518895691314554	-1.4819828791209	-2.00583557008401
FAHD2A	-0.224885480681472	0.268990091536183	0.403134482450723	7.77728611053041	-0.369206291970485	0.451699174847267	-0.817372075331607	0.413715828895606	0.807078231561302	-0.945795562640926	-1.03106862346846
ENSG00000291126	0.297091491026671	0.138784369904535	0.0323006862290052	14.5109281620726	0.331051537208958	0.265537923075559	1.24672036812895	0.212500047775513	0.672288119589591	0.937460212311246	0.929589451518481
LINC00342	-0.244685195965824	0.167222133860636	0.143403222674361	55.6102844983892	-0.413005556548002	0.274102150728697	-1.50675781072871	0.131872747278283	0.583385462820218	-1.0172315266254	-1.15370257084328
ANKRD36C	-0.294916897230633	0.125396369627279	0.0186789265365968	54.915782185371	-0.501819717340833	0.221206193785872	-2.26856087866416	0.0232950429236527	0.298601617874344	-1.19846393077352	-1.40237412334232
STARD7	0.0414809428417501	0.0685169449683051	0.54490564658241	43.4500740164875	0.0135226905707409	0.130804362714805	0.103381036305529	0.917660562330981	0.983069926745437	0.0152355413020031	0.0405376319450691
STARD7-AS1	0.0401125641459442	0.0873869752668732	0.646218203500344	22.0723609308289	-0.0112189925447406	0.173153080138085	-0.0647923359826677	0.948339343629527	0.988189202020176	0.0102985283284903	-0.0287368249303086
TMEM127	-0.0248677990982702	0.0943335040956696	0.792076007359699	38.0346580057583	-0.0657026508395995	0.163138109560056	-0.402742504597998	0.687137661750917	0.921876169929418	-0.224145998865289	-0.181286100553289
CIAO1	0.269113155341886	0.0664234605229898	5.08952225038123e-05	64.5136327929078	0.351635623009108	0.124300285442234	2.82892047880712	0.00467053024875783	0.156978712876024	0.836516367835701	0.987223014984069
SNRNP200	0.113923269174231	0.0578192110153812	0.0487998826464329	65.017933018382	0.134914084115819	0.111544886515918	1.20950487583818	0.22646893899942	0.681947368681141	0.276602300395154	0.380422465888262
ITPRIPL1	0.0370669704758141	0.157015916727145	0.813377250495513	6.29262995996856	0.00649134310195049	0.322848377537734	0.0201064758369176	0.983958434219807	0.997261485416912	-0.000689756937544843	0.0208505001226697
ARID5A	-0.279907266319146	0.065580775529004	1.97118570311208e-05	94.8658595210455	-0.446213343368467	0.121326332300578	-3.67779471205808	0.000235259180390521	0.0465180194799405	-1.144310250389	-1.24668134618705
KANSL3	0.0941190901953892	0.0729674946946067	0.197093381721679	53.6214299118357	0.0892952158058483	0.128084668668511	0.697157721795329	0.485704094112859	0.839385188348343	0.20515023171856	0.25269379396678
LMAN2L	-0.260866728206501	0.157696461039966	0.0980801308219743	11.2707494215291	-0.42483727220181	0.297075558702966	-1.43006470830738	0.152698448059585	0.609566690084893	-1.07561334362415	-1.18683029590531
CNNM4	-0.278839467419353	0.133468662306781	0.0366919225373591	19.2881649984119	-0.467741512072734	0.233318859049128	-2.00473083907137	0.0449918297627259	0.388911412808038	-1.14045770793308	-1.30695825570645
CNNM3	-0.0676492590492612	0.181892384616405	0.709953054940645	9.46345884157167	-0.158672995355066	0.333061137104401	-0.476408015460922	0.633783725348973	0.902031140603152	-0.378498462442241	-0.441594588531446
ANKRD23	-0.322257591690347	0.203100384844843	0.112582602233108	17.701133218424	-0.522534870983784	0.331522341280255	-1.57616789555083	0.114987115176193	0.555460377589915	-1.29710721107756	-1.4603746648175
SEMA4C	0.108694116265505	0.0981346796631506	0.268033964732381	28.1175751479248	0.130074900536671	0.172409101539814	0.754454952638523	0.450576085038947	0.825859298731803	0.2577358887578	0.366873193084101
ANKRD36B	-0.297089546574189	0.245806579757956	0.226804493742632	11.3403359715062	-0.552421314068003	0.399789632731411	-1.38177998837487	0.167039265360024	0.623509598225516	-1.20630269501978	-1.54405398052665
ACTR1B	-0.161604212823368	0.210785161466802	0.443273362870699	16.1944130994783	-0.32541541315177	0.355413806224072	-0.915595870090119	0.359878898261435	0.775366023554276	-0.717481250708588	-0.908458155453708
C2orf92	-0.292023351738961	0.15126252971433	0.0535358828276231	13.0554557695602	-0.516258938800398	0.261086588535212	-1.97734759834579	0.0480023528389915	0.39864675863624	-1.18802422451704	-1.44280262691848
TMEM131	0.00336275044436059	0.0402772149926487	0.933461814676775	294.290509537554	-0.0579591716228263	0.0738991425374811	-0.784301003133152	0.432863511008512	0.816693512289062	-0.122292184735804	-0.159605064765869
INPP4A	-0.0591959457587574	0.0386462414730889	0.125586915035965	294.938091362355	-0.140826409337387	0.0744412060822001	-1.89178032905435	0.0585202552568482	0.431145292666595	-0.347999509548353	-0.391625774862466
COA5	-0.186758808497005	0.202876344290708	0.357282868868935	11.7874615839641	-0.317790511627367	0.34848830794365	-0.91191154590688	0.361815283094876	0.775775137099493	-0.808237242134686	-0.887109126393484
UNC50	-0.0294248363890018	0.123875023217445	0.812240625600282	19.4883755134203	-0.0533896403449604	0.224352585339749	-0.237972030784087	0.811902787306978	0.957589621858964	-0.240587465174346	-0.146810793819479
MGAT4A	0.0417678584757358	0.0548680473116345	0.446512575419621	1098.81192684492	-0.011397390165644	0.0995444235751092	-0.114495516235968	0.908845000551941	0.980512074697688	0.016270712495206	-0.0292363220032546
LINC02611	0.117979757171714	0.0973491128761357	0.225541352662416	38.2331496119413	0.114974050180004	0.180840711099494	0.635775260343609	0.524922914607019	0.861042291483945	0.291237820468548	0.324592188920732
CRACDL	0.157324554242331	0.346556378233608	0.649853835532789	21.9819617276633	0.080245057333342	0.504578638699269	0.159033798062086	0.87364224568128	0.971458145526596	0.43319104889371	0.22735417540111
TSGA10	-0.298963771706167	0.286617753547856	0.296913625446407	30.1164312314201	-0.479524927312095	0.432679020395497	-1.1082694207678	0.267745477668952	0.715432228288193	-1.21306476594373	-1.33995074401187
LIPT1	0.107660915776094	0.101708021520724	0.289814222679842	12.375730532406	0.161747947845411	0.218358912554404	0.740743512381762	0.458848971080894	0.830601739870334	0.254008174904831	0.455554837726466
MITD1	0.0281076211028568	0.0535091189060611	0.599383997651968	66.1934300631601	-0.00528995785796351	0.110332573864058	-0.0479455674122253	0.961759623582904	0.990858457975565	-0.0330144520121585	-0.0121360683930643
MRPL30	0.103047060310576	0.0881535508510909	0.242423927495767	19.8681851273549	0.0852156012439733	0.174633002030933	0.487969629181998	0.625571353401669	0.900254334582015	0.237361712663791	0.241271245156512
TXNDC9	0.421366514270761	0.102635667085097	4.03513002479828e-05	17.6235914642043	0.625963652126547	0.194557884945752	3.21736460231916	0.00129374074964387	0.0899686252787457	1.38583565393439	1.75531648437751
EIF5B	0.128812618246836	0.0575667170203809	0.0252456410800909	90.690837423555	0.123437171671266	0.106585555791063	1.15810412353844	0.246821547448023	0.699514336456824	0.330322012463102	0.348288157462608
REV1	0.00695842558951716	0.0309733765033752	0.822245120199185	158.673061830945	-0.0588189152114393	0.059998810295248	-0.980334692004681	0.326920935423504	0.756216737205827	-0.109319244646496	-0.162012268425995
RPL31	0.083523316059435	0.0820251630266839	0.308552248551343	69.5570134002764	0.0758578068127862	0.140829474776232	0.538650072602477	0.590128330081698	0.88926472956653	0.166921432531646	0.215070273955555
TBC1D8	-0.0285462513708304	0.118307990684869	0.809332219232589	206.27667859628	-0.100812497794711	0.189504717177906	-0.531978830374277	0.594740657659076	0.890848840030074	-0.237417592940628	-0.27959047085181
CNOT11	0.138815116810552	0.0657501370377703	0.0347506463144153	35.1252727268762	0.191269091218568	0.131295983862338	1.45677792718405	0.145177690727373	0.599402201529103	0.366410315597292	0.538211347551214
RNF149	-0.0642666122870029	0.07209426460772	0.372701341218718	539.61148626573	-0.156269904108311	0.124071600419372	-1.25951389020619	0.20784477632856	0.66479054534416	-0.366294113601335	-0.434866152144805
MAP4K4	-0.0644226195835262	0.044680764188132	0.149346842867582	957.356627403884	-0.160919590302779	0.0799748471951034	-2.01212751191892	0.0442064972198397	0.38626502006565	-0.366856976827179	-0.447884849549477
ENSG00000288948	0.0643038869199392	0.104632338414257	0.53883879030099	14.9329412756583	0.0142821163032451	0.203400270483348	0.0702168009379042	0.944021102116022	0.988189202020176	0.0975790996701155	0.042663954754672
MFSD9	0.0955556702371425	0.138627724239288	0.490636404513857	8.00165528723426	0.157219861601248	0.258756618743699	0.607597449543798	0.543454492795781	0.870382538528149	0.210333310295685	0.442876609095652
TMEM182	0.0247624818913718	0.109348113658071	0.820847165096387	33.2455059880838	-0.0482937777651491	0.179551962924793	-0.26896825285824	0.787954113234051	0.950706892429882	-0.0450834762785593	-0.132542843216429
MRPS9	0.0935894622388328	0.093233375616128	0.315465717894789	33.3008358089755	0.0918907649853507	0.158055694454574	0.581382184947221	0.56098290152126	0.878100122474967	0.203239371734648	0.259961095017566
TGFBRAP1	0.111103226535399	0.0501824514931277	0.0268297673991056	56.9017933285164	0.140934678675565	0.101632800424133	1.38670466707025	0.165531836895913	0.622053934330984	0.266427787201953	0.397279581721755
C2orf49	-0.00830017125651062	0.0889657040932687	0.925668169313669	28.3528448992542	-0.0647816321875877	0.16792669102574	-0.385773290665614	0.699664577966248	0.925407638152599	-0.164371176408758	-0.178707332302462
NCK2	-0.0805111181386967	0.0874873030444818	0.357436592258322	835.172174210805	-0.170205356871369	0.141339904203639	-1.20422719847144	0.228501776233785	0.683074992004315	-0.42490313490803	-0.473884149302376
ENSG00000290119	0.0330141463830268	0.164705625288474	0.841133863286486	7.72145766722842	-0.00680656280295733	0.317320866186596	-0.0214500952450912	0.982886612516635	0.996825118357581	-0.0153120579034859	-0.0163824239610579
ENSG00000235522	-0.113097781202998	0.115533760334543	0.327621765255205	12.3805898272421	-0.261306266217093	0.257784558487297	-1.01366143787068	0.310744330601219	0.747863697915093	-0.542473496683644	-0.728958389252894
ENSG00000234162	0.111453194435102	0.122319303062178	0.36220789683016	26.7291766794084	0.0913474813285972	0.207085787523899	0.441109370279962	0.65913382020158	0.91264169988787	0.267690446483658	0.258439950313093
UXS1	0.0159702001278916	0.066568668752901	0.810403396249554	64.9622933731761	-0.0443506196865603	0.11657658793537	-0.380441909237799	0.703617410047466	0.925448135448689	-0.0768054033051392	-0.121502360117805
GCC2	-0.138369438766927	0.0565705081628499	0.0144465337180784	178.832631045695	-0.239284070000586	0.098364787641095	-2.43261918963995	0.0149900570127503	0.249345718724682	-0.633651839080889	-0.667298247742679
GCC2-AS1	0.107004693845228	0.0992899734467528	0.28116815547191	21.6613405621858	0.0395773472823705	0.20018386052532	0.197704985699208	0.843275888689889	0.964110797990828	0.251640572868845	0.113488295177967
LIMS1	0.0514956193614619	0.0622159724171549	0.407845344965026	514.048801366598	0.0139843476039883	0.103376050776001	0.13527647360306	0.892393285425948	0.97669131162497	0.0513677816349551	0.0418302295461151
RANBP2	0.0575636128465838	0.0489642918119432	0.239745027990066	186.867444754617	0.0394735863989823	0.0839877556904626	0.469992156290762	0.638360621518608	0.903733836642407	0.0732606703879434	0.113197774164983
CCDC138	-0.287857122544957	0.162220777586664	0.0759841978504385	15.3823350803477	-0.552689053111552	0.287449641666269	-1.92273349136134	0.0545135284789271	0.418532134381086	-1.17299276601475	-1.54480362543721
SH3RF3	0.0614538856122892	0.0539697521414715	0.25483967620557	1726.30643049526	0.034527204300772	0.0905183916290703	0.381438552755764	0.702877858464543	0.925448135448689	0.0872964977313961	0.0993483552813825
SEPTIN10	0.170453274105518	0.0932797772689055	0.0676496215629921	51.170736380871	0.232354968315377	0.158928209661143	1.46201211736287	0.143737889366413	0.599402201529103	0.48055853604389	0.6532480573759
MTLN	0.446565222922178	0.110617148112928	5.41311532538458e-05	8.96156902338226	0.635016689450242	0.238036567422691	2.66772746862299	0.00763661753604384	0.19848134651551	1.47675080184565	1.78066416346403
MIR4435-2HG	0.5595402659255	0.338261554551874	0.0980940872787561	14.6143617798326	0.713644650804383	0.548576603475673	1.30090245607062	0.193291845327182	0.651089031885409	1.88435671876039	2.00081528627176
BCL2L11	-0.184091407543042	0.0992396580510324	0.0635935762806366	43.9777903066252	-0.3141479555229	0.167296973766387	-1.87778624114011	0.0604104132253235	0.437605238512214	-0.798613449279945	-0.876910301414712
ANAPC1	0.149336726778452	0.0488877744051981	0.00225297390088258	58.9891086314429	0.135161784555957	0.0949452689080645	1.42357577276267	0.154569313203708	0.611067902679615	0.404371535742692	0.381116004536311
MERTK	0.174909534216773	0.110725143407695	0.114181741430123	1002.12373904418	0.200905903413124	0.171150917454679	1.17385233103599	0.240454178806853	0.696054432065946	0.496636405459752	0.565193543049877
ENSG00000286904	0.329166034949759	0.158889877997613	0.0382970248873042	7.32132466613979	0.467345222706488	0.319422184227498	1.46309569523712	0.143441195625938	0.598720351110793	1.05318288466294	1.31119934419701
TMEM87B	0.113692394341839	0.0553136214718413	0.0398390302610398	96.3900960930756	0.116575998307525	0.106340879228721	1.09624820814946	0.272970167857925	0.721009582800887	0.275769320426763	0.329077497618549
ZC3H8	0.18243265369514	0.102811845632567	0.0759916807506905	37.5921637029129	0.214610508546332	0.178113072508205	1.20491160768924	0.228237427037293	0.683074992004315	0.523779285263292	0.603565187891632
ZC3H6	-0.52531708445295	0.0999166507976334	1.4598485088548e-07	82.0862424800894	-0.843633097942632	0.170245632115042	-4.95538762117876	7.21862349754569e-07	0.00222837363474363	-2.02973141316181	-2.35942042384682
RGPD8	0.268896646775059	0.126780488958296	0.0339249689549133	15.7817985817372	0.358241836426864	0.233372567342668	1.53506404161397	0.12476809787515	0.567164454632463	0.835735220331302	1.0057198102256
TTL	0.0100684508652178	0.103541580794898	0.922535285065096	46.9808640745352	-0.00149902379937953	0.175291322790464	-0.00855161439549068	0.993176882066559	0.99842571919019	-0.0980984947319093	-0.00152179867127434
POLR1B	0.465164176411869	0.188796134352823	0.0137456017016977	16.2378014400212	0.588113630297024	0.315476745901988	1.864205961094	0.0622927865762957	0.443538020286513	1.54385450270989	1.64933987426885
SLC20A1	0.0976437587957133	0.0872374098383417	0.263017426444181	55.15423667035	0.0673476361068243	0.151567177490883	0.444341824013154	0.656795467193885	0.91264169988787	0.217866985246271	0.191242571902279
IL1A	0.456387799416528	0.207154487586515	0.0275857460603383	14.6982170722359	0.643117558055372	0.333974282670768	1.92564994200274	0.0541480982583473	0.417435667391438	1.51218995895512	1.80334585695351
IL1B	0.166942142432838	0.273193399839604	0.541148752818672	58.145600748357	0.32404827990848	0.409778841640649	0.790788217886199	0.42906758646189	0.814284092724145	0.46789062278796	0.909980969606207
PSD4	0.00571261844031608	0.075359058899719	0.939573974420799	26.3953830058151	-0.0128165078329533	0.141849621703748	-0.0903527811989546	0.92800687829715	0.984722239898142	-0.113814028200897	-0.0332097220822327
PAX8-AS1	0.308009408934718	0.474326574225853	0.516104752141008	55.9517688843173	0.374724764647411	0.701104168881198	0.534478015221883	0.593010855914533	0.890269540073322	0.976851283307149	1.05187050639549
ENSG00000272563	-0.161585555274966	0.262562118658554	0.538278452321701	12.3436983885512	-0.24792079979264	0.426181731087557	-0.58172554501569	0.560751562131037	0.878100122474967	-0.717413935601452	-0.691480303697858
ZNG1B	-0.0472090250953121	0.0916628368105012	0.606532710125007	75.9656397508445	-0.143306928554244	0.15244296628043	-0.94006914225626	0.347182095821861	0.766207491738668	-0.30475155267115	-0.398571002505819
WASH2P	0.14672606553662	0.0919788562119705	0.110664130515238	43.4648324557164	0.151155399023423	0.161140281443158	0.938036086754274	0.348225865192186	0.766869050143591	0.394952455732258	0.425896666811246
RABL2A	0.142743543548418	0.23489666297254	0.54339538292758	13.7524593184215	0.175802384975034	0.375642613570481	0.46800437070766	0.639781464124675	0.90386701231134	0.380583799757621	0.494905980261896
SLC35F5	-0.0741657985789371	0.0513752170624502	0.148848592755125	101.818765256369	-0.160810833208528	0.0923608975036799	-1.74111379983202	0.0816636328910623	0.48876293715397	-0.402009673409663	-0.447580339601611
ACTR3-AS1	-0.305583996015049	0.175680951717055	0.0819598773061171	25.637523289066	-0.47248982651541	0.283547718322843	-1.66635030361077	0.0956436629244498	0.519036755590006	-1.23695006421729	-1.32025310321358
LINC01191	-0.0371506011803924	0.168124286844976	0.825114969991645	8.63276295741511	-0.130045711093784	0.317442295515713	-0.409667246396746	0.682050060031337	0.920795283053548	-0.268461474848941	-0.36144080272144
DDX18	-0.0151103315657657	0.0951933456645323	0.873879185997555	50.4831787535369	-0.0789516000783461	0.169787256110656	-0.465003097917375	0.641929238107097	0.905202857849406	-0.188941750257609	-0.218381950435438
ENSG00000236255	-0.109633032344223	0.165484237791189	0.507651900228916	6.23682647969995	-0.139695326842271	0.321311557244898	-0.434765957502729	0.663732317197685	0.914124438735046	-0.529972929320118	-0.388458847003732
CCDC93	-0.015171100865249	0.0469274318677001	0.746476733294588	117.640674202041	-0.0630419494651095	0.0917048815537534	-0.687443769589921	0.491803123627318	0.842919473681502	-0.189161001566374	-0.173836379296854
INSIG2	-0.00476838665293355	0.0790259559372675	0.951885242945859	62.9471919780824	-0.0602097715444352	0.144603872709184	-0.416377310070556	0.677133929073195	0.918663576079486	-0.151628748847619	-0.165906539345651
MARCO	0.101574215612069	0.354999556235938	0.774782454330299	6.10435871728334	0.316350969853875	0.461893146416117	0.684900766137101	0.493406542521515	0.844083960232244	0.23204779378535	0.888429203263338
STEAP3	0.306257912334084	0.138793155254194	0.0273435606973401	55.4388796605212	0.394061569639628	0.224185954179146	1.75774423996579	0.0787910367405331	0.482106681483763	0.970532008192084	1.10601179732095
C2orf76	-0.0862920783415133	0.141575415752846	0.542184355794494	21.0585858541283	-0.244689042912628	0.252520501933295	-0.968986838847895	0.332551755829098	0.758579979681236	-0.445760428001048	-0.682431679092525
DBI	-0.0330718387301331	0.276789683307567	0.904892200987544	14.8650135017252	-0.0841752690110108	0.429422925639359	-0.196019504281668	0.844594899926265	0.96461997583607	-0.25374559013477	-0.233007747173604
PTPN4	-0.13480115809364	0.109477550364851	0.2182057289809	47.460953236293	-0.264241792199139	0.202995228560506	-1.30171430172497	0.193014068736729	0.650661933592011	-0.620777736296955	-0.737177594353075
EPB41L5	-0.0548983151720661	0.0850313347330755	0.518522549890288	56.4570972085148	-0.13618430078479	0.143411171670363	-0.949607336713039	0.342311809158213	0.764235997661454	-0.332493964170533	-0.378628294164134
ENSG00000224789	0.283589451030963	0.144449410769335	0.0496178192952835	7.35093873980664	0.290791631154612	0.283400502533254	1.02608015354698	0.304853804299933	0.743461884161522	0.888745812684877	0.816865385303947
TMEM185B	0.00536199759988585	0.195104094030837	0.978074695869185	7.27369651338558	-0.0010658314771149	0.351989218600282	-0.00302802307796039	0.997583990828375	0.99920022177227	-0.115079043246289	-0.000308899665681274
RALB	0.0378018123874636	0.0666193210932803	0.570421960144863	47.9026114654424	0.00113460712491734	0.122025120418718	0.00929814386598466	0.992581261463794	0.998336063013563	0.00196150039524899	0.00585212779279493
TFCP2L1	0.091912968114669	0.140733524695519	0.513692255970052	23.5737522676063	0.0884297608755381	0.24399283420977	0.362427696542562	0.717032445486829	0.929086366746549	0.197190700218215	0.250270599070639
CLASP1	-0.0188128374257218	0.0369013863996413	0.61018189010097	352.123010957498	-0.0786272404385124	0.0659129114699048	-1.19289587859297	0.232910153541891	0.687915034090604	-0.202300127964845	-0.217473773017722
CLASP1-AS1	0.245791693255054	0.180624124343455	0.173579728575448	6.30198247290135	0.302724141419735	0.357564824820683	0.846627297781739	0.397202893532057	0.796849270457924	0.752374191962259	0.850275326087607
NIFK-AS1	-0.237892038453634	0.136345995741168	0.0810253784345135	28.7971500661923	-0.397412432606456	0.225871760811814	-1.75946046189263	0.0784993301735212	0.480772468622713	-0.992722297658594	-1.1100432455258
NIFK	0.211580489385338	0.184490581246896	0.251449297401077	15.684429267925	0.25569179100658	0.314825692636415	0.812169390831367	0.416694440647535	0.807806844365449	0.628942602547749	0.718589033152868
TSN	0.279910466666993	0.166293714471908	0.0923306944626097	18.3127191474748	0.358567128635106	0.287695756537177	1.2463413883853	0.212639089184099	0.672349111055776	0.875472298861591	1.00663059874983
ENSG00000286481	-0.5872003235005	1.01969431824047	0.564710375550727	10.1720467394053	-0.970148555677228	1.43672451122155	-0.675250229323625	0.499516799081101	0.848504794724872	-2.25300173661624	-2.71365217032893
GYPC	-0.0689722115921638	0.0668608326375289	0.302269517383864	89.4989041491678	-0.160781807632869	0.1157096178422	-1.38952846471359	0.164672111445087	0.621700896874725	-0.383271581088176	-0.447499070636202
BIN1	0.0269368644047269	0.125800048319342	0.83045002045954	473.850939480432	-0.00566835931390673	0.197794454165505	-0.0286578273279781	0.977137491457809	0.995580739935415	-0.0372384588789784	-0.01319555796857
CYP27C1	-0.298535427965628	0.233564780242369	0.201189592939016	8.24848475161808	-0.555738335843212	0.391143153999555	-1.42080547789376	0.155373317756116	0.612168294311634	-1.21151933220477	-1.55334133906443
ERCC3	0.0335800450961799	0.0558324639590656	0.547544960155645	74.4952101016557	-0.0234616638750644	0.103821885051695	-0.225979945012387	0.821217018454219	0.959230740246116	-0.0132703356104582	-0.0630151884172802
ENSG00000286145	0.268918000583275	0.0867717380244839	0.00194081500344449	44.4427240857036	0.292218240749078	0.177446283525381	1.64679831520552	0.0995995077900194	0.525907966673078	0.835812263352009	0.820859762095882
MAP3K2	0.0341445527848821	0.0279736656107017	0.222238907359991	317.926428954312	-0.0146182028710253	0.0573066781918097	-0.255087248681508	0.798655712544568	0.953993542384856	-0.0112336320346772	-0.0382543039174679
IWS1	0.00540132210171352	0.0332600552114738	0.87099349556019	135.101753648506	-0.0528695803724653	0.0723165135766807	-0.731085857954216	0.464726711818106	0.832165384243359	-0.114937163241656	-0.145354673313486
ENSG00000231731	0.222634812658423	0.181998078466422	0.221223536865612	7.19073931382302	0.222008396206791	0.363440123834539	0.610852742026533	0.541297073171679	0.870382538528149	0.668825814395386	0.62427859883103
WDR33	0.0245362561242657	0.0327234059908038	0.45337063470985	181.775368966825	-0.0156624625845096	0.0652267807972036	-0.240123188559707	0.810234758151304	0.957135483546194	-0.045899682750181	-0.0411781359037888
SFT2D3	-0.0196169194016982	0.157487167072537	0.900870299072187	5.84243956947333	-0.0330111410870741	0.329688970250463	-0.100128133076444	0.920242600595717	0.983617845299543	-0.205201198523259	-0.0897528539276686
POLR2D	-0.258102793725406	0.119993273936797	0.0314780010894007	10.2745430434562	-0.399353668730979	0.237327438891675	-1.68271174456679	0.0924309070413327	0.51324246825838	-1.06564126467194	-1.11547852968029
AMMECR1L	0.0524681362247868	0.0832692663853731	0.528627812460984	20.8436135324005	0.0726133203274864	0.151155844933491	0.480387115426709	0.630952154358942	0.900892057606929	0.0548765532826803	0.205986007616051
SAP130	0.0281139335025733	0.0980760205638151	0.774376873018791	52.4019678664223	-0.0106547902298072	0.170307017829158	-0.0625622500212851	0.950115090620862	0.988189202020176	-0.0329916773231123	-0.0271571098902116
UGGT1	0.212823329441268	0.0388890345438148	4.43531921272892e-08	102.287586995246	0.257323388060582	0.0750191126374638	3.43010439625058	0.000603349065567795	0.0705667011270333	0.633426681040738	0.723157356141562
HS6ST1	-0.121013791343061	0.0862393709154552	0.160547853374868	102.804312821554	-0.222146360764868	0.143537858069561	-1.54764996323974	0.121706595152566	0.563959418543795	-0.57103389804018	-0.619314224430632
LINC01854	-0.554820301597394	0.346252436848157	0.10907650545058	6.16639867251459	-0.975670456118983	0.555940201727417	-1.75499172948346	0.0792607224339053	0.483341728709171	-2.13617692144758	-2.72911298810099
SMPD4	0.142002323321125	0.11061733918561	0.199237942010827	24.0980379014172	0.190553205330665	0.196323047793986	0.970610468163798	0.331742291127025	0.75828098709715	0.377909529915807	0.536206932336705
MZT2B	0.227574610126673	0.272648488403172	0.403897141464242	12.4511932065097	0.329991411318542	0.426728880430223	0.773304612019341	0.439342126940374	0.820079846462556	0.686648252191319	0.926621195683365
IMP4	0.217628272058475	0.114471194219884	0.0572808110076036	14.5069390346171	0.277911911306425	0.214953017956488	1.29289606607283	0.196047008295933	0.65168770356127	0.650762572129104	0.780803344050503
PTPN18	0.0313296630393227	0.0409658660282085	0.444405640944245	189.691939085228	-0.018369716833156	0.0755531369671208	-0.243136388117811	0.807899743176843	0.956564225984219	-0.0213895539555823	-0.0487582009633559
FAM168B	0.0642372669140697	0.0609963082291156	0.292279725953863	76.2801648118175	0.0536063406732646	0.105779219906826	0.506775723251533	0.612312192039874	0.895770852406997	0.0973387394289912	0.152768197564815
PLEKHB2	0.0505900733549079	0.0537029997123493	0.346175025834365	61.610441584438	0.0113787586182969	0.112425257631793	0.101211763779664	0.919382358527825	0.983520827845235	0.0481006360734433	0.034534817953389
MZT2A	0.048891277249581	0.225284128875429	0.828192358716048	10.190880255894	0.0710985722017231	0.367035630269087	0.193710273167752	0.846402747386699	0.964813202807905	0.0419715005957734	0.201744850972606
C2orf27A	0.779106200107048	0.456881176511987	0.0881439020005853	15.5773272954244	1.04896525172856	0.7590017657806	1.38203268954156	0.166961664095984	0.623509598225516	2.6765349870411	2.93968239566467
NCKAP5	0.0274266938121173	0.111773901272764	0.80616488767456	505.162154836127	-0.0242716936919411	0.179299358281847	-0.135369662917519	0.892319608803948	0.97669131162497	-0.0354711892287665	-0.0652831980492474
ENSG00000286068	0.0128912621738484	0.148262571084553	0.930712158468069	11.933599781743	-0.136590058596024	0.285883524271501	-0.477782197991603	0.632805232942616	0.901609167781008	-0.0879139923750672	-0.379764379040211
NCKAP5-AS2	0.133289893562721	0.130700600371446	0.307818164794078	24.962955400426	0.083716975181629	0.221586903803901	0.377806511777051	0.705574335951494	0.926074382289464	0.346475703242027	0.237075228820694
MGAT5	0.0893675102282242	0.0575196493397517	0.120259183427197	687.480727474996	0.0707493248997442	0.0978901176314555	0.72274226052222	0.469838246686705	0.8335186526457	0.188006869274759	0.200766990370041
ENSG00000289534	0.199019277200945	0.173800982389694	0.252168278227521	6.99224337882366	0.243392972500049	0.316520986803243	0.768963141933297	0.441915191492253	0.822174609788735	0.583622642724146	0.684153462691793
TMEM163	-0.0803878930854026	0.282135845845331	0.775700686568367	623.926776426395	-0.170937336721156	0.463668403949764	-0.368662896296199	0.71237900805975	0.927967310169948	-0.42445854768328	-0.475933626142776
CCNT2-AS1	0.167412975376164	0.269962353699914	0.535169225158419	12.3344586476345	0.195248047932569	0.437776614491935	0.44599926416619	0.655597777453815	0.91192416318774	0.469589354547437	0.549352063565016
CCNT2	0.0662744098931355	0.0566885149471621	0.242364288592561	133.475220028918	0.0768189422226073	0.110440564695659	0.695568176731959	0.486699301400932	0.839761536258071	0.104688606353531	0.217761365470562
RAB3GAP1	0.00412651219666294	0.0309185724407491	0.893826539646542	274.191581237619	-0.0582666983237945	0.0689645319652998	-0.844879196064318	0.398178291030896	0.796967187165802	-0.119536586675598	-0.160466111489523
ZRANB3	0.284804113956275	0.170856161684413	0.095529660544758	38.8732186806229	0.359580110039777	0.272916389626464	1.3175467788209	0.187655411741404	0.647111475132826	0.893128230095415	1.00946685432331
R3HDM1	0.154290071324981	0.0876913457707278	0.0784981387940514	170.08550462742	0.160538989813227	0.152781087099082	1.05077789968279	0.293360608322952	0.734906941153526	0.422242850433169	0.452169865464322
UBXN4	0.0242971935914912	0.0363297725377402	0.503625846326593	121.535506633416	-0.00189186753335698	0.0765733719659737	-0.0247065981918316	0.980288992092257	0.995830015473978	-0.0467622033589903	-0.00262172530848659
MCM6	-0.157975330972807	0.128779992978395	0.219932700384809	9.52536313511189	-0.283365161864092	0.213832206613993	-1.32517531550156	0.185113010539184	0.646283856447126	-0.704388503188857	-0.79072128582238
DARS1	0.17787119026	0.0983945247647755	0.0706478114134214	165.18707640444	0.203332655800451	0.161204008042822	1.26133747087999	0.207187286344022	0.664097262965974	0.507321849740135	0.571988228472791
CXCR4	0.0223127212304296	0.236534749825014	0.924845682083361	29.3972266020228	-0.0385899350045205	0.389344321555838	-0.099115186399312	0.921046814458086	0.983617845299543	-0.0539220384413163	-0.105372968244343
HNMT	-0.0918184301574337	0.0996930775406492	0.357044636288545	116.14122712567	-0.190486059912659	0.165672341366799	-1.14977586687763	0.250236197449528	0.699953524496279	-0.465699112149683	-0.530668268704383
SPOPL-DT	0.0223941480375823	0.0620695762145736	0.718255648315646	83.034430316781	-0.0298341630574144	0.115495565268901	-0.258314360278279	0.796164304363501	0.953292705922213	-0.0536282563146749	-0.080857605108805
KYNU	-0.0271409371369997	0.0650186253499535	0.676361526855606	213.56326580045	-0.0922059418365665	0.112198579322075	-0.821810243888045	0.411184902632744	0.806782367596233	-0.232347319173907	-0.255492898880446
ARHGAP15	-0.0751103642550973	0.0362587853116112	0.038311346559781	1466.72631644802	-0.165595210782054	0.0689738017701296	-2.40084215357502	0.0163573906789777	0.259102409199583	-0.405417599162842	-0.460976160587024
ENSG00000228655	0.226874709052727	0.0785808642470395	0.00388749370880313	80.447814502248	0.273287876187054	0.14382067265574	1.90019884583086	0.0574070296985541	0.426018591840955	0.684123058914895	0.76785646731734
ARHGAP15-AS1	0.0964754330185688	0.140894199711551	0.493510069434943	15.0187889538438	0.09103947874504	0.249155815750361	0.365391746810582	0.714819001087871	0.928611332201159	0.213651748969404	0.25757757116158
ENSG00000257277	0.304559442984761	0.114745719887175	0.00794939146177739	9.749581114916	0.319721064109341	0.258006577153051	1.23919733999525	0.215272425427778	0.674596369718977	0.964404051626825	0.897865159906893
GTDC1	0.183029056761291	0.0732233894447131	0.0124334214060962	260.238314518026	0.205868164687683	0.117455100431632	1.75273925041266	0.0796467750632857	0.48417649724449	0.525931065091533	0.579087422179453
ZEB2	0.0313053212189499	0.0443753754930633	0.480520247507545	1418.92335298041	-0.0129882183142059	0.0734884028593825	-0.176738339776664	0.859713924118173	0.967706059147754	-0.0214773775115523	-0.0336904957738634
ZEB2-AS1	0.17504077811168	0.0849474514481127	0.0393433977644748	17.9127237889336	0.127383637543366	0.178691408846074	0.712869400750515	0.475926575496817	0.835044701217464	0.497109924094496	0.359337902081473
TEX41	-0.433809068284152	0.218660015141924	0.0472621630486976	31.0587688661645	-0.580058375120982	0.344252156719338	-1.68498109248998	0.0919922194725468	0.51310911089804	-1.69957700167435	-1.62143523163801
ACVR2A	0.232668961627375	0.0776984152470185	0.00274882795624479	61.4262691148731	0.290812196260187	0.135078884844492	2.15290640424653	0.0313260350789479	0.332199144213308	0.705028309939721	0.816922965724513
ORC4	0.125914201590062	0.0686879553947338	0.0667826997220625	75.0912379989135	0.145234406384392	0.127965595460969	1.13494885763018	0.256396747234555	0.704093111947068	0.319864731389527	0.409318427274451
MBD5	-0.0558728584215079	0.0392519772321773	0.154608467076991	455.979446321308	-0.151534286315916	0.0749043814838588	-2.02303634732729	0.043069400246137	0.381862298117503	-0.33601004687519	-0.421606854100838
ENSG00000289474	-0.509977474592104	0.283618310535462	0.0721592682417031	121.41906145178	-0.584322304131957	0.490199542341403	-1.19200907724431	0.233257686048105	0.688007687988619	-1.9743871922062	-1.63337384410071
MMADHC	-0.0829078534608188	0.0895238516118913	0.354395090825088	20.5157021946976	-0.0888552908285036	0.178328776077245	-0.498266700322189	0.618296075287991	0.898298485752333	-0.433550385421108	-0.246111381556863
RBM43	-0.0685652103263759	0.134526490029524	0.610276974836395	7.85831128875801	-0.134699744837497	0.271269982326499	-0.496552341258951	0.619504768427829	0.898816292760811	-0.381803149479595	-0.374471672867605
NMI	0.125925748658057	0.0817334026867928	0.123392512521809	37.4964625513526	0.130307663036684	0.146563019076726	0.889089647972299	0.373954901977894	0.782350424316742	0.319906392389271	0.367524906861782
RIF1	0.00754851426795786	0.0635406441162091	0.905435233280502	118.947983485702	-0.0404573070372555	0.110543503847555	-0.365985387011506	0.714375979728513	0.928611332201159	-0.107190246679841	-0.110601439676468
NEB	0.259805873684914	0.206264166990418	0.207821519166834	64.8238515268119	0.329899665928373	0.303982667530194	1.08525814517239	0.277807337934593	0.722508095636652	0.802936357835949	0.926364316955872
ARL5A	0.109959732879752	0.0488288424997501	0.0243259224462119	313.161057820522	0.0956457421945754	0.0886962620108753	1.07835144374909	0.28087694738982	0.724060269445016	0.262302143452629	0.270474688839552
ENSG00000288066	0.561794109830557	0.150564319849819	0.000190527048057786	26.5630489859407	0.748588596336318	0.261586763154959	2.86172200499636	0.00421346298730723	0.15109033842147	1.8924884272075	2.09865514771162
CACNB4	-0.224582385847726	0.109222986167147	0.0397649345349572	271.546794649987	-0.389605850300546	0.185596713032686	-2.09920662890151	0.0357986899166807	0.35385001167502	-0.944702018046146	-1.08818552684228
STAM2	0.002419528338687	0.0434294615816701	0.955571493331371	108.100731381618	-0.0391570537223839	0.081490328758962	-0.480511667074083	0.630863609145641	0.900892057606929	-0.125695262982263	-0.106960848946738
FMNL2	-0.0324002315862956	0.0636035673928705	0.610465547974515	1332.94654989825	-0.105378594812553	0.108632175616026	-0.970049566023856	0.332021786273454	0.75828098709715	-0.251322479345051	-0.292375126183257
PRPF40A	0.0423933869543802	0.0334199955392246	0.204618141362084	167.734751148054	0.0226840862647239	0.0712490172658419	0.318377531862451	0.750198579256017	0.94072254276151	0.0185275747394331	0.0661887045887075
ARL6IP6	-0.0550044446987184	0.0606552594014165	0.364492902600688	49.3041696345877	-0.156787120944975	0.123739628912602	-1.26707282317546	0.205129252014884	0.661456416319102	-0.332876871951516	-0.436314312129698
NR4A2	0.24209799936042	0.350762030314117	0.490064755641946	16.1314018650098	0.320262799894839	0.542333697582053	0.590527199992739	0.554837255694698	0.875752247488973	0.739047607198927	0.899381970712979
GPD2	-0.0228836727768721	0.0628585563182667	0.715820490422905	227.672163861724	-0.108409598293833	0.108927800693271	-0.99524269840996	0.319618239528931	0.753735344169747	-0.216987412269448	-0.300861659576035
CYTIP	-0.211371649379427	0.103971839388912	0.0420555354816542	55.2677358088462	-0.368324946363664	0.177160426990407	-2.07904751992728	0.0376129829768429	0.362050038939818	-0.897038620820251	-1.02860093612694
ACVR1	-0.0564262155613427	0.070980076774209	0.426637641385979	80.316300273369	-0.124943419672412	0.122356936628167	-1.02113883458937	0.307188666300131	0.744957677320529	-0.338006520064025	-0.347154851948175
PKP4	-0.0939640422752715	0.312279488528464	0.763492840189419	16.5346658813147	-0.331088532992509	0.512397562060359	-0.64615555870562	0.518178617360713	0.858469785904076	-0.473440328009268	-0.92434237375534
TANC1	-0.126866785892217	0.142905087386101	0.37466472253535	225.831269009412	-0.22852835617211	0.222260278411614	-1.02820152033144	0.303855043432757	0.742536446429112	-0.592151085929506	-0.637183229686027
WDSUB1	-0.0699760861364324	0.0724638953138039	0.334210189875289	73.0022809177175	-0.160205542195908	0.120690869089449	-1.32740399836853	0.184375077767816	0.645715337859339	-0.386893489017629	-0.445885579954295
BAZ2B	-0.0850810411146222	0.0335380156237339	0.0111853667412459	732.546356379314	-0.173139238856223	0.0621985498989203	-2.78365394591344	0.00537503480330313	0.168072866533553	-0.441391091852441	-0.482098751360311
ENSG00000226266	0.000454615531253142	0.080276110290961	0.995481485421859	34.4090368272103	-0.0517922732372835	0.145591684454903	-0.355736479258376	0.722037923237169	0.930346775545895	-0.132784528586774	-0.142338311559544
MARCHF7	0.0349733612310719	0.0372615748037449	0.347941016950632	283.297746116049	-0.00779009207076231	0.0653502322721795	-0.119205269819349	0.905112731709577	0.979528265217844	-0.00824335013103658	-0.0191362162366366
CD302	-0.0631789017238123	0.0442680491388571	0.15352523589534	173.003734783445	-0.141901170622174	0.0804965735964459	-1.76282249395569	0.0779304323560526	0.4800882226513	-0.362369731280594	-0.394635008467425
ENSG00000287091	0.12602804158359	0.155808365775769	0.418592404935949	5.66212175222179	0.10466461260872	0.286153192281006	0.365764266945302	0.714540985803457	0.928611332201159	0.320275457986391	0.295726703694531
LY75	-0.07571907433346	0.084022840754105	0.36749660450207	69.4549157965643	-0.177428656531262	0.143974773165437	-1.23235934066994	0.217814882116056	0.676216220361405	-0.407613781815492	-0.494108729758427
RBMS1	0.115794859861158	0.045789999710754	0.011444533195069	267.19611474394	0.103926623497525	0.0820797201755056	1.26616688355303	0.205453341090732	0.661785805810401	0.283354866428798	0.293660401470087
TANK	-0.107164621524283	0.0358350053294167	0.00278520160050912	284.326362518749	-0.220432494257967	0.0693872932493109	-3.17684238619808	0.00148887927778557	0.0950234177837319	-0.521067078710666	-0.61451555447482
PSMD14	0.246299435369006	0.0633403430493074	0.000100862315535495	74.6078724790223	0.287508641773414	0.115543136164814	2.48832298755768	0.0128347111523378	0.234322173688534	0.754206089383244	0.807673314366469
IFIH1	-0.308132121808002	0.135258294073292	0.0227205312713786	39.5667134960893	-0.506115583776091	0.227859675441449	-2.22117223153046	0.0263392982157864	0.312271620905612	-1.2461435207776	-1.41440215768107
GCA	-0.0198207800150372	0.0734275855046221	0.787209162963872	100.539782999279	-0.105849139628525	0.127679864714195	-0.829019829128603	0.407093186845525	0.803282645161861	-0.205936713111383	-0.293692608765579
TTC21B	0.0229122255454013	0.119676500380175	0.848172005725283	45.7158116466866	-0.0248053845062955	0.2018919069375	-0.12286467983075	0.902214255075612	0.979349880595422	-0.0517590695279856	-0.0667774836696402
CERS6	0.0186220789091312	0.085809650290202	0.828195768324131	167.144117753249	-0.0304940515804533	0.142622455391775	-0.213809610111452	0.830695530462813	0.961033992827924	-0.0672376133451733	-0.0827052328073106
DHRS9	-0.270276019566376	0.199503918276616	0.175500278953423	54.3202719616743	-0.467277252540145	0.307614028634461	-1.51903752444077	0.128753050914041	0.576286323435795	-1.10956139737392	-1.30565837134454
BBS5	0.532320942043392	0.275259196993614	0.0531266835765667	5.49979491502599	0.685762329520277	0.444880046588546	1.54145445447347	0.123206219643729	0.564015380216721	1.78615133486476	1.92274732887509
FASTKD1	-0.0848477564857286	0.0485756576495103	0.0806870492483713	90.0976821100651	-0.163011493586091	0.0983840000304927	-1.65689028231793	0.097541659410161	0.523517089797939	-0.440549417509733	-0.453741988011352
PPIG	0.0179887925424753	0.0319201870671055	0.573056773648105	159.937424499063	-0.0150972085487083	0.0690261526991233	-0.218717224680263	0.826870330474405	0.960516941696287	-0.0695224654973675	-0.0395954761411533
SSB	0.0141147520481243	0.0658727893573999	0.830334268372231	43.1426848257536	-0.0537709927992971	0.135429866762307	-0.397039398212439	0.691338407751299	0.922638406835075	-0.0834997279607094	-0.147878545921426
METTL5	0.0777573452997939	0.095003828997431	0.413091500709062	23.1964830047478	0.0897664723817877	0.181559747880916	0.494418357755515	0.621010751758803	0.899027100359022	0.146118220283096	0.254013269412115
UBR3	0.216824639273804	0.0458160857227716	2.21770980387752e-06	221.265555705583	0.262371270016952	0.0782996175746444	3.35086272633233	0.000805602266774881	0.0756444917461797	0.647863122220961	0.737290965373657
GORASP2	0.312677424382742	0.0799774998927886	9.24615645113857e-05	36.9111139771646	0.402528819494529	0.144694616312257	2.78191980982799	0.00540383904690172	0.168072866533553	0.993693150911558	1.12971932490461
TLK1	0.0928141245238326	0.0380305819381329	0.0146664235053467	209.367715943972	0.0918774260046018	0.0741851264871172	1.23848849972045	0.215534983684373	0.674854098384868	0.200442008424665	0.259923747087664
METTL8	0.00665835589184334	0.0534144928521761	0.900797095014157	95.2148519505156	-0.0559134235318488	0.100312545721198	-0.557392130065673	0.577259541319501	0.884359411916408	-0.110401874765567	-0.153877156634283
DCAF17	0.10622280746749	0.0686760930138711	0.121930353618782	42.6650359643839	0.107391799600098	0.121658351753506	0.882732652976316	0.377380735419012	0.784056549776968	0.248819582449644	0.303362578616356
CYBRD1	-0.146124911539501	0.0578073649215779	0.011478280089901	96.6088788389608	-0.244382852333058	0.0963196671921173	-2.53720615381297	0.011174113108064	0.222847143831869	-0.661633033037855	-0.681574373386965
DYNC1I2	0.172154942493217	0.109025022269439	0.114326732420911	83.1260253918102	0.211889881650482	0.182432223858736	1.16147179028282	0.245450088770152	0.699312423460748	0.486698034511997	0.59594768063916
SLC25A12	0.413479976231835	0.146807867021017	0.00485545537032635	45.1853968942304	0.551564823665349	0.234174222867422	2.35536096548773	0.0185047204198153	0.269787291862974	1.35738158582179	1.54700654807456
HAT1	0.154502532697818	0.0577666011001405	0.00748185309523739	46.7466778669968	0.144314191370901	0.102766057171216	1.40429822203321	0.160230063513802	0.619512105073335	0.423009395949614	0.406741909138209
METAP1D	0.316416603683723	0.100656178573144	0.00166918280574655	26.4803639550701	0.400139657591175	0.190396033388097	2.10161761498227	0.0355867855573554	0.352975643319776	1.00718384378467	1.12302988940947
ITGA6	0.0994247597905504	0.207306109322693	0.631509274169785	55.8024946657801	0.0821989671046202	0.323503549779501	0.254089845878497	0.799426147819934	0.953993542384856	0.224292710116367	0.23282494461099
PDK1-AS1	0.292921980860952	0.248301048924919	0.238117577489221	46.4793705002759	0.332559334771528	0.373127216930675	0.891276003683525	0.372781118852188	0.782189265534684	0.922416916296448	0.93381114721871
RAPGEF4	-0.316425789291847	0.837411877174434	0.70553341215831	12.7881860627432	-0.475066431386559	1.11800945602286	-0.424921657708094	0.670893785947951	0.917044177311356	-1.27606648295996	-1.32746736192824
MAP3K20	0.153432928649966	0.143918734384615	0.286374777884747	68.5437930853677	0.158856022998341	0.22671575737611	0.700683643858098	0.48350046565212	0.838415942601082	0.419150340647922	0.447457711828843
SP3	0.0324186410664277	0.0507201111856733	0.522714044018158	196.734490069774	-0.00446537821094619	0.085777868581034	-0.0520574628958957	0.958482906672053	0.989686047095256	-0.0174605987152195	-0.0098273205632987
OLA1	0.304014969946044	0.0438972861597711	4.34136780830687e-12	161.595428588228	0.362410953770823	0.0858461238247292	4.22163445038884	2.4253721653697e-05	0.0143326729856689	0.962439631642716	1.0173929586652
CIR1	-0.184155058967568	0.0833934319694532	0.0272255868255258	59.3255571888744	-0.315227681175149	0.152693365838252	-2.06444909668877	0.0389751555143719	0.36687271884164	-0.7988430990908	-0.87993343479593
SCRN3	0.357247221737466	0.145008863434711	0.0137540560854931	22.7826958303036	0.498532688913349	0.268095765069538	1.85953212943905	0.0629517494651931	0.44510216813299	1.15449780859991	1.39852140602746
GPR155	-0.224713277105968	0.145909586768459	0.12353944990721	121.118813535778	-0.361161273385523	0.233689296987184	-1.54547631424185	0.122231093748272	0.563995663166258	-0.945174264392895	-1.00854330494327
ENSG00000236449	0.270988674567503	0.0976560479294974	0.00552136295450098	45.7662878767918	0.316722655767562	0.183746424862877	1.72369424876659	0.0847630538206092	0.495687275155104	0.843283107757425	0.889469889932824
WIPF1	0.0226778785633653	0.0269068544335224	0.399324058509534	453.069046228269	-0.0216484155976951	0.0528100866302409	-0.409929560412773	0.681857620188567	0.920795283053548	-0.0526045767652448	-0.057938258565391
ATF2	0.0551047844012693	0.046512112520558	0.236120056071126	108.162116542453	0.0430755972319844	0.0915408741213975	0.47056134918331	0.637954014198537	0.903292934817187	0.0643893923043494	0.12328307608041
ATP5MC3	0.649191074810468	0.239079247624255	0.00661997062502098	9.65691179682478	0.876220708354552	0.407641662700516	2.14948762241285	0.0315957662220416	0.334084068735312	2.20781045850918	2.45601342437583
LNPK	0.326980267362486	0.0915425309534665	0.00035440811967962	45.57263692803	0.414567179091596	0.160565624253554	2.5819173999345	0.00982530978185916	0.211743912151084	1.04529679072672	1.16342563416679
HNRNPA3	-0.029881042550193	0.0398815116362956	0.453709258402405	231.883145309629	-0.101205358064091	0.0727508111001251	-1.39112343262819	0.164188000297922	0.621700896874725	-0.242233424544585	-0.280690443786644
NFE2L2	-0.0645497600571018	0.0451633511062327	0.152932133775021	251.590706062432	-0.149229373659631	0.0812310731450031	-1.83709715853742	0.0661955535783462	0.452332400189728	-0.36731569060972	-0.415153308815982
ENSG00000213963	0.153892098160032	0.085130692222245	0.0706507428282651	21.068906244989	0.154562054101807	0.17767442010597	0.869917312855855	0.384345593436013	0.788390064101082	0.420806991570058	0.435434990425503
AGPS	0.10029157594542	0.0333785533280803	0.00265868137872103	137.606621944315	0.0722505668468299	0.0660685800385301	1.09356923979136	0.274143946236921	0.72124735337198	0.227420121128652	0.204970330944628
RBM45	0.0863437159738634	0.0681311113467076	0.205041962532276	37.1815702787892	0.0773528692940908	0.130358086243234	0.593387579729876	0.552921799068247	0.875265761820811	0.177097234749778	0.219256312589375
OSBPL6	-0.31642204959307	0.107116648761824	0.00313689043069807	78.9936014416769	-0.517311339901313	0.184829319069194	-2.79885973992929	0.00512834085091238	0.163582417823989	-1.27605299039286	-1.44574925404731
CHROMR	0.0177120277093376	0.0735836619368502	0.809783001214982	51.5480950130432	-0.0485557313690149	0.130737440072934	-0.371398823029787	0.710340502072491	0.927967310169948	-0.0705210133233464	-0.133276289423369
PRKRA	0.0869906344832409	0.101524922092438	0.391533205790291	35.2624086073018	0.0837145609038969	0.18298560635346	0.457492600495536	0.647317019614681	0.909156411073889	0.179431270702977	0.237068469063168
PJVK	0.570043009125048	0.216235223304147	0.00838360561349921	9.1015952327808	0.850056783377764	0.403325628792594	2.1076190618546	0.0350639534033704	0.351202559155257	1.92224986894795	2.38275681996313
PLEKHA3	0.0819922357431646	0.0751697705356847	0.275378168784712	31.5273935038552	0.0917839768565567	0.148898341659524	0.616420410285246	0.537617086024428	0.868791687087259	0.161397403687814	0.259662097993459
TTN-AS1	-0.0393787792523588	0.172129649293456	0.819044617149184	46.537507584857	-0.103285256862937	0.27164023029609	-0.38022813023813	0.703776079647291	0.925448135448689	-0.276500582796405	-0.286513970786537
TTN	-0.421865818043698	0.461236131845246	0.360379738801158	6.4837656732033	-0.799184733429053	0.735982555000618	-1.08587456047567	0.277534493327867	0.722508095636652	-1.65648660457612	-2.23496905583337
UBE2E3	0.127242376774958	0.064242950736856	0.0476312775505156	108.854194851834	0.123149087220179	0.10912530659329	1.12851080161594	0.25910425769149	0.706121991592244	0.324656692956178	0.347481547265956
ITPRID2	-0.0500511058149884	0.0586837074122235	0.393716918693339	43.9741877808766	-0.0909114339342466	0.147184322924515	-0.617670633175188	0.53679247388197	0.868235742268643	-0.315005577692014	-0.251868394782017
DNAJC10	-0.0513360496360738	0.065285721623434	0.431674825870827	106.425607744956	-0.137087535672861	0.116459769277469	-1.17712353822585	0.239146201421584	0.694635745809913	-0.319641563573977	-0.381157269497379
NUP35	0.200645791090552	0.103134557248441	0.0517177327792184	24.1881687305855	0.258736629379242	0.181479848952197	1.42570445629694	0.15395366966668	0.610809824387803	0.589490989110424	0.727114302980105
ENSG00000272800	0.016858799935882	0.14769795402118	0.909123832781898	16.4030113001384	-0.0408903034856901	0.260619526264341	-0.156896545979505	0.875326382054623	0.971744679385004	-0.0735993984223127	-0.111813790253196
ENSG00000287621	0.279217154714817	0.208576692322273	0.180675325488582	11.285668976074	0.337994894569366	0.446734559284379	0.756589987375943	0.449295541815144	0.825780052954728	0.872970878667696	0.949030219059996
ZNF804A	0.825989254007946	0.352669027187937	0.019175120993218	50.9920810032464	1.0428805445956	0.536000770265473	1.94566986177852	0.0516944091377975	0.410441232891438	2.84568570975847	2.92264577047173
LINC01473	-0.0339195100561069	0.081543808941363	0.677434362103112	227.200771838236	-0.109517531081629	0.137573267489629	-0.796066947307803	0.42599312429243	0.81302920271212	-0.256803927966566	-0.30396377036497
ZC3H15	0.16707720064762	0.0630862258109803	0.00808751362854279	63.1562893392152	0.198366958139141	0.126418041727611	1.56913487527797	0.11661651498812	0.557981112016036	0.468377903217422	0.558084727773627
ITGAV	0.0428242487891675	0.0755971573853113	0.571067785041977	248.709485778769	-0.0133164761454268	0.130538920639606	-0.102011538629089	0.918747516364066	0.983454108161961	0.0200820935832709	-0.0346095877720423
ENSG00000227227	0.436540249475875	0.156660087580941	0.00532733617704247	12.743076552005	0.534328986206306	0.286678249144408	1.86386301646885	0.0623409435212284	0.443538020286513	1.44058141093418	1.49874777468414
CALCRL-AS1	0.828158203306696	0.488019735869252	0.089701033773288	22.9638333483428	1.02111043132251	0.731550971723604	1.39581583620438	0.162769960291316	0.621203641791605	2.85351112450634	2.86169143821914
WDR75	0.0470093141029806	0.054149085722957	0.385314392044502	48.8186958291721	0.0616816325440205	0.113056063917217	0.545584468509229	0.585351602970704	0.88737431733943	0.035181511465632	0.175378278530032
SLC40A1	-0.153558362337498	0.0798999794944325	0.0546205600576356	41.2764774718681	-0.276502926172784	0.146369043565394	-1.88908063780064	0.0588810244564496	0.432977027874966	-0.688452394622598	-0.771507651557995
ANKAR	-0.0600132271016274	0.0684921614650312	0.380918180117232	98.948133918234	-0.136395614592372	0.117468412637362	-1.16112588507892	0.245590709430714	0.699312423460748	-0.350948202483376	-0.379219953558615
OSGEPL1	-0.0529600583796268	0.12274643267065	0.666134626824358	14.7395949319533	-0.133324965787904	0.232302117098071	-0.573929189511509	0.566015719603731	0.880184493714175	-0.325500871571531	-0.370622416875612
ORMDL1	0.0100408001010953	0.0792335845864877	0.899158816478403	78.608790560163	-0.0474050187643839	0.136742180910929	-0.346674438337814	0.728835915903181	0.933320186928711	-0.0981982567214949	-0.130054399047787
PMS1	-0.0485884071545203	0.0616854583585524	0.430883856625476	197.889634251512	-0.137589276899249	0.106209301968672	-1.29545411135301	0.195163621692184	0.65168770356127	-0.309728264996922	-0.382562099184504
HIBCH	-0.211487029401209	0.114475503043815	0.0646828827817636	149.295071766498	-0.361335114918162	0.186294705837333	-1.93958874619695	0.0524296896362071	0.412530171853773	-0.897454903729484	-1.00903004538449
NEMP2	0.0898237420167775	0.114588489318829	0.433109927005393	11.811454144922	0.0775524192807416	0.217393548914222	0.356737445375354	0.721288370143501	0.930128152058256	0.189652921106698	0.219815034357826
ENSG00000284052	0.363297435849384	0.248214582390009	0.143291627460411	11.976795292274	0.551535070838274	0.402499950821728	1.37027363534401	0.170601499811362	0.629774415142805	1.17632655063939	1.54692324287149
NAB1	0.0635670371611509	0.0566840805490069	0.262106308029809	57.8030880996397	0.0421551712577707	0.114970566378167	0.366660551354611	0.713872235576373	0.928611332201159	0.0949205981677044	0.12070596727338
GLS	-0.0931691506558469	0.0491071322720025	0.0577932207613945	342.998882311031	-0.194588324498238	0.0875744021539853	-2.22197719552896	0.0262848467807712	0.312271620905612	-0.470572415603394	-0.542154235515884
STAT1	-0.13635305374302	0.0986744542618142	0.167018512684159	126.447376074927	-0.268588883601077	0.168434834373401	-1.59461601040106	0.11079813011646	0.547979034813792	-0.626376865381625	-0.749349053928048
NABP1	-0.090994618727114	0.0781147905677029	0.244066215003212	184.771678635195	-0.189085554209364	0.129629790708663	-1.45865817707231	0.144659212611798	0.599402201529103	-0.462726859123761	-0.526746980427683
SLC39A10	-0.0180661156028856	0.0863034012346974	0.834188602246374	185.001953493947	-0.0789130295264044	0.142933285202414	-0.5520969409935	0.580881937643692	0.8850259843997	-0.199606008757753	-0.218273956406711
STK17B	-0.0895811917697076	0.0902041182119211	0.320664022371544	52.9093950422345	-0.211626976899618	0.164297255185518	-1.28807372138176	0.19772030193285	0.654900417703101	-0.457627315227604	-0.589860908723391
CCDC150	-0.0865314864082375	0.21696150286647	0.690015990286636	5.54648967474847	-0.264945097861292	0.423628647418901	-0.625418274886646	0.531696571001581	0.865326728396253	-0.446624195271764	-0.739146786082499
GTF3C3	-0.0167662208569742	0.0874322992808255	0.847928384701153	48.7083916485964	-0.0790874473377941	0.151468663656351	-0.522137354543685	0.601574699656157	0.892859316290725	-0.194916081002785	-0.218762310375882
ANKRD44	-0.0712472757223194	0.0308133763755026	0.0207656152265663	1365.56343842631	-0.163987804172896	0.0595592588983962	-2.75335535072132	0.00589878307848495	0.172920750518787	-0.391479850597617	-0.456475568638303
ANKRD44-IT1	0.00759629165930831	0.111002498653052	0.945440539638271	12.0942541054004	-0.0586813323813597	0.203546384956527	-0.288294642982202	0.773121207446903	0.946367077651187	-0.107017869251239	-0.161627049046026
SF3B1	-0.093884792279429	0.0412100432491897	0.0227145606040117	242.149787010372	-0.190115248577456	0.0720349622251112	-2.63920799990622	0.00830999772933305	0.202129018898774	-0.473154399662953	-0.529630030774913
COQ10B	0.104391459893145	0.0999584913157539	0.296324369125188	33.7356401389272	0.0956976827745695	0.163803739636956	0.584221599498689	0.559071231360257	0.87765208405618	0.242212210702874	0.270620117727801
HSPD1	-0.096002157120337	0.169983203693666	0.572227240671911	158.748037929623	-0.194124624186216	0.274571739045511	-0.70700875793353	0.479561035272962	0.835926556622641	-0.480793701357186	-0.540855916920568
HSPE1	0.137378778699872	0.226025992888585	0.543319600400866	75.2780355325954	0.14682833982244	0.341330640815743	0.43016454506263	0.667075950871507	0.91474459897231	0.361228109890267	0.413781295572492
MOB4	-0.00792367802025228	0.0807897955392031	0.921870588178023	50.8466179231779	-0.0279052337747095	0.152394781532293	-0.183111478582987	0.854710549443163	0.967477857768819	-0.163012815600055	-0.0754567789893087
ENSG00000222017	-0.282335402110121	0.343540861480246	0.411168328552152	5.97835487596345	-0.505225391550885	0.551384718822227	-0.916284717919025	0.359517581249713	0.775366023554276	-1.15307079155954	-1.41190970061467
PLCL1	-0.653816983963987	0.165632668225303	7.90073092372093e-05	165.265256180734	-1.01174246122465	0.26107236739305	-3.87533338486737	0.000106478816765647	0.0398514718214893	-2.49334990775364	-2.83011131349531
SATB2	-0.237849773850826	0.279981760568629	0.395592664490433	20.9090496875341	-0.496549026235389	0.447749620107568	-1.1089881575245	0.267435290798828	0.715028443620453	-0.992569809978816	-1.38761666880766
FTCDNL1	0.0742050300343771	0.108011691970533	0.492076907934057	95.399543968724	0.0515024521368607	0.182286632273812	0.282535540288544	0.777532898924447	0.946745779629995	0.133301719554808	0.146877501487048
C2orf69	0.146463173952227	0.236391377771998	0.535534883166611	10.1971440695791	0.113386592537142	0.382132714206265	0.296720454234492	0.766679939724563	0.945268933337429	0.394003961600659	0.320147452258775
TYW5	0.0852997657294609	0.0913854470759322	0.350610151452938	27.0251025102717	0.0959083002070157	0.169999911803161	0.564166764498478	0.572640644239989	0.883211241047322	0.173330736545652	0.271209827335393
MAIP1	-0.100513878857782	0.22721305529715	0.65821626335315	7.82964250581103	-0.166926933904039	0.396955180112495	-0.420518341281585	0.674106833484708	0.917672326727767	-0.497071672374211	-0.46470486390738
SPATS2L	-0.112462459539422	0.182273768457711	0.537236374390429	144.40116568628	-0.212861609906738	0.279188361189461	-0.762430099162649	0.445803347677801	0.82408297460098	-0.540181301324975	-0.593317768574416
KCTD18	0.0105894948129047	0.118295162042533	0.928670595070766	21.3944341369898	-0.0530972766205859	0.208805623431226	-0.254290453236163	0.799271174668887	0.953993542384856	-0.0962186052412406	-0.145992202047788
SGO2	-0.0341946631690061	0.129100188020589	0.791110228092442	11.5185791863254	-0.137449169955851	0.238243254913103	-0.576927854708772	0.563988192935603	0.8798668757455	-0.257796660820599	-0.382169812517382
BZW1	0.183357365018072	0.185073684416899	0.321819249375874	17.643901912987	0.200444978231058	0.3232116036736	0.620166404772648	0.535148237025451	0.867790223646786	0.527115577922674	0.563902994565412
CLK1	-0.172971534757105	0.0602570867048637	0.00409746460726977	163.381630452152	-0.307941284103874	0.104474335373411	-2.94753044375188	0.00320323209813123	0.134703707856994	-0.758493739453823	-0.859532187340981
PPIL3	-0.0681054579545958	0.108100208941727	0.528680504494349	20.1403072920626	-0.169920053756292	0.211767802372243	-0.802388521072756	0.422328251042146	0.810271205358886	-0.380144395633866	-0.473085326592958
NIF3L1	0.42758487213401	0.138433390862519	0.00201006677639053	9.98365907587747	0.611221815611065	0.274180525445601	2.22926779579878	0.0257960920358866	0.310696633365248	1.40827104666514	1.71404068623601
ORC2	0.172415845156753	0.0547497638682316	0.00163739713336182	73.7756138105634	0.202723363053665	0.10652675090601	1.90302774964507	0.0570369244119952	0.425239433796735	0.487639352758656	0.570282264334673
ENSG00000183308	-0.0485651398020996	0.110408099201466	0.660031729511479	21.0595166181023	-0.158324803137675	0.193880668959411	-0.816609536099859	0.414151603701476	0.807167888623532	-0.309644318044874	-0.440619682069529
HYCC2	0.0675411457683847	0.0378567441184623	0.0744034323021	98.387591066527	0.0645625651391089	0.0862442625055735	0.748601278084285	0.454097561549528	0.826919209719509	0.109258899262422	0.183444627124337
NDUFB3	0.104835998795896	0.325628399367484	0.747490723329758	6.83063052472143	0.0903700217671316	0.524373891627046	0.172338903996017	0.863171100914675	0.968847854421796	0.243816075434791	0.255703152661853
CFLAR	-0.219802578905584	0.0460412562208968	1.80570779270307e-06	352.772709849497	-0.375776766653819	0.0875703608865522	-4.29114100763659	1.77757390251995e-05	0.01425614269821	-0.927456814684994	-1.04946535351213
CFLAR-AS1	0.0367621819528773	0.0899573164236114	0.682787356204814	16.7128161588474	-0.0426202365097181	0.228906973626716	-0.186190205717454	0.852295604370362	0.966236281239816	-0.00178941224241687	-0.116657444992082
CASP10	-0.216286134730745	0.0743709055098375	0.00363505340908537	72.1375982425161	-0.385333279972899	0.132587506667876	-2.90625632577989	0.0036578167241285	0.142914903357914	-0.914769734299262	-1.07622271948079
CASP8	0.128578958097168	0.062483940840067	0.0396100974226434	70.2856202658977	0.112987061142192	0.112316891412439	1.00596677597933	0.314431552340628	0.750180966711518	0.329478983268161	0.319028800780593
ENSG00000289698	0.0682824043975621	0.139994972211434	0.625727656276554	7.46532250567594	0.0195552215803921	0.27528320824156	0.0710367396010309	0.943368515362767	0.988043363344038	0.111933307655503	0.057428168749979
TRAK2	0.111269433819342	0.0775949185912366	0.151578439402289	48.1799527206141	0.123531286382376	0.137283233312929	0.89982792072499	0.368211833298432	0.77896723768275	0.267027451256673	0.348551670072712
STRADB	0.152319194794149	0.204611716039545	0.45661609431746	11.5300738836852	0.18579084642274	0.353062371921428	0.526226698732105	0.59873070578887	0.89205790400709	0.41513206813896	0.522872761607403
ALS2	-0.155131291194767	0.158304159211605	0.327107275348362	28.0459802522027	-0.302660828043621	0.262360060350426	-1.15360862335283	0.248660661367269	0.699514336456824	-0.694127410024804	-0.844747391823191
SUMO1	0.0611992145740623	0.0663180549558123	0.356104261547144	28.0017355786038	0.060424064762276	0.137999540036698	0.437857001162522	0.661489947383481	0.913218877317316	0.0863776627454685	0.171857203401161
NOP58	0.0657143524380149	0.0883681877030458	0.457092699319125	77.2463839469884	0.0480907672077415	0.151458483705458	0.317517817630234	0.750850721891214	0.940739384693014	0.102667958903876	0.137325094749337
BMPR2	-0.0641906580918275	0.0469220648198824	0.171303581342182	272.809732533916	-0.13850877582622	0.0822509258844161	-1.68397831801749	0.0921858590717684	0.51324246825838	-0.366020076269328	-0.385136612343779
FAM117B	-0.0836383949468981	0.120916526479126	0.489123494670003	70.0378934506396	-0.19100403379934	0.207023456091184	-0.922620254756115	0.356205136528964	0.774288429015859	-0.436186127124423	-0.532118548360297
WDR12	0.237700501935829	0.0874653027127286	0.00657463873848957	28.1153164330576	0.271311712403952	0.164096130254684	1.65337056993888	0.098255468636217	0.523663902869099	0.723181749375549	0.762323388903385
CARF	-0.242144160721806	0.0931651381523419	0.00934724854771146	48.2123503186304	-0.40536349997876	0.159907784471935	-2.53498290478725	0.0112452813703991	0.223139919987989	-1.00806365226114	-1.13230550922164
NBEAL1	-0.00170689265110865	0.0643387045821772	0.978834768885956	90.8731365716777	-0.0244400086754512	0.109897266510493	-0.222389595769587	0.824010610422144	0.95966736671914	-0.140583096316147	-0.065754464656787
CYP20A1	0.0530916757999119	0.0526193187535528	0.312985724750102	101.261210731	0.0329539181276244	0.0890098132073161	0.370227921396377	0.711212674094532	0.927967310169948	0.0571262397045217	0.0949432974425266
ABI2	0.148803137559568	0.122265463890231	0.223585333567425	64.4346871134492	0.157928591681271	0.200676956303354	0.786979205736695	0.431294039026954	0.81561301678267	0.402446383806146	0.444860988700533
RAPH1	0.0729764104311711	0.0663811877137608	0.271613777601196	218.335918302355	0.0433280626865755	0.107550689285597	0.402861785213848	0.687049905535009	0.921873798702221	0.128868947443454	0.123989956334472
PARD3B	-0.102765653040387	0.159872672600277	0.520355916433791	144.121318067469	-0.194857762398536	0.246151500064264	-0.791617204638866	0.428583912065013	0.814284092724145	-0.505195913409983	-0.542908637070447
NRP2	-0.0213568773798879	0.0682248995758335	0.754253002936847	187.124968648179	-0.0870352417583826	0.116206415673132	-0.748971055119689	0.453874651460891	0.826767402806397	-0.211478843109527	-0.241015410105338
INO80D	0.0709768162529246	0.0473327955256366	0.13373690734918	98.8304392924348	0.0689491971535837	0.0842476478559767	0.818410945685439	0.413122573746632	0.806919671046953	0.121654553920651	0.195726796809258
NDUFS1	0.0353328426470588	0.0938704074741357	0.70661937753942	80.80963412949	-0.00861152697054667	0.161029192105607	-0.0534780486565382	0.95735102025152	0.98961698560517	-0.00694636675947161	-0.0214361590608754
EEF1B2	0.208581689422961	0.0728290715494206	0.0041834200182904	38.9004740374405	0.252791507503039	0.133866200504832	1.88838935108129	0.0589736998903043	0.43306520756595	0.618123145649885	0.710468503779232
ZDBF2	-0.199005146141316	0.420515728340699	0.636041483268905	9.03793474695048	-0.419427832755315	0.633980874016333	-0.661578053763984	0.508241676274375	0.852867664206947	-0.852421157021179	-1.17168435866624
FASTKD2	0.366039988701064	0.0600152081033658	1.06653619945847e-09	37.3926931953149	0.494440961566334	0.121923759030246	4.05532904742279	5.0063776449911e-05	0.0234215034158167	1.18622148619399	1.38706494252319
KLF7	-0.090676027602894	0.0828751347327984	0.273898726290262	117.842312946956	-0.186801497096138	0.143614848390081	-1.30071158511935	0.193357195281948	0.651089031885409	-0.461577405015522	-0.520351828761865
ENSG00000234902	0.120201440356141	0.295808887595351	0.684486696726397	5.49299424621247	0.148220091722788	0.490583493284838	0.302130205666601	0.762552806964235	0.94437812446971	0.299253495323886	0.417678073999079
ENSG00000223725	-0.257078091951628	0.126564181780971	0.0422339685792814	30.5182394611032	-0.44860480342391	0.223261893667352	-2.00932096407059	0.0445031060346476	0.387349515160484	-1.06194421358028	-1.2533772162985
CREB1	-0.0130623920030153	0.0330995732638677	0.693109114923712	187.207867426203	-0.0695795726652567	0.0657013750885243	-1.05902764700902	0.289587188861095	0.73017852156577	-0.181552930027319	-0.192141128182862
METTL21A	-0.047308312279383	0.0975745538716077	0.627787915310534	86.5465394011208	-0.120650651473563	0.176522280571209	-0.683486815846413	0.494299278358593	0.844490611291886	-0.305109773766936	-0.335135492388879
CCNYL1	-0.113322762979609	0.0973283243933924	0.244288326186606	28.5998508225615	-0.234416141031552	0.180471901039577	-1.2989065870157	0.193975988854075	0.65122019912417	-0.543285214926072	-0.653668490467729
PLEKHM3	-0.163619573285621	0.0804281138300139	0.0419155176528842	70.553198745455	-0.304785833720839	0.154671092174916	-1.97054167934729	0.0487763231170815	0.400044233717013	-0.724752527862308	-0.850697213969862
IDH1	0.0328923975593403	0.0992385746009727	0.740306337724278	95.9570659290091	-0.00816824424470916	0.165453370484416	-0.0493688597626877	0.96062534419871	0.990244535465167	-0.015751318996846	-0.020195007845281
PIKFYVE	-0.0790380110754333	0.0298696534819778	0.00814263781603346	172.750736019291	-0.156938793945602	0.0630128768283382	-2.49058290693725	0.0127533737321184	0.233666840596172	-0.419588269436216	-0.436738982702513
PTH2R	0.201919204894586	0.309866499521624	0.514638020173886	16.1698533174954	0.191923985931463	0.4869245720096	0.394155474921645	0.693466256112288	0.923185855485711	0.594085375511229	0.540044993036633
RPE	0.0429007389509372	0.0651497889719146	0.510220812231301	44.6008847822013	0.0381156710096249	0.128456914085613	0.296719497591401	0.766680670143059	0.945268933337429	0.0203580646446158	0.109395734884091
KANSL1L	-0.265913293095853	0.0684551271369865	0.000102544689396366	181.444639490835	-0.46599129151641	0.135291006328536	-3.44436266801662	0.000572407341476764	0.0691509012645209	-1.09382099067885	-1.30205779772688
ENSG00000272807	0.283434359984214	0.134087486959697	0.0345322063808445	7.33396137467321	0.307095003141831	0.270481348235081	1.13536480480321	0.256222499787585	0.704093111947068	0.888186255223027	0.862513340391739
KANSL1L-AS1	0.0354470378230844	0.0851702451580061	0.677270688911706	48.4040463083389	0.0056075937481856	0.144465920604814	0.0388160316613713	0.969037063049496	0.993025538606684	-0.00653435868942573	0.0183760825088688
ENSG00000279317	-0.893172605994734	0.517183205963361	0.0841686325679696	6.58876848794064	-1.49942695005528	0.782149301212044	-1.91705975794099	0.055230340302892	0.419677230116977	-3.35692796174625	-4.1955834170948
ENSG00000273118	-0.159220191250914	0.220287516721111	0.469812881142496	57.594989326978	-0.302672139773273	0.347089033112199	-0.87203025995763	0.383191869820848	0.787647741353406	-0.708879870499724	-0.844779063634859
IKZF2	0.07404904384345	0.118449019171494	0.531869071266056	112.988018881533	0.0522777595277105	0.189119251746148	0.276427487127975	0.782219747198517	0.947746122968053	0.132738932476453	0.149048291491993
SPAG16	0.0556042735111497	0.309268490111082	0.857315170979804	18.0742573792719	0.0208247459931551	0.469885756666043	0.0443187427959339	0.964650331761708	0.991961188105526	0.0661915134738515	0.0609827213555438
BARD1	0.10919845546708	0.0764385014071457	0.153125207432958	40.6700158317763	0.0485978914336526	0.144886828533434	0.335419664613877	0.73730853606819	0.935864437766068	0.259555508713046	0.138744996344324
ATIC	0.585940136880586	0.127821081824047	4.56022555041148e-06	24.9526040773257	0.801079394522015	0.216637375577984	3.69778941599875	0.000217485191672507	0.0464372212407344	1.97960557479987	2.24562459672998
MREG	0.091521623723439	0.115165887103758	0.426791603027551	15.5583671480189	0.0746117536671038	0.211424133963403	0.35290083619318	0.724162783923785	0.932110583835481	0.195778757499043	0.2115814387578
PECR	0.160492142776602	0.075463501348822	0.0334407050590302	28.7254198421649	0.171103742117842	0.134165973160165	1.27531398675565	0.202198129093938	0.658998395868568	0.444619482949559	0.481750208665272
TMEM169	-0.0136485827281738	0.122534751928407	0.91131073472807	11.421186012436	-0.124388877689646	0.237879202446574	-0.522907746496176	0.601038453589119	0.892535346766119	-0.183667864455874	-0.345602184957357
XRCC5	0.0339392279914273	0.0274744952832204	0.216719090834009	282.227571780915	-0.0155153892581196	0.0534107312027596	-0.290491983703043	0.771439882596459	0.946367077651187	-0.0119744292804816	-0.0407663439994562
SMARCAL1	-0.0109181219992246	0.0644647084390621	0.865508860489367	59.4608992520578	-0.0613501729142614	0.11530500501261	-0.532068602811752	0.594678482097274	0.890848840030074	-0.173816556419724	-0.169099559203917
RPL37A	0.00816388258038438	0.0825164972447132	0.921188792647127	116.619871563647	-0.0382390230715257	0.13509560217213	-0.283051575748587	0.777137301130582	0.946745779629995	-0.104970041592426	-0.104390446826708
DIRC3	0.39860981435227	0.316842961624079	0.208367366639811	84.0524103942556	0.538331524680882	0.5058333202027	1.06424686389809	0.287216882223117	0.729000518635654	1.30373109978115	1.50995451747746
ARPC2	0.0159509149991585	0.0439788552751313	0.716832665786123	274.227807015956	-0.0320528190929339	0.0754998404510679	-0.424541547391846	0.671170911785946	0.917111719305416	-0.0768749826774598	-0.0870696397200525
AAMP	0.310719855478748	0.225142627270566	0.16755515230414	14.164190282821	0.433303555010092	0.366946104203755	1.18083704949076	0.237667462763401	0.693752333931183	0.986630381588133	1.21588577843056
PNKD	0.234022979368613	0.0871886931945907	0.00727258291211544	53.2371479093317	0.324755125384315	0.152676997585144	2.1270730399529	0.0334140149262974	0.343807033094275	0.709913509610943	0.911960072491194
TMBIM1	0.130456999290133	0.0486879917944023	0.00737433980983532	58.0484751760877	0.130667190956305	0.105698764533961	1.23622250016292	0.216375869341968	0.676042929294726	0.336254822268633	0.3685315522564
ENSG00000288819	0.177653523785426	0.157647965695057	0.259784679571961	63.6274416435455	0.191407044309397	0.258104067155302	0.741588640655656	0.458336608020173	0.830588328147642	0.506536524586968	0.538597603627523
SLC11A1	0.0945942082664725	0.15592241886597	0.544066723598344	653.851143870552	0.0742369046888334	0.241889214195207	0.306904567596484	0.75891601231064	0.942936957401854	0.206864423914097	0.210531895795877
CTDSP1	0.198089711166634	0.0625964722153999	0.00155322588178336	45.1692723801646	0.248523760519194	0.116278626386321	2.13731249020353	0.0325725836381355	0.339262494516684	0.580268834611528	0.698519201340613
USP37	0.0149105875677729	0.0776007902317099	0.847628790910854	98.1857322906202	-0.0215293037526208	0.133392639002761	-0.161397989526058	0.871779950040982	0.970461768546486	-0.0806284100299859	-0.0576047562593256
CNOT9	-0.0332530738899505	0.0897796122354381	0.711095215375144	38.5472750342989	-0.0525480422535645	0.168157160930707	-0.312493633709825	0.754665400561469	0.941362862894496	-0.254399473696402	-0.144454395897127
ZNF142	0.0582572010996272	0.0787235328979809	0.459286222645708	24.073958580134	0.0248499910567116	0.146304227958997	0.169851489621175	0.865126932333492	0.96907017119084	0.0757630874557088	0.0722530405277141
BCS1L	0.213150285259926	0.139518860799236	0.126574005345831	7.73687802058883	0.263842541712285	0.261925312562923	1.00731975512638	0.313781139349558	0.750180966711518	0.634606314371356	0.741410391975905
RNF25	-0.0216440483520568	0.147144965508648	0.883058325629871	6.50137629683678	-0.0818687303850746	0.297598690523489	-0.275097750736282	0.783241139593105	0.948127069247298	-0.212514935544727	-0.226549649321973
STK36	0.273721121854042	0.299804106156313	0.361242589022536	6.87520556727055	0.325754827856693	0.466623092325516	0.698111244844794	0.485107626294064	0.838848325568694	0.853141583152013	0.914759148264969
TTLL4	-0.0858650639211301	0.117315078714374	0.464218378882232	74.3257812621105	-0.178876104746948	0.191017956634143	-0.936436070717427	0.34904871347071	0.768002930599478	-0.444219790354634	-0.498161452789794
CYP27A1	0.0450638531300502	0.231773119533654	0.845838507312514	120.898485054842	-0.00382401186995474	0.336261600756893	-0.0113721336642283	0.990926545697735	0.998263769776751	0.0281624266960001	-0.00803155328574717
NHEJ1	0.021653941259265	0.0924121149492583	0.814737110664694	31.3795229147743	0.0109438628673899	0.160793962021872	0.0680614043573432	0.945736753941679	0.988189202020176	-0.0562988697046931	0.0333171495029093
CNPPD1	0.260710745775965	0.158098378723288	0.099139187191441	10.6812889238591	0.390857980249421	0.269826709491436	1.4485518538402	0.147462775038847	0.602444261016235	0.806201071958276	1.09704203911887
RETREG2	-0.10000802097758	0.264115474767064	0.704945828984298	7.76261204022287	-0.137919474563438	0.46121111724299	-0.299037619448308	0.764911341921167	0.945223945178764	-0.49524657313453	-0.383486622538128
ZFAND2B	0.0549773885654016	0.1876853119549	0.769580829189677	8.64640607403811	0.0784534283265973	0.320050701928745	0.245128124555915	0.806357226863208	0.956350225984511	0.0639297571928279	0.222337777535811
ANKZF1	-0.215818896454717	0.150424181174247	0.15136251497454	19.6436495969073	-0.314540359211361	0.269381097082605	-1.16764079817712	0.242951686187155	0.697841272066864	-0.913083971843633	-0.8780089959646
GLB1L	-0.185620605926751	0.226123030844636	0.411712779186406	5.71271613422761	-0.339313357162906	0.396511362722353	-0.85574686897561	0.392137809379699	0.792890928095672	-0.804130688244995	-0.947371131525793
DNPEP	0.327942704318493	0.0885713569340172	0.000213416420797449	31.2966644077236	0.437475969752876	0.152460432634147	2.86943938302122	0.00411200141411219	0.149497534694727	1.04876919478603	1.22756815928623
GMPPA	0.295829011483901	0.155039397119584	0.0563796781258563	8.44081192663636	0.409177513085028	0.311845052293444	1.31211802167698	0.189480316215525	0.649580765198958	0.932905275947099	1.14833506075665
STK11IP	-0.00243752753267876	0.151205534739378	0.987138160288509	12.3085305900915	-0.0736732538282008	0.274341147612255	-0.26854613122902	0.788278970829916	0.95088056343772	-0.143219174983747	-0.203603062193587
FARSB	0.362904388023619	0.103172759222647	0.000435724515631186	50.5534694161679	0.477620444391944	0.181641609227449	2.62946604813369	0.00855190709186975	0.202129018898774	1.17490846204962	1.33996902806256
ACSL3	0.0171704482357254	0.117318751287536	0.883639384003463	85.395757800198	-0.0300803572100106	0.198289216677096	-0.151699410154991	0.879424022416611	0.972362113520544	-0.0724749935304389	-0.0815469262890737
AP1S3	-0.30290263797205	0.247354200153665	0.220737116792674	8.89332927716499	-0.526715487180594	0.41521346823316	-1.26854143104246	0.204604664930099	0.66061495651287	-1.22727591517836	-1.47208000899666
WDFY1	0.0475319372405959	0.0467909236960558	0.309707159121257	89.9316286927535	0.0148996291174135	0.0905251565184003	0.164591034033561	0.869265888771676	0.970153589635536	0.0370670985612022	0.0443929343319884
MRPL44	-0.127825464421032	0.161515577757865	0.428703255739446	9.43479980615968	-0.354256580116616	0.321590428515572	-1.10157687761986	0.270645665256644	0.718539245156026	-0.595609929850923	-0.989210793332723
CUL3	0.0206999501325259	0.027385360419841	0.449723250348686	228.897556550181	-0.0214024344340273	0.0597904828362822	-0.357957210224096	0.720375335879286	0.929971019769241	-0.0597408018129338	-0.0572495337347022
DOCK10	-0.0451801153234852	0.0578760132890861	0.435016451291754	1214.06552648034	-0.120358052245478	0.0997217888918554	-1.20693835903808	0.227455883653558	0.683070847592017	-0.29743139057253	-0.334316241228271
RHBDD1	-0.0298171628494172	0.0619762622418791	0.630441035210665	146.666288324851	-0.101328496987747	0.111340914649122	-0.910074228391895	0.362783364827068	0.775834885238149	-0.242002951129264	-0.281035221545565
MFF	0.235062586718228	0.0586838432410895	6.18665704263521e-05	103.385726012821	0.299975769236354	0.10590372103827	2.83253285432674	0.00461808201792948	0.15610339915322	0.713664338959676	0.84258013455975
AGFG1	0.100095630297827	0.0640159422501513	0.117910422654904	203.427689122905	0.0939091353860306	0.107341180446237	0.874865871566097	0.381646890609296	0.78667418429469	0.226713163173788	0.265612348112508
CCL20	-0.108361534277407	0.289716248991806	0.708384652773774	8.80351484070914	0.106447373157177	0.572950149992375	0.18578819319376	0.852610863801665	0.966236281239816	-0.525385454762888	0.300718270685214
PID1	0.191687153989147	0.354360245475793	0.588549867409735	60.4029761039391	0.267518547320074	0.552397376084141	0.484286419346288	0.628182612707594	0.900641403069224	0.557168863860892	0.751702872514186
TRIP12	0.09479268261597	0.0281139954110346	0.000746987879744903	335.027141271319	0.0801618110002628	0.0545817161056422	1.46865684554716	0.141925887980267	0.597774993214145	0.207580505245516	0.227121093258557
FBXO36	-0.0793817270175375	0.17229693339954	0.64499499028741	7.95724672015135	-0.162781095324224	0.355169941952327	-0.458318894975842	0.646723351156909	0.908530277234956	-0.420828372099735	-0.453096893884922
ENSG00000225963	0.121616015116157	0.0792961755017304	0.125105116524653	61.0800508416059	0.0694692733842875	0.141233187996414	0.491876409290224	0.622806716202042	0.89920631344248	0.30435718041019	0.197182962836753
SP110	-0.189470151144138	0.0821042815479113	0.0210171156993074	270.486203433352	-0.326039764821153	0.139815868873067	-2.33192245951102	0.0197047707117652	0.274157578130979	-0.818019573491905	-0.910206283202086
SP140	-0.0549609190657718	0.0797619559726132	0.490784361174513	126.28494007097	-0.149504675970644	0.140571027192484	-1.06355256098348	0.28753144249227	0.729000518635654	-0.332719834564719	-0.415924130185853
SP140L	0.0739679389789962	0.0486417725338166	0.128343420540303	112.300256827179	0.0342157223030085	0.0900251141563757	0.38006863555402	0.703894467111846	0.925448135448689	0.132446311896163	0.0984762340873308
SP100	-0.00311971352185763	0.0493424713126506	0.949586760171572	659.025589629483	-0.0675121397376838	0.0853049521711958	-0.791421107677264	0.428698296681476	0.814284092724145	-0.145680453494767	-0.186352504485945
ENSG00000235419	0.458635092286067	0.108572878764774	2.39775956366592e-05	12.2683147934341	0.627381953318411	0.218907453125452	2.86596890311848	0.00415735081249198	0.149811218397325	1.5202980317322	1.75928759839969
LINC01907	-0.104556249664314	0.137849255079878	0.448162176654173	14.274361393569	-0.188666535890565	0.246032530522433	-0.76683573302256	0.443179188037235	0.822753955569127	-0.511656258627103	-0.525573767339463
CAB39	0.04763746756852	0.0372290468653205	0.20069360787459	530.352417200865	0.0132586572231029	0.0654256243769783	0.202652360590513	0.839406761192715	0.962806542894486	0.0374478444758069	0.03979836264519
ITM2C	0.353001758094429	0.449112482369933	0.431868339016759	5.70367319322364	0.426911091480776	0.671922223258342	0.635357898136726	0.52519502032263	0.861300442645982	1.13918047784309	1.1979874633878
PSMD1	0.167973757815657	0.0714456004787478	0.0187194063292375	135.136556046513	0.190929103348527	0.127015739328497	1.50319247329445	0.132789417892714	0.583774308574549	0.471612617689126	0.537259412513836
NCL	0.271513620927481	0.081575224125744	0.000873515652334832	49.2118501206646	0.359813737326159	0.142890734733868	2.51810404639816	0.0117988461148807	0.226182040706579	0.845177076873979	1.01012098942397
PTMA	0.214686200008314	0.13394259890143	0.108973866330664	108.148435007304	0.27999366835023	0.21316438524389	1.313510547411	0.189010969160101	0.649392644348106	0.640147785502293	0.786632073966852
PDE6D	-0.0832365143230017	0.0905927007750294	0.358200534051489	49.5621592080415	-0.147609708310864	0.14987442981414	-0.984889206877488	0.324678495517814	0.755253328364906	-0.434736170427449	-0.410618393514062
COPS7B	0.00558283032231441	0.0959878304205477	0.953619704166798	41.6298732527637	-0.03306244512664	0.177934756898912	-0.185812180278097	0.852592052396841	0.966236281239816	-0.114282294496145	-0.0898965005607554
DIS3L2	0.186014553514106	0.0379538527700136	9.5315261377565e-07	171.410579894136	0.212847099036727	0.0717287027674191	2.96739088851063	0.00300338861183001	0.133113109318045	0.536702524955826	0.598627802045382
TIGD1	0.00944158144578132	0.107322278771895	0.929897257362499	11.7699474691988	-0.0731123855690513	0.191783983726923	-0.381222582554936	0.703038093640183	0.925448135448689	-0.100360194995106	-0.202032682205699
EIF4E2	0.270819272164934	0.0762319644411193	0.00038148974337774	36.1573036054855	0.340368457885555	0.132452578466297	2.56973825520628	0.0101775379934682	0.213883932301461	0.842671915942037	0.955675979933291
GIGYF2	0.0204481917014447	0.0310121855258328	0.509664682741289	255.994940696376	-0.0294543901157059	0.0588602799130904	-0.500411995308151	0.616785008812356	0.89775240847098	-0.0606491283195133	-0.0797942754982029
INPP5D	-0.125257604828846	0.0427662149641111	0.00340173108169636	1423.48058138266	-0.235854034592124	0.0801943966448506	-2.94102885562726	0.00327124059009889	0.135696953970735	-0.586345275147047	-0.65769446133593
ATG16L1	0.123295158027422	0.0658136417442563	0.0610134182970473	34.0756776715277	0.109788707734518	0.133747086056678	0.820868035121101	0.411721440163942	0.806782367596233	0.310415408562021	0.310073702852211
DGKD	-0.0642598528482326	0.0758634747409869	0.396969481988168	84.7602951932704	-0.130439175669057	0.124597639686418	-1.04688319937151	0.295153451423687	0.736069060833849	-0.366269726027189	-0.362542467657672
USP40	-0.109437994285104	0.0795810719705374	0.169076832238769	100.573185442074	-0.191988354365597	0.135835889174815	-1.41338460352343	0.157542670120307	0.615967545157312	-0.529269245879891	-0.534874556199396
AGAP1	-0.251671913488306	0.296294847067919	0.395660498387485	33.3534971733041	-0.435633094032394	0.443928867669275	-0.981312831309134	0.326438497084352	0.755871506979423	-1.04243910633742	-1.21705761271098
COPS8-DT	0.0882162336004708	0.224134744046776	0.69388692912735	12.4909497678156	0.112920645857498	0.352200059143926	0.320615067845156	0.74850211748675	0.940170239975526	0.183853145115839	0.31884284403893
LRRFIP1	-0.0460431572664516	0.0556836984068026	0.408310977308991	412.860854313339	-0.120859956157759	0.0967963974609033	-1.24859973437105	0.211811509560575	0.671108782613116	-0.300545184496808	-0.335721526421061
RBM44	-0.0292463448480567	0.177438515312344	0.869081541641559	6.86617042412818	-0.162847333248098	0.328165847141654	-0.496234860106586	0.619728718647766	0.898890847820322	-0.239943480394395	-0.453282354032457
RAMP1	0.18866756684208	0.73084191636548	0.79629037774025	13.3599383245541	0.0341904085640786	0.972223327554535	0.0351672373980975	0.971946386832066	0.993978228645969	0.546274408279686	0.0984053579263328
UBE2F	-0.0664331311864283	0.0688713133447066	0.33474620099354	151.596856629107	-0.155245959960888	0.117069564401255	-1.32610009061607	0.18480654613783	0.646218592349909	-0.374110759641358	-0.431999201891166
SCLY	-0.184078775019458	0.0812794883660595	0.0235272292800459	43.8788431500026	-0.325667370973421	0.141910244387859	-2.29488274351308	0.0217398450108829	0.289701320173482	-0.798567872033664	-0.909163614381822
ILKAP	0.0207673186091498	0.0520754380341318	0.690045757266837	84.9876673089052	0.00397710527907636	0.0990131281620866	0.0401674540831167	0.967959624558987	0.993025538606684	-0.0594977411425817	0.0138108634567974
PER2	0.0429643779752332	0.230705785507175	0.852264264459818	17.9427334415553	0.0113828358521963	0.364641029153484	0.0312165525602581	0.975096839313273	0.994907477355732	0.0205876697163214	0.0345462338365616
TRAF3IP1	0.203871695641486	0.128569994087918	0.112810457705813	23.71769342877	0.207598837356811	0.231220170201732	0.897840517873885	0.36927057997213	0.77957580760166	0.601129823205173	0.583933147857183
ASB1	0.0690829299091091	0.0993248004986887	0.486726046518673	16.9710156386215	0.0687595569582821	0.190686908845834	0.360588764978475	0.718406889308126	0.9295082453505	0.1148215467433	0.19519582155305
TWIST2	-0.152704775344722	0.246014844883399	0.534788038553384	19.0641677166274	-0.287153246274868	0.372629190766922	-0.770613933073432	0.440935800114421	0.820760471433143	-0.685372713485884	-0.801327576790128
HDAC4	-0.0130366590279588	0.0596785264135616	0.827080013856618	373.0399315763	-0.0888717034617495	0.103498639964142	-0.858675084933868	0.390519800069564	0.791495992867501	-0.181460087284232	-0.246157335433513
HDAC4-AS1	-0.229914545554575	0.154528128962153	0.136790680030447	6.21546648133214	-0.429260021204938	0.28963485805027	-1.48207306294063	0.138320855333847	0.592584570830775	-0.963940070882136	-1.19921358986546
NDUFA10	-0.0371178765971417	0.0971066894657926	0.702284762912716	80.661504232838	-0.118196503506245	0.160228042721339	-0.737676760564359	0.460710897420462	0.830601739870334	-0.268343406880945	-0.328264101839812
ANKMY1	0.0309656561854668	0.0551767485050337	0.574655459470659	130.069945046478	-0.00884519327585644	0.0946469507131569	-0.0934546037585854	0.925542412751756	0.984722239898142	-0.0227028647849912	-0.0220904034109811
DUSP28	0.199198475660369	0.140516331552974	0.156302332940371	7.19464449091589	0.164891742754728	0.277885397529728	0.593380379899552	0.552926616369346	0.875265761820811	0.584269178015674	0.464357176833874
RNPEPL1	0.190170539757099	0.0721576195515202	0.00840163987861298	32.4551970244375	0.241546902940494	0.135760215392624	1.77921714577375	0.0752041684312063	0.475781172109194	0.551697027619664	0.678984636242295
CAPN10-DT	0.239164489232093	0.126505505746402	0.0586849625153036	8.56971576572748	0.313787523869474	0.256190907775757	1.22481912646225	0.220643376903342	0.676793433578706	0.728463711376906	0.881251788231796
CAPN10	0.166804176339819	0.0965439612015535	0.0840324097379924	18.0748095881252	0.228395970712726	0.18477282134258	1.23609072510327	0.216424842063404	0.676042929294726	0.467392850940717	0.642163225054086
MTERF4	-0.0188397908025303	0.0658688126322338	0.774862884616609	51.9386853489008	-0.0663263845241075	0.122495288075343	-0.541460700784769	0.588190078123062	0.88926472956653	-0.202397373830622	-0.183032498000362
PPP1R7	0.0620559201353538	0.0842225408314594	0.461238552279465	31.0724799109258	0.0476279878006029	0.155279048978148	0.306725138478311	0.759052593770783	0.942966809474839	0.0894685954555002	0.136029354603729
HDLBP	0.0822242577148125	0.0343209919698216	0.016586740084985	153.871209209177	0.0698237202571183	0.0636048103132627	1.09777420785042	0.272303096590625	0.720070458907097	0.162234522453019	0.198175381763627
SEPTIN2	0.0201334366576842	0.0513119152403491	0.694782250608903	184.8978770782	-0.0226333891098811	0.0921167641587657	-0.245703258430484	0.805911949648495	0.956350225984511	-0.0617847421223931	-0.060696094593556
FARP2	-0.0568814343152188	0.0517333769076281	0.271545092523754	117.081797685088	-0.148492691757136	0.0943749871235191	-1.57343271011828	0.115618657919074	0.556234559234814	-0.339648916938926	-0.413090666656715
STK25	0.226812690068984	0.189049693752533	0.230235790472171	27.1782274125529	0.27722269279129	0.300501209445229	0.922534366178043	0.356249913100813	0.774288429015859	0.683899298834237	0.778873595048319
THAP4	0.199386961759791	0.109778183407059	0.0693287684737527	20.9465266929995	0.275487936727953	0.190964359884342	1.44261440666102	0.149129122743032	0.605290016855825	0.584949222451487	0.774016436239112
ATG4B	0.00888106800867407	0.060437406263815	0.883174213463119	85.808044233313	-0.0318155310012882	0.109577700252113	-0.290346766979851	0.771550964101223	0.946367077651187	-0.102382487595325	-0.0864052546984262
DTYMK	-0.0946948306503686	0.134037501508978	0.479889609081872	12.2314646166781	-0.223963541874801	0.258591543162465	-0.86608997005788	0.386440825069244	0.789331923572399	-0.476076960470593	-0.624402165855119
ING5	0.113779525870356	0.0881936695396833	0.197012504290456	41.6850945937861	0.12218162903405	0.154884992690386	0.78885389030744	0.430197408013734	0.815181989274318	0.276083684782195	0.344772752553773
D2HGDH	0.0624554829217168	0.0795215913578645	0.432224792550741	64.3497751699653	0.0519787155177163	0.135145399196287	0.384613281893686	0.700523952219394	0.925448135448689	0.0909101895595689	0.148210995529649
LINC01237	0.196551367509504	0.20179284853439	0.330043909294368	19.4870099561532	0.225480705990032	0.331040628516536	0.681126987344301	0.495791142018969	0.845881012397658	0.574718600150666	0.634000749632751
ENSG00000291147	-0.11219539142015	0.101929130048861	0.271018712421655	53.1550449082968	-0.225462831410592	0.173413195329746	-1.30014807109616	0.193550224584992	0.651089031885409	-0.539217738552695	-0.628600039856095
LINC01266	-0.625413250299555	0.333821629948355	0.0610000229968752	50.3193016056483	-0.954732640671723	0.54026843100742	-1.7671449706796	0.0772039528023905	0.4800882226513	-2.39087125763485	-2.67048901387515
TRNT1	0.24694579356713	0.0541606320634461	5.12737913132955e-06	67.4506991678997	0.292106705762418	0.0989622462841557	2.95169841763369	0.00316031428804949	0.134417826696069	0.756538103773308	0.820547474302547
CRBN	-0.170642971892652	0.15657185040334	0.275770387170324	49.0675567302771	-0.274928737895572	0.25096331463863	-1.09549373099192	0.273300390488117	0.721009582800887	-0.750092450317504	-0.767100067910008
ENSG00000223727	-0.0637469833852522	0.166353645052181	0.701570289839609	71.3806456115602	-0.137429741487615	0.242942298383727	-0.565688817476093	0.571605338334561	0.883046882061152	-0.364419329495723	-0.38211541457773
SUMF1	0.0569446332593588	0.0724720309241828	0.432016107296763	443.498694920372	0.0259828147755161	0.122043392528877	0.212898168734274	0.831406390779845	0.961033992827924	0.0710274360779998	0.0754248436540187
SETMAR	0.431554555191284	0.185426883492495	0.019946272388299	6.32749098633276	0.580692134309708	0.36088607794821	1.60907324996073	0.107600325645842	0.54351332262603	1.42259338069048	1.62856036216677
ITPR1	0.0171538259144844	0.0961304306326774	0.858374890230318	259.327592437705	-0.0303086196402951	0.157180219000683	-0.192827188007439	0.847094310111435	0.965106529517059	-0.0725349656827882	-0.0821860402818122
ENSG00000235978	0.0483179816458472	0.109833134009042	0.659993801367679	27.0820720335067	0.02190582678856	0.183236537935771	0.119549447044445	0.904840067815468	0.979528265217844	0.0399030908478236	0.064009649014043
BHLHE40-AS1	0.244632472168927	0.204173943384054	0.230855839607162	6.50976321559081	0.284281537742606	0.373972620423727	0.76016671332918	0.447154939160922	0.82464212287401	0.748191804762777	0.798637717314678
BHLHE40	0.239396140367457	0.159798369087784	0.134103688833696	17.2587857465044	0.286121173475819	0.28579850391632	1.00112901066688	0.316764441236376	0.75072374844072	0.729299492191185	0.803788529637027
ARL8B	-0.0068450858254915	0.0439347412182509	0.876189717143169	144.731875132062	-0.0575319959926502	0.0803008882860794	-0.716455287364781	0.473710266921678	0.834324529724958	-0.159121331703832	-0.158409011949546
ENSG00000233912	0.207402191198411	0.0970048756109335	0.0325119183162487	23.9569604183235	0.253933600702492	0.180771475942777	1.4047216209203	0.160104073918691	0.619249792017317	0.613867599977706	0.7136662606062
EDEM1	0.215586251689691	0.0809192790469182	0.00771685231970412	57.5485787630487	0.265492951851088	0.146179088532129	1.81621704251313	0.0693370848014781	0.461242003128019	0.64339510792949	0.746031389886742
LMCD1-AS1	0.873977790715255	0.609232286651373	0.151413679899031	19.8841252963649	0.953272770266738	0.90436291435919	1.05408211143002	0.291845325384227	0.733121789609471	3.01882493578563	2.67175217243031
RAD18	0.104006911161716	0.143690580259715	0.469172850468406	23.2766258236625	0.0691992072413992	0.247307952530518	0.279809874827458	0.779623375195167	0.946745779629995	0.240824786240746	0.196426802260219
SRGAP3	0.0350380815629561	0.12136087170358	0.772803408588529	299.067566768748	-0.0266515433682516	0.193851477344064	-0.137484344888165	0.890647966207845	0.976390877229221	-0.00800984377848808	-0.0719465601577168
THUMPD3-AS1	0.190950374513318	0.0860577123650459	0.0264959667660471	116.135986597789	0.231390662096963	0.149647869329174	1.54623425735506	0.122048002851612	0.563995663166258	0.554510615934394	0.650548087885934
THUMPD3	0.0939810134204374	0.119328522270701	0.430941162518713	17.5530281933753	0.0896093815465638	0.2216029853181	0.404369017944113	0.685941379526641	0.921813262636161	0.204652060538779	0.253573429396404
SETD5	0.0492223071150576	0.0236142982329675	0.0371212428112138	332.470457964295	0.0154468731342154	0.052604905602208	0.293639404108485	0.769033462313585	0.946150803854153	0.0431658327974417	0.0459251676835073
MTMR14	0.0217819613275497	0.0466912956374153	0.640850414745695	124.516056168944	0.0042959819301383	0.087866353604588	0.0488922295497873	0.961005181378982	0.990377804178358	-0.0558369824070254	0.0147036890058698
BRPF1	-0.012613560412656	0.0981097560525	0.897701220131026	14.0803427029022	-0.0202358646350427	0.193991610802684	-0.10431309143376	0.916920889129815	0.983069926745437	-0.179933577583936	-0.053983244660726
OGG1	0.0951915235042187	0.119638998264898	0.426231829422825	28.0801041283956	0.090322561891313	0.201031486917902	0.449295596804689	0.653218433730488	0.911787114493282	0.209019494792552	0.255570269336763
TADA3	-0.00220821671529294	0.0945107593495609	0.981359352705486	24.7047830666689	-0.0761823767098414	0.183693335235152	-0.414725861514343	0.678342598139162	0.919081777712865	-0.14239183787022	-0.210628377490365
ARPC4	0.0476857378667864	0.0742457771944792	0.520698741548119	46.7335956975963	0.0433994463052442	0.131588557848568	0.329811702588824	0.741542244317045	0.936688445002147	0.0376220002774915	0.124189823958271
TTLL3	-0.0778682467487574	0.0587779676772465	0.185242037585896	85.1751227166689	-0.184295887922522	0.106073122940089	-1.7374418968188	0.0823092014447138	0.489913276656952	-0.415367842974994	-0.513336351527189
RPUSD3	0.0850639716809124	0.133062065630911	0.522640531130106	16.0005669216432	0.089855361790298	0.233788468672456	0.384344712553757	0.700722972299566	0.925448135448689	0.172480008395376	0.254262151651363
IL17RC	-0.235957687412738	0.122902308306882	0.0548730548834533	10.2350298499706	-0.414745479549427	0.223243695663601	-1.85781496904797	0.0631952946618134	0.446476601383935	-0.985743296733263	-1.15857419660804
CRELD1	0.514411005964251	0.161615441893853	0.00145791711412463	36.2497117500975	0.686255332620282	0.259165506096678	2.6479424015798	0.00809833216873212	0.202129018898774	1.72153355979378	1.92412769260505
EMC3	0.133006840316252	0.121110341560353	0.272104682568509	31.6078073940824	0.164271463168553	0.204371704232334	0.80378770527747	0.421519591496859	0.809998626275326	0.34545446726817	0.462620450547204
ENSG00000291224	-0.228017649400168	0.149684226423353	0.127677540508967	14.940853191076	-0.42339461731651	0.270389185326284	-1.5658711231575	0.117378791401778	0.559155311777327	-0.957096204522321	-1.18279099376199
ENSG00000291078	0.306296107140323	0.147479125199769	0.0378128479404978	7.99647485615288	0.361692561665079	0.2742153434851	1.31900920301614	0.187166035781668	0.647111475132826	0.970669812335412	1.01538152626924
FANCD2	0.124627088414529	0.112221293047161	0.266763125533197	11.6620196152956	0.117989499342449	0.226969195322303	0.519848075307756	0.603169468511805	0.894076077756097	0.315220918631069	0.333035171638953
BRK1	-0.0102477887539552	0.08631530170742	0.905493187650203	34.8451768792719	-0.0506885531209276	0.14895448700282	-0.340295577131341	0.733633947567339	0.934117084401938	-0.171398041765399	-0.139247995866545
VHL	-0.0654636816371518	0.0663865910413857	0.324085047283553	76.1408868672954	-0.13067453674579	0.116770224931812	-1.1190741203256	0.263108519456968	0.710994574359286	-0.370613054644478	-0.363201457213241
IRAK2	-0.419247488643876	0.121937033489467	0.000585531517162941	92.3329120998599	-0.670073373218222	0.204478224087423	-3.27699135792444	0.00104919580696063	0.0872495920645578	-1.64703985839725	-1.87346901910184
TATDN2	-0.158853163309539	0.0714274956126449	0.0261499390862861	31.0589654490775	-0.296302954672144	0.145447670278067	-2.03717910438628	0.0416320970238511	0.376736587864847	-0.707555659801496	-0.826945926068588
GHRL	-0.217589685523438	0.107854902267524	0.0436506881438314	18.1220571201304	-0.391437915421967	0.191777367671796	-2.04110589364156	0.0412403027077315	0.376105102176724	-0.919472852810888	-1.09331514214187
GHRLOS	0.0207398027601837	0.127802513134453	0.87108529626519	8.58422087059892	-0.0222674204805613	0.259914445827805	-0.0856721157211617	0.931727069040094	0.984722239898142	-0.0595970163678826	-0.0596714157990203
SEC13	0.230496143622024	0.0538247439374063	1.84933633097594e-05	48.2266990981831	0.273529611839615	0.108449909083011	2.52217465327931	0.0116631784101031	0.226039569107697	0.697188937173705	0.768533305104018
HRH1	0.0431129128117456	0.269992548150389	0.87313168958575	27.1279395079428	-0.00912560302310441	0.442807860464242	-0.0206084937461071	0.983557964876312	0.997211492630361	0.0211235728381167	-0.0228755251366332
ATG7	0.0766206553194797	0.0518445829977853	0.139436890041113	820.690410001721	0.0167265630214451	0.0901030103874578	0.185638226175996	0.852728474421566	0.966236281239816	0.142017123710288	0.0495081826907311
VGLL4	0.0529862168043597	0.0773457818287865	0.493308380999581	157.305264641287	0.0157515447533073	0.13028479078771	0.120900871529765	0.90376955185494	0.979349880595422	0.0567457511520393	0.0467782204382216
TAMM41	0.121395775944477	0.0808878885230473	0.133409752486634	70.9721797596936	0.125705574683953	0.141303376859949	0.889614795324701	0.373672759029323	0.782322904788596	0.303562573148916	0.354639479074194
PPARG	0.322370918762672	0.125584688042439	0.0102594333503376	130.208565973473	0.407385472566617	0.192277782130258	2.11873399023625	0.0341129540771907	0.347065905895728	1.02866658893647	1.1433175106962
[truncated: 9,080 more rows]
