# Supplementary material for: Integrative analysis reveals generalizable human neurodegenerative disease-associated glial states
Source: bioRxiv. 2025 Sep 25:2025.09.25.678630. Preprint. [Version 1] doi: 10.1101/2025.09.25.678630 (PMC12485690; doi:10.1101/2025.09.25.678630)
Supplement: Supplement 6 [file media-6.zip › microglia_diffexp/Mathys_2024_CR_HIP.csv]

gene	nebula_logFC	nebula_SE	nebula_pval	DESeq_basemean	DESeq_logFC	DESeq_lfcSE	DESeq_stat	DESeq_pval	DESeq_padj	nebula_zscore	DESeq_zscore
UBE2J2	0.122540379559003	0.0694888515616314	0.0778239822616825	33.0528731235148	0.165534116395925	0.134108550328605	1.23432932494102	0.217080212829666	0.711828889658002	0.975776893723697	0.980273109806123
CCNL2	0.0256149044958489	0.0663070255372464	0.699268910574707	54.2852539409495	0.040705114575782	0.119572087817039	0.340423215140864	0.733537838410655	0.955584262520216	0.253322241612765	0.347118876362493
CDK11B	0.065988076389053	0.0777958965002027	0.396315167069454	30.9708650671832	0.0813652428925193	0.142473205748792	0.571091542896718	0.567937591032852	0.907598279038544	0.554252268891091	0.553354062102393
CDK11A	-0.153489664843264	0.081490155683028	0.0596277277158239	40.5710295410824	-0.248399718246904	0.144363280197601	-1.72065720525954	0.0853130462845104	0.54980778682162	-1.08167177568823	-1.11927071373001
GNB1	-0.00392324127502157	0.0280345192342595	0.888704841869672	287.182710338917	-0.0283133255497914	0.0550591743468456	-0.51423447383049	0.607088068067051	0.920678254788973	0.033153387005742	-0.00295455940963353
SKI	-0.0679762137164817	0.071111842778977	0.339119894132896	247.063640833038	-0.133499450145255	0.118756958651513	-1.12414002228706	0.260953628954876	0.747662495722493	-0.444279072228678	-0.5364767306684
CEP104	-0.179201350021547	0.0715123219157647	0.0122146811967448	29.3106871588722	-0.30430602887294	0.13914818464056	-2.18692058152973	0.0287483221637607	0.407235981600445	-1.27331929207707	-1.40283716650107
NPHP4	-0.0791393496257721	0.0680883792982844	0.245112276647158	33.0073440195573	-0.1553689841687	0.114573131115807	-1.35606823917257	0.175077457178861	0.660881734401418	-0.52748588101201	-0.647402780292143
DNAJC11	0.101831981589367	0.0671672407416377	0.129495092524937	43.9345532177027	0.140531072904382	0.126071413103725	1.11469419945947	0.264981487551601	0.748506899434622	0.821422443140093	0.853453359549246
CAMTA1	-0.37855414759019	0.15340233535514	0.0135976297552528	78.4668057365342	-0.566440037216712	0.252411764983275	-2.24411107483142	0.0248252555766672	0.39211486974286	-2.75923778688922	-2.73242608167595
PER3	-0.755118323721896	0.336431735485946	0.0248007659661533	31.2288714742452	-1.09526661760293	0.557543160759711	-1.96445171367633	0.0494777307235671	0.469991595227942	-5.56603899872141	-5.41472573357482
RERE	-0.0546049436204587	0.0298725257418584	0.0675597683271121	602.983372425034	-0.101338592607173	0.0576402107989123	-1.75812321298946	0.0787265468683268	0.542026041728407	-0.344613465439449	-0.373351312660544
ENO1	0.204479162390511	0.121518291750037	0.0924326512094043	56.1875053150131	0.286119712087869	0.20294820304297	1.40981643492201	0.158593892468644	0.650055446116871	1.58652504642926	1.59190405527088
SLC2A5	0.0889907623590807	0.0647850995739583	0.169556549557482	283.272728612339	0.116070348234903	0.114440362916952	1.01424309812032	0.310466768260104	0.779026901115296	0.725707683262444	0.729384343921816
MIR34AHG	-0.138044832225386	0.0623509654366814	0.0268290053845862	102.819668390152	-0.239882096106228	0.107671087488112	-2.22791560578149	0.0258861433133061	0.393601593476508	-0.966550429431319	-1.07606786472372
PIK3CD	-0.0774045575951793	0.03585844334014	0.0308800828706113	148.921292750947	-0.138472647681047	0.0724946876711933	-1.91010751448579	0.0561193716778761	0.492361753574331	-0.514555239484279	-0.561701646574356
CLSTN1	-0.186496293512973	0.137106726267621	0.173758048868578	30.5883838259981	-0.266062772045081	0.230733954397057	-1.15311494894778	0.248863206582485	0.743450448400952	-1.32769370560285	-1.20886076992523
UBE4B	-0.104057512331336	0.0418375657862766	0.0128760618083057	83.0825023633773	-0.145082289273089	0.0813799717253558	-1.78277635390091	0.0746227164185227	0.530367236873234	-0.713218708805345	-0.595226889062288
PEX14	-0.00277084144678154	0.0517510320274114	0.957300256982461	62.0116846503852	-0.0359393782580656	0.0936002388505801	-0.383966736617391	0.701003101622762	0.948651235433576	0.0417430443322743	-0.0416352144361398
TARDBP	-0.0992200567360967	0.0586803986065894	0.0908644627111175	39.171534189158	-0.145276290486342	0.122405469473662	-1.18684476364515	0.235288858335371	0.734805011199869	-0.677161704216162	-0.596210896686105
MTOR	-0.0313066040985493	0.0486600751487913	0.519981757809448	62.7642504594624	-0.0479935516325936	0.0855700729178121	-0.560868420419487	0.574887239528071	0.909519847370329	-0.170954334410211	-0.102776061446537
MTHFR	0.00719429477447743	0.0717060837328194	0.920082082095203	61.2718188790076	0.0247161948942163	0.123568139247439	0.200020774325357	0.841464333859241	0.97281292829801	0.116020307531416	0.26602031723791
CLCN6	0.0875906468832427	0.0552300940091316	0.11275689884331	50.4445946158003	0.116107852186621	0.116751816786875	0.994484329083888	0.319987130985881	0.784863186383552	0.715271624647796	0.729574570435325
TNFRSF1B	0.160398935201496	0.0637121721313655	0.0118172319420452	279.585566697593	0.191022592031602	0.112964377218729	1.69099849647054	0.0908370898117069	0.561457929876429	1.25796369371925	1.10955505564757
VPS13D	-0.0172257710230085	0.0297129477303588	0.562090266354902	216.545228076924	-0.0661405289242874	0.0571145063043574	-1.15803380268808	0.246850242225357	0.743450448400952	-0.0659998489728829	-0.194820661090105
DHRS3	0.000755851242822747	0.0728029874645377	0.991716394837271	105.3478435499	-0.0374246339377693	0.132076516099516	-0.283355702005124	0.776904182043578	0.962138430867834	0.0680299987011861	-0.0491686874883843
PDPN	-0.0639411935027364	0.150887963390958	0.671736453133251	32.0741108387023	-0.104529302568963	0.245615183331445	-0.425581599440073	0.670412750624503	0.935132062801121	-0.414203190497044	-0.389535144066238
PRDM2	-0.00953550728882221	0.037209546069421	0.79774615947813	141.420920865668	-0.0310053151167813	0.0733815793012614	-0.422521774701684	0.672644210558158	0.936076716872831	-0.00867883190174828	-0.0166087949308115
TMEM51	0.0400301974464802	0.0818110947468533	0.624629071996042	105.564197786157	0.013291444291331	0.140371504872306	0.0946876241258652	0.924562948325132	0.988259769675509	0.360769694895194	0.208072011116894
EFHD2	-0.054690034360647	0.0718945478634744	0.446837506322163	42.8778856975493	-0.0948627407108822	0.136464923299903	-0.695143766009427	0.486965209392237	0.877145636168309	-0.345247707376985	-0.340504674591626
DNAJC16	-0.00209271027736794	0.0656554150594407	0.974572416759939	34.0963785285707	-0.032730513965154	0.113155735446671	-0.289251922016622	0.772388601088903	0.961356986234386	0.046797639295725	-0.0253593011309094
DDI2	0.023436754483567	0.0652697494699078	0.719538763300898	67.8038594553445	0.0306977379675871	0.11565531217707	0.265424366505434	0.790682567353499	0.963580273990707	0.237086937031145	0.296359735675998
PLEKHM2	0.0611674065762285	0.041875673883453	0.144100347806856	81.8855681291447	0.0314650609205041	0.0925945151967876	0.339815601967704	0.733995397703812	0.955584262520216	0.518320380702804	0.300251730076128
FBXO42	-0.0221856907419525	0.04858903552085	0.647959509498659	113.789789230404	-0.0536739384699646	0.0850115827415802	-0.631372064123587	0.527797277542143	0.893825535874146	-0.102969665965918	-0.131587963498441
CROCCP3	-0.0746042269583445	0.100081564346488	0.456009238517726	39.0137926291556	-0.108982493356811	0.177656115767796	-0.613446336400013	0.539581255668065	0.894482443331063	-0.493682379230441	-0.412122496032094
NBPF1	-0.0696313058115842	0.111760863237072	0.53325930908721	35.6092021558159	-0.120798962862758	0.191597789974052	-0.630482026327744	0.528379258709289	0.893825535874146	-0.456615653328742	-0.472057668011018
CROCCP2	0.162644239414804	0.105738513071146	0.124006058287951	38.683887744505	0.202812476273067	0.180702302796748	1.12235689935389	0.261710722404026	0.747662495722493	1.27469954642723	1.1693553825784
SDHB	0.00407529117957873	0.0620241813657619	0.947612789882348	38.1818406103577	0.0327624295101013	0.12153404810068	0.269574082506991	0.787487941548046	0.963580273990707	0.0927721505776624	0.306832207392
PADI2	-0.0428875404292639	0.122160204104427	0.725531181462959	422.330391636008	-0.0880285747345022	0.191569448177816	-0.45951259750351	0.645866107756271	0.927829336750365	-0.257275307533879	-0.305840605690106
RCC2	-0.0147555963261068	0.0536386196974663	0.783244968165309	83.5325771517685	-0.0423819611670094	0.100079233188477	-0.423484071737365	0.671942117433767	0.935680829814758	-0.0475878762676619	-0.0743131064614777
ARHGEF10L	-0.00464766825984958	0.0728473884172084	0.949129424932274	123.579490460761	-0.0285780293886928	0.12626542762837	-0.226332971150305	0.820942456380282	0.969436102818867	0.0277537163313121	-0.0042971829487585
IGSF21	0.0248416921849154	0.0772844639817119	0.747883111099431	474.702889004679	-0.00375280934956591	0.127940881202811	-0.0293323706565456	0.976599509952851	0.995154405609098	0.247558939129704	0.121620616078346
UBR4	0.0603933406759382	0.0482349126353276	0.210545463879775	81.4195097255633	0.0707561260817791	0.0921672421052318	0.767692777451162	0.44266972812175	0.85437907645486	0.512550715809846	0.499542791292934
CAPZB	-0.0134934518054977	0.049376898339927	0.784642144008566	521.933940009328	-0.0390206439535332	0.0894045152445824	-0.43645048403635	0.662509917580913	0.933212231351608	-0.0381802135251657	-0.0572639256410958
MICOS10	-0.00480630053553758	0.120783491809296	0.968258400925327	142.749045544212	-0.0355013890385525	0.200082627965101	-0.177433640289574	0.859167785376717	0.977360104803929	0.0265713169108186	-0.0394136575503696
TMCO4	-0.179232827107341	0.0630628542556264	0.00448132206235357	42.0049909160023	-0.279988375282996	0.118228005700234	-2.36820686963885	0.0178745383458975	0.35338250608845	-1.27355391323371	-1.27949383207248
LINC01141	0.20334242427432	0.0964455983446713	0.0349995188012299	157.393858062664	0.272928327985686	0.1581256467583	1.72602189196333	0.0843434743526612	0.549671243946297	1.57805212700597	1.52499507925173
HP1BP3	0.0721050404871485	0.0710508245565705	0.310183299414056	203.215542593487	0.092113731526707	0.119161008859935	0.773019063937095	0.43951109833892	0.853616316457526	0.599846362359141	0.607872250845599
EIF4G3	0.0141882329137564	0.0406657623045219	0.727165336973039	602.102839173221	0.0105083274561332	0.0767960735140265	0.136834176218839	0.891161868995861	0.980479571786458	0.168151113617286	0.19395556236957
USP48	-0.0955610930162939	0.0493032391961507	0.052594980948532	79.7463611004905	-0.166653885607076	0.0948897511318111	-1.75628962684893	0.0790389675775815	0.542026041728407	-0.649888839579138	-0.704641747323193
CDC42	0.0584042669103436	0.0553472322280029	0.291318436279294	86.6752155523473	0.0614041192909891	0.099717380625845	0.615781510761768	0.538038731831461	0.894154098346172	0.497724731264407	0.452107799388458
ZBTB40	0.0232486638730503	0.0590162312724283	0.693627717969938	42.7213762137528	0.00574814530909601	0.109348365774662	0.0525672722072627	0.958076693896037	0.991601634134282	0.235684963643884	0.169811097266004
C1QA	0.29912166927529	0.0938172997623853	0.00143091016264483	108.471433244374	0.451655476400671	0.160556361779977	2.81306496605602	0.00490717358234774	0.211834151163922	2.29196310945447	2.43153001104028
C1QC	0.351506384743646	0.103836256141821	0.000711266835948521	131.126061132419	0.526818079580717	0.172694010701252	3.05058685846421	0.00228394607953071	0.166529033561418	2.68242373257715	2.81276770185077
C1QB	0.268115594681386	0.0844941669060722	0.00150776590207871	224.924701540224	0.39556718474993	0.140006871710457	2.82534121302266	0.00472302908173159	0.211834151163922	2.0608527350202	2.14704051911552
EPHB2	-0.386908661339806	0.109509057457776	0.000410685727579777	87.8524500597084	-0.600857367493392	0.186574415735781	-3.2204703154172	0.00127980445955962	0.122875255398044	-2.82150993278897	-2.90699671871353
KDM1A	0.0329906880132184	0.0743829402270922	0.657386094515251	40.4846353913005	0.0435939540326049	0.145998013234239	0.29859278949682	0.765250767750994	0.960183914392176	0.308299213472998	0.36177156848657
LUZP1	-0.0196490660193094	0.0482262615014181	0.683688537864364	108.646806557441	-0.0302329282573523	0.0891510391368132	-0.339120312562551	0.73451909694467	0.955584262520216	-0.0840623938546486	-0.0126911155231981
HNRNPR	0.101986058346719	0.0566085855203809	0.0716082759685463	75.5437371014639	0.102030710200006	0.105384455770185	0.968176088725154	0.332956434568485	0.794432750007983	0.822570887035347	0.658172877610336
RPL11	0.015747506930576	0.0716006998239735	0.825921701252514	65.4494448906612	0.0122199953984819	0.131843360389146	0.0926857094844493	0.926153250315737	0.988259769675509	0.179773494282771	0.202637437479886
SRSF10	0.0638184728539995	0.0451418970120669	0.157441071123258	68.2554912642927	0.0920756620309691	0.0858302075485046	1.07276522637948	0.283376466519524	0.764051518805295	0.538080667296005	0.60767915579525
IFNLR1	-0.0771119033257971	0.161372918517445	0.632757613906718	35.665371695344	-0.15301214576153	0.26357151306661	-0.58053370025182	0.561554767470374	0.904459011563893	-0.512373878616689	-0.635448489275763
NIPAL3	-0.083110462136201	0.0730095455627926	0.254974100771708	35.364830054728	-0.196258577140888	0.134738073740662	-1.456593312434	0.145228674804618	0.641143781732574	-0.557085413078745	-0.85480185035304
SRRM1	-0.014467272976382	0.0440587526742727	0.742637064619642	99.2335800134904	-0.0503006903591235	0.0832208303599335	-0.604424278652003	0.545561598217169	0.897577909169106	-0.0454387968312686	-0.114478267108238
RSRP1	-0.122361030388433	0.0833151192667401	0.141926832105544	169.537592809934	-0.182274353965595	0.1378389914092	-1.32237150099627	0.186044474004539	0.674788083217402	-0.849647875252346	-0.783871457769956
MACO1	0.147560138340748	0.0655728833954468	0.0244284773270861	58.7664860753618	0.192538086535071	0.114794682148275	1.67723872684606	0.0934958089341068	0.561597414529783	1.16226698948838	1.11724190523093
MAN1C1	0.111895678219723	0.110702148869108	0.312121044816251	98.969212237591	0.141982752217575	0.178052544207311	0.797420519036564	0.425206846281022	0.846595030484486	0.896434347320045	0.860816527477761
RPS6KA1	0.0308693015648815	0.04889086511157	0.527784239385873	116.595384905827	0.0122718273306841	0.0882515190541087	0.139055139925241	0.889406576890157	0.980479571786458	0.292487008193349	0.202900337982356
ARID1A	0.034776381546475	0.0485021681227393	0.473369936634954	246.995098907826	0.0457604100226295	0.0842667108542793	0.54304255569868	0.587100502466892	0.914697732314957	0.321609260181616	0.372760207037328
WDTC1	0.00973622054339005	0.0565097081682372	0.863207279154905	44.538850318847	-0.0114705754983969	0.103887631192035	-0.110413293351484	0.912081611018417	0.986535270507698	0.134967092119007	0.0824747746584094
WASF2	-0.0146798376442275	0.050609844826262	0.771771151699422	335.544836369164	-0.0364626245250768	0.0873208177782364	-0.417570809032948	0.676260943097207	0.936167652943685	-0.0470231928124007	-0.0442892097758533
AHDC1	-0.109559622133957	0.0764540115045542	0.151854011042844	36.098142735197	-0.175554370504411	0.135005154908704	-1.30035309113291	0.193479979483486	0.684438917321452	-0.754229854953853	-0.749786542284928
STX12	0.0313515693237533	0.0527308418453079	0.552138638921115	99.6684449342161	0.0490039664200965	0.0935174798651702	0.524008629089967	0.600272538075154	0.91729820766064	0.296081693550661	0.389212084682143
THEMIS2	0.189498378067516	0.100102352777464	0.0583517264323322	55.4604335562447	0.261675115791156	0.168175040843891	1.55596879583372	0.119715512645731	0.600350509121143	1.4748625828781	1.46791684553268
RPA2	-0.101657213584845	0.0701909095677788	0.14753428579423	31.2865790117144	-0.14222145821254	0.130074871596004	-1.09338149995844	0.274226332737233	0.758337117546901	-0.695327571364658	-0.580716260356279
EYA3	0.0784897056840443	0.0380288288484665	0.0390221970548014	114.962659733855	0.0891384678557318	0.0716172122127083	1.24465146159256	0.21325989511949	0.707786074937489	0.647435822928332	0.592781200196943
PTAFR	-0.0622816098638804	0.0522672836810134	0.233418765767574	96.0168665175594	-0.117531487100912	0.0967077149308684	-1.21532689697952	0.224241437292015	0.721265435253821	-0.401833130719906	-0.455484467223369
PHACTR4	-0.0954099814542695	0.0407575971162038	0.0192366586116845	137.061482377387	-0.138455259331977	0.0784028982919554	-1.76594567737023	0.0774049629388577	0.542026041728407	-0.648762497398187	-0.561613449867936
TRNAU1AP	-0.130911050840703	0.0737987068545809	0.0760807581566344	29.7670315388718	-0.185953063067434	0.144437172218415	-1.28743217699	0.197943695080057	0.686583335606661	-0.913377271960089	-0.802530505006372
YTHDF2	-0.0312444777099332	0.0544349403423433	0.565982446047457	48.6800635936013	-0.0508854224900476	0.108036389067166	-0.471002621703807	0.637638862707537	0.925252390579173	-0.170491262153456	-0.117444129357609
EPB41	-0.0401420472982933	0.055941461640779	0.473020998082988	194.44264506965	-0.0845023988262129	0.0934505804272629	-0.904246912537747	0.365864489668278	0.817017287045656	-0.236811190298281	-0.287955233127268
SRSF4	-0.0835315010259176	0.0426845395946414	0.0503533712348906	117.486167560948	-0.142013501407675	0.0824404785011734	-1.72261859695118	0.0849575197174682	0.549671243946297	-0.560223716031577	-0.579661467564111
LAPTM5	0.0894413546248813	0.04484184289788	0.0460869744549006	218.22804314417	0.140139693636862	0.083297340977651	1.68240296739439	0.0924907263752523	0.561457929876429	0.729066268592263	0.851468216381402
PUM1	0.00846008552283697	0.0321815458189656	0.79263826360805	251.393728984189	0.000133046490114257	0.0585256961487969	0.00227330042817426	0.998186170248574	0.998794345861834	0.125455148208291	0.141330347307232
PTP4A2	0.134194409647127	0.0976211303920165	0.169241495770387	33.6226707883867	0.191220353757949	0.178861610796716	1.06909667706884	0.285026108823205	0.764051518805295	1.06264268672105	1.11055813724258
KHDRBS1	-0.0397625625929798	0.0606523713683211	0.512093538158864	98.3959844980242	-0.0978140658531105	0.106208860996591	-0.920959559638348	0.357071540997205	0.811246288285643	-0.233982620300765	-0.355474304892466
KPNA6	-0.0258560063733387	0.0448090088338952	0.563921239944524	68.6004102163973	-0.0521416018328953	0.0876321855692814	-0.595005151294242	0.551840027642316	0.900468009545269	-0.13032714449138	-0.123815687707763
BSDC1	-0.135943305945666	0.0588710606159929	0.0209341317887931	48.5653975751981	-0.190940148124702	0.115303752923512	-1.6559751376988	0.0977268538229614	0.563723905208975	-0.950886256144287	-0.827825860817217
ZBTB8OS	-0.124131568351951	0.0682778775498636	0.0690587896708776	38.9861307828711	-0.161942213954834	0.132920775200227	-1.2183363639799	0.223096176694634	0.72009617586364	-0.862844956697128	-0.680743335818534
RBBP4	0.0579690070312699	0.0524864048734951	0.269394700715501	47.2679331764757	0.0617663964051924	0.128364424234484	0.481180021439301	0.63038855879973	0.924101182731797	0.49448042914147	0.453945331413813
YARS1	0.0992734288521937	0.125364879549548	0.428433031116814	37.4310949175608	0.122603335393372	0.228012763955601	0.537703825287807	0.590781537928279	0.916445423536981	0.802351725906695	0.762520781897806
S100PBP	-0.051608240272501	0.0744128244864754	0.487970985568872	66.5874736434949	-0.0851771468974309	0.135321095018173	-0.629444706207795	0.529057957592078	0.893825535874146	-0.322276899399223	-0.291377671755874
RNF19B	-0.0813222181813207	0.071952233407456	0.258381397715833	39.4389439905159	-0.148509978478144	0.133691765807321	-1.11083863378826	0.266637813688612	0.749613073689945	-0.543756356259877	-0.612612720074833
AK2	0.225481079331063	0.0599531570945389	0.000169266408091782	36.8158615639233	0.304001351945835	0.104662385558363	2.90459031985579	0.0036773408620884	0.193870991901284	1.74306730311733	1.68260281767306
AZIN2	-0.124915436552644	0.0689382815759517	0.0699878319528419	65.7368566037511	-0.222426639962302	0.1232013722692	-1.80539092922025	0.0710135295877637	0.52515736888206	-0.868687685121866	-0.987530779646804
ZNF362	0.0530841111958332	0.0570398731110782	0.35203506528772	55.413736175218	0.0498789740466945	0.103184531813484	0.483395845967062	0.628814697153923	0.924101182731797	0.458069818627681	0.393650274325558
PHC2	0.0064798238948647	0.0599737668347605	0.913960548389196	312.22652942685	-0.00904897415623138	0.106074673230642	-0.0853075845593783	0.932016861909476	0.988259769675509	0.11069484680566	0.0947575544543579
ZMYM6	0.0212750848717289	0.0446399278291326	0.633651845363738	81.2322618219802	0.0546536658829159	0.0882122495132412	0.61957002779656	0.535540904570607	0.893901173099976	0.22097447262092	0.41786833507596
ZMYM1	-0.00953383588185189	0.0725733233642895	0.895483944992136	29.0112922049067	0.00260101725558949	0.134203037513514	0.0193812100216254	0.984536999824609	0.996444626614572	-0.00866637371425433	0.153848320818125
SFPQ	0.0341924927392347	0.0567474647968105	0.546816207831238	171.670496723988	0.0301515265929634	0.100879205785972	0.298887430348468	0.76502593810646	0.960183914392176	0.317257120717441	0.293589257348403
ZMYM4	0.00254279986502243	0.0282874305775714	0.928373427416959	205.073446879641	-0.0152050028670697	0.0539121381770955	-0.282033014849512	0.777918195242133	0.962192964498531	0.0813494004822989	0.0635331147597767
KIAA0319L	-0.0102068473989142	0.0329532853849515	0.756761064108101	148.552027803592	-0.0130262863198549	0.0686854929779422	-0.189651202242054	0.849582461670406	0.974081518770666	-0.0136828082595489	0.0745839409718642
AGO4	0.06792795067161	0.0457661560645677	0.13774531256756	178.326373284058	0.0767255420290224	0.0874098684844838	0.877767503364245	0.380069903134796	0.827067598685111	0.56871153462108	0.529820698855062
AGO1	-0.103527264327777	0.0766287381385056	0.176687744754122	38.9767458742305	-0.148517074918322	0.139940573094486	-1.06128674218052	0.28855960898608	0.767693687016106	-0.709266392485055	-0.612648714443732
AGO3	0.0351208433292065	0.0422880030705085	0.40624737042616	168.173843792055	0.0193506913518968	0.0759689096759569	0.25471856098023	0.798940479414222	0.964648596356925	0.324176779373517	0.238805557583971
THRAP3	-0.0406924260414446	0.043372138753838	0.348133518078147	115.838637146039	-0.0902387763992605	0.0797038963221215	-1.13217522057595	0.25756077565519	0.747662495722493	-0.240913555369524	-0.317051129850366
STK40	-0.00086494930830493	0.0751975297355699	0.990822644256523	60.3146271331464	-0.0123177920030943	0.131836011667891	-0.0934326808529683	0.925559828498792	0.988259769675509	0.0559490169206667	0.0781775463799574
CSF3R	-0.0498568910346014	0.0436959359297054	0.253871559728941	273.383136920143	-0.0986622758648795	0.0775224000064916	-1.27269377440092	0.203126727655579	0.692084624231238	-0.3092228452038	-0.359776572410191
MTF1	0.112058151669282	0.074042942549916	0.130172728325465	29.8435806887054	0.216568306575622	0.131567679227555	1.64606009505612	0.0997513871024016	0.564615573941803	0.897645377747307	1.23912732710732
INPP5B	0.00753848183394434	0.0474131616851895	0.873672377916299	68.7016432198427	-0.0179686374666314	0.0898311617286493	-0.200026773792693	0.841459641785814	0.97281292829801	0.118585779015009	0.0495154832727852
SF3A3	0.0999820793199801	0.0652506955650451	0.125454323864845	31.4576993649516	0.140228881695294	0.13257331059352	1.05774594499828	0.290171282622412	0.767693687016106	0.80763380295444	0.851920593601001
AKIRIN1	-0.088157931603953	0.0817424028483289	0.280817501740254	32.0502297641082	-0.151190146683089	0.15941779405274	-0.948389403964971	0.342931251682668	0.801945433945519	-0.594707800753288	-0.626206995608228
MACF1	-0.133952346784457	0.0393248250520997	0.000658485799072829	447.041247393661	-0.202805273463636	0.072172302207047	-2.81001530035485	0.00495391448402138	0.211834151163922	-0.936046218401462	-0.888007823575435
PABPC4	0.0870069979588198	0.06598646589203	0.187316844342694	44.6574401671628	0.106768728391711	0.11877143150675	0.898942843722843	0.368683105692186	0.819797400094689	0.710921273201243	0.682204923308603
TRIT1	-0.0380238515517789	0.0698201946704178	0.586030886055176	34.8466556007674	-0.0160033141191189	0.14524869619581	-0.110178710985087	0.912267645642968	0.986535270507698	-0.221022767593582	0.0594839423601698
PPT1	0.0508774402272291	0.0709828108316086	0.473523929306384	55.6660730183387	0.0587536870827645	0.127294545957464	0.461556986914405	0.644399046094181	0.927079965668947	0.441621927029446	0.438664349960651
RLF	0.0427526621550551	0.0792861158409061	0.589735037644822	148.38647084481	0.0363267399491719	0.13864928266734	0.262004528622988	0.793317950784904	0.964213662047195	0.381062164884495	0.324911004874146
COL9A2	-0.0915335160487143	0.0848018093931913	0.280417632419988	29.3136204766001	-0.160188981608157	0.173642608312882	-0.92252116669151	0.356256794746605	0.810601304098544	-0.619868437666567	-0.671850638878538
SMAP2	-0.105780518105875	0.06908097120512	0.125706612972622	606.606264816998	-0.171091096178353	0.112360751213321	-1.52269448478081	0.127835158442682	0.612581487607332	-0.72606149896571	-0.727148044873604
NFYC	0.0212563952523141	0.0478728335869941	0.657029639173697	80.1018928867079	0.0071897233015408	0.0821924796728299	0.0874742230695527	0.930294573887906	0.988259769675509	0.220835165565848	0.177123029552947
SCMH1	-0.0816345346674277	0.0957449481822794	0.393867304514986	130.123212673146	-0.102929184799361	0.155949619028138	-0.660015621973334	0.509243804342782	0.887246619248911	-0.546084273643536	-0.381419070677362
HIVEP3	0.0605980277787394	0.0673331205775629	0.368134325032176	485.244554868933	0.0604769057851916	0.114554644015674	0.527930633496768	0.597547481992746	0.916700658388746	0.514076394683738	0.447404812518887
FOXJ3	0.0320173075219316	0.0323630274632835	0.322507853272679	145.207023343195	0.0284074614954027	0.0673462022852457	0.421812374439207	0.67316197273721	0.936076716872831	0.301043914866043	0.28474305827751
CCDC30	-0.143895227204042	0.190258008570109	0.449459596110876	33.0019714944491	-0.221336650212047	0.305622815832773	-0.724215074090394	0.468933705575521	0.866895493830816	-1.01015759324725	-0.982002163582259
YBX1	0.132397927632477	0.0765442402324339	0.0836853943207558	46.1987697359368	0.179088462983766	0.141489386633803	1.26573778602401	0.205606975409996	0.696195442289509	1.0492522257708	1.04902309417289
ERMAP	-0.00174161353113354	0.0850952305866241	0.983671123163513	45.2114008287607	-0.0257540635249398	0.144456802263317	-0.178282110094028	0.858501427816622	0.976921368856172	0.0494146135998775	0.0100264591189051
SZT2	-0.119174837251242	0.0593456997331594	0.0446277655060582	42.6639683556279	-0.163688099292244	0.116845281307132	-1.40089610347194	0.161245144153368	0.653680593623068	-0.825898906748584	-0.689598767459982
ST3GAL3	-0.0128386118216093	0.042099685024204	0.760398573495573	110.45239371326	-0.0512420619508918	0.0945314675853331	-0.542063539896235	0.587774734623866	0.915007800869062	-0.0332992243689076	-0.119253066232486
ATP6V0B	0.186855092536586	0.0675053397773375	0.005640065573306	54.5866260399158	0.285415291399125	0.123155839313614	2.31751326603621	0.0204757888472735	0.373207407874282	1.45516029173706	1.58833111200689
ERI3	-0.101842565692022	0.0500812970478835	0.041997503151085	77.5640646120489	-0.158354541200747	0.0958581337929482	-1.65196770409478	0.0985411347246843	0.563723905208975	-0.696709132734582	-0.662546040644023
RPS8	0.198069185227816	0.0718510501826617	0.00583943666369707	66.5784739781366	0.286435857315668	0.130252680452831	2.19907840913414	0.0278723474692001	0.403121296877546	1.53874691773712	1.59350759840946
PLK3	0.130063722565804	0.082553599329531	0.11513960661248	45.96907781294	0.17165323450881	0.148618011645165	1.15499617178733	0.248091994146222	0.743450448400952	1.031853731636	1.01131033257986
EIF2B3	-0.0629970595329538	0.0450295608050159	0.161808295050701	88.0975487579346	-0.130643080660756	0.0964501445563422	-1.35451409908919	0.175572418354094	0.660881734401418	-0.407165887061172	-0.521988731845851
AKR1A1	0.0591135121383763	0.0456460843855765	0.195306378105264	71.6553374390607	0.0899175320857477	0.0939412803824319	0.957167410532369	0.338482763322762	0.799792027599618	0.503011241484201	0.596732748380191
NASP	-0.0114199749848442	0.0418952473113608	0.785172996128681	82.152084635379	-0.0247489847854737	0.0839405155720409	-0.294839561287102	0.768116443521247	0.960713316727963	-0.0227251128496289	0.0151243918873982
GPBP1L1	0.0438116313627737	0.0304214619293545	0.149823450417129	161.769615714827	0.0624486719538263	0.0611990209213976	1.02041946118768	0.307529568002044	0.778369912869241	0.388955417200876	0.457405950706555
MAST2	0.0327346026027543	0.054896185635354	0.550974744571063	74.205943352054	0.0757479905488261	0.113898180484214	0.665050049322995	0.506018481790466	0.886259580618233	0.306390426376448	0.524862389094745
MKNK1	0.0681319204622269	0.067974795663757	0.316193162542674	296.249443156403	0.0805084957102645	0.116193041518861	0.692885689692491	0.488381290934016	0.878540770535657	0.570231866855978	0.549008492583082
EFCAB14	0.0911097844790668	0.0540044747209241	0.0915882718391337	51.8060228966517	0.125215357544962	0.0980052210729027	1.27763966219533	0.201376509066049	0.690452326200265	0.74150226551765	0.775769408891641
TAL1	0.118886068943143	0.0910493376207766	0.191643580135601	66.6018441409452	0.153157777869517	0.153004077939199	1.00100454793355	0.316824609656946	0.784144907192331	0.948538711986994	0.91749818556362
CMPK1	0.0993680849962394	0.0740929413029627	0.179879043220386	38.9142209124861	0.145322797728848	0.129451967081071	1.12260015050862	0.261607351441429	0.747662495722493	0.803057265617201	0.877757814554654
SPATA6	0.135537651446667	0.0753743680660285	0.0721464486246784	215.543638940695	0.150557497195265	0.127382595287851	1.18193146288977	0.237232896657	0.736740171195903	1.07265482528788	0.904309113368549
FAF1	0.0473140597946013	0.0293763519699766	0.107263167450917	299.055279681236	0.0665878205297098	0.0592010607519528	1.12477411188132	0.260684767270134	0.747662495722493	0.415061512761519	0.478400426392973
EPS15	-0.0546957347189008	0.0636011301632647	0.389799765699087	288.714209298579	-0.096943430443244	0.106424603008845	-0.910911835256618	0.362341829197887	0.815602987592824	-0.345290196210147	-0.351058291886633
NRDC	0.0657808151929261	0.0322925723502998	0.0416474188713963	184.999600516605	0.0697517448929567	0.0687138509919085	1.01510458060589	0.310055978367436	0.778793269434189	0.552707403464881	0.494448396621651
BTF3L4	-0.0404036953261472	0.0555024148436638	0.466636336290377	46.9099954208656	-0.0941158612661614	0.0989021934453482	-0.951605399107435	0.341297142334469	0.800862798560548	-0.238761439547156	-0.336716373192097
TUT4	0.00633213886143571	0.0293853749216683	0.829388374047697	212.265683674278	0.00362430937602316	0.0719673242337948	0.0503604853259397	0.959835124549862	0.992004978007583	0.10959404498469	0.159038634997162
ZYG11B	-0.116962012286934	0.0591292143804983	0.0479202625099566	53.9899877745693	-0.201415076103391	0.107329980128112	-1.87659660295265	0.0605734033272202	0.501722610195677	-0.809405145033929	-0.880956502719485
SCP2	0.0186249112788997	0.0640815042249472	0.771323526512638	61.9624634961992	0.00698210170073963	0.11681917467833	0.0597684559916244	0.952340049117974	0.989877558185883	0.201220839844877	0.17606993697362
LRP8	-0.0317711657683606	0.127438466584597	0.803124142585341	32.0936323022792	-0.0504663551313147	0.216169354100926	-0.233457491424769	0.815406174528844	0.968458309255846	-0.174417043665223	-0.115318547414223
YIPF1	0.109818521448826	0.0692032564350117	0.112535707986236	31.2563253618842	0.127363796805741	0.131510329144137	0.968469911334107	0.332809738901921	0.794432750007983	0.880951817352353	0.786666663483316
IFT25	-0.0783277585641057	0.068590585398778	0.253470321486997	31.3975991282903	-0.131616141649426	0.124866975519636	-1.0540508497279	0.291859637040773	0.769013349359856	-0.521436514344161	-0.526924265058421
TMEM59	-0.131227233117942	0.0982499849506378	0.181664895027503	33.9354759095873	-0.184549276827645	0.18599578295462	-0.992222909014409	0.321088799546248	0.784863186383552	-0.915734003840515	-0.795410259008951
SSBP3	-0.239896301036671	0.104661374971804	0.0218987911373219	38.2556413768627	-0.322502863047342	0.202586158525081	-1.59192940621072	0.111400567324484	0.584316615010098	-1.72572202409309	-1.49513464885533
USP24	0.0444251502797205	0.0334374413600231	0.183978336394684	225.922243117046	0.0567696717372332	0.0636412250751097	0.892026696064277	0.372378623506743	0.823782342330562	0.39352841099242	0.428601081834465
MYSM1	-0.0860660192519053	0.0731632655910589	0.23945279507628	60.9664745321791	-0.137092681434901	0.130663560594769	-1.0492036250265	0.294084410607113	0.769013349359856	-0.579115286921806	-0.554702219694254
JUN	-0.112307419813911	0.208611496974148	0.590330738560874	39.8149164088157	-0.18783707110707	0.32272743431766	-0.58203006975286	0.56054642676652	0.904065503432977	-0.774711149635659	-0.812086518823226
FGGY	-0.0559737946567977	0.0738980406946745	0.448782549438772	82.7267254351259	-0.129999513410552	0.122622276355423	-1.06016229085281	0.289070773197135	0.767693687016106	-0.354816487901868	-0.518724447720923
NFIA	-0.200868197344603	0.0720882390055891	0.00532935738671655	248.511236017539	-0.303751112246618	0.150404033847182	-2.01956759055574	0.043428259728976	0.45582766257216	-1.4348177488545	-1.40002253363498
TM2D1	-0.0301028590924539	0.0614006999626413	0.623943568133589	57.8146470833953	-0.0445791800825656	0.114600690788418	-0.388995736202587	0.697279300504314	0.947040221841435	-0.161981964875346	-0.0854577798779272
DOCK7	0.000202108918529382	0.0527674703383264	0.996943965849133	95.7609068729516	-0.0206600416438849	0.0986421573734065	-0.209444340979659	0.834101381155431	0.97127800803132	0.0639025624622015	0.0358642169493451
ATG4C	-0.0454969887138484	0.0571183809564963	0.425719115091229	130.194030771609	-0.0994231512538445	0.107734435704972	-0.922853965895471	0.356083313103359	0.810601304098544	-0.27672538555942	-0.363635863653586
ITGB3BP	-0.34665469264001	0.189688572955576	0.0676255562673409	38.5651722714784	-0.526341700656632	0.294581779629026	-1.78674221236448	0.0739791631190122	0.530367236873234	-2.52146841187667	-2.52904040064934
JAK1	-0.139599142459783	0.0532753618329069	0.00878441664363901	197.653271716496	-0.213164504232974	0.0975705397970393	-2.18472199371231	0.028909236570683	0.407235981600445	-0.978135811488325	-0.940551629271135
LEPROT	0.0677726455404622	0.0816222307246973	0.406357364354571	31.5565278807268	0.0899906557099466	0.144977387711757	0.620722011413709	0.534782544203935	0.893901173099976	0.567553934780364	0.597103644017833
LEPR	-0.197958876680769	0.0982491693068367	0.0439187276885265	58.5023932346176	-0.324246030620866	0.156322753545857	-2.0742087972865	0.0380599235643276	0.44465868255584	-1.41313250824361	-1.50397629552946
PDE4B	-0.344465035424917	0.181401604641973	0.0575765173763666	235.119748602289	-0.497484028097569	0.3060868391368	-1.62530355601218	0.104097894117964	0.572246176134124	-2.50514733591041	-2.38266930673939
MIER1	0.022625331578099	0.0463541398508171	0.625480907053664	89.1425236163755	0.00587788203711775	0.0817868248122514	0.07186832415381	0.942706698505477	0.988259769675509	0.2310388237513	0.170469144333451
SERBP1	-0.0427926039477754	0.0680116470779641	0.529221251075938	46.6067842404402	-0.090358166733668	0.120324866969678	-0.75095172767935	0.452681707707073	0.859044796071396	-0.256567678268593	-0.317656698224382
WLS	-0.0378870474332845	0.122983516092855	0.758032065140578	47.8856803871042	-0.0607630939744231	0.193535879258116	-0.313962941689919	0.753549184873329	0.958173598993081	-0.220003068987309	-0.167545383278624
SRSF11	-0.0338411413241348	0.0267042251219043	0.205063074345061	194.294593044077	-0.0605684065542308	0.0729053045235533	-0.830781888232332	0.406096856137195	0.835476934072888	-0.189846046917985	-0.166557895094824
ANKRD13C	-0.23617231348746	0.0567209415974026	3.1305096973993e-05	53.2307709012184	-0.40548242954769	0.120246618224507	-3.37209008897558	0.000746000423035936	0.097138288924743	-1.69796449050785	-1.91602132625352
ZRANB2	-0.0428620904488575	0.0464859998714285	0.356506150548552	145.808714625365	-0.0865204029772729	0.0869993124366626	-0.994495250066046	0.319981816748144	0.784863186383552	-0.257085610689692	-0.298190898339039
FPGT	0.147004135245703	0.091916767264716	0.10974997440819	31.615105966209	0.201084898778715	0.169838689464318	1.18397580323394	0.236422641250794	0.735520437850662	1.15812270211355	1.16059281147552
ACADM	-0.0248668688700318	0.0681542435824279	0.715214692399932	40.1715205566785	-0.0968044283695057	0.128072690921644	-0.755855348028346	0.449735927972071	0.85769216220885	-0.122954397642568	-0.350353249387201
ST6GALNAC3	0.052222896757647	0.105729787934126	0.621357068860682	1159.94124736361	0.0264653473527131	0.161109938597255	0.164268868718718	0.869519487917062	0.978983642733581	0.451650573564117	0.274892320281172
PIGK	0.0114161437379343	0.102124020350035	0.910992249793809	29.3054976881513	-0.0526562120356016	0.198314648615256	-0.265518520206534	0.790610044649721	0.963580273990707	0.147488757102303	-0.126425879439378
ZZZ3	0.0816511983549135	0.0488641017761934	0.0947245709346253	126.772091071983	0.111730509022165	0.0820421393163179	1.36186732761053	0.173239758896438	0.660759008166669	0.671000681250624	0.707371930700978
USP33	-0.0967334668425761	0.0491998438933951	0.049283178533648	114.587373392092	-0.148819186525023	0.0961302483466894	-1.54809947008889	0.121598349664977	0.600399504941977	-0.658627377350129	-0.61418107663494
MIGA1	0.0848721804557204	0.0583367638039629	0.145706332456074	55.0604464804788	0.15610157507668	0.1149936467635	1.35747999537508	0.174628745537824	0.660881734401418	0.695008956697072	0.932429632879048
FUBP1	0.00665325584810038	0.0436788522206638	0.878932870606643	114.453808442139	0.0129070352018434	0.0792223142259145	0.162921713761567	0.870580074137741	0.978983642733581	0.111987558771819	0.206122221894563
IFI44L	-0.972248210240435	0.279581714128457	0.000506094148132324	121.854510132259	-1.44184074060072	0.438235222068367	-3.29010692886704	0.00100149316937475	0.102298354363425	-7.18446280861687	-7.1726094783654
IFI44	-0.652843707602219	0.182810263052856	0.000355411052251629	47.981943810836	-0.972341920732155	0.288741601008849	-3.36751585962965	0.000758486636930122	0.097138288924743	-4.80371338555958	-4.79123046337594
PRKACB	-0.562752852803936	0.21302751454741	0.00824932964803126	30.0625067527243	-0.905785500615091	0.359203986619406	-2.52164656951543	0.0116807002318054	0.309374261598651	-4.13220202985809	-4.45364481784871
CTBS	-0.104358747545248	0.0878369863997812	0.234795700627683	45.19572394561	-0.172628582051444	0.152567053049431	-1.13149319332736	0.257847566712635	0.747662495722493	-0.715464029568831	-0.734946438477759
ZNHIT6	-0.0605016718501553	0.0772421708463666	0.433467081231373	49.067333928255	-0.111403652413409	0.140639946651653	-0.792119558245715	0.428290966986967	0.847108602176515	-0.38856598400077	-0.424403032479335
SH3GLB1	-0.00706376293836538	0.0495560989148721	0.886652903168297	61.8054284694435	-0.0363662525344154	0.090739329251433	-0.400777180462143	0.688584181087536	0.94121222187683	0.00974484055023529	-0.0438003944125725
SELENOF	0.0480818853846992	0.0576106657612491	0.403942730064416	52.477087402285	0.0608937291687348	0.102161634999914	0.596052805623029	0.551139950727526	0.900441803612575	0.420784664174649	0.449519012632967
HS2ST1	-0.0349944331283097	0.0595517353436218	0.556780141387887	89.9720406671186	-0.0764788294325697	0.100624595188783	-0.760041114094287	0.447230009522615	0.856885008475726	-0.198442352776942	-0.247258304890723
LMO4	0.0592668767284825	0.105055586088687	0.572653556317439	30.5548896558789	0.0833799435466221	0.189702483182614	0.439530058583143	0.66027750685984	0.933212231351608	0.504154377089356	0.563572971407658
PKN2	-0.0161732610647735	0.0304709471094124	0.595573702887026	405.676736183373	-0.0459974655614977	0.0614092982907425	-0.749030958532086	0.453838546117711	0.859044796071396	-0.0581547420469222	-0.0926515685177763
GTF2B	-0.00839956552060554	0.0598100635790361	0.888314466547812	47.2569050903003	-0.012259116138765	0.10596637563822	-0.115688736780229	0.90789923305844	0.985423791667322	-0.000211848227533307	0.0784751604869306
KYAT3	-0.0312199061680448	0.0610163819635532	0.608885954810115	54.5587181879177	-0.0823367811266372	0.111833664782264	-0.736243252753488	0.461582674123525	0.862805890670089	-0.170308112937677	-0.276970846530294
GBP2	0.0386655295926746	0.07953665660783	0.626871657809418	31.3861888179429	0.023349285200251	0.146325902026041	0.159570416973036	0.873219484162582	0.978983642733581	0.350597852673883	0.259087115443056
LRRC8B	-0.580912095036239	0.244318604394271	0.0174218146739846	31.4150748743963	-0.741512755521724	0.344350896654114	-2.1533638004914	0.0312900982240994	0.415741108138234	-4.26755580574609	-3.62042511346358
LRRC8C	0.0258903599848767	0.0566217443850648	0.647490508581961	238.495457956563	0.0189553086336115	0.0949814011188874	0.199568635651998	0.841817959417874	0.97294521001603	0.25537540771144	0.236800108223144
LRRC8D	-0.129229531912562	0.0528128211207902	0.0144076884413931	193.931063970031	-0.213514216512664	0.0893595557206849	-2.38938314756236	0.0168766915916783	0.347674028882347	-0.900843712836893	-0.942325430288083
ZNF326	-0.0614482192338143	0.0515892762263	0.233612562231976	54.3524690345394	-0.116922062202665	0.100475696956763	-1.16368500785796	0.244551687242203	0.743358290482653	-0.395621276330494	-0.452393358997997
ZNF644	0.00142974294761085	0.040437025090599	0.971794854358357	198.239869780517	-0.00196655544013389	0.0788797882207714	-0.0249310436106881	0.980109965704465	0.996375684071786	0.0730529939129806	0.130680804081705
GLMN	0.00198433975515701	0.0688688881303862	0.977013495493872	36.972925934455	-0.0122964346085576	0.123959521657267	-0.0991971769829491	0.920981716246315	0.987900486384495	0.0771867992247062	0.0782858747697469
RPAP2	-0.0700927135001061	0.0481045272120017	0.145091033819173	76.6236249545925	-0.121955574722531	0.0942489175938696	-1.29397321301931	0.195674673587011	0.685725099094472	-0.460054853713112	-0.477924202909067
EVI5	-0.0347018653608006	0.0386744774414381	0.369569108698264	251.849953556695	-0.0747501633071874	0.070978121276293	-1.05314372884302	0.292275123800656	0.769013349359856	-0.19626163666947	-0.238490212063438
RPL5	0.144490621167124	0.0474690793910892	0.00233541086632366	76.95883662231	0.245997602608016	0.0988430930707093	2.48876876436917	0.0128186308220139	0.31830097812084	1.13938769010528	1.38839779389374
DIPK1A	0.0324630651917643	0.183326430900232	0.859447176014608	46.4255195188888	0.0101752412182121	0.283852820181761	0.0358468913984951	0.971404443144776	0.994262238782412	0.304366464506113	0.192266091504895
MTF2	0.0107969997358471	0.0414246369668404	0.794368606681625	91.1616876563794	0.05735363940235	0.0874833136793776	0.655595187129611	0.512084623034986	0.889053712608415	0.142873835541763	0.431563066581372
TMED5	0.11034293407118	0.0597465976698769	0.0647690524382426	39.9240406357469	0.16152883912029	0.119529597963204	1.35137105681569	0.176576600462137	0.660881734401418	0.884860638417179	0.959957652450805
CCDC18	0.101034046588677	0.0667781477365687	0.130284569407468	54.140343568471	0.191217069705759	0.12257533749262	1.55999627345323	0.118760761829517	0.599057628858151	0.815474864828456	1.1105414799633
CCDC18-AS1	-0.0662478499255088	0.060393657260305	0.272670288767346	257.173205274551	-0.139840125053765	0.109768442073925	-1.27395563252677	0.20267914044395	0.692084624231238	-0.431396344952749	-0.568637727733787
DR1	0.0900328728270069	0.0650772276365437	0.166518536388389	32.4474484298532	0.125948074677517	0.130618280576011	0.964245388333858	0.334922913571663	0.797149051088282	0.733475275374592	0.7794858766005
FNBP1L	0.0414142013197182	0.0473496207643988	0.381766034162925	160.372207660184	0.0459332808083243	0.0872917099497795	0.526204387962506	0.598746205583154	0.916891649516452	0.371085662251649	0.373637037487026
BCAR3	0.0664253311185328	0.0434999515450983	0.126755837485692	195.327864550298	0.0792059075551771	0.0875635469002427	0.904553439862514	0.365702011164327	0.817017287045656	0.557511440055992	0.542401540730536
ABCD3	0.00944383505907525	0.06584831055017	0.88596004331574	36.2955759918266	-0.0340942263094898	0.127026043054523	-0.268403435151133	0.788388795625772	0.963580273990707	0.132787734698109	-0.0322762854168179
PTBP2	0.0598445013656098	0.0617599301435968	0.33255222530121	106.838625165289	0.09731732297237	0.112307221953775	0.866527737748026	0.386200822047932	0.827067598685111	0.508459825228709	0.634265764411298
DPYD	-0.0367757917326023	0.110153480474532	0.73848554239777	582.186249136637	-0.0863815119474292	0.176879584486364	-0.488363381213667	0.625292474756413	0.924101182731797	-0.211720088170145	-0.297486419073398
SLC35A3	0.114828055305269	0.0621386167175051	0.064611908079842	37.7967505506229	0.136889926374666	0.118572608698378	1.15448186455005	0.248302669507344	0.743450448400952	0.918291443876093	0.834984836159147
MFSD14A	0.0497021186447998	0.0763248542401755	0.514922687827357	42.8213279256709	0.070746925405198	0.143464222156501	0.49313288248287	0.621918698030496	0.924101182731797	0.432861417530791	0.499496123873961
TRMT13	0.148143248608123	0.0552272360476145	0.00730892331646877	45.6941629619296	0.189919357679081	0.0983165350969829	1.93171329209006	0.0533949032498464	0.482253941329222	1.16661332594001	1.10395926067529
CDC14A	0.0263911362013704	0.0710970983190702	0.71048969077321	95.8705453261037	0.00333402477357103	0.119761887386257	0.027838779484312	0.977790736382745	0.995496378797143	0.259108049795852	0.157566261411968
SLC30A7	0.12850621092989	0.0492443728720122	0.00906583949818122	74.2795755536287	0.168915713386605	0.0897934176207716	1.88115919699141	0.0599502663452265	0.501722610195677	1.02024448725159	0.997425153155265
SLC25A24	-0.0906012767655856	0.120097907032298	0.450611992097315	29.7588113433659	-0.174218896166667	0.202528625195325	-0.860218628347698	0.38966853790965	0.82709044898878	-0.612919793808613	-0.743012786040238
EEIG2	-0.029407996011867	0.0509661252655379	0.563932275127464	142.857891733899	-0.077728686507485	0.0964290009625437	-0.806071676898089	0.42020152151267	0.846595030484486	-0.156802655051762	-0.25359779560717
PRPF38B	0.014735615201148	0.039510357108248	0.709181371758539	153.199453962166	0.0229698863683541	0.0741596665902395	0.309735566844865	0.756762053505206	0.960183914392176	0.17223114396794	0.257162739111623
STXBP3	-0.0920203253398571	0.0557637319987044	0.0989056492330364	72.6920650262928	-0.181247445949447	0.109274380139148	-1.65864538164069	0.0971872713571059	0.563723905208975	-0.623496974301005	-0.778662803144022
SORT1	-0.167030535615839	0.08623329935658	0.0527501139062508	184.887567761494	-0.278510023230527	0.13972239705673	-1.99330979926895	0.0462275340291502	0.463585937124451	-1.18260153720764	-1.27199537540863
GNAI3	0.0616527958403921	0.0559782740894348	0.270735624749103	81.7590160742488	0.0701600971639338	0.0962197557289072	0.729165197234602	0.465900617271241	0.864795406758942	0.521938332864	0.496519629791312
GSTM2	-0.0973230251552521	0.108779962809664	0.370959313221629	32.3002482532068	-0.141533987731004	0.19259672898713	-0.734872230049462	0.462417312255103	0.863214938981453	-0.663021775679422	-0.577229291467599
AHCYL1	0.0701739560718178	0.0771581284357158	0.363095569623253	46.2237871169465	0.133989126299719	0.144481454437299	0.927379412268216	0.353729576055209	0.809227321475072	0.585452613774823	0.820271477716431
CD53	0.00626675152426758	0.0306673289935193	0.838082984981598	267.399770047007	-0.0109231453150522	0.0586371384851437	-0.186283737529581	0.852222259823534	0.97581638017627	0.10910666655404	0.0852514349941133
DRAM2	0.0195082283659028	0.0527907080477953	0.711725968229961	88.9137676687098	0.00673601877082973	0.0969788263472319	0.0694586542706907	0.944624542244657	0.98839590166721	0.207804831704382	0.174821761897486
CEPT1	0.0744121787084826	0.0494578223160517	0.132437665456547	87.3947150787274	0.0765988576020413	0.0978613546654791	0.782728359564206	0.433786644880294	0.849166686916481	0.617043108002943	0.529178133585093
C1orf162	0.0494544337459578	0.119877525469125	0.679942694233638	47.021802012888	0.0474521072954186	0.202653844158038	0.234153501960779	0.81486581164483	0.968458309255846	0.43101524543507	0.381340787466183
TMIGD3	0.0382951410783805	0.10754753047089	0.721783325481315	107.18842750454	0.0275476770667935	0.176564072003859	0.156020852680558	0.876016584440993	0.978983642733581	0.347837083071609	0.280382083320687
ADORA3	0.193025870359379	0.062125844613885	0.00188987434144397	49.0758660254691	0.266849512697536	0.12003410301577	2.22311414833897	0.0262081038544843	0.393601593476508	1.50115549725258	1.49416227935833
CTTNBP2NL	-0.0623750627208529	0.0532013617443076	0.241023026393972	237.397881085727	-0.120381830296446	0.0903353299126689	-1.332610733949	0.182659580809531	0.668842363487027	-0.402529701474177	-0.469941899668595
WNT2B	-0.0588281239595636	0.0801436490573354	0.462928315545573	117.583492752556	-0.0966038603774086	0.127930293438528	-0.755128889185486	0.450171650787794	0.857880826795947	-0.376091838702017	-0.34933593392815
ST7L	-0.0562042419257276	0.101537967230284	0.579901009519565	43.1854474003883	-0.100659879901588	0.17727796350437	-0.567808191789763	0.570165216817861	0.90822613971994	-0.356534175655228	-0.369908764722426
CAPZA1	0.0429832215699078	0.0323273920937411	0.183642745500494	144.714415972257	0.0416164383471497	0.0627469163051041	0.663242766302516	0.507175085610599	0.886865687276935	0.382780688541354	0.351741267757648
LINC01357	-0.0369954118384601	0.0643544755654108	0.56537969908431	46.6482281089038	-0.0762347537514278	0.113796671864514	-0.669920767473696	0.502908300228655	0.884564378281982	-0.213357073359752	-0.246020310926642
SLC16A1-AS1	-0.205025217395476	0.070764734161016	0.00376414174452503	51.4754432253867	-0.267795098976095	0.139000244858373	-1.92658005206358	0.0540319866141445	0.484145503044876	-1.4658029823312	-1.21764743099026
LRIG2	-0.114396812006716	0.0584848837570551	0.0504643899615506	40.9186352297833	-0.138648667306998	0.108943368756741	-1.272667339823	0.203136111820348	0.692084624231238	-0.790284878923985	-0.562594448485093
MAGI3	-0.131700642195306	0.0922858753386242	0.153552729225795	75.1898362570674	-0.192908634188261	0.149861028168198	-1.28725017135041	0.198007105149463	0.686583335606661	-0.919262659130261	-0.837810361746037
RSBN1	0.0158827098929755	0.0595834092173672	0.789805936515322	47.4991274385283	0.0593260160290851	0.124705170237131	0.475730203617656	0.634266600177626	0.924101182731797	0.180781258331398	0.441567301117845
HIPK1	0.0349863986497429	0.0814023491569728	0.66734409118353	41.7257009648566	0.0387582877305323	0.13996630978316	0.276911549576308	0.78184802397631	0.963206617589985	0.323174667348101	0.337244234725707
SYT6	-0.128213103796489	0.0844250050905959	0.128847427109164	86.5186125521117	-0.195906810660173	0.143485154389474	-1.36534550555945	0.172144482848943	0.660759008166669	-0.893267549598953	-0.853017630074094
TRIM33	-0.0573392240855585	0.0413894632956471	0.165943026894682	127.116910392125	-0.107692593222757	0.0772941261382184	-1.39328301648924	0.163534224323752	0.653680593623068	-0.364994006684155	-0.405579900011235
CSDE1	-0.00161630126580415	0.0437877308451812	0.970555016057167	77.6833138971464	-0.00222838163163638	0.0921870164951988	-0.0241724021055876	0.980715091625526	0.996375684071786	0.0503486552333572	0.129352776466655
ATP1A1	-0.0142783088078935	0.126178433046667	0.909903975426388	34.1042839220622	-0.00999472008713738	0.220874956926735	-0.04525058080918	0.963907577856327	0.992314519764668	-0.0440303121937896	0.0899605679273167
CD58	0.015662487896674	0.0435711645019833	0.719244179345036	117.388875231361	-0.034397070951379	0.0853383745603521	-0.403066863279111	0.686899036938616	0.940744686622915	0.179139786823298	-0.0338123656889661
TTF2	0.0329822746498746	0.0799907323616478	0.680100348107273	40.5518191878909	0.0102684425991818	0.14038365112	0.0731455729870166	0.941690276760192	0.988259769675509	0.308236502679126	0.192738824988808
MAN1A2	-0.0757527411943091	0.0525419570864408	0.149370900946744	109.645350614733	-0.134158148395371	0.094604522635214	-1.41809444895856	0.156163191710643	0.650055446116871	-0.502243074468175	-0.53981776183537
GDAP2	0.0161473283959918	0.0513950009264199	0.753383637273928	73.4294919133983	-0.00994421261132368	0.0906238300836383	-0.109730659167087	0.912622984731879	0.986535270507698	0.182753648648951	0.0902167505584818
WARS2-AS1	-0.108707978277612	0.151873585286846	0.474127596557076	46.6863281618074	-0.19096758588727	0.246930642961526	-0.773365280213623	0.439306231698212	0.853616316457526	-0.747881946258463	-0.827965029882681
NOTCH2	0.030049416752372	0.0468114264855251	0.520921994706475	102.065909032889	0.0413849850376181	0.0911300473864612	0.454131060221159	0.649734498818424	0.931203814003722	0.286375822288852	0.350567296640058
FCGR1BP	-0.0741398882647185	0.148367172137465	0.617282476623074	54.0208680470581	-0.135626105908655	0.241375007894188	-0.561889596988059	0.574191241962906	0.909519847370329	-0.490221331975871	-0.547263495603153
SRGAP2C	0.06847715276236	0.0583364534082375	0.240462619211711	440.178508166256	0.0736124989802917	0.0971938573615196	0.757378099590025	0.448823372944381	0.857503098941955	0.572805129263282	0.514030807431945
LINC02798	-0.0489248093071745	0.0482514098845272	0.310603720937246	581.697806708602	-0.0931174204910678	0.0862228491190861	-1.07996223092164	0.280158999355449	0.763134335176918	-0.302275375720794	-0.331652109324121
SRGAP2B	0.110935052886472	0.0610930657426608	0.0693953704959871	591.997594352382	0.124526756378098	0.100629943071534	1.23747219343627	0.215911831353279	0.711537960345494	0.889274121997544	0.772276704971901
RNF115	0.0622940007804618	0.0408240244637685	0.127030976624895	93.0329640696693	0.0876494704765222	0.079608271773704	1.10100958761768	0.270892484410728	0.75465105174193	0.526717690319902	0.585228748599266
POLR3C	-0.0242606448699242	0.0670899031332319	0.717640538688113	38.6469949947094	-0.0345494330469692	0.126761067731827	-0.272555554044885	0.785194881434528	0.963580273990707	-0.118435778065891	-0.034585172524178
TXNIP	0.104194805068683	0.0857851323460258	0.224517873431082	149.657083140407	0.14779724462682	0.144126148573357	1.0254714088304	0.30514080930841	0.778073548012854	0.83903425070293	0.890308636126868
NBPF12	0.128808878257289	0.078281057176977	0.0998735900870096	34.0721124588919	0.142681869961442	0.143588857545139	0.993683440350434	0.320377007200366	0.784863186383552	1.02250048257768	0.864362573290438
ENSG00000237188	-0.046776243380129	0.0933655277619859	0.616370263816586	42.1906044854311	-0.0849325021600094	0.151230116068899	-0.561611036001022	0.574381059628281	0.909519847370329	-0.286260582413362	-0.290136791440166
NBPF11	0.0652763269095996	0.0738322795195455	0.376633397554031	31.7978238593309	0.0715778064095366	0.135542567670217	0.528083594990539	0.597441316502508	0.916700658388746	0.54894709270048	0.5037104956763
ENSG00000274265	0.0545821257265564	0.0629712017344225	0.386063019404821	52.5798840406289	0.0281890699080986	0.121747780761683	0.231536622119442	0.816897937925666	0.968458309255846	0.469235588678801	0.28363533846854
ENSG00000290790	-0.233748732069648	0.203088768045472	0.249745281252053	43.9543845310192	-0.382487790054264	0.327757815109623	-1.16698297468921	0.243217245116901	0.742062322842668	-1.6798998107224	-1.79938854757641
FCGR1A	0.00799999590058949	0.140555964319153	0.954611470461671	62.8582330968102	0.0074153755648489	0.224448638113895	0.0330381847141618	0.973644137252612	0.994262238782412	0.122025772311355	0.178267576763262
VPS45	-0.0240337605127633	0.0557423587140966	0.666353534528956	94.012038915116	-0.0555348773110843	0.103541042836072	-0.536356171330126	0.591712416214738	0.916445423536981	-0.116744647233515	-0.14102696636039
PLEKHO1	-0.000294984877340109	0.0430321104002459	0.994530548611369	120.487407090852	0.00467756031755552	0.0812542276286375	0.0575669777938662	0.95409355393628	0.989877558185883	0.0601973680834543	0.164380905485478
PRPF3	-0.148921659397075	0.0738205170608071	0.0436592282005589	28.7840391168215	-0.244807836649417	0.133823748316806	-1.82933029248197	0.0673501432787875	0.519574278010291	-1.04762317511838	-1.10105207057565
RPRD2	-0.0672020875150043	0.0474469028711516	0.156668943805819	98.9591302273068	-0.0967534472808942	0.0841796442315984	-1.14936868840527	0.250403985576614	0.743591182063434	-0.438508957867992	-0.350094664510215
MCL1	-0.0246239488702557	0.0525789110242895	0.639553139979608	61.1175528109463	-0.0611558426484795	0.116132216105282	-0.526605318484904	0.598467697868641	0.916891649516452	-0.121143741735907	-0.169537472312681
ENSA	-0.0147174923647894	0.056702652276779	0.795206569292522	60.0341463772625	-0.0467597712503721	0.104410456136394	-0.447845675430135	0.654264576764519	0.932546388915728	-0.047303860284251	-0.0965181144890756
GOLPH3L	-0.0612416747216887	0.0770144643976744	0.426498888856683	34.9921285339116	-0.0975056707072341	0.133644094359148	-0.729592064466405	0.465639574287463	0.864784406337664	-0.394081752860984	-0.35391007150649
CTSS	0.0628822711759747	0.037837160222089	0.0965291453290067	124.97338801724	0.0855343442860767	0.075151146261683	1.13816420029361	0.255051924328531	0.747083525752035	0.531102488884577	0.574500463647684
ARNT	-0.062485861148011	0.0455213308180652	0.169854303838449	79.8529513159482	-0.109246900136234	0.0890536375706097	-1.22675393298352	0.21991509002883	0.714068666497584	-0.403355561126604	-0.413463612834293
SETDB1	0.0311034867689182	0.0668093073496131	0.641533205911626	56.1573200459551	0.0313098938604425	0.125257187537461	0.249964848133593	0.802614532965565	0.96512001860929	0.294232557441383	0.299464695977189
CDC42SE1	0.00240022243669294	0.0490819732012564	0.960997138733754	81.4227700785537	-0.0287010855703541	0.0962361038706444	-0.298236154790022	0.765522929096271	0.960183914392176	0.08028666928273	-0.00492134513249978
PIP5K1A	-0.079153305483553	0.0470345794367608	0.0923993431497503	109.343095066715	-0.132256119746068	0.0932765719698087	-1.41789215612336	0.156222252808966	0.650055446116871	-0.527589903967497	-0.530170344377265
PI4KB	0.0195679755504676	0.0528501253763989	0.711193171029458	50.2318577537832	0.0338383284277927	0.0970305676696676	0.348738848390462	0.727285376250843	0.95512977207977	0.208250170057496	0.312289352322752
POGZ	0.028765404957207	0.0476145041127495	0.545756453390597	149.229078767462	0.0562755524030442	0.088543031589727	0.635572911754395	0.525054829870586	0.893249073856865	0.276805167162552	0.42609482332317
SNX27	-0.0592987438293977	0.0539894233897466	0.272056047140623	107.511806875098	-0.11045166050027	0.0932861084976419	-1.18400973391512	0.236409209667928	0.735520437850662	-0.379599704039959	-0.419574365252816
INTS3	0.0182047454926555	0.0607274748358228	0.764346691633529	46.0440197837548	0.0204314033228029	0.11845922826492	0.172476248765613	0.863063132277183	0.977360104803929	0.198089044754554	0.244287115151004
GATAD2B	-0.0407101187047832	0.0362615722912478	0.261573697802755	162.595031488832	-0.0729558321657576	0.0744076798690487	-0.980487932081121	0.326845323703658	0.792151568027205	-0.241045431400349	-0.229389054945856
DENND4B	0.0297410074441508	0.0538566194804833	0.58079375332811	77.3520764307015	0.0533648619726037	0.100154944134857	0.532823041673799	0.594156082087125	0.916445423536981	0.284077027886932	0.41133129929105
RPS27	0.0904739655468369	0.0859525382184654	0.292522629796814	54.511570909784	0.124953331719148	0.156794316082452	0.796925136325984	0.425494511394046	0.846595030484486	0.736763053817213	0.77444036869692
TPM3	0.107513369383359	0.0380314410322282	0.00469921709632612	101.656080586803	0.144350203323906	0.0725388119337183	1.98997198156215	0.0465940220360759	0.463585937124451	0.863769875943914	0.872824647935248
C1orf43	-0.057598007877215	0.0646443694200488	0.372930209887917	38.931671145538	-0.116388333227959	0.130843897925521	-0.889520528456051	0.37372339555275	0.824019873613529	-0.366922906739083	-0.449686193556321
UBAP2L	0.00414888828597632	0.056861816644983	0.941834447333625	45.9769336822399	0.00650999000326337	0.107560918320287	0.0605237488199797	0.951738501695276	0.989877558185883	0.0933207222701323	0.173675304992616
IL6R	-0.127658596417325	0.0536902444235586	0.0174216067129733	131.139418924671	-0.209291153863922	0.0958957346313384	-2.18248657949721	0.0290736406692388	0.407235981600445	-0.889134410860702	-0.92090532794679
ADAR	-0.0829887856243749	0.0694852478573292	0.232346264595344	90.7800679508876	-0.133850599583729	0.121061326313691	-1.10564293040124	0.268881100463852	0.753328020328152	-0.556178471307614	-0.538257821202645
ASH1L	-0.000229956806167741	0.0295243902829267	0.993785574284238	404.831798515233	-0.01470531919244	0.0553744320048063	-0.265561535532565	0.790576912325594	0.963580273990707	0.0606820686485603	0.0660675965657783
YY1AP1	0.0141064667811715	0.0437271439553724	0.746996632331195	73.5032380764858	0.0451885152890815	0.091522106873359	0.493744263903471	0.62148680029211	0.924101182731797	0.16754165234993	0.369859458282228
DAP3	0.075328480772393	0.0437970087974569	0.085442296520476	98.6251792945549	0.0874443625293389	0.0899014726362351	0.972668855861368	0.330717908796733	0.794432750007983	0.623872960406345	0.584188405704758
GON4L	0.0327354090071345	0.0421425347436249	0.43728954640951	123.872399480187	0.0365767779488159	0.0828855740977399	0.441292448619394	0.659001292237801	0.933212231351608	0.306396437083082	0.326179240746323
KHDC4	0.057241064535901	0.0587837024676082	0.33017701573091	41.1537367317754	0.078144254407063	0.110615799142523	0.706447496766519	0.479909892467351	0.873097663364534	0.489054554861197	0.537016652800841
ARHGEF2	-0.024646995589796	0.0530307520879556	0.642097619465072	78.1043158863426	-0.0422094032144757	0.101490763752765	-0.415894034626632	0.677487544854017	0.936532595547199	-0.121315525363864	-0.0734378627555442
SMG5	0.127309362626636	0.0695754333811931	0.0672793463735473	39.3769426977605	0.243414843290644	0.152072556752465	1.60064937743409	0.109454599248215	0.583258356975015	1.01132352375883	1.37529759304365
CCT3	0.176176445797043	0.0890288859421089	0.0478308290476248	38.253886605942	0.260815466412292	0.162914139616675	1.60093818146155	0.109390611819161	0.583258356975015	1.37556472606967	1.46355655557147
MEF2D	0.0820343981554442	0.0859396701887205	0.339801274351894	44.6443712017838	0.0948619414455153	0.150503141197689	0.630298747857442	0.528499142075072	0.893825535874146	0.673856942500838	0.621811645690656
ARHGEF11	-0.0171365253325916	0.0363170688221657	0.637027639925503	136.090546098432	-0.0639360937132659	0.0668472197058106	-0.956451053531375	0.338844401911598	0.799792027599618	-0.065334637229731	-0.183639385378059
IFI16	-0.109788680970413	0.0414492728628989	0.00807905350385943	329.246698105804	-0.186534217357902	0.0788837562700225	-2.36467209699532	0.0180460407678197	0.353918951538479	-0.755937193730337	-0.805478219831681
COPA	0.113370040411875	0.0484427919899017	0.0192689218118536	119.591465028152	0.148664424377138	0.0899964020053653	1.65189297643561	0.0985563701300075	0.563723905208975	0.907423819632899	0.894707121431286
CD84	0.0695496011096924	0.0521279638274451	0.182135354330726	153.850832263426	0.107134612057521	0.0944887447249714	1.13383464209793	0.2568639167682	0.74762102008573	0.580798851214855	0.684060748385929
ARHGAP30	0.00237638015228023	0.0654956078081778	0.971056668353838	65.6259439386286	-0.025643058895075	0.121381923656038	-0.211259289049828	0.832684948595262	0.97127800803132	0.080108955742717	0.010589493752732
NDUFS2	0.0010188581924752	0.0808238149664543	0.989942200922941	36.3300104757226	0.021766404650295	0.150486190359516	0.144640545410143	0.884994683220747	0.980479571786458	0.0699903769628362	0.251058472206092
FCER1G	0.319718800605252	0.0926991382819882	0.000562678555761369	42.1829139442654	0.432396210252587	0.173558890644071	2.49135154441228	0.0127258136245213	0.31830097812084	2.44548821046403	2.33384369041868
FCGR2A	0.118411428179225	0.0995646526417994	0.234324848250224	106.288878947209	0.143626902746356	0.170764076083617	0.841083827701718	0.400300974404047	0.83154777536573	0.945000876059438	0.869155942617973
HSPA6	0.0529012679714295	0.157064277996503	0.736257981448271	32.5759288113765	0.0381291684956735	0.274702664983231	0.138801596620844	0.889606932278914	0.980479571786458	0.456706957749347	0.334053233427262
FCGR3A	0.278913031504641	0.106052510286452	0.00853968774245364	97.6338406697389	0.407469113464907	0.180434497142053	2.25826612936501	0.0239290726095608	0.387925096298034	2.1413337278526	2.20740915494655
FCGR2C	-0.168847387516742	0.224585550251792	0.452160707809615	42.9436194946546	-0.254767415149567	0.331596882886611	-0.768304614119921	0.442306234042608	0.85437907645486	-1.19614382943936	-1.15156877101173
ATF6	0.050249523876293	0.0373100319220446	0.17804143510261	349.202714075347	0.0522678082143744	0.0672207997860741	0.777554096064213	0.436831931586954	0.852407246410963	0.436941618900188	0.405766853359335
OLFML2B	0.0584496404572535	0.109039011761815	0.59192856968067	44.2431432570288	0.0978359451133439	0.189642881124579	0.515895690537808	0.605927264107617	0.920504591684016	0.498062932650848	0.63689630538597
UHMK1	0.0164711244842508	0.0666629339969269	0.804845768895242	43.4405243444043	0.00500441464013654	0.11722999425287	0.042688858530026	0.965949561079659	0.992314519764668	0.185167131689871	0.166038767000382
MGST3	-0.196313353814026	0.092830395375845	0.0344510076108413	44.7239703293016	-0.314483235013195	0.158180560464551	-1.98812821303457	0.0467975118176481	0.463585937124451	-1.40086725342326	-1.45445771187413
UCK2	-0.0210363564433816	0.0744958482855694	0.77764989703757	43.3087893997288	-0.0306655945248096	0.15071511362	-0.203467282001506	0.838769815972295	0.971686530505303	-0.094402858217056	-0.0148856734777952
POU2F1	-0.0641966630967988	0.0393766412543393	0.103033146024168	164.825262312765	-0.109793295010482	0.0761727824703283	-1.44137172687962	0.149479693357954	0.649457182792572	-0.416107387475011	-0.416235021903643
CREG1	0.00173745876801645	0.10034926930678	0.986186025316308	79.9809108498744	-0.0257616981137205	0.166480041514103	-0.154743462816461	0.877023564288225	0.978983642733581	0.0753466192559083	0.00998773516744691
RCSD1	-0.0135754497569755	0.0412065889059538	0.741816698543948	317.545854233222	-0.0508861841124367	0.0706265948739739	-0.72049607096644	0.471219617965697	0.867589105101695	-0.0387914027039665	-0.117447992437766
MPZL1	0.0141056058908319	0.0768411975005861	0.854352154892302	161.197793765042	0.010793311904393	0.128216307349741	0.0841804925402473	0.932912927827153	0.988259769675509	0.167535235520604	0.195401052658287
DCAF6	0.162678145054501	0.0792116150101863	0.0400032067069997	229.014549481272	0.216270136949941	0.130536988968539	1.65677283242733	0.097565411606966	0.563723905208975	1.27495226932713	1.23761495932394
SFT2D2	-0.00627555927667192	0.0506490224209502	0.901392179966508	74.4471054214488	-0.00453040859911497	0.10374510309454	-0.0436686500276213	0.965168529021565	0.992314519764668	0.0156198842560337	0.117676498528772
C1orf112	0.147851995781827	0.089552482755422	0.0987366441937744	37.4247958815165	0.228320710791045	0.157851580565948	1.44642651009539	0.148057610729993	0.64699328467839	1.16444241102666	1.2987375488798
PRRC2C	-0.0335678010705053	0.0363259610347982	0.355448864646373	269.475374244662	-0.0570461500792322	0.0661047317998776	-0.862966213249773	0.388156043635981	0.82709044898878	-0.18780864717643	-0.14869240257384
SUCO	0.0238743734546912	0.0540257881675944	0.658556511941755	70.7011095645316	0.0255801986918109	0.0985271614810857	0.259625856538266	0.795152389449169	0.964601649130958	0.240348823148646	0.270402693562177
PRDX6-AS1	0.0929824335374811	0.0790822938878693	0.239687581754593	40.7880120314754	0.112527625077632	0.14358700719546	0.7836894665856	0.433222344725606	0.848827837038555	0.755460453735361	0.711415040857322
GAS5	0.150144323520782	0.0688339881588493	0.0291647297657676	29.594338250888	0.250112883615035	0.136875789544218	1.82729819822691	0.0676549460005822	0.519574278010291	1.18152876358869	1.40927120915311
ZBTB37	-0.0489126659979676	0.0828929790985901	0.555143673548546	42.8460596436974	-0.117845408114624	0.148899064246519	-0.791444920832531	0.428684405368076	0.847108602176515	-0.302184862981776	-0.457076728764361
RC3H1	-0.0347108213988702	0.0313972537431849	0.268927030636135	144.771342799158	-0.0742090797156324	0.0671175511848056	-1.10565833236824	0.268874431448557	0.753328020328152	-0.19632839240488	-0.235745742736241
RABGAP1L	-0.120575449662155	0.0323894951808174	0.000197125947095481	455.001786403083	-0.194822433766734	0.0586761506562215	-3.32030018308771	0.00089920703651907	0.102298354363425	-0.836338669374545	-0.847517483387681
COP1	0.0293292153855328	0.0211007467227168	0.16454071515267	356.053663033672	0.0178181420338886	0.0485373764331986	0.367101465783004	0.713543333975737	0.951435082424608	0.281007648157226	0.231032203038878
RASAL2	0.00272565104925141	0.052171141118207	0.958333938575119	463.406970251652	-0.00761578918086487	0.0836651125577103	-0.0910270595239046	0.927471089917812	0.988259769675509	0.0827123206908833	0.102026915910669
RALGPS2	0.111135732800424	0.113269327005132	0.326512105287922	98.184400382841	0.129559520368992	0.198891278891358	0.651408755030241	0.51478266054192	0.891372582202942	0.890769932436702	0.797803752214885
FAM20B	0.0231074602138916	0.0725711471186682	0.750173104551334	29.1159229056508	0.0164806482282125	0.125596818492888	0.131218675966269	0.895602322412081	0.980479571786458	0.234632472125139	0.224248203704423
ABL2	-0.0308828151759168	0.0370226442480827	0.404190733070712	134.941723332931	-0.0635755835424694	0.0720233752822745	-0.882707638920053	0.377394253784085	0.827067598685111	-0.16779553350189	-0.181810815594507
SOAT1	-0.0179789112503996	0.0440291729761258	0.683023430418323	143.27254011563	-0.0497809775061386	0.0739274673769147	-0.673375935527905	0.500708154238782	0.883719251343683	-0.0716135399103384	-0.111842193854071
TOR1AIP2	0.101868409645138	0.0697987099281424	0.144438603568663	39.4615521656113	0.134172079395976	0.125301016470926	1.07079801245753	0.28426026079843	0.764051518805295	0.821693967404912	0.82119944738476
TOR1AIP1	0.182652943673678	0.0725354366856334	0.0117983071354042	31.1528769217855	0.268766827133081	0.13500338260503	1.99081550363367	0.0465011742746338	0.463585937124451	1.42383868105739	1.50388722896144
CEP350	-0.101633031717593	0.0362957900383458	0.00510815891296361	281.344045732375	-0.153632389642955	0.0680148356937414	-2.25880703931616	0.0238953904683649	0.387925096298034	-0.695147326671696	-0.638594473250366
QSOX1	0.12761439722485	0.0662028447839789	0.053901526468505	34.2950940081496	0.157822648393128	0.123277256246226	1.28022518669545	0.200465950318823	0.690314089295962	1.01359716404165	0.941159213669463
ACBD6	0.0414392476227627	0.0374612889527104	0.268644932558415	146.314737378766	0.0410603087031673	0.0753512960946347	0.544918413236039	0.585809631616403	0.913734764045532	0.371272350200724	0.34892048225671
XPR1	-0.0474016643464466	0.0508101120241591	0.350862345939158	166.769309793719	-0.103431058777193	0.0842694565860785	-1.22738490275586	0.219677958032026	0.713771390477817	-0.2909222906624	-0.383964662079091
STX6	0.0551045154290278	0.0644971700994032	0.392899427023197	100.55238908408	0.037219605230517	0.115351677815241	0.322662018753917	0.746951219454328	0.957452592894466	0.473129331479848	0.329439771623343
MR1	0.0185082624905927	0.0722459646777546	0.797808738312811	41.7953113623436	0.0281053127058568	0.129713583437318	0.216672085999677	0.828463903373351	0.970367538996546	0.200351373280791	0.2832105074885
GLUL	0.237289498621565	0.127172875348791	0.0620579649206075	140.294611502341	0.34350030874386	0.207712004999858	1.65373353718335	0.0981816652913098	0.563723905208975	1.83108386888542	1.88294834113811
RGS16	-0.0312951233476821	0.229762398873937	0.89165806719799	53.9972177886975	-0.111046165425216	0.349469069892904	-0.317756777328667	0.750669439347209	0.958120828744166	-0.170868760190757	-0.422589796799525
NPL	0.0312000153528013	0.0766971993713252	0.684158768764843	320.163807349568	0.0196433082352198	0.127074660448119	0.154580843780728	0.877151772899984	0.978983642733581	0.294952053780634	0.24028976090012
DHX9	0.108327029475546	0.0500787160304905	0.0305307885027925	95.6842324437988	0.149715842835845	0.0910224581721914	1.64482311115594	0.100006294690203	0.564897307449384	0.869834664570998	0.900040097250561
SMG7	0.0986671163507592	0.0467339437377322	0.0347506865117042	84.134624897821	0.11307403543775	0.0805947393078138	1.4029952377647	0.160618259040926	0.652788288175264	0.797832446666547	0.714186528473673
NCF2	-0.0609009818079163	0.105685762431871	0.564449019491887	34.735090415138	-0.0953371834723474	0.174713964577548	-0.545675806183377	0.585288805432791	0.913729380041407	-0.391542325735806	-0.34291113013135
ARPC5	0.207621460286964	0.0690935426116279	0.00265639432995957	56.6309502637046	0.282649308588351	0.123149075972732	2.29518010066869	0.0217228051048079	0.3826605233061	1.60994683241619	1.57430156998751
RGL1	-0.177322435245837	0.120724780658535	0.141882824864324	124.324589684097	-0.25212301551531	0.191811344061652	-1.31443224460318	0.188700785366939	0.676659331431918	-1.25931440100228	-1.13815591983987
TSEN15	-0.010299307084238	0.0919269339507697	0.910793300239956	32.1749297185888	-0.0321108556861954	0.168053925005842	-0.191074714173317	0.848467057808416	0.973562832771979	-0.0143719761976102	-0.0222162874330484
EDEM3	-0.0569933440019718	0.0435877297099498	0.191024365694428	83.7839154830286	-0.102971430665442	0.0914455867342421	-1.12604046124934	0.260148393413545	0.747662495722493	-0.362415915885045	-0.381633348998626
NIBAN1	-0.227737910779013	0.140087002429421	0.104015813204289	175.045981724747	-0.381391499150934	0.223137988419082	-1.70921814726873	0.0874105485770207	0.555867600094854	-1.63509687525474	-1.79382797097636
RNF2	-0.0177502747931315	0.0610836621299918	0.77136524195119	44.4194213308816	-0.0475693040217625	0.102678735116499	-0.463282918004302	0.643161588298122	0.926582463601273	-0.0699093494270017	-0.100624204370782
SWT1	-0.0905501368692837	0.106996023124365	0.397388522346204	31.3918975356978	-0.078232708243382	0.193895644929005	-0.403478418878499	0.686596307835993	0.940592818474399	-0.61253861171002	-0.256154280808346
IVNS1ABP	-0.067470029146089	0.105918364447483	0.524124652998663	63.7925364582312	-0.122453975375549	0.172778844688456	-0.708732458515684	0.478490518317754	0.872308826564187	-0.440506117827695	-0.480452177008098
TPR	-0.00611834532303342	0.0623900348226473	0.921879832377346	89.9406924993172	-0.00991153514795382	0.108474647581968	-0.09137190457765	0.927197085243371	0.988259769675509	0.0167917119113419	0.0903824962903962
ODR4	0.0714759340074449	0.0534480269107868	0.181125417065668	50.8678886752213	0.107300020334045	0.0959953357992545	1.11776285212889	0.263668291003095	0.74787062333538	0.59515718335188	0.68489972770164
PDC-AS1	-0.17618402187132	0.102744623145005	0.0863862891174808	33.2762547092491	-0.317569990159941	0.189061532124509	-1.67971763791061	0.0930122664087685	0.561457929876429	-1.2508289946846	-1.47011426652305
PLA2G4A	0.103659956447046	0.0400091378085441	0.00957233474772362	212.866517722696	0.126426526535942	0.0745538370601878	1.69577491275032	0.0899285152379163	0.560134055885331	0.83504764269688	0.781912666971676
RGS18	0.196653485075201	0.0738448364289082	0.00774328112038452	37.486252550083	0.269331628646447	0.128723988665591	2.09231885554866	0.0364100020944267	0.43469788759371	1.52819469541802	1.50675199968002
RGS1	0.324437493691154	0.262169559228008	0.215897744064004	177.03646265524	0.441551465327032	0.421482036065798	1.04761633366054	0.294815408965824	0.769887108035708	2.48065999341967	2.38028072367312
UCHL5	-0.0372848409667031	0.0699704960754449	0.594126910406697	30.4223127676746	-0.0278521038370474	0.130608662403013	-0.213248519084481	0.831133125738417	0.970783853905714	-0.215514394951618	-0.000615163309993686
RO60	-0.0848555357593984	0.089498537605625	0.3430673309141	31.3448429368362	-0.129748533855634	0.163253390753955	-0.794767773314934	0.426748600421026	0.847104610471372	-0.570092690644664	-0.517451436117953
CDC73	0.0443434376633379	0.0351992221734139	0.207747080402895	127.745846418992	0.0543445292723094	0.0687698301849196	0.790237944839748	0.429388819803466	0.847108602176515	0.392919348619465	0.416300340852951
DENND1B	-0.0123116568986343	0.115992348364589	0.915469708280519	54.0686234655575	-0.0199867987589806	0.188685334394674	-0.105926614927974	0.91564057720214	0.987413809726532	-0.0293714537254519	0.039279021013285
NEK7	-0.00842610896557483	0.0374319918087456	0.821897997667311	170.382799768337	-0.028649634423493	0.0756106762575533	-0.378909908514818	0.704754765977615	0.949260719471625	-0.000409695442505634	-0.00466037603897475
PTPRC	0.0778070724296162	0.034534465937602	0.0242574680827212	643.311256379978	0.0875560374820497	0.0622736845376502	1.4059877479887	0.159727762972726	0.650993534376787	0.642347670716276	0.584754840331708
MIR181A1HG	0.147519710560501	0.175638372307162	0.400961132092916	85.419072715307	0.194551047188283	0.285480320006035	0.681486720990681	0.495563566299433	0.881621250205414	1.16196565242612	1.12745198895148
CAMSAP2	-0.065953186178736	0.0475409924287834	0.165353076805988	116.326070062597	-0.0983850231700387	0.0930674299916658	-1.0571369938855	0.290449069837829	0.767693687016106	-0.429200006017854	-0.358370298908741
KIF21B	-0.159329956727385	0.0933558571642174	0.0878787927343832	29.3787041793141	-0.275371486938524	0.176260575432485	-1.56229767356003	0.118217879828549	0.597548726597295	-1.12520363393931	-1.25607617785739
IPO9	0.0618056396209881	0.0557833622073179	0.267879821853321	72.2247544927254	0.0879352066035808	0.102986051584222	0.853855500340915	0.393185058443529	0.828711309521796	0.523077586504654	0.586678051532534
RNPEP	0.084844853687661	0.073179466440245	0.246289946001312	35.7800963946113	0.0881969537503734	0.127055117727168	0.694162937535213	0.487580032491792	0.877930554281035	0.694805270816773	0.588005678219178
PPP1R12B	-0.0786205049448769	0.109834178606323	0.474108105816507	86.667255549982	-0.128824732848412	0.186346387408322	-0.691318649318012	0.489365314548297	0.879301706922587	-0.523618561783587	-0.512765758029903
KDM5B	-0.106257002491939	0.0901313285341968	0.238432787157997	32.272831979654	-0.158593752374154	0.181710560528045	-0.872782252794145	0.382781774713624	0.827067598685111	-0.729613076723213	-0.663759360985622
BTG2	0.324234569297106	0.129928554277562	0.0125785588954126	80.7585159549174	0.435655438111212	0.215034193962725	2.02598214768917	0.0427666141054445	0.454054805731599	2.47914745327054	2.35037505641822
ATP2B4	0.119367050753922	0.144237549274707	0.407912563127793	66.7007445557967	0.159493786214821	0.239850803494787	0.664970823073718	0.506069154975772	0.886259580618233	0.952123812256572	0.949635513015327
PIK3C2B	-0.0609387416980963	0.0999723727154204	0.542156084829779	32.316944576255	-0.142557512878852	0.177732346552225	-0.802090984811043	0.422500329485887	0.846595030484486	-0.391823777111783	-0.582420787601885
MDM4	0.0307480122458186	0.0526870820869114	0.559491616966176	148.015010571877	0.0343869247953797	0.0916233760018081	0.37530733199245	0.707431913894895	0.949260719471625	0.291582952445866	0.31507192774613
ELK4	0.0681078129917838	0.0590654110538931	0.248872902639124	48.0854672171464	0.10003442891474	0.109710099168303	0.91180693184207	0.361870360690304	0.815410840336814	0.570052176695461	0.648047394521622
NUCKS1	-0.0317222303645904	0.0431297778560352	0.462031105289961	84.9725222486077	-0.0307223680177008	0.102322082663938	-0.300251590056116	0.763985256102425	0.960183914392176	-0.174052293220784	-0.0151736384286263
RAB29	-0.0155849288641324	0.071241969557659	0.826836618193649	39.9746387481095	-0.0435756648630113	0.128294334167807	-0.339653852570098	0.734117218004424	0.955584262520216	-0.0537694828045729	-0.0803677775521745
SRGAP2	0.0766956942549118	0.0491277689205771	0.118488949827612	1592.5158447372	0.080486529220487	0.0809945825609003	0.993727317008748	0.320355639810219	0.784863186383552	0.634063777012927	0.548897074757147
IKBKE	0.0806149049472373	0.0976342109651084	0.408983957214356	48.9781384010059	0.0804876305060058	0.168291076614017	0.478264398359086	0.632462032303127	0.924101182731797	0.663276447834799	0.548902660667298
RASSF5	0.195608181186345	0.0942827320172682	0.0380145469960707	36.6941171678652	0.246088512900384	0.159307968363922	1.54473448772017	0.122410499273345	0.603194651193177	1.52040330046347	1.38885890658099
MAPKAPK2	0.0666317308663053	0.0753059376637189	0.376257079601446	47.1364486029431	0.0897253493847156	0.132571527355706	0.676807088025554	0.498528360372386	0.882413195272855	0.559049884493593	0.5957579645641
CD46	-0.0406628978548421	0.0662798367560086	0.539543608597743	47.411023636454	-0.0236276405895411	0.13199635220111	-0.179002223891323	0.857935955485697	0.976883416104592	-0.240693460747697	0.0208120431098693
MIR29B2CHG	-0.0139519478648272	0.0485364521887169	0.773765499124645	182.124670293032	-0.038083387774703	0.0866471722624005	-0.439522569292534	0.660282932256633	0.933212231351608	-0.0415977114618157	-0.0525100006012839
TRAF3IP3	0.0657188053386938	0.0735868814030672	0.371815545636269	100.166660957108	0.0726098965526846	0.126419651204953	0.574356089900679	0.565726860377699	0.905825171720392	0.552245199821952	0.508945434944428
RCOR3	-0.0835580878328775	0.0660936522396058	0.206144717976419	76.2430934286791	-0.144849134100531	0.114394699641643	-1.26622242598906	0.20543346074609	0.69608863720669	-0.560421886454373	-0.594044285801812
LPGAT1	-0.00934497726067127	0.0952622177861403	0.921854940586539	65.0605461675005	0.00567452281400929	0.164242457885284	0.034549670572835	0.972438834578943	0.994262238782412	-0.00725867579609302	0.169437671269151
PPP2R5A	-0.0598959938897878	0.0590922629788078	0.310773042654817	45.8074613832341	-0.102729593096797	0.113446008784614	-0.905537305343521	0.36518080573705	0.817017287045656	-0.384051434447482	-0.380406707127259
NSL1	0.00488709015663768	0.0491952922750575	0.920867838767753	99.7082066464294	0.0196245732671152	0.0929847074106272	0.211051621429012	0.83284699036781	0.97127800803132	0.0988230669871306	0.240194733909629
TATDN3	-0.00816497985372008	0.064532099253833	0.899315674107657	41.6047441953534	-0.0651902395721666	0.137247182389587	-0.474984174080301	0.634798253482662	0.924101182731797	0.00153668595555444	-0.190000629546805
ANGEL2	-0.103913359125035	0.0644092886522907	0.106673096937159	34.8425908188723	-0.158630143263202	0.117071608377008	-1.35498388945304	0.175422689982399	0.660881734401418	-0.712144232209369	-0.663943941853238
RPS6KC1	0.0471474907508797	0.043166982579922	0.274739986467122	161.926071318272	0.0723929672288543	0.0779473008858983	0.928742450425903	0.353022575453376	0.80890608610678	0.413819954951707	0.507845131988076
PTPN14	0.00153929482931253	0.149774582099294	0.991799957370275	55.0292680504569	-0.0380148789252733	0.238584891460833	-0.159334812412101	0.873405094754516	0.978983642733581	0.0738695621736088	-0.0521625118974388
GPATCH2	0.0507528539191225	0.0591168696450217	0.390606894871203	92.5454946636909	0.062187409192729	0.110464810271387	0.562961263772136	0.573461261412994	0.909420578465364	0.440693296472595	0.456080780907727
LYPLAL1	-0.102355859329699	0.0589362418213181	0.0824362778773159	77.6317425103859	-0.210200244411811	0.112308102344925	-1.87163917850055	0.0612565392901214	0.505501943768273	-0.700535076081227	-0.92551639204717
EPRS1	0.120022601435664	0.0877395622674589	0.171330341785991	46.6145754322005	0.18248934834928	0.158133631906345	1.15401983847028	0.248492035663574	0.743450448400952	0.957010098750505	1.06627297148693
RAB3GAP2	0.0718674437135569	0.0369328143657499	0.0516671425485369	112.971987961102	0.0902742895638848	0.0635266257251603	1.42104650661669	0.155303239720142	0.650055446116871	0.598075384251518	0.598542283859139
DUSP10	-0.104660353783586	0.124373698149619	0.40006839474539	36.6536227357903	-0.122674248062256	0.214744509425081	-0.571256738487435	0.567825622388916	0.907598279038544	-0.71771211584183	-0.481569438077778
MIA3	-0.0738431056270334	0.0761637115165213	0.332280149055453	66.0513212468614	-0.15845253797135	0.140925972320112	-1.12436717918417	0.260857289636696	0.747662495722493	-0.488009199436705	-0.663043097171483
AIDA	-0.0587653238268673	0.0796055896443782	0.460389278006925	102.879255888203	-0.112709769068367	0.130905511039558	-0.86100094773174	0.389237521090125	0.82709044898878	-0.375623744550402	-0.431027881491984
BROX	-0.148368895375959	0.0607921900081011	0.0146632353703097	44.7783753061566	-0.204868087924654	0.12128751400887	-1.68911111418832	0.0911981383529276	0.561457929876429	-1.04350303087029	-0.898470774410242
FAM177B	0.129532546593088	0.107054501529599	0.226291080820274	78.0205035424771	0.135236238328475	0.178817873470781	0.756279200191766	0.449481816126775	0.85769216220885	1.02789449850015	0.826597045085164
ENSG00000287684	-0.121611706612993	0.0878232535438235	0.16613430125593	303.009384645058	-0.2385670493536	0.147394455335535	-1.61856189780352	0.105541558758058	0.57401546295163	-0.844062631051574	-1.06939772071502
DISP1	-0.14147789558927	0.0720611267433483	0.0496108654502197	519.443063171664	-0.23191279970516	0.121963976184234	-1.90148605318379	0.0572383775793959	0.493215756189417	-0.992139497698594	-1.03564621846901
TLR5	-0.125405160549798	0.0672256780340511	0.062120397250173	116.165524230894	-0.20504213847467	0.121937104671023	-1.68154015980499	0.0926580427106259	0.561457929876429	-0.872337947137748	-0.899353588828115
FBXO28	0.0459090939300982	0.059837442252783	0.442944648845174	81.0851913578062	0.0445195501536231	0.106837734413303	0.416702491849918	0.676896031492877	0.936461975849203	0.404589300742893	0.3664663517015
DEGS1	0.0512711491891817	0.0674775496751241	0.447359019916706	30.1291376248991	0.0829042227493802	0.130644092689796	0.634580722652573	0.525701904126159	0.893729693457198	0.444556520550448	0.56116003344998
NVL	0.0737812873822218	0.0534780717122212	0.167692903917192	58.6314409913324	0.121566996033704	0.102620503271639	1.18462677689188	0.23616504509807	0.735520437850662	0.612340625262089	0.757264289870386
WDR26	-0.0571072292584503	0.0537294409067328	0.287842442434343	108.71237359561	-0.0974960792042683	0.0983228118145712	-0.991591650044935	0.321396764136932	0.784863186383552	-0.363264783876625	-0.353861421748667
LBR	-0.0121789033115618	0.0635748453993042	0.848080643441063	40.83393625543	-0.069527842970326	0.11491066300041	-0.605059975766375	0.54513914685075	0.897577909169106	-0.0283819466170012	-0.212001702330365
TMEM63A	-0.124371689508057	0.0810790058455774	0.125040289548107	55.2779297251939	-0.183718703877195	0.139379409971972	-1.31811939736392	0.187463682071734	0.676010942922936	-0.864634750826963	-0.791197449709081
H3-3A	0.0279352380867717	0.055183787248251	0.612700927730941	55.2251386848274	-0.0509691774955739	0.123155938522653	-0.413858869551782	0.67897746749931	0.936906952169123	0.270617341751497	-0.11786894919553
ACBD3	0.142039725723441	0.0508204677269728	0.0051910714341478	60.8868872112334	0.199899745207929	0.0825098048438922	2.42273928033326	0.0154039775132923	0.33435937040827	1.12111941941615	1.15458150809504
PARP1	-0.0204791676138225	0.0817023199122316	0.802080167686756	44.3401556012023	-0.03425951817365	0.144408093768417	-0.237240983379997	0.81246984355755	0.968458309255846	-0.0902497327177283	-0.0331146742689342
ITPKB	-0.0111616603349024	0.0729065263427	0.878322972840925	99.0871299411716	-0.0377228481437634	0.12429235983518	-0.303500940796251	0.761508130611169	0.960183914392176	-0.020799709642296	-0.0506812813908031
ZNF678	0.0600630635728235	0.0588341775383381	0.307307845523566	48.2399747832235	0.0707170018523396	0.115244111253632	0.613627898927557	0.539461243294817	0.894482443331063	0.510088925145674	0.499344346451281
ARF1	0.0577725586748583	0.0500717419018228	0.248583952438721	57.645469626741	0.0921430948733741	0.0926367977478642	0.994670553316902	0.319896520675696	0.784863186383552	0.493016159516827	0.608021186805827
NUP133	-0.175314092543236	0.10473786240183	0.0941626700789332	30.7125866307081	-0.259068837790821	0.182482772630229	-1.41968928933243	0.155698157665759	0.650055446116871	-1.24434479133483	-1.17338632875416
LINC01736	0.0452497016650182	0.141879698243393	0.749779543806579	35.5525622631332	0.0498438513970374	0.227861609417953	0.218746157039609	0.826847791465429	0.969870317775888	0.399674380190143	0.393472126186937
GALNT2	-0.00666881311411111	0.0552588159668925	0.903941932139831	418.814945366588	-0.0424897276685955	0.0911385091396628	-0.466210475348936	0.641064851929009	0.926087498234511	0.012688683102433	-0.0748597167500145
TTC13	0.0574073928041133	0.048160526705406	0.233260879129906	82.4738949910599	0.064467965702357	0.0845338097907665	0.762629365243619	0.445684466573239	0.856885008475726	0.490294317999517	0.467648156979186
GNPAT	0.143727487239942	0.0797160937416844	0.071389455412866	45.8453108702652	0.225755197562851	0.139554561652896	1.61768411500841	0.105730691072102	0.57401546295163	1.13369950899998	1.28572482316941
EGLN1	0.0393275588307786	0.0688809010882556	0.568033454198012	101.363134774387	0.0217187739363208	0.122662588665362	0.177061108628419	0.859460390019698	0.977360104803929	0.35553242846616	0.250816881007293
TSNAX	-0.00206244812407819	0.0617610353082016	0.97336039286912	80.8922100107265	-0.0263473953852784	0.108863836802299	-0.242021557931366	0.808763458901852	0.966455578599995	0.0470232046944277	0.00701697755826911
DISC1	-0.0219118238820128	0.0445194507823465	0.622588281630097	1129.32393085442	-0.0520632994701117	0.0835138977534321	-0.623408808242004	0.533015911177897	0.893825535874146	-0.100928341052179	-0.123418524614554
SIPA1L2	-0.134613051093081	0.0821982960947106	0.101492157981655	449.90042317313	-0.196604920028482	0.140159887569865	-1.40271887654363	0.160700686075371	0.652788288175264	-0.940970918549941	-0.856558561231971
PCNX2	0.103021111979407	0.0437098276694203	0.0184265975745537	425.951252185769	0.124004097074199	0.0759309522950243	1.63311657928891	0.102444480310027	0.568196025972922	0.830285879524499	0.769625686810361
TARBP1	-0.401559911526472	0.242694914339981	0.0980082510411192	28.7983457719247	-0.583141878791978	0.366706418636538	-1.59021453990409	0.111786454187125	0.584316615010098	-2.93071614353698	-2.81714070364274
IRF2BP2	-0.172405905269796	0.106297509276908	0.104820782748537	38.2147572039051	-0.249769186808875	0.1823124914432	-1.37000588841545	0.170685063527167	0.660759008166669	-1.22266799869041	-1.12621689454487
ARID4B	-0.086836428297991	0.0256943712286452	0.000725941558562015	232.994917952569	-0.150438046546922	0.0565015864538961	-2.66254553170247	0.00775520768020892	0.260436871616879	-0.584857694673848	-0.622392213960982
GGPS1	0.0371524730184237	0.0689260664579338	0.589873608297125	30.7197062237094	0.0322493581137043	0.125784647379052	0.25638548730451	0.797653192898447	0.964648596356925	0.339319963550694	0.304229820751468
TBCE	-0.0588998347668586	0.0851660657672904	0.489196057879652	29.5374878341001	-0.110023560022644	0.152377145395327	-0.72204765181287	0.470265180962395	0.867325190801817	-0.376626350462761	-0.417402965771961
B3GALNT2	0.0642097096017858	0.0723447353960068	0.374781820190472	42.4585204101909	0.148206516447282	0.156696157966773	0.94582099759401	0.344239893875719	0.802953472727235	0.540996833642683	0.892384533410162
LYST	-0.0751632009257041	0.0386838777996737	0.0520148266422831	337.207477659709	-0.1414660290241	0.0677185390160727	-2.08902954906519	0.0367050633211903	0.43469788759371	-0.497848810634204	-0.576884593181556
ERO1B	0.0374316409053332	0.0847703139626409	0.658803697981524	52.8130689571482	0.048609880421177	0.15010852525095	0.323831576786938	0.746065548447917	0.957452592894466	0.341400800796901	0.387213212505657
LGALS8	0.15392195602973	0.0672309041013287	0.0220530794536937	44.2577364999052	0.203903381805634	0.122262959777491	1.66774452521616	0.0953664525201807	0.563610665303956	1.20968615129586	1.17488864364883
HEATR1	-0.118173673938909	0.0667761018568568	0.076777113726274	42.7563082488597	-0.153733981909061	0.131496963146801	-1.16910670961606	0.242360640962774	0.742062322842668	-0.818436522973351	-0.639109766751334
MTR	0.0875410941706828	0.0603398855632487	0.146835614169518	97.1688116681296	0.171411229161398	0.107405290073249	1.59592911154095	0.110504621091744	0.584316615010098	0.714902272960943	1.01008283970564
CEP170	-0.000470741949011521	0.0266501483696781	0.985907087745876	373.661731742664	-0.00398180237830319	0.0536555852159827	-0.0742103988294047	0.940842971599393	0.988259769675509	0.0588873253522975	0.120459123929406
SDCCAG8	-0.0134042414416625	0.0393253543753105	0.733212785613911	631.303574957778	-0.0377367252052098	0.0716853404637696	-0.526421789463109	0.598595179616078	0.916891649516452	-0.0375152650962076	-0.0507516682406094
AKT3	-0.0530294258287671	0.0517441437557967	0.305439076353351	411.886424577247	-0.105647813578511	0.0867417845929503	-1.21795757459084	0.223240095311591	0.72009617586364	-0.332870008341617	-0.395208424878566
DESI2	0.00629996983532555	0.0663423040359936	0.924345345800812	45.4300703012626	-0.000345665245951745	0.116827329908608	-0.00295877040262885	0.997639246221249	0.998794345861834	0.109354266303677	0.138902238791824
HNRNPU	-0.0458279272848372	0.0466583070359016	0.325999869578653	182.028530890272	-0.0939719830468998	0.0842407967972236	-1.11551631299381	0.264629231865411	0.748256703481033	-0.279192106615138	-0.335986598041311
KIF26B	-0.409286254466569	0.252688318698658	0.105290795743454	80.3299567716921	-0.640551665190639	0.364574842386553	-1.75698262940335	0.0789207700566796	0.542026041728407	-2.98830608464628	-3.10833304492076
SMYD3	-0.197562267795815	0.0628098122084907	0.00165857318255025	385.751853730548	-0.251691890950097	0.115725531853781	-2.17490373056231	0.0296373313098325	0.407235981600445	-1.41017629952948	-1.13596918166503
CNST	0.00586358797046611	0.0654295494248956	0.928591719985453	41.7900213540375	0.000509977072520219	0.119238894811535	0.00427693558654894	0.996587509531595	0.998794345861834	0.106101601220951	0.14324220425141
AHCTF1	-0.0290564680582847	0.0677104510616027	0.667829887252349	60.3509860955452	-0.0500409899453203	0.116453874001368	-0.42970652865299	0.667409133698619	0.934689063639746	-0.154182466651891	-0.11316102180443
ZNF124	-0.118923260962818	0.0662161091064334	0.0724966090330599	102.467140296574	-0.18183559727352	0.120996983284678	-1.50281099856599	0.132887788903208	0.623950859880967	-0.824023729352604	-0.781646008130941
ENSG00000259865	0.0629203149460025	0.110596551001409	0.569412118571122	36.5295313873469	0.101105834584257	0.181386728966059	0.557404806628249	0.57725088216623	0.910637411602646	0.531386056219403	0.653481748922435
ENSG00000290683	-0.0401648534144897	0.0770269612962168	0.602061063799413	48.6255585400375	-0.079996960254512	0.133064662075293	-0.601188617675569	0.5477143647838	0.898976188325874	-0.236981180538019	-0.265102871387624
NLRP3	-0.0137331958501752	0.075297691212538	0.855280321115395	50.5916362766879	-0.0243420582705054	0.126246916499473	-0.192813091562573	0.847105350292844	0.973169541092867	-0.039967196774722	0.0171883933766024
SH3YL1	-0.29786521163744	0.148103676331059	0.0443049789729168	30.1766078867353	-0.429400245786995	0.253538795198695	-1.69362738136576	0.0903361115634329	0.56136622939862	-2.15780563383594	-2.03733661665744
EIPR1	0.0767305424552872	0.059706484409196	0.19874716317106	47.2618704201332	0.0517089812805415	0.127944276076148	0.404152361218302	0.686100682755451	0.940439375887609	0.634323525489399	0.402932386738923
TRAPPC12	-0.0577864124377898	0.0366541815070322	0.114903737808786	111.941423549621	-0.112993741245067	0.0826306392047673	-1.36745573231083	0.171482503627218	0.660759008166669	-0.368327220219904	-0.432468237364709
RPS7	0.133730846746722	0.0548790670642372	0.0148167255038325	45.8772976223948	0.185645234548838	0.122764923242463	1.51220095810418	0.130482747378659	0.617525975287225	1.05918742200632	1.08228017076259
ID2	0.315914895891037	0.141499689621127	0.0255740799009634	62.014784950455	0.412610553197368	0.225432221236228	1.83030868850375	0.0672037929037934	0.519574278010291	2.41713499728472	2.23348742430013
KIDINS220	-0.0159536676517654	0.0692003038662539	0.817669607058585	112.348967028695	-0.0388984107432123	0.120811461784083	-0.321976161605696	0.74747075394435	0.957452592894466	-0.0565179558181496	-0.0566439377099774
ADAM17	-0.0147654721852205	0.0412031803340802	0.720075729212568	139.778943462159	-0.0538456584064525	0.0783822933387223	-0.686962017987445	0.492106663618138	0.87963119643798	-0.0476614880849434	-0.132458956642411
TAF1B	-0.0535209701133906	0.0706965672261529	0.449018773071533	39.1327514324672	-0.0898764278930802	0.121213597217148	-0.741471501188695	0.458407605222631	0.861799267027056	-0.336533838257471	-0.315213235712587
HPCAL1	-0.121765329001623	0.0684431687960779	0.0752279494171324	70.5485907036454	-0.213094424403246	0.126554282399001	-1.68381836128943	0.0922167775859588	0.561457929876429	-0.84520768821288	-0.940196172284183
NOL10	-0.0213102110804516	0.0487651704168443	0.662113852318969	73.6967454005753	-0.0524590529231277	0.0854085640954022	-0.614213029790905	0.539074564256552	0.894482443331063	-0.0964440920250352	-0.125425854405896
PDIA6	0.0919082620361866	0.114422572576792	0.421838682212304	42.3216644098327	0.130138759407865	0.192215704899308	0.677045403111252	0.498377147625848	0.882413195272855	0.747453887889081	0.800741752553675
ROCK2	-0.0719312897396754	0.0494157328555241	0.145493438404533	122.583949687068	-0.103152307694277	0.0884953713921609	-1.16562376168992	0.243766596366594	0.742352560239385	-0.473759072925574	-0.382550788494814
NBAS	0.0838361598514753	0.0372555394960411	0.0244298750421879	156.784805259873	0.124666374921098	0.077008734778079	1.61886018878711	0.105477348344813	0.57401546295163	0.687286756679667	0.772984874309785
CYRIA	-0.0321953147300055	0.0833386971153763	0.699260496473069	197.105753531014	-0.0700354526291989	0.136970150920082	-0.511319087835879	0.609127641328808	0.9212264412418	-0.177578528200932	-0.214576386095884
SMC6	-0.0938498149380613	0.0835017514565278	0.261044291065527	39.7035432794881	-0.118964208918139	0.148612658614965	-0.800498490686173	0.423422037678318	0.846595030484486	-0.637133464298604	-0.462751479461687
LINC01376	-0.249902915930052	0.0919491107718518	0.00657097243898674	33.0901014587584	-0.367984200179749	0.173568953584034	-2.12010381223845	0.0339972915426872	0.42740697547127	-1.80030845740069	-1.72582383749077
LAPTM4A	0.0417346189853658	0.0602618082939185	0.488588834400617	37.9660379566808	0.0499355570734723	0.110341886129715	0.452553049662115	0.650870613161494	0.932014782806894	0.373473963500776	0.393937273199401
PUM2	0.0562782707486938	0.0234801742223522	0.0165370470623135	262.170280844782	0.0601239491608096	0.0455892760300703	1.31881780972245	0.187230028715607	0.676010942922936	0.48187816650573	0.44561455562593
LDAH	0.0210860106200524	0.0843658460035811	0.802637314324087	45.6928699971049	0.0155400269600559	0.149508520815776	0.103940744482412	0.917216372783739	0.987413809726532	0.219565167454975	0.219477210350983
ATAD2B	0.0643105246332616	0.0288791649801995	0.0259550871493822	186.348070605582	0.0711415667855485	0.0718145800880879	0.990628458709724	0.321867036092111	0.784863186383552	0.541748279931132	0.501497813040882
UBXN2A	-0.246503077730839	0.107475449382947	0.0218148832252992	31.7230054953168	-0.390972722805053	0.20809612541474	-1.87880827682801	0.0602706764955468	0.501722610195677	-1.77496703996791	-1.84242559035744
FAM228B	-0.107841140097504	0.0785892860364081	0.169997535072315	76.7643761012968	-0.180186101982252	0.136397588287738	-1.32103583534146	0.186489415798734	0.674788083217402	-0.741420783437873	-0.773279483433291
ITSN2	-0.0903153593640505	0.0377576824268477	0.016758072154622	344.997602519735	-0.144507438166413	0.0688322119015668	-2.09941587193312	0.0357802567570308	0.434173176607312	-0.610788647618987	-0.592311145072635
NCOA1	-0.0477669314869237	0.0333982095686342	0.152652648227037	347.397388043552	-0.0864505764033221	0.0623904199176084	-1.3856386367889	0.165857274183273	0.655276563513768	-0.293644887015207	-0.297836725909081
DNMT3A	-0.0680652002279536	0.0535702285961076	0.203878509907832	184.310182322725	-0.136067104524363	0.0992924408136985	-1.3703672042836	0.170572304208598	0.660759008166669	-0.444942352126415	-0.549500316665623
DTNB	-0.0462361671388814	0.0813262217183493	0.569677058259243	287.668196326459	-0.0928883390910404	0.134619056012747	-0.690008843044071	0.490188626299584	0.879301706922587	-0.282235009232217	-0.330490168940752
ASXL2	0.122819761144354	0.0404340042821082	0.00238520569409512	141.079785676242	0.162076044315731	0.0743417782123165	2.18014753229132	0.0292465273582984	0.407235981600445	0.977859323816705	0.962733171609045
RAB10	-0.0511558765362385	0.0350242579253272	0.144129594366314	307.053098985595	-0.0930994709526844	0.0670458975470065	-1.38859310351407	0.164956515658978	0.654336842251089	-0.318905110037384	-0.331561066168684
HADHA	0.0773867810637088	0.0525401474690011	0.140775959936662	56.259234992599	0.124076259191519	0.108562772316792	1.14289877223711	0.253080622378806	0.745000652048779	0.639214939591213	0.769991705519226
HADHB	0.0752334879978093	0.0556149540795078	0.17613344894719	68.5890762329465	0.0852845802922358	0.106048935420765	0.804200249194923	0.421281334918385	0.846595030484486	0.623164911548496	0.573233617580213
SELENOI	-0.121116886449743	0.0637344910889625	0.0573891662383737	38.0835160169458	-0.202939451852186	0.121069667251563	-1.67622044777336	0.0936950204130864	0.561597414529783	-0.840374383677337	-0.888688399511381
GTF3C2	-0.0853424585679212	0.0641868613920848	0.183652113138511	38.3388292144714	-0.143210544192886	0.115192276466526	-1.24323043684705	0.213782929758334	0.708595304589384	-0.573722073405048	-0.585733075091355
PPM1G	-0.0660664467341708	0.0728777013832539	0.364650862942407	28.9107033323492	-0.0797493303187241	0.13133002150398	-0.607243716291537	0.543689184291191	0.897368714258516	-0.430044217667281	-0.263846849630778
ZNF512	0.0146747904498092	0.062364732097022	0.813971303251561	52.7634914647369	0.00845433708549534	0.114981379868155	0.0735278798635885	0.941386059191629	0.988259769675509	0.171777773741592	0.183537368843553
BABAM2	-0.0194268217186541	0.0387247223089863	0.615903480796311	310.819832043557	-0.0386466747710938	0.0752535475858727	-0.513552862434739	0.607564643004205	0.920831358469743	-0.0824058486707437	-0.0553670894284654
PLB1	0.0995515986504801	0.111706598196681	0.372828230678794	84.3299246799357	0.119282377030395	0.18469929102547	0.645819355169837	0.51839635165485	0.891447390853592	0.804425123686977	0.745676308130095
PPP1CB	-0.0610293338340581	0.0629025773715387	0.331936881557148	93.6293506655508	-0.099151931799039	0.116087272020952	-0.854115443260168	0.39304102793828	0.828711309521796	-0.392499024873299	-0.362260191786484
WDR43	0.0435714634883683	0.0484336506163386	0.368327096552496	66.5316652403993	0.0537984687411319	0.0934399625608009	0.575754391020069	0.564781205555925	0.905237741366689	0.38716527484626	0.41353062762934
YPEL5	0.0363965709740157	0.068697648660453	0.5962449859746	29.3684638717792	0.0469348968943408	0.132387662525496	0.354526214897871	0.722944561508426	0.954648186926841	0.333685686822446	0.378717407079826
LCLAT1	0.00163144331227972	0.104192655468418	0.987507274512514	33.5380825021069	-0.00664388653074434	0.189726363757395	-0.0350182568155891	0.9720651829673	0.994262238782412	0.0745564104986878	0.106956573830273
SPAST	-0.029004254411764	0.0520548832188405	0.577400324456561	58.5591179103813	-0.0375552553610909	0.105403626523631	-0.356299461410574	0.721616312626465	0.953922288205	-0.153793281127569	-0.049831221883025
SLC30A6	-0.0323947128231424	0.0665889844500539	0.626621520556697	33.011535505845	-0.0551051531195057	0.127289039502232	-0.432913574766502	0.66507755773586	0.934080568770817	-0.1790647843159	-0.138847331122233
YIPF4	-0.0395309057054442	0.0598183368021605	0.508708966063544	65.0811321151482	-0.0563030922540065	0.109374250567183	-0.514774656393394	0.606710497181813	0.920675198911305	-0.232255916397745	-0.144923485087718
BIRC6	-0.0121915648226265	0.0207944641122837	0.557681345962054	368.249542212087	-0.0398185847011102	0.0428670464254513	-0.928885659765653	0.352948345455918	0.80890608610678	-0.0284763218838289	-0.0613112187780985
TTC27	0.0656080614406122	0.048118305556611	0.172733154258525	77.7363484970007	0.0700547124404187	0.0937175496761284	0.747509006397581	0.454756368336487	0.859044796071396	0.551419746613599	0.495985100292069
LINC00486	-0.263397147313777	0.0989512303034287	0.00777036009006465	42.4062899835186	-0.389402898853977	0.172062969908223	-2.26314179664388	0.0236269497462765	0.387925096298034	-1.90089058231142	-1.83446317244259
RASGRP3	-0.0768360172792552	0.103393884940298	0.457397594262538	58.2717440257006	-0.12262088321502	0.175454419476587	-0.698876001988557	0.484629526115943	0.875690406751569	-0.510317503265969	-0.48129876236579
FEZ2	0.0303552398486032	0.0482229671721201	0.529036941909214	183.294935272942	0.0386322274097092	0.0876754434312919	0.440627682025741	0.659482559009354	0.933212231351608	0.288655339809414	0.336604835029847
STRN	0.0319263485986735	0.0460708063371148	0.488319361770475	72.2850839094288	0.0643545882053533	0.0931681810070652	0.690735694415598	0.48973165356977	0.879301706922587	0.300365933177369	0.46707308675385
HEATR5B	0.0147632709109604	0.0655180284745306	0.82172145231854	195.227955363603	-0.00784778271181029	0.113680383257284	-0.0690337460777998	0.944962758077572	0.98839590166721	0.172437281685587	0.100850204696866
GPATCH11	0.264864238186453	0.0830088217626151	0.00141881293095204	35.1648457485671	0.352772876806938	0.150460385137208	2.34462298155915	0.0190463280832273	0.356428040427723	2.0366180575641	1.92998040611041
EIF2AK2	-0.351601168647253	0.110527489871681	0.00146707030253001	96.7379615527518	-0.53580665439733	0.183562052956569	-2.91894019361454	0.00351223600350211	0.189236188188691	-2.558338023304	-2.57704827897
PRKD3	-0.0293826096250802	0.0594540807401437	0.621160154063513	148.122116735619	-0.0587051284760148	0.107113912932807	-0.548062589337396	0.583648927152229	0.913729380041407	-0.156613432216151	-0.157107027218743
ATL2	0.00933612850057121	0.0465559883778138	0.841061795276839	64.5461899965874	0.00481389352315534	0.0925166767919698	0.0520327111833007	0.958502628952507	0.991601634134282	0.131984920946581	0.165072411025263
HNRNPLL	-0.20888475487279	0.106335285408639	0.0494840277413321	36.0020454684595	-0.310060621827147	0.183689584325402	-1.68795973362258	0.0914189587755766	0.561457929876429	-1.49457086614776	-1.43202545478003
GALM	-0.0887744465061592	0.10577302693248	0.401305518139158	45.0979028148654	-0.119870706048124	0.168357153274323	-0.712002452624064	0.476463257261049	0.871353730082404	-0.599303125758447	-0.467349389299029
SRSF7	0.177206128167291	0.0589298977201617	0.00263781950079589	94.2243158078418	0.262480363827776	0.105598647662363	2.4856413376336	0.0129318224374254	0.31830097812084	1.38323968271134	1.4720012025004
DHX57	0.0873145265933538	0.0987367929333556	0.376525649064932	35.7926555326108	0.149694917548658	0.173448352540603	0.863051826990489	0.388108972398019	0.82709044898878	0.713213503314447	0.899933960583796
SOS1	0.0189049532358268	0.0372444783554853	0.611740368909985	215.308288848684	0.00344937660501317	0.0679322167066803	0.0507767414672627	0.959503424584031	0.991923115166081	0.203308192157945	0.158151345802199
MAP4K3	-0.0930107504743763	0.0392856460377321	0.0179062766846656	185.578701295731	-0.15872956417141	0.0793598728795501	-2.00012372011135	0.0454869060123217	0.463275763275966	-0.630879318783039	-0.664448221852329
MAP4K3-DT	-0.570681762750939	0.130933801359915	1.30925902876431e-05	44.6298558390538	-0.923011693184612	0.225833042842067	-4.08714190611206	4.3672001477958e-05	0.0356873038744047	-4.19130184725541	-4.54101903852239
THUMPD2	-0.0513826831429398	0.0549231840889155	0.349511509457308	58.8177331700451	-0.0957548796332714	0.102466384710837	-0.93450042083064	0.350045819005106	0.807658659097428	-0.320595661340167	-0.345029757122882
SLC8A1-AS1	0.182496444473251	0.106913488334682	0.087830536776904	29.3584852686212	0.22211050946304	0.194027066345615	1.14473982236787	0.252316950048983	0.744627533896891	1.42267218096722	1.26723833632477
SLC8A1	0.0601258382415862	0.0452112177241213	0.183555304572937	1456.99668442292	0.0494429553560659	0.0774784727954715	0.638150876909848	0.52337547059878	0.893205455149785	0.510556829496442	0.391438712302256
EML4	0.0638766960247993	0.0543395658617026	0.23979079061306	303.566146428662	0.0693888171533853	0.0975547491251216	0.7112807708048	0.476910265082942	0.871521069586904	0.538514646088243	0.49260756451218
MTA3	-0.0316838582172216	0.0574362876495395	0.581198551009909	57.0383495446875	-0.105795005985221	0.12456086181278	-0.849343882545026	0.395689969429416	0.829929616050817	-0.173766278255575	-0.395955010159874
ZFP36L2	0.00325431315678454	0.0937517249985258	0.972309364192127	406.047387366685	-0.0202739265204337	0.154719904300457	-0.131036317609549	0.89574657778903	0.980479571786458	0.0866528161976964	0.0378226594702747
THADA	0.0157920647764968	0.0544101899575623	0.771631916549543	202.790402805149	0.0204222401041805	0.0968270254270599	0.21091466988795	0.832953856703148	0.97127800803132	0.180105615668327	0.24424063772526
LRPPRC	0.0899808535069248	0.0525322168362352	0.0867364751387498	75.639095557088	0.127636992494687	0.093825389465584	1.3603673080569	0.173713718443165	0.660759008166669	0.733087538303729	0.788052359150929
PPM1B	-0.112880529432817	0.058406047556052	0.0532749351823081	82.9607645881351	-0.176427231098523	0.107111065472964	-1.64714290087101	0.099528676894023	0.564615573941803	-0.778982944125996	-0.754213841809155
CAMKMT	-0.0147330353358913	0.0384565353305685	0.701639129116836	190.646880891051	-0.0313374823162472	0.0658467794703662	-0.475915186259798	0.634134802629072	0.924101182731797	-0.0474197131265807	-0.0182936042738832
SRBD1	0.0756116612315808	0.0535028714130061	0.157589216645606	121.728221233618	0.0852318887061676	0.0962016536779082	0.885971139243943	0.375633079468291	0.826522162809254	0.62598370621382	0.572966356765022
PRKCE	-0.609897386688042	0.165240722838038	0.000223406675935592	175.280836833624	-0.936421715075947	0.262933562841288	-3.56143850544174	0.000368828499232245	0.08089161397046	-4.48360384454078	-4.60903698312875
RHOQ	-0.00815565209357711	0.0408263412921262	0.8416647964801	169.396982334868	-0.0304475936481555	0.0879953152358109	-0.346013802741222	0.729332341642116	0.955584262520216	0.00160621240053365	-0.0137799354206503
PIGF	0.104664354930599	0.0621048836891598	0.0919338280408792	39.8481216088147	0.13883800276586	0.125236825199308	1.10860365986527	0.267601198591185	0.751029580247613	0.842534140509173	0.844865815708541
TTC7A	0.0155721083728189	0.0713893443115386	0.827328361597946	363.683608612304	-0.0202344147508534	0.118426115817665	-0.170861085928103	0.864332995576009	0.977360104803929	0.17846612381136	0.0380230699823818
CALM2	0.267911679836899	0.126735495747417	0.0345200916800293	109.609183791293	0.391139283606859	0.205869005261436	1.89994255381059	0.0574406588004811	0.493225131521469	2.05933281233798	2.12458144059108
FBXO11	-0.0480859262410041	0.0224016363231229	0.031830213412052	346.730237825858	-0.0944267410432873	0.0463610839441454	-2.03676732746478	0.0416733639136423	0.454054451707974	-0.296022582290202	-0.338293209056433
FOXN2	0.0237777935109065	0.0700395921564723	0.734240065933944	82.8421641244233	0.0110866945570211	0.1170341160452	0.094730450672514	0.92452893059356	0.988259769675509	0.239628943987441	0.196889140088467
PPP1R21	0.0205631834740534	0.0749117785268051	0.783701426581676	119.063293253199	0.023005484863916	0.123455713796497	0.186346052008884	0.852173395583635	0.97581638017627	0.215668164075515	0.257343300822769
ASB3	-0.084581869253213	0.0599978178690665	0.158613783424112	84.2762027757212	-0.126176435790537	0.104528236738277	-1.20710383842467	0.22739215684591	0.726867439562116	-0.568052859110263	-0.499333138453037
PSME4	-0.0928696896129423	0.0373186688801371	0.0128262143854048	149.66048219718	-0.137562429857459	0.0735234055815387	-1.87100187714918	0.0613448208325764	0.505501943768273	-0.62982789163752	-0.557084864737148
ACYP2	-0.215193279421579	0.0676764621729488	0.00147409309194004	148.336482754235	-0.312755780862098	0.124163692797162	-2.51889883279347	0.0117722475455241	0.309374261598651	-1.54159279619514	-1.44569576638952
RTN4	-0.00196617022853776	0.0373927186685765	0.958065251068949	330.227197477005	-0.0187719882354249	0.0673207250512085	-0.278844118525844	0.780364455025409	0.963032198084465	0.0477408324747745	0.0454407495748046
RPS27A	0.307491730681883	0.0714057316749858	1.66037000481052e-05	65.3562807347106	0.474220848641997	0.129666788227891	3.65722676656839	0.000254958807034682	0.08089161397046	2.35435114312371	2.5459854721551
CCDC88A	0.0112666055626127	0.034845647536194	0.746446154710262	264.034336623706	0.00442442789121405	0.0705936890643654	0.0626745527802064	0.950025661484104	0.989795116501607	0.146374142493926	0.163096974147223
PPP4R3B	0.0721364057811127	0.0453901965382754	0.112003783517953	82.8334500584603	0.0959436967016133	0.0833043670768601	1.15172469425392	0.249434221419451	0.743450448400952	0.600080150251586	0.627298494980176
PNPT1	-0.0768136131091309	0.0637778550335196	0.228437649987325	36.0303520431454	-0.127580189500032	0.123480373984379	-1.03320216309169	0.301509300833359	0.7739352518279	-0.510150509016806	-0.506453219451194
ENSG00000285755	-0.0857329768880018	0.0922984589278573	0.352958105358299	42.2547459390478	-0.237116741003641	0.179366208688638	-1.32196996712603	0.186178151856607	0.674788083217402	-0.576632884797955	-1.06204150654855
VRK2	0.04646646802204	0.0438676284113925	0.289489233425	98.2106650860086	0.0544625471242334	0.0874738314148241	0.622615315270205	0.533537344443219	0.893825535874146	0.40874380713481	0.416898947759023
PAPOLG	0.0675704168970623	0.0623479637081751	0.278469889303152	67.5474775540658	0.0783390399582531	0.111083953440592	0.705223729727528	0.480671016078288	0.873510004385414	0.566046580556729	0.538004638721992
REL	0.00377107359369758	0.0601737916333197	0.950029524202551	193.525279599881	-0.0347920741223439	0.10652482186481	-0.326610019273239	0.743962864519283	0.957452592894466	0.0905046000701143	-0.0358158899203018
PUS10	-0.00305393137996906	0.0815000284634593	0.970109033917448	29.3744186474172	-0.048503745625722	0.164514904369942	-0.294828883811357	0.768124600562324	0.960713316727963	0.0396329732796038	-0.105363853401264
PEX13	-0.0526185856923986	0.073498875162477	0.474046873108548	31.3228908993833	-0.0801663751018941	0.1422560966578	-0.563535602236689	0.573070224046707	0.909420578465364	-0.329807723966948	-0.265962172721962
USP34	0.00263669367202706	0.0215684242034173	0.902702724984682	355.199584468355	0.0080268555409941	0.0445640633659091	0.180119471491788	0.857058776563189	0.976564996860171	0.0820492579514596	0.181369108698286
XPO1	-0.0240773642126957	0.0790306559472636	0.760626229998906	175.672851356705	-0.0461874283128198	0.131156865381227	-0.352154103245524	0.724722695258305	0.95512977207977	-0.117069656688922	-0.0936150923659404
CCT4	-0.0165005411223033	0.10635384596546	0.876704978075204	40.6260682346455	-0.0297004381650821	0.180425334610988	-0.164613457578553	0.869248238110904	0.978983642733581	-0.0605941935941188	-0.00999023390697378
COMMD1	0.0102543246036262	0.03763225020656	0.785247061895392	147.333896650665	-0.013963949002676	0.0686881524951331	-0.203294869572527	0.838904565292464	0.971686530505303	0.138828890973759	0.0698279540736779
EHBP1	-0.0219696554039138	0.0581177838074422	0.705416110251114	99.5188824860456	-0.0546793043978705	0.11725515817566	-0.466327496790848	0.640981099728471	0.926087498234511	-0.101359400606015	-0.136687352936248
WDPCP	0.0671365080466075	0.0883121764611888	0.447124274567641	94.6329238646185	0.0667981207987467	0.161787936172559	0.412874546638023	0.679698530565433	0.936906952169123	0.562812348613074	0.479467105639731
UGP2	0.0837055542768437	0.0506833701568901	0.0986285970340349	69.9202264090309	0.112960602748491	0.105215844960948	1.07360828390836	0.282998283239894	0.764051518805295	0.686313260238997	0.713611178303696
VPS54	-0.0599719034820778	0.0385493305141138	0.119775064958306	132.315210392697	-0.117029959651698	0.0733695380457351	-1.59507559634282	0.110695331895176	0.584316615010098	-0.3846172427456	-0.452940633474578
PELI1	-0.0925597735638928	0.0514343322341388	0.07192827805219	449.038435629756	-0.154335332083853	0.0868409626274625	-1.77721811705304	0.0755323597531528	0.535802977857772	-0.627517866422232	-0.64215991858624
ENSG00000225889	-0.166201000324586	0.0621823896424301	0.00752214091879585	94.3666632649437	-0.271206427411373	0.118779391073763	-2.28327847920142	0.0224139698642648	0.385598927173649	-1.1764184194064	-1.23495027735584
ENSG00000288932	-0.186096756867413	0.106638586048826	0.0809645906599925	133.182007025249	-0.295091587927467	0.169488185455931	-1.74107467805887	0.0816704892960023	0.547574449603811	-1.32471567420207	-1.35609993229769
AFTPH	0.0564391551956812	0.0316864808780297	0.0748839302389386	158.425394729497	0.0715288848553266	0.0681760121159675	1.04917965476854	0.294095440630007	0.769013349359856	0.483077352964218	0.503462357113121
SERTAD2	0.00096052898421551	0.0571421993257188	0.9865886303701	90.302001674109	-0.0258473790203336	0.0970250292385303	-0.266399085093696	0.789931869767038	0.963580273990707	0.0695556077978288	0.00955314682694617
LINC02245	-0.226336726492777	0.0436063611939489	2.09784151906474e-07	136.204484268899	-0.373513133356176	0.0943320871042787	-3.95955548978025	7.50893963328423e-05	0.050072837826646	-1.62465285003438	-1.75386754044471
SLC1A4	0.0981680487733573	0.108057438368136	0.363624543011974	37.9650344260761	0.097366733092495	0.184298412240371	0.528310211188932	0.597284045493043	0.916700658388746	0.794112540287168	0.634516381065088
CEP68	-0.0978051154449744	0.125785695544091	0.43683224735764	34.587140932821	-0.182169257961151	0.226595750242612	-0.803939428546675	0.421431957536853	0.846595030484486	-0.666615138232667	-0.783338392703651
RAB1A	0.0169580490300972	0.0342047609770803	0.62004937643834	259.197819249902	-0.00305740542573248	0.0670453387563714	-0.045602057987095	0.96362742884402	0.992314519764668	0.188796527399766	0.125147824755083
ACTR2	0.0891635304612642	0.0331289877948575	0.00711517141289811	219.268523485011	0.113611469171438	0.0628925413974415	1.80643788034395	0.0708499691029748	0.52515736888206	0.726995447073532	0.716912485092075
SPRED2	-0.0369431781866321	0.0445285861426976	0.406736232496893	109.198111804592	-0.117036035841654	0.0821331879917167	-1.42495425665758	0.154170424332402	0.649979053664799	-0.212967738721616	-0.452971452958331
PPP3R1	-0.0108327469297482	0.0365764164855591	0.767102144291637	210.378231993687	-0.0319575266818507	0.0656951158999255	-0.486452093798451	0.62664666332745	0.924101182731797	-0.0183480835910388	-0.0214385762698171
PLEK	0.0725073696868297	0.119751115027588	0.54485753275205	93.6826967065299	0.0988587577012855	0.195823108707701	0.504837035596492	0.6136733009761	0.922942709247416	0.602845208656261	0.642084187293475
ARHGAP25	0.0444342991539381	0.0650779450589946	0.49474218077154	379.310638163563	0.04003485354607	0.111666860522653	0.358520454131944	0.719953863658958	0.953263244266775	0.393596604073091	0.343719196782535
GFPT1	-0.134425741279699	0.0860570923042119	0.118275498064867	48.7726668106101	-0.202120227906147	0.141630723667055	-1.42709309585462	0.153553062301812	0.649979053664799	-0.939574765000263	-0.884533154319881
AAK1	-0.0041987607520942	0.0375295880758994	0.910919601835414	344.937188484291	-0.0172743471420775	0.0686709618754194	-0.251552427260536	0.801387033805972	0.964648596356925	0.0310997439585596	0.0530370435818521
ANXA4	0.0801114098717492	0.0761665841044358	0.29289495382585	118.995324094406	0.10091033860244	0.130860368979235	0.771129864523398	0.440629960506189	0.85436334962788	0.659523540156355	0.652490159574576
PCBP1-AS1	-0.167257621987089	0.0840992374209445	0.0467218928792155	68.2705149993572	-0.274963786311207	0.14854396342274	-1.85105998234806	0.0641609243258888	0.516586013994441	-1.18429417379501	-1.2540082499368
TIA1	-0.116935208359176	0.105497248554295	0.267680683673385	34.6671434620084	-0.1394300378783	0.189269941228761	-0.736672907346541	0.461321286355522	0.862805890670089	-0.809205356255064	-0.566557694829249
NAGK	-0.07628802510513	0.0530791721377482	0.150647050964277	93.3056785134631	-0.135069102402475	0.0967609491980052	-1.39590509934001	0.162743074874529	0.653680593623068	-0.506232926994776	-0.544438277722386
ZNF638	-0.0685902190491585	0.0428906750485595	0.109779010933225	316.644660823772	-0.118122312618147	0.0787728298610671	-1.49953115593894	0.133735892359157	0.625230121170843	-0.448855691623366	-0.458481236179375
EXOC6B	-0.0526845672783717	0.0470850184685211	0.263172471921404	179.589577325766	-0.0804214865227812	0.0934942999938451	-0.86017528906121	0.38969242405925	0.82709044898878	-0.330299531757509	-0.26725614186198
SFXN5	-0.199472845278987	0.068575246723711	0.00362799126945155	52.9626867897357	-0.30672782137374	0.133259492789257	-2.30173336963555	0.0213502131326511	0.378824747922466	-1.4244171953315	-1.41512091588659
ALMS1	0.10109230281247	0.0765728951675285	0.186764910296255	54.243492205691	0.135251459000726	0.133900953657683	1.01008585305894	0.312454159436811	0.780824939157203	0.815909089988211	0.82667424696078
STAMBP	-0.100598845068894	0.0724067273292691	0.164724002409565	34.6597759798376	-0.16408718934958	0.145098762842703	-1.1308655300353	0.258111693473138	0.747662495722493	-0.687438796432181	-0.691623021084084
DGUOK	0.0744743999101031	0.0726813731098263	0.305519070239377	32.1838465777391	0.0920341659151306	0.135878662763002	0.677326108777325	0.49819906902329	0.882413195272855	0.617506886968601	0.60746868033657
TET3	-0.0985792493037824	0.0564582265512679	0.0808011473352036	183.432976026313	-0.170605579400329	0.0955991259444205	-1.78459350663432	0.0743272754333464	0.530367236873234	-0.672385309668897	-0.724685420011339
MOB1A	0.00321191492978745	0.0440563023062104	0.94188189193889	73.9624813996577	-0.0068986903008466	0.0850346503963547	-0.0811279903979277	0.935340165932468	0.988259769675509	0.0863367919913116	0.105664165148113
MTHFD2	0.129769637995094	0.0867519952472323	0.134687743143434	51.0859179100492	0.211492006897949	0.156744825779341	1.34927584273614	0.177248381937074	0.661880286852608	1.02966170971313	1.21337945934997
AUP1	0.115096467106241	0.0619483037433522	0.0631769949990607	33.2309792258181	0.193576404663674	0.120327766305377	1.60874260868769	0.107672634769473	0.578539671614189	0.920292108347096	1.12250843391577
LOXL3	0.0178602824515483	0.0591779366711809	0.762799620508653	82.5534109874315	0.00145646325658164	0.109915757043269	0.0132507230606462	0.989427762033193	0.996996862173955	0.195521516183082	0.148042945470169
HK2	0.119870836829265	0.087919947742133	0.172753686361245	93.3373585517066	0.150444051042777	0.150532405277242	0.999413055054142	0.317594638210485	0.784466756244841	0.955878888964354	0.903733694910753
TMSB10	0.191714476225828	0.0888354455565265	0.0309211942736553	58.5061757042982	0.288473452566038	0.153718557250363	1.87663388029461	0.060568290502916	0.501722610195677	1.49138074204073	1.6038426330569
KCMF1	-0.0194516943643667	0.039342565229066	0.621010610444223	101.108771825487	-0.0372935303249339	0.0710245346584565	-0.525079544755505	0.599527895240508	0.916891649516452	-0.0825912422279451	-0.0485037073453396
TGOLN2	0.13714767216027	0.05300393095115	0.00966751913005269	82.949638649776	0.197665930795679	0.0943750851646567	2.09447154882891	0.0362179949484786	0.434173176607312	1.08465545725567	1.14325121600569
MAT2A	0.179735178449035	0.0739116613141942	0.0150257962670482	66.8332149740841	0.256593436797267	0.134851371656987	1.90278699908183	0.0570683443231823	0.492616359536202	1.40209049711568	1.44214169295541
ST3GAL5	-0.09078619931696	0.0622887564373952	0.144976919854976	56.8241891444852	-0.144805399302162	0.11337351777784	-1.27724182984172	0.201516883294428	0.690452326200265	-0.61429815339296	-0.593822455359109
POLR1A	0.0530653686039198	0.106614717809349	0.618674194066948	31.5227190360384	0.0915771986372029	0.204403989757204	0.448020602464661	0.654138327841287	0.932546388915728	0.45793011673082	0.605150863464318
PTCD3	-0.0127240321844232	0.0610405841460271	0.83487605348235	52.450934038361	-0.0247607580714908	0.110428401078627	-0.224224545765729	0.822582584921708	0.96972384646262	-0.0324451806629742	0.0150646757495248
IMMT	0.00353629536764101	0.0565672910544633	0.950152841372881	55.8518883548524	-0.0184790834804935	0.100080256653221	-0.184642646796198	0.853509333718323	0.97593422280794	0.0887546306062721	0.0469264130254166
KDM3A	0.0309256025761996	0.0887991338399478	0.727641411267872	76.4602459897035	0.0428488265626719	0.157819734796826	0.271504869893708	0.786002754694841	0.963580273990707	0.292906659760894	0.357992153405426
CHMP3	-0.0400439014939194	0.0514468240483693	0.436359659364667	65.0490609258777	-0.0703664681729978	0.0909730172584097	-0.773487241531423	0.439234076561049	0.853616316457526	-0.236079639661992	-0.216255354042723
KRCC1	-0.0224214276159515	0.0447312316373132	0.616196797784617	92.1977410371185	-0.0639318170733248	0.0814186115747947	-0.785223621930647	0.432322467966628	0.848827837038555	-0.104726780916179	-0.183617693522448
EIF2AK3	0.0394389237003998	0.0625161680828466	0.528132340944198	43.1044937203959	0.0393408088755087	0.122025579334213	0.322398050393674	0.747151161005871	0.957452592894466	0.356362510218013	0.340198882472901
MRPS5	0.0493488512776434	0.0563284654414937	0.380980664849875	44.1001575973812	0.0588789619373298	0.134656464578093	0.437253139845976	0.661927775313089	0.933212231351608	0.430228264041733	0.439299765636139
LINC00342	-0.563011817674476	0.191095692132559	0.00321673349685413	42.2994462894456	-0.853779363828694	0.296774325655745	-2.87686396706388	0.00401648701827045	0.199448582799018	-4.134132279623	-4.18986071967256
ANKRD36C	-0.30859889439566	0.170503733013584	0.0703074864812799	42.4237701982951	-0.450671614052746	0.269802309616298	-1.67037715390084	0.0948447668480402	0.563610665303956	-2.23781142217905	-2.1452286663592
STARD7	-0.0520713603706993	0.0690818991790054	0.450991711807248	29.0487932015681	-0.0595620841449136	0.133240494317696	-0.447026892611903	0.654855642879227	0.932546388915728	-0.325728863593481	-0.161453654218281
CIAO1	0.0119500464110298	0.0615789957286854	0.846128564598107	44.5346714956125	0.0586723776332825	0.122170174638852	0.480251238133402	0.631048757148125	0.924101182731797	0.151468314279618	0.438251934404908
SNRNP200	0.140920237064047	0.0557934823286875	0.0115452494333217	44.3816644104083	0.182562536038548	0.10237373692081	1.783294637176	0.0745383539313124	0.530367236873234	1.11277507248942	1.06664419207365
ARID5A	-0.0365337678682001	0.0735200122496742	0.619243516352062	52.5951154895689	-0.0620051138078208	0.13181072516608	-0.470410232017882	0.638061955294757	0.925252390579173	-0.209916111799172	-0.173845122153967
KANSL3	-0.0287151767068501	0.0630216236309238	0.6486488273249	39.820350773207	-0.00857910072047778	0.128475187380254	-0.0667763238599983	0.946759772151756	0.988672023128313	-0.151638578944262	0.0971408335857471
ANKRD36	-0.0698998831993686	0.0954579165713006	0.464010724915326	56.8173965850954	-0.14016374299591	0.160927944264892	-0.870972059179459	0.38376940933707	0.827067598685111	-0.458617552036283	-0.570279173768759
TMEM131	0.0388507846364655	0.0449547173530394	0.387466817678759	196.494732241947	0.0234236331358562	0.0848432216509943	0.276081373149763	0.782485566969187	0.963326872790874	0.351978690561203	0.259464220999376
INPP4A	-0.0607896313771602	0.0421062479924245	0.1488177597455	206.437717590997	-0.123374451242668	0.0762889440422723	-1.6171996190471	0.105835198553594	0.57401546295163	-0.390712351607107	-0.485120989411877
MGAT4A	0.0372304219936881	0.0438908003412784	0.396298114875952	684.757217658216	0.0439048555273413	0.0790108731362625	0.555681183925443	0.578428821762642	0.910990455678126	0.33990097282375	0.363348514506374
MITD1	0.0899255856123097	0.0736528179206134	0.222109179672347	39.5705712859622	0.101539711968711	0.138506073729085	0.733106565184427	0.463493436240382	0.863609267582858	0.732675587291356	0.655682449871388
EIF5B	-0.0178849652924155	0.0545149519517175	0.742855338281024	64.4385977805667	-0.0407396574989715	0.101940508598167	-0.399641497371379	0.689420587333923	0.94175270543661	-0.0709132937227554	-0.0659830589175875
REV1	-0.0310087568021251	0.039850656728537	0.436495850413601	104.198462621141	-0.0598053788286666	0.0856398801866178	-0.698335620021242	0.484967328086523	0.875690406751569	-0.168734266210595	-0.162687686828864
RPL31	0.0699027133812865	0.0666856750808992	0.294527207530847	44.0647680973141	0.100048176393556	0.123490533416767	0.810168792905804	0.417843170712866	0.8455487033834	0.583430848666138	0.648117124105973
TBC1D8	-0.177713768718138	0.148636675606079	0.231842816891405	130.766563535844	-0.278122521340106	0.236620425495505	-1.17539523799643	0.239836627767349	0.739960983340646	-1.26223128830571	-1.27002989896637
RNF149	-0.120803546896112	0.0657061517918569	0.0659825180205926	344.288712358036	-0.179821558477997	0.114186469195853	-1.57480618977338	0.11530118724938	0.590861157338023	-0.838038840642196	-0.771430455886584
MAP4K4	-0.0623541765046781	0.0374941606045874	0.0963050286171839	573.813025716989	-0.099875422020917	0.0707738030801695	-1.41119196191538	0.158188019638999	0.650055446116871	-0.402374021617766	-0.365929859012512
TGFBRAP1	0.0126120571999536	0.0602099076160721	0.834082806336028	39.0841189085723	0.0148491800304655	0.109923580729121	0.13508639303752	0.892543568345414	0.980479571786458	0.156402752557006	0.215973115535245
NCK2	-0.115482072351353	0.0782652143791867	0.140072166400374	526.300415037409	-0.179596689452636	0.131332607897507	-1.367495036669	0.171470191932615	0.660759008166669	-0.798374097823594	-0.770289881394266
UXS1	-0.0955652989613335	0.0947964444242282	0.313401377070766	40.9830755386031	-0.166799291580912	0.16483284583778	-1.01192993867902	0.311571553341861	0.780037271834916	-0.649920189485429	-0.705379271508757
GCC2	-0.0740817732736709	0.0760454390717558	0.329968299767731	119.750080061853	-0.129131824911603	0.128598233743759	-1.00414928846463	0.315306661090829	0.783830742242395	-0.489788159524434	-0.51432338195568
LIMS1	0.0260289282412744	0.0567488438717678	0.646471970184355	347.919076722431	-0.00164806094824738	0.0982916430633187	-0.0167670505536846	0.986622456049656	0.996546716474739	0.256408255694947	0.132296263093041
RANBP2	0.040099683275422	0.0562485001987548	0.475906236608853	121.395073218774	0.0339521888080669	0.103454102647238	0.328186006540875	0.742771027610224	0.957452592894466	0.361287622306353	0.312866871815346
SEPTIN10	0.0432397206287486	0.119379686621467	0.717200087534828	34.7852029975861	0.0277133045960014	0.200188057869227	0.138436352752396	0.889895568254773	0.980479571786458	0.384692558854095	0.281222174723836
ANAPC1	0.12734170293116	0.0661776221623948	0.0543243649474267	40.5519821681094	0.178544549105753	0.124049846121637	1.4392968204949	0.150066443305882	0.649457182792572	1.01156457909995	1.04626426914448
MERTK	0.125909313023001	0.0707603977199075	0.0751782321013611	616.584714782855	0.16380561320447	0.119752573749751	1.36786716206015	0.171353660187278	0.660759008166669	1.00088795613666	0.971505843407829
TMEM87B	0.0563772691147152	0.0629632640043705	0.370573618710901	63.8630457692306	0.047202984200059	0.11281874545409	0.418396641533897	0.675657141660806	0.936167652943685	0.482616071891666	0.38007719214638
ZC3H6	-0.0595478956034554	0.0550194143885133	0.279116150528186	59.9251052238764	-0.128096877379264	0.146640886688315	-0.873541344928813	0.38236808093386	0.827067598685111	-0.381456809802219	-0.509073949516604
TTL	-0.247721317279514	0.0914906595730442	0.00677689554984213	34.0807812075479	-0.3971137720028	0.163358806525676	-2.43092968446965	0.0150601369633554	0.3311204104544	-1.78404744766003	-1.87357405137727
SLC20A1	0.0821485796708611	0.0758173573116793	0.278583783099934	35.3919117559149	0.155061955465487	0.144564144547987	1.07261697532485	0.283443005150788	0.764051518805295	0.674708018721452	0.927156502849965
IL1B	0.562767878496436	0.292048509742808	0.0539837265099515	53.9001431238713	0.788203142574529	0.439553927368518	1.79318871587219	0.0729427537866267	0.529736019381179	4.25710622832102	4.13855783699833
PAX8-AS1	-0.130108904294256	0.454931432681914	0.77488062242583	39.2471922660438	-0.198808306222171	0.713838695361958	-0.278505925097495	0.78062401732884	0.963110104922825	-0.907398301996026	-0.867734516147123
ZNG1B	-0.150105179167474	0.0917520229650345	0.101842165904157	47.3607603156041	-0.235044082760422	0.157681680759939	-1.49062390524784	0.136060264484728	0.62815769940548	-1.05644479155548	-1.05152862635212
SLC35F5	-0.053590599766031	0.0488394644294269	0.272518722523042	67.3335267312982	-0.0506672355191583	0.0949122229772262	-0.533832565815214	0.593457380529033	0.916445423536981	-0.33705283768917	-0.116337447398397
ACTR3	0.111732815403105	0.0403464195644954	0.00561705755872951	175.996523313806	0.136739884870267	0.0738517397110291	1.85154588646537	0.0640910597520502	0.516586013994441	0.89522041466256	0.83422379976282
DDX18	-0.100267528283375	0.0812028908414759	0.216913205406909	32.9786607008835	-0.14691825699308	0.14837257301975	-0.990198215228929	0.322077244748869	0.784863186383552	-0.684969256273984	-0.604539234089715
CCDC93	-0.037814168025037	0.0555191734201675	0.495807544600491	82.216203290319	-0.0743511093809025	0.103128705737008	-0.720954547519558	0.470937480248776	0.867433805431674	-0.219459846810712	-0.23646614170226
INSIG2	0.075939655597393	0.0735165593591607	0.30162267897651	39.7704300161061	0.0769089513494931	0.129392309907428	0.594385797768947	0.552254105292149	0.900765761226682	0.628428482009789	0.530750982571312
STEAP3	0.186182028797997	0.110777753971623	0.0928249588836691	39.5020702836942	0.261540313721793	0.181221071040501	1.44321138938276	0.148960932116322	0.649457182792572	1.4501434679475	1.46723310618005
PTPN4	-0.028799528104635	0.133868929798736	0.829664187179667	38.2111947142888	-0.0459624841809624	0.223718563235524	-0.205447789026674	0.837222286246847	0.97127800803132	-0.152267310035877	-0.092474136920514
EPB41L5	-0.214418153539113	0.0807393543398845	0.0079147910406327	37.9852146454429	-0.331378743306466	0.14206064785767	-2.3326568497595	0.0196661626236352	0.365885474281075	-1.53581523049949	-1.54015464484713
RALB	-0.0205574828277726	0.0710182805402205	0.772223661003955	30.1754655171966	-0.0110345598159344	0.132514040549596	-0.0832708728084138	0.933636159969872	0.988259769675509	-0.0908334718287561	0.0846863214237733
CLASP1	-0.0454349473502858	0.0309428430703138	0.142008967585092	248.530981409389	-0.0743690777074361	0.0627737201826171	-1.1847167491601	0.236129457879429	0.735520437850662	-0.276262947054992	-0.236557280154437
GYPC	-0.0196067553170974	0.0796340054278503	0.805519025201926	55.243791402155	-0.0474890862318734	0.136361672248983	-0.348258315174979	0.727646196302102	0.955193922481715	-0.0837470220328729	-0.100217325900834
BIN1	-0.0323243798554266	0.0896371336302501	0.71838823440127	272.081607391811	-0.0429084579179329	0.148606425140682	-0.288738914736106	0.772781180759287	0.961356986234386	-0.178540542575635	-0.0769835888163861
ERCC3	-0.0805570110815433	0.0702047866092696	0.251192575828294	44.7037719863319	-0.159919091892337	0.126680557821504	-1.26238070499868	0.206811828802959	0.697385417208328	-0.538052722321511	-0.670481711676983
MAP3K2	0.0234185878779587	0.0376607857875773	0.534053981430498	219.368752006947	0.014943553604188	0.0746276024800448	0.200241641263818	0.841291601588637	0.97281292829801	0.236951528370767	0.216451794583033
IWS1	0.0366604496656708	0.0389097931455915	0.346094956235378	100.278415292509	0.0320807985750025	0.0751106558605942	0.427113812380292	0.669296432991633	0.934917495999424	0.335652562798602	0.303374857690319
WDR33	0.0227880794460544	0.0449568772187916	0.612233751437239	123.516742107494	0.0142675627884856	0.0795527141652661	0.179347278571107	0.857665025686596	0.976801770253515	0.232251899614471	0.213023052539997
SAP130	-0.0165371737192079	0.0805210973201577	0.837277663165959	35.2799986644018	-0.0266429040121267	0.15577793007619	-0.17103131360839	0.864199143647028	0.977360104803929	-0.0608672424498024	0.00551810682005937
UGGT1	0.0341843230374681	0.0527768222834338	0.517169501771291	68.4672258160991	0.0163783470281449	0.0964565197002321	0.169800310845193	0.865167182459865	0.977624958654233	0.317196226106981	0.223729314368094
HS6ST1	-0.125615036823341	0.0735289454831347	0.0875667209850655	68.555189609427	-0.220433149378986	0.127460727335639	-1.72942014365355	0.0837339273794443	0.549671243946297	-0.873902304599908	-0.977419451479854
PTPN18	0.100354090955931	0.0552386837166055	0.0692575864029599	114.563720152899	0.134264971076583	0.0992709621923584	1.35251002016497	0.17621221551087	0.660881734401418	0.810406670839345	0.821670610014999
FAM168B	-0.0348389053917966	0.0531291253458695	0.511991273104998	52.3619286437873	-0.0532975040668237	0.0889797434215644	-0.59898469041783	0.549183093793818	0.900441803612575	-0.197283093699771	-0.129678623261098
PLEKHB2	-0.0719505010923738	0.0615409539516304	0.24234389070892	39.8330988261467	-0.114539041191882	0.119059077828343	-0.962035346494298	0.336031848905393	0.797772695315002	-0.473902268830688	-0.440306265298917
NCKAP5	-0.0237639343963953	0.0881371302841003	0.787449108765487	317.497028620171	-0.0507975789025103	0.144399459565834	-0.351785104011077	0.724999430684819	0.95512977207977	-0.114733440861773	-0.116998571526343
MGAT5	0.0131806126036281	0.0364345586822738	0.71753042880291	442.022666350093	0.0187410629391456	0.0713964807038765	0.262492811331639	0.792941526842446	0.963995116813417	0.160640601235074	0.235713417097923
TMEM163	0.17176489496933	0.269441011170082	0.523808271852704	320.986240450873	0.222371460458893	0.443975877121052	0.500863834992238	0.616466956168553	0.923498974532121	1.34268229328894	1.2685619247965
CCNT2	0.0785244069983651	0.0466582821583617	0.0923812398938419	95.0968194441142	0.0856781383706147	0.0928785765603868	0.922474714229814	0.356281013732891	0.810601304098544	0.647694476558342	0.575229812052636
RAB3GAP1	-0.0391712777372523	0.0318093677465368	0.218158932822575	182.362668651754	-0.0622372953320606	0.0615820587003826	-1.01064005727489	0.312188736315532	0.780824939157203	-0.229575352815465	-0.175022786902194
R3HDM1	-0.0524543951500013	0.0466367075420151	0.260697183884897	134.376385459118	-0.0850092235178631	0.0931110332475221	-0.912987650903609	0.361249036410697	0.815096192140656	-0.328583894822853	-0.290525935403607
UBXN4	0.0565605687734312	0.0494488071914882	0.252698007398972	86.9250853933281	0.0778329849441499	0.0920792707402344	0.845282378090561	0.397953197498566	0.829929616050817	0.483982334900265	0.535437840382961
DARS1	0.0594297720002741	0.0553543190312575	0.282990859139967	110.992785433606	0.074094263496857	0.0985929083703203	0.751517170165576	0.452341471321057	0.859044796071396	0.505368551658385	0.516474400176728
HNMT	0.0517830505958193	0.0999359074921561	0.604344820109757	73.7936807517571	0.0612882240129583	0.160547987288113	0.381743957356331	0.702651291588953	0.948801785365089	0.448372086606807	0.451519958543371
SPOPL-DT	-0.101275231187226	0.0922906736263852	0.272488135192437	56.9821522952596	-0.236631799783098	0.165647790469493	-1.42852373166232	0.153141168914195	0.649979053664799	-0.692480384286085	-1.05958180101313
SPOPL	0.0744745231100539	0.0549534392669371	0.175344442286658	122.016943252515	0.0940329959539348	0.0973122150480075	0.966302081476052	0.33389304482276	0.79508382650121	0.617507805265648	0.617607091142952
KYNU	-0.0363905444689296	0.0695367462750068	0.600745837872481	168.765793963122	-0.0914369845726175	0.123484059095193	-0.740476019679017	0.459011206667918	0.862032245896517	-0.208848565717745	-0.323128648427345
ARHGAP15	0.0233563669043443	0.0297879678347609	0.432988894127495	1096.64754793773	0.00110388230101051	0.0508549885483663	0.0217064703487376	0.982682102397999	0.99644320266789	0.236487751104601	0.146254594034233
ENSG00000228655	0.216602236460836	0.153338235548143	0.157779806223586	42.110921449538	0.226710849107468	0.276866858510346	0.818844300568378	0.412875252017658	0.839621468536945	1.67688695855076	1.29057205267817
GTDC1	-0.0970676229049198	0.0487585357178434	0.0465048418387172	208.135162553857	-0.157249963460743	0.0885412124571952	-1.77600869805985	0.0757314835112045	0.535802977857772	-0.661118080662277	-0.65694343177867
ZEB2	0.0639835164230118	0.0422568706306679	0.129986144989408	1048.19726158206	0.0708766067975818	0.07320376306269	0.968209882009545	0.332939560603258	0.794432750007983	0.539310854655481	0.500153890269506
ACVR2A	0.0862966937987574	0.0788919242907122	0.274016531715663	46.5198512267168	0.0619154008212916	0.131598191069149	0.470488236337215	0.638006236829348	0.925252390579173	0.705626870006247	0.45470110751936
MBD5	-0.127233865209567	0.043897682935565	0.00375049527472819	311.304047219119	-0.212949337634904	0.0787900190518734	-2.70274509636434	0.00687694623843604	0.244330923239507	-0.8859685864297	-0.939460267163954
EPC2	-0.0230027276699033	0.0400480590999287	0.565711976487089	144.191447117066	-0.0607977159258435	0.0734283328622945	-0.827987148228762	0.407677778240576	0.835476934072888	-0.109059624556886	-0.167720991789405
ENSG00000289474	-0.277440529251725	0.306485209131488	0.365341955951428	40.9981621914526	-0.291316329805615	0.547088829757524	-0.532484514324173	0.594390464378462	0.916445423536981	-2.00556591772587	-1.33695117177458
RIF1	0.0293584519624374	0.070430173565993	0.676791927738214	82.5991895132391	0.0556926582478007	0.11992919578582	0.464379485603002	0.642375885083466	0.92609633118201	0.28122556920412	0.423138283603549
NEB	0.0261471594247711	0.190744088427867	0.890967727565699	41.2768252844994	-0.0429046252841314	0.296225467177084	-0.144837733544641	0.884838989272977	0.980479571786458	0.25728951697828	-0.076964149036517
ARL5A	0.11096190693572	0.0470807573727506	0.0184310864687411	207.695904202862	0.143160092301545	0.0854799066996664	1.67478063358841	0.0939772799859099	0.562601469805758	0.889474284367594	0.86678819950509
CACNB4	-0.169283216903531	0.0984788669466428	0.08561798746812	205.29270781862	-0.268136317470598	0.174813944779243	-1.53383826335596	0.125069447096603	0.60793455591205	-1.19939237650923	-1.21937815006334
STAM2	0.0594626719859657	0.0551195989066566	0.280679736798094	65.5084943436151	0.0380273864851293	0.105546663053668	0.36028980343787	0.718630423714048	0.952282423640534	0.505613778702171	0.333536977509769
FMNL2	-0.10668106791507	0.0696031237166366	0.125348513539308	901.715400780929	-0.156239613442744	0.119006983036627	-1.31286088812669	0.18922982830368	0.676659331431918	-0.732773938586837	-0.651818762176027
PRPF40A	0.0471074491473298	0.0359851109106247	0.190506687001467	116.976828779523	0.0719752992443897	0.072875476937232	0.987647728280151	0.323325202755186	0.786731250178004	0.413521496339627	0.505726647912407
ARL6IP6	0.0200843652262498	0.0872323237812035	0.817905325691125	36.5506673631304	0.0284910579005396	0.155941498775587	0.182703501789094	0.855030667981896	0.976059965160179	0.212099190382935	0.285167073666893
GPD2	-0.0266465064641647	0.0578650332805821	0.645161604907809	161.743534960173	-0.0653361094428789	0.0991134997866372	-0.659204947696618	0.509764170186454	0.887246619248911	-0.13621930512035	-0.190740506697361
CYTIP	-0.0559145662007642	0.0848887384744594	0.510100885626602	35.9554891647537	-0.127603607194258	0.145936676336542	-0.874376547400557	0.381913225019399	0.827067598685111	-0.354375016002237	-0.506571998036464
ACVR1	-0.00533212166040976	0.0718904314965574	0.94087502412498	54.7812922704638	-0.0506780239692026	0.129133198709586	-0.39244767786768	0.694727463803596	0.945569554441465	0.022651997272771	-0.116392168278307
TANC1	-0.218844715265546	0.12558143809607	0.0813944612612334	149.986733218862	-0.306698672482234	0.196019060617466	-1.5646369874242	0.117668051073733	0.596084646490271	-1.56880955020785	-1.41497306767994
WDSUB1	-0.257468828361559	0.0907871763093975	0.00456881239435525	47.514081860695	-0.391383364702495	0.165263747601602	-2.36823483905252	0.0178731870214496	0.35338250608845	-1.85670259557793	-1.84450843690755
BAZ2B	-0.0194558353396403	0.0197160241159669	0.323739134377282	497.156394334157	-0.0196637352650974	0.0521675257218542	-0.376934404938813	0.706222352559767	0.949260719471625	-0.0826221078682606	0.0409176547910186
MARCHF7	0.102589690855444	0.0431096087252516	0.0173248237876988	179.152472536789	0.135366705628047	0.0754929700028182	1.79310345881204	0.0729563826947271	0.529736019381179	0.827070190379587	0.827258797737556
CD302	-0.0639143785048948	0.0614952475227627	0.298647333898857	105.988343509902	-0.0869593158680499	0.106952966081728	-0.8130612834206	0.416182922787018	0.843251081234969	-0.414003319204957	-0.300417140244817
LY75	0.0160581294273424	0.074417721877385	0.829156374899183	48.0964793903848	-0.0202380685307942	0.133432483413279	-0.15167272625895	0.879445069553888	0.979981630914253	0.182088785156435	0.038004537380151
RBMS1	-0.0132826847942564	0.0498452349171162	0.789870694450862	182.858349400604	-0.0327639974421836	0.0832017022105497	-0.393789989527753	0.693736095710613	0.944567641563214	-0.036609216760037	-0.0255291351031644
TANK	-0.0674683662837767	0.036707827603377	0.0660648976040707	209.257760684399	-0.121987512747579	0.0724528623400511	-1.68368106942471	0.0922433217829828	0.561457929876429	-0.440493723329628	-0.478086198082239
PSMD14	0.0828512501112335	0.097005348184369	0.393055396803872	48.9839447407919	0.110938246990096	0.169299295632482	0.655278845524098	0.512288238341989	0.889053712608415	0.679945522362441	0.703353440988757
GCA	0.0523008188196981	0.0648322026899137	0.419833291760285	58.5730672751967	0.0614532325417054	0.121056999775275	0.507638820190362	0.611706660876671	0.921730309463377	0.452231382233811	0.452356910269389
TTC21B	-0.0548168244358645	0.1281277685605	0.66877534138376	35.6088495254264	-0.111749082621006	0.231259638313488	-0.483219136015091	0.62894014941294	0.924101182731797	-0.346192764180912	-0.42615511408786
CERS6	-0.00104756681635347	0.104670727683826	0.99201473559637	127.194821897495	0.00308389469436904	0.177723004156317	0.0173522539133796	0.986155599270698	0.996546716474739	0.0545878384672146	0.156297558496387
FASTKD1	0.0579505883263741	0.0659150023936525	0.379308321079737	60.6058514651585	0.0982251788633748	0.118100630635048	0.831707488225934	0.405574072888648	0.835323989186218	0.494343141405412	0.638870566118954
PPIG	0.0780255485263535	0.0344502621009762	0.0235203314494147	123.669683943674	0.121748682783826	0.0709221768073985	1.71665180433556	0.086042811062519	0.550741387257873	0.643976128790483	0.758185836412644
UBR3	0.00667915842085914	0.0309251802719	0.829004900449527	152.950950593475	-0.0172522300834983	0.0709893812861006	-0.243025502842017	0.807985641180574	0.966455578599995	0.112180629109406	0.0531492251187268
TLK1	-0.00428520141553388	0.0473775046387692	0.927931199797553	150.287820824472	-0.0291989025763292	0.0841964102700921	-0.346795100677839	0.728745258081943	0.955584262520216	0.0304554400808344	-0.00744635887303655
METTL8	-0.0422078753672678	0.0543439211656099	0.437347169441796	65.1664190320932	-0.0739354408160242	0.0886950075316813	-0.833591910904511	0.404510985459467	0.835323989186218	-0.252209279375684	-0.234357799027684
DCAF17	0.0772890766373042	0.0730020269551666	0.289725003624408	30.6484874052805	0.144037123811706	0.134101379891614	1.07409128771175	0.282781768961618	0.764051518805295	0.638486678859534	0.87123665463511
CYBRD1	0.0522927946308071	0.0600484550292297	0.383839720191955	66.2766673190475	0.0712692280115479	0.107785739440078	0.661212034001671	0.508476344865791	0.887246619248911	0.452171572234531	0.502145332803994
DYNC1I2	-0.0162687737604144	0.098500131040137	0.868814115887359	59.3083762184419	-0.0228191495994455	0.180187992728599	-0.126640789177423	0.899224711736654	0.980845108263584	-0.058866666246999	0.0249128488971139
SLC25A12	-0.0783470832623456	0.11042506405296	0.478011440842853	34.6261542186939	-0.110502030387582	0.207408723871334	-0.532774264867144	0.5941898505181	0.916445423536981	-0.521580555094386	-0.419829850011365
HAT1	0.0792229108896098	0.0740334013390629	0.284575708825004	32.4558044283256	0.0596244023905401	0.143800817177637	0.414631874566373	0.678411410630355	0.936906952169123	0.652900923938852	0.443080768222463
ITGA6	-0.0511451195444703	0.133847936374404	0.702377089439335	35.0985808072508	-0.094808696075629	0.227014120373314	-0.417633475484788	0.676215117669889	0.936167652943685	-0.318824930510375	-0.340230550877533
PDK1-AS1	0.256844583396772	0.112348647173621	0.022246149117135	29.6002981374877	0.327167110505136	0.202293835531405	1.61728660512913	0.105816429317805	0.57401546295163	1.97684185417325	1.80010354177472
PDK1	0.238977286775238	0.113867797074389	0.035841076458561	48.1421772501925	0.316534082428137	0.20346075287554	1.55575007933725	0.119767533033277	0.600350509121143	1.84366415701508	1.74617098889748
MAP3K20	0.0432200466938265	0.122073190184562	0.723301205388811	49.1791310916147	0.0681059984927774	0.202006429100024	0.337147677904125	0.736005577442272	0.956436614418091	0.384545914993949	0.48610088694638
SP3	-0.0392102724552893	0.0436133027640712	0.368629294336695	139.426724895566	-0.0697143407523375	0.077414454372956	-0.900533903093575	0.367836191483371	0.818285320709152	-0.22986600824362	-0.212947651256389
OLA1	0.0388579674007338	0.0505946466682907	0.442472169335796	117.301443151077	0.0440714953577749	0.0909853501641918	0.484380125792159	0.628116120399904	0.924101182731797	0.35203222882302	0.364193740475987
CIR1	-0.141540335961801	0.0711634876867856	0.0467071608915781	42.8674454807155	-0.260838395816518	0.135159000073507	-1.9298633141312	0.0536237760301177	0.482253941329222	-0.992604910301273	-1.18236183235475
GPR155	-0.17452269250826	0.106482472969984	0.101217329267874	88.5842702654666	-0.265489427289928	0.176706485236162	-1.50243171287749	0.132985651351338	0.623950859880967	-1.23844592278065	-1.20595266641038
WIPF1	0.00214009062850336	0.0323256414871112	0.947215317169984	307.986748248928	-0.00473423648304216	0.0625547216931755	-0.0756815209931411	0.939672477934657	0.988259769675509	0.0783477214997438	0.116642648335944
ATF2	-0.0461332224649699	0.0484040347262207	0.340546345825815	73.2784816862805	-0.0939118566069588	0.0869245710214595	-1.08038331973792	0.27997152054787	0.763134335176918	-0.28146768920073	-0.335681626364573
LNPK	0.0587865277239978	0.0689676986333557	0.3940044980201	35.2513693761162	0.0216604082001413	0.132982903729683	0.162881149325562	0.87061201326862	0.978983642733581	0.50057399357614	0.2505208399238
MTX2	-0.112980227552969	0.0822739550107161	0.169684012851483	44.4469403062422	-0.163183539631784	0.143036043991851	-1.14085607429888	0.253929821255568	0.745663520105184	-0.779726065278238	-0.687039553812616
HNRNPA3	0.0942608963903229	0.0335328389152481	0.00493873913255965	151.664891786595	0.116058971464757	0.0650614290767133	1.78383680026323	0.0744501878615256	0.530367236873234	0.764989748639355	0.729326638980855
NFE2L2	0.0515651833372975	0.0403855499660676	0.20166488104755	173.785073681316	0.0447211494477557	0.0741620027268058	0.603019710949517	0.546495576625901	0.898547220723271	0.446748166637789	0.367488898102401
AGPS	0.0148675044000344	0.038999415935861	0.703037212045858	95.8818168676769	0.00471985966265966	0.07082393191733	0.0666421580232085	0.946866583075971	0.988672023128313	0.173214208175122	0.16459545506157
OSBPL6	-0.280642597960906	0.0867581968447438	0.00121741809144852	58.2170703903453	-0.464832657911761	0.158603440606084	-2.9307854617495	0.00338106192467593	0.188378938825978	-2.02943321818346	-2.21705592395623
CHROMR	-0.0624926952227243	0.0884053338942021	0.479635902161407	32.9599791858619	-0.14144000248224	0.16287966552613	-0.868371150108663	0.385191183148791	0.827067598685111	-0.403406500356629	-0.576752582070996
TTN-AS1	-0.440619999457666	0.172734327027495	0.0107459419867634	33.4738154620318	-0.640613258768025	0.280978792872963	-2.27993455384251	0.0226115703239753	0.386911425738707	-3.22185882010748	-3.10864545817174
CWC22	0.102058963098151	0.0615737190365647	0.0974167104440845	37.9999302882433	0.118430561685015	0.109058680593172	1.08593429739723	0.277508061610251	0.76145258481648	0.823114298112761	0.74135575373828
UBE2E3	0.0649843869226434	0.0627332696120236	0.300256287714734	80.130609510422	0.0917963274271052	0.118976961832221	0.771547079480437	0.440382728127512	0.85436334962788	0.546771055888937	0.606262322492052
ITPRID2	-0.214048823205435	0.103773199962881	0.0391449477971206	33.3885728735573	-0.345673315798114	0.18056928397607	-1.9143528078891	0.0555750911656767	0.491849588421142	-1.5330623482716	-1.612659182706
DNAJC10	0.0335612743879604	0.0719639387012513	0.64095612813919	63.2471650732061	0.0457537720504177	0.123525521752396	0.37039934259197	0.711084963565192	0.949727479259094	0.312552200426066	0.372726538097048
ZNF804A	-0.400925936081454	0.227151080001895	0.0775605991589501	78.3022417267676	-0.614800789809749	0.332741524441626	-1.84768279475021	0.0646482443795298	0.516586013994441	-2.92599067266073	-2.9777201623009
LINC01473	-0.106976759797433	0.0719835776166623	0.137245452687348	171.348884771409	-0.187323442703917	0.122774019782659	-1.52575799860205	0.127070144399605	0.612339916796846	-0.734977940949115	-0.809481306948334
ZC3H15	0.036288498241678	0.0662477911673727	0.583850403415629	43.4816643323036	0.0335283184934925	0.120750030505367	0.277667163752826	0.78126786925484	0.963206617589985	0.332880143716335	0.310716928451299
ITGAV	-0.0295953542485933	0.0788488961231164	0.707405644811008	166.01316316656	-0.0852836918669902	0.128268372207694	-0.664884806746417	0.50612417412422	0.886259580618233	-0.158199169535143	-0.291918086223226
WDR75	0.11712857143316	0.0902266944286787	0.194232794941888	33.1557715290572	0.155284986290776	0.159323487836278	0.974652189703176	0.329732816146137	0.794432750007983	0.935438830337373	0.928287753674384
ANKAR	0.00416980495548771	0.0550857713758151	0.939660490371977	62.0202583802395	-0.00224442591523955	0.102643545684	-0.0218662157496904	0.982554674254193	0.99644320266789	0.0934766291169682	0.129271397092168
ORMDL1	0.0553551936527579	0.0548187941448668	0.312598329115674	50.9868588988469	0.0376217903031066	0.104044172083767	0.361594403123482	0.717655147718697	0.95222515785958	0.474997814959539	0.331479723698781
PMS1	0.00405492323891091	0.0550430734391764	0.941274415800317	129.876641209372	-0.0156628258096622	0.0988426853216732	-0.158462163979957	0.87409263269492	0.978983642733581	0.0926203337980201	0.0612109578087203
HIBCH	0.0168468296057268	0.121813917174181	0.890003553484354	98.5273112108439	0.0216061698823016	0.205085796251968	0.105351858964218	0.916096614385846	0.987413809726532	0.187967529755038	0.250245733818213
NAB1	0.0333225194345488	0.0975978331235763	0.732782274785524	38.0492447198914	0.0124079204010637	0.160413450461327	0.07734962601565	0.938345413274558	0.988259769675509	0.310772589578718	0.203590625514874
GLS	-0.0956732773224967	0.0356366983160748	0.00725983884103034	205.908230727109	-0.154645630889075	0.0702735138072259	-2.2006247092368	0.0277626028619029	0.402722017254171	-0.650725029175911	-0.643733807660846
STAT1	-0.0740133269806014	0.0861183513873938	0.39009927537584	74.9930047197248	-0.1167482012336	0.150143531287323	-0.777577297087706	0.436818249316944	0.852407246410963	-0.489277980515092	-0.451511506167411
NABP1	-0.0490770061250104	0.0698047768450703	0.482017825459826	100.87752154406	-0.0613390597537683	0.129483518168305	-0.473720984890436	0.635698886903014	0.924601495842622	-0.303409807086855	-0.170466781080366
SLC39A10	-0.10226384956758	0.0621125869233726	0.0996758468569839	123.259202635251	-0.16815176831004	0.105267959587296	-1.59736893323743	0.110183493253495	0.584316615010098	-0.699849261741512	-0.712239266815896
STK17B	-0.0178480714495621	0.108421606162163	0.869245218051461	36.7473822129423	-0.0578884283222319	0.179391624264203	-0.322693038538831	0.746927724786898	0.957452592894466	-0.0706382976148036	-0.152964583136984
GTF3C3	-0.0371025677199463	0.107296000119039	0.729495750840845	32.1376723958753	-0.0692344902730854	0.179699481140697	-0.385279299826568	0.700030496363096	0.948397215713805	-0.214155782522956	-0.21051376683908
ANKRD44	0.023151416319472	0.0269914793215257	0.391041268418474	926.805067023862	0.0101056924740769	0.0549537421988835	0.183894527828575	0.854096197762456	0.97593422280794	0.234960108311029	0.191913328275695
SF3B1	-0.0401135683114239	0.0564588745348785	0.477399204065013	155.709941064952	-0.0634529655490162	0.096464496929129	-0.65778568871441	0.510675851715645	0.887812283682661	-0.236598916109914	-0.181188875976957
HSPD1	-0.107149267338081	0.155210370901147	0.489974971383182	56.4699898163803	-0.199788888815402	0.262631008448379	-0.760720868399176	0.446823807580689	0.856885008475726	-0.736263762609358	-0.872708200235695
HSPE1	-0.147812981979762	0.234981026791583	0.529321429369914	28.8954168175407	-0.25699066321143	0.368104299823692	-0.698146322481208	0.485085691359833	0.875690406751569	-1.03935941208492	-1.16284546874895
PLCL1	-0.540503525213503	0.202366091412318	0.00756438014556463	116.04509811355	-0.819046477218182	0.308185789762687	-2.65763868557624	0.00786902064113153	0.2624612802957	-3.96636193246806	-4.0136895264682
FTCDNL1	-0.00308316959790128	0.062078620852197	0.960388900052691	66.4738518979044	-0.0513080712019103	0.108052795803987	-0.474842606525291	0.634899161996854	0.924101182731797	0.0394150400009606	-0.119587876541945
SPATS2L	-0.172419238191053	0.101662974478956	0.0898880531131989	109.232576154222	-0.255062439632772	0.163934788868069	-1.55587744001086	0.119737238919404	0.600350509121143	-1.22276737845596	-1.15306518608986
CLK1	0.0567010496676198	0.0669249147138326	0.396864818485548	102.384279088429	0.0726663819437376	0.116785250790275	0.622222253683672	0.533795735039747	0.893825535874146	0.485029439136516	0.509231938593032
ORC2	-0.0358542251752726	0.0792607115669925	0.651011024111915	52.3478277590757	-0.0613391709882567	0.140479449191762	-0.436641596626177	0.662371290819298	0.933212231351608	-0.204850995744868	-0.170467345280882
HYCC2	0.0225425522107877	0.0624566975743974	0.718151101807786	61.1424477180119	0.0282835366528235	0.115647110045124	0.244567604342104	0.806791250372904	0.966455578599995	0.230421810123316	0.284114490095727
CFLAR	-0.126148435204219	0.0341687715480006	0.000222565836388645	228.139613350957	-0.19498517211242	0.0667185497975521	-2.9225031524827	0.00347230106045211	0.189236188188691	-0.877878102927881	-0.848342920353546
CASP10	-0.14949842444494	0.0772661691879921	0.0530087419144713	45.508176900791	-0.235081186008587	0.135488711110524	-1.73506105476803	0.0827299915034653	0.547664880728557	-1.05192221612627	-1.05171682042808
CASP8	-0.0257764633160228	0.0564890626259456	0.648167848490174	51.91027204767	-0.0498413920216443	0.10333190913084	-0.48234269976116	0.629562518864025	0.924101182731797	-0.129734253388566	-0.112148626699773
TRAK2	-0.134714200155819	0.0850538075229882	0.113223235923552	33.5542583012211	-0.193210475029171	0.157680338668026	-1.22533016266504	0.220450848220372	0.715334552498004	-0.941724854611484	-0.839341350566438
NOP58	0.102524225187812	0.0695929989139111	0.140697815456603	49.9084163320541	0.127497132485285	0.126289991174721	1.00955848756766	0.312706866781732	0.780824939157203	0.826582228096159	0.787342965053795
BMPR2	-0.0812268169658676	0.0314978110124743	0.00991417832061389	185.87753505708	-0.161160896491478	0.0685824205763543	-2.34988638687744	0.0187791420761137	0.356428040427723	-0.5430452630011	-0.676780358847046
FAM117B	-0.0174583326860577	0.115355825647892	0.879704904885754	48.9032330548054	-0.0476502703623671	0.185509735567402	-0.256861292032051	0.797285852699868	0.964648596356925	-0.067733296812711	-0.101034879619104
CARF	-0.141361577109597	0.0716397696586585	0.0484696271849555	32.9769365403436	-0.266610790961592	0.149515830279808	-1.78316095668699	0.074560106035638	0.530367236873234	-0.991272493160196	-1.21164041641712
NBEAL1	-0.183710829170983	0.0762227983056336	0.0159445570799914	62.6045106416236	-0.284541887102091	0.140200327410641	-2.02953796440631	0.0424035262185094	0.454054805731599	-1.30693165444088	-1.30259002961678
CYP20A1	-0.042708638563123	0.0624927559878369	0.494343110510092	73.6513752717776	-0.0903042294078421	0.109049163236014	-0.828105661043883	0.407610663793848	0.835476934072888	-0.255941824407997	-0.317383118802218
ABI2	0.152636005527788	0.126160963324883	0.226335957109851	54.3039141239184	0.205833335122479	0.209345510109071	0.983223069915557	0.325497662895498	0.790839960939854	1.20010104560608	1.18467769983843
RAPH1	0.0123887776552643	0.0676116769839935	0.854614189963606	141.189124257942	-0.00488191942858184	0.113347319852397	-0.0430704443205114	0.965645379443224	0.992314519764668	0.154738490961415	0.115893574957062
PARD3B	-0.212627243956309	0.16865886222096	0.207419056022862	87.3264903119418	-0.309957984393126	0.254355496131894	-1.21860148141796	0.222995486514261	0.72009617586364	-1.52246630485571	-1.43150486000708
NRP2	-0.0119654264026612	0.0653444445785324	0.854709246171232	130.538431323254	-0.0425700572999148	0.114860788988835	-0.370623061835773	0.710918302656731	0.949727479259094	-0.0267907510530589	-0.0752671624989926
INO80D	-0.0191889554213082	0.0610382376793761	0.753235501778563	59.3651695667991	-0.0566972968983758	0.112151544564445	-0.505541828412326	0.613178327423422	0.922778802749244	-0.0806328616104692	-0.146922959054394
NDUFS1	0.0743839947109652	0.0516123832805326	0.149526941146411	60.8268842075766	0.0944545469181399	0.102786886341243	0.918935773621544	0.358129167013697	0.811417424153492	0.616833032580478	0.619745270361779
KLF7	-0.043718850743794	0.129386517910691	0.73544351968868	88.205108860438	-0.0693017668824723	0.201119912897746	-0.344579340175565	0.730410639748796	0.955584262520216	-0.263471655848796	-0.210855005408835
CREB1	-0.0438107752925593	0.0367361134148772	0.233033676807566	128.271257198268	-0.0966146087252749	0.0723937096922515	-1.33457187283242	0.182016508910347	0.668842363487027	-0.264156835032652	-0.349390451402894
METTL21A	-0.0302769795895006	0.12070132206438	0.801936149240277	59.1215807715641	-0.0590904377244978	0.200637203295276	-0.29451386260371	0.768365272077674	0.960713316727963	-0.163279809049309	-0.159061382202799
PLEKHM3	-0.124364764783439	0.0647157288979801	0.054642450075444	56.68619129441	-0.237955654455823	0.115493212237194	-2.06034319979881	0.039365742805758	0.445873145427552	-0.864583135918586	-1.06629662031216
IDH1	-0.0879202220631743	0.0923367126142461	0.341010913427598	50.0396143181673	-0.10449588289473	0.154200190629956	-0.677663772449514	0.497984901335731	0.882413195272855	-0.592935982111442	-0.389365633712773
PIKFYVE	0.0131110904944209	0.0380462518129859	0.730388147031053	110.335545365342	-0.00589929821577391	0.0749078976996264	-0.0787540218980586	0.937228275612175	0.988259769675509	0.160122403401237	0.110733254224428
RPE	-0.00366055279947627	0.0660828237454806	0.955825047647581	31.9814334119421	-0.0258699892943973	0.126601921759335	-0.204341205369497	0.838086871990234	0.971427880228869	0.0351113914528698	0.0094384636160414
KANSL1L	-0.11810190336047	0.0763433365785	0.121867157035014	127.548822582561	-0.191129349198307	0.135094702163089	-1.41478049204011	0.157132865535537	0.650055446116871	-0.817901565695667	-0.828785521304587
KANSL1L-AS1	0.107677630063079	0.0797196108631189	0.176790138625521	32.1001215596649	0.140402165906394	0.143063446613315	0.981397898834954	0.326396561915222	0.791626280344917	0.864994227871472	0.852799521015682
ENSG00000273118	-0.101249893970905	0.220324881629572	0.64584057612323	36.918856462908	-0.182164320043141	0.333040376655462	-0.546973678904989	0.584396815299572	0.913729380041407	-0.692291527953006	-0.783313346731591
IKZF2	-0.010255372904321	0.121891205813316	0.932948730058263	77.2303634040326	-0.0317800955888362	0.200862993832027	-0.158217773132529	0.874285199214357	0.978983642733581	-0.0140445034393182	-0.0205386151546229
BARD1	0.171503104049477	0.0849224356809475	0.0434325322585027	31.8070586015016	0.262363659367495	0.150955151138279	1.73802389245507	0.0822066039187341	0.547634482355371	1.34073097896414	1.47140925734334
XRCC5	-0.0250395378979317	0.032942322423879	0.447193386135874	201.2451306543	-0.0435337616948905	0.0607641917314931	-0.716437764650256	0.473721083271343	0.869976616679413	-0.124241422982403	-0.0801552374540918
SMARCAL1	0.0651526859594486	0.0717670777086919	0.363965249196037	44.2665568092524	0.0728130445521249	0.135708015887118	0.536541957939251	0.59158404597339	0.916445423536981	0.548025508570304	0.509975836645842
RPL37A	-0.0513070417419393	0.0838400396582508	0.540561925659181	66.5798317252724	-0.08347166381681	0.152586068447774	-0.547046428720195	0.584346835195202	0.913729380041407	-0.32003185206289	-0.28272716733129
DIRC3	-0.181871911532682	0.300243496714464	0.544682073949386	99.4299725824357	-0.247116401678091	0.457522592532117	-0.540118467834448	0.589115335360985	0.915219419922342	-1.29322489054033	-1.1127615106879
ARPC2	0.00661137954623574	0.0531268466906439	0.900962809630736	170.1521127898	-0.00823827029158693	0.0994298806453813	-0.0828550757389411	0.933966775526106	0.988259769675509	0.111675424845464	0.0988695843230924
PNKD	0.0989304376766619	0.0904795139752934	0.274217548568869	29.8771090099509	0.133665693340485	0.167143958748689	0.799704005703608	0.423882311565062	0.846595030484486	0.799795168198472	0.818630969946696
TMBIM1	0.110043918756323	0.061912732623403	0.0755018458727851	35.871765529328	0.165761915387013	0.117444456728969	1.41140688972276	0.158124672622715	0.650055446116871	0.882631864143642	0.981428545590106
ENSG00000288819	0.268729809843461	0.151613457520145	0.0763171126823617	36.5848839981229	0.361527206792995	0.252215306308472	1.43340708414749	0.151741535076797	0.649855145861597	2.06543091842295	1.97438387814666
SLC11A1	-0.0649550638735549	0.10882413742005	0.550586809443169	470.545521031105	-0.113166215132393	0.180044303676279	-0.628546490067618	0.529646001504301	0.893825535874146	-0.421760289036494	-0.433343054677405
CTDSP1	0.123409121050682	0.086067129904229	0.151609213509891	29.356610051324	0.147510992828311	0.153992926304657	0.957907589446528	0.338109359097616	0.799792027599618	0.982252243282073	0.888856717619037
USP37	-0.0114160659336386	0.0640922272370867	0.858629244964258	59.902853357817	-0.0382401230692304	0.112326332860832	-0.34043774149209	0.733526900590549	0.955584262520216	-0.0226959759047031	-0.0533049890559944
TTLL4	0.0894116612626656	0.0858637446808307	0.29772691348988	45.3529864280159	0.119366860761036	0.151540414053398	0.787689947309865	0.430878087111442	0.848091232881332	0.728844942798857	0.74610482418752
CYP27A1	-0.0777559405633396	0.176827743335185	0.660134814241182	72.2822993776665	-0.141331398496552	0.280307259676785	-0.504201705869186	0.614119641807806	0.922942709247416	-0.517174347204458	-0.576201723918607
FARSB	-0.0701852706597168	0.0958935930519335	0.464224832715349	39.5141309226281	-0.116292534675427	0.173243660349682	-0.671265744678318	0.502051252772348	0.884564378281982	-0.460744748196511	-0.449200286770165
ACSL3	-0.042994041978282	0.0635108849397113	0.498434197879428	62.8448951638823	-0.0364761580561678	0.122024483757515	-0.298924911894342	0.764997338730456	0.960183914392176	-0.258069139490802	-0.0443578541804289
WDFY1	-0.0735963221911564	0.0501175733954057	0.14197568308409	63.5800791431828	-0.12740656958063	0.087480156383604	-1.45640537062996	0.14528059178154	0.641143781732574	-0.486169746587007	-0.505572589266088
CUL3	0.0407356166733636	0.0306929394088571	0.184443098187335	166.232831408275	0.0763228742748335	0.0662571001542526	1.15191993155672	0.249353977010936	0.743450448400952	0.366027687201328	0.527778298535277
DOCK10	0.0327277602590828	0.0440686562580794	0.457691235508416	826.786480815771	0.0231301614763183	0.0769772888193626	0.300480334278806	0.763810794750601	0.960183914392176	0.306339425511983	0.257975682110794
RHBDD1	-0.0165926507003035	0.0436893483264259	0.704103462288786	107.734013378668	-0.0570524400175609	0.0790332123758579	-0.721879299885178	0.470368689035699	0.867325190801817	-0.061280751932748	-0.148724306226219
MFF	0.0869316718114895	0.0888365034147158	0.327798416247181	71.2225510566887	0.137053617646724	0.153352981330252	0.893713421531553	0.37147524241997	0.823234663384881	0.710359813734276	0.835815106531978
AGFG1	-0.0937324244768405	0.0872727253535352	0.282814888689824	146.521537108429	-0.119799845633368	0.142165289026007	-0.842679999134335	0.399407436081072	0.831007383011651	-0.636258469517643	-0.466989973050144
PID1	0.196945902793078	0.225556723735793	0.382578788074013	49.7338226182042	0.23519419266439	0.346158833715963	0.67944010019798	0.496859048998523	0.882325214501904	1.53037429309863	1.33360103479373
TRIP12	0.0312274853736614	0.0259530988147197	0.228888248597143	223.196978264879	0.0340741007301303	0.0552780843054382	0.61641247446012	0.537622322304657	0.894154098346172	0.295156807426164	0.313485230116992
ENSG00000225963	-0.0156578108514872	0.0969460785329341	0.871691332093025	38.09287549021	-0.0712777341804968	0.164976603318584	-0.432047531266317	0.665706867776742	0.934689063639746	-0.0543127242050944	-0.220877452449571
SP110	-0.120207175043554	0.0846173061956195	0.155433663365442	179.087193853904	-0.193035411023959	0.142499989170703	-1.35463456627157	0.17553401479243	0.660881734401418	-0.833593656143619	-0.838453395728962
SP140	-0.0481501952973476	0.0595928402132824	0.419098499496184	92.2141624918455	-0.092668242329482	0.10400666959209	-0.890983652230414	0.372937940498139	0.823782342330562	-0.296501625376778	-0.329373800193778
SP140L	0.0208526795666657	0.0449088610808743	0.642408971099474	80.9603548341469	-0.0112144797408991	0.0959809456145294	-0.116840688212614	0.906986300023156	0.985147060038444	0.217825984800557	0.08377373652354
CAB39	-0.0285498549998953	0.0318695354558722	0.370340731189455	356.541600428193	-0.0665931268160605	0.0643242916128248	-1.03527182571853	0.300541983629705	0.773381176870189	-0.150406318424449	-0.19711631568195
PSMD1	-0.00308858642071208	0.0639647252271171	0.96148849010879	98.4108366265512	-0.0132193614891801	0.110765304066449	-0.119345688621499	0.905001487849674	0.984299533036147	0.0393746645595529	0.0736046304026164
PTMA	-0.0364252347979486	0.0969070117844208	0.707007435395236	74.790675023161	-0.0177939218477985	0.165800080983949	-0.107321551004074	0.914533888052155	0.98735364894881	-0.20910713746647	0.0504016710344412
PDE6D	-0.0779560097267423	0.0685702569489081	0.255589331981853	35.1372398478083	-0.13236004532532	0.118893923098753	-1.1132616527035	0.265596070770695	0.748506899434622	-0.518665605284442	-0.530697472845065
DIS3L2	0.031219766826568	0.0378920125009813	0.409988316456586	115.973898090425	0.0369941122390032	0.0773935891650977	0.477999697883071	0.632650420069354	0.924101182731797	0.295099275593057	0.328296032267047
GIGYF2	-0.0728582132986267	0.039896647699635	0.0678240843968518	177.461794665982	-0.134338464748369	0.0779265333778377	-1.72391172717783	0.0847237799327285	0.549671243946297	-0.480668094902297	-0.54073235748698
INPP5D	-0.0794195417728318	0.0348863275148524	0.0228147002484842	926.91990913639	-0.142901130000521	0.0637692878490312	-2.24090835605423	0.0250320118763033	0.39211486974286	-0.529574352799188	-0.584163672925779
DGKD	-0.0300355844594949	0.0910085209264529	0.741376943012083	61.561017243836	-0.0377896929911759	0.161915316046914	-0.23339171311148	0.815457247495219	0.968458309255846	-0.161480519083942	-0.0510203299893339
USP40	-0.101602294214625	0.0485619440205009	0.036418796571105	70.0051986690252	-0.175494366687943	0.0856084982554431	-2.04996431737763	0.0403679129931135	0.4467807616371	-0.694918218153021	-0.749482192575605
LRRFIP1	-0.0844163368961484	0.0551363526102448	0.125757823587384	291.02416628908	-0.134304707239084	0.0971496391217821	-1.38245194169714	0.166832976943196	0.656983769484894	-0.566819028465035	-0.540561133575849
UBE2F	0.043264948862795	0.0703940482531398	0.53881171886117	94.5028701713957	0.0498883817263947	0.127252894951444	0.392041232110521	0.69502774857627	0.945569554441465	0.384880602864604	0.393697991700064
ILKAP	-0.0143313034114349	0.0709160802734707	0.839847768201797	61.6514886594624	-0.0438381501114101	0.127512462366303	-0.343795024406924	0.731000442358984	0.955584262520216	-0.0444253187474365	-0.081699148017506
HDAC4	-0.0945870682424257	0.0669884541033428	0.157952725730364	230.684268459466	-0.15087552882699	0.116857448097553	-1.29110750990419	0.196666400319717	0.686302747877275	-0.642628738674872	-0.624611199562429
NDUFA10	-0.0324362723188159	0.0689982624045674	0.638281615567756	52.0780984747097	-0.0342122047664659	0.13632616318926	-0.250958465829994	0.801846221189338	0.964648596356925	-0.179374556859899	-0.0328746925049178
ANKMY1	-0.0967462041941399	0.0570269390805051	0.08979122338857	92.6061762345234	-0.145375971697259	0.102864991980775	-1.41326965469875	0.157576452822009	0.650055446116871	-0.658722317910254	-0.596716496985445
MTERF4	0.0476542173582536	0.0628982237052762	0.448666459099079	38.3072556506962	0.0613556761951848	0.118424724977358	0.518098532269471	0.604389524246652	0.920000570438167	0.417596949540664	0.451862087648859
HDLBP	0.044871763866838	0.0438591858910302	0.306266702684154	103.529561189416	0.077732562345174	0.0831201044350869	0.935183646284752	0.349693664952249	0.807594708878202	0.396857340394094	0.534928479635475
SEPTIN2	0.0131201645224804	0.0427145564738882	0.758722278706598	132.954632614906	0.0130727729658032	0.0764989303129002	0.170888310625158	0.864311588230582	0.977360104803929	0.160190038600143	0.206962872427392
FARP2	-0.0148431511206857	0.0517575972742011	0.774279189119019	80.5658315477176	-0.0268648924668548	0.0978852744796856	-0.274452849109906	0.78373663381202	0.963580273990707	-0.0482404845588977	0.004392143078963
ATG4B	0.0700722981296515	0.0662161756602715	0.289948156697618	55.8568956484911	0.108227215528974	0.117594008018042	0.9203463454734	0.357391797409135	0.811246288285643	0.584694884672188	0.689602621695328
D2HGDH	-0.0070405850645581	0.0820939967418752	0.931655230157727	44.6408840126938	-0.0268176908853626	0.140230071487138	-0.191240656165696	0.848337052367896	0.973562832771979	0.00991760176442794	0.00463155764377768
ENSG00000291147	-0.0172302841293586	0.0951684256065644	0.856327994669734	30.9576016029642	-0.0630159776130114	0.186077739912926	-0.338654035901873	0.734870370588335	0.955584262520216	-0.0660334883713586	-0.178972397773888
LINC01266	-0.443778137521436	0.294882035186421	0.132340926682845	34.1407887674443	-0.572377009431121	0.476506027239731	-1.2011957387963	0.229675281970004	0.728860019644389	-3.24539867415196	-2.76253942902776
TRNT1	0.12157811346434	0.0580048395150644	0.0360822370681734	41.6683581048853	0.157756169099159	0.113715601454538	1.38728694287588	0.165354282999035	0.654872414817664	0.968604438636888	0.940822019221064
CRBN	-0.0476455128964125	0.0776785331897479	0.539633156117045	37.1713240844889	-0.125217304108987	0.173361079636358	-0.722291902955626	0.470115030027318	0.867325190801817	-0.292739867715477	-0.49446825708934
ENSG00000223727	-0.00392542040518187	0.163810011699452	0.980881921841839	51.6124221425577	-0.0282035042309709	0.255644700714489	-0.110323054427282	0.912153174073209	0.986535270507698	0.0331371443954185	-0.00239752673357544
SUMF1	0.0811391451254684	0.0749236686391312	0.278827309962973	323.499211594581	0.110119717781545	0.126625990147444	0.869645462620437	0.384494184816374	0.827067598685111	0.667183983550665	0.699201719625658
ITPR1	-0.153703312396553	0.0935578132410364	0.100409860317027	199.940109293294	-0.221394313533842	0.170158576837075	-1.30110581346613	0.193222238143956	0.68402067409373	-1.08326424318643	-0.982294641898811
ARL8B	-0.0445965747012924	0.0477540567745328	0.350365622014373	98.1772784750559	-0.082529431893648	0.0901239404499961	-0.91573261756612	0.359807152833703	0.813614562153121	-0.270013958127436	-0.277948004457783
EDEM1	0.106631643949825	0.0627273565920476	0.0891455067431317	37.6870504998775	0.129234329583638	0.115065413044661	1.12313792793216	0.261378920035012	0.747662495722493	0.857197747812214	0.7961543284478
SRGAP3	-0.128943151773249	0.0955204760708313	0.177047856413639	207.083216968919	-0.220464047734591	0.164544803665719	-1.33984205409777	0.180296700172824	0.666652288036422	-0.898709117532781	-0.977576173270243
THUMPD3-AS1	0.0440129127239102	0.0712978154942613	0.537029733477192	73.0993559105365	0.0380805149605814	0.131738880708098	0.289060562499833	0.772535032469274	0.961356986234386	0.390455710654599	0.33380645430329
SETD5	0.0151173458326037	0.0301895460986638	0.616548696020276	228.327339122074	0.0117784640252465	0.0606077974290489	0.194339087128766	0.845910381906454	0.973134905431531	0.175076454453843	0.200397914179323
MTMR14	-0.0675469706627825	0.0494092562931105	0.171596650283372	83.0793875131653	-0.0984831589976194	0.0937388162282275	-1.05061236060247	0.293436661730244	0.769013349359856	-0.441079617793926	-0.358868060757183
TTLL3	-0.0360249571740313	0.0533903544194896	0.499836807471249	51.9467654804772	-0.0805822354657512	0.10043157562537	-0.802359566341355	0.422344995046054	0.846595030484486	-0.206123583025838	-0.268071488234049
VHL	-0.0987147321679941	0.061360203748035	0.107665654877281	45.4122051760503	-0.17520521402339	0.112930146015476	-1.55144768872769	0.120794434327325	0.600372407827704	-0.673395160025238	-0.748015560374724
IRAK2	-0.0975862851206816	0.132864822436059	0.4626574816745	57.5995001877083	-0.179731465569244	0.215175282211875	-0.83527933004995	0.403560452614545	0.835228745955727	-0.664984039848003	-0.770973489110042
SEC13	0.190553630267351	0.0724774346361342	0.00856000431775168	29.1807049117963	0.236840713317321	0.13929921675602	1.70023004316057	0.089087663283356	0.559278889985012	1.48272812968532	1.34195247161253
ATG7	-0.0707160180563101	0.0693454325227613	0.307840110413224	583.607205398621	-0.120506164363254	0.117136929864876	-1.02876321329459	0.303590957109853	0.775667776294742	-0.464700786849041	-0.470572543506265
VGLL4	0.000629373599006057	0.0570053132130857	0.991191044351053	108.065651300317	-0.0134092618556673	0.103353868314975	-0.12974126730121	0.8967711318983	0.980479571786458	0.067087270671183	0.0726414229810985
TAMM41	-0.142114710216492	0.062494836849515	0.022964590370715	47.2100821877383	-0.232688658402826	0.112642185736067	-2.06573280589603	0.0388537158515118	0.445873145427552	-0.99688613102352	-1.03958150763914
PPARG	0.122747444793863	0.107980214412022	0.255639185823488	110.766202692582	0.133948031365596	0.178636161988709	0.749837154327481	0.4533527885982	0.859044796071396	0.977320298510908	0.820063037120626
TSEN2	0.0836779820423081	0.100131774573519	0.403335732624963	32.8255486049934	0.130124244486263	0.177986425857164	0.73109083380712	0.464723672721334	0.864161447212083	0.686107744722087	0.800668130367114
RAF1	0.0032027974225498	0.032650435207045	0.921858001300109	137.681235374371	-0.0212495507739952	0.0712206614823029	-0.29836216530052	0.765426762431993	0.960183914392176	0.0862688327110996	0.0328741249359458
RPL32	0.074488011293819	0.0597804104377138	0.212754447215427	41.5582289645069	0.114838767593786	0.12062647289365	0.952019609286209	0.341087037073404	0.800862798560548	0.617608342313347	0.723137554430754
NUP210	-0.302641576249177	0.14256196237625	0.0337641218961843	48.9137920242078	-0.448895516325684	0.228837612883217	-1.96163345120528	0.0498051748160374	0.469991595227942	-2.19340728378069	-2.13621999226502
XPC	-0.061817863050819	0.0569710643360564	0.27788855223957	47.8619720636486	-0.070546444304305	0.107113447653069	-0.658614262261436	0.510143502001119	0.887276903267644	-0.398376495173064	-0.217168224031223
SLC6A6	0.00381053376672152	0.0987168094947764	0.969208777963288	58.2431342514696	-0.0139185027077477	0.162182598335626	-0.0858199514040603	0.931609546063305	0.988259769675509	0.0907987248660534	0.0700584655222083
NR2C2	0.0593255071197588	0.0510707983714234	0.245384711647767	99.5865995440235	0.0739124451347728	0.0927327272932914	0.797048111191699	0.425423090190149	0.846595030484486	0.504591391186063	0.515552186075896
MRPS25	-0.0156461787936333	0.0685347211331311	0.819416405111758	47.9918410555432	-0.0364957903778214	0.127993338532191	-0.28513820169354	0.7755382635938	0.962138430867834	-0.0542260221868206	-0.0444574327029359
CAPN7	0.0152915235227595	0.0520538003988251	0.768938379307716	79.635077831411	-0.000532463565968992	0.099903320676521	-0.00532978846311893	0.995747464206321	0.998794345861834	0.176374724928814	0.137954765485184
OXNAD1	0.115667608339689	0.0693204307292631	0.0951980016720576	38.5770086035422	0.161932268319101	0.119563368797412	1.35436354753001	0.175620421281493	0.660881734401418	0.924549231057586	0.962003914949085
RFTN1	-0.152603655814016	0.106039684440504	0.150116993512107	42.7519984408359	-0.238429374956574	0.176125147688164	-1.35374975173178	0.175816229607437	0.660881734401418	-1.07506771886441	-1.06869941242093
PLCL2	0.0122484232915649	0.0420406384345826	0.77078577381564	306.288605422731	-0.0158676387965002	0.074236894540942	-0.213743299670882	0.830747243288009	0.970783853905714	0.153692329847088	0.0601721110039725
TBC1D5	-0.0057647002270224	0.0397975802789161	0.884828893044628	771.674941154158	-0.0265211660091022	0.0728489820437719	-0.364056782470436	0.715815608125385	0.951435082424608	0.0194276808827904	0.00613558297433489
RAB5A	0.0970392855081758	0.0545527422280741	0.0752699488196165	52.2999688363733	0.0890224173554436	0.106942403249926	0.832433297271214	0.405164413920506	0.835323989186218	0.785699063112763	0.592192572037787
SGO1-AS1	-0.364103828384683	0.254549248205443	0.152606097982474	31.5865118190745	-0.545009023548183	0.386227349581867	-1.41110934825878	0.15821237399106	0.650055446116871	-2.65152925796322	-2.62372428294837
UBE2E2	0.0476104396326961	0.0232059897116531	0.0402042305292435	1134.04483848831	0.0437847399235915	0.0483976258851725	0.904687763558372	0.365630825464123	0.817017287045656	0.417270642948231	0.362739267441125
UBE2E1	0.000715789890693119	0.0277582736897715	0.979427596199146	256.296573955855	-0.0338890776450398	0.0542383845922362	-0.624817237825529	0.532091015772145	0.893825535874146	0.0677313928888644	-0.031235735997309
RPL15	0.340572102235823	0.0594930178162284	1.03694431736928e-08	45.6865671125846	0.514368415235963	0.125298950943049	4.1051294632926	4.0408851094153e-05	0.0356873038744047	2.60092273131691	2.74962085640703
NR1D2	-0.487716495782214	0.166964035112772	0.0034881225014927	33.5441965708806	-0.694233202799232	0.290104842632713	-2.3930424480303	0.0167093078155411	0.346895383948593	-3.5729025766186	-3.3806150651168
THRB	-0.148965041100972	0.428217248004255	0.727935874712354	47.1873721248563	-0.171248721844071	0.686670170801254	-0.249390069826749	0.803059065671243	0.965285265748003	-1.04794652987911	-0.727947549444601
TOP2B	-0.0140948956829336	0.0524504876923914	0.788139281606086	63.7675343082094	-0.0246981312814557	0.102009639932526	-0.242115659831682	0.808690544346401	0.966455578599995	-0.0426632034403979	0.015382329633314
NGLY1	0.0145586487364097	0.0459846195577156	0.751548485978248	77.4237121939381	0.0210502995297209	0.0966271396482573	0.217850798505972	0.827545363467501	0.969870317775888	0.170912086768225	0.247426263487998
NEK10	-0.631489694464885	0.255804304660668	0.0135626171084435	47.2155939200865	-0.864159789879508	0.370566734016782	-2.33199505123515	0.0197009515011633	0.365885474281075	-4.64454670495005	-4.24251203149264
SLC4A7	0.0109557721622475	0.0671127039952381	0.870326019860486	427.637822931425	-0.00336872975179297	0.113521154058803	-0.0296749075511336	0.976326323979743	0.995154405609098	0.144057279605412	0.123568734061855
CMC1	-0.0295036574156495	0.0492697740658064	0.549293853636488	73.6422641645255	-0.0214297503457541	0.0974789405327629	-0.219839795433061	0.825995925422894	0.969793587727119	-0.157515687679615	0.0319601216189263
TGFBR2	0.0686801687805827	0.033556862661216	0.0406894875523058	380.459326892169	0.0701367780287771	0.0587971341639213	1.19286048590807	0.232924016697233	0.731549316812576	0.574318352352696	0.496401351114647
STT3B	0.0742510486119236	0.0610501866770853	0.223897442909498	106.808645585197	0.0916123361115737	0.10282500145759	0.890953900441805	0.372953902088259	0.823782342330562	0.615842090543103	0.605329086796445
CMTM7	0.020352123270852	0.0429951666291689	0.635957503889359	180.416939807706	0.00436451133443519	0.0753397099768821	0.0579310875469847	0.953803520414627	0.989877558185883	0.214094981941727	0.162793067034094
CMTM6	0.197391119724663	0.0432511168026216	5.02266793085614e-06	75.8538108102908	0.250495469876397	0.092303008176323	2.71383863674177	0.00665085537178307	0.241549213984092	1.53369281223112	1.4112117526767
DYNC1LI1	0.0218633607471711	0.0631358047354011	0.729124034162495	52.6679687395858	0.0473144146614604	0.114658975027635	0.41265338932305	0.679860579098917	0.936906952169123	0.225359312031414	0.380642386671228
CNOT10	0.0502229344421112	0.0606267861950627	0.407446763554161	53.25442684533	0.0493446675463526	0.113771740584698	0.433716380647422	0.664494409957739	0.933731204071748	0.436743428894834	0.390940179574216
GLB1	-0.00787719703729413	0.0391866414876673	0.840684963531065	102.573488486264	-0.0369690658370398	0.0690783268662512	-0.535176046006717	0.592528128631562	0.916445423536981	0.00368173641199061	-0.0468579674842755
UBP1	0.10432670554657	0.0597191051300007	0.0806448065407706	51.4885727372478	0.151086507261105	0.12521048207908	1.206660215282	0.227563026662828	0.726867439562116	0.840017398980537	0.906992343690327
CLASP2	-0.272150419745402	0.0887292045217153	0.00216072572987967	121.400281070546	-0.434126557117034	0.175191838865089	-2.47800673781011	0.0132118650287359	0.3191023361374	-1.96613496089507	-2.06130928313361
PDCD6IP	0.00207680181364126	0.0443063923137109	0.962613938474937	120.982832256853	-0.0157942854251472	0.077902508502885	-0.202744246991255	0.839334937214023	0.971955407926395	0.0778759848516239	0.0605441719588172
EPM2AIP1	-0.0545837729914555	0.105585503288246	0.605182156553477	30.9321212871142	-0.116210655396475	0.185462710398347	-0.626598495982675	0.530922454460468	0.893825535874146	-0.344455665651504	-0.448784980941038
LRRFIP2	-0.0697471878687189	0.117785980343485	0.553748899289564	66.6056580577464	-0.108085797363944	0.201177907535286	-0.53726474585678	0.591084753586611	0.916445423536981	-0.457479404898891	-0.407574299253161
GOLGA4	-0.0576519233922449	0.0472212468129523	0.222127868725545	330.254430407328	-0.0739825103834034	0.0872953945719064	-0.847496145085443	0.396718634839161	0.829929616050817	-0.36732477750246	-0.234596543994141
ITGA9	-0.0344067888077189	0.141045374919882	0.807276300576972	153.254961339855	-0.0571654761550575	0.223850455875518	-0.255373507869231	0.79843463024634	0.964648596356925	-0.194062220794914	-0.149297645017241
ACAA1	0.163343974153002	0.0827586189659148	0.0484113452349729	30.1087352677333	0.238554589229749	0.153794360969409	1.55112702264292	0.120871246472717	0.600372407827704	1.2799151681874	1.35064554592802
OXSR1	0.101011789404525	0.0466987902301861	0.0305373815903416	72.3105596595829	0.122276970864891	0.089793099308545	1.36176356319683	0.173272514074905	0.660759008166669	0.815308966170511	0.76086540470308
XYLB	-0.0945388102635851	0.0765882490174875	0.217062274477519	35.7272604427253	-0.124719943432364	0.147887696488096	-0.843342254927903	0.399037057143058	0.830776514298266	-0.642269037561288	-0.491945557930009
WDR48	-0.156143519459905	0.078495989618793	0.0466801201862467	37.8424803183097	-0.213162801176894	0.148004416023903	-1.44024622307531	0.149797750002175	0.649457182792572	-1.1014528457585	-0.940542991076873
CX3CR1	0.0506750730468407	0.0826722436219077	0.53990043240949	241.300388942132	0.0683581994395149	0.135618737198328	0.504046865880694	0.614228443865862	0.922942709247416	0.440113540190889	0.487380093659379
RPSA	0.181408308704497	0.0835759924014393	0.0299629976306513	58.7845496944245	0.286223418504638	0.146139731802733	1.9585598999935	0.0501643496223795	0.469991595227942	1.41456152948213	1.59243007210876
EIF1B-AS1	-0.177869689692579	0.0673721021794178	0.0082879379470855	77.0754003124097	-0.278138334308092	0.124566270207437	-2.23285431798606	0.0255585529169293	0.393601593476508	-1.26339347846545	-1.27011010506814
RPL14	-0.0317107454605227	0.0615057796654541	0.606152375281779	38.3161357826707	-0.0191972728383528	0.112523066274854	-0.170607444978976	0.864532443512221	0.977360104803929	-0.173966688044567	0.0432836326962272
ZNF621	-0.16824634092386	0.0668204452332134	0.0118061138309695	35.0716266861166	-0.237003351269548	0.119245148606438	-1.98753034433094	0.0468636566813567	0.463585937124451	-1.19166380076908	-1.06146637425459
CTNNB1	0.0279783163671552	0.0433190309144093	0.518365734527459	158.490411255654	0.0233445019419503	0.0790511428944315	0.295308848009011	0.767757958034891	0.960713316727963	0.270938434880499	0.25906285393172
ULK4	0.0197271704684586	0.0744152090981184	0.790935548041391	101.510833903924	0.0122848246007881	0.130332542368402	0.0942575382751566	0.924904579236232	0.988259769675509	0.209436763252113	0.202966262378686
TRAK1	-0.0356371162323506	0.0263768782309228	0.176671706674739	237.333153227796	-0.0854354234863247	0.0592787128034844	-1.44124963997705	0.149514169016037	0.649457182792572	-0.203232728042525	-0.292687695174095
NKTR	0.0343932359252113	0.0407159613297543	0.39827200351702	214.71016437188	0.0369568917381507	0.0749741535081462	0.492928429450493	0.622063158703411	0.924101182731797	0.318753402768098	0.32810724346523
SNRK	-0.0833038037417997	0.051642002415316	0.106722406799089	65.8008531684687	-0.151631683282865	0.092654200261556	-1.63653329104152	0.101728024143392	0.567625781096584	-0.558526525875152	-0.628446545418706
ANO10	0.0804090814152481	0.0445145415759706	0.0708628474123385	106.779803389077	0.0919356539455199	0.0774679538990228	1.18675722435312	0.235323395918327	0.734805011199869	0.661742298344146	0.606969010630858
TCAIM	-0.0987088132442722	0.0517853052010453	0.0566351211161702	71.5825661891478	-0.146759947295791	0.0995697517857731	-1.4739410781253	0.140497456341698	0.633374768615374	-0.673351042067853	-0.603736259992571
ZNF445	-0.138818177355367	0.0655082664241635	0.0340825197915087	37.0104920004304	-0.216221851859359	0.129808284441807	-1.6657014826838	0.0957728865322209	0.563610665303956	-0.97231472190941	-0.956059023903221
ZDHHC3	0.0682278178831454	0.05300729696384	0.198045458375342	52.942191606505	0.0741203835348352	0.100921218242011	0.73443805798195	0.462681798825873	0.863214938981453	0.570946658687773	0.516606885515732
EXOSC7	0.0298984462451156	0.0742148357529551	0.687048666164291	33.2703688340576	0.0638765651687511	0.137267050203674	0.465345216306262	0.641684259230512	0.92609633118201	0.285250531489629	0.464648471440941
CDCP1	0.0315758198706768	0.0852660654283673	0.711143282668032	44.7184055673736	0.0130754800020282	0.151201202398993	0.0864773546411647	0.931086957003035	0.988259769675509	0.297753192718014	0.206976602982159
LARS2	0.0283830251507199	0.0666485685314667	0.670209144401695	49.3813048937726	0.0258382631152811	0.11735595508634	0.220170021165706	0.825738743418609	0.96972384646262	0.27395501791242	0.271711640840765
LIMD1	-0.0897084871756931	0.073168627353839	0.220179388745735	73.7864606172552	-0.153722985902531	0.120787489082371	-1.27267308121373	0.203134073623777	0.692084624231238	-0.60626519663327	-0.639053993109117
SACM1L	0.0540513638385291	0.0534501610838233	0.311897789024204	69.1821507279152	0.0547476425798629	0.109965778894067	0.497860726586612	0.618582210187916	0.924101182731797	0.465279442011285	0.418345001096272
CCR1	0.150983132972622	0.0697462630399645	0.0304069345612422	30.1244549918896	0.218422013192664	0.131180568287097	1.66504853611118	0.0959030729004349	0.563610665303956	1.18778100831921	1.248529646881
CCDC12	0.0203643145447256	0.0521853754096124	0.696366260229947	56.929576597305	-0.00345145162376366	0.100418765362159	-0.0343705841365011	0.97258164006539	0.994262238782412	0.214185852195593	0.12314915445557
SETD2	-0.0723513207912106	0.0296507090629343	0.0146823391421141	248.086101445241	-0.122347835973727	0.0580007625102374	-2.10941771588144	0.0349085416427011	0.430041657472772	-0.476889863742074	-0.47991381965028
KIF9-AS1	-0.0233574479114357	0.0982353343938947	0.812059231736735	46.9924911148984	-0.00801201881758227	0.177664981246093	-0.0450962185197567	0.964030615542072	0.992314519764668	-0.111703607354246	0.10001717083344
KLHL18	-0.0379962575557299	0.057866759540855	0.511427665205138	92.9749558619147	-0.069847587559653	0.101210438447784	-0.690122369104138	0.490117237157123	0.879301706922587	-0.220817089872602	-0.213623502051593
SCAP	0.0569607417874214	0.0624244726814046	0.361518967877567	35.2070070614477	0.122981225409517	0.12626213789916	0.974015072576523	0.330049055427036	0.794432750007983	0.486965109608546	0.764437505255436
SMARCC1	0.011451333753737	0.038197462966972	0.764335020360965	135.090945811371	0.00990506330162521	0.0714887998888984	0.138554057656847	0.889802549711033	0.980479571786458	0.147751053372792	0.19089570249933
PRKAR2A	-0.000256718734561702	0.0499139363234242	0.995896316203367	76.8865246040427	-0.0132068813994957	0.092710966966529	-0.142452202060018	0.886722831484808	0.980479571786458	0.0604825929208935	0.0736679315706322
ARIH2	0.0598507816943128	0.0383217523998008	0.118335918623948	95.0250150756457	0.0967327628144674	0.0811110406017647	1.19259674264816	0.233027342177089	0.731549316812576	0.50850663699502	0.631300774438762
WDR6	0.0864433599103639	0.0702475080789888	0.218489676847592	32.2884638153978	0.117324773875992	0.12873710283538	0.911351671677886	0.362110108907863	0.815537833704756	0.706720077076608	0.735747007194091
QRICH1	-0.0180166805469121	0.0680135938740559	0.791087862875721	41.3476897098979	-0.0365298973274647	0.121861085856827	-0.29976671445701	0.764355106374647	0.960183914392176	-0.0718950613984159	-0.0446304290358526
USP4	-0.026663579596278	0.0343382341351488	0.437454838524174	129.761043956821	-0.0540236570409628	0.072371880317222	-0.746473033506456	0.455381715583865	0.859044796071396	-0.136346563343365	-0.133361796425988
GPX1	0.241111422578671	0.0915704735784272	0.008461702634697	99.6221250429483	0.360950200758839	0.155716859316395	2.31799050111484	0.0204498373063395	0.373207407874282	1.85957139232573	1.97145720399305
RHOA	0.021589367855236	0.0661263531018698	0.744056229899746	90.8071138445567	0.0129009014567738	0.111691469024293	0.115504805957632	0.908045011371193	0.985423791667322	0.22331704771138	0.206091110481341
IP6K1	0.0517567928900989	0.0593187830716533	0.382925053809113	58.0300850941359	0.0572745770842649	0.102011874486375	0.561450099536353	0.574490738858309	0.909519847370329	0.448176369210127	0.431162048863762
UBA7	0.0203497995780993	0.0871935993507729	0.815461378878325	31.9391470908236	0.0150865487719001	0.15025233199615	0.100408083997569	0.920020352100557	0.987900486384495	0.214077661803361	0.217177090744012
RBM6	-0.0329506107935913	0.0316729287769165	0.298182024255673	350.32646776401	-0.0618326201221566	0.0584225516664275	-1.05836904343376	0.289887226927596	0.767693687016106	-0.183208288122181	-0.172970204420683
RBM5	-0.0157066741678007	0.0548862494672318	0.774749647931238	105.855004639861	-0.0338550378906073	0.0955715135724184	-0.354237749567019	0.723160715322841	0.954648186926841	-0.0546769373303358	-0.0310630804900947
GNAI2	0.0361333658598818	0.0597264857496011	0.545191879487134	124.08491100827	0.0387420144275345	0.107328776856535	0.360965768568484	0.718125036991439	0.95222515785958	0.331723831499668	0.33716169372534
RASSF1	-0.0612531286181719	0.0509576737966852	0.22934828624324	62.4820380290354	-0.147240449018245	0.104533095481495	-1.40855341880037	0.158967260839104	0.650055446116871	-0.394167126915573	-0.606173447627755
MAPKAPK3	0.0714071314395136	0.0681964354878531	0.295062630179955	34.2223400680817	0.0660859450406866	0.12198876973094	0.541737941832242	0.587999048011471	0.915007800869062	0.594644348772047	0.475854827326224
DCAF1	0.0850702002210098	0.0754932309197959	0.259802248856868	37.5562954235175	0.113158737879232	0.13375772075047	0.845997802925587	0.397553969930216	0.829929616050817	0.696484939152149	0.714616153870218
RAD54L2	-0.0796172519591763	0.0646147409532029	0.217880347190076	49.1741743795326	-0.151821756731306	0.117575055998394	-1.29127522366121	0.196608258815082	0.686302747877275	-0.531048027741728	-0.629410630741758
RPL29	0.187513994402435	0.0739507695274315	0.0112235704220384	33.6118783851082	0.262932036665656	0.142312056527238	1.84757386747013	0.0646640130316782	0.516586013994441	1.46007155699479	1.47429216505931
WDR82	0.11876212461607	0.0714617940980452	0.0965334749337539	42.1276800262414	0.158060567771089	0.130333476787675	1.21273959436058	0.225229396659488	0.723114267024281	0.947614866572375	0.942365981801688
DNAH1	0.0318514171032819	0.0831782696687103	0.701772002958758	30.2162292001029	0.047145869690375	0.14769979893041	0.319200635557995	0.749574375047667	0.957867462808235	0.299807415332602	0.379787497499542
NISCH	-0.169863701212539	0.0706663665625837	0.0162282295078516	32.7555190630897	-0.267718137303263	0.155823939397073	-1.71808092093641	0.0857818563251609	0.55050843136422	-1.20371913982142	-1.21725706810779
STAB1	-0.0335524635166713	0.133744876359695	0.801915276160434	145.978970658653	0.0045716224960557	0.205407104028492	0.0222563991526873	0.982243428694058	0.99644320266789	-0.187694325455415	0.163843570577833
PBRM1	-0.0338958599427294	0.0302630887802659	0.262696857947752	228.161056868205	-0.0705894490001824	0.0658408695005834	-1.07212206545293	0.283665209205222	0.764051518805295	-0.190253903784665	-0.217386351268128
STIMATE	-0.15372024295534	0.0816812946590108	0.0598425878278456	42.5349610292393	-0.260301466084231	0.148557120249523	-1.75219784583208	0.079739793945242	0.542461433500639	-1.08339043870881	-1.17963843211841
SFMBT1	0.0120854586980385	0.0437393581116577	0.782312843950146	106.79425515171	-0.0137990336396298	0.0829910679230982	-0.166271310695946	0.867943442501593	0.978983642733581	0.15247763857376	0.0706644332471878
PRKCD	-0.0587524107034912	0.0518780010807664	0.257419631468013	106.963190055943	-0.102518316245281	0.0913830144460914	-1.12185308032007	0.261924912943381	0.747662495722493	-0.375527493837674	-0.379335074485684
TKT	-0.20877767575322	0.0961697140251075	0.0299364968194073	33.3820676813925	-0.308971053352507	0.17648088028849	-1.75073386333657	0.0799917634960152	0.542461433500639	-1.49377272914584	-1.42649897549808
DCP1A	-0.0899109125222664	0.0594533789515106	0.130459410718949	75.0761438389561	-0.134725319690778	0.10629225569179	-1.26749892373565	0.204976948203574	0.695206829385676	-0.607774017025863	-0.542694552497303
CACNA1D	-0.442105138867315	0.157134871236994	0.00489993931330406	195.711283953503	-0.691613537857943	0.252894895561013	-2.7347864666216	0.00624207543762551	0.233625159318152	-3.23292862270411	-3.36732767257504
WNT5A	0.184961554004147	0.138176679803073	0.180705050411011	86.7149407821369	0.245967326468122	0.223930956941846	1.09840698145187	0.272026815201467	0.756267920239414	1.44104639937985	1.38824422808879
ERC2	0.15894606127425	0.534512584591684	0.766186824061361	86.8443297697107	-0.112643596315854	0.749574917563546	-0.150276635032021	0.880546366185806	0.9803176279312	1.24713438876112	-0.430692241874738
CCDC66	-0.192375656684731	0.0659819620355256	0.00355028629308931	66.5838320445275	-0.293497707394054	0.113471717573077	-2.58652740675261	0.00969484601032786	0.28660671799146	-1.3715167900099	-1.34801549524685
TASOR	0.0550417257006836	0.0428470485498691	0.198928776551389	79.3268113271704	0.0550762531460912	0.0876461287847194	0.628393448858103	0.529746227603308	0.893825535874146	0.472661314879285	0.420011770581952
APPL1	-0.00437832211940948	0.0437007082744461	0.92019442671186	77.6837992292212	-0.0251011466511665	0.0938838636186935	-0.267363801229081	0.789189067666879	0.963580273990707	0.0297613451003461	0.0133381661476292
ARF4	0.27468864861268	0.0847981023991825	0.00119812789070543	33.117929501886	0.368153549124686	0.148144295957602	2.48510107490098	0.0129514655988174	0.31830097812084	2.10984639110644	2.0079938296674
DENND6A	0.0412771881369071	0.0504857404241031	0.413585098433644	89.8497957803467	0.0264584011020795	0.0861370766446566	0.307166230068719	0.758716848296681	0.960183914392176	0.370064405340007	0.274857087699551
SLMAP	-0.0633414259023274	0.0429896487784391	0.140640217740048	125.98942511201	-0.102489943747354	0.0755763958549966	-1.35611049703924	0.175064013486988	0.660881734401418	-0.409732695069309	-0.379191164281212
FHIT	-0.10757593427096	0.0531319749086855	0.0428989044430819	954.968106836874	-0.196946963124968	0.0905518963800539	-2.1749623254533	0.0296329397287486	0.407235981600445	-0.739444015379436	-0.858293462828573
PTPRG	-0.207612952392112	0.48965311451266	0.671565765868263	52.2347564109506	-0.247465050670044	0.763447193264118	-0.324141673259689	0.745830777950865	0.957452592894466	-1.48509121574488	-1.114529918526
ATXN7	0.0623049515642957	0.030689052279551	0.0423360892765534	170.494023181136	0.0600042839905144	0.0541136171211621	1.10885738530771	0.267491710070568	0.751029580247613	0.526799314317307	0.445007593236875
MAGI1	-0.55117247890297	0.199598912345432	0.00575541014268411	61.0494414086597	-0.824723621437525	0.313454986843577	-2.63107513376103	0.00851152166663559	0.276370799546452	-4.04588524892422	-4.04248498140203
SLC25A26	-0.00382088323773949	0.0497729526504933	0.938809495103944	76.8560097480043	-0.0352155994115846	0.0889744750381339	-0.395794405041349	0.692256704631076	0.943339250363025	0.033916334416288	-0.0379640832563304
SUCLG2	0.0924152360008912	0.0320703637434381	0.00395611716289407	252.227642847209	0.100237492015136	0.0562185750836522	1.78299595580259	0.074586961655185	0.530367236873234	0.751232726208534	0.649077365600437
SUCLG2-DT	-0.286970123949891	0.21860099563501	0.18926463294042	33.6433365489251	-0.469518531634696	0.337242622020452	-1.39222773450689	0.163853446780084	0.653680593623068	-2.07659677950845	-2.24082348391264
TMF1	0.0128971297936649	0.0570020510264341	0.821001311907091	53.4070306644945	0.00203383978998533	0.105760916108556	0.0192305424803407	0.984657192728452	0.996444626614572	0.158527601791759	0.150971498859887
UBA3	-0.0417733383579123	0.0525362576874311	0.426535850629224	84.540556624208	-0.0469879673395912	0.100746159530006	-0.466399588419016	0.640929506053153	0.926087498234511	-0.248970365316004	-0.0976755644232867
ARL6IP5	-0.0862379045874102	0.0614118252571143	0.160242726035663	55.774480730764	-0.224447162064594	0.139540405841576	-1.60847433910587	0.107731331875128	0.578539671614189	-0.580396470843621	-0.997779216341637
FRMD4B	-0.0104095910089489	0.0620319456768636	0.866732625777425	493.737973855899	-0.0198483659505317	0.107230859374365	-0.185099383389599	0.853151085234144	0.97593422280794	-0.015194000896571	0.039981176100956
MITF	0.0890018904900738	0.0771545588230682	0.248683382725072	199.871628995592	0.0926641150967628	0.12524764437034	0.739847168883816	0.459392734219081	0.862032245896517	0.725790629154636	0.610663891268237
FOXP1	-0.0412616479060169	0.0708666776712123	0.560402814692865	629.974021658961	-0.105916283368351	0.114526895431737	-0.924815808278689	0.355061726208374	0.810459796834105	-0.245156371655702	-0.396570149970575
RYBP	-0.0404647203289173	0.0898726096340381	0.652533573866585	61.266622819179	-0.0526550946897444	0.15701026691508	-0.335360838015918	0.737352905884958	0.956540622666024	-0.239216302390156	-0.12642021206842
SHQ1	0.145704767930673	0.0757318100040512	0.0543599372240962	31.120499042791	0.18518483213056	0.122619150379725	1.51024396725212	0.130981183519854	0.617660420177369	1.1484375913526	1.07994493026583
PPP4R2	0.0774377142685105	0.0440600958859262	0.078824521755135	81.2711333146495	0.104978069842521	0.0843619346962728	1.24437722084578	0.213360762544893	0.707786074937489	0.639594581070731	0.673122394212478
ZNF717	-0.0288354417211687	0.0712850167598932	0.685838348847199	40.9310891964835	-0.0809827687881628	0.138400845679755	-0.585132037238764	0.558458938528979	0.904065503432977	-0.152534999818383	-0.270103062347615
GBE1	0.0370359859534547	0.0960028172156639	0.699659461005297	129.235929990745	0.00532722448451282	0.166601319201585	0.0319758841649204	0.974491282709319	0.994290045427624	0.33845170242592	0.167676114224055
CGGBP1	-0.0531130288138808	0.0569008147914672	0.350597078420295	55.5357637557512	-0.088434253327013	0.101810938511461	-0.868612495081336	0.385059117788248	0.827067598685111	-0.333493160980141	-0.307898277501307
ZNF654	0.0926636679180921	0.0586897290725968	0.11436503651097	93.2879068066473	0.127621772370426	0.108385286515436	1.17748244686562	0.239002999546003	0.739325997964703	0.753084466364543	0.787975160054815
PROS1	0.00483313607348132	0.0927828607994182	0.958456320981527	52.0030680039355	-0.0275681786242552	0.159305271804542	-0.173052519304444	0.862610145876875	0.977360104803929	0.0984209087480165	0.000824954353686401
ARL13B	0.138877187928756	0.0736112612409884	0.0592101560798862	38.1472485697821	0.173201478225103	0.139437324016849	1.24214574143846	0.214182794493467	0.708595304589384	1.09754677104111	1.01916329182074
NSUN3	0.00389948281037832	0.0636747924600453	0.951167592326953	47.4546476509108	0.00430182331029527	0.120736733077119	0.0356297806032862	0.971577561904487	0.994262238782412	0.0914617254894582	0.162475102560361
CRYBG3	-0.031672449276695	0.0695159299543321	0.648667383965723	51.8528922677304	-0.0803091824526918	0.123893431367117	-0.648211786262683	0.516847979777842	0.891447390853592	-0.173681239289775	-0.266686516243147
ST3GAL6	-0.150193005860912	0.0622453181588297	0.0158252698122905	214.800149963028	-0.246414140255017	0.111154338881657	-2.21686479119244	0.0266323323852868	0.393601593476508	-1.05709942650271	-1.10919951959192
CMSS1	-0.0102028252630616	0.0563097267237257	0.856217525272178	166.009195385665	-0.0296534389174662	0.0973998504913911	-0.30445055888548	0.760784654246541	0.960183914392176	-0.0136528284141445	-0.00975184561448725
FILIP1L	0.189702970589966	0.113217963831639	0.0938253111671899	34.6794674506013	0.243993006356497	0.179158815637268	1.36188110804715	0.173235409191968	0.660759008166669	1.47638755677722	1.37823013586165
TBC1D23	0.0766588770073247	0.0562846693859176	0.173202610181538	44.8431156509827	0.0802971360312364	0.101011096696046	0.794933810815454	0.426652005281382	0.847104610471372	0.633789351824091	0.547936439826074
TFG	0.0715822912967762	0.0530984212356207	0.177624346191321	50.6944028542778	0.0272554112782479	0.104360645387995	0.261165606794753	0.79396479971594	0.964273908639479	0.595949940038532	0.278899660817822
SENP7	0.00283797239948808	0.0556510171596555	0.959328806332279	119.839024496813	-0.0178108784982941	0.102889041929986	-0.173107632884891	0.862566825356009	0.977360104803929	0.0835495317745225	0.0503156639776693
PCNP	-0.0230865196242668	0.0545618353767966	0.672203487823228	50.1200443333712	-0.0341835620646643	0.100239219925825	-0.341019833254484	0.733088650958482	0.955584262520216	-0.109684185717921	-0.0327294117797773
ZBTB11	0.0985157602075277	0.0636777773873685	0.121839623090346	35.0455467621265	0.10361139029418	0.121894974658197	0.850005429548796	0.395322067587343	0.829929616050817	0.796704281447528	0.666190359755937
RPL24	0.133300729965472	0.0645238727076455	0.0388366621627169	33.1175161746418	0.20392445251099	0.114069440557312	1.78772203593418	0.0738208647083387	0.530367236873234	1.05598145505736	1.17499551790164
NFKBIZ	0.218079324261459	0.123272656319503	0.0768803444256606	51.0542351124324	0.302842032022813	0.207216285592178	1.46147794878843	0.143884322787504	0.638429714594691	1.6878967467663	1.676722547011
ALCAM	0.111726924161326	0.131723493771201	0.396330584586758	278.145322211221	0.155944313548696	0.208229034671489	0.748907633340949	0.453912879180334	0.859044796071396	0.895176503038422	0.931631975277454
CBLB	0.0353583735438237	0.0693816869766574	0.610316919364751	69.0537739463333	0.0251826345429948	0.122074988265287	0.206288240538424	0.836565763684466	0.97127800803132	0.325947261369663	0.268386179609345
BBX	0.0233403504067245	0.0509168338845814	0.646664051191551	222.255609113199	0.0133565815910116	0.0860284272156008	0.155257767964743	0.876618108107974	0.978983642733581	0.236368368731615	0.208402398738733
MORC1	-0.00229503308933408	0.129790957358884	0.985892113871174	32.4964951729738	0.0216202515650261	0.21587089244904	0.10015362108224	0.92022236582332	0.987900486384495	0.0452895831666437	0.250317158542444
NECTIN3	0.0132510901431316	0.136690162051288	0.922772033742698	37.8540514155774	0.0480858106508975	0.222896152394218	0.2157319008623	0.829196733388304	0.970530337503666	0.161165920571919	0.384555040215292
CFAP44	-0.193621330737831	0.0915306599103379	0.0343983141894552	29.6676897096757	-0.283286597145478	0.166307718714825	-1.70338814899651	0.0884954540285168	0.558977191391687	-1.38080168661825	-1.29622298238705
USF3	0.0724577356115989	0.087536433578942	0.407815637792769	39.3656055929117	0.0722185745408643	0.156036965855551	0.462829907931687	0.643486291772861	0.926582463601273	0.602475250515428	0.506960582187369
NAA50	0.0330418738868593	0.0619378803405044	0.593709693161126	56.8365053773001	0.0374574849610702	0.108492893296353	0.345252890055697	0.729904259877382	0.955584262520216	0.308680738273471	0.330646338657078
ATP6V1A	-0.0708686259712859	0.077813638036614	0.362428093882109	58.6662125556942	-0.13024793236964	0.136312994715849	-0.955506352429184	0.339321694448283	0.799792027599618	-0.465838282415107	-0.519984471540073
ZBTB20	-0.123690991738726	0.0485683122034522	0.0108733590024432	609.283374640548	-0.208882222502638	0.0855991806295569	-2.44023623785147	0.0146776600242464	0.327111668631274	-0.85956102516491	-0.918831157531185
B4GALT4	0.0227175472733451	0.0775841660663605	0.769666126952556	29.5501552204384	-0.00439648447835648	0.13930035350402	-0.0315611868007902	0.974821996404362	0.994290045427624	0.231726173057401	0.118355784774613
ARHGAP31	0.0131334242289386	0.0419930178764624	0.754468653103817	267.542312273073	-0.0158207513721034	0.0757011925312044	-0.208989460312425	0.834456466404223	0.97127800803132	0.160288872643619	0.0604099321097995
TMEM39A	-0.046722524611328	0.109053019774432	0.668331816968346	33.699478070579	-0.0878432528025886	0.184659804154253	-0.475703162390501	0.634285867646038	0.924101182731797	-0.285860178139866	-0.304900620878642
POGLUT1	-0.0118842373964181	0.0693655466070996	0.863966125531642	30.6266623759519	-0.0489508127897308	0.125757240992596	-0.389248463176866	0.697092356263703	0.947040221841435	-0.0261855915196925	-0.107631455187695
GSK3B	0.0135799028430515	0.0339676101404235	0.689311370542065	181.663005390997	-0.00194282033687368	0.0628449977430896	-0.0309144785845316	0.975337743201653	0.99460918363513	0.163616795995284	0.130801192620356
HCLS1	0.0554675970894797	0.049093222122057	0.258542696997443	289.918744977648	0.0712100045300152	0.0852483379702628	0.835324256466506	0.403535163600647	0.835228745955727	0.475835637892262	0.501844941088088
GOLGB1	-0.0576155545376026	0.0614859361216985	0.348731516529878	151.36801688546	-0.0656146749709108	0.10812287382582	-0.606852857764512	0.543948565934389	0.897368714258516	-0.367053694505846	-0.192153439115253
IQCB1	0.0865798569630167	0.0391213695197079	0.0268901282727501	112.217248409667	0.143119080069365	0.0771020455361892	1.85622935259467	0.0634208739688285	0.515675862469596	0.707737486902293	0.866580178387808
EAF2	0.0491323032120819	0.0820399568435122	0.54925117087714	68.5560171733398	0.0818569246116257	0.134528675527566	0.608471943179524	0.542874508777717	0.896708005056363	0.42861417695814	0.555847956609437
SLC15A2	-0.0704717674792889	0.0672933231647684	0.294992274120146	110.634247475058	-0.142801628022276	0.118005221465283	-1.2101297404394	0.226229112754036	0.724968195969305	-0.462880213201764	-0.583658981725469
CD86	-0.019701952402723	0.0392436460719003	0.615638087807105	302.042225698445	-0.0772611555848157	0.0753979438568035	-1.02471170475883	0.305499238553434	0.778073548012854	-0.0844565937665456	-0.251226398106288
KPNA1	0.0840004850467531	0.0360565456336229	0.0198226716456644	108.853694060496	0.0801536074475214	0.0652803177601624	1.22783727465915	0.219508059940526	0.713771390477817	0.688511589487659	0.547208438087101
PARP9	-0.189129237892263	0.100586951783108	0.0600731720549204	106.100591534653	-0.301137524234956	0.170212344552507	-1.76918733495303	0.0768626170451236	0.540684951753574	-1.34731891676976	-1.38676596432871
PARP14	-0.306911468310524	0.0937911241955836	0.00106681255135323	251.86817268023	-0.464063759256068	0.156366582720113	-2.96779370107944	0.00299945570796486	0.180830281559961	-2.22523383280428	-2.21315593731977
HSPBAP1	-0.0314356158221148	0.0464276013870555	0.498349520139088	118.356338716417	-0.0572755791469346	0.0837497998326064	-0.683889146737225	0.494045167943563	0.880197477626195	-0.171915950742822	-0.149856106387639
SLC49A4	0.0770922104548985	0.0733285999784698	0.29310922308612	88.2403025300978	0.0865136710913316	0.125882916978193	0.687255055476026	0.491922015837295	0.87963119643798	0.637019294879939	0.579467778162987
SEC22A	-0.089395380156698	0.060581436849191	0.140045044851108	86.0830158120364	-0.133474742744054	0.108282366052168	-1.23265447191787	0.217704704673768	0.711828889658002	-0.60393138684452	-0.536351410466843
HACD2	0.20539834313906	0.0779629667091348	0.00842456819692061	38.5873501275991	0.332536845477723	0.141631384215946	2.34790366075009	0.0188794037472338	0.356428040427723	1.59337635572114	1.82733976397301
CCDC14	-0.044466505934352	0.060190679014848	0.460052342217341	42.1945784601228	-0.0485233756602914	0.115138658645437	-0.42143426222913	0.673438004663724	0.936076716872831	-0.269044462897113	-0.105463420323285
ITGB5	-0.0276128478042668	0.0765697698096942	0.718381022688515	121.906743959328	-0.0585151325064108	0.128997859560245	-0.453613204946885	0.650107247528114	0.931465761142707	-0.143422135916165	-0.156143334881723
HEG1	-0.0285041510531245	0.12261484422501	0.816173756888442	35.2024732646332	-0.0265411835236696	0.204343844648571	-0.129884918086547	0.896657476826088	0.980479571786458	-0.150065654332343	0.00603405068691301
ZNF148	0.0280762192370031	0.032128847764254	0.382192731827587	273.081113324165	0.0311275098271167	0.0607304071889726	0.512552299052736	0.608264527729731	0.9212264412418	0.271668174752607	0.298539612694226
SNX4	-0.163144208059991	0.0641337224095615	0.01096497138024	48.3442924490447	-0.256649262535975	0.120173751748626	-2.13565157783226	0.0327078240019326	0.425773562093585	-1.15363396784035	-1.16111382562265
OSBPL11	0.0302062200204278	0.0453428381024341	0.505299886862563	113.454071738977	0.030495017083293	0.081653407407554	0.373469008232372	0.708799407298719	0.949260719471625	0.287544588811784	0.295331500376294
ZXDC	-0.0669151466770825	0.0356976520731186	0.0608619360339286	118.279423831115	-0.117419963445481	0.0675328325356501	-1.73870929200986	0.0820859107605143	0.547574449603811	-0.436370183277491	-0.454918800002323
CHCHD6	-0.178437460544127	0.0988189220955819	0.0709650024585735	43.6794973833378	-0.261596699413663	0.166239092390368	-1.57361722596135	0.115575968394371	0.590861157338023	-1.2676254793173	-1.18620807902633
MGLL	-0.176366237261347	0.129775900888557	0.174144664728499	61.763723106799	-0.225157032885568	0.215089752554736	-1.04680502074719	0.295189514286899	0.769887108035708	-1.25218717586582	-1.00137980361658
KBTBD12	-0.0408834516093299	0.13396025040006	0.760220750107505	121.186955631487	-0.0752249137332458	0.211020152313407	-0.356482131723239	0.721479531175433	0.953922288205	-0.24233740508603	-0.240898228131059
SEC61A1	0.109755032460328	0.064435788981597	0.0885074323805588	40.0600254627396	0.123246218020469	0.119072685857073	1.03505028994144	0.300645425885087	0.773381176870189	0.880478588667446	0.765781593496223
EEFSEC	-0.0324914612007161	0.0460733089253976	0.480678167821558	94.3639310427955	-0.0994479831075019	0.0858110026667714	-1.15891878683304	0.246489290319274	0.743450448400952	-0.17978591893419	-0.36376181509947
ACAD9	0.0592298175466127	0.0653222064156799	0.364547867494887	30.9597250030171	0.0826932316034511	0.129890064338121	0.636640162008001	0.524359258503153	0.893205455149785	0.503878148591866	0.56008984995643
CNBP	-0.00557361798898104	0.054854322245058	0.919068118441956	55.0837232775075	-0.00376052698077039	0.108637813532493	-0.034615267543521	0.972386527056676	0.994262238782412	0.0208519530023627	0.121581470921387
ENSG00000290993	0.0779648282681809	0.0443342223100728	0.0786505916527555	77.0504830801403	0.0793497779787678	0.0844795289771987	0.939278177085771	0.347587939998891	0.805920149938351	0.643523537426184	0.543131276340335
MBD4	-0.0489196716954533	0.057878055071019	0.397988191428899	61.9431880558384	-0.0683873389970833	0.105603445093644	-0.647586250017134	0.517252592894805	0.891447390853592	-0.302237081438653	-0.206216869411824
PLXND1	-0.238474624873736	0.0632768687019319	0.000164067878146167	64.4631178537049	-0.359493309975123	0.114789520011782	-3.13176072117234	0.00173761427838644	0.152134335838013	-1.71512525830949	-1.68275657747607
TMCC1	-0.0851114203587488	0.0378339340919951	0.0244740088551999	241.572625593259	-0.153819156727799	0.0616748904320746	-2.49403210366797	0.0126301120574982	0.31830097812084	-0.57199998095285	-0.639541788126816
ATP2C1	-0.12902057149573	0.0583626678176576	0.0270587299441973	335.536829595297	-0.20823744410397	0.100170117051556	-2.07883798315614	0.0376322444408029	0.44242969683066	-0.899286181907602	-0.915560730252293
NUDT16-DT	0.0191920597960675	0.0763372775786672	0.801496075358925	77.0250958028534	-0.00530221013975029	0.132128024091378	-0.0401293380129816	0.967990012282103	0.99330071244558	0.205448201995011	0.113761787959063
MRPL3	0.0168276938716345	0.055218983612915	0.760560584586229	54.4431572506898	0.0184826685475251	0.100363662049852	0.184156976439783	0.853890309995051	0.97593422280794	0.187824897489294	0.234402796163949
ACP3	0.125505747272167	0.0991303334293007	0.205488722528173	38.3611798975039	0.197343011535131	0.170038613943085	1.16057762974464	0.245813707110588	0.743450448400952	0.997879892942416	1.14161331380431
DNAJC13	0.092831883040811	0.0314101290598359	0.00312186970553804	155.215300244433	0.117639673989491	0.0712554307204458	1.65095730669319	0.0987472928590457	0.563723905208975	0.754338293574412	0.737344234898123
ACAD11	-0.0601755141689073	0.0757918145391349	0.427219907985071	37.3106169904704	-0.0659341887562721	0.138632132750093	-0.475605384179795	0.634355538837542	0.924101182731797	-0.386134898324009	-0.193774068158948
NPHP3	0.0441499317896888	0.0480987759287973	0.358670510129816	64.8873957194602	0.035629114853748	0.0935354911845638	0.380915462168737	0.703265978762449	0.948807019663839	0.391477011416191	0.321372530031893
CDV3	0.0935433967116586	0.0565520239767842	0.0981047036437381	43.0238486841105	0.139380331860638	0.106175342483355	1.3127372947489	0.189271485947898	0.676659331431918	0.759641712115404	0.847616602442967
TOPBP1	0.0826234485282003	0.0670508675004554	0.217855616032817	39.462135050176	0.124586554313555	0.124598905702119	0.999900870810268	0.317358482964383	0.784418692823782	0.678247554791858	0.772580010417222
RYK	-0.0011856729290037	0.046494665645287	0.97965513710281	95.7587196493947	0.00315792843469534	0.0867380013493208	0.0364076689060126	0.970957299332235	0.994262238782412	0.0535584351704642	0.156673070400045
MSL2	0.00627783727323294	0.0678524221885933	0.926283365785607	57.4724534217297	-0.010606503095234	0.116403890916553	-0.0911181147959865	0.927398738992195	0.988259769675509	0.10918929654277	0.0868574989619544
STAG1	0.0587722723052448	0.0308194250335127	0.0565221473306902	566.207939388248	0.0614004603598076	0.05429518545673	1.13086381128102	0.258112416998969	0.747662495722493	0.500467737779207	0.452089240658246
NCK1-DT	-0.0857779160185017	0.075509771550411	0.255963129299975	63.1730420803847	-0.179433350755607	0.131592028239893	-1.36355790814698	0.172706747304945	0.660759008166669	-0.57696784816925	-0.76946139934281
NCK1	-0.00940306830371284	0.0469465149165577	0.841251270380527	105.833047164467	-0.0448130270087572	0.0839210662571531	-0.533990200642113	0.59334831388594	0.916445423536981	-0.0076916697459706	-0.0866438918321772
ARMC8	-0.0496799192458575	0.0396008200632358	0.20965399229062	99.4746631220836	-0.0404291461376564	0.0864996128172512	-0.467391064779348	0.640220114171953	0.926087498234511	-0.307903748320477	-0.0644080917218048
PIK3CB	0.0650892073829508	0.0425889283888516	0.126434875971704	80.218616716786	0.0830214389166715	0.0901544834434502	0.920879758229074	0.357113207741119	0.811246288285643	0.547552357493455	0.561754574073283
COPB2	0.133528514851966	0.0592401441739135	0.0241948619309663	39.976699681885	0.154086542218949	0.115582185840673	1.3331340041566	0.182487832127018	0.668842363487027	1.05767929817674	0.922209038579665
COPB2-DT	-0.126653183344065	0.130496719835122	0.331773972789755	37.1080296766771	-0.275288722587679	0.229614810198923	-1.19891535894042	0.230560858955923	0.728860019644389	-0.881640350588141	-1.25565638279093
SLC25A36	0.0259416743115527	0.0520635326202485	0.618294048849142	52.9089314375089	0.0383426155367249	0.103302827647835	0.371167144305451	0.710513043043521	0.949553251225834	0.255757889963942	0.335135873644577
ZBTB38	-0.0344246335886504	0.0549800989818401	0.531230341779644	65.8438862270421	-0.0580508829981448	0.11007126355696	-0.527393627748301	0.597920267712192	0.916891649516452	-0.194195230666586	-0.153788581280822
RASA2	0.0718776092387558	0.060441104615108	0.234354155501272	159.646686398802	0.086132364540515	0.100102212770535	0.860444161588684	0.389544251190157	0.82709044898878	0.5981511551566	0.577533725552062
ATP1B3	-0.00313009794162696	0.0728913714114075	0.965747804865651	72.621040916587	0.000459346055004188	0.129375294846968	0.00355049281663494	0.997167122550242	0.998794345861834	0.0390652496056245	0.142985394995417
TFDP2	-0.113801319518615	0.212995790891918	0.59314156447866	43.496932186336	-0.189884532252628	0.322515605313081	-0.588760758005178	0.556021773644621	0.903305088197341	-0.785846248955493	-0.822471594993183
XRN1	-0.0693518972436901	0.0385848559326559	0.0722742902933085	142.051801473002	-0.117790279069886	0.0747911146857867	-1.57492343261292	0.115274119136276	0.590861157338023	-0.454533022115605	-0.456797104738271
ATR	0.0207122653964683	0.0357287139939205	0.562110715723617	141.724727528908	0.0182449432988898	0.0642729985808315	0.283866377821854	0.776512783628443	0.962138430867834	0.216779377905771	0.233197012689154
U2SURP	0.0285914242000623	0.035223743057476	0.416958711201398	111.081055651747	0.050099116206798	0.0775913695434357	0.64567897823678	0.51848727745922	0.891447390853592	0.275508364569683	0.394766873341784
SLC9A9	0.00662988711720975	0.04286853608268	0.877092320806372	1243.68799070854	-0.00460578427461303	0.0768912237810323	-0.0598999996115186	0.952235280206036	0.989877558185883	0.111813374963746	0.117294180098404
DIPK2A	-0.0228764315735841	0.116199728997271	0.843927984918332	34.8740970935098	-0.0353088850710621	0.190669131121432	-0.185184066573287	0.85308466598175	0.97593422280794	-0.108118249729785	-0.0384372442153748
PLSCR1	0.0525240919027477	0.0714666332482271	0.462372589262098	152.082412878002	0.0348282930635364	0.127599976250737	0.272949056002158	0.784892376444502	0.963580273990707	0.453895595666195	0.317310623749594
HLTF	-0.100988078017374	0.0819108773051461	0.217612358500524	30.255565102072	-0.181199671010038	0.168725918071981	-1.07392908618067	0.282854465901247	0.764051518805295	-0.690340027034364	-0.778420480408934
HPS3	0.00773515308296608	0.0483756951241177	0.872961811837885	116.524062035578	0.00662815611149733	0.0869224029079457	0.0762537146898345	0.939217248902833	0.988259769675509	0.120051710017149	0.17427466388027
ANKUB1	-0.0458619441277211	0.13650118616876	0.736884425847209	42.0275725806225	-0.10268823185808	0.222304303801269	-0.461926422935468	0.64413408486317	0.926970771377788	-0.279445658391651	-0.380196915788609
RNF13	-0.109051010586721	0.0305530420349097	0.000358024110455307	267.360041151982	-0.167630898845846	0.0567362953197113	-2.9545619413682	0.00313113291556274	0.182761246250049	-0.750438810564553	-0.709597327030131
TSC22D2	0.120661943301197	0.0576636891264781	0.0363927675754118	156.725260780098	0.137949673433243	0.102644161521677	1.34396025441847	0.178961239758774	0.66272428892543	0.961775569383921	0.84036005607386
SERP1	0.145638710972182	0.0681769956130368	0.0326642950524863	33.4230984934106	0.193293451586487	0.128726910414848	1.50157764964265	0.133206219098441	0.624388233498715	1.14794522175694	1.1210732470916
EIF2A	0.0893767637190077	0.0644775955478015	0.165695685790273	36.4611043936489	0.167450306739836	0.125364546110638	1.33570703946917	0.181645047589959	0.668842363487027	0.728584826531731	0.989992357822534
SELENOT	-0.019749433659681	0.0683941427765539	0.7727657043614	36.5105819173998	-0.0520281707186223	0.130417166947075	-0.3989365199118	0.689939979181787	0.94175270543661	-0.0848105054183079	-0.123240345526387
P2RY13	-0.00431512231423305	0.101907531390927	0.966224862443063	53.5436123058935	0.00361636715448045	0.174187218287916	0.0207613807145305	0.983436004818888	0.99644320266789	0.0302324182958344	0.15899835067926
P2RY12	-0.0467557366552256	0.0788657879727054	0.553280233292108	499.998136861543	-0.081881108401082	0.129683003005535	-0.631394296117488	0.527782744588943	0.893825535874146	-0.286107731175889	-0.274659595851019
MBNL1	0.0365727622347951	0.0214995826246141	0.0889257633089382	1121.86085201124	0.0260958711114308	0.0438010413688693	0.595781979055363	0.551320884039354	0.900441803612575	0.334998965874505	0.273018273041238
DHX36	0.0674627314421673	0.0376805479126828	0.0733918538623153	100.832932770076	0.0739813568139836	0.0726004797137554	1.01902022005464	0.308193367202468	0.778369912869241	0.565243924105441	0.515901718001889
SLC33A1	0.124244483634947	0.0738391804685108	0.0924455247107537	33.6193322567253	0.188023458688209	0.129592039037205	1.45088741627276	0.146811212490134	0.643363299897487	0.988478796051691	1.09434293390228
GMPS	0.110413862914156	0.0691049419851082	0.110093980995379	39.3974836864533	0.19160620258272	0.123823949064185	1.54740826819697	0.121764828737346	0.600616655230592	0.885389321640485	1.11251522905067
SSR3	0.262326074416594	0.0815826828592642	0.00130234414487676	33.1360077242046	0.373347069671022	0.148343569803749	2.51677285483247	0.0118435155995684	0.309374261598651	2.01769931383692	2.03433626189422
CCNL1	0.14281562506605	0.0342913248631378	3.11660859815441e-05	121.596262471663	0.177413181070372	0.06876422797624	2.58002141944608	0.00987941871745233	0.286620059003957	1.12690275026155	1.04052577527896
RSRC1	0.115894015409054	0.0319260090716571	0.000283331726369828	216.477043889269	0.141713591578505	0.0637812895053039	2.22186777153071	0.0262922430011953	0.393601593476508	0.926236804323824	0.85945129827927
GFM1	0.0611010340061428	0.0613624002353266	0.319376191843799	37.6475100358226	0.0674740496969261	0.109030640148449	0.618854017595954	0.536012532921462	0.893901173099976	0.517825658628966	0.482895533626409
MFSD1	-0.00844625210722036	0.0585862561668046	0.885367961154012	111.910713210998	-0.0227880987070688	0.101461786091582	-0.224597846981519	0.822292139961651	0.96972384646262	-0.000559836634802755	0.0250703443803258
IQCJ	-0.818984664161226	0.444537630786684	0.0654270089295196	48.1489302825693	-0.947259031039158	0.610980161114194	-1.55039245351554	0.12104734874211	0.600372407827704	-6.04208035661654	-4.66400571940976
KPNA4	0.0524113426457026	0.0428552252748314	0.221334965559878	100.168541155292	0.0834997161020368	0.0804457879154731	1.03796256169151	0.299287485220432	0.77289084882814	0.45305519508811	0.564180478472566
PPM1L	-0.057154652682068	0.0705490551392737	0.417859381805722	94.9944529783944	-0.110797844892406	0.113929950884005	-0.972508493444462	0.330797641564621	0.794432750007983	-0.363618264455279	-0.421330272215437
NMD3	0.0506994852377516	0.0906061692554183	0.575780369270957	32.3825402688855	0.0659549825849651	0.151733745510742	0.434675769473414	0.663797788652158	0.933731204071748	0.44029550165025	0.475190563156414
PDCD10	0.150635999626283	0.074140837051064	0.0421784877707949	40.0903062062717	0.222423101070821	0.128722755548703	1.72792370799322	0.0840019032261571	0.549671243946297	1.18519357605951	1.26882385488953
GOLIM4	0.0628768970691322	0.0563613006939336	0.264591644449059	53.3009510122462	0.0481226992727631	0.100183005061026	0.480347931702084	0.630980011619674	0.924101182731797	0.531062431835728	0.384742145669629
SEC62	-0.0324974680096977	0.0641387199011979	0.612383070492009	53.4807514223294	-0.0342518998884255	0.130015134018951	-0.263445483842159	0.792207237294828	0.963580273990707	-0.179830691963058	-0.0330760330119258
GPR160	-0.0943750232668703	0.1026964835564	0.358111081813266	29.9901386550824	-0.158803202587875	0.180810273866516	-0.878286389329359	0.379788320171116	0.827067598685111	-0.641048216330804	-0.664821728605162
PHC3	-0.0306085004855462	0.0348374492442794	0.379613251328654	191.031765319301	-0.0652534961495718	0.0618684132817985	-1.05471423442452	0.29155603965491	0.768961410665962	-0.165750870588745	-0.190321477820791
SKIL	0.13044702889785	0.0524828144529401	0.012936270636656	176.443023456948	0.158478213982172	0.0878984440470244	1.80296950304819	0.071393004332182	0.52515787523139	1.03471078694153	0.944484355439014
PLD1	-0.119315931756892	0.0942851749521779	0.205699584850756	156.110587713773	-0.198255856680063	0.162774716470561	-1.21797697442722	0.223232722853784	0.72009617586364	-0.826950584668426	-0.864932396757799
FNDC3B	-0.041713414347677	0.0647891986261556	0.519683829970186	319.449609071243	-0.0706075979015851	0.110184887956041	-0.640810180156053	0.521646017983708	0.893205455149785	-0.24852370895513	-0.217478405627195
NCEH1	-0.159226697891671	0.0955304036184379	0.0955612158066155	46.0415517128087	-0.209610200186881	0.164981592619178	-1.27050658718466	0.203904237947833	0.693618578958656	-1.12443397223598	-0.92252358594053
NAALADL2	-0.0756007170311718	0.104331376984925	0.468684511526705	289.7119577067	-0.12941610673182	0.173984791676702	-0.743835742679743	0.456975853622752	0.860427269705204	-0.501109930020647	-0.515765308393744
TBL1XR1	0.0684440842667718	0.0258264740294488	0.00804555422000023	389.18073560724	0.0808763941367469	0.050795245870056	1.59220400947845	0.1113388726358	0.584316615010098	0.572558646195127	0.550874536874137
LINC00578	0.366773387625444	0.285828781916152	0.199424595882844	76.146579010993	0.504600769454348	0.46309398524899	1.08962928806567	0.275876476232925	0.75964332040554	2.79621958705771	2.70007767183268
KCNMB2-AS1	-0.0442184861741789	0.136575120583533	0.746114613019672	123.29448049259	-0.13120887507254	0.21165058292128	-0.619931555403943	0.535302849620503	0.893901173099976	-0.267195794841211	-0.524858538716504
ZMAT3	-0.0148717501731632	0.0823943814368456	0.856764205194581	191.045192258739	-0.0344685517259071	0.135900312165102	-0.253631144599816	0.799780533301924	0.964648596356925	-0.048453653681823	-0.0341749285096439
PIK3CA	-0.00208980070389544	0.0396553021407463	0.957971616527506	111.540802405388	-0.00151162809234658	0.0809704564005338	-0.0186688844245741	0.985105250559577	0.996523673482326	0.0468193264206991	0.132988274076344
GNB4	0.0452969305868869	0.0456233767132679	0.320785612363977	240.70641149417	0.0415542752532668	0.0832589800199592	0.499096616885113	0.617711320790571	0.923928799827995	0.400026411008625	0.351425965820743
TTC14	-0.0119007208223491	0.0512003359150916	0.816200610884178	120.670750452007	-0.0366126674987603	0.0985290478551788	-0.371592624670186	0.710196181175239	0.949553251225834	-0.0263084542421994	-0.0450502536246459
FXR1	-0.00953495502885439	0.0874963014478289	0.913221906158875	96.1058978860697	-0.0208675166765852	0.145974721259771	-0.142952947582275	0.886327341819122	0.980479571786458	-0.00867471551456865	0.0348118677887124
ATP11B	0.0798368275519231	0.0505160672536957	0.114009697089094	108.757252437846	0.0930456055304626	0.0902831370194387	1.030597834792	0.302729451872085	0.775082246751349	0.657476882410118	0.61259887656487
DCUN1D1	-0.06508891375348	0.0616442120454628	0.291022871060973	58.2465769201381	-0.0876014374941239	0.110911636829829	-0.789830895999943	0.429626532938045	0.847108602176515	-0.42275796759699	-0.303674091914752
MCCC1	-0.0717735920396475	0.0515157160552498	0.163548191141269	86.8947242378977	-0.118866841235368	0.101622455614	-1.16969069992629	0.242125462091768	0.742062322842668	-0.472583639563621	-0.462257613776245
MCF2L2	0.553358429196194	0.202881873255871	0.0063818050157141	39.0910270102934	0.840109913897632	0.35813106101456	2.34581695180993	0.0189854288888121	0.356428040427723	4.18697089582631	4.40183793640156
B3GNT5	0.141866279099391	0.0596482795464437	0.0173888925691271	167.949676652002	0.191305483466478	0.0990372980555458	1.9316508752004	0.0534026119279294	0.482253941329222	1.11982659809795	1.11098992981131
KLHL6	-0.11687625146577	0.0753177384418494	0.120715854028738	113.358159541592	-0.207349422353898	0.131894501492811	-1.57208541680716	0.115930743087738	0.590861157338023	-0.80876590850526	-0.911056530729347
KLHL24	-0.177510614248582	0.0895053335758279	0.0473405573832258	77.650270128746	-0.328489716772527	0.193417275713532	-1.69834734545144	0.0894422237399031	0.560070527454336	-1.26071703323982	-1.52550100383564
YEATS2	-0.0652574264297752	0.120315014478036	0.587551208196343	71.6139024478613	-0.100651625687118	0.199541060565248	-0.504415609509132	0.613969351220642	0.922942709247416	-0.424014012685753	-0.36986689792257
PARL	-0.0418384102404771	0.0447500352656906	0.349821383533776	76.7903005121443	-0.0503848764357907	0.095332062683733	-0.528519734257131	0.597138653819387	0.916700658388746	-0.249455392438645	-0.114905273413356
ABCC5	0.0357482787909542	0.0891391170937955	0.688391275022731	72.7278398680481	0.0265170657296065	0.154218906552706	0.171944324612003	0.863481299478322	0.977360104803929	0.328853503092887	0.275154644811525
EIF4G1	0.0659062682155143	0.0908301746007606	0.468084739946491	29.6599878077193	0.10363204060452	0.160502872668048	0.645670939602754	0.518492484541847	0.891447390853592	0.55364249426254	0.666295101692689
VPS8	-0.0981116247594681	0.0374818401741908	0.00885563537109669	212.57645837942	-0.162479181177357	0.0724330433198707	-2.24316380660459	0.0248862533040236	0.39211486974286	-0.668899770627061	-0.683466926211819
SENP2	-0.130436745061496	0.06809156340206	0.0554150077521839	31.4443224020752	-0.237468725583483	0.145838828370068	-1.62829562084045	0.103462217598261	0.571384705665359	-0.909841932912353	-1.0638268330639
TRA2B	0.122281353945959	0.0360766661336201	0.000700237903346679	133.956830300518	0.142157006787611	0.0701706261261832	2.02587627666282	0.0427774648715166	0.454054805731599	0.973846191201605	0.861700376720376
ETV5	0.0136660633598361	0.0920876511963967	0.882024906941017	174.226966590551	0.00880411670463441	0.151873164747082	0.0579701932154776	0.953772370953691	0.989877558185883	0.164259011740307	0.185311511417802
EIF4A2	0.177393731275082	0.0565515541690597	0.00170773589743613	70.993061247362	0.256060509478028	0.113790230269172	2.25028553745179	0.024430825412995	0.39211486974286	1.3846380223933	1.43943859364857
ST6GAL1	-0.0141320823641135	0.0512825096997082	0.782875940191356	1848.19633135181	-0.0495175659577382	0.0885412800956044	-0.559259657238641	0.57598452390883	0.910031222908573	-0.0429403822811257	-0.11050612503532
BCL6	0.110128355166621	0.169425688347916	0.515685901405442	94.2137690945021	0.146468632313465	0.272810112338251	0.536888574466995	0.591344583655761	0.916445423536981	0.883261228894112	0.883569685253752
LPP	0.0203215254516821	0.0181887334032634	0.263883615501365	756.010903583611	-0.00164799817486263	0.0497925285265393	-0.0330972984025956	0.973596997133616	0.994262238782412	0.213866914585964	0.132296581490478
P3H2	0.10317738560616	0.059144162809726	0.0810707820348756	143.111790741878	0.110113641131591	0.110729347100229	0.9944395412349	0.320008925717065	0.784863186383552	0.831450698253286	0.699170897808714
IL1RAP	-0.0656873124426019	0.0629736533493323	0.296905697092185	150.594329042247	-0.151014291590248	0.11228031407148	-1.34497567840886	0.178633088993018	0.66272428892543	-0.427218259553171	-0.625315028237817
CCDC50	-0.0398568899813717	0.0592318166970481	0.501013054838894	130.427298119978	-0.0716626591011602	0.10461706761587	-0.68499969206066	0.493344115291282	0.87990767452643	-0.234685709561053	-0.22282985805662
MB21D2	0.245584996641582	0.113675651251658	0.0307416360264787	71.1891735807077	0.324886910071374	0.197759132447553	1.64284150142869	0.100415731011316	0.56612997489754	1.89291612848728	1.78853797178148
OPA1	0.0228140707534501	0.0445346404407384	0.608457179448277	98.9044259504514	0.049951693293144	0.0914696452888801	0.546101311920323	0.584996298048041	0.913729380041407	0.232445631354555	0.394019118889489
ATP13A3	-0.0298839707033729	0.0588134830275074	0.611373199844934	157.713026362814	-0.0745775254033486	0.101420482508818	-0.735330019721258	0.46213852982472	0.863214938981453	-0.160350433692429	-0.237614562830691
XXYLT1	0.0470864113317148	0.0739826275724048	0.524481680644419	46.0747680275043	0.0421939092515374	0.130668510343787	0.322908014643512	0.746764906392224	0.957452592894466	0.41336468650453	0.354670299813279
ACAP2	0.00605268824737417	0.0251136746513505	0.80954608470785	374.268878560967	-0.0123402281635671	0.0484494216700494	-0.25470331199424	0.798952257996548	0.964648596356925	0.107511100371496	0.0780637463032249
PPP1R2	-0.0913765471658057	0.0701261679437903	0.192564293103531	44.5010344866762	-0.133185733681969	0.138894150638825	-0.958900954931502	0.33760864367185	0.799569028839232	-0.618698436698091	-0.534885506642456
TNK2	-0.149136279617751	0.0448655110873975	0.000887126477371479	72.4617047593361	-0.239073715312278	0.0915719600862692	-2.6107742488754	0.00903375060187003	0.285757930328831	-1.04922289259992	-1.07196761787034
SDHAP1	-0.0433935262282138	0.0801833964546935	0.58838458943917	44.5539820004147	-0.100515342519143	0.140879788472295	-0.713483059629311	0.475546892124837	0.870652132967916	-0.26104678034962	-0.369175646182253
TFRC	0.215989650370504	0.129562100247772	0.0954996274090038	46.6089146665468	0.301206224931566	0.21969546586635	1.371017029158	0.170369647567059	0.660759008166669	1.67232091778088	1.66842545122542
PCYT1A	0.0170821482798444	0.0528324534164007	0.746447757014829	53.6314524508924	0.0159274719973611	0.0933649573124082	0.170593683710112	0.864543264790569	0.977360104803929	0.189721527563499	0.221442398424424
UBXN7	-0.0736239121676044	0.0521373063082487	0.157915877637259	66.4729873152879	-0.0834498203749896	0.106444711477644	-0.783973381265785	0.43305572959149	0.848827837038555	-0.486375394347036	-0.282616373625822
RNF168	-0.104061245983182	0.0575581950362274	0.0706172379022953	51.171059390901	-0.172663689705779	0.100561729674155	-1.71699204324799	0.0859806258051294	0.550741387257873	-0.713246538373818	-0.735124510557516
PIGX	-0.144292209364173	0.0859432013882359	0.0931666162495581	40.5608763867972	-0.220765384719696	0.155619138410647	-1.41862618553472	0.156008027516448	0.650055446116871	-1.01311658424734	-0.97910460644707
PAK2	0.0278730499811178	0.0341709814339345	0.414675415094116	159.955075595229	0.0379492325640855	0.0658296219278667	0.576476538262191	0.564293123678643	0.905047165651418	0.270153809473669	0.333140567338674
DLG1	-0.0177181469869042	0.0932574544152476	0.84931559514909	125.833140902029	-0.03371885100187	0.161810090611105	-0.208385341572486	0.834928100840018	0.97127800803132	-0.0696698779871563	-0.0303723170946796
SDHAP4	-0.105642090110915	0.0785749322519562	0.178794596533493	37.7521049348979	-0.189455752168482	0.151056887683568	-1.25420134807326	0.20976883001763	0.702524981951119	-0.725029696450673	-0.820296748430807
RUBCN	-0.022072871678954	0.0721062103525949	0.759516252272283	67.9180595999137	-0.0799817980746469	0.12930199799518	-0.618565832815887	0.536202416194569	0.893913786671871	-0.102128745074306	-0.265025966195482
FYTTD1	0.132322772380283	0.071988302016908	0.0660454723349322	31.9773934116169	0.187516808491202	0.136604026144672	1.3727033805915	0.169844577822778	0.660698784927313	1.0486920401071	1.09177311669288
LRCH3	-0.114963278536304	0.0379278790030495	0.00243662735739267	133.904308291011	-0.163748517451837	0.0722577480043333	-2.26617244481543	0.0234408270555535	0.387925096298034	-0.794507157734583	-0.689905218789124
IQCG	-0.104686815712459	0.063934575093792	0.101545799779563	39.3926593619578	-0.177324723668866	0.121553112171082	-1.45882503953734	0.144613268990577	0.640011935486294	-0.717909355459229	-0.758766078966475
ZNF718	0.198091344419249	0.0995074060744355	0.0465117217947929	64.5390368374546	0.281717628761352	0.165269660648081	1.70459373884255	0.0882702199029889	0.558977191391687	1.53891208598548	1.56957592916625
ZNF141	0.0457817008084835	0.079894547340742	0.566626683715246	45.3692766372248	0.0726545356857903	0.145250744812002	0.500200778865726	0.616933709995003	0.923498974532121	0.403639749004328	0.509171852328939
ZNF721	-0.0284397772737083	0.100866439655838	0.77797816559722	71.6823573508145	-0.0635839550783997	0.175222709224053	-0.362875082573324	0.716698201090692	0.951435082424608	-0.149585830670061	-0.181853277469051
PIGG	0.00489576112221226	0.0713236685842679	0.945275012148304	37.2236684810425	-0.0100642307401345	0.139969623041796	-0.0719029638104355	0.942679131377561	0.988259769675509	0.098887697874042	0.0896079979029405
PCGF3	-0.0058953082538838	0.057761009864287	0.918706033025545	48.6507650371936	-0.0290600056739885	0.118424622372189	-0.245388206370273	0.806155859863381	0.966455578599995	0.0184541661639039	-0.0067418498210781
PCGF3-AS1	0.0125031875253847	0.0725695962105466	0.863207684636874	78.3703561144777	-0.00318095383772397	0.134867069845669	-0.0235858452427565	0.981182962871662	0.996375684071786	0.155591269272401	0.124521165894185
GAK	-0.0813483017109894	0.0491466910058541	0.0978810521956734	169.043305071733	-0.138891033863127	0.0877653598569555	-1.58252679746883	0.113529359780331	0.587787171069656	-0.543950775398296	-0.563823773472241
CTBP1	-0.0103848421355403	0.063788417971783	0.870674825858388	32.8181191843349	-0.00985669697777638	0.126623151545859	-0.0778427709107095	0.937953123382152	0.988259769675509	-0.015009529902574	0.0906606449505303
MAEA	-0.0656229195892897	0.0726733387784615	0.366533967196357	38.8837201654055	-0.0907231251796289	0.131403792243214	-0.690414817037475	0.489933361468249	0.879301706922587	-0.426738293719546	-0.31950783042701
UVSSA	-4.51234745166705e-05	0.0612341867994956	0.999412038890855	39.2518816811277	-0.0225542455635961	0.133469089592147	-0.16898478615923	0.865808608185647	0.977673792246483	0.0620597632147151	0.0262564878696983
NSD2	-0.098104651920647	0.0484335659743989	0.042810830035905	71.3258845478606	-0.141955420359024	0.0927067180226323	-1.53123121373328	0.125712258976399	0.609660935471101	-0.668847797089232	-0.579366870464881
MXD4	0.0995471295198024	0.0510526314145513	0.0511889649607624	84.150187027049	0.136020446254172	0.0977415572628588	1.39163371306198	0.164033344508235	0.653866250507217	0.804391812070533	0.830574682980329
RNF4	-0.00817895560555089	0.06039024987396	0.892267925380686	42.9157006285255	-0.00349759578214708	0.109817706749262	-0.0318491059928328	0.974592385560354	0.994290045427624	0.00143251471553379	0.122915103323195
FAM193A	-0.070132847736906	0.0297595177339333	0.0184404844117252	190.867556164269	-0.119563811668247	0.0645927396236606	-1.85104103595646	0.0641636497611651	0.516586013994441	-0.460354002786832	-0.465792768057124
SH3BP2	-0.0187855741005018	0.0443482573481826	0.671863274321217	77.0719096382162	-0.0578578826781847	0.0858254531962145	-0.674134310085258	0.500225928156673	0.883672027669188	-0.0776261731046726	-0.152809650360468
ADD1	0.0427979626737685	0.0656971960826997	0.514760716234624	120.567093507911	0.0497676902913403	0.120130369579055	0.41428067245385	0.678668566788258	0.936906952169123	0.381399821939734	0.393085823919092
HTT	0.106655210841792	0.0361421578574373	0.00316755344103698	136.543913583117	0.134162122432535	0.0711783032126131	1.88487385027691	0.0594468713597149	0.500804141368869	0.857373408656035	0.821148943948355
RGS12	0.016071348824458	0.064779826525244	0.804063319569698	211.927285078151	-0.0157168487932509	0.109362503013794	-0.143713323672453	0.885726849652754	0.980479571786458	0.182187318745649	0.0609369439156051
STX18	-0.0220041913999521	0.0542051273826748	0.684784490776519	89.6223438266468	-0.0648310966849011	0.104244934292177	-0.621911243218714	0.534000231708599	0.893825535874146	-0.101616822001028	-0.188178994861214
STK32B	-0.0141126492643377	0.0750488366461146	0.850840427272478	132.099257224183	-0.0609490878314766	0.128927352321324	-0.472739777355963	0.636398844047219	0.925070718162915	-0.0427955335369867	-0.168488776210321
KIAA0232	-0.00822741067248117	0.0477169629237436	0.863106494466426	142.959500258232	-0.0288340360759117	0.0859399441160028	-0.33551378666236	0.737237546565744	0.956540622666024	0.00107134456393722	-0.00559569303406797
TBC1D14	0.029520666592865	0.0708206472616558	0.676797632340221	373.602850123501	0.0249517219120624	0.126262661657999	0.197617582145131	0.843344277526359	0.97294521001603	0.282434670467916	0.267214950906891
SH3TC1	0.0489791789421961	0.0657019420394264	0.455984400917349	181.762049412731	0.0451700664780916	0.120571366305457	0.374633446250059	0.70793309514364	0.949260719471625	0.427472832630882	0.369765882729994
SLC2A9	-0.0640366308115892	0.089479889447321	0.474205090120131	129.962894920707	-0.109545090365779	0.151153707440722	-0.724726453757277	0.468619862845496	0.866895493830816	-0.414914552785655	-0.414976085124026
WDR1	0.0456635537711817	0.0556981729440886	0.412307696731634	44.1116678482078	0.0451651789853659	0.105613639447123	0.427645323291586	0.668909362928997	0.934917495999424	0.402759114922564	0.369741092523671
ENSG00000287778	-0.118521911146402	0.0840892111383014	0.158693810948203	91.3106870761751	-0.188086565290768	0.144704071581068	-1.29980147231307	0.193669020772362	0.684613705008573	-0.821032183097045	-0.813351996367107
RAB28	-0.0105217742387805	0.0512878334982526	0.837453787265039	79.8256069620051	-0.0234718686114094	0.102021355659367	-0.230068189740374	0.818038782804823	0.968615448121002	-0.0160301824703821	0.0216021454576238
BOD1L1	0.0308482259908896	0.0401203936599592	0.441957778148273	201.332342777047	0.036186878014751	0.072795724614017	0.497101693906117	0.619117340176014	0.924101182731797	0.292329916918156	0.324201601012984
CPEB2	-0.200708690346266	0.118880146629078	0.0913482668023471	30.1914352266458	-0.241330787960212	0.21990530633758	-1.09743048942048	0.272453251275476	0.756267920239414	-1.43362882950262	-1.08341587974371
FBXL5	-0.00336664738294668	0.0637430365639585	0.957878573588817	80.3655062356841	-0.0350534809022625	0.117451075540446	-0.298451765903082	0.765358384691965	0.960183914392176	0.0373020780119406	-0.0371417902074385
TAPT1	0.0241994167013452	0.111970905701066	0.82889236864701	86.8601027249565	0.0153495722113193	0.195346373436879	0.0785761820977907	0.937369732882286	0.988259769675509	0.242771602150032	0.218511191007051
TAPT1-AS1	-0.0172275358406481	0.110667994596559	0.876294220061027	82.3181343886649	-0.0465564259212651	0.195358533220896	-0.238312732767208	0.811638546485168	0.968458309255846	-0.066013003416676	-0.0954867118975485
LAP3	-0.186042555587364	0.116955008970323	0.111672827712003	93.5055762474049	-0.286424219921163	0.19244747699918	-1.48832410997201	0.136665439618631	0.630358090733914	-1.32431167342832	-1.31213754642591
MED28	-0.0366877385732859	0.0674089169240961	0.586265003363386	38.1377408630408	-0.0708533978830914	0.12768395466688	-0.554912307250694	0.578954643355536	0.910990455678126	-0.211063765211297	-0.218725145540211
LCORL	-0.0690064797135918	0.041630599168078	0.0974001774590395	188.09500299316	-0.129052374473676	0.0780654005151254	-1.65313152333948	0.0983040989778419	0.563723905208975	-0.451958379057342	-0.513920395627272
PACRGL	-0.179446827919934	0.0996222106236855	0.0716598142919622	31.2898568387266	-0.294163603213831	0.184837856681517	-1.59146837393103	0.111504207395838	0.584316615010098	-1.27514901382529	-1.3513930337289
DHX15	0.0748693967563059	0.0442714611991668	0.0908093862796772	78.8245255423242	0.0748984355404851	0.0792774950372328	0.944762892739092	0.344779940202291	0.802960850834049	0.620451080008897	0.520553299522361
CCDC149	0.137643458976869	0.067562673111391	0.0416229154581719	55.4799740306457	0.210249985974998	0.123610612799901	1.70090561977351	0.0889607111927157	0.559197906381904	1.08835090978633	1.20707971494822
PI4K2B	-0.050487871281349	0.0795434898966397	0.525610822772615	30.7566098290724	-0.0845346284247258	0.14630164310545	-0.577810519624824	0.56339205225432	0.904858402750893	-0.313925990732423	-0.28811870721136
ANAPC4	-0.107877413693817	0.0532293843077946	0.0426980616379421	51.9297602832395	-0.183450243066542	0.102192130304756	-1.7951503948441	0.0726297413853863	0.529515312962739	-0.741691156406254	-0.789835770161058
RBPJ	0.0283250408895415	0.0791111989903132	0.72031274372606	209.290311153876	0.0364342583394592	0.13342492680565	0.273069352269761	0.784799905060844	0.963580273990707	0.273522819883881	0.32545635669937
STIM2	0.129542180801606	0.0562798083918934	0.0213491425442143	93.8256740414027	0.177814099849354	0.0978131720163473	1.8178952403224	0.069080145938088	0.521978448668355	1.0279663091233	1.04255930449475
ARAP2	0.0345387847538005	0.11062196567374	0.754870622551845	95.3771531370893	0.0445788567194425	0.188068326956738	0.2370354298398	0.812629304324609	0.968458309255846	0.319838281931755	0.366767164835243
C4orf19	-0.233219396882869	0.0960451206769897	0.0151728251443869	56.7318465552956	-0.31813903869591	0.182114109244213	-1.74692142204802	0.0806509693461116	0.543922562178796	-1.67595429827622	-1.47300057887298
RELL1	0.0841511285954934	0.0853236786838785	0.324006708729606	42.0884060569969	0.097040703259174	0.138438511257709	0.700966099516402	0.4833241717551	0.875690406751569	0.689634443232012	0.632862701501956
TBC1D1	0.039389931337173	0.0351080275008181	0.261877887685366	350.824204904297	0.029733483541732	0.0623791751059449	0.476657209577276	0.633606238031331	0.924101182731797	0.355997335214145	0.291468870869384
KLF3	-0.00520714392450424	0.0406609906644548	0.898099593898599	92.0833296543203	-0.016975340166129	0.0744459293750985	-0.228022409131306	0.819628819413208	0.969281259426666	0.0235835454200089	0.0545536585502527
TLR10	-0.00898872976309413	0.0784466618303902	0.908774887945093	38.3787794766729	-0.0384039907235312	0.141983814667306	-0.270481468704857	0.786789871626258	0.963580273990707	-0.00460330927083445	-0.0541361540699909
TLR1	0.0396604714596445	0.0497886162483253	0.425696682461471	144.622671785155	0.0491914469905264	0.0884487380538504	0.556157703014113	0.578103051241877	0.910990455678126	0.358013863582304	0.390163018480581
TLR6	-0.134990120012854	0.071596200508689	0.059370872925966	70.2124430341515	-0.20695655488604	0.126644232343368	-1.63415696914583	0.102225895310684	0.567625781096584	-0.943781481975902	-0.909063839152629
FAM114A1	0.194126462948694	0.0563436866516721	0.000570217716507085	62.765677746412	0.239622285143659	0.10918445353515	2.19465571686465	0.0281883035502454	0.406491918549568	1.50935899830029	1.35606108380837
TMEM156	0.00322587648686185	0.0628436952326343	0.959061173243555	261.05846529928	-0.0302358120683122	0.100130690468916	-0.301963483190985	0.762679900473073	0.960183914392176	0.086440857427695	-0.0127057427099183
KLHL5	0.0277259324060279	0.0451433815820206	0.539099749928691	284.789648057375	0.018897750036132	0.0805564189641831	0.234590244689679	0.814526781897753	0.968458309255846	0.269057237324172	0.236508161086391
RFC1	0.0489190197254085	0.0629386848512284	0.437011972938773	57.7252708314196	0.0835497174327184	0.118757380969227	0.703532839397729	0.481723748842774	0.874774644657822	0.427024423107924	0.564434093848298
RPL9	0.293899224865846	0.0676833286131624	1.41018673521345e-05	48.3728607170046	0.419214582055378	0.12540371857466	3.34291986569599	0.000829018360727925	0.097138288924743	2.25303650882098	2.26698419803271
UBE2K	0.0193881565254866	0.038734490971052	0.616694999745908	244.352719290594	0.0214256958230841	0.0704047999181811	0.304321521373307	0.760882950544927	0.960183914392176	0.206909850693047	0.249330338253447
PDS5A	0.0381961062357612	0.0273907837002228	0.163170433329272	225.594122737599	0.0524226958291132	0.0609820201330871	0.859641837294107	0.389986505263454	0.82709044898878	0.347098905799589	0.406552470063386
N4BP2	0.188737614177374	0.1009635318646	0.0615721587243979	42.3709222612182	0.280236155795641	0.170998285247255	1.63882436242231	0.101249843830747	0.567346267773886	1.46919206734817	1.56206164269199
RHOH	-0.0925121845118499	0.125548283186361	0.461204213736757	49.5821590049277	-0.135552194748115	0.208335536801198	-0.650643653163523	0.515276544238854	0.891447390853592	-0.627163151296868	-0.54688860544532
RBM47	-0.0980272924656995	0.0415702627647648	0.0183682013809004	574.156162071267	-0.157383377561166	0.0688119768533144	-2.28715094025939	0.022187014431464	0.385598927173649	-0.668271181931297	-0.657620131113373
TMEM33	0.0497990073248632	0.0717562482876353	0.487680714324531	28.8183514253868	0.0956504340668502	0.140465530608904	0.680953068359298	0.495901187140153	0.881802436320021	0.433583597923542	0.625811016301314
SLC30A9	-0.00461280139344201	0.0652458681147635	0.943637514789613	66.9998672937568	-0.0088423168030837	0.117412454780303	-0.0753098708278358	0.939968168002463	0.988259769675509	0.0280136039390258	0.095805756203229
ATP10D	0.0334676918704116	0.0509290009639683	0.511088273017761	132.160583438839	0.030311944870721	0.0909882247985254	0.333141403053423	0.739027547533704	0.957452592894466	0.3118546632191	0.294402926529466
TEC	-0.0319872557610962	0.107592576583864	0.766237604086099	29.9013596173249	-0.043520919979869	0.193247510961473	-0.225208178689275	0.821817327198917	0.96972384646262	-0.176027716405539	-0.080090102059977
SLAIN2	0.0241930975241822	0.0584574905959214	0.678978137168641	65.0403829036311	0.0404090729036865	0.1109768440032	0.364121662195777	0.715767161468106	0.951435082424608	0.242724500818458	0.345617301926826
FRYL	0.0157351955713509	0.0371701996453157	0.672055785707218	203.292108117349	0.00841876182242175	0.0726469565820669	0.115885953362841	0.907742928278299	0.985423791667322	0.179681728947186	0.183356924971596
OCIAD1	0.138931268517932	0.0889982096069196	0.118510327924586	59.0217702978951	0.219147537932547	0.155492646300588	1.40937557592856	0.158724142156963	0.650055446116871	1.09794987221977	1.25220963353335
DCUN1D4	-0.251359787983545	0.0855392340112571	0.00329770469210187	39.5653745185785	-0.387609456595916	0.152976133366532	-2.53379038981983	0.0112836204949551	0.308935702969057	-1.81116756324351	-1.82536652389482
SCFD2	0.055802801898433	0.0421429703142451	0.185459632477203	218.479501721798	0.0579768143917425	0.0896949963423231	0.646377353876827	0.518035002838137	0.891447390853592	0.478334158260416	0.434723917641276
FIP1L1	0.0126555922048502	0.0501699623689633	0.800844455992915	90.5894342929562	0.0213706511098884	0.0913204895283024	0.234018140072115	0.814970895894842	0.968458309255846	0.156727249979348	0.24905114197149
CHIC2	-0.0348157881402208	0.0441532945364108	0.430392176529797	79.6418913969752	-0.033844944965476	0.0906101251975059	-0.373522770128648	0.708759401515417	0.949260719471625	-0.197110784346279	-0.0310118874325398
TMEM165	-0.0278515794075609	0.043920178737122	0.525988906551794	164.89599953355	-0.0495787087014659	0.085096986507185	-0.582614152820557	0.56015307577195	0.904065503432977	-0.145201572718444	-0.110816251580202
CLOCK	-0.0483133798438105	0.0489644371820653	0.323788030771138	85.9216646027717	-0.0999314543692987	0.0915810864025416	-1.0911800492304	0.275193664851876	0.75964332040554	-0.297717956116121	-0.366214064750525
EXOC1	-0.0824882136732	0.0530407091510735	0.119901573920758	79.3470515144221	-0.152236002048946	0.106421173675012	-1.43050482147325	0.152572183006872	0.649979053664799	-0.552447351758219	-0.631511754460796
CEP135	-0.0491037414274129	0.0647987889713678	0.448577937551643	41.446270228611	-0.0814255085760338	0.102211833824797	-0.796634846759587	0.425663133204316	0.846595030484486	-0.303609084352029	-0.272348714935693
SRP72	0.183753643351014	0.0808292109258971	0.0230046819695899	32.0152576855401	0.269898327815626	0.139897790053019	1.92925369095065	0.0536993756845111	0.482253941329222	1.43204298030844	1.50962639563627
POLR2B	0.0217647441859461	0.0521327665369506	0.676322344973655	52.2970811157223	0.0121636619189436	0.0959371422672745	0.126787828274647	0.89910832961757	0.980845108263584	0.224624252508768	0.202351704352694
LINC02232	0.101465915231541	0.0726763423294883	0.162674135718836	503.147915480216	0.135942401556362	0.121500633325292	1.1188616703948	0.263199157172552	0.747662495722493	0.818693889650716	0.830178826808318
CENPC	0.0432266733026717	0.0906950247847013	0.633635797024108	50.5292405026918	0.0395123862348675	0.172521577722942	0.229028662712102	0.81884663852052	0.968723821748062	0.384595307832981	0.341069152441074
UBA6	0.0640399096364806	0.0512302280305288	0.211284398235353	83.5888661902958	0.097425924112482	0.089376027274687	1.09006774057046	0.275683305340552	0.75964332040554	0.539731193471375	0.634816608130435
YTHDC1	0.0299713908555181	0.0425648683651087	0.48134903798523	85.0504820645496	0.0146756869894444	0.0893596137721445	0.164231763880107	0.869548696626873	0.978983642733581	0.285794239664362	0.215093128899176
RUFY3	-0.0276585574876537	0.058854236947649	0.638390633274771	162.585758739	-0.0490967575011879	0.104577000385465	-0.469479496640943	0.638726937002454	0.925361058743001	-0.143762842767361	-0.10837171194342
MOB1B	0.0269087190862662	0.0358271724371715	0.452610450606412	186.779128380408	0.0175060644145228	0.0664017960415825	0.263638417303653	0.792058552761358	0.963580273990707	0.26296596395931	0.229449291512042
ANKRD17	0.0552887821058044	0.0253377476002763	0.0291042410887504	371.050774345224	0.0546293735158362	0.0488108618333653	1.11920526423677	0.26305258016107	0.747662495722493	0.474502802363324	0.417745119999074
MTHFD2L	0.037943968780236	0.0727269798306578	0.60185716955165	35.60412123791	0.0402334739599522	0.15724597844317	0.25586329366441	0.798056398763203	0.964648596356925	0.345219545625219	0.344726633788874
RCHY1	0.138622898275576	0.0790538975627518	0.0795121218211225	38.2230788582074	0.184495773352858	0.147688366569222	1.24922346721456	0.21158335102828	0.704750794899223	1.09565136900358	1.07644990526497
G3BP2	0.0412721084949869	0.0687571268431552	0.548333403135955	33.8995139117394	0.0222120714600408	0.129317675072817	0.171763615820757	0.8636233707152	0.977360104803929	0.370026543148112	0.253318971154105
USO1	0.154778988446198	0.0617757901409973	0.0122279818629019	90.6159772283447	0.230778478561066	0.118659314570182	1.94488295669845	0.0517890667402666	0.480003391734456	1.2160742247707	1.31120377103747
NAAA	-0.0447571010279823	0.0880777316033436	0.611344954324451	32.0786090405658	-0.108683375633624	0.166658512127122	-0.652132160826704	0.514315918560725	0.891056872333298	-0.271210475260086	-0.410605319334589
SDAD1	0.0865969299478626	0.0606510539010084	0.153352493820596	40.1707918211762	0.157442173258203	0.105524911649665	1.49199057167563	0.135701617027715	0.627683988949895	0.707864744027618	0.939229378143383
NUP54	-0.0776629853350097	0.0641951522087287	0.226357498531697	38.6419421996755	-0.115888848844126	0.128435401838626	-0.902312346791551	0.366890968622384	0.817409864057821	-0.516481485631159	-0.447152722587623
SCARB2	0.15222425940261	0.0681541765436114	0.0255141481359608	95.750401150535	0.223031152639806	0.122293334591357	1.82373923636202	0.0681915040492826	0.519574278010291	1.19703200825104	1.27190799735195
SEPTIN11	-0.239599394872718	0.11814127300254	0.0425525658192455	33.6238494357733	-0.328748490128266	0.188549332956274	-1.74356750551064	0.0812345335888688	0.546355168979731	-1.7235089708246	-1.52681354694101
CCNI	0.0427432117493218	0.0390268598887379	0.273417861039806	98.057716454662	0.0636842299817286	0.0852298681364516	0.747205543950522	0.454939498113811	0.859044796071396	0.380991724274511	0.463672914189599
CCNG2	-0.265646829289265	0.142623263678379	0.0625217843172307	33.2413289692894	-0.447049672713524	0.24808855158859	-1.80197622925734	0.0715491455546744	0.52515787523139	-1.91765906560131	-2.12685755500867
CNOT6L	-0.00860760022562838	0.0420015980670243	0.83762285876466	107.762218097896	-0.01739984732777	0.0782642822663486	-0.222321687798208	0.82406347011285	0.96972384646262	-0.00176247916688494	0.0524004849880114
MRPL1	0.103322860431085	0.0582327930731073	0.0760123604748783	53.9222337946671	0.120632575509293	0.11156953630482	1.08123220284533	0.279593836709906	0.763134335176918	0.832535025814887	0.752524747759013
LINC01094	0.00857613300190374	0.0824851102426715	0.917191654314822	180.131709924241	-0.0145736485910319	0.13572733963059	-0.107374451092146	0.914491922384202	0.98735364894881	0.126320132786008	0.0667354525726837
BMP2K	0.056232142664262	0.0570795667308902	0.324548611028259	1088.61906683714	0.0492381644862125	0.0930247743856912	0.529301627564992	0.596596226734255	0.916700658388746	0.481534341013319	0.39039997767867
RASGEF1B	-0.156378844722395	0.172870801762021	0.36567758841919	46.0981461543972	-0.259827988402348	0.273090572499198	-0.951435218083595	0.341383489494502	0.800862798560548	-1.10320689267479	-1.17723687162882
HNRNPD	0.0159622735097661	0.0331758881524678	0.630416429174825	143.383068307831	0.028071788370594	0.0716373934772088	0.391859432735013	0.695162078630306	0.945569554441465	0.181374302678632	0.283040466276237
HNRNPDL	0.0882892220551441	0.0632338170676654	0.162643961684494	125.687918394318	0.1230047108403	0.109113907390151	1.12730552669588	0.259613326514585	0.747662495722493	0.720478603333848	0.764556627412207
SEC31A	0.0644257659637528	0.0357260176454886	0.0713365507409494	128.005549521741	0.074163460078168	0.068405690042982	1.08417092250028	0.278289021580551	0.76145258481648	0.54260725570891	0.516825377175327
PLAC8	-0.010130735784503	0.242719156798638	0.966707154710442	31.1660902433544	-0.0108885218620631	0.373424501430658	-0.0291585630304041	0.976738129081162	0.995154405609098	-0.0131154941465644	0.0854270511211101
HPSE	-0.166381564471169	0.127524694853234	0.191994767471825	42.9699291356303	-0.286423596363414	0.218750330029166	-1.30936303650479	0.190411406125869	0.678479014705769	-1.17776429269326	-1.31213438363343
HELQ	0.0184135980256809	0.0857870551287144	0.830045601045025	37.9294489102414	0.0114657855290403	0.155988648025666	0.0735039740017091	0.941405081835407	0.988259769675509	0.19964577154894	0.198811954901486
WDFY3	0.0352034843084928	0.0323535128625208	0.276556053287894	500.557080267172	0.0364418913594639	0.0630958122150252	0.577564343498313	0.563558285933199	0.904858402750893	0.324792761496912	0.325495072693726
ARHGAP24	0.0523399650046729	0.0535786225128603	0.328627822715851	2693.72486523469	0.0357724996922247	0.090665184362089	0.394556079535009	0.693170532480586	0.944059755764532	0.452523166653015	0.322099802670217
AFF1	-0.053506823420253	0.0374460859780686	0.153032124074217	418.365859302453	-0.10768741534977	0.064946909979583	-1.65808373922059	0.0973005655085853	0.563723905208975	-0.336428392870048	-0.405553636946132
KLHL8	-0.0427084187561675	0.047366143807273	0.367234573675414	83.4560339108446	-0.050699070710332	0.0850743868517444	-0.595938126462	0.551216561804512	0.900441803612575	-0.255940186030084	-0.116498920980419
HSD17B11	-0.0809705618195281	0.0480736429900941	0.0921232034313255	67.6484784605638	-0.146116886543721	0.0866750556799651	-1.6858008962029	0.0918341551216772	0.561457929876429	-0.541135210742087	-0.60047454491356
SPP1	0.106810254436385	0.179771749956315	0.552415998112385	1380.84384511315	0.135432454871558	0.295901251968993	0.457694768002367	0.647171747410671	0.92861664546518	0.858529059078388	0.827592289244081
PKD2	0.0238784030378216	0.0516561296811998	0.643897094251677	205.839234271876	0.0272450503177984	0.0866483012971222	0.314432596022552	0.753192502569004	0.958173598993081	0.24037885850392	0.27884710823889
PPM1K	-0.17138624588179	0.125754735692307	0.1729262692142	49.0763449005598	-0.245206858268854	0.211732985217432	-1.15809474852039	0.246825372836378	0.743450448400952	-1.21506775047957	-1.10307597707092
HERC3	0.0134474830204761	0.0434786517394095	0.757101447565088	154.477801725552	0.00209630820102496	0.0810299242293923	0.0258707905870726	0.979360397980545	0.996018259966524	0.162629776671531	0.151288349418087
FAM13A	-0.003325590876832	0.0559531454753579	0.952605413217272	315.422631551064	-0.0277517764317328	0.0960110087461615	-0.289047858096193	0.772544754370083	0.961356986234386	0.037608101416238	-0.000106285401181662
GPRIN3	0.0507999179782693	0.04823625626528	0.292273155493186	235.167175164901	0.059018043568901	0.0831795760218502	0.709525659921586	0.477998333745945	0.872308826564187	0.441044098451699	0.440005211666625
SNCA	0.0327966074207569	0.0351983960164215	0.351458368707875	202.186877074888	0.018831643399815	0.0721370774437644	0.261053595004531	0.794051176908903	0.964273908639479	0.306852592480767	0.236172856821896
GRID2	0.0888328434708811	0.177893510992026	0.617526031420763	1303.56159124815	0.0814605651213101	0.283607256845676	0.28723018595267	0.773936074615934	0.961356986234386	0.724530601227389	0.553837552892354
SMARCAD1	0.123303838916385	0.0627465609942836	0.0494016099162954	62.0227008788498	0.151725635205838	0.126719029428064	1.19733899391937	0.231174451551585	0.729629046709791	0.981467500492239	0.910234110892013
HPGDS	0.0793187022493125	0.106809058009872	0.457710871550825	79.1328503164826	0.0798825155436317	0.176863129822905	0.451662908055617	0.651511843264344	0.932545668469164	0.653614925220807	0.545833413180249
PDLIM5	-0.0858789666449942	0.0762376165510622	0.259968969647468	63.2935974075573	-0.136124618633343	0.131371846256542	-1.03617801311493	0.300119102247486	0.773381176870189	-0.577721050515285	-0.549792038149033
STPG2	-0.211954070649159	0.130037534154038	0.103113053395037	52.7015067937968	-0.39794037169701	0.236972056832975	-1.67927129052811	0.0930991835589511	0.561457929876429	-1.51744866437357	-1.877766707636
RAP1GDS1	-0.0399173606242022	0.0427521996462968	0.350463108689211	148.502093278837	-0.0697690506243424	0.0806793823037165	-0.864769271059831	0.387165440326566	0.82709044898878	-0.235136440364287	-0.213225149166058
METAP1	0.135536642914678	0.0687817230044472	0.0487773368614581	30.810870720419	0.198475824485251	0.130380548069582	1.52228094929719	0.127938699430942	0.612581487607332	1.07264730798009	1.14735913652668
DAPP1	0.0726033069428022	0.0913471473841875	0.426726066536766	36.3145438719355	0.0886240794575909	0.159564785402068	0.555411265927365	0.578613388486179	0.910990455678126	0.603560297407107	0.59017213349635
DNAJB14	0.121099794513256	0.0509504686884468	0.0174628845815356	100.186644393867	0.162899062209279	0.0930273825772472	1.75108723578256	0.0799308845518606	0.542461433500639	0.965039186558647	0.966907660356866
PPP3CA	-0.159310117635824	0.0412438085979288	0.000112166765680123	311.565437769407	-0.276144003609723	0.0975704747450247	-2.83020047131424	0.00465188460784178	0.211834151163922	-1.12505575904902	-1.2599945156927
NFKB1	0.0465327746961056	0.0569344345973124	0.41375438465816	158.834343173678	0.037301477951214	0.109590381710452	0.340371822499604	0.733576535655618	0.955584262520216	0.409238038038641	0.329855044187867
MANBA	-0.033552972779439	0.0302836533696999	0.267880571676823	307.661775470856	-0.0586401830648189	0.0625070277329995	-0.938137441365827	0.348173782607179	0.805920149938351	-0.187698121353815	-0.156777612888405
UBE2D3	0.0512206346912805	0.0459634162799883	0.265116919403804	208.30792411631	0.062756931428918	0.0821853217009935	0.763602674176298	0.445104055187301	0.856157388224142	0.444179999991906	0.458969495946905
TET2	0.0150217972675463	0.0255859612179023	0.557129213047057	260.219036674468	0.00301165555694407	0.0559734132196388	0.0538051082417716	0.957090439628784	0.991048453115085	0.174364262893438	0.155931149128259
PPA2	-0.0584585667577994	0.0388987995045641	0.132881005150565	112.929625682718	-0.106115789993828	0.0739984712170008	-1.43402678796759	0.151564618519759	0.649855145861597	-0.373337265464572	-0.397582081995015
GSTCD	0.0258109747436503	0.0716890303745888	0.718816634195117	40.3862341055099	0.0174844630507113	0.130780253426999	0.133693448303884	0.893644986149028	0.980479571786458	0.254783692924429	0.229339725668
TBCK	-0.120331068715844	0.0425009029461951	0.00463651435553122	180.994524910485	-0.222099700896808	0.0819596084376754	-2.70986776450622	0.00673100377747854	0.242662584713068	-0.834517123992028	-0.985872488301229
AIMP1	0.219891651191883	0.0715339120060208	0.00211245007980927	30.6281473074853	0.240605445227568	0.138886077602275	1.73239427148763	0.083203387243301	0.549052769386144	1.70140531116774	1.36104784137434
RPL34	-0.0669093130155987	0.0848248870274382	0.430232754037144	41.5712631008256	-0.121265915578595	0.162176090751227	-0.747742253601443	0.454615639420673	0.859044796071396	-0.43632670084034	-0.47442613274709
SEC24B	-0.0191167938382639	0.0335051993405644	0.568296577519696	136.255308439497	-0.0297064423240529	0.0690256159484178	-0.430368377244938	0.666927694791084	0.934689063639746	-0.0800949898967627	-0.010020688037145
MCUB	-0.143330354791799	0.130857975669287	0.273379825645578	40.9355371167687	-0.177966872138856	0.213522746348587	-0.833479688615077	0.404574248375567	0.835323989186218	-1.00594719652949	-0.762023166793386
ALPK1	-0.0944249247124079	0.0720706420943314	0.190137714703513	282.173558860162	-0.15035029019896	0.12605657123959	-1.19272076592656	0.232978750101079	0.731549316812576	-0.641420167373109	-0.621947098623894
LARP7	-0.00367640255580963	0.0524560099235789	0.944125655102197	58.4892631080355	-0.0261478898394133	0.0966763093633213	-0.270468432355504	0.786799899532771	0.963580273990707	0.0349932519215402	0.00802890410673232
ANK2	0.0883905947504206	0.270689866794388	0.744017156306565	49.2233930030242	0.10757983218363	0.482817488647452	0.222816767646508	0.823678117356001	0.96972384646262	0.721234206288095	0.686318981677471
CAMK2D	0.049099136770477	0.0459266632334286	0.285034999820056	343.819952309547	0.0562203430701205	0.0799510705394997	0.703184368773961	0.481940859228705	0.874844884412565	0.428366963828508	0.425814792061552
SEC24D	0.154457475158321	0.0580462943675743	0.00779237638808967	90.9729565493438	0.197018091963391	0.101705524460957	1.93714248078062	0.0527279290392201	0.482253941329222	1.21367775706816	1.13996526567947
USP53	-0.165827109389286	0.109099535928373	0.128520617286881	353.035616052344	-0.277076983396778	0.177153931882569	-1.56404647897087	0.117806653569054	0.596084646490271	-1.17363154376392	-1.26472675013564
ENSG00000291203	-0.0206775177545391	0.0809409947884542	0.798364673971845	91.18070967409	-0.0380442259507863	0.143967197437353	-0.264256209942138	0.79158250061229	0.963580273990707	-0.0917281776963495	-0.0523113650739571
ANXA5	0.016562195816903	0.0782027128500753	0.832274429398573	52.338566218745	0.0119891375477667	0.136680309267801	0.0877166404728865	0.930101893419523	0.988259769675509	0.185845951245882	0.201466486632144
BLTP1	-0.104996753193573	0.0440562690710036	0.0171609063703255	231.118091926671	-0.175553808536095	0.0811335359167935	-2.16376380682008	0.030482481184451	0.407235981600445	-0.72021954042297	-0.749783691884676
SPATA5	-0.0350363929176319	0.0490346148883033	0.474903425874821	168.660849238674	-0.0460336713114219	0.0874969852435875	-0.526117227733805	0.598806759501668	0.916891649516452	-0.198755108994827	-0.0928352103278148
LINC01091	-0.113281560238403	0.191787553442056	0.554747122371117	149.601774021625	-0.179972265570435	0.286987530855004	-0.627108310365454	0.530588240044701	0.893825535874146	-0.781972112566455	-0.772194868260275
MFSD8	0.0747018281867924	0.067269747384602	0.266791479155997	32.7809310497844	0.0567582988162914	0.129079613408628	0.439715438538008	0.66014321948464	0.933212231351608	0.619202072020918	0.428543396417326
ABHD18	-0.0986768757757432	0.0536072223031229	0.0656598951017226	79.2495726119953	-0.165263515770018	0.0997466146448294	-1.65683333071981	0.0975531763027221	0.563723905208975	-0.673112989350542	-0.697589551635096
LARP1B	0.0456334624306114	0.101699592736408	0.653642017931062	37.0176244058339	0.0927770984165856	0.173827879785999	0.533729678638457	0.593528572533862	0.916445423536981	0.402534822712811	0.611236962158906
SCLT1	-0.0934364974529219	0.0362199066770248	0.0098886145845731	166.920613571007	-0.142575155474374	0.0656257289269302	-2.17254966620061	0.0298142277109358	0.407235981600445	-0.634052714477742	-0.582510273890174
ELF2	-0.065234625796885	0.0403943080927909	0.106322392007441	233.69498912514	-0.107642569696174	0.0721780138062067	-1.49134845945176	0.135870032300049	0.627870658215968	-0.423844063317005	-0.405326172054065
NAA15	-0.0406433516409588	0.0378119928072787	0.282428495052295	103.799902397665	-0.0630587175601924	0.0720053419487037	-0.875750546467999	0.381165659974994	0.827067598685111	-0.24054776888349	-0.179189182159729
RAB33B-AS1	0.0535171433092186	0.0749678073473097	0.475308603380909	117.595645928266	0.0694906468679114	0.123451680719134	0.562897535806015	0.57350465828598	0.909420578465364	0.461297515625037	0.4931240623925
SETD7	-0.00621407402314435	0.093194551849406	0.946837641350442	32.8264690206959	-0.0271097171713753	0.173003136976743	-0.15670072603955	0.875480714853585	0.978983642733581	0.0160781776759863	0.00315034993908007
MGST2	0.058821227474752	0.0397998811439536	0.139427933746543	109.703199282042	0.0780029279273202	0.0863052071570597	0.903803263983471	0.366099730703509	0.817017287045656	0.500832635551772	0.536299820513134
MAML3	-0.0577627821881911	0.0317173551775662	0.0685806050015738	1188.83289327178	-0.113404833267938	0.0574956668468626	-1.97240660883171	0.0485632080082727	0.469991595227942	-0.368151087126493	-0.434553367028652
TBC1D9	0.0356903209491826	0.0377452710449283	0.344374372897516	171.821013290113	0.037928132800075	0.0793628623815277	0.477907823154612	0.632715813038709	0.924101182731797	0.328421501987018	0.333033545695361
RNF150	-0.304544364787523	0.195013363475442	0.11836835370832	313.880135399512	-0.446301920735056	0.319081287975999	-1.39870916143672	0.161900215823519	0.653680593623068	-2.20759012302513	-2.12306482796744
ZNF330	-0.022760126526744	0.0675638300059444	0.736216027073548	30.4781077223315	-0.0217600978807327	0.143219830227115	-0.151934950950759	0.879238241419364	0.979981630914253	-0.107251345315864	0.0302845419280725
LINC02432	0.142038617083621	0.204049247960849	0.486366404240228	34.9104325247947	0.171520919083382	0.311963554714421	0.549810759915197	0.582449177779357	0.913729380041407	1.12111115593336	1.01063920591427
IL15	0.130928241696019	0.125426486431538	0.296548139498037	57.1912849708158	0.177462802187195	0.199242916718645	0.8906856269214	0.373097847735647	0.823782342330562	1.03829760892477	1.0407774621444
GAB1	-0.076752897844009	0.0772862709365552	0.320661840759036	188.769211267429	-0.150075934573898	0.127024670247517	-1.18147076691058	0.237415759838778	0.736740171195903	-0.509697954869272	-0.620555519560182
SMARCA5	0.126568361634968	0.0928612843914856	0.172887835632713	48.099495682583	0.16960670840263	0.15733852607877	1.07797316162551	0.28104573344188	0.763839928528568	1.00580031519781	1.00092999909095
ANAPC10	0.0335957841267068	0.0751205096800109	0.654712476167783	56.1133758796656	0.0802633828403477	0.142946526530936	0.561492362131495	0.574461935669745	0.909519847370329	0.312809426106768	0.547765237818593
ABCE1	-0.0029105479162088	0.0735214941510158	0.968421822212496	39.6744286944455	-0.0101102778550719	0.138864628107113	-0.0728067182614237	0.941959924748437	0.988259769675509	0.0407017124357635	0.089374438991667
OTUD4	0.00211553366307142	0.0513864792803031	0.967161109763466	53.8022110624252	0.0107078888462491	0.100439524091727	0.106610310463738	0.915098138639511	0.987413809726532	0.0781646809326846	0.194967772169708
SLC10A7	0.0262275009348837	0.0613591289776607	0.669057040392081	89.7909699936512	0.0372865351612238	0.106206303252255	0.351076480580092	0.72553097208434	0.95512977207977	0.257888359518908	0.329779251779021
NR3C2	-0.0988716921468336	0.105570531110325	0.348991976728664	92.3034144895884	-0.16704717794432	0.193019831231622	-0.865440493230279	0.386797063794607	0.827067598685111	-0.674565094625341	-0.706636593910732
LRBA	-0.0663314290743609	0.0311309590616194	0.0331120258015558	281.720443432315	-0.120845680791301	0.0626397707775548	-1.92921652316459	0.0537039877556099	0.482253941329222	-0.432019319922626	-0.472294629404632
RPS3A	0.169048472039488	0.0699812220285159	0.0157081788635078	42.1453979532158	0.241954334156577	0.134712942334886	1.79607341331092	0.0724828421448873	0.529515312962739	1.32243485698299	1.36788963874029
FBXW7	-0.0131801129836389	0.0461635462472297	0.77525412629491	219.268540390368	-0.0324335235025671	0.0795008318482735	-0.407964580351387	0.683299678907602	0.939117321359598	-0.0358446759444486	-0.0238529142661791
ARFIP1	-0.0782297569625393	0.0528697657841874	0.138961584828971	133.814883495744	-0.120022367498961	0.0918292795357437	-1.3070163253567	0.191207167058936	0.679832298832462	-0.52070603855418	-0.468118642343177
TMEM131L	0.00883742718841298	0.0564410215148066	0.875577373384289	132.328799276623	-0.0457234777966488	0.104372983143086	-0.438077713405642	0.661329949477353	0.933212231351608	0.12826774460313	-0.0912618553045297
ENSG00000287216	-0.159902521977553	0.148146930065346	0.280431331233329	62.4516504107521	-0.236091952417502	0.236028662709074	-1.00026814416394	0.317180759185674	0.784418692823782	-1.12947137086143	-1.05684360203728
ENSG00000290441	-0.212101590062988	0.298653181553395	0.477584064375002	268.451155461971	-0.443943131901097	0.458155199577493	-0.968979796170593	0.332555269750804	0.794432750007983	-1.51854823171361	-2.11110064404989
TLR2	-0.106773193029365	0.104730458128724	0.307963428730691	458.477872559554	-0.195940213617978	0.171179840115619	-1.14464538280696	0.252356084693866	0.744627533896891	-0.733460612728541	-0.853187055638946
GUCY1A1	-0.168918465703985	0.140734965572434	0.230038611384905	54.7167693271343	-0.3135254553845	0.239964572352133	-1.30654893058306	0.19136595069177	0.679903808870833	-1.19667362583194	-1.44959968835579
PDGFC	-0.164775998639721	0.0551648002294065	0.00281750765895304	164.527307192821	-0.240450055956855	0.0958891331204339	-2.50758399968907	0.0121559684996773	0.313687966073252	-1.1657968661375	-1.07894865507378
GASK1B	0.0153745180963822	0.0908448967862618	0.865608493527609	42.550178696311	-0.00417652743496612	0.156295435024603	-0.0267220052480015	0.978681461748124	0.995534275301048	0.176993342642832	0.119471444846934
ENSG00000250604	-0.0865608028380965	0.119174207430627	0.467631345771524	104.425759314955	-0.125353846455602	0.193984475599884	-0.646205558810588	0.518146240011018	0.891447390853592	-0.582803261661152	-0.495160823428438
TMEM144	-0.357045067971741	0.20829845504813	0.0865097569215228	35.1661706575294	-0.579730653689106	0.329063065470329	-1.76176154215454	0.0781095949747013	0.542026041728407	-2.59891528526777	-2.79983838139694
FNIP2	-0.00861678376130395	0.0489467985866352	0.86025947871721	277.855251693273	-0.0446889338683855	0.082859244321168	-0.53933552296432	0.589655361907986	0.915768210147247	-0.00183093060410843	-0.086014470014955
RAPGEF2	-0.00661040570826458	0.048418111030638	0.89140425268676	270.004945824667	-0.0228389998634661	0.0802147972650483	-0.284723026700432	0.775856347757917	0.962138430867834	0.0131240351297928	0.0248121649333209
NAF1	-0.0539452023222613	0.0674103300342395	0.423565229336548	38.5236765820621	-0.117901412853048	0.116526426888105	-1.01179977797022	0.311633796169504	0.780037271834916	-0.339695943294091	-0.457360794459902
MARCHF1	0.111661283996009	0.071142314151994	0.116520280913375	538.062822977916	0.148280283405693	0.120563841717398	1.22989016684839	0.218738236941746	0.713053447153211	0.894687240099367	0.892758692149923
TMEM192	0.106401384762377	0.0751812116852624	0.156990628843983	36.1664905774235	0.0591006523401776	0.158801984751294	0.372165703298593	0.709769479759139	0.949522444545446	0.8554814619642	0.440424217606676
KLHL2	-0.0183129847556151	0.0791093520434655	0.816934537739938	106.447744883493	-0.0301143818809426	0.138314160688726	-0.217724502906933	0.827643771073693	0.969870317775888	-0.0741036278653644	-0.0120898278497505
DDX60	-0.424660664761279	0.130727072979309	0.00116034649949638	44.2167955698345	-0.648569435163211	0.219254615253934	-2.95806514454465	0.00309576692127256	0.182761246250049	-3.10290252313304	-3.14900055749309
DDX60L	-0.18667354171244	0.0952919147871564	0.0501168663206788	99.1932947799551	-0.297852322766302	0.160636082426673	-1.85420559482497	0.063709751973815	0.516586013994441	-1.32901486277231	-1.37010285569799
CBR4	-0.0824392003401708	0.0418262690028504	0.0487249036986751	109.781812259811	-0.153917706094852	0.0873634141422534	-1.76180965002385	0.0781014637612283	0.542026041728407	-0.552082020451467	-0.640041647518808
SH3RF1	-0.178681120889241	0.104105272952668	0.0860979394115676	111.785197562495	-0.287536456903788	0.172934550673716	-1.66268947288791	0.096374610529153	0.563723905208975	-1.26944165354548	-1.31777900429126
NEK1	-0.0578333231406094	0.0572173648248975	0.312128806478125	63.4602977349433	-0.143502517838626	0.129687609458396	-1.10652450483068	0.268499563593168	0.75311977133713	-0.368676879124992	-0.587214015795508
CLCN3	-0.00706741243655362	0.0607398542617696	0.907370849590548	61.8444584902144	-0.0276461829684987	0.116332848393931	-0.237647262576105	0.812154690195656	0.968458309255846	0.00971763823895181	0.000429302861928801
GALNT7	-0.0442880023037556	0.047836682305971	0.354541214808357	89.0535198793853	-0.12105270417155	0.0844762360103029	-1.43297937844657	0.151863730620725	0.649855145861597	-0.267713948104598	-0.473344687706108
ENSG00000288025	0.0709376480227649	0.134822908329362	0.598781028903019	28.9293027595895	0.11249031494292	0.227505809464024	0.494450296491037	0.620988200394887	0.924101182731797	0.591144954228991	0.711225797417105
SPCS3	0.22143206072606	0.0867856296263565	0.0107265549536503	52.7628159158965	0.313052978614344	0.147892727592378	2.11675708272269	0.0342804694587178	0.429297951532111	1.71288708139788	1.72851422977403
AGA-DT	-0.0689631688377294	0.0858244012278523	0.421663834664331	36.5803301661565	-0.119523165990947	0.137180155611707	-0.87128612340448	0.38359794535923	0.827067598685111	-0.451635552228447	-0.465586606169435
WWC2	-0.000700335984723739	0.0328411208275675	0.98298642352748	165.693741575945	0.0050149759354927	0.0678170017974218	0.0739486530305937	0.941051242274359	0.988259769675509	0.0571759973542749	0.166092335712523
TRAPPC11	0.00815332439447667	0.0487243909554593	0.86710600720641	61.8788483254027	0.00521674463829081	0.088910742874055	0.0586739517594684	0.953211807068605	0.989877558185883	0.123168638865662	0.167115741383403
IRF2	-0.0757006382532073	0.0469567715559635	0.10693264312588	111.794228467704	-0.150912936068457	0.0873168843934532	-1.72833624466532	0.0839279585526869	0.549671243946297	-0.501854714110249	-0.624800935544856
PRIMPOL	-0.0664165158540398	0.0641105640372836	0.300216903893989	40.128162695469	-0.148019705921801	0.127501239353938	-1.16092758526766	0.245671349623235	0.743450448400952	-0.432653532339661	-0.610125973084441
ACSL1	0.108207650606548	0.10889175604685	0.320360389109755	401.057238459141	0.12824638681788	0.172823123882954	0.742067287851685	0.458046568247107	0.861781398355935	0.86894484876958	0.791143312294348
CFAP97	-0.146737316349947	0.0778822566178041	0.0595525673919815	31.062808193791	-0.189695095267411	0.149978611658407	-1.26481431698717	0.205937897905856	0.696394249618516	-1.03134170943379	-0.821510737921411
SNX25	-0.0508627919338713	0.0504127301154147	0.313009384801179	65.6246449991188	-0.0807171259327841	0.102149528170526	-0.790185988896951	0.429419157385545	0.847108602176515	-0.316720541591325	-0.268755675954913
FAM149A	-0.0567369415851228	0.0732125822814159	0.438362337028133	414.558528077433	-0.0952901356198559	0.121509382082534	-0.784220395056665	0.432910799883854	0.848827837038555	-0.360504765913953	-0.342672495306549
PDCD6	0.00745454215071736	0.051725588947287	0.885407997624656	52.4324692253928	0.0218401819460721	0.0947907854605441	0.230404061322637	0.817777805565616	0.968615448121002	0.117960116725455	0.251432683378754
EXOC3	0.0187512598326046	0.0554690790984278	0.735326355984471	44.3685813228604	0.035042014240516	0.112019307888973	0.312821199317244	0.754416508409932	0.958762089355598	0.202162605674264	0.318394654431631
BRD9	-0.0552312488573056	0.079408320308934	0.486720220703929	33.9110476696415	-0.111180591882751	0.146103714874648	-0.760970328359825	0.446674790034611	0.856885008475726	-0.349281764787032	-0.423271630984164
SLC12A7	-0.0114162275965033	0.0752111683331263	0.879353362877579	38.5125336067014	-0.0671952971243314	0.139286310092437	-0.482425710608152	0.629503560430898	0.924101182731797	-0.0226971808932637	-0.200170627375358
LPCAT1	0.0420521303728461	0.0882522848772014	0.63371888020916	33.4292985301007	0.0232885436894228	0.170929753423845	0.136246283768253	0.891626587121341	0.980479571786458	0.375840602187188	0.258779024020663
ICE1	0.0146918465478811	0.0665117249085143	0.825177245350516	63.9053842628942	0.0207592977924743	0.14032831717141	0.147933775669218	0.882395032330016	0.980479571786458	0.171904904997754	0.245950252471402
NSUN2	0.0563136808474947	0.0725827417670994	0.437834623596733	43.5957806738311	0.0857805717420902	0.128201964593341	0.669104970537604	0.503428519481262	0.884564378281982	0.482142103211675	0.57574937178515
TENT4A	0.0563038616406489	0.0488165168816262	0.248755561265977	70.3241746563169	0.0509715426944209	0.0962096220588306	0.529796725147227	0.596252876041093	0.916700658388746	0.482068913664127	0.399191971003005
CCT5	-0.0349321214753018	0.0828566258815892	0.673319050361318	33.4082271977978	-0.061714178283021	0.144442714536609	-0.427257120450887	0.669192060976199	0.934917495999424	-0.197977899612623	-0.172369446978326
MARCHF6	-0.000976587080200081	0.0494749194699083	0.98425155281187	110.060690266708	-0.00630012476403027	0.0987355560374956	-0.0638080648640673	0.949123056514715	0.989579100130959	0.0551169010336473	0.108700192818788
DAP	-0.0567874346137516	0.0463891313779254	0.220894188126271	88.497456488621	-0.0980865149666233	0.0878936253727932	-1.11596847382956	0.264435629565775	0.748140733849391	-0.360881126446705	-0.356856213800679
TRIO	-0.046314067879937	0.0246892978638289	0.0606722724131175	580.806793888718	-0.0822479733392096	0.0470301620048329	-1.74883457409221	0.080319618537651	0.543223427652849	-0.282815658981335	-0.276520398110836
OTULINL	0.167596479937265	0.0403528849738679	3.27755735108344e-05	187.287899371254	0.225421333078892	0.0785521315843011	2.86970357815144	0.00410856758366323	0.199448582799018	1.3116121248953	1.28403140490656
OTULIN	-0.123676697063831	0.059643936922016	0.0381179877273551	62.4997701462593	-0.201301891216854	0.111102219657838	-1.81186201172942	0.0700075204431299	0.52484231304689	-0.859454476763964	-0.880382409447672
ANKH	-0.08467708169508	0.0994693482972716	0.394609282459192	87.5183913365171	-0.184343766087495	0.163401163519547	-1.12816678973919	0.259249486517947	0.747662495722493	-0.568762545304949	-0.794367873079023
MYO10	-0.212816723992515	0.149887971176424	0.155654680677072	31.2462267633023	-0.390005717033821	0.255828575773047	-1.52448066387942	0.127388683486189	0.612339916796846	-1.52387863462299	-1.8375207702524
BASP1	-0.276797621495939	0.143784007481022	0.0542176939363013	77.4835341855756	-0.428474484059438	0.252207031151078	-1.69889983678834	0.0893380577823887	0.560070527454336	-2.0007738679707	-2.03264099345758
LINC02899	-0.159874789939803	0.609513894429801	0.793091053152941	38.6829855192079	-0.227084036292809	0.955709016904727	-0.237607924876832	0.812185203370082	0.968458309255846	-1.12926466421727	-1.01115389735574
DROSHA	0.0987377115116454	0.0579946116617785	0.0886555903250502	58.4695873354958	0.121418467477664	0.104887134369149	1.15761068512305	0.247022946812751	0.743450448400952	0.798358642719396	0.756510927409161
GOLPH3	0.092780598596225	0.0419738983262816	0.0270749462663536	107.034060547274	0.114493177357115	0.0847163184746597	1.35148905687352	0.176538823019716	0.660881734401418	0.753956034054426	0.721384661127155
ZFR	-0.0381023590372747	0.0371220569763566	0.304699527266213	135.837639155021	-0.047605634973727	0.0724271542267052	-0.657289872589995	0.510994547124713	0.887812283682661	-0.221607939841487	-0.100808481227169
ENSG00000290548	0.00360392722036823	0.105533855190121	0.972757945011278	39.5575809807209	-0.0163869632968553	0.181143043873253	-0.0904642151664481	0.927918329481054	0.988259769675509	0.0892587390112278	0.0575380075413446
DNAJC21	-0.084233540231366	0.0758164772553788	0.266560208039723	28.8955999120149	-0.175447004787147	0.142398562789013	-1.23208409797717	0.217917670946501	0.711828889658002	-0.565456514628747	-0.74924196484362
SKP2	0.142283306178613	0.0893519332939469	0.111296646575457	29.6055554959792	0.209792297542121	0.162442841491555	1.2914837958743	0.196535970430785	0.686302747877275	1.12293499816764	1.20475824025365
SLC1A3	-0.0740881329105229	0.0576704753755654	0.198903968732662	2344.84154235482	-0.112976360855779	0.0989877152371513	-1.14131698650801	0.253738035862155	0.745663520105184	-0.489835562430909	-0.432380081031674
ENSG00000274441	0.182606042321412	0.107224505867444	0.088563340747494	37.4993825490804	0.266376541491461	0.183254785494348	1.45358573186989	0.146061195053837	0.642425755976935	1.42348909184863	1.49176328780142
SLC1A3-AS1	0.0549205571371926	0.125506751253744	0.661683187322592	29.5900615698638	0.0367538577025867	0.213803834384596	0.171904576961295	0.863512548259607	0.977360104803929	0.471758159209152	0.327077419808259
NIPBL	-0.00756003808241569	0.0238555194332313	0.751312357747887	497.06558766339	-0.0237093839121287	0.0488696424898734	-0.485155665238224	0.627565928284165	0.924101182731797	0.0060457481670145	0.02039742687488
CPLANE1	-0.179421273081011	0.0790317705942331	0.0231928823935304	41.2461438910482	-0.209223589684759	0.164444128656353	-1.27230805620299	0.203263687312458	0.692084624231238	-1.27495853539584	-0.920562630773516
WDR70	0.0294448729883497	0.023440565754152	0.209061493207408	321.529050648861	0.0185964519829667	0.0585486851561478	0.317623733707605	0.750770368836765	0.958120828744166	0.281869726709357	0.234979925379076
RICTOR	-0.0802096941352931	0.0321320995806374	0.0125514762181285	202.76661637189	-0.172679207894161	0.0725264392561398	-2.38091390760705	0.0172697475390633	0.348146326011463	-0.535463921560803	-0.735203221486278
FYB1	0.00454799248853255	0.0566420178275914	0.936003734678848	1023.20814963989	-0.0135852242121572	0.0976227544690654	-0.139160427156991	0.889323378723265	0.980479571786458	0.0962955303649691	0.0717489115509516
DAB2	-0.154136421215155	0.0508743637909956	0.00244759151094018	119.409022040213	-0.232104399729229	0.0920611600244348	-2.52119786093967	0.0116956067312748	0.309374261598651	-1.08649251192243	-1.03661804684701
PRKAA1	0.0513937950175835	0.0941170547732663	0.585022970080928	33.973249881502	0.0680983661313539	0.163141136684265	0.417419956213422	0.676371260545776	0.936167652943685	0.445470687328926	0.486062174292461
RPL37	0.0124669206118383	0.0489601886023052	0.799005923410168	60.557411126585	0.0371693863548548	0.103805828439446	0.35806646807445	0.720293572202443	0.953455557372726	0.155320946115437	0.329185052821937
PLCXD3	0.973238519302777	0.438161712730243	0.0263383880921274	34.5265196478378	0.534311896802603	0.568387306653303	0.940048960538304	0.34719244730989	0.805920149938351	7.31663648919695	2.8507776356763
ANXA2R-AS1	-0.0675209361025665	0.0747487996943463	0.366364245233813	62.6988816621541	-0.125089984574724	0.136118194421659	-0.918980633751485	0.358105701872115	0.811417424153492	-0.440885563659742	-0.493822470445667
ZNF131	-0.100805751575041	0.0437140556204458	0.021109176073796	95.1916535433964	-0.12958874371878	0.0852324031942624	-1.52041640106545	0.12840635497585	0.61422083750887	-0.688981018101154	-0.516640952975922
TMEM267	0.131395409825006	0.0767023496014655	0.0867022625768685	31.4800122993798	0.171967670806704	0.143242852136655	1.20053230050631	0.229932675794049	0.728860019644389	1.04177974597785	1.01290520773112
NNT	0.0498196212347807	0.052072294889622	0.338698757011799	71.2960324792782	0.0838863393126003	0.096021340146623	0.873621834318363	0.382324231508269	0.827067598685111	0.433737248087324	0.566141498098987
EMB	0.0800961844894797	0.104801137894726	0.44470738922951	66.6026924907947	0.0728400652959518	0.173145304777978	0.420687499377206	0.673983290519403	0.936076716872831	0.659410054529964	0.510112890520305
PARP8	-0.0333806603271727	0.0412102131903568	0.417934769505106	256.201979234946	-0.0652475593942191	0.0740164990690849	-0.881527229939892	0.378032522450015	0.827067598685111	-0.186413753826337	-0.190291365573399
NDUFS4	-0.0659639315231754	0.0487916624595223	0.176391025909551	64.7436220546019	-0.111387661986936	0.0963007118517155	-1.15666499078898	0.247409258326615	0.743450448400952	-0.42928009872902	-0.424321926277508
ARL15	-0.0608529567248503	0.0336709877489932	0.070718382938336	506.943932184078	-0.104997305194122	0.0661054987792425	-1.58832936946376	0.112211879632173	0.585292389187811	-0.391184360560433	-0.391908934123525
SNX18	-0.0786724733999273	0.0609961038825338	0.19712182397624	76.2250151773779	-0.0975364981009706	0.113902889380125	-0.856312764599545	0.391824802624829	0.828633711108061	-0.524005919721114	-0.35406643336604
DHX29	0.114690980909911	0.0585999888941897	0.050325798645479	42.1158913674461	0.135226950773723	0.105736439282494	1.27890585016239	0.200930212295754	0.690314089295962	0.917269730703706	0.826549937005119
MTREX	0.0665764909103855	0.0419035138415618	0.112104539419307	80.3679902761276	0.115818223607262	0.0797126508883048	1.45294658145982	0.146238586209879	0.642425755976935	0.55863814172823	0.728105524312445
PLPP1	-0.0671658303184396	0.0830902606130057	0.418890386198262	74.9779482276561	-0.149940493792684	0.140458910963185	-1.06750431684597	0.285744165352699	0.764051518805295	-0.438238707138618	-0.619868540550847
SLC38A9	-0.0546096592537559	0.0445304484712596	0.220069157521742	117.445041413055	-0.105874302900801	0.0825095687547838	-1.2831760545914	0.199430403132783	0.69005452827102	-0.344648614415618	-0.396357217796454
IL6ST	0.0305565048325699	0.0537758655112173	0.569885813212608	420.387857934014	0.0333311850264731	0.0959222705758701	0.347481193119899	0.728229845063183	0.955584262520216	0.290155511192417	0.309717033495985
MAP3K1	-0.0100532686407464	0.051596478015578	0.84551500738898	140.70142062515	-0.0300409274125857	0.101107396530304	-0.297118988753525	0.76637566770646	0.960474398246342	-0.0125380763071758	-0.0117172541134601
GPBP1	-0.0460956940409889	0.0572635270655015	0.42083424415153	165.922718865327	-0.0763717490724956	0.103323123272025	-0.739154476306594	0.459813200460521	0.862127771264984	-0.281187963107318	-0.246715174830312
PDE4D	-0.0265473855227877	0.334427399272108	0.936729095237302	52.8038887155931	0.00604669727170926	0.466836014211268	0.0129525081348433	0.989665682696716	0.996996862173955	-0.13548048609292	0.171325404328267
ERCC8	0.0870728884521793	0.0815500740144944	0.285645487117319	50.9190934908533	0.116245630512939	0.137322201260102	0.84651738354207	0.397264180468128	0.829929616050817	0.711412402013626	0.730273405876717
NDUFAF2	0.0407100519289416	0.0640870935659243	0.525278343786425	71.0299877246651	0.0297107705626228	0.112075754276593	0.265095432588383	0.790935945774541	0.963580273990707	0.365837134939132	0.291353666720769
LINC02057	0.0472671259687067	0.191875000070895	0.805416472671627	43.7871648483329	0.0170950917238402	0.299458913132034	0.0570866017813362	0.954476209247796	0.989877558185883	0.41471168150367	0.227364767121546
ZSWIM6	0.00128150862312487	0.0294818879653519	0.965328745328766	890.350390435265	-0.0151380702289418	0.0550770095667194	-0.274852798799902	0.783429332014497	0.963580273990707	0.0719480978342393	0.0638726086479623
KIF2A	-0.10352779904972	0.063626167776818	0.103710316095507	93.4456489747225	-0.129844801525211	0.125376038686897	-1.0356428778985	0.300368780444969	0.773381176870189	-0.709270378148838	-0.517939722346695
IPO11	0.0523100507665346	0.0539061028975789	0.33185113698179	72.6000028209035	0.0641628044577278	0.0951914945242539	0.674039259267851	0.500286354419121	0.883672027669188	0.452300194513923	0.466100326498267
SREK1IP1	0.041253509484821	0.0701535128497216	0.556501255895515	31.6707873167144	0.0602059797272261	0.143260954493492	0.420253934088937	0.674299958302435	0.936076716872831	0.369887911468358	0.446030628811176
CWC27	-0.00717488477119194	0.0514865336594963	0.889169954347821	106.401385826665	-0.0303840241422377	0.103489864674221	-0.2935942011122	0.769068007444375	0.960713316727963	0.00891657032484473	-0.0134574999192613
PPWD1	-0.0225200517961556	0.0844712347396903	0.789776967715007	31.6600084929481	-0.123555448549063	0.158975976702311	-0.77719571920244	0.437043307450157	0.852407246410963	-0.105461897228508	-0.4860390389766
TRAPPC13	0.0121943167361418	0.0955291918395336	0.898425832923634	31.2920448660133	0.0227583147002231	0.165354204720482	0.137633722339835	0.890529902575299	0.980479571786458	0.153289035123492	0.256089611109311
NLN	-0.00998198187929409	0.0915058587633707	0.913134506354165	42.9561252946637	0.00891218617010881	0.154496540556462	0.0576853445262213	0.953999267629895	0.989877558185883	-0.0120067252623489	0.185859658391449
ERBIN	-0.121898234802024	0.0355997336498315	0.000616763512502319	223.519606039701	-0.206410351026829	0.0708791324691719	-2.91214556155304	0.00358955317844096	0.191299774281478	-0.846198329875763	-0.906293398944507
SREK1	0.0567431632201598	0.0539396380495791	0.292810913573148	65.8475588501042	0.0759084667825925	0.112322380364561	0.675808921928281	0.499161969381056	0.882897235164256	0.485343341461262	0.525676352238684
PIK3R1	0.0216666086970049	0.0312536834857758	0.488152823226639	381.818279566528	0.0144511026386785	0.0546455597891439	0.264451543628425	0.791431998598068	0.963580273990707	0.223892778760751	0.213953998325518
SLC30A5	0.047911963955772	0.0719204129548354	0.505295848281998	30.0497475246588	0.0479402787713803	0.131959893105391	0.363294313470627	0.716385040782017	0.951435082424608	0.41951811864839	0.38381687741439
CCDC125	0.0391232234139411	0.0729816755210151	0.591910773035499	58.0498203407577	-0.00697380553511	0.134459497924159	-0.0518654735647128	0.958635885334794	0.991601634134282	0.35400937095843	0.10528316772062
NAIP	-0.0994818568499131	0.0712042856064909	0.162373581200704	122.784730624523	-0.16948835992475	0.125805622577634	-1.3472240465259	0.177908085589568	0.66272428892543	-0.679113087070119	-0.719018690082122
BDP1	0.0612424392518766	0.0486097024667411	0.207712303458903	140.887552515548	0.108211640970881	0.0812323976325575	1.33212417858648	0.182819386369888	0.668927948784749	0.518879652716142	0.689523624849668
MCCC2	-0.0252734656843285	0.077106780111848	0.74308384232176	37.59620878135	-0.0309545361978941	0.13962102517744	-0.221703974444787	0.82454433594891	0.96972384646262	-0.125985053513285	-0.0163512354935466
MRPS27	0.194742926008142	0.0671695030494107	0.00374025529743838	58.426033038315	0.249977188591146	0.127401085850412	1.96212761392519	0.0497476287416986	0.469991595227942	1.51395393688441	1.40858294058107
TNPO1	-0.150551186052482	0.067602418099301	0.0259466796896298	148.407149830954	-0.236563227668575	0.110879041848413	-2.13352517955548	0.0328816683628987	0.425773562093585	-1.05976919877388	-1.05923399141782
FCHO2	-0.034009647073926	0.0614565618996532	0.579994153870408	125.82135149346	-0.0645016792039549	0.107026278618345	-0.602671418988299	0.546727298620408	0.898609202541585	-0.191102040378578	-0.186508132564871
HEXB	0.149580471363789	0.0603967287641057	0.0132628570504467	46.4673168384976	0.180498002370671	0.116151329128524	1.55398998638187	0.120186805221534	0.600350509121143	1.17732597156052	1.05617252112505
CERT1	-0.0602575813308155	0.0461787529103102	0.191934816994704	164.632753195768	-0.1128014156688	0.0845893105959089	-1.33351856013655	0.182361688830498	0.668842363487027	-0.386746603377479	-0.431492728860776
POLK	0.0454684897907821	0.0342089856350056	0.183802184652132	147.123216483224	0.0244316789558352	0.0709989366575797	0.344113307973422	0.730761075077875	0.955584262520216	0.401305164039092	0.264577203312128
IQGAP2	-0.20162000113868	0.139199470998529	0.147498212448997	87.4620687916714	-0.353170032698907	0.218077531452556	-1.61947005886638	0.105346163576702	0.57401546295163	-1.44042147840189	-1.65068382420321
S100Z	-0.0518131807407153	0.0831343836180835	0.533122808743668	124.859961062117	-0.130798288064995	0.141363543982972	-0.92526180640145	0.354829740680105	0.810307507477668	-0.323804466786132	-0.522775970577423
AGGF1	-0.052566032637074	0.0685089128871748	0.442910597535859	30.1510534654332	-0.0812662988830374	0.1312712934155	-0.619071365632189	0.535869345965362	0.893901173099976	-0.329416008586887	-0.27154117590505
WDR41	0.0558599019259233	0.046741685593819	0.232057043110355	73.1425446381208	0.0905769700268632	0.0901956317471254	1.00422790186566	0.31526877615879	0.783830742242395	0.478759765465014	0.600077531387527
TBCA	-0.0118206431579607	0.055060524183081	0.830013278943152	86.4414488266304	-0.0177419704071573	0.0962402130761762	-0.18435090530311	0.853738181534912	0.97593422280794	-0.0257115783318171	0.0506651777043324
AP3B1	0.0416297506363301	0.0282827400897966	0.141044202413863	286.971839356702	0.0441799937363321	0.0621715899645896	0.710613863365811	0.477323549847741	0.871951328205468	0.372692304947433	0.364744062970789
SCAMP1	-0.144984457132728	0.101177856838221	0.151867474027321	42.7293623141967	-0.24685823083461	0.173087465807952	-1.42620512515048	0.153809140687252	0.649979053664799	-1.01827640028622	-1.11145202362865
LHFPL2	-0.00503297210268744	0.0466298849689733	0.91404767062595	905.425026749381	-0.0363685705665873	0.0792869258584036	-0.458695682457621	0.646452714953689	0.927856458260521	0.0248817721540661	-0.0438121518716687
ARSB	-0.0666164277386075	0.0479265315301815	0.164538071617223	144.448011083567	-0.103454942448787	0.0796211702516964	-1.29933963695519	0.193827397302421	0.684679920009921	-0.434143618108383	-0.384085804181961
TENT2	-0.0311298633809006	0.0352944955087398	0.377774994060096	281.251031258225	-0.0523366242338251	0.0653286238351293	-0.801128527763078	0.423057242451757	0.846595030484486	-0.169636959864463	-0.124804874971656
SERINC5	-0.217939536868579	0.149678332488653	0.14537805781289	52.5700557461929	-0.336624491080279	0.256800339545425	-1.31084130058455	0.18991138586175	0.677189472640115	-1.5620626104229	-1.56676198258225
ZFYVE16	-0.182634966576119	0.0917825345247687	0.0466056725253555	97.4483063728725	-0.289254864394993	0.160138601703152	-1.80627819475521	0.070874896083733	0.52515736888206	-1.29891248366885	-1.32649506355612
MSH3	-0.029440647599204	0.0633256837398856	0.641996994967914	104.727100441976	-0.0613926977651295	0.105217252132427	-0.583485089383062	0.559566791758113	0.904065503432977	-0.157046030605558	-0.170738842327926
CKMT2-AS1	-0.169112970857098	0.140503649812079	0.228736574104757	34.7614146263996	-0.242690173205252	0.240854906844857	-1.00761980058632	0.313637019539624	0.782178182503956	-1.19812341137732	-1.09031091623546
SSBP2	-0.0874241026290031	0.0631031633959357	0.165925444667567	390.626496331587	-0.133090148391921	0.111503835304728	-1.19359256144151	0.232637385149602	0.731549316812576	-0.589238050344937	-0.534400681560416
ATG10	0.126119250629186	0.0502227808715818	0.0120322841855962	137.060035982824	0.11996358255914	0.0939882853065685	1.27636739161531	0.201825677580295	0.691027442162142	1.00245277075473	0.749131500097355
RPS23	0.134185333310934	0.0749170108356652	0.0732740899028012	41.9282176324465	0.208012950151056	0.14100394494523	1.47522787558783	0.140151289499358	0.6327456467913	1.06257503431798	1.195733083303
XRCC4	0.0351196477901598	0.0666946527731003	0.598489683476106	83.3728754442934	0.0209495420964791	0.124984680081308	0.167616879787591	0.866884690932952	0.978213035591315	0.324167868168847	0.246915204403348
RASA1	0.207575532472655	0.040766164056825	3.54570982776326e-07	275.07757604978	0.276835261075227	0.0717135249514969	3.8602935954196	0.000113250869240759	0.0616965568763822	1.60960449967975	1.54481171792828
CCNH	0.00631087356622537	0.0731271041293177	0.931227889779651	318.20074270431	-0.00879718116910418	0.122914781582515	-0.0715713851161054	0.942943013026136	0.988296193430343	0.109435539582026	0.0960346919258303
TMEM161B	0.130871165589414	0.0683881265115206	0.0556644668139126	35.7340369175597	0.176121046787674	0.130958473699226	1.34486178566935	0.178669872978521	0.66272428892543	1.03787218001958	1.03397184727073
TMEM161B-DT	-0.416747187450813	0.185916377206973	0.0249882671980335	38.2193130270843	-0.631083561765576	0.305301135700762	-2.06708553611188	0.0387260947567163	0.445873145427552	-3.04391773617589	-3.0603091908576
MEF2C	0.0602044783152462	0.033176949607339	0.0695780531352318	1437.98258072545	0.0600164014715984	0.0602702611113068	0.995787978432024	0.319353172504234	0.784863186383552	0.511142990018441	0.44506905519151
MEF2C-AS1	-0.0298878755710909	0.0701178403564417	0.669924168979223	245.417919233643	-0.0651676804578171	0.119627918227531	-0.544753109670174	0.585923332278024	0.913734764045532	-0.160379539454839	-0.189886205826798
ARRDC3-AS1	-0.201969231874409	0.0808519351393704	0.0124891409680616	51.2285942984556	-0.277342188132575	0.136964320496012	-2.02492289326293	0.0428752824359738	0.454054805731599	-1.44302454399969	-1.26607191431024
FAM172A	-0.0369584472634342	0.0343024780164238	0.281289140033887	309.017273796197	-0.0601101043288641	0.0666804084390634	-0.901465748875795	0.367340736931105	0.81755407770005	-0.213081550034503	-0.164233307138848
KIAA0825	-0.0901809810142547	0.109980390220461	0.412231341187293	38.5397151420109	-0.169897883422511	0.192400453605132	-0.883043050258068	0.377213012018299	0.827067598685111	-0.609787029995863	-0.721095863916097
SKIC3	0.0126608729113097	0.0377673259833425	0.737448952543697	113.215009037154	0.0269938560615028	0.07661246460555	0.352342875281254	0.724581137294151	0.95512977207977	0.156766610848568	0.277573007633492
GLRX	-0.0511522727487932	0.0765544002570475	0.504017419925359	46.8550049903476	-0.0890029773634198	0.134664026000036	-0.660926158285183	0.50865966969991	0.887246619248911	-0.318878248440849	-0.310782943933479
ELL2	-0.0229845880274157	0.0908368013726867	0.800243736136967	444.788362963789	-0.0557699641079977	0.152649323671256	-0.365346945316989	0.714852439414493	0.951435082424608	-0.108924416871865	-0.142219367152851
ENSG00000251314	-0.160437119411254	0.0671514839988066	0.0168859332527837	71.5505330167241	-0.285773232831646	0.121344129151413	-2.35506435152754	0.0185194982312236	0.356428040427723	-1.13345610658475	-1.30883562759588
CAST	-0.0275728162448054	0.0381731354575558	0.470104247918738	169.955997686291	-0.045859160424146	0.073250596508528	-0.626058525254563	0.531276554641107	0.893825535874146	-0.143123752169836	-0.0919500609999371
ERAP2	0.0203884316164007	0.0986919968482553	0.836332824774985	35.9907334138827	0.00123813712868481	0.171579980599732	0.0072160931849805	0.994242440626372	0.998314701288368	0.214365613920936	0.146935557682606
LNPEP	-0.0014796076218905	0.0361165978854652	0.967321785520661	120.068350149103	-0.0296798875746775	0.0659366791502552	-0.450127121310485	0.652618781877894	0.932545668469164	0.0513675303938355	-0.00988599776693614
CHD1	0.0674682515502971	0.0365203411487801	0.0646869157245187	184.612149435347	0.0766481046340336	0.0715207421653083	1.07169056575048	0.283859039672064	0.764051518805295	0.565285069405951	0.529427923027737
ST8SIA4	-0.0532813041705948	0.0475528291833825	0.262515449613952	274.186084465983	-0.105191756894987	0.0821566092704294	-1.28038094353109	0.200411192688592	0.690314089295962	-0.334747437156909	-0.392895226698231
PPIP5K2	0.0717960029315634	0.0431012667860203	0.0957629052983609	81.4061100764258	0.0677636048751321	0.0813498104224337	0.832990323188818	0.404850186832887	0.835323989186218	0.597542885181815	0.484364207445982
FBXL17	-0.0223299040405755	0.0421842573941366	0.596568145081164	259.292930717723	-0.0698029902280273	0.0801217675303139	-0.871211312226949	0.383638784411585	0.827067598685111	-0.104044590472799	-0.213397296691402
FER	-0.00344068237120599	0.0328752315667836	0.916646553124253	417.580720516238	-0.00311394610464132	0.0640643275021226	-0.0486065526019632	0.961232847918343	0.992314519764668	0.0367502424738422	0.124861040676937
PJA2	0.00139094875951873	0.0606955869044902	0.981716637697611	117.789787468606	-0.027900453147814	0.109306201214574	-0.255250414320446	0.798529695275371	0.964648596356925	0.0727638331774386	-0.000860399355701053
MAN2A1	-0.0320456217669226	0.0671676709072731	0.633291699410551	227.738632982852	-0.0643541445165436	0.114791573104629	-0.560617323868252	0.57505843908791	0.909519847370329	-0.17646275984904	-0.185759811176795
SLC25A46	0.047226671312413	0.0774205300898123	0.541860541604395	40.4089139000263	0.0658382503936094	0.146530474444193	0.449314387627156	0.653204880299248	0.932545668469164	0.414410144115075	0.474598477342554
APC	-0.0186915917406773	0.0644765713988259	0.771894714963771	93.3097473481029	-0.0201031085209534	0.116089441061914	-0.173169138700838	0.862518480881443	0.977360104803929	-0.0769256555882271	0.038689077834135
SRP19	-0.00707357233038627	0.0763798186544477	0.926213010806033	37.1842311224848	-0.0773681104220978	0.139033232106597	-0.556472069661585	0.577888182897257	0.910990455678126	0.0096717241595727	-0.251768891493442
REEP5	0.00238331408986289	0.0818048130386856	0.976757595727796	41.7262801665182	0.00511347533197158	0.155103427646461	0.0329681645954796	0.973699974806563	0.994262238782412	0.0801606393218872	0.166591941645142
DCP2	0.0283141017346068	0.0474425232588205	0.550635233958728	117.854571637637	0.0372331698924068	0.0862877757911201	0.431499937865341	0.666104897785285	0.934689063639746	0.27344128256495	0.329508573928701
YTHDC2	0.0614114856040731	0.0484276973846137	0.204759863316307	142.544283778901	0.0402469036927592	0.0912745659177584	0.440943249503077	0.659254082074429	0.933212231351608	0.520139675671791	0.344794751710645
TRIM36	0.202864717334383	0.0575757295117532	0.000425981050534394	48.4383444041781	0.275786277619052	0.121592773295172	2.26811405106756	0.0233222561763151	0.387925096298034	1.57449143668304	1.53949109286195
PGGT1B	0.109678154161546	0.0460439176571338	0.0172173312669401	68.9162363976893	0.15072898220639	0.0858717412898779	1.75528037445489	0.0792113617204066	0.542026041728407	0.879905559909369	0.905178914930552
CCDC112	0.112393684894983	0.0882252485490427	0.202684633741103	44.5818262429099	0.160794705638695	0.159480859269014	1.00823826994477	0.313340089716108	0.781835348538463	0.900146346039574	0.95623400077526
TICAM2	-0.00204827711699835	0.0993951581011727	0.983558826652275	32.2900630322232	-0.00655870442078541	0.171896077894419	-0.0381550556657486	0.969564055163552	0.993739257183002	0.0471288313109932	0.107388632188088
ATG12	0.0372765013987085	0.0742782640825151	0.615773469042847	38.0312251938165	0.0726601556060239	0.150066197084878	0.48418735876226	0.628252907490734	0.924101182731797	0.34024443547381	0.509200357533944
AP3S1	-0.0737488296155546	0.0820486292483812	0.368736334350092	36.9279893341624	-0.0902302888870046	0.158376928535109	-0.569718643501804	0.568868543051363	0.907598279038544	-0.487306493125171	-0.31700807972389
COMMD10	0.0536420289122126	0.0289237281779837	0.0636529598616173	355.724343430909	0.0573071058327286	0.0539741634988552	1.06175069918303	0.288348876491226	0.767693687016106	0.462228377040015	0.431327040288015
SEMA6A-AS1	0.0631553222287487	0.0588582935765549	0.283268271085463	55.095671227794	0.101157796462335	0.102339331057605	0.988454735993875	0.32292999197046	0.786159757016466	0.53313773300602	0.653745308532808
DTWD2	0.0163304630443346	0.0723222738210496	0.821355970273517	41.3939656781746	-0.0359387608045015	0.133013252558749	-0.270189324094816	0.787014605507086	0.963580273990707	0.184118681717623	-0.0416320826051365
DMXL1	-0.0350905826586949	0.0430223430749079	0.414708208988867	120.054435306657	-0.0402807215767012	0.0843602704279103	-0.477484500374177	0.633017155328029	0.924101182731797	-0.199159023760291	-0.0636552567415875
TNFAIP8	-0.0759833828891537	0.0717984702039259	0.289924648000723	107.098876748544	-0.172178383105971	0.130366445246991	-1.32072622506323	0.186592666460577	0.674788083217402	-0.503962211416461	-0.732662951755429
HSD17B4	-0.113812273051665	0.0581919217186131	0.0504876809058062	65.2379094421191	-0.144892128102123	0.128631065760536	-1.12641629178334	0.259989354039788	0.747662495722493	-0.785927893444766	-0.594262358795457
SRFBP1	0.0481989866563742	0.0481873687579743	0.317193844410279	66.0568460185778	0.0604757484549535	0.0926753319471956	0.652554969961276	0.51404322370154	0.890899231462938	0.421657503419797	0.44739894234025
SNX2	0.0441423177649689	0.0409735019928612	0.281329214521961	138.476347022689	0.0500585769995542	0.0782591482061759	0.639651441997215	0.522399230765432	0.893205455149785	0.391420258662835	0.394561251488589
SNX24	0.0279954591756589	0.053360180388744	0.599825993397234	125.375831111437	0.00666032110669718	0.0905095174438387	0.0735869695784194	0.941339039796487	0.988259769675509	0.271066212451315	0.174437810285212
CEP120	-0.00248010930997183	0.0812443052856386	0.975647109958984	37.5935898825471	-0.0424781228252586	0.140947183560866	-0.3013761733445	0.763127661120147	0.960183914392176	0.0439100781757449	-0.0748008549824759
CSNK1G3	0.05651162729892	0.0503243766045672	0.261459839472359	66.2018760466487	0.0493982968623505	0.0951898273428793	0.518945125138371	0.603799008626958	0.919958526817269	0.483617539206267	0.391212196717393
MARCHF3	0.035961137042661	0.0580655848072638	0.535706035866212	257.601268395258	0.0129538900635577	0.0950219346447597	0.136325261235587	0.891564154723965	0.980479571786458	0.330440087363798	0.206359877836846
SLC12A2-DT	-0.0641076345531353	0.109079949668092	0.556725378484971	50.7050395068411	-0.0857921460355495	0.190876025720137	-0.449465278375704	0.653096050075136	0.932545668469164	-0.41544379428139	-0.294497053487574
ENSG00000251680	-0.698923041317867	0.24990918052217	0.00516261447041391	49.6212603481426	-1.00273718094377	0.367950246041369	-2.72519774543386	0.00642629857552948	0.23812844799448	-5.14717550413419	-4.94540046713304
CDC42SE2	-0.0567126647733506	0.0455379792957574	0.212987453212237	240.686865836653	-0.100600894346003	0.082783845269991	-1.21522374344781	0.224280766996518	0.721265435253821	-0.360323813531808	-0.369609579807973
RAPGEF6	0.0647670088710086	0.0363417014300245	0.0747218775158934	300.102969692203	0.0829800683737067	0.0671242581695735	1.23621579793221	0.216378359958216	0.711537960345494	0.545150782327543	0.561544735541884
FNIP1	-0.0426878332276038	0.0443591107692615	0.335886918585779	196.469345949639	-0.0865208359094776	0.0833206933575007	-1.03840753626769	0.299080362452685	0.77289084882814	-0.255786747412761	-0.298193094245873
IRF1-AS1	-0.0994879182370137	0.0542062291688923	0.0664524388149565	55.4786522600463	-0.137632485551255	0.100643435486804	-1.36752570980449	0.171460584341347	0.660759008166669	-0.67915826690861	-0.557440199302486
RAD50	-0.0766936610263396	0.0508963153728445	0.131846348566462	60.7006419765022	-0.156717790988745	0.102753838529083	-1.52517699807769	0.127214956172496	0.612339916796846	-0.509256420644409	-0.654244161187264
AFF4	-0.0694831424160465	0.0454220668767259	0.126085515171812	123.779558014443	-0.141283386073161	0.0858540065339569	-1.64562367881201	0.09984126098461	0.564615573941803	-0.45551128593401	-0.575958196623789
ZCCHC10	-0.0165877084761436	0.0758752436544467	0.826947481532162	30.1355952682405	-0.0513604932031284	0.141323692999899	-0.363424505211345	0.716287798860581	0.951435082424608	-0.0612439140133694	-0.119853769976266
HSPA4	0.0169043169814233	0.0983495768997295	0.863531936582586	53.7669553673943	0.00965605941725813	0.164831270075485	0.0585814779734216	0.953285463779154	0.989877558185883	0.188396024141911	0.189632711838249
C5orf15	0.270764444951906	0.102638868208082	0.00833891290557378	29.5466169985278	0.378774549018582	0.18265192981633	2.07375059984019	0.0381024792290831	0.44465868255584	2.08059650413183	2.06186537352476
VDAC1	0.136637090853843	0.0626487640441672	0.0291832553593439	37.0439394540049	0.194840163125376	0.122659533460054	1.58846326599496	0.112181621210024	0.585292389187811	1.08084973084712	1.12891843486435
PPP2CA	0.100470823666156	0.050617862082603	0.0471568532379798	54.4815211592609	0.146736804736682	0.101416229345124	1.44687695139334	0.147931389544811	0.64699328467839	0.811276762933306	0.884929902050947
UBE2B	-0.0581212693173086	0.0640067753074099	0.36385249055531	72.0559136697366	-0.0994869932217815	0.11509250976058	-0.864408930074928	0.387363288958477	0.82709044898878	-0.370823147221985	-0.363959681129343
JADE2	-0.162989972371908	0.0994259515526084	0.101148681515398	43.5677817824154	-0.278983188630484	0.16783522385169	-1.66224456480609	0.0964637478463591	0.563723905208975	-1.15248433932107	-1.2743953519504
SEC24A	-0.106809093024411	0.0704891030378572	0.12970738268785	32.3183886894411	-0.171214223864562	0.129316468804973	-1.32399396184237	0.185505050073477	0.674726454384465	-0.733728200980395	-0.727772569740744
DDX46	0.0252367864884014	0.0468355546092108	0.589998494686928	132.587354111186	0.0203036610383416	0.0826741689244703	0.245586515141032	0.806002328957506	0.966455578599995	0.250503858588597	0.243639184245388
PCBD2	0.0794839341671636	0.0564042980180046	0.158781292374099	57.717261089137	0.109232778760659	0.0951030297742305	1.14857306880729	0.250732067320167	0.743591182063434	0.654846516478431	0.694703011891941
MACROH2A1	0.0498613874096035	0.0425429064082248	0.241186665022091	216.152360419477	0.0520757166555023	0.0757022617523221	0.687901727769777	0.491514668479306	0.87963119643798	0.43404856115834	0.404792531832003
TGFBI	0.0740580954058337	0.182455134181362	0.684817864371275	31.3331942694108	0.0595107156943453	0.287352598891988	0.207099973773735	0.835931782578707	0.97127800803132	0.614403872765078	0.442504129685485
SMAD5	0.0190040052555006	0.0489381220195108	0.697773890331412	62.8313264910024	0.0328197152510539	0.0856355455044458	0.383248743938346	0.701535339513544	0.948651235433576	0.204046497462795	0.307122770553374
FAM13B	0.0128628617620432	0.0287546461710583	0.654635657172472	186.46573406946	-0.00448933970310451	0.0591874639595333	-0.075849502627345	0.939538832124462	0.988259769675509	0.158272177726542	0.117884807054778
KDM3B	-0.064205385374712	0.0408764211172058	0.116247853861378	107.502800069195	-0.115666862406529	0.0813161177966008	-1.42243463584736	0.154900114253216	0.650055446116871	-0.416172400829356	-0.446026769077761
ETF1	0.147218002240761	0.0906886198886117	0.104517831559488	32.5733907154733	0.186531090501267	0.161070789394056	1.1580690155117	0.246835873163143	0.743450448400952	1.15971680526767	1.08677338498623
HSPA9	0.0612715197307856	0.0646080124470925	0.342947278450995	74.6788961146285	0.0507674028793955	0.116184273246152	0.43695589309095	0.662143335699161	0.933212231351608	0.519096410253412	0.39815653864183
CTNNA1	0.008130150960158	0.0363333559533911	0.822939789164731	172.547044450218	-0.00141290672515821	0.064726279007014	-0.0218289502630779	0.982584400715292	0.99644320266789	0.122995910742142	0.133489005882698
SIL1	0.0360732419231058	0.0627116634072951	0.565139942173595	111.206624815708	0.0628660855843373	0.121907889592687	0.515685127471098	0.606074343714786	0.920504591684016	0.331275684943783	0.459523144655089
MATR3	-0.0240805873308467	0.0795054087393144	0.761981417759926	97.8520826150222	-0.0349294128597738	0.128220430103885	-0.272416906038092	0.785301474948994	0.963580273990707	-0.117093680885874	-0.0365124956910087
PAIP2	-0.0273344244108959	0.0655881968342323	0.6768552175921	44.9118633583877	-0.0389790407342911	0.116365140679464	-0.334971800890626	0.737646358209308	0.956540622666024	-0.14134684791096	-0.0570529069354754
UBE2D2	0.0346854685219416	0.0676071805424131	0.607920437213492	158.315184611428	0.0310501813527599	0.115103967054283	0.269757699472832	0.787346667630969	0.963580273990707	0.320931620608854	0.298147389331139
PURA	-0.0593829222785451	0.061497264255715	0.334234901264604	71.0345515404647	-0.106620532616214	0.117364801885915	-0.908454075693454	0.363638366701621	0.816544169359816	-0.380227146022104	-0.400142223656836
PFDN1	0.144042394548654	0.0697153848510736	0.0388143831175702	31.6118104731945	0.221778727128416	0.135557920917989	1.63604402919834	0.101830372902422	0.567625781096584	1.1360467376312	1.26555547908258
ANKHD1	0.00147389615782027	0.0322598567582913	0.963558735169031	217.465496237727	-0.0136802727348098	0.0579909998908338	-0.235903377430333	0.813507647399605	0.968458309255846	0.0733820992601625	0.0712668090457439
CD14	0.301591475756859	0.0933976137667897	0.00124174693711343	117.745934220363	0.433228369877352	0.162294264196031	2.66940037606054	0.00759868113770471	0.260436871616879	2.31037233758836	2.33806454760442
DIAPH1	0.173546437679085	0.0749393823571403	0.0205678675350249	48.6482080548341	0.220317559525002	0.126865306924513	1.73662575581908	0.0824532503094232	0.547664880728557	1.35596140095137	1.25814418490909
HDAC3	0.147615237521519	0.0599495130190396	0.0138039179272487	38.3196233764707	0.16657215840777	0.126002024008344	1.3219800215014	0.186174803707782	0.674788083217402	1.16267768295622	0.985538237979134
DELE1	0.0623406046270822	0.0427538571705561	0.14480521086503	76.2941898300052	0.0699378012956025	0.0792868441241713	0.882085824806858	0.377730397179932	0.827067598685111	0.527065062007017	0.495392106795383
NDFIP1	-0.13804417919629	0.0574143300427671	0.0162012267075629	89.403952583923	-0.228408168857605	0.108086891146787	-2.11319029009184	0.0345844840474528	0.429368490307155	-0.966545561939998	-1.01787012617129
ARHGAP26	0.0443809316836056	0.039603640748552	0.262446424582756	1571.11113337672	0.043726196963165	0.0703341364887296	0.621692383614773	0.534144160740617	0.893825535874146	0.393198818277479	0.362442327445676
NR3C1	0.0399743766433039	0.0508284459251009	0.431599921648865	246.108832779485	0.044166754263857	0.0866195328965402	0.509893701650532	0.610125934710601	0.9212264412418	0.360353622661212	0.364676910082246
PRELID2	-0.0772807430272424	0.0980710279022376	0.430692095216097	80.3311237057097	-0.173039080801951	0.15960985614084	-1.0841378157077	0.278303698142185	0.76145258481648	-0.513632361256993	-0.737028558961914
RBM27	0.0465263681352108	0.0462961108977238	0.314909573641726	67.4608967974203	0.0485021876656047	0.0816647469935079	0.593918299525993	0.552566758903067	0.900796780437282	0.409190285373829	0.386666976269625
FBXO38	0.0316680833474337	0.0499329009925594	0.52594197616079	62.23981808837	0.0430606754512384	0.0919418167294863	0.468347015351379	0.639536451854964	0.926062381407232	0.298440898173772	0.359066687517615
CSNK1A1	0.106513800239273	0.0230192575380218	3.70713144925794e-06	285.107964903598	0.14154523102334	0.0502461653670341	2.81703548896502	0.00484691696581486	0.211834151163922	0.856319374640921	0.858597344496949
PPARGC1B	-0.143661829554902	0.077144386470164	0.0625684151123948	69.216695766039	-0.236767998146441	0.132444011975784	-1.78768367564803	0.0738270569094003	0.530367236873234	-1.00841791420722	-1.06027262260973
HMGXB3	0.0085230204831179	0.0626607439014626	0.891806654878135	35.864039726491	0.0270016492130337	0.11665810328549	0.231459696776951	0.816957692653921	0.968458309255846	0.125924247325997	0.277612535842576
CSF1R	0.126686237159462	0.0440600695197948	0.0040363451192664	640.575226907858	0.166505898043905	0.0787965309396069	2.11311203752767	0.0345911796188713	0.429368490307155	1.0066789255011	0.985202153981994
CD74	0.215536400079006	0.069603202577448	0.00195724199785084	515.082928364449	0.309577492858712	0.1219231878276	2.53911908288074	0.011113198949998	0.308935702969057	1.66894252029095	1.71088596641082
RPS14	0.15432748280831	0.0806637146638	0.0557198138428839	66.2957912955214	0.230078733318436	0.14135029054858	1.62772027157144	0.10358421271466	0.571384705665359	1.21270883142768	1.30765454244281
DCTN4	0.0990811869879378	0.0451136825827984	0.0280736395263807	109.322040578796	0.13154735933598	0.0836582178982963	1.57243798207491	0.115849011464602	0.590861157338023	0.800918810266388	0.807886414408772
TNIP1	0.0427174457901653	0.0757038719441747	0.572570197487042	37.3422226033837	0.0115554997272889	0.13771816786219	0.0839068650612032	0.933130481282076	0.988259769675509	0.380799672215478	0.199267000793009
SLC36A1	-0.0915985777195312	0.102324987692633	0.370694555437517	35.292684534649	-0.148932378858705	0.179610747882233	-0.829195249252885	0.406993932788239	0.835476934072888	-0.620353388673773	-0.614755207679965
G3BP1	-0.10711036808768	0.0631888103307879	0.0900594067997252	61.7749909266206	-0.18857732624218	0.114188185046406	-1.65146092974105	0.0986444922829675	0.563723905208975	-0.73597381876954	-0.815841220581547
LARP1	-0.137658289074053	0.0536723403924739	0.010323822731616	108.325787947961	-0.208043772721039	0.103652943588336	-2.00711880935381	0.0447370138953788	0.461126547630989	-0.963669247804505	-0.914578395584772
HAVCR2	-0.00207903017921389	0.0625128950663774	0.973469148496686	180.539415376212	-0.0249784414722338	0.105309847765135	-0.23718998747336	0.812509403554176	0.968458309255846	0.0468996068181569	0.0139605479849735
CLINT1	0.132304938883634	0.0439149463925995	0.00258888519699872	78.1397081642384	0.156655437576757	0.0792895496385584	1.97573877378382	0.0481843710210034	0.468866351376362	1.04855911434523	0.935238919034955
RNF145	0.082984223055954	0.0449209079042531	0.0646977725790413	169.157098546601	0.108752335344007	0.0857653415213683	1.26802194703453	0.204790113104419	0.695206829385676	0.680936664499796	0.692266119993842
ENSG00000249738	-0.268791442789283	0.244913514210624	0.272424912724745	330.535825562294	-0.462843253229093	0.380796887218042	-1.21545965517326	0.224190827371167	0.721265435253821	-1.94109811143212	-2.20696532018229
TTC1	0.0578300663712717	0.057168597767565	0.311743462287478	44.361105037878	0.065338959883284	0.100800132471038	0.64820311522961	0.516853587306714	0.891447390853592	0.493444805368488	0.472065989733735
PWWP2A	0.186036314161329	0.11505580723856	0.105895028414574	32.7899374470081	0.280572063714994	0.204458171647848	1.37227121544568	0.169979022898919	0.660698784927313	1.44905735289805	1.5637654256117
RARS1	0.138186370303055	0.066689581056934	0.0382576691085404	48.64860478534	0.175719659607749	0.118821590394943	1.47885295108142	0.139179620222962	0.632643739683259	1.09239761487631	1.03193594224454
PANK3	-0.0314402904197905	0.0813924746738434	0.699289262677655	32.9597593326109	-0.0449850782308594	0.152447588621951	-0.295085534887772	0.767928539480965	0.960713316727963	-0.171950793851254	-0.0875165653139383
DOCK2	0.0149104871803882	0.0194708793505787	0.443804857125589	802.714213529339	-0.00129830499875953	0.0395020103402319	-0.0328668082352566	0.973780801679205	0.994262238782412	0.173534589474331	0.134070285610736
LCP2	-0.115070422590457	0.0747342312217713	0.123626557032092	195.417543747273	-0.198024723186672	0.12702317945277	-1.55896525374176	0.119004604247178	0.599670683066713	-0.795305778740238	-0.863760047802851
KCNIP1	0.119492166357202	0.127962431386089	0.350403650776882	413.388368424633	0.144152071217202	0.200250770294172	0.719857761373103	0.471612576723959	0.86795877678319	0.953056388027623	0.871819687707165
KCNMB1	0.214578661292497	0.124826597221081	0.0856118328104238	45.5896323693594	0.312828236687166	0.210496076359504	1.48614759047997	0.137240086634066	0.631661361274279	1.66180381045879	1.72737429994562
NPM1	0.098185198385646	0.0678233483711573	0.147711956159122	30.2740943247282	0.15996504739051	0.140870083869868	1.13555016789996	0.256144874489305	0.74762102008573	0.794240368571444	0.952025831003089
STK10	-0.191474974675558	0.0929635048454505	0.0394292424314394	169.154589347577	-0.289564761059826	0.154131902478148	-1.87868154745498	0.0602879888663003	0.501722610195677	-1.36480336500811	-1.3280669129053
UBTD2	0.0544194349238874	0.0797882337642465	0.495208364746676	32.8931975494444	0.0676672830045947	0.152015958088176	0.445132760110254	0.656223815331445	0.933212231351608	0.468022938163884	0.483875646300617
SH3PXD2B	-0.198024931108214	0.340980329075616	0.561407761929987	52.4873703078356	-0.296257584187418	0.540303090771108	-0.548317396749676	0.58347398409651	0.913729380041407	-1.41362485897358	-1.36201406649249
DUSP1	0.42058718088893	0.268898996190157	0.117792111710728	91.8040853614356	0.551001822451448	0.451799868435823	1.21957056862162	0.222627709101157	0.72009617586364	3.19733214560446	2.93543181800847
ERGIC1	-0.050623081424323	0.0615587764550952	0.41087567920732	124.294928000403	-0.102109346017429	0.112933121732963	-0.904157650568381	0.365911812519271	0.817017287045656	-0.314933808302989	-0.37726070693214
ATP6V0E1	0.0044277741208118	0.0489469438085444	0.92792113374818	80.6400141294219	-0.0301306142077777	0.0852541285648512	-0.35342117402394	0.723772714175502	0.954967066093242	0.0953994571811911	-0.0121721610119516
CREBRF	0.00263295346257803	0.0547757371566398	0.961662146075075	95.0919013158894	0.00768002573558749	0.105863883943375	0.0725462305888515	0.942167215674705	0.988259769675509	0.0820213795044925	0.179609928088207
CPEB4	-0.110973905957852	0.119122937608511	0.351547721720627	167.258531031729	-0.179609769930136	0.192958167208194	-0.930822325526878	0.351945479138815	0.808810960546315	-0.76477152036547	-0.77035622783286
HRH2	0.0325543652297897	0.0646569793293569	0.614617388209831	82.9438857748192	0.00548326088080842	0.119682987183659	0.0458148731899057	0.963457804167647	0.992314519764668	0.305046988766287	0.168467557746356
SIMC1	-0.08915249666026	0.0751550560672377	0.235524576597853	47.1661422160323	-0.14709096240999	0.137987594213907	-1.06597236692142	0.286436133537793	0.764089424774647	-0.602121003023257	-0.605415225760405
FAF2	0.0577748902001849	0.0511738496671036	0.258901016259378	58.7303823726213	0.0551370476272551	0.0870867368528175	0.633127955183812	0.526650088100099	0.893825535874146	0.493033538036949	0.420320130679026
UIMC1	0.0225832851244222	0.0436705943845066	0.605066840919427	78.909554220681	0.0338070991866097	0.0819349001080749	0.41260926835838	0.679892909609981	0.936906952169123	0.230725421562208	0.312130952223625
NSD1	-0.0145604525395258	0.0334908691071479	0.663737459391006	208.025607458524	-0.030760387655017	0.0659654854714393	-0.466310335400096	0.640993381843217	0.926087498234511	-0.0461333305318363	-0.0153664805884593
LMAN2	-0.046243523494722	0.0607616610835017	0.446618736772768	38.4400978677199	-0.0759049358666166	0.117484736408538	-0.646083382292889	0.518225356726553	0.891447390853592	-0.282289841395755	-0.244347417712816
DOK3	0.0611441008583048	0.0812329524596061	0.451629784189848	43.8130631533497	0.0610320678035682	0.145681985879936	0.418940388785391	0.675259698670947	0.936167652943685	0.518146666575287	0.450220690055813
FAM193B	-0.0891967078191487	0.0464743102413593	0.0549502858469385	67.3760285390829	-0.171097886522534	0.0918570433237071	-1.86265397112315	0.0625109657264119	0.511562042637794	-0.60245054030325	-0.727182486670799
TMED9	0.281163549335915	0.0693882337273519	5.0774074332043e-05	29.2752679956577	0.418053792703847	0.123076993011383	3.39668513566285	0.000682074004545157	0.097138288924743	2.15810844137144	2.26109647417573
ENSG00000290968	-0.116321873506262	0.0931879887099114	0.21193964973786	32.5812435556663	-0.229177125339099	0.155301765918563	-1.47568911392337	0.140027369687341	0.6327456467913	-0.804633734423952	-1.02177040611019
PHYKPL	0.00979999410322554	0.0563556662899907	0.861947626381292	169.627006227182	0.00965964292759927	0.101003796240019	0.0956364343439597	0.923809327390816	0.988259769675509	0.13544244191693	0.189650888020947
CLK4	-0.0599765890689296	0.0626624240863254	0.33849759123842	39.1367154057253	-0.0735561517062204	0.126169221482996	-0.582996002048992	0.559895991585514	0.904065503432977	-0.384652167764196	-0.232433979225637
RUFY1	-0.00361992129499655	0.0781211980323584	0.963041451899481	66.1556450409687	-0.0298241382110806	0.133918045339684	-0.22270440205001	0.823765575062078	0.96972384646262	0.0354142470170495	-0.0106176618817158
HNRNPH1	0.0982766494346776	0.0645858423877001	0.128098345599136	156.784392245484	0.123188210623474	0.107236466298803	1.14875298371193	0.25065785135723	0.743591182063434	0.794922018424284	0.765487369970897
CANX	0.0839800463040775	0.057905823356816	0.146978582319601	64.932764772611	0.131924732630877	0.105310379983592	1.25272297613428	0.210306541277015	0.703247643451391	0.688359244970186	0.809800516867086
MAML1	-0.0537133697820633	0.0714283289094746	0.452057234798016	34.456621012164	-0.0879957272865295	0.130902515367226	-0.672223349105794	0.501441518626313	0.884058887387563	-0.337967930126576	-0.305673997766959
LTC4S	0.428675966750946	0.109696827867307	9.31308599662454e-05	42.3593105482096	0.613233174277679	0.189298609217122	3.23950174179204	0.00119738735174128	0.11741580371175	3.25762363215261	3.25107997097912
SQSTM1	0.0802316481274982	0.0760973046812318	0.291731997335275	75.4908711515554	0.0476128411161902	0.141740289984827	0.335916069603688	0.736934158703575	0.956540622666024	0.660419761579784	0.382156057135852
TBC1D9B	-0.0181458271809654	0.0550394990419879	0.741636204875611	62.0539608982895	-0.028692307469832	0.106398602345871	-0.269668086208141	0.787415614726371	0.963580273990707	-0.0728576833150527	-0.00487682109220361
RNF130	0.0245503470680486	0.0275240193110682	0.372413928644614	506.449811157412	0.00751835356962764	0.0581299645569384	0.129336971507412	0.89709101807089	0.980479571786458	0.245387336308948	0.178789898969853
RASGEF1C	-0.0695621379898594	0.172951219415183	0.687531917012032	388.607781947623	-0.148545668856301	0.28661572536286	-0.518274664337555	0.604266647220047	0.920000570438167	-0.456100096252041	-0.612793747830352
MAPK9	-0.0191522840826812	0.0793674939718246	0.809313746734872	43.9848177725691	-0.0499705726380775	0.135726958005072	-0.368169841662628	0.71274659626886	0.951435082424608	-0.0803595239851141	-0.112803853073299
CNOT6	0.106562792739605	0.0587932188014843	0.0699087542630822	41.4536370805113	0.144199103946489	0.106594413509251	1.35278293861032	0.176124984890842	0.660881734401418	0.856684550666731	0.872058245824462
MGAT1	-0.0278316888652375	0.0713903956496554	0.696645985954288	118.027967068091	-0.064898173078972	0.121659882335445	-0.533439387192835	0.593729458581714	0.916445423536981	-0.145053314328942	-0.188519217904344
RACK1	0.238952913383391	0.0649340125156145	0.00023329386199477	60.0635103334851	0.369514129702993	0.122968789102082	3.00494241181998	0.00265631137650696	0.169141489337839	1.8434824847528	2.0148949290957
EXOC2	-0.00316637796720689	0.0387783310646268	0.934922430516715	132.084712848574	-0.0198912696320862	0.0753467291351539	-0.263996458245799	0.79178264788221	0.963580273990707	0.0387948287153287	0.0397635612261236
GMDS	0.0230483693950586	0.0354715895850163	0.515840897797885	188.964641868115	0.00686155976382511	0.0726034720908315	0.0945073226696496	0.924706165833448	0.988259769675509	0.234192026133669	0.175458527473007
GMDS-DT	-0.152301614421632	0.0560455588317299	0.00657849288407127	280.669266200556	-0.256956988747315	0.105090222155377	-2.44510843613406	0.0144808596288305	0.324199336804365	-1.07281638907814	-1.16267466605725
SERPINB1	0.195161551744831	0.0778229211660091	0.0121497643985603	37.0782020675848	0.268393052332525	0.140333703532409	1.91253452005234	0.0558076693103372	0.492131299691696	1.51707425288769	1.50199137868726
SERPINB9	0.0392435612112971	0.0878772240721278	0.655183676363096	264.00314531283	0.0204119353804167	0.150695553767293	0.135451477300632	0.892254926109197	0.980479571786458	0.354906334336406	0.2441883703885
SERPINB6	0.0866142818704371	0.0397418571222913	0.0293003255517406	143.195544662992	0.0785833488266656	0.0772897410893611	1.01673712085293	0.309278501743504	0.778369912869241	0.707994080274656	0.53924381545214
RIPK1	-0.0403776613322497	0.0555853491993422	0.46758847895979	58.902621934479	-0.107808841326853	0.102323366684217	-1.0536092079492	0.29206187173619	0.769013349359856	-0.238567389634148	-0.406169530451
SLC22A23	-0.0313943293252921	0.209877861503384	0.881092985336807	79.3041518865512	-0.0800442814344677	0.373633065836222	-0.214232327792836	0.830365887318328	0.970783853905714	-0.171608213053844	-0.265342892576479
PRPF4B	0.0294550613126516	0.0763667420002137	0.699714896646988	136.213686309331	0.0424303525706425	0.125143721231452	0.339052987661826	0.73456981332456	0.955584262520216	0.281945667552405	0.355869581120331
CDYL	-0.00427244668261563	0.0316109382836429	0.892487566584083	235.741922965538	-0.0275788147413418	0.0614151749850832	-0.449055380010563	0.653391707211289	0.932545668469164	0.0305505101965827	0.000771006132819757
LYRM4	-0.03998995196708	0.0609070808674256	0.511455438898865	81.4867393355784	-0.0535639399297085	0.108645093320631	-0.493017570260919	0.622000172562485	0.924101182731797	-0.235677515384356	-0.131030031924686
FARS2	0.0281968520619918	0.0466483498149481	0.545540839917222	240.548544298204	0.0228224152585592	0.088457461097093	0.25800441223956	0.796403502008249	0.964648596356925	0.27256733718182	0.256414740200186
F13A1	-0.341793064564469	0.318818582093854	0.283692498354204	160.738953717854	-0.750817390945569	0.418959372342559	-1.79210071551202	0.0731168343111244	0.529736019381179	-2.48523123256216	-3.66761982962212
LY86	0.0623200088677867	0.0691336559271785	0.367353145112664	439.822805937899	0.0587048002614423	0.11715725812292	0.501076938825676	0.616316976084917	0.923498974532121	0.526911547132758	0.438416387568671
RREB1	0.0416416127846247	0.0314584741148755	0.185602375301882	291.618699483841	0.0501321430879006	0.058534266213553	0.856458042969248	0.39174447108167	0.828633711108061	0.372780721993765	0.394934391380723
SSR1	0.210129159788102	0.0752930647098809	0.00525751997500427	53.5558548755928	0.29269634895919	0.12662183834416	2.31157873544401	0.0208009095995714	0.375246135253336	1.62863850423429	1.62526189212115
SNRNP48	-0.00774369899625388	0.0661938663797376	0.906871825941076	36.657093132459	-0.041978169449385	0.127938192604677	-0.328112884782542	0.742826312166171	0.957452592894466	0.00467679246649417	-0.0722650052052353
GCNT2	-0.00807145619853001	0.0501189310240466	0.872057126184026	159.993776507466	-0.0629581190635932	0.0895928602200747	-0.702713574596723	0.482234266316185	0.875053518781738	0.00223378441940475	-0.178678929229151
TMEM14B	-0.182624013898362	0.0702726332441305	0.00935522205355149	75.2390583517125	-0.307353493923125	0.126421760717664	-2.43117555220208	0.0150499205665304	0.3311204104544	-1.29883084555469	-1.41829443500167
NEDD9	0.174514927676971	0.0917156763004172	0.0570690115642351	79.681865196326	0.228199837161829	0.152813341351507	1.49332404581688	0.135352384220407	0.626834881465363	1.36318024722517	1.29812445697861
TMEM170B	-0.0930545544771433	0.0680364614354445	0.171401000808461	42.1554254820556	-0.171247861186857	0.126530934043017	-1.35340707378827	0.17592561883946	0.660881734401418	-0.631205821238245	-0.727943184042727
HIVEP1	0.127326045901554	0.160447119040311	0.427445709950177	32.2549494652591	0.129541098031459	0.263506911210994	0.491604176285661	0.622999190518005	0.924101182731797	1.01144787609829	0.797710310940593
PHACTR1	-0.563561364606828	0.231667038367365	0.0149893992185902	80.4862079733855	-0.882013742947781	0.390155930323335	-2.26066983581879	0.0237797096917814	0.387925096298034	-4.13822844461546	-4.3330703617208
RANBP9	-0.0381969910968358	0.0531244009013002	0.472134577262587	176.412503709432	-0.0929704957050759	0.0903110379328728	-1.02944776001999	0.303269315953886	0.775652031218245	-0.222313300033162	-0.330906881461268
CD83	0.635530208885619	0.279726000989152	0.0230880791275193	109.92608702318	0.915767683637268	0.444235560362575	2.0614461455761	0.0392604963029287	0.445873145427552	4.79945574018925	4.78558719743125
JARID2	-0.123482404649932	0.0792848886543896	0.11936321963076	174.828017307543	-0.190949315500687	0.129291301810071	-1.47689220254888	0.139704535432581	0.632699414051581	-0.858006276915584	-0.827872359329821
DTNBP1	-0.0497495520820992	0.047201592307162	0.291891901032829	149.914728626459	-0.0878462564180815	0.0869934833260309	-1.00980272382995	0.312589814904754	0.780824939157203	-0.308422771481825	-0.304915855734623
ATXN1	-0.0533932531162272	0.061599706557997	0.386063812658614	447.014327283221	-0.0856803322209839	0.103576228867368	-0.827220040330871	0.408112354852713	0.835496788790611	-0.33558187244359	-0.293929914529339
NUP153	-0.0110601698731311	0.0532131399111811	0.835348750410386	65.4411284853475	-9.31840092596054e-05	0.103913093217786	-0.000896749450661679	0.999284497554305	0.999284497554305	-0.0200432288904218	0.140182867183831
KIF13A	-0.231066641417726	0.133868988926004	0.0843356322001563	44.775806638633	-0.360216990006702	0.232435643409828	-1.54974936168276	0.121201685398293	0.600372407827704	-1.65990827735513	-1.68642720744964
KDM1B	0.106478124483793	0.0555386254499089	0.0552137359250962	67.6471095017364	0.119143365307096	0.103770042966776	1.14814798086999	0.250907479542662	0.743591182063434	0.85605345780639	0.744971216686425
DEK	0.129671854644722	0.0486240388483675	0.00765712869011114	79.898273793333	0.139711314797886	0.0976880641139588	1.43017794512649	0.152665953700314	0.649979053664799	1.02893286070487	0.849295405003754
RNF144B	-0.114864760728812	0.109150557123071	0.292638277127665	177.658689604088	-0.198308258448458	0.175495228761866	-1.1299923071843	0.258479466024363	0.747662495722493	-0.793772834293897	-0.865198187567753
E2F3	0.0120383072175725	0.0475960308016808	0.800324853043839	144.1868763829	0.00577686071755549	0.0863993089034267	0.0668623486793466	0.946691287333672	0.988672023128313	0.152126184981251	0.169956746771857
CDKAL1	0.0296736314205533	0.0311302603144924	0.340484396917613	347.172356553685	0.0160119224330643	0.0550925231675463	0.290636941502373	0.771329003825157	0.961356986234386	0.283574826358829	0.221870745604182
C6orf62	-0.00665917783543386	0.060796621819111	0.912780512711125	181.762647657259	-0.0327829513318356	0.103303332236124	-0.317346503953062	0.750980694444999	0.958120828744166	0.012760501702241	-0.0256252725015126
CARMIL1	-0.0732356170951324	0.104255004835211	0.482388473255776	128.848472856399	-0.122870242682739	0.172105109569756	-0.713925594596816	0.475273189777036	0.870652132967916	-0.48348115440324	-0.482563556606976
TRIM38	0.0900086984196706	0.0360468304376691	0.0125251280754385	109.776502900451	0.115075447760789	0.0681061477839233	1.68964846060421	0.0910952288882553	0.561457929876429	0.733295086285699	0.724338037071205
H2AC6	0.13312637260249	0.102816683096343	0.19539147609879	259.188126556129	0.134751853747256	0.172502023059247	0.781161005288467	0.434707805268254	0.850168475959414	1.05468184535275	0.824140162920428
H2BC5	0.249733807619247	0.141730808200305	0.0780643819189858	32.4876439552128	0.294841600997469	0.243723844258023	1.20973637969262	0.22638006548789	0.724978093459912	1.9238401738901	1.63614298057043
BTN2A1	-0.0745830956069902	0.0618407677351306	0.227797977142991	37.2531141651352	-0.148632356926525	0.109180631310564	-1.36134362974822	0.173405121198487	0.660759008166669	-0.493524872206809	-0.61323344467845
ZNF322	0.137836521804141	0.0710411048208669	0.0523509934830441	29.9228663926534	0.177038082016734	0.126863826928539	1.39549693796055	0.162866037520911	0.653680593623068	1.08978994464917	1.03862320816467
TRIM27	0.0942167560780793	0.0458842269617654	0.0400378450842274	65.4088467111651	0.110900856427277	0.0930148825308508	1.19229152808417	0.233146955252151	0.731549316812576	0.764660739429907	0.703163789603308
HLA-A	0.0394856815809665	0.107754844744883	0.714036802364493	77.8672059732645	0.057718559629502	0.171693815978582	0.336171453238025	0.736741578481852	0.956540622666024	0.356711030029922	0.433414004931607
TRIM26	0.0784348953602961	0.07081569609413	0.268038078939268	28.7696383431137	0.092360054814135	0.137035799455055	0.673984865133197	0.500320935918757	0.883672027669188	0.647027282517777	0.609121645056534
HCG18	0.00179716580850018	0.0879265180413257	0.983692848893045	42.3115022137845	-0.0105451152970545	0.154712760378491	-0.068159311948522	0.945658815974073	0.98839590166721	0.0757916583865718	0.087168868465294
HLA-E	0.0474608625918801	0.0673085937185451	0.48073346264337	159.296862939285	0.0535191639079175	0.119865004758587	0.446495322097614	0.655239490922543	0.932822074330205	0.416155738647622	0.412113945328012
PPP1R10	0.108437893815974	0.0696316955776197	0.119397727161827	63.6446154518223	0.134610344016415	0.11895233926991	1.13163259203315	0.257788931842582	0.747662495722493	0.870661015522005	0.823422401151539
PPP1R18	-0.00511257063094235	0.0634203627564912	0.935748913147119	39.1314607735252	-0.0296346947041978	0.121295435826392	-0.244318300208868	0.806984311341064	0.966455578599995	0.0242884675868048	-0.00965677173093145
FLOT1	0.0590095902101903	0.0574556676891162	0.304398996514223	112.190501247815	0.0651169583511901	0.105900347306284	0.614888997132934	0.538628029640125	0.894482443331063	0.502236637280039	0.470939959661984
IER3	0.353821075227342	0.102217981199361	0.000537300386711366	53.072630382963	0.504699490973354	0.175476555744816	2.87616478925713	0.0040253949883857	0.199448582799018	2.69967677061543	2.70057840440908
HLA-B	-0.0546255351770067	0.143085250545335	0.702632599778572	102.723537508112	-0.0716721185692917	0.22300983623658	-0.321385458950152	0.74791830120045	0.957452592894466	-0.344766948987635	-0.222877838110985
DDX39B	0.0555101271656622	0.0421710940626142	0.188070856431259	106.69248204401	0.0611911103106011	0.081867630850491	0.747439612883755	0.45479824141605	0.859044796071396	0.476152644864605	0.451027381090405
LST1	0.0993680257763725	0.0677440697002949	0.142426355230735	87.8170135228891	0.112960794070661	0.120293161049861	0.939045853353533	0.347707202600524	0.805920149938351	0.803056824209322	0.71361214872275
AIF1	0.145078837792953	0.0970905724689062	0.135106924947693	37.7197914933811	0.175258766032867	0.180558983769769	0.970645505273444	0.331724837332462	0.794432750007983	1.14377208788618	1.02959821051675
PRRC2A	0.0690629000391921	0.0788648781720437	0.381186759037472	35.6187288843574	0.0892103370316028	0.141392676022871	0.630940297198793	0.528079562061782	0.893825535874146	0.577171121226003	0.593145733056241
HSPA1A	0.158520761301402	0.237516154344205	0.504509998513845	374.811682910379	0.196045313250719	0.388495800304285	0.504626595955912	0.613821126163876	0.922942709247416	1.2439643249185	1.13503116421947
HSPA1B	0.108169945751558	0.221683242689807	0.625586511558804	126.423070763273	0.138254665952325	0.363449354649709	0.38039595939185	0.70365151354209	0.948845811577797	0.868663807610099	0.841907030749693
ATF6B	0.088961843172904	0.0682608713134134	0.192485112115902	42.6168957107987	0.139083900610759	0.123324210913349	1.12779071992995	0.259408313492971	0.747662495722493	0.725492127954874	0.846113052001568
HLA-DRA	0.291224945529851	0.0822992787545657	0.000402241600302938	178.043085355247	0.418492400302382	0.138729298762597	3.0166115163498	0.0025561717547844	0.167105468182772	2.23310319875906	2.26332116758659
HLA-DRB5	-0.0639413666591097	0.26017035742729	0.805862370488398	39.4534435820022	-0.0884880625100766	0.43864214473638	-0.201731784261763	0.840126413158734	0.972183102128221	-0.414204481154916	-0.308171206961272
HLA-DRB1	0.335241277169374	0.0991985963856482	0.000726188175520553	148.305888325535	0.484650533911144	0.160036301970951	3.02837873621396	0.00245869731798816	0.166529033561418	2.56118829239529	2.59888663522904
HLA-DQA1	0.404694432688413	0.20524651804801	0.0486383693432655	39.0500093310765	0.552278410507127	0.318461648608572	1.73420696941107	0.0828813668163551	0.547664880728557	3.07887216524523	2.94190689287113
HLA-DQB1	0.603022653935961	0.271525071335922	0.0263595758698346	51.5358756663251	0.842663006942072	0.442048891410495	1.90626653140853	0.0566156341856025	0.492361753574331	4.55715376243954	4.41478766479714
HLA-DMB	0.00894145996007201	0.0606137798734746	0.882725303692315	108.934234334906	-0.0114678932711295	0.110085027089804	-0.104173052178788	0.9170320188438	0.987413809726532	0.129043175002703	0.0824883793778628
HLA-DMA	0.129161750142074	0.0577032419644998	0.0251963219582567	79.9227194725501	0.174154977651853	0.106918831827832	1.62885223000088	0.103344304787416	0.571384705665359	1.02513068825474	1.02399960541638
BRD2	0.0395848409771258	0.0663863075784369	0.550988053884937	66.5948593590036	0.0716193825954732	0.116205760930436	0.616315249967225	0.537686475833965	0.894154098346172	0.357450135688256	0.503921377264331
HLA-DPA1	0.248859610984199	0.0960877508983577	0.00959981710860441	80.1993598921688	0.339019278884011	0.163819565095217	2.06946757969332	0.0385022305812971	0.445873145427552	1.91732416325988	1.86021978459611
HLA-DPB1	0.188464236264083	0.0912089392072605	0.0388009837555041	104.601589895595	0.261386455717673	0.153603121499588	1.70170015534726	0.0888115912898479	0.558977191391687	1.46715438690232	1.46645271183869
RPS18	0.282341618908013	0.0853840991653588	0.000943939690658186	55.8036676412249	0.421445958538373	0.152372879445701	2.76588563576077	0.0056768439633529	0.221655209349544	2.16688943359581	2.27830212452426
RGL2	0.0996115055070928	0.0658335415692522	0.1302589902984	41.7766745817324	0.115743728235823	0.125623617987242	0.921353246230958	0.35686603006521	0.811246288285643	0.804871652189675	0.727727670936139
TAPBP	0.0124656206079625	0.0604514148036281	0.836627724968158	57.7871414367835	-0.00413226096725572	0.115220031895464	-0.0358640845630456	0.97139073379954	0.994262238782412	0.155311256259935	0.119695972008264
LEMD2	-0.201797202163646	0.0720373657014068	0.00508995227839282	31.1671087820641	-0.320646951284325	0.13898455543389	-2.30706894218074	0.0210509770328964	0.375319783244694	-1.44174228394616	-1.48572114420081
NUDT3	0.0336068761291265	0.0298602994079697	0.260389852606414	506.588974342053	0.0318433578245333	0.0554646523086904	0.574119849292628	0.56588670221896	0.905825171720392	0.31289210270695	0.302170517239306
RPS10	0.298502368774608	0.0721601016471631	3.52385693841222e-05	46.8292762889395	0.444051093733421	0.13062883751964	3.39933434427645	0.000675500856495172	0.097138288924743	2.28734702139835	2.39295927020049
ILRUN	0.0701799265626034	0.045604826644768	0.123835891923182	72.7943275819702	0.0712473906091336	0.0827620269946634	0.860870536843276	0.389309350472491	0.82709044898878	0.58549711609829	0.502034569731436
BLTP3A	-0.00976428726816617	0.0447359376908259	0.827222680809218	77.5927449453071	0.0271789406773488	0.0903551893061055	0.300801103800159	0.76356616665363	0.960183914392176	-0.0103840921574158	0.278511788736917
TAF11	0.121218925423361	0.0819241601812272	0.13896719114634	32.3330462442135	0.128861305123021	0.146231421964812	0.881214881121986	0.378201526342497	0.827067598685111	0.965927154145699	0.79426228402724
ANKS1A	0.0380173102697382	0.0537678126758816	0.479526411027908	551.194514580547	0.0309805513242679	0.094521293817952	0.327762666727102	0.743091116986205	0.957452592894466	0.345766212022769	0.297794213813658
ZNF76	-0.0288364281101414	0.0622273712400802	0.643074635053854	42.1693626432257	-0.04552662101058	0.11745158727214	-0.38762031291321	0.69829703446634	0.947357598225917	-0.152542352078474	-0.0902633637227324
DEF6	0.0766004946484478	0.0482288502415818	0.112225023230903	83.834085974827	0.0779601055896276	0.0950316176072263	0.820359660843019	0.412011104573439	0.838559753309909	0.633354186489649	0.536082618228403
PPARD	0.155289307465679	0.0491292583692712	0.00157319476275316	254.947749501913	0.195006905647312	0.0895233280857821	2.17828034119168	0.0293851718434219	0.407235981600445	1.21987799616769	1.12976418170298
RPL10A	0.251281517704225	0.071902794437272	0.000474525104000087	31.4991654587481	0.386317697476783	0.138067319558508	2.79803865760626	0.00514139587772928	0.211834151163922	1.93537636032904	2.10012552389178
FKBP5	-0.265181304944528	0.158647830408527	0.094621146958589	1175.71481461766	-0.406097754093867	0.243602021551782	-1.66705412174728	0.0955036435859594	0.563610665303956	-1.9141891808439	-1.91914235851103
MAPK14	-0.120049691149419	0.0467984812674501	0.0103102206416753	123.793669873014	-0.178200252846064	0.083982085137889	-2.12188412032732	0.0338474702624233	0.42740697547127	-0.832419816429382	-0.763206914004515
KCTD20	0.0962591971069411	0.0645537894866007	0.135922874183743	38.4188745721858	0.110366248367779	0.118050687814389	0.934905593615077	0.349836954154496	0.807594708878202	0.779884508227553	0.700452165291902
STK38	0.0284789164246466	0.0467478177108054	0.542389812226844	67.7373280976822	0.0383883115872348	0.0825560406870342	0.464997004068581	0.641933602050032	0.92609633118201	0.274669763926304	0.335367651896507
SRSF3	0.202323943667958	0.0684680412941077	0.00312656001187212	45.0614258973278	0.269570602071775	0.117896296832628	2.28650610166723	0.0222246675740526	0.385598927173649	1.57046066509494	1.50796411412234
CDKN1A	0.27732896875478	0.181742867702666	0.127024455272792	46.7853435369885	0.411988113071603	0.286975430002824	1.43562155501448	0.151110057795944	0.649855145861597	2.12952657909086	2.23033030059532
C6orf89	-0.16886773070629	0.0802430020186547	0.0353388369850966	44.6229330329994	-0.241731593416867	0.140280696935196	-1.72319926189515	0.084852497178134	0.549671243946297	-1.19629546173126	-1.08544883416912
MTCH1	0.0174446112822866	0.0912148766030632	0.848331740809286	49.1536893488079	0.051579646380462	0.163749766541839	0.314990655985351	0.752768748462838	0.958173598993081	0.192423222676799	0.402276377812124
FGD2	0.0268875471012504	0.0739159193467338	0.71603832294842	306.304821315168	0.0145395557194139	0.123807453034875	0.117436837306703	0.906513894072199	0.985147060038444	0.262808154064036	0.214402647611438
PIM1	0.112489672121267	0.167243832344868	0.501196206540222	41.9188864035777	0.158020452529084	0.272664705052608	0.57954128129123	0.562224000438046	0.904802774745287	0.900861807254767	0.942162510373329
TBC1D22B	-0.148024631079223	0.0709998045151935	0.0370820377947165	31.4267268009024	-0.253720837631178	0.130735661795826	-1.94071635960678	0.0522926909301333	0.481858611938044	-1.04093698368228	-1.14626034927694
ZFAND3	0.00765636994132097	0.0155752347267558	0.623021003770735	821.812990117803	0.00924196931434784	0.0401793859213189	0.230017684502344	0.818078027874581	0.968615448121002	0.119464483107481	0.1875323753951
BTBD9	-0.0699253327798337	0.0521071366209317	0.179611207570809	233.292485077889	-0.0956519821595564	0.0941031982276348	-1.01645835594424	0.309411168709392	0.778369912869241	-0.458807245899421	-0.344507843383741
TREM2	0.158929776519788	0.080548154365152	0.0484838688693401	46.5204837225144	0.235093773535822	0.138487363614235	1.69758285088516	0.0895865217785815	0.560134055885331	1.24701300687868	1.33309169164875
TFEB	0.0798682214750547	0.0607922089628937	0.188916743891833	86.3347844972867	0.0840742652984417	0.114754149445212	0.732646842880238	0.463773853058467	0.863609267582858	0.657710883696153	0.567094691121238
CCND3	-0.341360340788319	0.144364079793939	0.0180505537102927	319.800820191167	-0.532757786222899	0.220030619054079	-2.42128931197507	0.015465563198558	0.33435937040827	-2.482005833822	-2.56158389358115
TRERF1	-0.165083979506664	0.111538644978345	0.138857013555592	91.8442891344341	-0.195725627660511	0.197747373681191	-0.98977611695648	0.32228356086001	0.784975806704735	-1.16809246706119	-0.852098638641082
UBR2	-0.0647246802814342	0.0400888968367628	0.106412765507783	165.226849521288	-0.125829994398938	0.0796038323952787	-1.58070272011679	0.113946026142384	0.588136158804104	-0.42004307591178	-0.497575927944797
BICRAL	-0.0597750263595298	0.0577186613624961	0.300376010814617	93.4472972950224	-0.119705298941815	0.0944534900615714	-1.26734648834874	0.205031424697469	0.695206829385676	-0.383149777221327	-0.466510415918853
RPL7L1	0.188592668661932	0.064621027523029	0.00351786222581209	32.6499978637286	0.266491770996312	0.120173742241772	2.21755406817714	0.0265852526294008	0.393601593476508	1.46811168510743	1.49234775173008
CNPY3	0.155396578320423	0.0497180118584791	0.00177467479765851	74.097555177602	0.221463395671718	0.100159825198009	2.21110006166545	0.0270289086918374	0.397931944421556	1.22067756230854	1.26395606353143
LINC02976	0.034534741611865	0.0989738796246413	0.727143487067193	30.0831640659047	0.0744474925914595	0.182813843590098	0.407231154542017	0.683838221756518	0.939117321359598	0.319808145513043	0.518266039085652
HSP90AB1	0.159485350223086	0.1534324108183	0.298595407139039	97.0178410696079	0.239390217367924	0.23623056649755	1.01337528380522	0.310880940480848	0.779667136152224	1.25115409369076	1.35488399601218
CDC5L	0.108780621888186	0.0749712643884963	0.146789824651619	46.1257210249987	0.14694071948664	0.134520190452974	1.09233208035048	0.274687164580072	0.75875558756963	0.87321561213365	0.885964192843274
SUPT3H	0.0893421704983165	0.056101945419332	0.11127311377112	217.005320344373	0.112991122100891	0.098811643827337	1.14350007473139	0.252831023706492	0.745000652048779	0.72832697860059	0.713765977724442
RUNX2	0.13562716405537	0.0516172475226248	0.0086000902381037	369.498732904604	0.17264041766345	0.0835243065781448	2.06694823023677	0.0387390323897585	0.445873145427552	1.07332202656326	1.01631749585467
PLA2G7	-0.169086419032436	0.146815223796485	0.249446260015547	67.7146606987819	-0.236395420389304	0.235710786650336	-1.00290454988801	0.315906917142692	0.783830742242395	-1.19792550170253	-1.05838284394629
CD2AP	-0.0108074168478086	0.048155423528682	0.822424423498227	127.034347437612	-0.00942663393942375	0.0914682771039487	-0.103059052142317	0.917916103573654	0.987413809726532	-0.0181592804355866	0.0928419988779848
PTCHD4	-0.381786870476735	0.154803985629344	0.0136532207432142	106.862228057622	-0.482038473720918	0.243939106161786	-1.9760606706545	0.04814790612587	0.468866351376362	-2.78333357478037	-2.30432679018582
FBXO9	0.00970045283386176	0.0946673160068462	0.918384521430969	44.6703547939309	0.0337207448948127	0.166658420364718	0.202334480436198	0.839655245896428	0.972018033054704	0.134700489885413	0.311692948357296
ELOVL5	-0.0985450242780654	0.0837706727174058	0.23944839902299	71.5946521094639	-0.185716363896889	0.163178735485833	-1.13811620946782	0.255071960454601	0.747083525752035	-0.672130206157341	-0.801329925976677
GCLC	-0.308174224096669	0.121674399197384	0.0113162642802707	30.7344583514933	-0.453455314929588	0.214822670640432	-2.11083547922452	0.0347864554117698	0.430041657472772	-2.23464605174451	-2.1593480774665
DST	-0.0255335218430801	0.0730377501516553	0.726643798630232	254.743675066786	-0.0469701434730214	0.128454342977724	-0.365656328810672	0.714621537153633	0.951435082424608	-0.127923437427089	-0.0975851586969698
ZNF451	-0.0857764923506255	0.0594967388752371	0.149386815327265	81.9435606302965	-0.122742605593707	0.112362991596104	-1.0923757355528	0.27466798372644	0.75875558756963	-0.576957236557807	-0.481916159270727
PRIM2	0.119052456380701	0.0389452553741963	0.00223625361737801	125.449861086817	0.149855030830195	0.0809949355105954	1.85017779056804	0.0642879288951893	0.516586013994441	0.949778916156625	0.900746082771407
PHF3	-0.158626297014303	0.040320513337297	8.34972405560943e-05	138.536079238203	-0.241385984605808	0.0719491855390066	-3.35495089760179	0.000793790729824791	0.097138288924743	-1.11995875654369	-1.08369584665302
ADGRB3	-0.103882825964413	0.428158003982418	0.808294120765938	48.4902210064536	-0.145363930682858	0.62367501319489	-0.233076406152949	0.815702075566912	0.968458309255846	-0.711916646799854	-0.596655422883021
LMBRD1	0.0145837252375378	0.0629700828449567	0.81685050787614	114.220148920373	-0.00823821259034964	0.120751389659104	-0.0682245779001561	0.945606862215627	0.98839590166721	0.171098999805142	0.0988698769937229
SMAP1	0.010017990064086	0.0375395853775972	0.789573339146794	119.222810536073	-0.011361557123128	0.0654979612620571	-0.173464286585509	0.86228649747687	0.977360104803929	0.137067321196216	0.0830277346662454
LINC00472	0.023872139321105	0.0695006653214311	0.731236834609399	96.6743584131221	0.0467298611425009	0.112249804484698	0.416302383394096	0.677188748750329	0.936532595547199	0.240332170558583	0.377677430372555
OGFRL1	-0.00593750881338347	0.0630472318765115	0.924969693162514	311.207331009358	-0.0361554811972938	0.111262419425108	-0.324956812768487	0.745213757732591	0.957452592894466	0.0181396153142707	-0.0427313258272178
CGAS	-0.0800620636678838	0.101369141283952	0.429640454090054	37.172624651728	-0.137050334739914	0.168242993924333	-0.81459757427731	0.415302699421132	0.84246137164328	-0.534363526459271	-0.554487429951385
EEF1A1	0.226343261813475	0.0580583624477108	9.6771570754096e-05	136.725987100603	0.347537025341441	0.114538250626287	3.03424422357712	0.00241139134357647	0.166529033561418	1.74949376370451	1.90342326415843
SLC17A5	-0.000293721716307059	0.0587956773111019	0.996014076909115	45.1633817910285	0.00123301186549543	0.104286483912639	0.0118233141940841	0.990566579931689	0.996996862173955	0.0602067833229886	0.14690956146347
TMEM30A	-0.040724766613674	0.0829683740046255	0.623534757705958	33.7806472959195	-0.0375007531649254	0.148222295874496	-0.253003456353681	0.80026554229078	0.964648596356925	-0.241154612706037	-0.0495547773410437
SENP6	-0.0143112554427035	0.0236588192492191	0.545244441082991	281.276774185747	-0.0235748005033806	0.0479811482517049	-0.491334646259595	0.623189779151122	0.924101182731797	-0.0442758869467056	0.0210800571431482
PHIP	0.0232659032001203	0.0414175091517379	0.574292656938233	301.783612752501	0.0237414164324248	0.0732259293449987	0.32422144238783	0.745770389470151	0.957452592894466	0.235813460636371	0.26107607270536
HMGN3	0.0889378967210509	0.0780853232400248	0.254710025795199	62.7089407547867	0.110963948015015	0.140510354313079	0.789720790026411	0.42969084704525	0.847108602176515	0.725313637980679	0.703483801021238
BCKDHB	-0.0302887350551438	0.0925288383910788	0.743407921189933	93.0542655284049	-0.0642489887564158	0.16400531904626	-0.391749420872706	0.695243370132874	0.945569554441465	-0.163367430913799	-0.185226443019355
TENT5A	-0.166497262464774	0.15562784589812	0.284690270066952	33.0025353443536	-0.269017095028501	0.25704701784229	-1.04656765632486	0.295299025736795	0.769887108035708	-1.17862667230673	-1.22384560579379
IBTK	0.0620541281326701	0.0380606818983475	0.10301702703767	112.37398519236	0.0860131894059892	0.0792531964936556	1.08529615474721	0.277790508431239	0.76145258481648	0.524929748499669	0.576929248708973
UBE3D	0.0118222274805853	0.0533673146993928	0.82468319015322	81.0641429126746	0.021434855794083	0.0968142812128502	0.221401796569223	0.824779593679505	0.96972384646262	0.150515588684337	0.249376799206684
DOP1A	-0.0051213332150842	0.0432027794040299	0.905638414003027	93.1863828128522	-0.0465867930243751	0.0894735412852879	-0.520676753766036	0.602591970875494	0.918976184510901	0.0242231538014076	-0.095640739083628
CYB5R4	0.0273221554206866	0.0445049313068365	0.539272826204765	114.907240281595	0.0299876383599022	0.0895124396663074	0.335010848455174	0.737616902741402	0.956540622666024	0.266047599648576	0.292757987955383
CEP162	-0.0675419031084754	0.0679356358205242	0.32012340183105	41.5360756702898	-0.156324691510287	0.136797745818498	-1.14274318319322	0.253145234818125	0.745000652048779	-0.441041845699628	-0.65225029281276
SNX14	0.0172293559179343	0.0356001788266234	0.628408408673065	134.413732621881	0.00888531397267179	0.0714826958726956	0.124300208102052	0.901077582538358	0.981568346637091	0.19081877101673	0.185723357969904
SYNCRIP	0.0424068438394258	0.0641001188921522	0.508245557263696	63.885977927718	0.0551896423666686	0.107382222619902	0.513955113054623	0.607283373755971	0.920689666519952	0.378484534485998	0.420586900271276
SNHG5	-0.022280312577926	0.0968184789124181	0.817994959044993	37.4518410517117	-0.0338354691811876	0.173195919836737	-0.195359505080043	0.845111516035902	0.973054070565813	-0.103674949953908	-0.0309638246198126
ZNF292	0.0359735544974865	0.0764198516310221	0.637829467076291	280.052124325428	0.0279248921060021	0.133565130109227	0.209073222054032	0.83439107845653	0.97127800803132	0.330532643505516	0.282295383078845
RARS2	-0.06058923817458	0.0472672212759996	0.199897121957143	66.4691234518468	-0.104104697899189	0.0918592031641533	-1.13330721705862	0.25708526205681	0.74762102008573	-0.389218678232165	-0.387381475925919
ORC3	0.00531046837358324	0.068479982515137	0.938187808815086	31.3769101862481	-0.0435025930913782	0.127539473256837	-0.341091208709741	0.733034919252282	0.955584262520216	0.101978806613224	-0.079997144919692
AKIRIN2	0.0912928666816576	0.0671702231201009	0.17410633499701	32.4391317912527	0.0917804701972701	0.138981939807032	0.660376954910126	0.509011957064753	0.887246619248911	0.74286690767075	0.606181891886549
RNGTT	0.098240892713608	0.0500963942402876	0.0498746835121352	134.406759071545	0.11955409621442	0.0935072710566893	1.27855400829674	0.201054154500231	0.690314089295962	0.794655498095505	0.747054514710014
PNRC1	0.0888444167700595	0.0774585242780503	0.251384345208381	48.2129193007729	0.0821701612479539	0.142961585050206	0.57477091639056	0.565446238714138	0.905711502259202	0.724616865275373	0.557436746870265
UBE2J1	0.0803921104053208	0.171379425573215	0.639006409066695	44.7678043866949	0.109722123613402	0.270288132951734	0.405945027682717	0.684782992405233	0.939158324968632	0.661615801310574	0.697185053409619
ANKRD6	-0.0995420407456941	0.0689195430186249	0.148648303726118	50.1885083333219	-0.215694005785122	0.145344376321698	-1.48402030573041	0.137803533698403	0.632579438231157	-0.679561680543205	-0.953381697547675
MDN1	-0.199723578638454	0.0775838565209018	0.0100445171598	57.1597353512365	-0.289763526403921	0.15142969361053	-1.91351854114674	0.0556817022010474	0.491905199804928	-1.42628608977714	-1.32907508502268
CASP8AP2	-0.0402954783885366	0.068440386506729	0.556017219696527	45.1602882097858	-0.0384415597614603	0.11988940595715	-0.320641840324071	0.748481826398276	0.957867462808235	-0.237954821576359	-0.0543267107119923
MAP3K7	-0.0709971901053746	0.0629826879848597	0.25963709735526	59.4910211119337	-0.122134511298028	0.114049430309527	-1.07089102476495	0.284218431940682	0.764051518805295	-0.466796562544314	-0.478831800091146
UFL1	0.102371525705974	0.0764498271814033	0.180548500508546	39.542055015682	0.161533245031422	0.142151602843835	1.13634487265598	0.255812257734682	0.74762102008573	0.825444050016999	0.9599799999922
MMS22L	0.00956379491217582	0.0707104448980441	0.892411898786303	48.9091123497886	-0.032229404780459	0.143326409037655	-0.224867175539098	0.822082605476737	0.96972384646262	0.133681880988159	-0.02281758889192
FBXL4	-0.0469871504716193	0.0648019536050141	0.468397747170543	74.4710617551956	-0.0851713602739526	0.110807415452744	-0.768643144738588	0.442105185348906	0.85437907645486	-0.287832623296432	-0.291348321003252
PNISR	-0.0245631904890889	0.0504957794821474	0.626654905919426	411.666701056198	-0.0527188809268506	0.089911338877852	-0.586342963911051	0.557645064508706	0.90384586819378	-0.120690866213759	-0.126743746867788
USP45	0.136317470564005	0.0746001824954833	0.0676535530631225	35.4272955314233	0.187806491736564	0.131984232880762	1.42294642047306	0.154751687977863	0.650055446116871	1.07846737300826	1.09324244009116
TSTD3	-0.183263641721496	0.0892273763120805	0.039985877449964	32.0513665654831	-0.345362753370892	0.176330519120137	-1.95861020028864	0.0501584541073753	0.469991595227942	-1.30359844763393	-1.61108395649513
CCNC	-0.0971009660861226	0.0693688613594735	0.161579980218738	30.3695276192251	-0.141302767816399	0.124394514072814	-1.13592443259747	0.255988191852818	0.74762102008573	-0.661366611158108	-0.576056504169344
ASCC3	0.00424444349468027	0.0354154548125442	0.904604182263326	238.325203703574	-0.0200741479426117	0.0670484619661804	-0.299397590249531	0.764636700595694	0.960183914392176	0.0940329633503706	0.038835970883928
ENSG00000287616	0.0462938146908141	0.0849826819113267	0.585929528738219	321.76475579434	0.0477749587418638	0.141122555406759	0.33853524409448	0.734959872315671	0.955584262520216	0.407456898793476	0.382978345702727
HACE1	-0.0150574190868726	0.0508828004674052	0.767288463725185	62.0293542057923	-0.0471319313316628	0.0990820676480536	-0.475685787049567	0.634298248088963	0.924101182731797	-0.0498375764366435	-0.0984057746285637
PREP	0.0799144450489391	0.0476957550779416	0.0938353185610496	73.2063045550021	0.101287939957321	0.0863155604570564	1.17346095444417	0.240611005909131	0.740276906123315	0.658055420939517	0.654405418792473
PRDM1	0.165401716270996	0.129488055954203	0.201478305309538	55.1653677190232	0.18297390260882	0.221195175102302	0.827205668135367	0.408120499521418	0.835496788790611	1.29525298690865	1.06873071428938
ATG5	0.0488706647409353	0.0465152123964415	0.293424733036493	88.6620335434378	0.0332712856480128	0.082696326816235	0.402330876460174	0.687440534004573	0.940934928746176	0.426663998942217	0.309413213514252
QRSL1	0.0696094447414327	0.0718860837939243	0.332879633761677	29.4426909917865	0.111346706410876	0.129289776218185	0.861218184978299	0.389117886278933	0.82709044898878	0.581244908457513	0.705425217640703
PDSS2	0.0959701224533422	0.0321768578044137	0.00285827908377811	177.638736094398	0.109759636596287	0.0523285233589209	2.09751067966215	0.0359483927803277	0.434173176607312	0.777729828787872	0.697375325730766
SEC63	-0.0852365877138145	0.0487143989741363	0.0801665361750334	104.346781201751	-0.135709156436665	0.0875846394762344	-1.54946297944731	0.121270464257332	0.600372407827704	-0.572932942466845	-0.547684742209571
OSTM1	0.0993510827675896	0.0644167754077918	0.12299659880504	43.7591516221409	0.149994509441243	0.11377177701025	1.31838065100917	0.187376254662299	0.676010942922936	0.802930535888238	0.901453542350292
SNX3	-0.0303398819657344	0.0958147730881641	0.751508130148872	68.4000890942842	-0.0428372475215425	0.156534522584462	-0.273660064337747	0.78434587055187	0.963580273990707	-0.163748665294887	-0.07662239740027
FOXO3	-0.0675845092097556	0.0544787671030845	0.214766098118156	305.496283884796	-0.127137575544427	0.0940491461218815	-1.35182062556597	0.176432704322632	0.660881734401418	-0.441359419341213	-0.504208205106082
SESN1	-0.0624951074219043	0.0656296113557629	0.340975539486594	163.192890446453	-0.099650614159303	0.107827282166679	-0.924168838877558	0.35539841687868	0.810473692072637	-0.403424480196483	-0.36478959475327
CD164	0.0831286128119749	0.0572191968731768	0.146276556415796	60.2945731135586	0.125658725153813	0.111562950944812	1.12634816567352	0.260018177819437	0.747662495722493	0.682012904269438	0.778018245896043
MICAL1	0.105730701499255	0.0479175085461665	0.0273479609577673	58.7295022948651	0.13593921975629	0.0920855798979588	1.47622700434667	0.139882962437674	0.632699414051581	0.850482381555051	0.830162688169409
AK9	0.0198339861326611	0.088985302426628	0.823620664000375	39.7834576753368	0.0418728061355785	0.152892858249639	0.273870255386356	0.78418433070587	0.963580273990707	0.210232936533401	0.353041609410593
FIG4	0.0102358008514223	0.0440027563001807	0.81605861901048	81.3208585433065	0.0154525267504474	0.0849690465126263	0.181860658494634	0.855692079550032	0.976059965160179	0.138690820245238	0.219033394191813
CDC40	0.122086408540296	0.0560071371368768	0.0292695743484213	44.1971747924588	0.168300095628374	0.102827494731414	1.63672270794864	0.101688421990253	0.567625781096584	0.972393124140164	0.994302633675626
CDK19	-0.164199863567468	0.0493095191833771	0.0008685126788199	173.624971318047	-0.289332856655133	0.087578090194747	-3.30371278948587	0.000954135282565464	0.102298354363425	-1.16150252078689	-1.32689065375522
AMD1	0.0413379292022791	0.0729739168959473	0.571070647102919	58.7873757422552	0.0552488199720407	0.134969568622386	0.409342791385917	0.682288116604663	0.939117321359598	0.370517151795194	0.420887059295381
MFSD4B	-0.0277783400138104	0.0813466493469877	0.732741461155299	91.9929005442472	-0.0464861092753092	0.133170159218024	-0.349073017170482	0.727034493133418	0.95512977207977	-0.144655667313303	-0.0951300537378309
REV3L	-0.151824925690966	0.0724542717482366	0.0361302464049537	124.235485649697	-0.231028989013213	0.139553793754633	-1.65548340032528	0.097826480875454	0.563723905208975	-1.06926328819466	-1.03116337815938
TRAF3IP2-AS1	-0.00930473986507383	0.0599684188647603	0.876694655943908	133.886871739711	-0.0353258488568833	0.103320160955043	-0.341906637875393	0.732421154065014	0.955584262520216	-0.00695875780632556	-0.038523287463749
MARCKS	0.0991512496180423	0.0518058348677854	0.0556327808112636	113.688626342712	0.151609630778056	0.094166781652344	1.61001181220981	0.107395277602767	0.578539671614189	0.801441036987745	0.909645716420555
MROCKI	-0.0366618187459419	0.0618064027421517	0.553066144302736	68.2283256550844	-0.0918336374891311	0.114185671887047	-0.804248343697387	0.421253564033531	0.846595030484486	-0.210870566262988	-0.325140540452727
HDAC2	-0.0549057669013478	0.060427124356351	0.363546610975087	40.153879155503	-0.0753566290017453	0.110806880213795	-0.680071750565933	0.496459030574874	0.881934285111814	-0.346855715772501	-0.241566310697159
DSE	0.0626734953647725	0.0672116330189491	0.351088580885236	163.266777432104	0.0678259535255864	0.113659112063106	0.596748930151134	0.550675019172733	0.900441803612575	0.529546333952626	0.484680450557831
KPNA5	-0.0918134025980793	0.0583804230968167	0.115794207724335	45.7082461293353	-0.16431377429905	0.111148029477746	-1.47833277001054	0.139318730530983	0.632643739683259	-0.621954631616303	-0.692772299039523
GOPC	0.0511099861352163	0.0528867851649669	0.333842201340798	54.6988678865165	0.0596434175903012	0.0973287157971902	0.612803909943535	0.540006005248978	0.894482443331063	0.443355257435567	0.443177216596262
NUS1	-0.0392710692946076	0.0643760295027437	0.541844404249285	39.5402133719673	-0.0530842241202624	0.111425363863677	-0.476410597009208	0.633781886545518	0.924101182731797	-0.230319170421784	-0.128596830575866
CEP85L	-0.223145945843464	0.101811358257694	0.0283969236158938	90.3287380193938	-0.32578504072466	0.17100113319403	-1.90516305149277	0.0567588794608872	0.492361753574331	-1.60086968753288	-1.51178242029471
MCM9	0.0460439031585824	0.0452867877047339	0.309287485424094	91.2070873086424	0.0440188804878834	0.0764070071211124	0.576110518477831	0.564540482231684	0.90514780391823	0.405594130012004	0.36392686877848
MAN1A1	0.160250550876703	0.0758554432267493	0.0346368916921534	238.52826608289	0.208782685249263	0.125854271800682	1.65892410533284	0.0971310865614246	0.563723905208975	1.2568576795813	1.19963731252019
ENSG00000287100	-0.0602262943160459	0.0688748917167544	0.3818839459099	144.84934410115	-0.113720880243041	0.116576867122363	-0.975501255525044	0.329311679207635	0.794203228310397	-0.386513398955667	-0.436156411812604
SERINC1	0.0954748520491192	0.101887695064961	0.348727854420836	32.6117846895843	0.206650037688904	0.198580264393219	1.04063733785602	0.29804389544369	0.772770607805612	0.774038225446741	1.18882015615752
RNF217	-0.0721654779573913	0.0892905056530681	0.418969712439447	99.4652095944677	-0.115353636857969	0.152050488947359	-0.758653508164019	0.448059855100528	0.857469738312994	-0.475504644636707	-0.444438035056005
NCOA7	-0.0477643602788185	0.0746574937526219	0.522315733299427	112.951895125558	-0.096308383245927	0.12783680646828	-0.753369752472846	0.451227753828885	0.858101273141575	-0.293625721968494	-0.347837222939874
TRMT11	-0.0686419866820703	0.0626565960745441	0.273285865666705	54.1121548982415	-0.156552767576004	0.129166367142033	-1.21202423695835	0.225503103055298	0.723114267024281	-0.44924155269035	-0.65340713396706
ECHDC1	0.0686441921114192	0.0478115757129759	0.151081099282454	81.2671361640493	0.0970987342268663	0.0937282326897439	1.03596036584067	0.300220633302177	0.773381176870189	0.574050192593998	0.633157044581925
ARHGAP18	0.0431013383347804	0.0707692681215229	0.542497707871967	147.766276568692	0.0429439668264561	0.115152259960119	0.372932036603787	0.709199027493099	0.949522444545446	0.383661096981126	0.358474721237481
EPB41L2	0.0885136012475319	0.0262186906056623	0.000735550386341167	1683.73958379432	0.113269827658538	0.0438675614041763	2.58208626221366	0.00982050349226295	0.28660671799146	0.722151061387542	0.7151796203967
AKAP7	0.0646295958569515	0.0517042277362827	0.211304413944854	77.3024797654335	0.0528151948221848	0.0948166631696092	0.557024399052182	0.577510759007902	0.910754342687599	0.544126545188633	0.408543292672411
MED23	0.0247274016544173	0.0561817309600904	0.659841196548879	45.9962764214385	0.0107410138895967	0.106562810945645	0.100795144143442	0.919713081622583	0.987900486384495	0.246707050341986	0.195135788104488
ENPP1	-0.0470712421276357	0.169588413829555	0.781348864796665	41.3658519094983	-0.12450744248233	0.264104812454729	-0.471431933879175	0.637332316005527	0.925252390579173	-0.288459418347508	-0.490867716449558
STX7	0.0191823720689564	0.0309892728802811	0.535916100470095	343.54138984854	0.0139225741700014	0.060480382750576	0.230199835662727	0.817936489550888	0.968615448121002	0.205375992459641	0.21127321074764
SLC18B1	-0.25333957256606	0.0802070874144622	0.00158546093728134	59.3623343113159	-0.364462251587946	0.136393685791052	-2.67213434019433	0.00753704678952796	0.260240425415884	-1.82592430888632	-1.70795990660647
RPS12	0.204676668197435	0.0659831142818018	0.00192247013332342	41.8062700707336	0.267355150841024	0.136544759479897	1.95800374807051	0.0502295728940325	0.469991595227942	1.5879971979863	1.49672696325768
SGK1	0.132634771357477	0.156015971329423	0.395249558699987	109.151726949367	0.168641311165026	0.254526615299583	0.662568474289149	0.507606966563105	0.886955437298255	1.05101759087051	0.996033337745978
LINC03002	-0.351660114370265	0.1284639745251	0.00619227962751587	46.5737670029148	-0.510513757439079	0.211511076757828	-2.41365022231719	0.0157936158468549	0.33628088274704	-2.5587773877929	-2.44875834192281
HBS1L	0.0279210770221845	0.087188751155289	0.748788564587329	32.8100029924673	0.0804525841281738	0.173616653055389	0.463392092361711	0.643083345715154	0.926582463601273	0.270511789243416	0.548724899392533
AHI1	-0.340902396139403	0.182110593029525	0.0612131629922659	30.8464375406135	-0.545172740224613	0.298163659300986	-1.82843456342974	0.0674843580421013	0.519574278010291	-2.4785924459402	-2.62455468217656
BCLAF1	-0.0519739871240851	0.0481739403481686	0.28064042640709	123.522428635794	-0.093285727474688	0.0872259557907217	-1.06947211559946	0.284856987077255	0.764051518805295	-0.325003071380837	-0.332505791382324
MAP3K5	-0.0950479576539825	0.0352365475400514	0.00698779437202013	511.215848130952	-0.153292709505615	0.0633419940415785	-2.42008026152432	0.015517081757163	0.33435937040827	-0.646064075971604	-0.636871556990221
IFNGR1	0.0026713342924554	0.0591245999302626	0.963962691540232	339.716688660183	-0.00637719533086121	0.103257290700055	-0.0617602426678604	0.950753764770961	0.989877558185883	0.0823074591866267	0.108309277607168
TNFAIP3	-0.255540654240543	0.183747429194378	0.164311292240873	31.9171177114558	-0.430138871923022	0.277387904710492	-1.55067637996673	0.120979257718454	0.600372407827704	-1.84233053949154	-2.04108305585137
NHSL1	-0.158926053347576	0.117282740306742	0.175395987956878	459.099113139658	-0.268010628771877	0.18451432209268	-1.45251938024224	0.146357244427134	0.642425755976935	-1.12219305415566	-1.21874063529889
NHSL1-AS1	-0.147200587779597	0.0969938848855097	0.129108328283494	31.2294158167173	-0.284117209885982	0.18435715661431	-1.54112384408476	0.123286647705434	0.605685805310364	-1.03479480160923	-1.30043599350894
REPS1	0.0540089120058272	0.0529899809604136	0.308094381112966	79.4283973371152	0.0606757198242564	0.101953168771628	0.595133241617709	0.551754410061983	0.900468009545269	0.464963018243373	0.448413231625556
HECA	0.118115936917474	0.0505820093951983	0.0195362492417368	94.7346240795688	0.148879619173559	0.0907968804874158	1.63969971627157	0.101067617974123	0.567346267773886	0.942798369065575	0.895798626565366
ENSG00000234147	0.516053786988496	0.430832564572738	0.230992590476366	79.6816205217259	0.741635116121607	0.621621149742262	1.19306609247305	0.232843489707264	0.731549316812576	3.90891280747828	3.9023567726474
VTA1	-0.0650668195720325	0.0554474127476344	0.24060055599859	52.9976391069238	-0.133555226871291	0.101855748375706	-1.31121933716159	0.189783671099328	0.677189472640115	-0.422593283914388	-0.536759639845772
ADGRG6	0.134007519560054	0.182527833998244	0.46284159719867	32.1230563773308	0.157290537876464	0.287053814124729	0.547947911286484	0.583727669603385	0.913729380041407	1.06124966169072	0.9384602573262
HIVEP2	-0.218770201741081	0.227030124011669	0.335237727114208	49.7714583017121	-0.339985082541698	0.355107417570315	-0.957414758801475	0.338357952037747	0.799792027599618	-1.56825414779832	-1.58380748226299
AIG1	-0.0204950299599372	0.0521389805270537	0.694257002818265	178.88753389129	-0.0374908833205442	0.0893367815310379	-0.419657868551252	0.674735407344479	0.936114233788902	-0.0903679660896722	-0.0495047157875403
PHACTR2	0.0875064104401873	0.0707480374780492	0.216133851705746	195.301951057887	0.126974944295246	0.119825572913827	1.05966482118605	0.289297112419746	0.767693687016106	0.714643750395717	0.78469433646303
PLAGL1	0.127234497558478	0.0423577237548977	0.00266622944191653	158.911521387995	0.157686595907049	0.0893241475698779	1.76532998295552	0.0775083232414501	0.542026041728407	1.01076550104359	0.940469131987517
UTRN	-0.0864406861134971	0.0740261944786141	0.242926167967044	337.625132700735	-0.145839855600467	0.124297208113416	-1.17331561837974	0.240669261342151	0.740276906123315	-0.581907946096006	-0.599069396174415
EPM2A	-0.0834373596432863	0.0983533767201999	0.396247197704996	30.1914885182538	-0.138869912550393	0.176723481131944	-0.785803401228337	0.431982673673787	0.848827837038555	-0.559522013204804	-0.563716642530085
SHPRH	0.0236731788009739	0.0332526556298868	0.476515281178902	140.837020180045	0.0262628145964044	0.0687086564587749	0.382234436677743	0.702287480813283	0.948651235433576	0.238849175987121	0.273865039199067
STXBP5	-0.211051018203212	0.107747634575404	0.050141703124827	71.8268961148767	-0.377662241237545	0.184353745275346	-2.04857373889247	0.0405038147496424	0.447275233597966	-1.5107175708169	-1.77491253144679
UST	0.121029315342478	0.0771821157149742	0.116857676562164	181.372408079813	0.144292824394491	0.125698432184258	1.1479285929595	0.250998043303076	0.743591182063434	0.964513855062748	0.872533612105919
TAB2	0.135068161013997	0.0528248706500955	0.0105608140252924	512.106254867926	0.172210886740188	0.091353395064751	1.88510658654914	0.0594154489750912	0.500804141368869	1.06915537845016	1.01413884090675
PPIL4	0.0127010937907607	0.0603910810828747	0.833422557994542	39.9209406454504	0.0177628934324989	0.112352018980183	0.158100349185821	0.874377725462173	0.978983642733581	0.157066405731723	0.230751972600825
LATS1	-0.013124750611954	0.0638989695694347	0.837260815217121	77.5466368653843	-0.0248297083738978	0.112094289050937	-0.221507345147752	0.824697418040936	0.96972384646262	-0.0354320207271329	0.0147149479200171
MTHFD1L	-0.0584350339105251	0.0430994881041566	0.175157288383133	604.843392205106	-0.0636680779115306	0.0757921621111996	-0.840035118910041	0.400888696073191	0.83154777536573	-0.373161858380112	-0.182279962992042
ESR1	0.137854562452732	0.0867790967748718	0.112157785057282	64.4973807569688	0.180243454200513	0.154022328892691	1.17024236353477	0.241903449019342	0.742062322842668	1.08992441446211	1.0548814088899
IPCEF1	-0.00909245573814534	0.118603865516154	0.938892125258083	692.773525417887	-0.016542750656001	0.192903695342455	-0.0857565254342759	0.931659966784827	0.988259769675509	-0.0053764528966115	0.0567478271784331
SCAF8	0.0452630866651652	0.0290722256092884	0.119489830184739	185.459841759039	0.0233435254122324	0.0545670586718989	0.427795193297708	0.668800236770601	0.934917495999424	0.399774148136788	0.259057900804514
TIAM2	-0.0324997438040323	0.0589626661361343	0.581502134113747	110.457703864872	-0.0673037790475736	0.102800701959655	-0.654701551298622	0.512659926277357	0.889053712608415	-0.179847655080373	-0.200720866405963
TFB1M	-0.012174552892407	0.070593479369696	0.863075889486097	50.1170536334508	-0.0512734795560379	0.132981291698079	-0.385569119545398	0.69981580707652	0.948368408539574	-0.0283495198421527	-0.119412421746132
ARID1B	-0.0731997026589516	0.0244925729435366	0.00280213871383704	541.262680378481	-0.132707031271166	0.0537107469423632	-2.47077240265478	0.0134821594157425	0.319396516326152	-0.483213458511321	-0.53245744542639
ZDHHC14	-0.22147241483234	0.0793733451318017	0.00526654330354719	273.199429530444	-0.344941190915864	0.136442140548199	-2.52811330524394	0.0114677336203077	0.308935702969057	-1.58839566804883	-1.60894571899287
SNX9	0.0292033998183371	0.0704398320576868	0.678444670129645	165.647700679504	0.0341053575006137	0.124454884416544	0.274037918724547	0.784055481695723	0.963580273990707	0.280069855056193	0.31364376984948
TULP4	-0.114440039240357	0.0935274559151351	0.221103788406926	55.3547448576501	-0.152732582275025	0.160319479317541	-0.952676386707263	0.340754061054732	0.800862798560548	-0.790607082307789	-0.63403049504032
TMEM181	0.0293045658596673	0.0469919195849029	0.53288465188461	73.5683835776929	0.0725417139388098	0.0954395533878844	0.760080190693962	0.447206652764624	0.856885008475726	0.28082391767128	0.508599600963602
DYNLT1	0.137184047402369	0.0619686900905939	0.0268450264542412	37.3425084811945	0.177825996235319	0.126071793725318	1.41051373174528	0.158388044667832	0.650055446116871	1.08492658786256	1.0426196450168
SYTL3	-0.0643052400776817	0.136575196596416	0.637754084995575	138.623503297364	-0.144532089652552	0.211768388688819	-0.682500776189659	0.4949223521373	0.881215501436637	-0.416916689104948	-0.592436181663346
EZR	0.0688244134313067	0.0862359304425858	0.424815709147891	35.648204016512	0.0738466906749372	0.151786059847953	0.486518266228867	0.626599757653435	0.924101182731797	0.575393510549133	0.515218668111275
ENSG00000286533	-0.0571831845267541	0.172515933850421	0.740292440045764	34.5789888404937	-0.0328944643004299	0.298821091299405	-0.110080798371328	0.912345296279738	0.986535270507698	-0.36383093263063	-0.0261908855170766
SOD2	-0.0685565670873129	0.0853259042821242	0.421704736103191	86.5301080698807	-0.13614718443436	0.149295784835784	-0.911929192000387	0.361805993232899	0.815410840336814	-0.448604859565311	-0.54990649578497
WTAP	0.0353240357922413	0.0491415878586816	0.472250834818265	69.452450116902	0.0226399255126299	0.0929845251380267	0.243480573558052	0.80763313243021	0.966455578599995	0.325691317631883	0.25548912072466
IGF2R	-0.110062087106073	0.0631450021117075	0.0813326509786357	110.396766485635	-0.191770091677443	0.117331635034573	-1.6344278473656	0.10216904497295	0.567625781096584	-0.757975084537624	-0.832035477703319
MAP3K4	-0.0510621240767418	0.0476966265488878	0.284367094909495	68.1248744550794	-0.107903608200682	0.0870743941365853	-1.2392117024831	0.215267107867937	0.711125295903168	-0.318206306131949	-0.406650204384783
PRKN	-0.137403262392366	0.0470435528266797	0.00349170721348426	403.099740859533	-0.197336597274447	0.0830424381440086	-2.37633433801925	0.0174856111235866	0.349926331995694	-0.961768352168169	-0.86026975445664
QKI	0.0645989072861367	0.040505938680634	0.110756766719297	1436.5428169514	0.0746975384117963	0.0760263297079923	0.982521959151524	0.325842770180567	0.790991587792143	0.543897801396175	0.519534314625732
SFT2D1	-0.0498707135772398	0.0611524080516004	0.414777511601244	40.0771853892546	-0.102719047388094	0.128642987932659	-0.798481511031637	0.424591118277679	0.846595030484486	-0.309325874466505	-0.380353217473313
RPS6KA2	-0.130178810527001	0.0594007739500674	0.0284131784550528	383.911526618955	-0.195011772530363	0.107262943625027	-1.81807216863349	0.0690531031351734	0.521978448668355	-0.907919362976385	-0.848477842262611
RNASET2	-0.0665303931948003	0.0470613808883038	0.157451759053999	805.106187916955	-0.128800379572112	0.0811609424557444	-1.5869749127463	0.112518326628817	0.585644751020265	-0.433502341329753	-0.512642234010941
AFDN	-0.358504649298866	0.132315047986181	0.00673892698065078	37.7922961281784	-0.491138669286792	0.225349052231116	-2.17945744357107	0.0292977027838946	0.407235981600445	-2.60979458525808	-2.35048455211361
WDR27	-0.0692384029261123	0.0776542080061397	0.372594174686703	55.9444224473161	-0.192892245005251	0.148536818804957	-1.29861570051892	0.194075847090171	0.684899527604201	-0.453687068070305	-0.837727232982254
FAM120B	-0.01779477690934	0.0421927602348986	0.6732078458745	142.899693361596	-0.0283046176888251	0.080544026877449	-0.351417960910891	0.725274809735427	0.95512977207977	-0.0702410554192878	-0.00291039163648294
FAM20C	0.177417020727017	0.0728423727541959	0.0148659086404814	61.7246442871063	0.21066641503398	0.134157460286651	1.5702922117328	0.116347145254855	0.592314622294038	1.38481161527881	1.2091919149801
COX19	0.0394968850728204	0.0731404531726682	0.58918722299441	43.1680273011836	0.0432713906088304	0.136270925789595	0.317539419051442	0.750834333789852	0.958120828744166	0.356794537640326	0.360135471150703
MAD1L1	0.0522959975901623	0.0508343694658605	0.303595873232179	128.572314103127	0.0483593740454229	0.0921027086394495	0.525059194890058	0.599542041270598	0.916891649516452	0.452195446173608	0.385942600949043
EIF3B	0.0694652851698866	0.0644988416270841	0.281480038936736	40.6734676528899	0.136648261623659	0.126590526997795	1.07945092626117	0.280386759053724	0.763134335176918	0.580170384416832	0.833759070848658
TTYH3	-0.0534177016531632	0.10249511590712	0.602246161842851	39.9758733417187	-0.117556147629564	0.175708393008459	-0.66904116312705	0.503469220315902	0.884564378281982	-0.335764104815783	-0.455609549679266
GNA12	-0.0376264088196476	0.0724875599104397	0.603709127517639	80.0862299573359	-0.0626213165581024	0.129895903823443	-0.482088462490847	0.629743105506809	0.924101182731797	-0.218060343622084	-0.176970608814211
CARD11	0.00372986052719043	0.0888686778186472	0.966522235744676	185.402331872635	-0.014522600537462	0.145241974448719	-0.0999890051934648	0.920353054283667	0.987900486384495	0.0901974097096188	0.0669943771074916
SDK1	-0.00314123129220521	0.0851613395371592	0.970576182272225	600.752722828202	-0.030962251911566	0.136802391754557	-0.226328293785365	0.820946094004474	0.969436102818867	0.0389822648081437	-0.0163903709244491
FOXK1	-0.110786597399595	0.0464259434472428	0.0170184941284129	88.2392604882846	-0.193670624679775	0.0886312448008982	-2.1851281127196	0.0288794545116228	0.407235981600445	-0.763375376171134	-0.841675308981948
RNF216P1	-0.0933287979965283	0.0483658930213278	0.0536513662298364	76.717378413526	-0.138196680686127	0.0905592686738192	-1.5260357411221	0.127000963658195	0.612339916796846	-0.633249953663305	-0.560301894364724
WIPI2	-0.0103744333866972	0.051791195599464	0.841236043356867	56.0861788593948	0.0192626007503993	0.107938895552692	0.178458382881971	0.858363002160817	0.976921368856172	-0.0149319460783065	0.238358746855282
TNRC18	0.0163993983568597	0.0405316346694925	0.685766135730063	287.702503968817	-0.000594049511082265	0.070793877349087	-0.00839125547754628	0.993304825380215	0.997936932692116	0.184632505737532	0.137642390946411
ACTB	0.389005480999144	0.0833394377548183	3.04554862215848e-06	187.479547771101	0.569825375284481	0.144649473076343	3.93935327357702	8.17015506043581e-05	0.050072837826646	2.96193122554624	3.03090812552438
FSCN1	-0.0570601313597112	0.11123637862195	0.607977297921026	60.3144804000545	-0.08478523017596	0.187326079001083	-0.452607723537894	0.650831236230048	0.932014782806894	-0.362913729666918	-0.289389802528865
RNF216	-0.0321474290471155	0.0269752439006774	0.233363908264282	208.682978107712	-0.0642555591404103	0.0534220345358887	-1.2027913144574	0.229057086722729	0.72794152395692	-0.177221602074432	-0.185259769140535
EIF2AK1	0.1927808356647	0.0668078915044371	0.00390668627606015	31.092666815653	0.251533253078361	0.117222452545903	2.14577708975901	0.0318907673172592	0.420323742356241	1.4993290790175	1.41647556812135
USP42	0.0431091628725324	0.0522291444553317	0.409152934321495	55.4894907086866	0.0500398653152975	0.0942424572863101	0.530969445791037	0.595439952416483	0.916700658388746	0.383719418838159	0.394466342597792
CYTH3	-0.034165042197345	0.0463291094158472	0.460853456633894	109.08272186412	-0.109387930936551	0.0797525371159704	-1.37159186268253	0.170190528422928	0.660698784927313	-0.192260310995835	-0.414178945384941
RAC1	0.0343402182871487	0.0403431867495029	0.394656917429481	177.338160838582	0.0365752668129291	0.0731552013757125	0.499968096937972	0.617097541555053	0.923498974532121	0.318358224521747	0.326171576004395
DAGLB	0.0123884810627807	0.0501344160825026	0.804826714556202	91.3710478845174	-0.00414573566113345	0.09470944677413	-0.0437732011149902	0.965085189014271	0.992314519764668	0.15473628024623	0.119627626036185
C1GALT1	-0.170467817646857	0.0554114021298274	0.00209514283468339	67.4795353066231	-0.300939664242579	0.107410364775603	-2.80177490199654	0.00508223207882265	0.211834151163922	-1.20822205020804	-1.38576238431144
MIOS	-0.0191515183580753	0.0456113726034608	0.674569671599362	75.902747216707	-0.0628052967606724	0.0920482580722689	-0.682308368197068	0.495043982754663	0.881215501436637	-0.0803538164938337	-0.177903788142961
UMAD1	-0.0133105548234978	0.0639717983090762	0.835175009811858	200.185671784545	-0.0361219886735646	0.110098729133992	-0.328087244582119	0.742845698052062	0.957452592894466	-0.0368169519531508	-0.042561445968542
GLCCI1	-0.278216246361289	0.103722429796139	0.00731145426695463	118.667922217428	-0.430491103059778	0.180617131706619	-2.38344557347437	0.017151420471613	0.348146326011463	-2.0113478902585	-2.04286963294592
ICA1	-0.411928347993307	0.170091544187595	0.0154436861879401	35.9635620314184	-0.613432816512698	0.27789070330004	-2.20746073628225	0.0272818871798796	0.398104442984969	-3.00799949093044	-2.97078156572769
PHF14	0.044164918135493	0.0427628410243848	0.301703459126086	148.592704902671	0.0391744126742786	0.0790129260046501	0.49579751890182	0.620037275554991	0.924101182731797	0.391588715333425	0.339354892232639
SCIN	0.128695564300527	0.119674913486528	0.282206293281549	320.072886824737	0.170542787184328	0.192540920913828	0.885748267822272	0.375753192107246	0.826522162809254	1.0216558728901	1.00567795216938
SP4	-0.0539768630033729	0.0712724961500018	0.448851648409825	36.9871327794212	-0.074249048233797	0.130380491162834	-0.569479740194154	0.569030615901384	0.907598279038544	-0.339931932917492	-0.235948469955969
STEAP1B	-0.0933235575634403	0.108228940154737	0.38853392826938	69.857276229329	-0.131366422144439	0.170854128784234	-0.768880582981623	0.441964205240531	0.85437907645486	-0.633210892980228	-0.525657644646093
HYCC1	-0.0913043279602424	0.05949467021803	0.12486638561617	64.1893643277325	-0.202405383952961	0.12009672095967	-1.68535312484453	0.0919204617563985	0.561457929876429	-0.618160135482678	-0.885979514986071
NUP42	0.104579829537419	0.0674397000280362	0.120969731192904	70.2250413176276	0.157242153161701	0.121355292935372	1.29571730542846	0.195072897034959	0.685200519474671	0.841904112505864	0.938214841705315
GPNMB	0.0186445513884743	0.176264175388576	0.915759935248079	35.0619452836608	-0.0379863878167075	0.287704806210362	-0.132032510395162	0.894958577265376	0.980479571786458	0.201367231580599	-0.0520180000793443
TRA2A	-0.0931950075906921	0.0453153570554908	0.0397258988790372	169.575863879543	-0.137485730322564	0.0815951289698369	-1.68497472898643	0.0919934472584468	0.561457929876429	-0.632252718405586	-0.556695831463516
GSDME	-0.138867318130405	0.100719779981429	0.167972088032469	37.9360381333724	-0.203689614695997	0.178238002858064	-1.14279565204846	0.253123444463215	0.745000652048779	-0.972681003132295	-0.892493354877566
OSBPL3	-0.0883100574341626	0.0492640676597086	0.0730392134054666	292.789460188948	-0.15021293476203	0.0815690656524016	-1.84154291287517	0.0655420380129038	0.516777355631592	-0.595841702997973	-0.621250408150439
LINC03007	-0.325459220759551	0.100544052316248	0.00120801312358991	46.6137368642542	-0.493573084714832	0.165213197321056	-2.98749187545642	0.00281276770835867	0.174569621190919	-2.36348345225954	-2.36283232716388
HNRNPA2B1	0.0586716874655319	0.0458215759385532	0.200391133562745	275.412416234486	0.0671629624010615	0.0865944126241222	0.775603879809125	0.437982908865211	0.853223083635475	0.499718007274042	0.481317645191227
CBX3	0.155910655202972	0.0794097392088432	0.0496032621014238	35.5164451934916	0.226184556390167	0.136504598265319	1.65697389878793	0.0975247522504836	0.563723905208975	1.2245093437375	1.28790260521699
SNX10	-0.144699347584382	0.15338175960203	0.34547969146996	42.7720072346996	-0.267818537948473	0.264611140820391	-1.01212117191339	0.31148012051312	0.780037271834916	-1.01615127560223	-1.21776631750198
SKAP2	0.0767967622963586	0.0320367002899791	0.0165231774850156	536.854809607194	0.0816313594420167	0.0620926870058321	1.3146694623531	0.188621013956809	0.676659331431918	0.634817109165031	0.554703851153389
[truncated: 2,883 more rows]
