# Supplementary material for: Integrative analysis reveals generalizable human neurodegenerative disease-associated glial states
Source: bioRxiv. 2025 Sep 25:2025.09.25.678630. Preprint. [Version 1] doi: 10.1101/2025.09.25.678630 (PMC12485690; doi:10.1101/2025.09.25.678630)
Supplement: Supplement 6 [file media-6.zip › microglia_diffexp/Mathys_2024_CR_MTG.csv]

gene	nebula_logFC	nebula_SE	nebula_pval	DESeq_basemean	DESeq_logFC	DESeq_lfcSE	DESeq_stat	DESeq_pval	DESeq_padj	nebula_zscore	DESeq_zscore
UBE2J2	0.0679364698922007	0.100401777865577	0.498630532005193	28.4332509673302	0.0855077300377021	0.185913364930582	0.459933206360014	0.645564164414984	0.881196016514476	0.434005170468136	0.475853029029712
CCNL2	0.125668785496047	0.161465149524295	0.436390497769405	29.4038063223619	0.150699092865653	0.262755881955889	0.573532709311345	0.566284058614077	0.834942216178648	0.729877064349432	0.70365776694506
CDK11B	0.0391036090227279	0.123284364932535	0.751105337468801	21.1920754443727	0.0239150153347368	0.21790770293102	0.109748370585629	0.912608937900949	0.972505497750964	0.286239866716861	0.260623409311011
CDK11A	0.0780529554630671	0.138101069267906	0.571946447864982	28.3677164778034	0.0856327647767764	0.233619972462752	0.366547277075933	0.713956741493288	0.906688894660115	0.485851068453831	0.47628995049798
GNB1	0.143915219723307	0.0332273069522087	1.48276442906989e-05	233.259881136254	0.179914739476419	0.0623546008503882	2.8853482665714	0.00390980880678621	0.121970834691993	0.823388072784368	0.805748940230661
CFAP74	-0.104287292585642	0.175913148583158	0.553292262386379	26.5232040898472	-0.171136799275986	0.292434401326943	-0.585214319859223	0.55840361740994	0.83061187224783	-0.448623046375579	-0.420965770295117
SKI	0.0352721108059206	0.0614815141880082	0.566168999643001	199.644806927785	0.0252412013282361	0.107578220023006	0.234631148599021	0.814495031247701	0.948373096844494	0.266603851394205	0.265257634453281
NPHP4	0.285790107739724	0.119290811443971	0.0165867227377291	21.5860600765244	0.399899482515307	0.215269327815603	1.85767051243759	0.0632158184331627	0.363207953223362	1.55048157964549	1.57446376010037
DNAJC11	0.269983656696971	0.0923656313058183	0.00346689578696909	33.6323914958657	0.380006453431409	0.165739998288699	2.29278663783671	0.0218602916824965	0.238095849730786	1.46947522199907	1.50494954717066
CAMTA1	-0.129540081956197	0.1160227717016	0.264205746354704	43.5518304080031	-0.2199180781692	0.206372591868677	-1.06563607200874	0.286588186336765	0.661475760163031	-0.578040869629386	-0.591427100928313
RERE	-0.0854414298124636	0.0336768857463591	0.0111776888668543	446.360648667721	-0.147825954404592	0.0681544934184368	-2.16898324659255	0.030083955853197	0.27031321773688	-0.352040031261671	-0.339508339798873
ENO1	0.557968281059925	0.212674441151142	0.00870111634736864	29.8273866035539	0.791344530348015	0.347489214956203	2.27732112620461	0.0227670562677282	0.243243126774682	2.94536537689325	2.94232957332367
SLC2A5	0.038587735549909	0.0610484150949808	0.527331891795945	264.364946730178	0.0375231903121549	0.115679897055952	0.324370882643555	0.74565726131056	0.922379579154157	0.283596070780225	0.308175824228586
MIR34AHG	0.00349720578162028	0.0889683223105414	0.968644479265092	91.6478163689814	-0.0269874256579588	0.141915343737498	-0.190165664594223	0.849179315819595	0.955052039779098	0.103760888504082	0.0827498885472956
SLC25A33	-0.095944755706107	0.0823196362623291	0.243810666524551	21.9264858002975	-0.134830080502865	0.163925647148112	-0.822507538317307	0.410788098113383	0.745410878994995	-0.405868444199912	-0.294095550132594
PIK3CD	0.0824560360710977	0.0605856667009028	0.173519199305116	127.702786074634	0.0837391387160043	0.104496137603951	0.801361089855613	0.422922634124934	0.753975179453077	0.508416381914482	0.469672862439515
UBE4B	-0.0681705174589156	0.0741552571333056	0.357941571962466	52.946911890301	-0.0933816924645878	0.13629514654632	-0.685143197177987	0.493253563868202	0.797764357635943	-0.26352846726749	-0.149258277762749
PEX14	0.185549124656851	0.0678818005146172	0.00626813195926472	46.1215828788306	0.267776468224539	0.130366311452405	2.05403117754314	0.0399726742462377	0.305821267533443	1.03675734740152	1.11277301860555
TARDBP	-0.17904016301617	0.141924234355978	0.207121805219063	20.6305181549477	-0.260296525718744	0.246598013355628	-1.05554997048318	0.291173868094896	0.666204682712765	-0.831723448914601	-0.732525572603593
MTOR	0.219827749367417	0.0811127589873256	0.0067252771842313	42.3104242507548	0.281176905368874	0.152074260548015	1.84894474814887	0.0644657913030722	0.366702521648162	1.21243160378083	1.15959951431286
MTHFR	0.0133504834553682	0.0753434594564454	0.8593552317323	45.3753735781295	-0.00450129452148158	0.136840820195672	-0.0328943842564308	0.973758811088259	0.988844570559308	0.154257874391061	0.161325438866656
CLCN6	-0.0514402553292629	0.0678950333719128	0.448664214240394	32.9565144275858	-0.13499888725373	0.136504550323243	-0.9889698690194	0.322677883909774	0.691981234283767	-0.177787677388259	-0.294685428545484
TNFRSF1B	0.239426010740096	0.0728464980818801	0.00101361719103606	205.599212413994	0.30701415401133	0.12088121156676	2.53980043740522	0.0110915736574557	0.18358509881125	1.31287058060803	1.24988521168326
VPS13D	0.0221789979082043	0.0299404994048377	0.458833431260559	157.391149748406	0.0207429557290239	0.0668988150853861	0.310064620764191	0.756511815812981	0.926615900318387	0.199503059241138	0.249538962295563
DHRS3	0.0828196249581193	0.0967131832005731	0.391808268891719	74.053223201381	0.0722623262824417	0.166863238627454	0.433063189213161	0.664968864365004	0.88969935518069	0.510279735765304	0.429568282091482
PDPN	0.172442349311751	0.157659854089226	0.274059396532016	25.0646051331951	0.196074615330642	0.265621280976286	0.738173592906314	0.46040896763602	0.775996080065271	0.969586536678443	0.862218020244089
PRDM2	0.000526634583791092	0.0606714445567934	0.993074364222038	99.641688703964	-0.0240907901236844	0.113605984085494	-0.21205564405441	0.832063623621265	0.951767320791398	0.0885370313450875	0.0928718935199965
TMEM51	0.20340432975573	0.0828264308250835	0.0140575234771085	79.5109674402892	0.243795693527237	0.146337440198044	1.66598304027526	0.0957167924428824	0.436694369704694	1.12826334872832	1.02897458491821
EFHD2	0.260879447982709	0.082861015960001	0.00164168065934294	28.5576522281027	0.386075298424402	0.162580979054108	2.37466461741452	0.0175649019064972	0.219353813994321	1.42281713377924	1.52615652280525
DNAJC16	-0.28062510739475	0.113564571391916	0.0134712426166824	20.921442265658	-0.426776506244102	0.224262538566898	-1.90302182866263	0.0570376969758307	0.34522047836716	-1.352335337919	-1.31427331780445
DDI2	0.0580983544097023	0.0631724815264506	0.357740945420252	53.5662646102327	0.0797572166843938	0.115638384859373	0.6897123025489	0.490375127677417	0.796381878836326	0.383585889176814	0.455758431670452
PLEKHM2	0.0404524961530155	0.0722284996838151	0.575436599509003	65.4067907255904	0.0277291686302597	0.128530841941035	0.215739414847846	0.829190876000519	0.951767320791398	0.293152767848506	0.273951588906653
SPEN	-0.078544034519593	0.0466695842033007	0.0923787238637458	89.1139165523883	-0.108545506117815	0.0886620942104714	-1.2242605713795	0.220853945815438	0.602699511492205	-0.316691623930274	-0.202246717415211
FBXO42	0.0724493804720299	0.0513301612082814	0.158115272977908	84.7243323279376	0.0930258356677017	0.098016783112736	0.949080685097635	0.342579577143575	0.701189906030158	0.457133350694498	0.502124301915691
CROCCP3	0.0341697535964629	0.188519674434066	0.856169007778167	21.3774786510829	0.011088049407651	0.312511866198931	0.0354804108481209	0.971696666418207	0.988844570559308	0.260954389530696	0.215800851774048
NBPF1	0.0656096458584572	0.106260115245122	0.536942061110332	26.0548046254096	0.0571175398410506	0.188481501710996	0.303040560068491	0.76185895152684	0.929129841039054	0.422080448128636	0.376646331139633
SDHB	0.217057438610042	0.066982003531556	0.00119306176057125	28.3243155929496	0.309938158247918	0.130427011938422	2.37633411700214	0.0174856215983263	0.219353813994321	1.19823405979094	1.26010285386597
PADI2	-0.0835442968698017	0.145398079278322	0.565568549290874	211.965159861306	-0.184533078756662	0.220425404256524	-0.837167927077535	0.402498182894607	0.742701989159662	-0.342317429442932	-0.467777737460004
RCC2	0.0766236441693972	0.0471133414362387	0.1038713340222	64.6366317490478	0.112076004248384	0.0913398930465073	1.22702140883084	0.219814544440261	0.601598111807443	0.47852600215464	0.56869322259033
ARHGEF10L	0.136764395672072	0.0645859431181925	0.0342126297420398	88.0042710974928	0.15570731308469	0.119727809876661	1.30051082739335	0.193425947756638	0.575046827072721	0.786740870386172	0.721158494724459
IGSF21	0.0210333246615887	0.0879337568419811	0.810954294097906	352.558391276548	0.00215342478939608	0.144148552295583	0.0149389276208642	0.988080903631895	0.994603584213792	0.193631607356698	0.184579694073984
UBR4	0.0926224041088605	0.0549590068031057	0.091930741025083	60.8911802637549	0.139208436109196	0.105540352116532	1.31900674308429	0.187166858164944	0.567285843903431	0.560517922165654	0.663504808986684
CAPZB	0.140874994444642	0.0609125143272664	0.0207367703422959	417.059601664233	0.162504463998643	0.108613552515779	1.4961711520764	0.134609060025501	0.503001602166437	0.807807245969853	0.7449104630122
MICOS10	-0.232845954072898	0.159334692976885	0.143915626727235	119.440453587915	-0.35722723123792	0.259442746989504	-1.37690197696054	0.168542555914961	0.545094442500174	-1.10747232777431	-1.07124028892301
TMCO4	0.0174000223814929	0.0878096001296004	0.842922804499898	33.7277161570822	0.00551426309415637	0.155043420929733	0.0355659276678078	0.971628476905708	0.988844570559308	0.175011324844012	0.196323809490198
LINC01141	0.270644563697651	0.100906884873967	0.00731568014949098	121.813181468946	0.35362963394661	0.166289961965656	2.12658436965452	0.0334546323259737	0.286173946617022	1.47286229913127	1.41277837312061
HP1BP3	-0.075860322438614	0.0720051509822453	0.292093471970655	137.9512294312	-0.120031174424877	0.126720709373603	-0.947210404820228	0.34353157446866	0.701189906030158	-0.302937888821501	-0.242382243732987
EIF4G3	0.102895329949644	0.0325830167362986	0.00158886281527933	486.338153720464	0.121884587355146	0.0643129661107114	1.89517907081643	0.0580686819255267	0.348032972699965	0.613165559670291	0.602968341364177
USP48	-0.0413446329466898	0.105240473319457	0.69442386485214	49.2305821727381	-0.0722810429870101	0.188794308148828	-0.382856049505636	0.701826500361645	0.900651277249747	-0.126048700993498	-0.0755241553948972
CDC42	-0.0490111866766272	0.0566750037437766	0.387161711075106	65.888543420582	-0.0974149439767212	0.105624220019332	-0.922278469454177	0.356383341605347	0.709657868491735	-0.165338962398987	-0.16335207429977
ZBTB40	0.0211607109686356	0.100155622110215	0.832670103964222	31.7217908705996	-0.00236459818591023	0.18349422257544	-0.0128864993824973	0.989718345665815	0.99519221866886	0.194284448447971	0.168791911841214
C1QA	0.0669482367362511	0.0844231754842791	0.427773277812288	100.426607863596	0.0495661933131558	0.148781614504145	0.333147301017996	0.739023095667537	0.919070004690278	0.428940582076195	0.350258901239832
C1QC	-0.103063260875146	0.0827681105894357	0.213056424128988	124.705180886893	-0.195820926933518	0.149524841109974	-1.30962136779329	0.190323956181898	0.569714016475033	-0.442350015810855	-0.507222000994473
C1QB	0.0107346485084662	0.0806238360078627	0.894078826132508	183.648202777169	-0.0289822160326682	0.143239504858471	-0.202333958507497	0.839655653897609	0.954330380069742	0.140852002277226	0.0757792918486806
EPHB2	-0.346102466658319	0.131587634679295	0.00853333709381098	72.4881047984341	-0.526699661499141	0.213418517558261	-2.46791922053042	0.0135900984093048	0.195259559820011	-1.68789974563465	-1.66344485230087
KDM1A	0.168843456731595	0.0726566154273137	0.0201332537300495	23.9799583248791	0.303862667824337	0.16654470878194	1.82451108802375	0.0680748415919676	0.375046359213556	0.951142600168553	1.2388726564347
LUZP1	-0.156078612181858	0.0620332788701215	0.0118679534473056	68.0187365983711	-0.256744840423794	0.117137449716311	-2.19182542428226	0.0283921145698941	0.264191979472223	-0.714047976161749	-0.720114561348786
HNRNPR	0.0039933888429288	0.0964863257986529	0.966986473532459	49.4742904414367	-0.0194026718855922	0.163598934677216	-0.11859901119695	0.905593048774336	0.971349748481117	0.106303773204369	0.109254056742497
RPL11	-0.148834292856915	0.0887527172393261	0.0935513260297147	50.2952994664496	-0.252961095795457	0.160014618556187	-1.58086241168417	0.113909500441756	0.473570983806668	-0.676921620564662	-0.706892641818253
SRSF10	0.140720964299215	0.0922838295949366	0.127291198623895	45.1065807382676	0.187870686091105	0.16229243243058	1.15760595412523	0.247024878350166	0.62903405123132	0.807017858079114	0.833550204919825
SRRM1	-0.0270273001407769	0.0542076628225963	0.618069531322176	62.6429029333212	-0.07853551899029	0.10680310632808	-0.735329913991852	0.462138594200446	0.776583410872914	-0.0526739137827803	-0.0973798001447278
CLIC4	0.139573176287681	0.147851243174339	0.345164108836895	24.3821471530548	0.182806304652233	0.267916717671579	0.682325112971574	0.49503339691931	0.799734404387416	0.801135568252436	0.815853227339676
RSRP1	-0.389074633388812	0.101616957283411	0.000128750923366312	120.991236944323	-0.606414276198329	0.162344836108365	-3.73534687480633	0.000187456616913473	0.032940527648691	-1.90812746769552	-1.9419996503881
MACO1	0.122641787968717	0.109852314006483	0.26424057542445	36.1897236670366	0.171181698558854	0.201941328098242	0.847680364247066	0.396616004677091	0.737564528623689	0.714364028334547	0.775232196736892
MAN1C1	-0.0103071896770158	0.121530530927257	0.932411230832119	81.614731790556	-0.0628480190997441	0.199104349849894	-0.315653671791328	0.752265394600039	0.92571219606604	0.0330148499031135	-0.0425613909860744
RPS6KA1	0.0852451513248208	0.0561594802299515	0.129036573776184	98.8741099328191	0.0969956163475942	0.0981427031882416	0.988312051702436	0.322999844913472	0.691981234283767	0.522710296921025	0.515996305937926
ARID1A	0.0434607700610913	0.0279075712651324	0.119396645071159	189.788812482959	0.0560978028012612	0.0570714038971635	0.982940649267073	0.325636650019633	0.694278914013655	0.308569847333133	0.37308296140759
WDTC1	-0.119614511696811	0.110915007791865	0.280840136037917	28.3054911108397	-0.251374219916237	0.202599753973798	-1.24074296728291	0.214700716023241	0.5964046116961	-0.527173392034209	-0.701347461780772
WASF2	0.0786610878643289	0.0570380040069263	0.16786405066887	261.63024609806	0.0849352902231929	0.0970218271664416	0.875424558614897	0.38134294202825	0.728032345301914	0.488967681453154	0.473852694993734
AHDC1	0.0586241760040132	0.139768829501497	0.67489701044636	21.6253452688598	0.0815893020331448	0.235586774797912	0.34632377858703	0.729099400315277	0.913812246039364	0.386280668163681	0.462160471827401
STX12	0.00774451088678878	0.0674995475503381	0.908655754766178	71.5225755247235	-0.00595438588577184	0.118861318900719	-0.0500952365398648	0.960046495664647	0.986337705934967	0.125527869305285	0.15624775551951
THEMIS2	0.0900919249180529	0.103936084025212	0.386050930996871	40.6286457037281	0.101872900071417	0.175942317944982	0.579013060992374	0.562580360292882	0.832337202849594	0.547549489100385	0.533039489148815
EYA3	0.0765119638425096	0.0532831609890822	0.151016522266736	85.9488927332247	0.0774973035213841	0.0950360099199793	0.815451991162478	0.414813634536279	0.747835259516777	0.477953652518567	0.447861389739153
PTAFR	-0.0488200198415834	0.0707508118640214	0.490176769264134	69.2936878983454	-0.0999804277425806	0.123981334418126	-0.806415160893477	0.420003508066528	0.751175400162874	-0.16435925297732	-0.172316902331515
PHACTR4	-0.044500001090548	0.0442879280358368	0.314998699151474	102.518220351185	-0.0850769965446008	0.0834120613170466	-1.01996036545873	0.307747258357708	0.680094104841928	-0.142219622579637	-0.120238343289035
YTHDF2	-0.0745098032565378	0.0595519672981359	0.21087142989859	40.4655602624521	-0.136777077727985	0.112484845933441	-1.21596003970986	0.22400014476237	0.606842631935331	-0.296016623600376	-0.300899138420217
EPB41	-0.103907689235546	0.0595375800892628	0.0809421573311029	151.830767523093	-0.1708138134008	0.10172750833341	-1.67913100595132	0.0931265146098533	0.432001015270635	-0.446677620127874	-0.419837128256426
SRSF4	0.0876294221302866	0.0504631886874467	0.0824751318789686	90.7205395634547	0.107210728069029	0.0956410371675652	1.12096994390801	0.262300656335148	0.639971563219011	0.534929427772794	0.551691998550135
LAPTM5	-0.0189601856315311	0.0581054260104611	0.744192374000356	167.196224084146	-0.0654664336326008	0.110904564178195	-0.590295215690252	0.554992746353283	0.82945553596581	-0.0113308215640993	-0.0517111803222074
PUM1	0.00886062765188002	0.0378164594480401	0.814747339874621	196.452172447817	-0.0111750421241244	0.074261307177256	-0.150482701542682	0.880383797497899	0.965415993035699	0.131247847408124	0.138004691185011
KHDRBS1	-0.121113354413211	0.0810030661680953	0.134870080935048	69.8565816110738	-0.203070910663807	0.142090858238407	-1.42916239075061	0.152957564554756	0.524893215903546	-0.534854799379349	-0.53255634855103
KPNA6	-0.110899422278666	0.0557784450837368	0.0467881524037898	51.4650806013199	-0.188100075254789	0.108609676743425	-1.73189057268947	0.0832930475760568	0.41144966114104	-0.482509498259617	-0.480242252192502
HDAC1	0.0642422418429989	0.079335082631931	0.418079102012072	20.7285860752209	0.0654188466967308	0.149975025311027	0.436198270752491	0.662692882467549	0.88877482731608	0.415072649956626	0.405654422864973
BSDC1	0.0147177542738973	0.10324600219599	0.886645307834463	27.2044766528505	0.0209709412773333	0.183242106957761	0.114443899524509	0.908885915786458	0.971945628573842	0.161264989943168	0.250335635134236
ZBTB8OS	-0.216862638190823	0.203165538306087	0.28578293361933	20.7876435866733	-0.389487409912871	0.340219148691937	-1.14481331050988	0.25228650035288	0.630913883128445	-1.02555955689253	-1.18397027690538
RBBP4	-0.00456295746283004	0.0608638368164425	0.94023863853184	32.4395209444383	0.0216679449738701	0.130563230005124	0.165957482616046	0.868190410055352	0.960935577020954	0.0624534207681259	0.252771245275331
YARS1	0.0994323514510332	0.175599397476547	0.571226969805265	24.2365487588522	0.111630530863409	0.308008259692865	0.362427069243933	0.717032914182914	0.908446685966935	0.595418168176681	0.567136560122938
RNF19B	-0.0398974638792945	0.104430383793426	0.702425444468468	30.295963514357	-0.0865461320512396	0.177639759992792	-0.487200230707085	0.626116441867839	0.869526678278166	-0.118632115529046	-0.125372091296961
AK2	0.0291865101350761	0.0841249173548463	0.728634508089784	26.7794613897346	0.00529710707725061	0.158029935287675	0.0335196433992575	0.973260201465468	0.988844570559308	0.235415803988601	0.195564979372649
AZIN2	-0.168964616023318	0.194275652188264	0.38445570245396	41.6611566161625	-0.311013244224464	0.324107272047228	-0.959599709873663	0.337256715132095	0.700752743925017	-0.78008735672802	-0.909750104595865
ZNF362	0.107191180723315	0.0668548649302251	0.108859274605158	46.47486167596	0.139587482315622	0.121690920377209	1.14706571273303	0.25135446326123	0.630786417166358	0.635181331789308	0.664829348280954
PHC2	0.0640012868821334	0.0797871097715527	0.422465783517156	217.829957688368	0.0621947643955334	0.137626321387653	0.451910388713717	0.651333540061604	0.884285911391232	0.413837781757322	0.394388187710783
ZMYM6	-0.0144256383415485	0.047481088935625	0.76126608940735	63.4474994084627	-0.0538309511569121	0.0923631052304722	-0.582818767543475	0.560015309547883	0.831143600701049	0.0119082444693453	-0.0110521432824658
ZMYM1	-0.197615767797726	0.0793471139965293	0.0127555441340777	21.1287170406939	-0.338540205369545	0.167770934705578	-2.01787160549383	0.0436046349417721	0.318578797252211	-0.926921420955467	-1.00594033436312
SFPQ	0.00785891447304176	0.052900250647951	0.881900043899161	115.94633059009	-0.0087924479830519	0.0981427426447809	-0.0895883663540503	0.928614329534129	0.979179412238422	0.126114175352036	0.146330429600667
ZMYM4	0.0502349928038159	0.0438523914277004	0.251982473817381	157.449188597959	0.0537254399755194	0.0809582155033105	0.663619370085084	0.506933956646022	0.804004042414097	0.343287008623128	0.364792975306448
KIAA0319L	0.154383012672227	0.0573282240029541	0.00708192883384446	109.5213078291	0.192852680792096	0.0993959269840953	1.94024731841331	0.0523496404002833	0.336561769915523	0.877034383211384	0.850959290233015
AGO4	0.0218120182970416	0.0438076969235741	0.618551856383152	139.469918417835	0.0198485845765408	0.086175431459416	0.23032764954462	0.817837176885544	0.949268806432962	0.197622328294616	0.24641367119637
AGO1	0.158023198182015	0.104077324966647	0.128932503458347	26.6451203820243	0.227323386822904	0.184705068901466	1.23073713230996	0.21842119542245	0.599449128638228	0.895689941534222	0.971413746352136
AGO3	0.0986869716217855	0.0404053248158526	0.0145889644357623	123.147126067918	0.126932284330885	0.0808568667181336	1.56983926638377	0.116452509876664	0.47817929630053	0.591598176904311	0.620607016746203
THRAP3	0.0377990438814752	0.0364818390794307	0.300152801794978	89.5946202105005	0.0115895218307398	0.080521826916144	0.143930189795734	0.885555595878502	0.966284676885733	0.279554111001075	0.217553197314285
STK40	0.128672734551856	0.108712574680775	0.236569505407432	39.5420385522252	0.151195240346468	0.182460859285682	0.828644789564093	0.407305435539679	0.745023174975416	0.745271979432412	0.705391505003776
CSF3R	-0.097380188953332	0.0882652098628845	0.269910762423383	200.915603306016	-0.159789997770331	0.144842376322227	-1.10319922820688	0.269940656433682	0.647391825880611	-0.413224884851123	-0.381315500212639
INPP5B	0.101015380850109	0.0713431774317786	0.156802421109286	53.206856999931	0.112061968443935	0.131239660656014	0.853872738498275	0.3931755060471	0.733630875997237	0.603531023195148	0.568644175866728
SF3A3	0.303571266910596	0.103404620111443	0.00332730404733966	21.4510997483197	0.456941800916582	0.208063376577683	2.1961664202156	0.0280800339140284	0.262320791129668	1.64160810357346	1.77379247221489
MACF1	0.0806889878588835	0.0451465804469547	0.0738943647758162	336.443585377259	0.0908273090713613	0.0838960279899195	1.08261751178822	0.278978231158528	0.655032156319631	0.499360450316053	0.494441769240297
PABPC4	-0.01827230905538	0.0794870296361789	0.818186673138784	31.6058947853998	-0.0273798183381337	0.14870255517227	-0.184124733474919	0.853915603675902	0.95628711804716	-0.00780552826495334	0.0813787113270395
TRIT1	-0.0735822015574335	0.134286503339739	0.583726685077304	21.7368803963423	-0.130038498403839	0.242887560781881	-0.535385583293074	0.592383257069334	0.852938061579879	-0.291262764888649	-0.277351842731521
CAP1	-0.0339800827029633	0.0605337785204527	0.574565198599506	74.3185208689427	-0.0875167580251626	0.115056249383038	-0.76064323749862	0.446870186990441	0.768968101166295	-0.0883061748986305	-0.128763847290572
PPT1	-0.196386263454706	0.0964753606358479	0.0417894759756383	40.6608819132067	-0.303934282325203	0.171293620753507	-1.77434676777933	0.0760058091678615	0.395717620381101	-0.920620343739009	-0.885013375829667
RLF	0.0943826301487967	0.0608410578531946	0.120830211961713	103.192675228853	0.0888808727656686	0.115091760873111	0.772260951534663	0.439959887862047	0.764778358039802	0.569538890866594	0.487640141029862
SMAP2	-0.191941975692948	0.0782548475935439	0.0141756751962322	425.012960596361	-0.30220282140558	0.13012465403325	-2.32241018161216	0.0202108596427714	0.229264337976859	-0.897843848057673	-0.878962957739064
NFYC	-0.00333509188881385	0.0505902776090308	0.947438672394729	57.81533377559	-0.0436670342209641	0.103450146512062	-0.422107031195675	0.672946896019619	0.893043227817164	0.0687460994700973	0.0244646542402002
SCMH1	-0.09958123564681	0.0839667784553515	0.235638119613977	74.1313434071636	-0.150813921967903	0.145749948435901	-1.0347442560793	0.300788362062837	0.67481091004795	-0.424505011880656	-0.349949495469389
HIVEP3	0.220932607662847	0.0876865593688189	0.011749757727329	404.877472233314	0.303113517738617	0.14772587503326	2.05186476418143	0.0401828070733559	0.305821267533443	1.21809388344033	1.23625482591952
FOXJ3	0.0898872632399793	0.0379841965624008	0.0179601603657756	106.258895953501	0.0997484093784014	0.086679664362797	1.15077060013644	0.249826622864129	0.630596089546283	0.546500620062946	0.525615667579026
YBX1	0.0716901820121699	0.0804750868871981	0.373016642081744	34.245263769454	0.00635726504676608	0.157213709795659	0.0404370907284678	0.967744660294539	0.987668565609859	0.453242540429898	0.199269596026111
ERMAP	-0.0770503484290244	0.0887420279090134	0.385256977584365	33.4533385458499	-0.0992031354280884	0.155298230752347	-0.638791150082625	0.522958806267181	0.813166538560843	-0.309036643736629	-0.169600731595005
SZT2	-0.016545963713914	0.0847646463448041	0.84523725874674	27.373409167991	-0.0551226227239026	0.15981648715966	-0.344911990643581	0.730160535919331	0.913812246039364	0.00104180550869233	-0.0155657611917514
KDM4A	0.00841501096199456	0.077466325460424	0.913497562026514	21.2246909602177	-0.0183324848378002	0.160437407417271	-0.114265651215121	0.909027210477038	0.971945628573842	0.128964109910286	0.112993719013189
ST3GAL3	0.00778096164995497	0.0599376159815157	0.896710682607262	70.3893990960236	-0.0154595714449487	0.10767848994471	-0.143571584750926	0.885838780232313	0.966284676885733	0.125714675537091	0.123032829320474
ATP6V0B	0.0862460420251178	0.150461752820501	0.56650314113685	23.0233599976733	0.109027039778084	0.278677779333992	0.391229756597912	0.695627415068829	0.898423713396271	0.527839753863253	0.558038919290936
ERI3	-0.103362428857756	0.0821072009172283	0.20807668925516	50.1072565623918	-0.191755881171373	0.137988124263326	-1.38965495904155	0.164633678172657	0.54193829855303	-0.443883219471194	-0.493017102610872
RPS8	-0.189333486448167	0.152793650781968	0.215291809286195	44.3329907384424	-0.310453459257403	0.247369843991968	-1.25501740328333	0.209472442336005	0.591799408829245	-0.884475621875334	-0.907793991666507
PLK3	0.132214125333241	0.0834862567389842	0.113270348446932	32.5300738884652	0.187633157921047	0.150497169778516	1.24675539212587	0.212487201365072	0.593984033620754	0.763421225422335	0.832720186337907
EIF2B3	0.129368532400864	0.0493159036555717	0.0087092288994014	64.3164430256506	0.15621976316289	0.0979458323226715	1.59496080086636	0.11072100179778	0.469976652113437	0.748837868401029	0.722949200589395
AKR1A1	0.0248555983891794	0.0704386677818022	0.724186906248827	59.0318473482644	0.00420817213053113	0.123689823593555	0.0340219753595833	0.972859627040344	0.988844570559308	0.213220348166527	0.191759804432542
NASP	0.0715651187830569	0.0898607089310201	0.425799253701973	59.2892847056814	0.0844728895773414	0.161258313832982	0.523835872827192	0.600392700347558	0.858975876072308	0.452601604862607	0.472236881895638
GPBP1L1	-0.0487338056775105	0.0383855374768209	0.204231538236734	122.917756916682	-0.115972472263483	0.0815194729850184	-1.42263520625062	0.154841932535789	0.52549820553115	-0.1639174146804	-0.228199512431711
MAST2	0.08342946777933	0.0626671541827382	0.18308672083883	56.8764402296867	0.0847900064007184	0.117198516918632	0.723473373469271	0.46938910691387	0.78071861660164	0.513405114482479	0.473345015116117
MKNK1	0.0632177119661416	0.0767376445849612	0.410044021968298	294.293088407399	0.0638877208714055	0.131013551739519	0.487642079946256	0.625803384115474	0.869526678278166	0.409822044782849	0.400304055849727
EFCAB14	0.0792304946620961	0.0614448299535447	0.19723909465375	34.8875702332476	0.0481259429206357	0.12267095278292	0.392317348392981	0.694823746853846	0.898423713396271	0.491885829909216	0.345226089392251
TAL1	0.0918210910912458	0.0820872773762009	0.263319856967201	53.0051609554422	0.103029484215373	0.154511503443718	0.666807855202199	0.50489487454715	0.803041074018969	0.556411279332544	0.537081057484886
CMPK1	0.0269554072456338	0.0654095920865327	0.680264847398626	29.6668642180994	0.0542330130471467	0.140672208561272	0.385527558014591	0.699846593071734	0.900651277249747	0.223981642194832	0.366566638956648
SPATA6	0.118103725597996	0.111167034715971	0.288054672965959	224.906965212041	0.1271139995081	0.184801742825708	0.687839830753034	0.491553650382842	0.797345501903109	0.691106947891243	0.621242002371985
FAF1	0.0829404958826685	0.0286242874897664	0.00376081756029263	215.356573178122	0.10957914182054	0.0634917540867685	1.72587989411645	0.0843690225638264	0.413733221234775	0.510899186223639	0.559968185003881
EPS15	0.0526428542389243	0.068156020191687	0.439884988138412	271.373992385428	0.0433444428386725	0.117484961380544	0.368936094708122	0.712175358550253	0.906422433997589	0.355627038908728	0.328517612597733
OSBPL9	-0.0635381105768654	0.0782382385014198	0.416728114422807	81.4730157104367	-0.108784900927876	0.140202150549861	-0.775914638265038	0.43779938891665	0.764491212193944	-0.239787881374039	-0.203083258785087
BTF3L4	0.0405859040292683	0.0906161170569641	0.654233769632412	39.0381660704207	-0.00625590344177306	0.166711682836923	-0.0375252851828782	0.970066179681025	0.988844570559308	0.293836468832829	0.155194132388437
TUT4	-0.0597194068548216	0.0470595476377585	0.204434691002171	134.725303795659	-0.113181684651813	0.0906903783492644	-1.24800101964434	0.212030683788649	0.593425172442442	-0.220217436457789	-0.218447382504136
ZYG11B	0.112654845742071	0.115005723893413	0.327304049829498	33.381929902964	0.155112341621944	0.202530014679739	0.765873353967919	0.443751662077	0.76735017297971	0.663182026023105	0.719079426083177
ECHDC2	-0.210159977306118	0.0954186135798836	0.027629653519796	42.1046867124587	-0.37079131988601	0.165254377262447	-2.24376095827792	0.024847785635231	0.252592435909112	-0.991209142410455	-1.11863864854457
SCP2	-0.0619390722163559	0.117381425697169	0.597725942611345	44.1639103397174	-0.104814163639679	0.205138486318116	-0.510943438849111	0.60939066294519	0.862513376398896	-0.231592982154004	-0.189207911990212
LRP8	-0.131550461455907	0.230902695663276	0.568865925719033	23.8248314638787	-0.228120554397786	0.364693232500559	-0.625513538690184	0.531634065488047	0.818778686031776	-0.588343847844929	-0.620089838850229
NDC1	0.130358149606884	0.10589707550433	0.218326927109869	20.9753044085196	0.151479475028171	0.18702516536925	0.809941671374012	0.417973700200956	0.749675277732794	0.753909549900378	0.706384734848392
YIPF1	-0.0142458283440114	0.0841505165159734	0.865568659043469	24.3792910757426	-0.094711942265018	0.159260016573559	-0.594700065356785	0.552043978145123	0.827186934150004	0.0128297513230655	-0.15390670347443
IFT25	-0.181168092804122	0.10317362823285	0.0790963500470809	22.0084451284049	-0.330781777562938	0.198173164781612	-1.66915524575419	0.0950866169565787	0.436382949858007	-0.842628859685374	-0.97882927951704
SSBP3	-0.0491330034328999	0.16418001405473	0.764739383889033	26.8242490730101	-0.148650158079559	0.300872200333976	-0.494064117304799	0.621260898413545	0.867645025461306	-0.165963260142943	-0.342388437621957
USP24	-0.0652103442432735	0.0357790103662614	0.0683660292579202	162.998528343096	-0.102856342342773	0.0720871229449828	-1.42683378307764	0.153627810961961	0.525069230781487	-0.248357898646294	-0.182366500059557
MYSM1	-0.15645317625319	0.104952652845029	0.136039633769466	37.5056530273972	-0.254956603715955	0.182881960221879	-1.39410471873022	0.163285984460877	0.540225455900308	-0.715967576649027	-0.713865745909311
JUN	-0.251399427877472	0.318155157222023	0.429423414744514	30.8282745908494	-0.383696225098765	0.43626722539785	-0.879498167089807	0.379131226489083	0.726745055804499	-1.20255688094387	-1.16373355716878
FGGY	-0.144590053407719	0.0648969107008106	0.0258807858979358	56.9536150093923	-0.27941439152691	0.125078696057988	-2.23390873372527	0.0254890787904142	0.255079489350172	-0.655170350919837	-0.799331054511124
NFIA	-0.246092486492249	0.0811959781298981	0.00243869785301773	224.124502736371	-0.400025827312677	0.139218951286223	-2.87335756818233	0.00406134162228391	0.121970834691993	-1.17535937843701	-1.22079572907673
TM2D1	-0.00078153938512897	0.0717248927162134	0.991306144268128	40.0352775558454	-0.028214562082331	0.145980618780998	-0.193276082249376	0.8467427567568	0.954759179788214	0.081832780776541	0.0784617822796259
DOCK7	0.0985823860008681	0.0830923676773646	0.235456766399429	73.1418287565851	0.099757857939646	0.146579870143561	0.680569970773906	0.496143633446731	0.800172890382158	0.59106218687152	0.525648684637186
ATG4C	-0.158239683159146	0.0605452360769998	0.00895996890747859	91.8469891031957	-0.259159520279612	0.114771886497337	-2.25804008445591	0.0239431604862932	0.248200262321728	-0.725123231955222	-0.728552420105564
ITGB3BP	-0.590038686596761	0.210274925562847	0.00501553286870676	23.9059133397404	-0.92282641521671	0.340639725632665	-2.70909804633842	0.00674663991008138	0.149804337109901	-2.93804657630539	-3.04767042141564
JAK1	-0.0975350208774866	0.0592684743833739	0.0998363391475931	118.017389281531	-0.160398522713286	0.108873492601685	-1.4732559678241	0.140682028818725	0.509613121658769	-0.414018381771414	-0.383441930143404
LEPROT	0.0115684575809784	0.0729630321204485	0.874021601309748	23.1392911011319	0.0012328072340339	0.149899667752036	0.00822421592069978	0.993438099064259	0.997235484025643	0.145125183888585	0.181362687528607
LEPR	-0.266061308355661	0.114597625896377	0.0202490948103392	45.1218077771059	-0.454055962024292	0.200130463099303	-2.2687998368294	0.0232805009112055	0.244121215056722	-1.27769743783251	-1.40959866467409
PDE4B	-0.340810186643851	0.171632239942785	0.0470666140826991	158.169702661989	-0.520758869680272	0.264478546198397	-1.9690023148026	0.0489528252654596	0.333900179349025	-1.6607773810724	-1.64268534575583
SERBP1	-0.0124919410197008	0.0858938138347452	0.884367669510645	32.208390819521	-0.0177701931829708	0.152820272874921	-0.116281648034454	0.907429329686163	0.971945628573842	0.021818234789743	0.11495859131381
WLS	0.162274570805306	0.464856834047202	0.72702546038638	28.4780165153986	0.24377366814047	0.75751607071644	0.321806596010451	0.747599217013185	0.923670466599707	0.917477767927323	1.02889761939329
SRSF11	-0.0798629770740335	0.0696039668140256	0.251219988020993	105.857573983745	-0.147856797704984	0.122575593360403	-1.20624990384707	0.227721147291432	0.607020347349184	-0.32345106233875	-0.339616118646521
ANKRD13C	-0.107679600193036	0.139148653492055	0.439021988269649	31.7106529817674	-0.177567008726371	0.241156395918552	-0.736314739030776	0.461539178480506	0.776127960397492	-0.466008257170083	-0.443435498109394
ZRANB2	-0.139264614631187	0.0746169909246741	0.0619864297009709	91.4857236168584	-0.236093240243822	0.130580816515686	-1.80802392375501	0.0706027772194414	0.381416374761485	-0.627878051276545	-0.647949597119601
ACADM	0.247585792247581	0.171513070165632	0.148868716694357	22.4923123523904	0.366172465624493	0.297221826975513	1.23198376562923	0.217955148530636	0.599449128638228	1.35468858120312	1.45660805176435
ST6GALNAC3	0.00430353855201232	0.132979745395208	0.974183078170726	781.071064126216	-0.011632352807718	0.207686742805687	-0.0560091253325752	0.955334537610288	0.984679604328509	0.107893257029043	0.136406664454125
USP33	-0.0853822972326481	0.0858278913814357	0.319829517089945	74.5658934004397	-0.15284198414759	0.151824857443395	-1.00669934239572	0.314079278248908	0.687021169959551	-0.351736983164655	-0.357036357183551
MIGA1	-0.107514566142932	0.160511358849958	0.502969175190066	29.5770319214617	-0.172873862417066	0.274777233517947	-0.629141869592974	0.529256181464152	0.818778686031776	-0.4651624754541	-0.42703576479179
FUBP1	-0.0875472658283974	0.0504800767820894	0.0828660314970963	82.4784257517191	-0.145964526576378	0.103780554729281	-1.40647279210578	0.159583778319283	0.531814475059065	-0.362832213832575	-0.333003765263844
IFI44L	-0.731146690743451	0.243157994734221	0.00263944720394736	94.6848366814112	-1.07543603044861	0.396855808314592	-2.70989111893279	0.00673052986286113	0.149804337109901	-3.66120988600483	-3.58094955369909
IFI44	-0.418589952119812	0.163813842968245	0.0106102938848543	39.4338773172863	-0.618800359303862	0.264876110046724	-2.33618788495009	0.0194814514417115	0.226819756071355	-2.05939029441763	-1.98528158672529
CTBS	-0.288894531264561	0.0737986622960061	9.05425690338852e-05	31.8861633779775	-0.422126243212769	0.145781926918789	-2.89560065595734	0.00378433643098793	0.121690872852245	-1.39471524380147	-1.29802343583947
ZNHIT6	0.154772616895143	0.10615327976256	0.144837595909358	31.0369348870038	0.2042354768754	0.184278522929294	1.10829777463413	0.26773323624287	0.644058528101805	0.879031062854189	0.890735339789523
SH3GLB1	0.0375327884218	0.0993749433917171	0.705661898799339	41.9496030009013	0.0408706604796576	0.182447827472066	0.224012864641619	0.822747293061739	0.950046082459921	0.278189580472785	0.319873226017837
SELENOF	0.00190721277339956	0.0607545884335685	0.974956858952532	35.1687111761423	0.0102427670122772	0.125234705856301	0.0817885660547651	0.934814848577326	0.980910438767958	0.0956123457394308	0.212847096457553
HS2ST1	0.023003679947636	0.0737424320750225	0.755081323166091	66.5237264757091	0.028392299386921	0.13352922822833	0.212629847140067	0.831615689103987	0.951767320791398	0.203729465791862	0.276268833426046
PKN2	-0.0734717550056432	0.023373262173284	0.00166991540337859	304.414535818184	-0.149740280342426	0.0690149281681323	-2.16967957972271	0.0300311280560509	0.27031321773688	-0.290696738216948	-0.346197761520334
GTF2B	-0.23155473753203	0.0689311313101237	0.000781632146902918	34.9259949928633	-0.406422888706508	0.14778153838268	-2.75016008869847	0.0059566155577536	0.142066067304724	-1.1008549821965	-1.24314962430202
KYAT3	-0.289036301136931	0.0924439288560042	0.00176833109307333	36.661988475638	-0.494784466665263	0.170182464670619	-2.90737631296443	0.0036447444827758	0.120427859843845	-1.39544179911446	-1.55192037606256
GBP2	-0.232714627646076	0.128598946652073	0.0703554580889792	22.2514703367084	-0.335313292682338	0.229518990521006	-1.46093920995897	0.144032124901559	0.514618181715549	-1.10679929399394	-0.994664208706337
LRRC8C	-0.0145266423879993	0.0495253462289574	0.769279607481325	166.772696061118	-0.031454988246108	0.0909726338952542	-0.345763191624475	0.729520689699611	0.913812246039364	0.0113906096195997	0.0671384351220979
LRRC8D	-0.0259807602318038	0.0563928465053268	0.6450065278932	142.778447751187	-0.0504362158458017	0.102228356470293	-0.493368157204585	0.621752477655544	0.867736628839019	-0.0473105095671074	0.0008104218533547
ZNF326	0.00450466662530895	0.0836240380438183	0.957040265775376	41.5169939872637	-0.00736336424414008	0.160816625840275	-0.0457873320352678	0.963479755793227	0.987668565609859	0.108924016722926	0.151324220687089
ZNF644	0.0110087148237505	0.0422455153607001	0.794409505870837	152.006200335167	-0.00750173774909737	0.082940120525494	-0.0904476350114718	0.927931504519427	0.97909201380878	0.142256562598496	0.150840688227207
RPAP2	-0.136216638490433	0.119367830735633	0.253807373222743	39.0141262936121	-0.228157384746261	0.207489949978995	-1.09960691960916	0.271503425758377	0.647694204547696	-0.61225750212937	-0.62021853884234
EVI5	-0.0203929701010394	0.0423031980214875	0.629758446524745	179.638706455478	-0.0648145674565549	0.0846893971717951	-0.765320921166513	0.444080469077215	0.76735017297971	-0.0186736875150516	-0.0494332987601678
RPL5	0.0966630944347923	0.106110222750618	0.36231185205433	45.4237775364927	0.11231806396872	0.181141109518397	0.620058385792943	0.535219348300568	0.819487828080756	0.581226024496502	0.569539076224293
DIPK1A	-0.0377011527163731	0.242161545145308	0.876280564237611	22.7994172430278	-0.0728443876323877	0.38503254033583	-0.189190211219166	0.849943739439677	0.955052039779098	-0.107376257583121	-0.0774927072663305
MTF2	0.0748060842949286	0.0463841939396042	0.106798947618676	61.1855196238349	0.0938923737495929	0.100475312725869	0.934482025507733	0.350055303593118	0.705119104803757	0.469211203732353	0.50515233311608
TMED5	0.219386314753275	0.0771525987406693	0.00446157461119113	31.2379493662133	0.249106970833805	0.158950905069546	1.56719441594128	0.117069255298091	0.478294183054518	1.21016929897035	1.04753431556859
CCDC18	0.0261184773389159	0.0772306505876627	0.73522153703718	43.8955459283134	-0.00994053331893094	0.147539213665939	-0.0673755340830165	0.94628274589475	0.982017070424015	0.219692466644596	0.142318559504706
CCDC18-AS1	-0.441026226968826	0.0971238523895934	5.60241029274547e-06	174.052940462668	-0.684958751665273	0.162929675180315	-4.20401471314066	2.62221881038986e-05	0.0123952283167129	-2.17437378437099	-2.2164655132305
DR1	-0.0810386295237365	0.0742305157377339	0.274958022531171	25.9078239832716	-0.155275666331654	0.1343106454701	-1.15609351580565	0.247642908000124	0.629697700977185	-0.329476154407232	-0.365540617687709
FNBP1L	-0.0931485570801911	0.0507721919330148	0.0665594482526579	125.292929354205	-0.159990434114158	0.0900973259461643	-1.77575119387846	0.0757739353326736	0.395345907635263	-0.391538227674475	-0.382015905094412
BCAR3	0.0812989433514533	0.07137076576795	0.254658502105891	146.367005943436	0.069540031968603	0.123438967734123	0.563355585720601	0.573192774373978	0.84041012545465	0.502486406461798	0.420055495185506
ABCD3	-0.160890525919526	0.110798822241011	0.146474915667558	25.0916537555736	-0.300378628806308	0.202390493066635	-1.48415384663059	0.137768110772933	0.506662414745956	-0.738708515339265	-0.872588498010694
PTBP2	0.0314694480676598	0.0654229539500463	0.630505556834718	75.8596111590297	0.0321217297243698	0.121773738993388	0.26378207641398	0.791947846510682	0.941799358681792	0.247115614790612	0.289300957065464
DPYD	0.314621015126664	0.203688374103701	0.122438349750331	320.051594029531	0.371767232231482	0.334019033393398	1.11301211926335	0.265703224520737	0.64225642419104	1.69823687200938	1.47615840759855
SLC35A3	0.0884606269670145	0.100628890473177	0.379359075909211	27.590377650718	0.103575189486644	0.186516424412563	0.555314041714317	0.578679876028349	0.842704797900803	0.539189262956498	0.538987970316713
MFSD14A	0.0205643763724807	0.118729244338849	0.862491103873119	31.232384319478	-0.00886494817637685	0.208679416596176	-0.0424811815222378	0.966115113176399	0.987668565609859	0.191228297928009	0.146077084881018
TRMT13	0.0605689549394264	0.0703525457447708	0.389273953472042	31.8107194176682	0.090528511814823	0.154948140973848	0.584250390136027	0.559051863925393	0.830757045198156	0.396247450558996	0.493397651925321
SLC30A7	0.11144606354583	0.06580093548723	0.0903251386129422	48.5932492200904	0.161076593503139	0.122406263972573	1.31591789730001	0.188201601019141	0.568972475758239	0.656987147575032	0.73992091148428
RNPC3	-0.168139100570774	0.0719218196211333	0.019397430310889	56.6216493230377	-0.268283413435617	0.140484322391043	-1.9097035802247	0.0561713897505736	0.344555005179499	-0.775856679024936	-0.760434957899055
EEIG2	-0.0745719491556876	0.054763382669226	0.173288828344385	115.156483898701	-0.149262807975121	0.100090401754626	-1.49127993652221	0.135888014242484	0.504383361448251	-0.296335114634143	-0.344529281789623
PRPF38B	-0.167397777658489	0.0571596994191152	0.00340494548780298	108.07657343133	-0.263378027567223	0.104479944572681	-2.52084769612417	0.0117072512397671	0.186415393344941	-0.772057479014663	-0.743293574537088
STXBP3	-0.124174023263415	0.05456032938359	0.0228518093898069	55.3865024190518	-0.234893295015151	0.115707580147189	-2.03005969631678	0.0423504716535574	0.312913090281912	-0.550540397294167	-0.643756507782727
SORT1	-0.257761551281369	0.130151313507029	0.0476500688141991	123.363180523494	-0.399367419286496	0.209137372257204	-1.9095937515909	0.0561855402640515	0.344555005179499	-1.23516207754701	-1.2184949876696
GNAI3	0.0679251709274746	0.0615850436858034	0.270049252889574	61.6023176075329	0.0705260326575183	0.113223665874648	0.622891266703897	0.533355977425567	0.819360970195208	0.433947264491951	0.423500976592537
GSTM2	-0.0392437771053815	0.111068226581747	0.723840783278885	27.0611661330313	-0.0215891623483182	0.211944113647094	-0.101862523930559	0.9188657967569	0.974967142821518	-0.115282041280683	0.101613583139725
AHCYL1	-0.14973467620818	0.199218887580305	0.452286328025963	23.6381974256381	-0.260492853908546	0.323525547037953	-0.805169348428571	0.42072196173816	0.752175761397989	-0.681535988177871	-0.733211621949444
CD53	-0.0244349973842873	0.0375311156058262	0.515007940915769	192.81730325986	-0.0667255095724507	0.0760233614871958	-0.877697437565806	0.380107935453128	0.727263814585953	-0.0393886416080195	-0.0561108960521882
DRAM2	-0.12128451967881	0.0566766876641632	0.0323598888024729	66.8569917391258	-0.20151949970595	0.107777110196514	-1.86978013548991	0.0615143559781307	0.359671069743744	-0.535732002913796	-0.527135097156327
CEPT1	0.163802939334297	0.0554109781977253	0.00311509635337479	67.7642013355938	0.186866213504864	0.104561940324003	1.78713414198156	0.0739158104579072	0.392599198656359	0.925310491879089	0.830040175303543
C1orf162	-0.195047853536149	0.128326213080431	0.128526625619809	42.6436973276456	-0.305277737526498	0.212723838915605	-1.435089452516	0.151261608778348	0.522945179135807	-0.913761137188033	-0.889707946502161
TMIGD3	-0.0660083421332307	0.114254511007367	0.563445928170805	85.5870539083664	-0.127354250207033	0.189836338829274	-0.670863392079887	0.502307559179292	0.802971719767419	-0.252447551807533	-0.267972004200044
ADORA3	0.135216704187666	0.0920366800683245	0.141789116037	35.8646839886435	0.174270768700606	0.161384038789463	1.07985132859362	0.280208389910227	0.655390924841981	0.778809118370932	0.786026645319001
RAP1A	0.0680433235855425	0.038052033618072	0.0737493535550341	341.501784419971	0.0651391217042305	0.0743522007246955	0.87608868425323	0.380981823889477	0.727636800616388	0.434552784127601	0.404676951681052
CTTNBP2NL	-0.111360284049932	0.0751032777191208	0.13813766335087	171.499720824932	-0.197027722193339	0.126855246969914	-1.55316967094051	0.12038260497987	0.484334663003379	-0.484871365156099	-0.511439027084361
WNT2B	-0.290692291136103	0.116674457566378	0.0127211473336268	81.3161765811777	-0.452834868549058	0.185740669244281	-2.4379952456912	0.0147689682480078	0.200732023586264	-1.40392856934321	-1.40533167489157
ST7L	0.0417802762037352	0.153117069866983	0.784957057441538	21.4063358594727	0.0243506874904518	0.276774045560941	0.0879803864596481	0.929892265020996	0.979179412238422	0.299957497472724	0.262145822356917
CAPZA1	0.0665868893222987	0.0364905844646188	0.0680358875036942	110.473107190647	0.0758662035894903	0.0762978929027239	0.994342054586173	0.320056368174315	0.690194549434302	0.42708871553322	0.442161673145109
LINC01357	-0.0674876270296083	0.0714689424049834	0.345019906304817	38.5691719589063	-0.125570417616314	0.150822369598854	-0.832571573767851	0.405086396372643	0.744785451440483	-0.260028727433409	-0.261738578510109
SLC16A1-AS1	0.129513630709268	0.125493839102807	0.30205722797645	27.2791682540925	0.204105844707498	0.216945755390222	0.94081510993553	0.346799616258661	0.70490134525933	0.74958148158989	0.890282353063164
LRIG2	0.189610365024918	0.099039476012077	0.0555572165787786	28.8101818846858	0.265154344404198	0.186348341835925	1.42289618352311	0.154766252767429	0.52549820553115	1.05757076648301	1.10361026753298
MAGI3	-0.230478462893748	0.132638095179946	0.0822726676649872	37.4455484269453	-0.350952031655168	0.225605764397012	-1.55559869045534	0.119803550325256	0.483200838214577	-1.09533919069855	-1.04931222768447
RSBN1	-0.124602320914946	0.0798380063357948	0.118597080966929	25.2788219346146	-0.222417694294528	0.164959397894049	-1.34831781113425	0.177556185871364	0.554443924317552	-0.552735376587449	-0.600161761036926
HIPK1	-0.00908944058278246	0.0657038102894744	0.889972009060849	32.2164402830212	0.00487682903198928	0.141734531009864	0.0344081925360157	0.972551650642503	0.988844570559308	0.0392556827367623	0.194096359515675
SYT6	-0.158172116856129	0.10530392003199	0.13308330429218	58.538294306794	-0.247471029119399	0.171665488217335	-1.44158870655522	0.149418436259842	0.520487065733437	-0.724776961935959	-0.68770814948638
TRIM33	-0.0050812525271979	0.058047557450337	0.930245450319113	84.2553348437136	-0.0212679185908648	0.10786836114545	-0.197165492875035	0.84369803323636	0.954333716943832	0.0597972144358508	0.10273613752115
CSDE1	0.00518574889750954	0.073764037803997	0.943953403845875	45.4474709373302	-0.00102867558221684	0.133886509131247	-0.00768319070301881	0.993869761073201	0.997242353509835	0.112414489946756	0.173460160600068
CD58	0.0529866603237134	0.0596016232114071	0.373995710290402	87.6648324360729	0.0425191711897617	0.111267752437818	0.382133819172124	0.702362107826401	0.900651277249747	0.35738900803071	0.325633782845849
TTF2	-0.155869512268199	0.112642312695604	0.166433081467547	30.3033640369714	-0.302811000899819	0.190165767469062	-1.59235284525688	0.111305445203355	0.470608979853541	-0.712976361645379	-0.881088180533626
MAN1A2	0.28467482126593	0.0959962886791992	0.00302213582980162	60.8024946400969	0.413472789966954	0.171414232236443	2.41212637114417	0.0158597834009669	0.206404713582236	1.54476585669604	1.62189433391468
GDAP2	0.0156869558269198	0.0587742623940708	0.789544778563037	50.9339374911885	0.00999439438997668	0.113938362267622	0.0877175535181166	0.93010116771211	0.979179412238422	0.166232043421729	0.211979183015126
WARS2-AS1	-0.101298165316128	0.145222842642297	0.485467398480545	25.8119100386156	-0.174417148753018	0.249158438606059	-0.700025051243744	0.483911659884529	0.792476802528034	-0.433304091349561	-0.432428625502765
NOTCH2	0.0191421207964463	0.050089209324178	0.702342266568671	72.987703375542	-0.0108893880325707	0.0966872475789682	-0.112624863208324	0.910327972470828	0.971975126244962	0.183939391421087	0.139002881016271
PDE4DIPP4	-0.101081201929506	0.18285678067544	0.580407957848601	30.3435254312507	-0.17901427466066	0.295461019722251	-0.605881191464589	0.544593649953751	0.823774138666042	-0.432192177381942	-0.448492825070398
FCGR1BP	-0.28817183976551	0.137938852918271	0.0366962547720309	52.9736566750932	-0.453111031324041	0.223100836427392	-2.03096966636207	0.0422580717900686	0.312913090281912	-1.39101152777554	-1.40629669826043
SRGAP2C	0.0515312027142086	0.0503409727714744	0.30600375522319	342.834218401104	0.037276284092452	0.0882336427047657	0.422472460047698	0.672680198287119	0.892939988009888	0.349929944681457	0.307313034984288
SRGAP2-AS1	-0.208979023562456	0.129250848955957	0.10591101691828	22.5025427140567	-0.365752412953	0.22868741328528	-1.59935524084457	0.109741691640167	0.468004311553715	-0.985156881781922	-1.1010306890932
LINC02798	-0.159144427014228	0.0649781592509893	0.0143174416835205	417.303586252461	-0.245415907622123	0.0998300469055921	-2.45833709618718	0.0139582086512948	0.196166188215818	-0.72975994668043	-0.680526731676377
ENSG00000290735	-0.315414358585108	0.268960285855584	0.240909223790071	20.9505749086979	-0.457104874483073	0.368672328181287	-1.23986759933417	0.215024369807527	0.5964046116961	-1.53062649996131	-1.42025278622441
H3-7	-0.0403725432932908	0.187412202646444	0.829439018885045	22.1996420174429	-0.0988847452239553	0.311174883819457	-0.3177786844819	0.75065282056196	0.925185194191593	-0.121066846311848	-0.168488148672037
SRGAP2B	0.0475204671392695	0.0558078971958614	0.394491238704985	478.674252921021	0.0341361280948351	0.0988052296502907	0.345489082062315	0.729726716821489	0.913812246039364	0.329375357220301	0.296340071956375
RNF115	0.175100075185019	0.0677709555841903	0.00977457003973771	58.9868137498409	0.243859931372591	0.124333146728236	1.96134287428285	0.049839039038942	0.335268672088431	0.983207095274029	1.02919905768408
POLR3C	0.0928688621719939	0.0705958945205366	0.188342093704161	27.877968013022	0.0868407043341614	0.133759116218338	0.649232043312916	0.516188402959242	0.808489920738349	0.561780993170842	0.480510975221974
TXNIP	-0.211720991734396	0.119824965404583	0.0772418173519533	106.900282867556	-0.341872143668314	0.192916377125054	-1.77212608262233	0.0763736301781169	0.39628776054002	-0.999209173076814	-1.01758346158082
NOTCH2NLA	0.0578043457092859	0.0929611489246685	0.534065581264949	20.906482941732	0.0273263168956004	0.178073666153474	0.153455126105221	0.878039375278696	0.964231540056472	0.382079126281546	0.272543863560045
NBPF12	0.014009213373551	0.105715407869074	0.894574444837819	23.1922653336616	-0.0142976387340031	0.200502894344243	-0.0713088894839367	0.943151920457231	0.981887881846505	0.157633794210152	0.127093087692289
ENSG00000237188	-0.197256600856353	0.119709077527891	0.0993937483606018	27.9814624520605	-0.352590140511789	0.219804669194697	-1.60410669074311	0.108690537344137	0.467923652118157	-0.925080729099405	-1.05503643626934
NBPF11	0.0416589263179754	0.090344025918419	0.644716570574199	22.3513171730864	0.0373712862485337	0.164615542353312	0.227021614814014	0.820406934745948	0.949807391757065	0.299335592389818	0.30764501057628
ENSG00000274265	-0.00957025701573771	0.0919678554155884	0.917121026442114	34.7820739673836	-0.0348351975335117	0.16892153925097	-0.206221170420169	0.836618151642618	0.953824937699052	0.0367915503502512	0.0553266297323527
ENSG00000290790	-0.222951484157975	0.141993062791538	0.116378455098663	49.3792722675337	-0.344975682148352	0.233873844126529	-1.47505029233502	0.140199022859108	0.50870788336395	-1.05676423609186	-1.02842846833304
FCGR1A	-0.0749860544021515	0.119684013983389	0.530965014936726	65.3311556604934	-0.141524791667506	0.198611842504371	-0.712569753560349	0.47611203374833	0.786749893603044	-0.298457359381403	-0.317489552898038
VPS45	-0.0279326070283081	0.0679365744623905	0.680957320380882	62.0664998616027	-0.0687037585106512	0.124245979811374	-0.552965646171851	0.580286934307486	0.842850563120379	-0.0573135139885931	-0.0630236903450059
PLEKHO1	-0.0567298906977752	0.0654211932641866	0.385860640483492	85.7296473414136	-0.110770227957514	0.11493775987793	-0.963740967939153	0.335175809299219	0.698790386447653	-0.204896488425087	-0.210020786764931
RPRD2	0.017351193440508	0.07260448389183	0.811119234101922	66.6751284085943	0.0046330486385516	0.126826832428724	0.036530508172672	0.970859352933712	0.988844570559308	0.174761081785262	0.193244493160579
MCL1	-0.118445252723136	0.0930233602522227	0.202916914310818	52.3823111962162	-0.178364599575752	0.156779544620319	-1.1376777500388	0.255255067543478	0.633935884553386	-0.521181065841151	-0.446222600058564
ENSA	-0.287386444331534	0.158246299414903	0.0693595502862904	30.3331372397973	-0.46621640596758	0.263738221003852	-1.76772408713855	0.0771070411401051	0.397489434855376	-1.38698646084265	-1.4520921273855
GOLPH3L	0.130985655736859	0.0816715042738354	0.108755722427173	26.1911771272655	0.149286995599894	0.157398618020362	0.948464462252024	0.342893056217488	0.701189906030158	0.757125451170856	0.698723333400755
CTSS	-0.0313718460999573	0.052646476509128	0.551244434848278	91.4395668596132	-0.0847265409492718	0.0977793292557615	-0.866507692312477	0.386211809826837	0.730612819654431	-0.0749392434781547	-0.11901371104357
SETDB1	0.0996052081983601	0.0566667357731305	0.0787922990424132	42.5085792869675	0.117360850605815	0.111957981021539	1.04825801193429	0.294519749145777	0.66851927265456	0.59630404037264	0.58716059291598
CDC42SE1	0.0257085052253805	0.0572828875535974	0.653576627763914	66.3269496938352	0.0116600996606939	0.104430053680416	0.111654636282933	0.911097249333912	0.972179841445012	0.217591403758039	0.217799824526202
PIP5K1A	0.101651998466659	0.042066821143635	0.0156730587416734	94.6236316966942	0.12116441434285	0.0924517840291366	1.31056869929806	0.190003519958551	0.569714016475033	0.606793619852092	0.600451768352
PI4KB	-0.0305429914415401	0.0680516043301576	0.653560763763966	34.9693006908909	-0.0577131382553377	0.129870285839635	-0.444390630868423	0.656760186046423	0.886690023320024	-0.0706914527049417	-0.0246180602403486
POGZ	-0.0310005529524747	0.0524531081780393	0.554510635947318	96.9453290438134	-0.0722476210216148	0.100577867574858	-0.718325241563135	0.47255677001312	0.783640610844487	-0.0730364061229958	-0.0754073656586927
SNX27	-0.158334903952407	0.0658098247939179	0.0161306359557325	74.1122432808913	-0.242959567374373	0.113770599812308	-2.13552154752803	0.0327184320312719	0.281200051294223	-0.72561122825581	-0.671943294820692
INTS3	-0.144243525059888	0.0876713077737151	0.0999128445454448	28.4648729859376	-0.259805105789011	0.165082438555131	-1.57379008974505	0.1155359859305	0.477044649042228	-0.653394430493229	-0.730808354502254
GATAD2B	0.0858204602709026	0.0473022374166734	0.0696315160324754	117.411242657553	0.108065455797842	0.0893113204571647	1.2099860940884	0.22628422891355	0.607020347349184	0.525658693250943	0.554678759645543
DENND4B	0.135157632896423	0.0612364274424024	0.0273039784126225	60.8938345153868	0.166150576931968	0.11346546907548	1.4643272379321	0.14310455836389	0.512854622733972	0.778506384371243	0.757651442263977
RPS27	-0.527917139521418	0.166229072459491	0.00149402703310922	39.6554737235397	-0.792570041701388	0.275271350992302	-2.87923185193199	0.00398645143345936	0.121970834691993	-2.61968034429523	-2.59250247058184
TPM3	0.109047014433517	0.0512241767043029	0.0332692160256809	78.1500344889902	0.107037544989423	0.0943627850768159	1.13431947671202	0.256660562200831	0.634517733190732	0.644692279493783	0.551086827491428
C1orf43	-0.0839583835302177	0.125219219095509	0.502544719163629	25.1348311205367	-0.138460061200051	0.227163748652776	-0.609516536072353	0.542182115483056	0.823211068958664	-0.344439578938701	-0.306780156888594
UBAP2L	0.0181013907133368	0.0643032631120294	0.77832666394976	34.1595732427378	-0.018423291484709	0.13918669564577	-0.132363882907288	0.894696480539565	0.96765306078756	0.178605761936662	0.112676404211002
IL6R	0.0296228339713723	0.0520384187047422	0.56918696105973	101.222077175803	0.0125311330741795	0.096991375531815	0.129198426205112	0.897200641480403	0.968722574755109	0.237651916613571	0.220843564216048
ADAR	-0.116465258685701	0.0790866103822466	0.140851023202663	58.6831783174031	-0.185896356920333	0.141418154161035	-1.31451550915203	0.188672782392468	0.569512287592078	-0.511033809844187	-0.472541577504281
ASH1L	0.0722205582476587	0.0370671887858401	0.0513708369968669	295.637289643471	0.0784679324161649	0.0695513261791422	1.1282018147872	0.259234697687438	0.636862138871466	0.455960661461809	0.451253155939411
YY1AP1	0.036387499618773	0.0563114041069587	0.518160530603412	61.3676217608293	0.0368915508999073	0.104390970756253	0.353397910112812	0.723790152368077	0.911753621186353	0.272320098820293	0.305968623082266
DAP3	0.061916316253209	0.0486601928069971	0.203223101802044	84.2196261233385	0.0657111366097894	0.0902922267950837	0.727760726944075	0.466760069255454	0.779993367799518	0.403152532045537	0.406675800914936
GON4L	0.148226855409704	0.0533808832600435	0.00549006846668477	88.0205340884156	0.201594358529557	0.0974409202154745	2.06888808196561	0.0385565902224048	0.301381293951674	0.845484740879484	0.881506214235482
KHDC4	0.0665628183876103	0.0646969013595456	0.303554442629365	29.0731240122089	0.0672180950062579	0.133622402325193	0.503045101993235	0.614932562565786	0.865492127007028	0.426965354587808	0.411941717252087
ARHGEF2	0.0769535402311737	0.0759464814772324	0.31093593526068	60.6445017112322	0.0915789525313899	0.134756860510986	0.679586569352613	0.496766276121973	0.800172890382158	0.480216683908193	0.497068312604169
SMG5	0.167828409587583	0.137287542708508	0.221534051489855	23.8408633931466	0.224309987161019	0.237728340431068	0.943555937648334	0.345396617675391	0.703139453812046	0.945940592978364	0.960883720740896
CCT3	0.0156164313410002	0.21106009558374	0.941017984636198	23.801740583055	-0.01632869754984	0.325615123152167	-0.0501472333095822	0.960005060323234	0.986337705934967	0.165870613033985	0.119995754530939
MEF2D	0.0687573562883855	0.106039672499969	0.51671875388852	27.9225795928411	0.0754221593966976	0.187960350946115	0.401266325674821	0.68822405334114	0.897192146654546	0.438212124756392	0.440610004847747
ARHGEF11	0.0366081789262648	0.0819850465813958	0.655219766919209	96.2422573579869	0.032343704765172	0.143083571841894	0.226047647181407	0.821164362161711	0.949986279965347	0.273451056481788	0.290076626783049
MNDA	-0.152723861113492	0.115684572656073	0.186776653303557	41.4748867426723	-0.260526516552089	0.196810157440682	-1.32374527788592	0.185587655560169	0.56488914863678	-0.69685523858114	-0.733329252711513
IFI16	-0.158022639327876	0.0493402284283104	0.00136139119076978	257.868724038523	-0.250954758968144	0.0874278350211211	-2.8704217473476	0.0040992464510218	0.121970834691993	-0.724010905717454	-0.699881697188639
DCAF8	-0.227673076824821	0.0941443175611039	0.0155914516325441	38.8123133584129	-0.370228237037926	0.171574477506965	-2.15782814797088	0.0309411955491543	0.272363186891718	-1.0809618895181	-1.11667101149776
COPA	0.158763783176572	0.0638136009430229	0.0128488958203991	89.1106954233637	0.20783025139122	0.123994297995026	1.67612748934275	0.0937132233230979	0.432730908884669	0.89948535979569	0.903296922043945
CD84	0.0393978886920616	0.0589625683665996	0.504015672079554	111.154799213907	0.0245855033069311	0.107563256801396	0.228567858932772	0.819204808124344	0.949268806432962	0.287748018298619	0.262966362888837
ARHGAP30	0.100202416961323	0.0589721507949172	0.0892912856459544	50.5260243680421	0.103555750099486	0.108793886323527	0.951852660098344	0.341171710934373	0.700826487142588	0.599364670903259	0.538920041310406
NDUFS2	-0.103208264214075	0.177317641321302	0.560530985163292	23.0549949520994	-0.212618614816494	0.303999789019401	-0.699403823608986	0.484299698969321	0.792476802528034	-0.443093142291395	-0.565919851749088
FCER1G	0.176245901770467	0.0893059231121127	0.048437780209972	35.4183481179456	0.197977187644336	0.162536659541341	1.21804636691195	0.223206353275579	0.606172122923421	0.989079333003455	0.868866370094202
FCGR2A	-0.00102490148600854	0.113617407875177	0.992802669968413	84.8474030105857	-0.0392197941448867	0.189055671123059	-0.207451032343579	0.835657631276847	0.953824937699052	0.0805855762441565	0.0400050926668543
HSPA6	-0.593714300824585	0.236119904864332	0.011921447470095	35.122545162919	-0.933562265115224	0.367722557901846	-2.53876800608032	0.0111243562781842	0.18358509881125	-2.95688370298892	-3.08518578183055
FCGR3A	0.0694337144775387	0.109671730339236	0.526665115224577	94.056727442094	0.0564718042438821	0.185442553645234	0.304524517883403	0.760728316589577	0.928949303156531	0.441678387563865	0.374389872276152
FCGR2C	-0.283357218591111	0.208828592672376	0.17481648509762	23.9242075506047	-0.441651608414958	0.333339261094307	-1.32493126361736	0.185193950396934	0.564053997117467	-1.36633711327664	-1.36625288387732
ATF6	-0.0347107080795473	0.0489603331311805	0.478351957562421	264.143195365631	-0.0779630220606743	0.0935320840767071	-0.833543086634695	0.404538508370364	0.744067521037631	-0.0920505511916412	-0.0953792665256863
OLFML2B	-0.0771749897491222	0.100814508636544	0.4439651080808	41.8335188131314	-0.138050547992932	0.176584378998359	-0.781782334179255	0.434342504801208	0.76066959405076	-0.309675417065699	-0.305349153688571
UHMK1	0.0652791617369676	0.119411317560989	0.584602149339161	24.7578773766602	0.092442227993709	0.222150003294094	0.416125260512956	0.677318346498547	0.894447287006119	0.420386752632447	0.500084942904741
UCK2	0.233232813152457	0.0846567362799578	0.00586847095234106	27.6329745607067	0.320685793200842	0.174477764615225	1.8379751363049	0.0660660691734105	0.371883798899377	1.28113111060289	1.29765939598217
POU2F1	-0.127241473937409	0.0520014939790152	0.0144098358146941	108.188548254611	-0.208028734604699	0.101568870082753	-2.0481544634218	0.0405448667299916	0.305821267533443	-0.566260751324827	-0.549880971545428
CREG1	-0.170098217352832	0.0929033694708527	0.0671131593582896	55.0673232327916	-0.289135806395697	0.158457054455009	-1.82469507205052	0.0680470573397381	0.375046359213556	-0.785896941338675	-0.833301572541174
RCSD1	-0.0207339230250524	0.0659257033276811	0.753137983747384	235.410660133599	-0.061212496433787	0.118195717186543	-0.517890985315297	0.604534331990803	0.86151154275566	-0.0204210344956288	-0.0368462195874298
MPZL1	-0.0570481430991247	0.0740945314153426	0.441337089476207	143.538974087911	-0.0968835410436338	0.129813054882386	-0.74633126176264	0.455467331302085	0.774998710988784	-0.206527497674148	-0.16149513956719
DCAF6	0.114118403916804	0.066403816546092	0.0856959996717223	184.667962129438	0.136216104833584	0.115386195699607	1.18052340670114	0.237792106613839	0.619831599284114	0.670682603895905	0.653048404757252
SFT2D2	0.0755288792829037	0.0730408757435272	0.301106634078622	59.3496318179875	0.0797016632723992	0.132998702322781	0.599266473134207	0.548995201446436	0.826896373716317	0.472915450127865	0.455564305793791
C1orf112	-0.00112645220429041	0.079770544621985	0.988733323095992	28.9493896447255	-0.0833224638611157	0.168764297833142	-0.493720916870089	0.621503290927011	0.867645025461306	0.0800651397602082	-0.114107303212759
PRRC2C	-0.0832788410431875	0.0445690057373357	0.0616872429134628	177.039183539597	-0.14825052716251	0.0813491414735496	-1.82239817749906	0.0683945909243546	0.376369303026105	-0.340956996947879	-0.340991967102369
DNM3	-0.63011992294166	0.289059625025339	0.0292651708476003	22.0546655332822	-0.930185082497849	0.433795198820169	-2.14429547636247	0.0320092190494969	0.278138930968699	-3.14345859178462	-3.07338455283839
SUCO	-0.112419400873352	0.0914973337901271	0.219198133907575	47.9986160448942	-0.191268273921244	0.158034251650265	-1.21029632452417	0.226165207533825	0.607020347349184	-0.490299224702511	-0.49131320753946
PRDX6-AS1	0.274972977940282	0.106582827584836	0.00988290873346896	28.8362662426709	0.381515289466131	0.196590868351405	1.94065620985087	0.052299991222548	0.336561769915523	1.49504495551834	1.51022202472807
KLHL20	0.00716727934891786	0.0689388437974182	0.917196520150923	42.7354070813268	-0.0101116095683418	0.13328198428084	-0.0758662892280739	0.939525476836217	0.981811851674163	0.122569619899704	0.141720750554717
ZBTB37	-0.346765940450081	0.0751024519067735	3.88880046537518e-06	29.1686144680419	-0.576454518294839	0.157584005385886	-3.65807758778079	0.000254114128104884	0.0409835007757637	-1.69129997729445	-1.83730825414864
RC3H1	0.0296580679923106	0.0478881373575154	0.535705753521448	112.698776799096	0.0308801176600668	0.0942156856575944	0.32775983579097	0.743093257620905	0.92117058081064	0.237832487172625	0.284962267112816
RABGAP1L	-0.158620921287775	0.0523692613894785	0.00245451102388461	323.95443668096	-0.26557342062921	0.0952138294571798	-2.7892315868741	0.0052833270460587	0.136471873734734	-0.727077036266677	-0.750965157388131
COP1	0.0217048061808418	0.0279820724851215	0.437944870308304	264.093418420107	-0.00927856583659962	0.0654307221602559	-0.141807480190638	0.887232075446639	0.966284676885733	0.197072877756642	0.144631739077573
RASAL2	-0.0434963765001598	0.0793775741254897	0.583713823974606	247.092564890749	-0.0841937650251426	0.129813237873478	-0.648576111376266	0.516612400398036	0.808696021464986	-0.137076154745408	-0.117151978530259
RALGPS2	0.103974845496564	0.12234555831389	0.395410883236074	85.1720079187141	0.134306629464364	0.205854586142454	0.65243447805152	0.514120928466167	0.80714291400275	0.618697960475644	0.646375932865705
ABL2	0.173119865388914	0.0615826026455447	0.00493599527548088	107.298052089316	0.217402767781596	0.10874293342532	1.99923582097313	0.0455828445071199	0.324015196970159	0.973058733537141	0.936747129140472
SOAT1	-0.0209442432501574	0.0467707171834068	0.654292665435232	118.189465789141	-0.0534768670650003	0.0890770852656993	-0.600343701250321	0.548277199696133	0.826896373716317	-0.0214989029766085	-0.00981483161633547
TOR1AIP2	-0.321167197176124	0.121159311790725	0.00803051179385995	28.7272917351841	-0.483590956144695	0.224106084763754	-2.15786624738227	0.0309382323922665	0.272363186891718	-1.5601091775798	-1.5128057660916
TOR1AIP1	0.0208689172228641	0.0997183711503413	0.834230787036027	23.7515134148588	0.00997325751849223	0.185183346491144	0.0538561253345163	0.957049792812691	0.984679604328509	0.192789036956484	0.211905322318556
CEP350	-0.0302304411349977	0.0822933635173024	0.713358197709691	199.393716132783	-0.0692619783725504	0.141417987294712	-0.489767813115669	0.624298209363949	0.868724649886189	-0.0690896660770772	-0.0649743341699355
QSOX1	0.148094663788206	0.097928493963704	0.130464306197101	26.8538915363876	0.224085962017185	0.185229987577528	1.20977151134016	0.226366580747476	0.607020347349184	0.844807273069664	0.960100887142029
ACBD6	0.0994172569221137	0.0748650693690878	0.184193795405513	93.3301558504632	0.136085398809797	0.138615811870855	0.981745134073044	0.326225423992668	0.694491005313238	0.595340810343171	0.652591665548233
XPR1	-0.0360748464925305	0.0740338506665075	0.626063443533701	112.523739381837	-0.0775752953298178	0.125415870690506	-0.618544486457009	0.536216482532825	0.819487828080756	-0.0990416135030008	-0.0940243940015662
STX6	-0.0799612813763044	0.0762241467364157	0.294165127995886	64.0754289042576	-0.135482338170782	0.132656059117339	-1.02130531445189	0.307109809327312	0.679320574960321	-0.323954861290609	-0.296374799724067
MR1	-0.112953625979394	0.0922251794270928	0.220666006535555	33.0104532184675	-0.217957220484901	0.166442280825315	-1.30950633098841	0.190362894625482	0.569714016475033	-0.493037070781098	-0.584575078643706
IER5	-0.226989070514173	0.169014124918571	0.179266033375163	21.5016962148586	-0.420215841263816	0.326034249192188	-1.28887024079519	0.197443201463887	0.577545800321654	-1.07745643091243	-1.29134772610714
GLUL	0.342763179767113	0.143965014967845	0.0172714169970187	137.131857759921	0.439251099733218	0.232706376846657	1.88757654897727	0.0590828208046773	0.35130125024366	1.84246243204449	1.71197407524027
RGS16	0.210734973197671	0.253965952931602	0.406665173938187	30.6888016108647	0.262638771382895	0.385419344774355	0.681436401529502	0.495595396184231	0.800172890382158	1.16583210611922	1.09481984763737
NPL	-0.0337005158019767	0.0840948696432426	0.688608600470831	269.390754293963	-0.0851383564441555	0.138415583157138	-0.615092278645399	0.538493780989353	0.82085137140815	-0.0868734246686031	-0.120452759359358
DHX9	0.0649305213653696	0.0485816182749909	0.181377909528257	68.7355992758953	0.0801673450718668	0.099004571272781	0.809733773312212	0.418093202779695	0.749675277732794	0.41860000831171	0.457191584557078
SMG7	0.0739189873063907	0.0532970252988724	0.165464573664235	65.5840256776855	0.0748172716459367	0.104821970781444	0.713755628597487	0.475378301398859	0.786528957197202	0.46466492729584	0.438496284723596
NCF2	0.229878795454673	0.0889725051889898	0.00977450758808737	25.7490126524557	0.341354781307039	0.170092786810667	2.00687394043938	0.044763087264538	0.321191225966436	1.26394213146746	1.36988512059133
ARPC5	0.0684362335463701	0.0754791203090909	0.364570262813856	40.0937292005091	0.0827907329195577	0.134863216463293	0.613886685270415	0.539290209284234	0.821415352722888	0.436566405320844	0.466358752647592
RGL1	0.00350617681425201	0.112027452132083	0.975032301007074	113.717108861584	-0.0761270301829835	0.17973382389172	-0.4235542789589	0.671890905346796	0.892939988009888	0.103806864079235	-0.0889635753916344
EDEM3	-0.196470490535287	0.0808891612349536	0.0151453250233082	56.5592328534059	-0.324816370387363	0.14876161587789	-2.18346895783914	0.0290012925584533	0.267230233769608	-0.921051998447243	-0.957983757054552
NIBAN1	0.0665204179727215	0.119079248425294	0.576418976789121	175.740462638129	0.073378413440866	0.19021638850495	0.385762835776669	0.699672321590741	0.900651277249747	0.4267480570323	0.433468337736684
RNF2	0.055489431316976	0.0651717983169969	0.394528768349394	34.8223669461959	0.0874010136700565	0.131611253898983	0.664084651432165	0.506636133105171	0.803917086669401	0.370215439570525	0.482468920506106
SWT1	-0.206873358245126	0.163852600655984	0.20674818735616	22.4229530636552	-0.407916254883582	0.281858846210155	-1.44723594937105	0.147830851197172	0.519600520203853	-0.974365574022958	-1.24836804397945
IVNS1ABP	-0.305200682505849	0.0890282118114103	0.000607744327790668	42.2135574184711	-0.490875430243973	0.153441222522977	-3.19911052696721	0.00137852308117002	0.0766621012316551	-1.47828251109731	-1.53826063681453
TPR	0.0474391374543406	0.0480155289636212	0.323154740808967	62.5851156175202	0.0465981286324259	0.0955635189201522	0.487614197959378	0.625823136987407	0.869526678278166	0.328958551352444	0.339887294214314
ODR4	0.0484261960492881	0.0581031575702044	0.404589827430266	34.7152641313419	0.0611552613067841	0.138042832788975	0.443016562839387	0.657753754664352	0.887329337413925	0.334017120245867	0.390755747485233
PLA2G4A	-0.0689107313728109	0.0625487840201952	0.270586999610294	146.94570690738	-0.131602172037969	0.108893341836237	-1.20854195324342	0.226838868661853	0.607020347349184	-0.26732198378057	-0.28281594482965
RGS18	-0.295815769077151	0.107662029553593	0.00600271171558676	24.0962804172875	-0.454565977426977	0.19183500408562	-2.36956742901882	0.0178089074182502	0.220317294472749	-1.43018584147618	-1.41138086280743
RGS1	0.33487714116589	0.301140024778433	0.266124681507231	109.480960714488	0.448484505749369	0.474553169533963	0.945066927252441	0.344624708666895	0.702778687605011	1.8020473343343	1.74423929483886
CDC73	0.0649841496259481	0.047693698445395	0.173030321533514	92.6571381808952	0.0635831559157609	0.0959501909285635	0.662668362620556	0.507542976363595	0.804004042414097	0.418874847366007	0.399239783883486
DENND1B	0.0401983122398005	0.132142374441733	0.760972054653485	26.3014049865662	0.0654414361568695	0.220798875521133	0.296384825341223	0.76693621264556	0.932674936242749	0.291850102694502	0.405733359488221
NEK7	0.0182918072003167	0.0582950304832636	0.753688232733664	121.455802118441	0.0110044855677833	0.102367150050128	0.107500165457323	0.91439219406811	0.973205213174928	0.179581625905389	0.215508846241191
PTPRC	-0.0312191462152543	0.0311962816223568	0.316955944155953	470.997705580141	-0.0780431248730387	0.0618428317718125	-1.26195910887461	0.206963500761109	0.590058183412402	-0.0741566730302177	-0.095659177841931
MIR181A1HG	0.0846097527896713	0.323928369781454	0.793939081306262	55.4391059341044	0.0927048105016262	0.532848417786358	0.173979704935139	0.861881412092296	0.959066251167675	0.519453947924839	0.501002511380109
CAMSAP2	-0.192589065460924	0.0911405982654019	0.0345923343166232	75.5797983015353	-0.296187031255649	0.158931024588439	-1.86361996987462	0.0623750912353561	0.36000861571371	-0.901160113361769	-0.857941376980341
IPO9	0.157908651451153	0.11276499304916	0.161413330075142	39.0893476010755	0.210924310629935	0.197103313360381	1.07012057298237	0.284565039917557	0.659381835142301	0.895102901886781	0.914108804529516
RNPEP	-0.0258724404344256	0.081568550774327	0.751102117975508	29.27151951256	-0.0578223813608298	0.149869299503715	-0.385818720393743	0.699630929883987	0.900651277249747	-0.0467553822825024	-0.0249997994146219
PPP1R12B	0.127556099498875	0.114642605481401	0.265862508249507	53.6877689730097	0.187024268566448	0.194316440099013	0.962472699022019	0.335812210668727	0.699288246621618	0.739549345160009	0.83059248300687
KDM5B	-0.0422665616355368	0.187523818270644	0.821673533252498	21.4277578467478	-0.0828188233209396	0.327131849195935	-0.25316649395191	0.800139557211417	0.944054770350789	-0.130773486139211	-0.112347381402853
BTG2	0.165349751899617	0.128771733526243	0.199123354099641	56.5403308898504	0.203245221937567	0.210528249347034	0.965405937530685	0.33434152869192	0.698330255066808	0.933237739528758	0.887274992332486
ATP2B4	0.283113861945784	0.150909672953537	0.0606486237382827	56.8704728825191	0.367653489588662	0.253036561029119	1.45296588008226	0.146233227616773	0.518469093064014	1.53676610845293	1.4617833428055
PIK3C2B	0.0448023918567257	0.0996217507875544	0.652908742789705	28.4281546224863	0.0313909725395281	0.184628599162994	0.170022264599513	0.864992626955298	0.960329509397156	0.315445514407889	0.286747398714307
MDM4	-0.133602782195522	0.0487660797137742	0.00615016037942832	111.586196411103	-0.22420314993743	0.0950239769769298	-2.35943766057974	0.0183026557173532	0.221270213749177	-0.59886177039369	-0.606400858321397
ELK4	-0.0784439881151966	0.0599956455128393	0.191044756104782	35.8023496088985	-0.109060868645613	0.11962213475924	-0.91171143923419	0.361920640574532	0.71521691805845	-0.316178896892822	-0.204047600545792
NUCKS1	-0.0734118352341606	0.119155666525489	0.53782836097936	41.6968326182626	-0.146564669144962	0.207878553293145	-0.705049495597944	0.480779434692547	0.790390855624645	-0.290389655847498	-0.335100903820509
RAB29	0.0149069762140466	0.0858485353715726	0.862146228599034	35.1668051824957	-0.0207673105194406	0.149336234904664	-0.139064109475496	0.889399489087339	0.966366080232822	0.162234731988161	0.104485462670405
SRGAP2	0.0639470735155952	0.0381056524267605	0.093317446494864	1228.11300896116	0.0584372769600206	0.0722410111746289	0.808921082496473	0.418560541325191	0.750013524959886	0.413559944098057	0.381258021330826
IKBKE	0.0174095132490345	0.114461504768663	0.879108626661917	39.9274975847335	0.0062774266113253	0.192547685503363	0.0326019323208934	0.973992028881772	0.988844570559308	0.17505996451704	0.198990608548749
RASSF5	0.110368971874938	0.128718687725146	0.391199957168095	23.4097999305493	0.139584680716534	0.233593686116389	0.597553311637821	0.550138024839405	0.826896373716317	0.651467168873025	0.664819558371398
MAPKAPK2	-0.0508880051528816	0.0628262517295248	0.417951690928629	38.3675687207967	-0.104564446092201	0.125363867012983	-0.834087593049218	0.404231626049025	0.743946989930416	-0.174957454767303	-0.188335298840427
PFKFB2	-0.0382132366942443	0.0866491024161508	0.659204788013922	21.0574659785131	-0.127773552118227	0.199739784049753	-0.63970006138787	0.522367615548611	0.812782000888179	-0.110000632766661	-0.269437213053537
CD46	-0.314008994942953	0.135691635545825	0.0206602243504599	29.2374718453661	-0.508718347563458	0.231595844967963	-2.1965780415181	0.0280505958967405	0.262320791129668	-1.52342416279456	-1.60061093794779
MIR29B2CHG	-0.111277859228411	0.0778962127213975	0.153136476995403	136.225815714726	-0.183447950281993	0.129053887806087	-1.42148333072799	0.15517629619626	0.52549820553115	-0.484448946831262	-0.463985863858143
TRAF3IP3	-0.0334311756645273	0.0718748418548483	0.641838059871902	66.6176048272644	-0.0935559201693636	0.128616975837673	-0.727399470871094	0.466981278551643	0.779993367799518	-0.0854930854992505	-0.149867099160283
RCOR3	-0.21841843403107	0.0704436364942061	0.00193120705827151	42.1429519192188	-0.408797737788598	0.15108797451134	-2.70569341544728	0.00681619420667267	0.149804337109901	-1.03353284285779	-1.25144829837886
LPGAT1	-0.521642211594439	0.127322316925376	4.18500874122073e-05	38.8391690529479	-0.795823876550018	0.220477523762593	-3.60954651054114	0.000306732774940175	0.0409835007757637	-2.58752201511156	-2.60387267305587
PPP2R5A	0.0476539998087315	0.0850311318576013	0.575186152934116	34.5845382110986	0.0438663982967511	0.153274530005429	0.286194962040968	0.774728802153696	0.93721388416873	0.330059697756368	0.330341534067895
PACC1	-0.0382248694236656	0.0832684982585563	0.64619424831623	21.1062705205292	-0.0958163581438637	0.163885434814944	-0.584654507290765	0.558780049076105	0.83061424276187	-0.110060249250928	-0.157765974993174
BATF3	0.0321690574495124	0.10890779606901	0.767704502958058	20.8079585915324	0.0205978151944033	0.194263209272605	0.106030448439153	0.915558193989614	0.973205213174928	0.250701037454172	0.24903178312311
NSL1	-0.0706982052221891	0.0588607561323657	0.229708782072046	73.279551563586	-0.128358722385113	0.110272211588577	-1.1640169407685	0.244417146512591	0.627966954755271	-0.276482594567565	-0.271482032390044
TATDN3	-0.279463671761725	0.106722739215648	0.00882926050544163	29.700678224356	-0.377225131395552	0.221628857558812	-1.70205782563965	0.0887445288449061	0.422878415171241	-1.34638310550341	-1.14112096339655
ANGEL2	-0.318495989877876	0.156971718626025	0.0424580484247178	23.3438074542125	-0.497190073816637	0.265795145715344	-1.87057620062448	0.0614038459208421	0.359671069743744	-1.5464195281345	-1.56032653115541
RPS6KC1	0.0437727555376152	0.070625845842054	0.535400131674229	107.086623011062	0.0419930595428802	0.12379936019455	0.339202557080169	0.734457143070697	0.917390483354928	0.310168739268041	0.323795337987005
PTPN14	-0.157525339829731	0.210491002667345	0.45423647361369	41.8097477399274	-0.280882225919835	0.339734752429322	-0.826769189526085	0.408367896416608	0.745023174975416	-0.721462299398736	-0.8044602559065
GPATCH2	0.0422376119844103	0.0992550872508421	0.670438647168189	70.1364463267381	0.00544081215563434	0.172791886490286	0.0314876599020187	0.974880633238115	0.989136013602773	0.302301294047532	0.196067142485954
LYPLAL1	-0.23281232787366	0.105149801968791	0.0268218016605609	47.9002540305981	-0.422668693744794	0.184160071873325	-2.29511581661159	0.0217264878860058	0.238003212143623	-1.10729999712814	-1.2999189753085
EPRS1	0.0534077799368656	0.163316086282734	0.7436520479141	24.6368890485309	0.0420717887040628	0.281821608791481	0.149285176833944	0.881328611376283	0.966101265392203	0.359547200651093	0.324070449215725
RAB3GAP2	0.0664974335287604	0.054362432382647	0.221245092455718	74.8568505325668	0.054553309243104	0.110672019701405	0.492927746238751	0.622063641465724	0.867878376296988	0.426630264234741	0.367685882178605
DUSP10	-0.0918788607281497	0.165432025894119	0.578629717364126	24.2860603345215	-0.190879382592736	0.271132796564878	-0.704006984809974	0.481428423782309	0.790566048372712	-0.385031170744515	-0.489954265444598
MIA3	-0.175584018176027	0.102936110390013	0.0880532827121491	39.9338223113008	-0.322396741629287	0.180832692547055	-1.78284544176322	0.0746114662809137	0.394065252636736	-0.814011079183963	-0.949528604850716
AIDA	-0.110605613104124	0.11523854815808	0.337157391191148	90.6017278786984	-0.188593976168369	0.189017624467559	-0.997758683612797	0.318396389301801	0.688454163702113	-0.481003757912945	-0.481968139845309
BROX	-0.0494060158478675	0.102105090895327	0.628475174638538	28.9611819186716	-0.0881895044213014	0.19533526617087	-0.451477637141864	0.65164533905454	0.884389181082633	-0.167362419338702	-0.131114692706403
FAM177B	-0.215279601775739	0.178861952407629	0.228741288174718	69.7665962880655	-0.324945662093506	0.278264159977746	-1.1677596644839	0.242903722408171	0.627092242394006	-1.01744666591778	-0.958435554071137
ENSG00000287684	-0.369479492637281	0.13858374205288	0.00767345938636305	229.373257170667	-0.556586060718912	0.223380634311743	-2.49164867148759	0.0127151740320365	0.189604503625983	-1.80770448371529	-1.76787990391133
DISP1	-0.107850250319655	0.0818555920931427	0.187648542825166	473.430212782734	-0.196464514559207	0.137540000252487	-1.42841729095936	0.153171785218805	0.524893215903546	-0.46688282067279	-0.509470953985108
TLR5	-0.198798276134599	0.0761379420152547	0.0090270579898973	87.0183961996142	-0.295153891287323	0.128674101247643	-2.29380962000485	0.0218014366105752	0.238003212143623	-0.932981648706627	-0.854331172046668
TP53BP2	-0.208400132440381	0.111222612881323	0.0609689060325056	23.244479436987	-0.33930461063493	0.1955465008053	-1.73516073791965	0.0827123385975868	0.41144966114104	-0.9821901271862	-1.00861147258739
FBXO28	-0.103656601981016	0.0880458043353524	0.239074533755379	60.852845844553	-0.182217395120589	0.155269086233236	-1.17355875236409	0.240571810905995	0.623455564776667	-0.445390825015808	-0.459685811153712
DEGS1	-0.0434683905075438	0.0712140787596544	0.541603221404869	23.723879732822	-0.0650804836903792	0.145639353285804	-0.44686056496464	0.654975738578607	0.885857028973126	-0.136932729550162	-0.0503625166093734
NVL	0.0647452182921677	0.0675116811664681	0.337547432525989	43.8508154296357	0.0873593704910675	0.134484732955667	0.649585782498192	0.515959819234586	0.808489920738349	0.417650350037365	0.482323402556119
WDR26	-0.0610864391817419	0.0460709936514405	0.184866288995473	85.9088728580656	-0.114870943097994	0.0990786141104417	-1.15939190439168	0.246296475163304	0.62903405123132	-0.22722332976611	-0.224350328245875
LBR	0.0820913881995677	0.0793990533738019	0.301178752358264	32.7993770582759	0.0994520737981079	0.149105389101959	0.666991812952528	0.504777362945554	0.803041074018969	0.506547600882215	0.524580152347017
H3-3A	-0.0599799632737216	0.0787035062145732	0.446000162199961	38.5270733939443	-0.126812695912234	0.144625433308334	-0.876835374051225	0.380576062355277	0.727263814585953	-0.221552760016467	-0.266079596542923
ACBD3	0.217133266631711	0.0735467292943124	0.00315398854327601	47.8712716155963	0.268375769683738	0.13517206950804	1.98543804693155	0.0470957564764392	0.329321953941018	1.19862267022767	1.11486721798907
PARP1	0.11800392498831	0.0934333435998208	0.206598364924337	29.847523687994	0.154902729773545	0.172982181933281	0.89548373157468	0.370528558478332	0.721221056382686	0.690595480525189	0.718346958312647
ITPKB	0.0670004981340423	0.0862932346735366	0.437496218180377	67.873814745202	0.0683573504638782	0.145781404154576	0.468903087196203	0.639138909524096	0.877200318920355	0.429208416106055	0.41592273221609
ZNF678	0.123554068678293	0.0649330204657497	0.0570676175356221	35.6034555669272	0.118094059512861	0.116473543155133	1.01391317129908	0.310624185882947	0.681988168448067	0.719039368626555	0.589722718566699
ARF1	0.141332005354842	0.109347924862757	0.196184639463864	33.534237077779	0.209469868709756	0.192696209926731	1.0870471650138	0.277015966011765	0.6521187606263	0.810149377618502	0.90902640179905
LINC01736	-0.356861196900718	0.166597468016966	0.0321889320679841	25.3557480766465	-0.551465995621982	0.265931312626338	-2.07371591624808	0.0381057021580398	0.30071060784817	-1.74303707832748	-1.7499883453226
GALNT2	0.0827147033126227	0.0769363651643528	0.282327532393717	312.770271471146	0.0820503628369507	0.124656665939247	0.658210792168461	0.510402690989754	0.806374839675324	0.509742023642769	0.463771602980638
TTC13	0.021111141894514	0.0500442994848258	0.673135176167236	60.0345614352609	0.0311516357298829	0.10036180411278	0.310393341423764	0.756261857048047	0.926615900318387	0.194030412286682	0.285911060021119
FAM89A	0.0437217620983159	0.0984348592122962	0.656920042391633	22.771731678927	0.0634520646364355	0.187203454988479	0.338947081079997	0.734649595932679	0.917390483354928	0.309907403388765	0.398781698437281
GNPAT	-0.0462477234719744	0.0659516331177151	0.483155140568513	32.8090941056386	-0.140886591913158	0.141103513408743	-0.99846267828246	0.318055053425776	0.688454163702113	-0.151176511378619	-0.315259427288291
EGLN1	0.0221666447974986	0.131508319735069	0.866145123792561	64.7230507012597	0.00141505311030605	0.224178035424196	0.00631218445477251	0.99496363892314	0.997242353509835	0.199439750880446	0.181999527629494
TSNAX	0.00482139436906298	0.0661112065745057	0.941862975598775	60.3810215452154	-0.012676400257017	0.121432400632351	-0.104390592551951	0.916859387950027	0.973744430290573	0.110547212266169	0.132758344412305
DISC1	-0.0100294489830585	0.0492527798530243	0.838640974927493	875.326909285511	-0.0579483200055434	0.0875160949806847	-0.662144717704017	0.507878479479309	0.804004042414097	0.0344382410189825	-0.0254398794913047
SIPA1L2	-0.198306358899233	0.0841363601551248	0.0184250406908348	418.591564266943	-0.305132803510459	0.140383548972105	-2.1735652485256	0.0297378006452014	0.27031321773688	-0.930460625904436	-0.889201488988364
PCNX2	-0.107433615547882	0.0701211318518792	0.125494137584607	250.249384178878	-0.186751793788888	0.117166112164631	-1.59390621006936	0.110957043316817	0.469976652113437	-0.464747612381002	-0.475530816618036
ARID4B	-0.0203440557487105	0.0363100692431262	0.575283768602382	165.045642880873	-0.0661247730002787	0.0765959646906351	-0.863293167823543	0.387976299664445	0.731633576039739	-0.0184230067323713	-0.0540116818090225
TBCE	0.141379232583477	0.118352726204534	0.232259645966412	22.3573011294372	0.201901070856307	0.211683963100451	0.953785387892127	0.340192287334273	0.700826487142588	0.810391412074121	0.882577989976618
B3GALNT2	0.218320636930558	0.148711718213605	0.142082607405558	24.7390447741104	0.311185544485448	0.249350197097823	1.24798595753011	0.212036199757835	0.593425172442442	1.20470781500982	1.26446172109305
LYST	-0.122748889727226	0.0813617377853201	0.131380380473057	254.989153657045	-0.187026573156693	0.129733287165349	-1.44162363602428	0.149408576859699	0.520487065733437	-0.543236741551701	-0.476491005808012
GPR137B	-0.091461802897357	0.105689944491612	0.386831091801325	33.0021325508769	-0.219720585136573	0.194411680713271	-1.13018201545528	0.258399536314002	0.636572825151087	-0.38289379432086	-0.590736981154989
ERO1B	-0.0466222742653529	0.0940389143062574	0.620052178217116	35.0271443773286	-0.0780782156907312	0.172010638988566	-0.453915037754852	0.649889979671743	0.88340669019134	-0.153096043817817	-0.095781799216618
LGALS8	0.0782282300077519	0.0824208559379179	0.34255373907037	34.6234052412553	0.0789089975526439	0.151786813465069	0.519867278001744	0.603156083531221	0.860860787482021	0.486749331600609	0.452794414220579
HEATR1	0.189982949042222	0.0699803057448544	0.00663146186671687	29.8044506449858	0.246970556352546	0.142236520827616	1.73633715810486	0.0825042366851905	0.41144966114104	1.05948021940684	1.04006882750591
MTR	0.0755125103005844	0.0600015647643277	0.208207728194938	60.4626295007115	0.100575367535966	0.113294468997439	0.887734135884773	0.374683779254256	0.722831408282129	0.472831560858067	0.528505390667775
CEP170	-0.0492087484256297	0.0344225742898726	0.152846570569719	279.533616164541	-0.104002484770783	0.072681017837481	-1.43094425291812	0.152446192819527	0.524893215903546	-0.166351445065315	-0.186371580857079
SDCCAG8	-0.0512963153209179	0.0438897605878635	0.242502923127913	468.436764786282	-0.100488534371284	0.0828703940201665	-1.21259872792242	0.225283275487252	0.606897954442412	-0.177050000362336	-0.174092430443887
AKT3	-0.127597447531839	0.0732254985158331	0.0814161773988133	246.57055378773	-0.201979215240643	0.129061921180982	-1.56497914638517	0.117587799053291	0.478757559108448	-0.568085077622052	-0.528741527400357
DESI2	0.0243148904332382	0.0795645918436595	0.759909687848704	31.2067989322841	0.0463429641097488	0.143081405737829	0.323892289642891	0.746019581581489	0.922379579154157	0.210449278181065	0.338995647151081
HNRNPU	-0.163002764008105	0.0330718669229283	8.27599517512013e-07	119.016934679549	-0.275758670192756	0.0882782580149693	-3.12374390244533	0.00178565801902853	0.0891478688685998	-0.749533507842326	-0.78655649965765
KIF26B	-0.419001038148131	0.425890987653117	0.325202907625837	43.0319914485752	-0.508343440187362	0.642142545332324	-0.791636442535173	0.428572691432938	0.756483611801157	-2.06149706599737	-1.59930086138475
SMYD3	-0.0572692867323685	0.0646881266802206	0.375987446704734	256.748638713788	-0.117589685731493	0.110282722678898	-1.06625664360746	0.286307642829958	0.661151063828633	-0.207660834955067	-0.233850704157914
CNST	-0.0562490354597488	0.0886363138953715	0.525686158490798	24.0557258989951	-0.101383469595676	0.181067957802983	-0.559919440335156	0.575534388006341	0.840714169377618	-0.20243215716677	-0.177219692636301
AHCTF1	-0.0414920789928812	0.121149145808205	0.731983981606185	41.3177878929621	-0.0819370487953833	0.209065413115148	-0.391920631798882	0.695116858079757	0.898423713396271	-0.126804346085431	-0.109266107964455
ZNF124	-0.128705708102296	0.0997506592657351	0.196955450521914	88.2804024725262	-0.209694632585788	0.174748224921185	-1.19998147437757	0.23014653535846	0.609019262487099	-0.573764793574294	-0.555702286463745
ENSG00000259865	-0.0130682840068193	0.0737036851425758	0.859266136889159	27.977710616484	-0.0553330094576222	0.149460352435111	-0.370218646992991	0.711219583850275	0.905467222731738	0.0188645391109821	-0.0163009367220185
ENSG00000290683	0.0147502391306305	0.0764552535116438	0.84701658555528	36.3370084791235	-0.00638336207258733	0.143718551732946	-0.0444157138769997	0.964573036147075	0.987668565609859	0.161431471332033	0.154748740871399
NLRP3	-0.112619981101799	0.0835654358042812	0.177759346054756	33.6212873502443	-0.189517853156399	0.153886300653943	-1.23154466870045	0.218119220848195	0.599449128638228	-0.491327176750596	-0.48519653615418
EIPR1	0.248823106890183	0.0999996642767004	0.0128377275473618	37.9500739108407	0.320472262536812	0.186439755196034	1.71890518843392	0.0856316372659831	0.415537068477273	1.36102968536297	1.29691323429992
TRAPPC12	-0.0222104715944309	0.0620850814332579	0.720536032539158	79.1236678099189	-0.0644632319490727	0.114370049301838	-0.563637353857788	0.573000959821349	0.84041012545465	-0.0279881867406119	-0.04820559174914
RPS7	-0.150443084835586	0.203763784819383	0.46031939789702	24.6286714385937	-0.248419436512694	0.320322468027252	-0.77552922853841	0.438027001133879	0.764606216528746	-0.685166506026327	-0.691022264858334
ID2	0.172487863911126	0.200706650297863	0.390118307150897	54.268063599974	0.208432181461088	0.314522460580154	0.662694108003043	0.507526484111054	0.804004042414097	0.969819794093727	0.905400306846182
KIDINS220	-0.107875312586854	0.0972294127082692	0.26721774083545	64.8048317046396	-0.191873380784087	0.167091449185675	-1.1483135834849	0.250839133564784	0.630596089546283	-0.467011262090452	-0.493427693329003
ADAM17	0.0620213072586004	0.0580679652575988	0.285483844685346	108.193485970056	0.067508620644242	0.0957741848382277	0.704872829335702	0.480889380320812	0.790390855624645	0.403690599630055	0.412956930218156
TAF1B	0.03295154089533	0.0802606002636985	0.681397494177209	30.1586038589369	0.0643694126447756	0.15027735526819	0.428337406723054	0.66840548862464	0.891773283863583	0.254711180761665	0.401987279875555
HPCAL1	0.0963226958054342	0.0803978146156059	0.230887413454598	49.4882064154949	0.11341831076758	0.142821795482961	0.7941246669253	0.427122858799879	0.755718410138912	0.579481518216278	0.5733837793074
NOL10	0.145622306565642	0.0654289329334589	0.0260372224563889	49.3573366623393	0.181591451268457	0.12852256535244	1.41291492875581	0.157680739042564	0.530503098543914	0.832136708826049	0.811608042936534
PDIA6	0.35375055900394	0.124109868511619	0.00436777879373326	33.0023150997809	0.474394569014314	0.223891477165267	2.11885943592278	0.0341023479509419	0.286173946617022	1.89877156618522	1.83477943567037
ROCK2	-0.0555320231310494	0.0751001632289497	0.459640196708357	73.6025783466402	-0.104429031725088	0.13678357224541	-0.763461795965721	0.44518803812641	0.768174397614412	-0.198757546276671	-0.187862106793627
NBAS	0.15482105597375	0.0457724887642982	0.000718543477707174	106.684695815781	0.210086567917203	0.0923327686082247	2.27531970592821	0.0228867581542311	0.243243126774682	0.87927930791028	0.911181395884629
CYRIA	-0.117216374219371	0.120816097451939	0.331944350335592	105.270694835046	-0.213496706966316	0.200167947424961	-1.06658788139071	0.286157975216825	0.661128420747767	-0.514883195983411	-0.568988257491482
SMC6	-0.168758698865364	0.207303407347767	0.415607022752529	21.1493681952052	-0.238522288635107	0.348247680508855	-0.684921399294265	0.493393521613107	0.797764357635943	-0.779032053491533	-0.656437665295451
LINC01376	-0.238792332296499	0.16133408538209	0.138843663099789	22.2024342532485	-0.463226256511763	0.263069094067106	-1.76085396178694	0.0782631238009405	0.401047481595508	-1.13794687514608	-1.44164334730848
LAPTM4A	-0.0219268382249198	0.0668552850425247	0.742930835319275	28.5573145609594	-0.0417728582688885	0.139806262339528	-0.298791038182828	0.765099489260101	0.931159960281282	-0.0265345962977649	0.0310836638391702
PUM2	0.0237849075371078	0.025781064950408	0.356229911042107	190.370252699383	0.0110101643106113	0.0579403034533643	0.190026003565434	0.849288753876331	0.955052039779098	0.207733172970964	0.215528690043583
LDAH	0.124076807871072	0.109572342967351	0.257477478063798	32.4087934110175	0.0934957997960338	0.186644284761213	0.500930419142752	0.616420093271712	0.865492127007028	0.721718350637858	0.503766544851567
ATAD2B	0.151951644458716	0.0374249160075608	4.90363077069258e-05	136.371119021995	0.190614804284381	0.0800511239828729	2.38116337161191	0.0172580561710425	0.219297934194941	0.864573883220517	0.843139253203379
FAM228B	-0.0997262641609765	0.0951330642414954	0.2945087713686	49.1103499489487	-0.180601259327418	0.166068455775531	-1.08751092122836	0.276811074668722	0.6521187606263	-0.425248267381573	-0.454038385255121
ITSN2	-0.0412503358504616	0.024543543065675	0.0928211767006526	249.329363298341	-0.0906718652181026	0.062268746808301	-1.45613762707065	0.145354577713442	0.516998561964965	-0.125565438540629	-0.139789055784516
NCOA1	-0.0347966554749306	0.0381764844472255	0.362048679527118	243.81948975033	-0.0719115934053378	0.0752958279600359	-0.955054155769502	0.339550310882085	0.700826487142588	-0.0924910223277846	-0.0742331505520024
DNMT3A	0.0979142957209825	0.0797026465031146	0.219261238128479	125.569933441156	0.108374382275056	0.133422597810655	0.812264069605768	0.416640122929173	0.748723279882381	0.587638296207757	0.555758272515408
DTNB	0.00635162637264379	0.0530049511924478	0.904617172889685	234.10826820464	-0.0170655346486451	0.0927217986032652	-0.184050944931133	0.853973489236435	0.95628711804716	0.118389486324323	0.117420950524731
RAB10	0.0880688338210182	0.0365176113330859	0.0158791627112363	246.602938811852	0.0951871860065733	0.0703419695584696	1.35320615279974	0.175989780188713	0.554299221281128	0.537181365318872	0.509676925854376
HADHA	0.000183462326091944	0.0598610804449655	0.997554646070049	43.5198473453856	-0.0452491236886354	0.121226133394821	-0.373262121140693	0.708953365464848	0.904295053555025	0.086778310518615	0.0189361998421434
HADHB	0.104199609843041	0.0512866866785036	0.0421831500585268	51.7175928323794	0.150089168294937	0.103795448500248	1.44600915033937	0.148174635336322	0.519600520203853	0.619849853521568	0.701526446154192
SELENOI	0.0307009467020316	0.096138842799475	0.749468950957631	24.8457974579044	0.0405735626965857	0.18686831985064	0.217123816005919	0.828111854169776	0.951272110488586	0.24317712813681	0.318835047343976
GTF3C2	0.00409942352361068	0.0817209293978994	0.95999194477972	33.254272476254	-0.010072219085125	0.153919751441737	-0.0654381194796667	0.947825174150287	0.982017070424015	0.106847189512243	0.141858396683227
ZNF512	0.149178770783714	0.0573440905774774	0.00928259410812319	39.0211681997061	0.19091311966866	0.112445233976564	1.69783202824275	0.0895394690762615	0.424526650274311	0.850363204554069	0.844181686663638
BABAM2	0.0992154820503188	0.047967536097977	0.0386035409600166	227.54796720179	0.100119180731597	0.0863820647735753	1.15902740915061	0.2464450128384	0.62903405123132	0.59430673587671	0.526911291221136
PLB1	-0.0381607144771921	0.125273578345805	0.760656333385505	65.8735623915518	-0.0871145795552727	0.205724032156631	-0.4234535880035	0.671964354019711	0.892939988009888	-0.109731462066204	-0.127358474600784
PPP1CB	0.0276092878235873	0.0897630521723993	0.758402209878571	61.0101157633382	0.0245898353666735	0.15984210362609	0.153838286714464	0.877737244721441	0.964231540056472	0.22733270966801	0.262981500841036
WDR43	0.228004711236855	0.0764195162015165	0.00284885716564916	49.6496946340495	0.3108749750613	0.139221135530108	2.23295819185493	0.0255517015317942	0.255079489350172	1.25433765187887	1.26337646710842
LCLAT1	-0.040438180642112	0.17169772086615	0.813805458546579	22.7940415506341	-0.119149027245527	0.27934854341488	-0.426524605387223	0.669725622630658	0.892939988009888	-0.121403230648799	-0.239299668092944
SPAST	0.00605221358416509	0.0582583330611427	0.917259975441515	40.1033779446573	0.0100687498597628	0.116951663742716	0.0860932588519065	0.931392282385848	0.979682091419205	0.116855028060301	0.21223901081397
SLC30A6	-0.162524773799664	0.114033180486451	0.154087524059044	21.5487070748329	-0.277029994630411	0.202044418346791	-1.37113411445455	0.170333152130188	0.547125782374461	-0.74708385955178	-0.79099901654581
NLRC4	0.0145020718131215	0.0926200557427377	0.875579069794057	23.4701365034552	-0.00920437984826024	0.170419746297152	-0.0540100548689413	0.95692715330917	0.984679604328509	0.160159640582429	0.144890974640346
YIPF4	-0.197374135526529	0.0893045713964987	0.0270965895136187	39.303243224516	-0.284075186352003	0.156511971392427	-1.81503806913103	0.0695180593477839	0.37902176071162	-0.92568308161373	-0.815617738782624
BIRC6	0.0883928082066486	0.0247834117145664	0.000361626594648126	274.223715687694	0.105048656730506	0.058620703264366	1.79200608114099	0.0731319919056802	0.390615735297345	0.538841699120538	0.544136855149827
TTC27	0.100073905350309	0.0617396921801772	0.105038953821237	57.4781133353089	0.125366638910412	0.116496907243098	1.07613705700191	0.281865964738616	0.656439446306679	0.598706062750461	0.61513602443668
LINC00486	-0.0982967170154271	0.17462881559633	0.573510168297293	33.8124193857485	-0.180442468636533	0.280730624161495	-0.642760187548085	0.520379720080763	0.811023718042125	-0.417921992366924	-0.453483506968318
RASGRP3	0.0722974027352783	0.161582706167013	0.65456259744255	40.8952138384509	0.0866693955249152	0.255057119285839	0.33980386733603	0.734004235325152	0.917165746862805	0.456354481176964	0.479912353614754
FEZ2	-0.0910473188745717	0.0506374811776932	0.0721734786637438	128.085729623381	-0.147909952550225	0.0925646706748835	-1.59790934783025	0.110063153398597	0.468004311553715	-0.380769608385784	-0.33980186297006
HEATR5B	-0.0650198464744516	0.0623406420095016	0.296959014357956	153.812808172298	-0.124539757175185	0.109239585906806	-1.14006068534013	0.254261019541945	0.632574652302513	-0.247381618116889	-0.258137038037781
GPATCH11	0.0567201874501174	0.113811614530904	0.618223939544037	25.1394214344567	0.0409952734185976	0.212611484519725	0.192817775160186	0.847101682147102	0.954759179788214	0.376522932076409	0.320308673547459
EIF2AK2	-0.308190934445509	0.123043714691495	0.0122545883657036	76.5997554604357	-0.488611645988026	0.201007298072053	-2.43081545135181	0.0150648857027064	0.202271673711716	-1.49360722993659	-1.53035006773372
PRKD3	-0.121859893835406	0.0793125063632723	0.124427454065837	117.503066833925	-0.206721033113937	0.137829949334892	-1.49982666402682	0.133659308492078	0.50271514357706	-0.538680733440573	-0.545311338660766
ATL2	-0.068315147303216	0.0654367781810092	0.296491393241231	45.3232088221509	-0.111406461382786	0.123980237704143	-0.898582414792891	0.368875128913439	0.720423130334567	-0.26426967962832	-0.212244041233155
HNRNPLL	-0.0825673452721261	0.114181477803228	0.469603822237067	24.3966785539362	-0.133399366197712	0.21232752252964	-0.628271665436543	0.529825989984512	0.818778686031776	-0.337310657820985	-0.289096061194509
GALM	-0.131834302660178	0.0764687813822271	0.0847028300250433	28.6684553769012	-0.197522102318517	0.137896030134382	-1.43239875815155	0.152029733757624	0.524558066768095	-0.589798503418515	-0.513166589294467
SRSF7	0.0234414501942576	0.0681413976582909	0.730837353141878	70.6622794108548	0.0135432617772473	0.123767368980758	0.109425140800665	0.912865294000912	0.972505497750964	0.205972991113825	0.224380347371624
DHX57	0.304969925562524	0.107484989304747	0.00454931743370311	23.9575428442469	0.394896934948934	0.202456674084994	1.95052564571495	0.0511134997405657	0.335548781892877	1.6487760783881	1.55698285484188
SOS1	-0.0019821853312318	0.0468138368915963	0.966226168865699	156.499608566205	-0.0269554279793893	0.0926335147650558	-0.29099001638614	0.771058955055084	0.934802688008562	0.0756795997333286	0.0828617012547499
MAP4K3	-0.0351167167850495	0.0533936826542976	0.51073463334834	111.105837008731	-0.0601453672484344	0.0962199453700379	-0.625082118027924	0.531917163617349	0.818778686031776	-0.0941313020392866	-0.0331172427131063
THUMPD2	-0.0570891492895888	0.068651420700256	0.405646047850999	44.3243050581987	-0.150721835908852	0.124307425170283	-1.21249262224187	0.225323865040498	0.606897954442412	-0.206737649979778	-0.349627709888634
SLC8A1-AS1	0.334225401371793	0.115920262402335	0.00393613205489421	23.8561925175635	0.432197305820886	0.221253913797996	1.95339959597497	0.0507722640758393	0.335548781892877	1.79870723814761	1.6873252935029
SLC8A1	0.094091135041862	0.0397586958380961	0.017954512871198	1110.63066195676	0.120540753322656	0.0750602608059116	1.60591972407805	0.108291549176088	0.467056708900883	0.568045009866952	0.598272446903722
EML4	0.09376044959914	0.0698892581145619	0.17973955498912	252.957819786776	0.11805315798005	0.122093778908711	0.966905595315536	0.33359122925487	0.698330255066808	0.566350282621149	0.589579792225567
MTA3	0.0712247208803911	0.0942861022804803	0.450002656413816	38.3218671088236	0.0831333871530001	0.172633923169029	0.48155881316329	0.630119390482669	0.871023987666992	0.450857102306603	0.467556123809335
ZFP36L2	-0.253506900540738	0.0838406291676515	0.00249723703267246	266.265671239497	-0.40122527390842	0.139592346324427	-2.87426413032654	0.00404970131222705	0.121970834691993	-1.21335745115593	-1.22498707599039
THADA	-0.0306454652765753	0.0415151881523126	0.460408240570775	148.357364985631	-0.067497855703412	0.0773662724634141	-0.872445492773755	0.382965391652161	0.729875086169003	-0.071216620062738	-0.0588097828419597
LRPPRC	0.0677794530487517	0.0771565744789573	0.379690700409593	50.5522791574023	0.0874245520041927	0.146761218114411	0.595692466493696	0.551380691845924	0.826946611069512	0.433200476071997	0.482551172875227
PPM1B	-0.271447780857478	0.0959264354152815	0.00465844647220774	51.8771298845772	-0.428538894158483	0.167671561966575	-2.55582335568575	0.0105936882092472	0.183101597799659	-1.3053025287384	-1.32043180720434
CAMKMT	-0.0189327533379699	0.0717559721116861	0.791896148162223	152.022577057149	-0.048959968406787	0.118101463466866	-0.414558524251674	0.678465115885206	0.894447287006119	-0.0111902340168204	0.00596902180210055
SRBD1	0.119414160529741	0.048495075208422	0.0138011546768214	92.6697508921188	0.134550465307522	0.0994626887673434	1.35277325573064	0.176128079197008	0.554299221281128	0.697822785650535	0.64722799298434
PRKCE	-0.173868084810238	0.239134360975567	0.467181371999561	82.9928790535942	-0.28730164688621	0.395033310645033	-0.727284609029774	0.467051624518474	0.779993367799518	-0.805217105663242	-0.826892284435688
RHOQ	0.11351403869974	0.0428205107977822	0.00802712418177164	124.002291700777	0.129647567181914	0.0849760053269909	1.525696185447	0.127085544950398	0.493429453712628	0.667585297309492	0.630095302792273
PIGF	-0.0708450319571571	0.0653696114429546	0.278470805125754	33.0704051640864	-0.15784830237022	0.132793289210583	-1.18867680218317	0.234566872552679	0.615998670309174	-0.27723506575624	-0.374530438625553
TTC7A	0.0538011801958728	0.0969576681413097	0.578967505520669	236.21402347474	0.0436384311462016	0.160429565690737	0.272009906392967	0.785614402245872	0.940982703747834	0.361563334569652	0.329544925518366
CALM2	-0.145624906127168	0.137857647940838	0.290811720403324	56.3814591325953	-0.267973829705236	0.234011410136171	-1.14513146837285	0.252154701694026	0.630913883128445	-0.660473859549084	-0.759353148323322
FBXO11	-0.087671971511401	0.0245988754666999	0.000365156575565421	273.524221390781	-0.145899651821721	0.0532110464266225	-2.74190533018205	0.0061083944036094	0.143653633561501	-0.363471317014599	-0.332777066881712
FOXN2	-0.0336237919495587	0.093817660104345	0.720047639944309	59.4096083389746	-0.0878629637075621	0.158621342767568	-0.553916403521498	0.579636058394374	0.842850563120379	-0.0864802231958517	-0.129973628637711
PPP1R21	-0.0630567593339752	0.0930892173447386	0.498164984752135	78.8260343380798	-0.126795004789899	0.154234077156393	-0.822094618307532	0.411023048179422	0.745551016402199	-0.237321008144265	-0.266017776674279
ASB3	-0.206806640717779	0.0927972209037997	0.0258414251055266	46.043012882629	-0.378482675367243	0.182935280546746	-2.06894303950586	0.0385514321458944	0.301381293951674	-0.974023653887504	-1.14551532581607
PSME4	-0.0458430375107673	0.0499799493775492	0.359022878519534	122.540782161987	-0.0821665870621878	0.088836992248082	-0.924914103718565	0.355010589700083	0.70841599513888	-0.149102539452893	-0.110068206623581
ACYP2	-0.213234606632821	0.0722343366109449	0.00315739280862215	110.356345331188	-0.365324173869072	0.128298658736613	-2.84745123188742	0.00440708460146088	0.126992098864112	-1.00696628626238	-1.09953425017787
RTN4	-0.0744439801391575	0.0433590545531836	0.0859939915475547	234.611829551801	-0.1361374275642	0.0835703723925422	-1.62901544730162	0.103309748885082	0.454189048627749	-0.295679287219585	-0.298663944498853
RPS27A	-0.342455837484463	0.136145146506284	0.0118906479192767	41.5390262525074	-0.527450339853781	0.223048515350621	-2.36473369493025	0.0180430398232337	0.220317294472749	-1.6692111642281	-1.66606802319989
MTIF2	-0.0078401781425387	0.0769648895392796	0.918862287787277	23.4092785384832	-0.0449471299949551	0.153375806451135	-0.293052281418812	0.769482190151288	0.933701676579521	0.0456580180715512	0.0199914867890123
CCDC88A	-0.0734782860493584	0.0849754857139457	0.387203575735927	177.778892903424	-0.140521172413846	0.143574815282681	-0.978731347396668	0.327712738944197	0.694615420782712	-0.290730209111937	-0.313982505167647
PPP4R3B	0.0658268055425503	0.0442776723007891	0.137098895739199	60.6881678435724	0.0244023332241048	0.104593062205488	0.233307379185083	0.815522728943759	0.948800378960657	0.423193368099631	0.262326293240005
ENSG00000285755	-0.155160074966912	0.128397321325884	0.226879211461277	28.904318826142	-0.248799438003662	0.228363047061746	-1.0894907963651	0.275937511296078	0.650803830601333	-0.709340571954175	-0.692350142299487
VRK2	0.158136638031871	0.0710661816777068	0.0260676538135736	76.9732824755787	0.192404104184925	0.127802473950866	1.50548027934808	0.132200643227666	0.500330216603024	0.89627130853583	0.849391783864093
PAPOLG	0.0966044044029197	0.0740650698937445	0.192125177954387	52.4890569846938	0.113868708502878	0.139278255459343	0.817562713772777	0.413606925541187	0.747370006511159	0.580925244409986	0.574957649427557
REL	0.0405240094161274	0.0436634137992993	0.353355758202402	144.727368705147	0.0274541911956077	0.0869625240988151	0.315701406785429	0.752229158811985	0.92571219606604	0.293519265612769	0.272990707591763
PEX13	-0.178622628805132	0.0785061898994963	0.0228898523968216	24.0156230101211	-0.291941649495615	0.148713134897217	-1.96311946283286	0.0496322945449732	0.335268672088431	-0.829583631093544	-0.84310631237604
USP34	0.00970235701324039	0.0344191198765693	0.778028942289137	262.277604188135	-0.00656801430045754	0.0662987429654381	-0.0990669506943969	0.921085112495025	0.976445240359718	0.135561619646018	0.154103492014024
XPO1	0.0300869272097969	0.0645632050673683	0.641210249391176	123.445105257121	0.0143426687277687	0.11586766245783	0.123784914820291	0.901485576174118	0.971219744724447	0.240030344430886	0.227173795505725
CCT4	-0.14031940792449	0.141046549294264	0.319811816191068	33.582584878586	-0.222574802094099	0.228176730077552	-0.975449170554995	0.32933750333247	0.694873183987522	-0.633283753197183	-0.600710758627299
COMMD1	0.00181010285063148	0.0414032090949218	0.965128471817029	101.061580991149	-0.0210868868147587	0.0736811620766165	-0.286191018442838	0.774731822431971	0.93721388416873	0.0951146678537694	0.103368735069679
EHBP1	-0.297456166335857	0.117182546150307	0.0111360646975442	47.3512610651914	-0.452914484855852	0.198857779788947	-2.2775799133257	0.0227516183909388	0.243243126774682	-1.43859270059096	-1.40560988616245
WDPCP	-0.222807754516369	0.114287974692285	0.0512322480708853	51.3858592054074	-0.35507868928451	0.193739801626113	-1.83276067335795	0.0668381699163377	0.372575506125623	-1.0560276371728	-1.06373242261427
UGP2	0.134980254530902	0.0875222640577889	0.123015510751038	47.3956342766012	0.160923692441638	0.163804783536514	0.982411434924711	0.325897195146766	0.694278914013655	0.777597339369476	0.739386613921979
VPS54	0.050146815155407	0.0446119617871046	0.26098478326357	101.248909139433	0.0432849833385144	0.0891359775878685	0.485606199761986	0.627246399927061	0.870009898020898	0.342835107680652	0.328309837284217
PELI1	-0.0685134310352429	0.0812945293594943	0.39935130568676	324.280763875419	-0.131038722368991	0.135708472767561	-0.965589838988399	0.334249461779704	0.698330255066808	-0.265285862379818	-0.280847025963682
ENSG00000225889	-0.303378600186313	0.13118374651374	0.0207433545491963	71.679493164637	-0.446834130203449	0.217838859416106	-2.05121405520182	0.0402461057381446	0.305821267533443	-1.46894453563158	-1.38436269116703
ENSG00000288932	-0.264584421222116	0.0919096818742554	0.003992626198015	88.6719406359204	-0.422906732950269	0.160056046501546	-2.64224152847724	0.00823593006461627	0.163062044572193	-1.27012855048266	-1.30075077965288
AFTPH	0.0479337700054182	0.0433766636336551	0.26913405002368	114.451885518835	0.0291271320828374	0.0844246697156993	0.345007356036135	0.730088840575202	0.913812246039364	0.331493489854943	0.278836633245581
SERTAD2	0.0844234322136989	0.08939669503579	0.344981318754499	59.8599306160724	0.113234382697243	0.14669232371216	0.77191757436082	0.440163247739657	0.764778358039802	0.518499075058483	0.572741060946548
LINC02245	-0.492166290088237	0.0978583733304989	4.9208553180135e-07	87.8370610764454	-0.815865305770814	0.183303352258177	-4.45090226512439	8.55102546971889e-06	0.00808413947907224	-2.43646109491949	-2.67390545551421
RAB1A	0.108354335031561	0.0401302684566763	0.00693259210453553	210.403137732684	0.131844420376674	0.0752680478119059	1.75166520468489	0.0798313933308964	0.403698587214074	0.641142372230135	0.637771987932169
ACTR2	0.0969591301557753	0.0334938702543357	0.00379361406888125	171.711150269627	0.105159774515798	0.0677032071235225	1.55324657403507	0.120364238504189	0.484334663003379	0.582743175653659	0.544525145206335
SPRED2	0.0636953121072421	0.0646519477355257	0.324524221161393	78.4802721161776	0.0541627656235009	0.116559821436763	0.464677836289289	0.642162182596424	0.878679139161557	0.412269694020322	0.366321166316736
PPP3R1	0.0014541053910177	0.0378753825132477	0.969375271857579	157.722550278406	-0.0291217027304917	0.0726968408947745	-0.400591034934298	0.688721247222269	0.897192146654546	0.0932902192500512	0.0752918694469704
PLEK	0.0378134450532295	0.122948012915679	0.758419920470859	70.7572351188461	0.00688839597821855	0.202433611352253	0.0340279261541805	0.972854881740816	0.988844570559308	0.279627915453859	0.201125580276012
APLF	0.021238968386929	0.0934988410851449	0.820301229078448	21.4053870657271	-0.0707837992536537	0.17498275325836	-0.404518719334255	0.685831315329856	0.896391522693369	0.194685509280514	-0.0702921859824338
ARHGAP25	0.0282192513685463	0.0632802306282175	0.655639841662655	267.668557112188	0.0191168032499668	0.112621149611303	0.169744344787333	0.865211197998524	0.960329509397156	0.230458707081381	0.243856534083721
GFPT1	0.00366394084453924	0.107986276594674	0.972933217945896	33.1948942452538	-0.0182833731940109	0.186863715270081	-0.0978433569491289	0.922056678664804	0.976718787763242	0.104615387727373	0.113165334771116
AAK1	0.024093989061401	0.0543012579590939	0.657252559008509	266.316186159306	0.0061671477860811	0.0945280604290657	0.0652414506135874	0.947981758592859	0.982017070424015	0.209317182463739	0.198605250154744
ANXA4	0.0917437201990376	0.103254942062743	0.374262981881761	96.7192984148751	0.12498476108458	0.166826458639948	0.749190278949262	0.453742527446521	0.774870277181974	0.556014761850619	0.613801590329834
PCBP1-AS1	-0.285789240265871	0.163241105621871	0.0799943935200342	37.6956132216636	-0.442005522472421	0.280737626918414	-1.57444346639317	0.115384961650644	0.477044649042228	-1.37880096218596	-1.36748960137496
TGFA	0.0814645593295312	0.15322459688193	0.594956210416423	26.7617875578614	0.0734703564384776	0.250094735067055	0.293770104431742	0.768933580811991	0.933701676579521	0.503335170495916	0.433789623403457
NAGK	-0.182443920175517	0.09356646055917	0.0511897225931603	67.3124854084506	-0.290345868275727	0.159438081267945	-1.82105721523193	0.0685981600571849	0.376558670974299	-0.849167337428594	-0.837530013510709
ZNF638	-0.0963298064012136	0.0308505387690608	0.00179341870891131	217.957631466872	-0.170756279544442	0.0670252636388054	-2.5476405503548	0.0108454155106414	0.183101597799659	-0.40784178750357	-0.419636081913779
EXOC6B	0.0137398011792692	0.0852125103489232	0.871903120739209	123.351255714514	-0.0123794572455009	0.150769591472533	-0.0821084485577862	0.934560474834367	0.980910438767958	0.156253085757301	0.133795982252348
SFXN5	-0.130844490761741	0.165451998853002	0.429042895835714	27.8932706986297	-0.217422871698265	0.288073522902037	-0.75474784877124	0.450400290651464	0.772511674132609	-0.58472582414152	-0.582707849918697
ALMS1	-0.0242865256151948	0.100856532271553	0.809708034345822	34.7566159125211	-0.0689322046707442	0.182116137552034	-0.378506845122657	0.705054109696442	0.90246162375713	-0.0386277397967924	-0.0638219727457757
STAMBP	-0.188009727261755	0.0974923176047401	0.0537983270260529	28.8488133553376	-0.307804958631443	0.173745711791005	-1.77158305352419	0.0764637948129065	0.396320568070843	-0.877691498747239	-0.898539069468334
DGUOK	0.0576358927533076	0.125993371651732	0.647346350216341	21.6242554799439	0.0548147548643692	0.229295606215838	0.239057153204984	0.811061265367032	0.9478088013325	0.381215823041516	0.368599477916565
TET3	-0.0810236137412172	0.0617265067835802	0.189310117997771	134.812823079266	-0.161287099899063	0.108874658749088	-1.48140165720992	0.138499573395164	0.506662414745956	-0.329399200140533	-0.386546974801816
MOB1A	-0.0432901979658105	0.0618125874462943	0.483711254952734	57.8413016817807	-0.115382178510278	0.121005006642555	-0.953532268719367	0.340320454639575	0.700826487142588	-0.136019511983073	-0.226136789581494
MTHFD2	0.156657891925599	0.0681580884494156	0.0215362459884244	42.4881346820085	0.186701721841364	0.132737048560626	1.40655321077213	0.159559915643541	0.531814475059065	0.888692894151163	0.829465375534567
AUP1	-0.0685369310002574	0.0694979561079433	0.324048768865329	23.7316234100649	-0.108631235265191	0.157388144098849	-0.690212314829534	0.490060680121757	0.796381878836326	-0.265406297167203	-0.202546289399941
LOXL3	0.147014501197736	0.0832095513880367	0.0772619989135446	65.6832212833976	0.171983071271425	0.144025390895877	1.19411633047232	0.232432466055279	0.612776501418462	0.839271556235868	0.778032514031095
HK2	0.288353502036026	0.101895379861972	0.00465628884724908	63.0745522939261	0.41403768898273	0.178575396155646	2.31855954345388	0.0204189308839132	0.229264337976859	1.56361869907815	1.62386831737898
TMSB10	-0.290665394234247	0.200547006658579	0.147236259439262	41.705956224954	-0.452931318437568	0.315758592279327	-1.43442278218955	0.151451650145318	0.522945179135807	-1.40379072562071	-1.40566870944064
KCMF1	0.00850373110624714	0.0451383502693758	0.850568901239217	76.8547469026983	0.0106819107525144	0.0871711246650144	0.122539554165022	0.902471722320998	0.971219744724447	0.12941879108548	0.214381640610525
TGOLN2	0.0785049506528742	0.0707526336437429	0.267184663662438	60.4091228061661	0.100956919883303	0.142416178267995	0.708886596390231	0.478394853493819	0.788280344130291	0.488167495076161	0.52983868742237
ELMOD3	0.0224161130058569	0.0705010505491105	0.750519593738521	38.2700009961657	-0.0230779863831669	0.141352678553154	-0.163265292312722	0.870309559919023	0.962328254909292	0.200718248555416	0.0964110355268478
MAT2A	-0.016638885536346	0.157772752243631	0.916009947912224	37.4103678167428	-0.0287529232843793	0.249692010237807	-0.115153557604807	0.908323409376439	0.971945628573842	0.000565591185772871	0.076580532567757
ST3GAL5	-0.214164235222287	0.140512537397573	0.127467598878847	43.9378981633079	-0.359978335997645	0.232921747366657	-1.54549044933525	0.122227677271611	0.486748298620814	-1.01173053256872	-1.08085375106861
POLR1A	0.231654322414174	0.100371840907441	0.0210012901709596	21.2370841083947	0.336396792673108	0.210393979353934	1.59888982425303	0.109845085453161	0.468004311553715	1.27304151573171	1.35255992209348
PTCD3	-0.242353507467866	0.156479127453273	0.121431903402896	27.7710975853329	-0.403994857308869	0.256719135013679	-1.57368424168047	0.115560466727824	0.477044649042228	-1.15619751400189	-1.23466510990938
IMMT	0.219496604270716	0.100930186974656	0.02964983629102	40.4236352484314	0.297240119633277	0.183259813894409	1.62196017401034	0.104811875825235	0.458321680875012	1.21073452085794	1.21573082000803
KDM3A	0.0675535027121647	0.111661959800149	0.54519079640784	45.7001879830654	0.0498604372468597	0.192172579016689	0.259456565041621	0.795282990842767	0.943058746051614	0.43204250495461	0.351287107420726
CHMP3	0.0167881064712431	0.0662243648864818	0.799879178022923	47.726857203948	-0.0116444173399554	0.126052261855347	-0.0923776945257684	0.926397960829251	0.978720976370483	0.171875321768992	0.136364506145337
KRCC1	-0.059402960918582	0.0676247221010595	0.379715413269753	65.1582153357279	-0.147525829954	0.128688342150067	-1.14638068599847	0.251637670655611	0.630913883128445	-0.218595685147678	-0.338459584736189
EIF2AK3	0.0473515271296501	0.18355038163443	0.796425707701518	23.5522211290418	0.0338664205217371	0.299951014938597	0.112906504179257	0.910104679718446	0.971975126244962	0.328509557882866	0.295397605648905
MRPS5	0.237173986760476	0.130918150415567	0.0700448768325109	27.493467834018	0.336577754206135	0.227345153633435	1.48047032816377	0.138747773583386	0.506662414745956	1.30132920048241	1.35319227418455
LINC00342	-0.857108508978391	0.374976424181033	0.0222679286884327	24.3721121954319	-1.29161363783045	0.576495838987652	-2.24045613251706	0.0250613256304452	0.253672133308597	-4.30675062567716	-4.33636071641332
ANKRD36C	-0.700696025446587	0.231573774247052	0.00247975917347418	24.5089579105312	-1.036509478004	0.365832555197981	-2.8332893376399	0.00460716637762552	0.128533717498403	-3.50515350896375	-3.44492458516153
CIAO1	-0.0582220975943006	0.145570888739517	0.689188179951836	23.5729776029025	-0.103718693378078	0.246369123081489	-0.420989010639015	0.673763106512041	0.893795588792965	-0.212543887908719	-0.185379900041808
SNRNP200	0.013199989653463	0.110345615580038	0.904780965815598	29.2455203532877	-0.018399480927511	0.207966217128385	-0.0884734125646586	0.929500415156228	0.979179412238422	0.153486609879646	0.112759607836556
ARID5A	-0.346122124603123	0.105048570990174	0.000984647543158006	38.9810659173258	-0.526749069998415	0.176068473926447	-2.99172849205512	0.00277402857387571	0.108370521229012	-1.68800049048263	-1.66361750539078
KANSL3	-0.0897110735842881	0.111468816808761	0.420930080240435	25.2223150238769	-0.178688664429481	0.205086863823812	-0.871282836442367	0.383599739639707	0.730402149743402	-0.37392149532136	-0.447355012480531
ANKRD36	-0.552575604017387	0.183245045505269	0.00256555157326807	24.6424286223894	-0.856562597881803	0.305439025590925	-2.80436527789674	0.00504157520663052	0.134039317875452	-2.74605231663546	-2.81611809781892
TMEM131	-0.00154893400955474	0.0425108260928111	0.970934530252626	150.425916957813	-0.036257019893053	0.0868576679647417	-0.417430271185393	0.676363717068795	0.894447287006119	0.0778999660520949	0.0503582128144199
INPP4A	0.106998083314402	0.0319550981337177	0.000812829785480518	140.514404798183	0.143262897484025	0.0712703157677512	2.01013417635017	0.0444169897560433	0.320548260422621	0.63419172838468	0.677672721280808
MGAT4A	-0.000134334991511854	0.056417759703774	0.998100177763429	552.299182002998	-0.0334094188948596	0.101294178049876	-0.32982565768399	0.741531699197475	0.92073032364236	0.0851496335246929	0.0603088714744163
MITD1	0.0426906566256909	0.0932062510322269	0.646935532540379	27.3308738297025	0.0380244966474338	0.178810055895228	0.212653010240732	0.831597620768553	0.951767320791398	0.304623098995532	0.309927589391479
EIF5B	0.22718408105174	0.06447777761602	0.000425971061563581	46.0613295339452	0.30773678696184	0.123187983676135	2.49810718365915	0.0124858435658855	0.189135101417695	1.25013201064472	1.25241038070502
REV1	0.0980565649227901	0.0499775416361705	0.0497610207822733	80.1177287553922	0.107857596765447	0.0992030251021769	1.08724100554753	0.276930313089187	0.6521187606263	0.588367410530291	0.553952416916323
RPL31	-0.0956550166292463	0.074087776652356	0.196667655412249	31.6020711650892	-0.137028125085376	0.14054623626818	-0.974968300281685	0.329575984451031	0.694873183987522	-0.404383562665099	-0.301776398458571
TBC1D8	-0.0585548517065859	0.134374540662386	0.663011938136755	116.058926136303	-0.120852841075703	0.217120592114793	-0.556616209907014	0.577789676183168	0.842186802133159	-0.21424921686303	-0.245253476177369
RNF149	-0.104163306399929	0.0620376501503644	0.0931454725533441	316.177912045297	-0.182584944367255	0.10863426128558	-1.68073075847841	0.0928152232933224	0.430979921913099	-0.447987630539609	-0.460970175464804
MAP4K4	-0.0126043684957042	0.0571017161018237	0.825298488518171	472.077903971004	-0.0472932556946623	0.0978053670686892	-0.483544585661112	0.628709110214893	0.870599250346891	0.0212420560949948	0.0117931837170431
TGFBRAP1	0.175498166280854	0.0670329266208639	0.00884237452704567	28.7335557471691	0.243139480585112	0.128701768772409	1.88916968977381	0.0588690947470922	0.350913254564319	0.98524726922565	1.02668151401413
NCK2	-0.0450529955372109	0.0748307944546444	0.547130930911305	454.025306326543	-0.091934594191855	0.125940792268816	-0.729982657212637	0.465400785531268	0.778960378937274	-0.145053659505554	-0.144201536678388
UXS1	-0.149628977501546	0.0880778032538157	0.0893517264613171	29.6464401834884	-0.238702531885848	0.157066194059904	-1.51975753480605	0.12857192546909	0.495798256070265	-0.680994293700771	-0.657067507420465
GCC2	-0.218338735498219	0.0948218497944081	0.0213002045252853	84.549216199869	-0.345010912297115	0.158372135125575	-2.17848242068311	0.029370139605717	0.269732020274461	-1.03312439646849	-1.0285515765863
LIMS1	0.171079551116876	0.0571594205293356	0.00276227493450674	253.906980062038	0.214316155957397	0.101015214281173	2.12162254450953	0.0338694476531614	0.286173946617022	0.962602342840407	0.925961270904716
RANBP2	0.0267514255469819	0.0508343455888794	0.598716551854398	92.8460907257113	0.0266754230232414	0.0974753529427106	0.273663261716215	0.784343413174824	0.940774248687489	0.222936257978626	0.2702693796166
SH3RF3	0.13832873852735	0.0565069012620471	0.0143652754603014	923.021045876507	0.158731479342032	0.09532870636807	1.66509633235933	0.0958935383442928	0.436694369704694	0.794757958882098	0.731726143133413
SEPTIN10	0.227357330393993	0.072999559131477	0.00184255215740497	28.9556036713633	0.353648648439995	0.148844776780059	2.37595605361796	0.0175035473407931	0.219353813994321	1.25101989484736	1.41284481737786
ANAPC1	0.205105192498	0.079697221216041	0.010065960883784	29.5957499016055	0.298536927452569	0.15405095832014	1.93791022599267	0.0526341761527941	0.337293851406476	1.13698008692813	1.22026238604048
MERTK	0.174582720525204	0.0883134569934169	0.0480582511844988	513.822292382118	0.232229615732784	0.145743530565064	1.59341285909847	0.111067602849825	0.47002377678704	0.98055570841371	0.988558075638788
TMEM87B	0.170640983191207	0.0603246200003847	0.00467357193576088	46.3542472619943	0.24572208952856	0.109035739094482	2.25359218517916	0.0242218354203876	0.249774424353957	0.960354729499317	1.03570618427686
ZC3H6	-0.520208342985988	0.137160378694974	0.000149017379983974	34.4363538657191	-0.952100613401482	0.269384985958989	-3.5343492140517	0.000408780600549414	0.048307647469927	-2.5801735930654	-3.14996619735706
SLC20A1	-0.14433756397058	0.111480449755096	0.195411897367973	26.9324399928123	-0.229811292494674	0.202151305529762	-1.13682813916253	0.255610137552385	0.633935884553386	-0.653876369773059	-0.625997955084299
IL1B	-0.0340157591579887	0.35676883693977	0.924041614529375	31.4748001066688	-0.144170436897999	0.563681302293875	-0.255765866831673	0.798131631747825	0.943397591106985	-0.0884890128846863	-0.326734497200552
PAX8-AS1	0.15363138568151	0.393240815145894	0.696033663632994	27.5817281081779	0.148966445131313	0.643772568083114	0.231396074509469	0.817007114509194	0.949268806432962	0.873182375909932	0.697603201648384
ZNG1B	-0.166684989745149	0.0930010872261098	0.0730864018772754	36.3010248595016	-0.275072282178856	0.164725184186629	-1.66988601977951	0.0949419168461811	0.436142313830805	-0.768404517797883	-0.784157984964419
SLC35F5	-0.237241165025953	0.106548970778937	0.0259745044638214	41.1550955352039	-0.388066687922855	0.184797741460116	-2.09995362960975	0.0357329203972643	0.290557523115801	-1.12999731010156	-1.17900570511939
ACTR3	0.0900101096903361	0.0417878537365956	0.0312419121190463	141.105130416678	0.0947302425874208	0.0822953537312356	1.15110074010734	0.249690793569711	0.630596089546283	0.547130194878081	0.508080182492577
CCDC93	-0.0163875807156965	0.077958533545017	0.833504602185479	57.0728732651079	-0.0462616103812844	0.144853591391143	-0.319368059410869	0.749447428509663	0.924454096729621	0.00185350130074694	0.0153981657275569
INSIG2	0.0836778822750453	0.0862818405026294	0.332136061753652	28.7849695061323	0.095802187939373	0.174811848541032	0.548030289359282	0.583671105084445	0.843734958328492	0.514678211993745	0.511825988982395
STEAP3	0.236692636627996	0.124167747197631	0.0566200040701918	27.1409839735396	0.314743367516797	0.223114276585383	1.41068232985239	0.158338303492647	0.531677117837088	1.29886233294337	1.27689418005767
EPB41L5	0.240203965656343	0.171879986604763	0.162260321824077	21.7045817854103	0.345779039540715	0.290750165376236	1.18926515172664	0.234335343840099	0.615862199543949	1.31685751568965	1.38534525125392
RALB	0.252133164587559	0.0758062183507743	0.000880949141675499	24.1776712680523	0.328713137808388	0.156382829809284	2.10197716852463	0.0355552758512254	0.289775498187487	1.37799337423524	1.32571015386101
CLASP1	0.00954685121884365	0.0369926911840613	0.796349808859197	167.376690453705	-0.0140351420698649	0.0771165699943437	-0.181999044704586	0.855583475596618	0.95701445554785	0.13476466921338	0.128010356195104
GYPC	-0.0368803738697229	0.0900786833671199	0.682228537950313	41.2345834712299	-0.0966910968405079	0.159372792460056	-0.606697638586848	0.544051589598796	0.823481224474387	-0.103169854474635	-0.160822662426743
BIN1	6.76226482423035e-05	0.0815679649790258	0.999338526334125	238.228123616938	-0.0350881066083206	0.133131533172596	-0.263559697482273	0.79211921742611	0.941799358681792	0.0861846446572427	0.0544428641075213
ERCC3	-0.0752389372141312	0.0608021013686466	0.215923868638835	38.2182765552098	-0.108424477377895	0.120655626373415	-0.898627611797675	0.36885104620764	0.720423130334567	-0.299753356531836	-0.201823794512824
MAP3K2	-0.0474367899736483	0.0402582470299534	0.238672103009683	153.569141693092	-0.0967312545802381	0.0785105355975488	-1.23207992206409	0.217919230701323	0.599449128638228	-0.157270349017406	-0.16096298965688
IWS1	0.0390235649112508	0.0445472378375122	0.381027781428795	63.6754199312704	0.045135622864918	0.0896252327948144	0.503603967961236	0.614539703664627	0.865492127007028	0.285829649274359	0.33477671317084
WDR33	0.0246558872556496	0.0423977716717925	0.560878361495166	86.4109302191969	0.0103587236548291	0.0953178316301543	0.108675611663327	0.913459786336848	0.972505497750964	0.212196850136202	0.213252295419812
SAP130	0.0616868643869604	0.101190653061827	0.542119986857178	26.584168566422	0.0702778223940744	0.191312204425874	0.367346257939882	0.713360753420524	0.906688894660115	0.401976615966102	0.422633630496997
UGGT1	0.0958507776069055	0.0651688615581194	0.141343485527093	51.6625968102616	0.0819235611970368	0.122396766692143	0.669327821404743	0.503286383225605	0.803041074018969	0.577062988321967	0.463328507253002
HS6ST1	-0.0363979071359042	0.1505222214699	0.808926727074459	40.3954595665022	-0.0685528672673328	0.249477245303932	-0.274786051865438	0.783480614750198	0.94021651838644	-0.100697264474103	-0.0624964158925823
PTPN18	0.0127501292746972	0.056834332916961	0.822493917048213	94.5816006103286	0.00652252932938296	0.105167568620811	0.062020349190542	0.950546626884451	0.982017070424015	0.151181123933769	0.199847095635801
FAM168B	0.199410958572697	0.0813552584340598	0.0142415105456322	35.1935581951814	0.298108263051139	0.149932700416401	1.9882804900013	0.0467806773001627	0.32906586547302	1.10779775190378	1.21876446089541
PLEKHB2	-0.0393282720046039	0.139719220446495	0.778341685015697	27.2514926806568	-0.0882622358029796	0.23500393636376	-0.375577691032203	0.707230878505842	0.903394411336954	-0.115715068530582	-0.131368845290775
NCKAP5	0.030321320322758	0.093834185336663	0.746591303074093	266.668420516019	-0.00979040355461198	0.157291497981338	-0.062243692000273	0.950368768737427	0.982017070424015	0.241231583867052	0.142843173044451
MGAT5	0.127095656737837	0.0655560727994875	0.0525339788726144	384.10522211241	0.141543912585397	0.10971131470583	1.29014872317336	0.196999025698599	0.577517015302615	0.737189625645777	0.671665899405556
TMEM163	0.272145533957932	0.264339035816943	0.303229683565788	385.959085721232	0.416491621895309	0.436788010024658	0.95353263445074	0.34032026942858	0.700826487142588	1.48055460990945	1.63244334204118
CCNT2	-0.00684409493502492	0.0439442001242807	0.876233926653985	67.7011938754856	-0.0353860531608033	0.101653169851457	-0.348105752260476	0.727760764509942	0.913812246039364	0.0507628371315167	0.0534017194933147
RAB3GAP1	-0.0307243134091784	0.0450507574500423	0.495243206133882	128.444492268434	-0.0717236891290321	0.0900711732494759	-0.796300153994602	0.42585759610398	0.755503509730232	-0.0716207082424393	-0.0735765377345967
R3HDM1	-0.1876242409271	0.114932139206853	0.102578733763203	58.520332952086	-0.310187005044538	0.194587695936527	-1.59407306588243	0.110919670739417	0.469976652113437	-0.87571592283786	-0.906862893903014
UBXN4	-0.205779356395808	0.10713447595034	0.054762277112123	49.7042259138401	-0.323785795353908	0.184454768420661	-1.75536690174089	0.079196569699314	0.402973288448501	-0.968758932479453	-0.954382515030855
DARS1	0.151259062064213	0.0636397919442384	0.0174635506585172	77.7037311428594	0.175574209542021	0.119037279097881	1.47495146791495	0.140225591712127	0.50870788336395	0.861024473109612	0.790581389787994
HNMT	-0.272544382651005	0.0803882100323011	0.000698027622655001	65.6018966799037	-0.428276341234293	0.136189746152383	-3.14470327857937	0.00166255362139129	0.0863614392122704	-1.3109224947157	-1.31951434210637
SPOPL-DT	0.0169411542228088	0.0769201664183665	0.825681646199828	39.4293831499235	-0.047744737306082	0.127921334327236	-0.373235141402966	0.708973443722218	0.904295053555025	0.1726596749971	0.0102155260995071
SPOPL	-0.0604599956139009	0.0532191023476996	0.255932223222304	92.4111206197818	-0.113225339970783	0.105131167262603	-1.07699118081665	0.281484205682472	0.656439446306679	-0.224012874012028	-0.218599931677294
ARHGAP15	-0.100919188939568	0.0392717100913812	0.0101766604654679	709.723774652832	-0.167355066129864	0.0752341254428793	-2.22445685577786	0.026117722201287	0.255079489350172	-0.431361878273637	-0.407750879689262
ENSG00000228655	-0.00960645799364936	0.102293856350259	0.92518032437603	31.9475457769263	-0.126732517935199	0.224462123992096	-0.564605358272656	0.572342219889095	0.840205488638432	0.0366060242409475	-0.265799422571208
GTDC1	0.199245420220013	0.112884102286724	0.0775563521048068	126.720343710262	0.275912323252486	0.182494792143146	1.51189149022984	0.130561469251894	0.497712955769114	1.10694938569144	1.14120295536343
ZEB2	0.0484570734094113	0.0673038610599208	0.471540607426964	749.904743880575	0.0257492484357749	0.108539167359526	0.237234622875656	0.812474777682948	0.948288462742542	0.334175363387895	0.267032954574859
ACVR2A	0.119338154334524	0.0995379170847701	0.230558449448457	28.6711458926742	0.135569850647474	0.192521482473817	0.704180379796896	0.481320448013028	0.790566048372712	0.697433262093577	0.650790133736257
ORC4	-0.125754564213102	0.0994176082710259	0.205902736353626	33.514962168021	-0.198799750421963	0.181607064337448	-1.09466969882057	0.273661368209884	0.650702860929638	-0.558640499277775	-0.517631203604214
MBD5	-0.224731299677215	0.0715705491488012	0.00168949644903471	222.093522880925	-0.362325011886014	0.128762107261549	-2.81391023797116	0.00489428926350249	0.132280054509988	-1.06588559876247	-1.08905397672018
EPC2	-0.0167845147081963	0.0480948238456619	0.727098344664892	99.7527307886883	-0.0580848799815998	0.088987026146175	-0.652734252363781	0.513927616484827	0.80714291400275	-0.000180742621022047	-0.025917074754692
RIF1	0.0413171436029765	0.0899460116297406	0.645979310070806	58.4720434454461	0.0390683961579606	0.159430165893313	0.245050213295922	0.806417551752926	0.945393691220675	0.29758399281989	0.313575392475963
NEB	0.0841759498422625	0.226683501440612	0.710386613592784	32.2466647235841	0.0908456856489479	0.344775912161473	0.263491973901011	0.792171408952571	0.941799358681792	0.517230754583663	0.494505984364192
CACNB4	-0.123949369579365	0.124196556835473	0.318274650551765	108.772617152818	-0.197747313377552	0.209396748228439	-0.94436668692592	0.344982298753926	0.702901433711124	-0.549389071381257	-0.513953566956132
STAM2	0.038256505665564	0.0701284835030884	0.585395778543186	52.7683345633591	0.0167419191109751	0.123763174624926	0.135273833769316	0.892395372524613	0.966579974131458	0.281898553329795	0.235557737504025
FMNL2	0.0129706980501314	0.0498342605641749	0.794650326091212	685.089105117121	-0.0279364283503521	0.0836046953288576	-0.334149036013643	0.73826709910347	0.918849019868906	0.152311515130384	0.0794336929618136
PRPF40A	0.0758939568734836	0.054006297982927	0.159938107801457	82.0795806122732	0.087644088795853	0.102853696530352	0.852123858961053	0.394145350946551	0.733802707335308	0.47478643342394	0.483318322373527
CYTIP	-0.17334656074132	0.114912053444622	0.131422760676674	23.8915793169951	-0.257073210566488	0.207818077123956	-1.2370108227551	0.216083064691596	0.596975246520849	-0.802544351030739	-0.721262018175133
ACVR1	-0.000470054198180235	0.0633831771255172	0.994082884975574	40.9564994504197	-0.0078809596478438	0.119446949361768	-0.0659787436175936	0.947394748708379	0.982017070424015	0.0834291087813085	0.149515534993585
TANC1	0.0102275169395984	0.116555983026294	0.930077223686278	112.984892230033	-0.0150243379292472	0.189310191187273	-0.0793635980980259	0.936743421791028	0.981189410373753	0.138253007655955	0.12455370958245
WDSUB1	-0.0885087517118803	0.0897220934991979	0.323899259829776	32.6684767724373	-0.166167615902918	0.160956338842893	-1.03237696071797	0.301895560620741	0.675691437052198	-0.367759725336501	-0.403601452894012
BAZ2B	-0.0919703373203108	0.050774546363214	0.0700871086115323	365.416892463231	-0.167606894944779	0.0942596736412937	-1.77813998786596	0.0753808662993698	0.395215344061342	-0.385499978418093	-0.408630870453262
MARCHF7	-0.0165777772930027	0.032836898177849	0.61366271324221	138.200200903026	-0.0427845767766456	0.0690578774923455	-0.619546651739881	0.535556298829778	0.819487828080756	0.000878764345391561	0.027548314070337
CD302	-0.143158687049697	0.0918079704311719	0.118918901495371	79.4576645758584	-0.24326749741056	0.153471569374287	-1.5850981286135	0.112944040718846	0.471972437016793	-0.647834752637378	-0.673019325726429
LY75	-0.129889716239768	0.0787398118028304	0.0990234164118412	31.4404625804634	-0.184629721669363	0.14503328994288	-1.2730161588562	0.203012307921946	0.58663373980874	-0.579832707641842	-0.468115446512925
RBMS1	0.100347524230015	0.0652610769744264	0.124138603950181	146.861276116156	0.118848884986078	0.115535897420244	1.02867496284539	0.303632438958613	0.676376314306016	0.600108330012626	0.592360381159391
TANK	-0.0684335964245232	0.0525081041703031	0.19247376328547	145.036503253193	-0.125418904369298	0.0947818920378533	-1.32323697778906	0.185756582495773	0.565039488711402	-0.264876718606112	-0.261209130527585
PSMD14	0.284663601877659	0.0959995884661992	0.00302428626224079	34.1756220170861	0.403785969608745	0.186065112995564	2.17013261168617	0.0299968012993263	0.27031321773688	1.54470835854062	1.58804470296344
GCA	0.0781134598796357	0.0691042356945004	0.258319709917984	50.1364558791471	0.0823468649377494	0.130344889348783	0.631761362867109	0.527542824218799	0.817336915792285	0.486161147066323	0.464807700102001
CERS6	-0.18046179055329	0.125695682367273	0.151086594260174	69.9206621283779	-0.301035443476211	0.213847051492409	-1.40771379065236	0.159215836598219	0.531677117837088	-0.83900913678979	-0.874883671592676
DHRS9	-0.20193059057107	0.198696866504439	0.309498611678645	21.3877021937536	-0.321949129419782	0.322177258203443	-0.999291915311052	0.317653300713547	0.688454163702113	-0.949034422527613	-0.947964468473585
FASTKD1	0.0617805815559871	0.0847350959121936	0.465938883996705	41.5366992984508	0.087174269567943	0.154482336665169	0.564299268445737	0.572550479212139	0.840250268623341	0.40245690635458	0.481676585777775
PPIG	0.0646667850912891	0.0469158539535689	0.168093162432282	75.80437094775	0.09012153287736	0.0947043562676873	0.951609159589515	0.341295234483232	0.700826487142588	0.417248388338022	0.491975504478725
UBR3	0.0494179270555547	0.055397042076938	0.372356499861369	101.001719615658	0.0387121942136814	0.109037061345671	0.355037028106942	0.722561851470326	0.911056247506063	0.339099634743612	0.312330680185232
TLK1	0.0676339187017481	0.0425211285328262	0.11170062196309	105.41327995733	0.0439096771035546	0.086053300957804	0.510261391658707	0.609868347252519	0.862513376398896	0.432454628232319	0.330492767556712
METTL8	0.0806552578673987	0.0598480588330023	0.17776548920529	50.6707544584131	0.121958713186278	0.0963380974282791	1.26594479693843	0.205532846687193	0.590017401226424	0.499187587745813	0.603227366713565
CYBRD1	-0.164483546581543	0.0972442133330436	0.0907512390946397	46.9919199093228	-0.264521113951404	0.166347597802193	-1.59017092790214	0.111796281687029	0.470866374864992	-0.757122358901683	-0.747287976293194
DYNC1I2	0.134951730442973	0.173909625065602	0.437756246739016	31.9365566598096	0.19132284655909	0.282446975636585	0.67737615574705	0.498167322972657	0.800172890382158	0.777451156493758	0.845613436558754
HAT1	0.0939562872353945	0.0830637285832451	0.257998292146257	24.256347905404	0.108937113993766	0.164500946528208	0.662227885570775	0.507825185447329	0.804004042414097	0.567353929395505	0.557724682575523
ITGA6	0.135919426836761	0.159291029415086	0.393505519740533	28.1439830016803	0.140773410035458	0.262208695156292	0.53687544553604	0.591353653052643	0.851974616878953	0.7824104961935	0.66897345482643
PDK1-AS1	0.54655279174232	0.201191639495685	0.00659606406291483	21.6309036992328	0.764486992903694	0.323802053361731	2.36097018214291	0.0182271961064859	0.220922964090664	2.88686222473913	2.84847857814349
PDK1	0.107766054677863	0.199966967847691	0.589942552046172	34.1948626445533	0.121241267980722	0.325370979937797	0.372624712885889	0.709427777202405	0.90438648943791	0.63812749883451	0.600720325750921
MAP3K20	0.222993373080534	0.164705317724654	0.175770524179169	35.8701303803573	0.319416920507262	0.274421394296685	1.16396508124265	0.244438163052612	0.627966954755271	1.22865508405387	1.29322544647
SP3	-0.0824876975514368	0.0478630994437051	0.0848145839737015	96.640015935881	-0.119266991863768	0.0863526175513277	-1.38116243891363	0.167229020872896	0.54433526716364	-0.336902471838539	-0.239711883726671
OLA1	0.240744377396674	0.0439920135308088	4.43839898768363e-08	78.3961081559126	0.317898513229486	0.0937794334011205	3.38985320874936	0.000699300580338024	0.056992997297549	1.31962706760205	1.28791952315504
CIR1	-0.232054249925758	0.116386165905923	0.046170616373815	25.6986935319061	-0.399816240930816	0.224859112245871	-1.77807444375942	0.0753916291377561	0.395215344061342	-1.10341492936654	-1.22006335029648
GPR155	-0.488011866754131	0.229656473361373	0.0335895702328818	44.2784689845155	-0.73160232082297	0.338346609757214	-2.16228654204025	0.0305960964144715	0.272363186891718	-2.41517012318225	-2.37945682966376
WIPF1	-0.0527642135160578	0.0397692770515118	0.184588689431544	232.122631235261	-0.100220363570509	0.0726171510836039	-1.380119738588	0.167549780774931	0.54433526716364	-0.184572820371863	-0.173155334234556
ATF2	0.0884241906338068	0.0576509836686626	0.125082654065987	49.4437746354508	0.119331197580489	0.119565374457654	0.998041432327489	0.318259268136428	0.688454163702113	0.539002530676674	0.594045774582645
MTX2	-0.0709442519249751	0.123223056904229	0.56479198123593	26.5021491508896	-0.143125405216664	0.218847907194063	-0.653994854470997	0.513115120690277	0.80714291400275	-0.277743557395318	-0.323082737857705
HNRNPA3	-0.0573662953828421	0.0437373488964435	0.189652133895906	106.873769782383	-0.113767707854247	0.0873434120173511	-1.30253335914615	0.192734121925666	0.574435179282866	-0.208157993831137	-0.220495182339138
NFE2L2	-0.0926532147794895	0.0662146615353716	0.161727390547272	131.34324606554	-0.166208787724952	0.112939256735077	-1.47166532284544	0.141111276223752	0.509964069349906	-0.388999651781664	-0.403745323733969
AGPS	0.0954480850027605	0.0427070934852557	0.0254208368444717	70.1862895298973	0.111507417124292	0.08391066225721	1.32888257731169	0.183886712731048	0.56224579483161	0.574999232136298	0.56670635139809
OSBPL6	-0.114620978934009	0.195809192902926	0.558298435420527	27.5304784132886	-0.185385904106398	0.312584781998311	-0.593073990746611	0.553131635938471	0.827683837632526	-0.501582074931557	-0.470757850880807
CHROMR	-0.25954458847116	0.12917481460339	0.0445105518735289	23.4981946439234	-0.447511044565689	0.235804572697694	-1.89780477726108	0.0577218036786212	0.34724942382748	-1.2442999509319	-1.38672810112614
CWC22	0.0614382770825736	0.0846627683399079	0.468033521462378	29.1323805084043	0.0402834286310295	0.16283473825142	0.247388420085345	0.804607635158675	0.945393691220675	0.400702632829024	0.317821202688837
UBE2E3	-0.0559455528335225	0.098884299618373	0.571551637177716	53.6193050144027	-0.121039961751776	0.171407962812568	-0.706151334895279	0.48009403044963	0.789907581599513	-0.200876841423023	-0.245907350781644
DNAJC10	-0.138013630791993	0.080232753434107	0.0854023252092515	53.198176994686	-0.233837533001632	0.149994782341404	-1.5589711145378	0.119003217025179	0.481204625216444	-0.621466893957703	-0.640067252360571
ZNF804A	0.304367487564218	0.392137986363073	0.437645987244757	23.9710286558544	0.337143950544928	0.65389265978568	0.515595251758034	0.606137127321166	0.862462358021497	1.64568864859007	1.35517079101519
LINC01473	-0.0649179130525601	0.0760700857029139	0.393439693816862	115.773638217524	-0.102183749725007	0.13678811200893	-0.747022151444977	0.455050189695542	0.774998710988784	-0.246859220318197	-0.180016192006966
ZC3H15	0.250039623689528	0.0641307590849896	9.66293802649965e-05	27.2226856231898	0.373025682381975	0.15351805879004	2.42984887460143	0.0151051196996479	0.202271673711716	1.36726420281816	1.48055593656982
ITGAV	-0.0269549348954224	0.0734959657415803	0.713802568722892	128.643287200631	-0.0659810854785514	0.122320762599218	-0.539410350920862	0.589603740388474	0.850230897137376	-0.0523030497013683	-0.0535095800457082
WDR75	-0.0158063890832024	0.113895857638625	0.889624540180874	23.8290190568668	-0.0226006888578768	0.217537730734741	-0.103893190305618	0.917254111212445	0.973744430290573	0.00483204576437022	0.0980789042895133
ANKAR	-0.271870859052479	0.106440069707388	0.0106427412537584	43.3413328123022	-0.440174968510559	0.187777749178382	-2.34412740826076	0.0190716552204168	0.224817242461123	-1.30747075887962	-1.36109291249729
ORMDL1	-0.109870261650548	0.122457963338903	0.369607948997504	34.1494166796032	-0.177813795546824	0.223321336427422	-0.796223945241402	0.425901882092861	0.755503509730232	-0.477235160984826	-0.444297870124881
PMS1	-0.137635012492211	0.0902994097412818	0.127456954454583	92.4815629169591	-0.242316698665078	0.150218831173182	-1.61309135993555	0.106724660696711	0.462756619090289	-0.619526515986666	-0.669696854011939
HIBCH	-0.152187387466386	0.156990592378185	0.33234340558397	74.9938181603644	-0.26235264826528	0.255349479064816	-1.02742582137278	0.304219997930762	0.676728437749981	-0.694105868972	-0.739710488480741
NAB1	0.0957784245946952	0.113111024573714	0.397126278735125	22.9281859631728	0.133393789527656	0.199878086474465	0.667375758296036	0.504532146382758	0.803041074018969	0.5766921869341	0.643186104435687
GLS	-0.0858221999873927	0.0738276921472089	0.245046128659152	136.885257229605	-0.143094943178923	0.13259299841984	-1.07920436889005	0.280496632506215	0.655416501165042	-0.353991437360862	-0.322976291294498
STAT1	-0.350119874166148	0.103617881164069	0.000727626412665288	56.4991741893838	-0.526844850442969	0.177030187154076	-2.97601702236487	0.00292018652564279	0.10991784523501	-1.70848852603263	-1.66395220063449
NABP1	-0.13721628257476	0.0898962951666317	0.126914215740428	86.1077262066692	-0.23714679305587	0.153147811029638	-1.54848307306186	0.121506034002484	0.486748298620814	-0.617380570299141	-0.65163113270679
SLC39A10	-0.309425025559349	0.0973246423560149	0.0014762707440518	80.9549356632269	-0.51728446226952	0.173877233535042	-2.97499823152678	0.00292990236928523	0.10991784523501	-1.49993181385904	-1.63054437438656
STK17B	-0.182249841759073	0.133601115572388	0.172525354289835	28.9171015333938	-0.304774107703562	0.221475704701482	-1.3761062781778	0.168788732121172	0.545094442500174	-0.848172706466122	-0.887948062142585
GTF3C3	-0.204843269858635	0.152192141397401	0.178318097234145	21.6617470542825	-0.334060040904204	0.259951712759926	-1.28508497735008	0.198762590585637	0.579254479468745	-0.963961589887296	-0.990284844930601
ANKRD44	-0.0775813935616169	0.0427025638955589	0.0692499830478513	626.537676261153	-0.140378107330519	0.082352602594219	-1.70459831150951	0.0882693664958502	0.421922369551823	-0.311758192794089	-0.313482578453457
SF3B1	-0.179101210483655	0.0656450841598629	0.00636566028986225	111.743191363442	-0.284760649354108	0.117863313600717	-2.41602446643224	0.0156910069666477	0.205664844726737	-0.832036310604499	-0.818013021114077
HSPD1	-0.659547256567486	0.180109530012692	0.000250328966031162	54.127577896751	-1.01730544873362	0.296986425682055	-3.42542742954426	0.000613832893857107	0.0556870902466554	-3.29427050432758	-3.37781801359924
HSPE1	-0.461972967313265	0.293372177751801	0.1153258660445	25.1811636282615	-0.671455312144718	0.415719486008488	-1.61516439508685	0.106275098774967	0.462081633743302	-2.28172357056138	-2.16927908595709
MOB4	-0.0976913708194849	0.127950780339182	0.445160835927472	21.2343475479359	-0.135681631188417	0.240999637659357	-0.562995166740444	0.573438175121878	0.840509225984843	-0.41481965836951	-0.297071209366099
PLCL1	-0.478280132530033	0.196310192063456	0.0148363639607265	67.0505798261144	-0.725042727776596	0.306715475471925	-2.36389352920981	0.0180840089391637	0.220317294472749	-2.36529603437225	-2.35653498373297
FTCDNL1	0.238714695162005	0.0687467423275629	0.000515868875488487	47.3698774089951	0.29798539531036	0.145412462670587	2.04924247782948	0.0404384103032386	0.305821267533443	1.30922516495069	1.2183351117873
SPATS2L	-0.401936769932178	0.186103800413654	0.0307924082150646	68.902475759594	-0.618879470269591	0.283050373464222	-2.18646406537181	0.0287816709412971	0.266244537259318	-1.97404453093197	-1.98555803213205
CLK1	-0.341370574518502	0.0521572458394371	5.94846969100882e-11	69.1557618737137	-0.54171459520524	0.115497289671294	-4.69027971779217	2.7283181347539e-06	0.00322418995574542	-1.66364930851974	-1.71591304577554
ORC2	-0.306578122787187	0.0950610901336505	0.00125944403035566	28.9338048619332	-0.47179688815751	0.200531848355374	-2.35272796828468	0.018636262313024	0.223587847598133	-1.48534174405004	-1.47159256774404
HYCC2	-0.00776177833135972	0.123011739664067	0.949688573175434	39.1665723848928	-0.0369894471738001	0.207821489641134	-0.177986632843761	0.858733473569595	0.95741862442704	0.046059808652283	0.0477988184791153
CFLAR	-0.19692664631745	0.0593091549543453	0.000899074073711285	170.246989260343	-0.319010991369673	0.106562671207535	-2.99364672220338	0.00275664929630341	0.108370521229012	-0.923389747656881	-0.937697437084308
CASP10	-0.172773661688693	0.0959145178657818	0.0716509424471327	33.5637009984934	-0.304315203071253	0.175401332052589	-1.73496517677535	0.0827469734339436	0.41144966114104	-0.799608305144987	-0.886344465516339
CASP8	-0.0116564586282944	0.0979040711125335	0.905227821280221	38.3945517642065	-0.020001411256995	0.178316583486695	-0.112167981608326	0.910690215898239	0.971975126244962	0.026099991980051	0.107161821518914
NOP58	0.322335821588131	0.115775788519712	0.00536701233999469	34.2332632964224	0.475545315136709	0.209251761252653	2.27259886507014	0.0230503641002477	0.243243126774682	1.73777442346227	1.83880060362035
BMPR2	-0.0528818111020505	0.0393196482766912	0.178650826470543	126.452785328246	-0.0839631170095825	0.0754469006487667	-1.11287695435578	0.265761278975603	0.64225642419104	-0.185175495322965	-0.116346001964406
FAM117B	-0.151684419637744	0.168216818141825	0.367205782712769	27.3774668536487	-0.256571699644891	0.269852214203877	-0.950785971506049	0.341713035360504	0.701120032787322	-0.691528213070529	-0.719509538105685
CARF	-0.384498910797976	0.113650465732279	0.000716541146893113	21.6932622862243	-0.655720755586891	0.228348970712886	-2.87157307317737	0.00408434340779894	0.121970834691993	-1.88467738268392	-2.11429624195167
NBEAL1	0.00619833371477309	0.0755951720821788	0.934651661684039	48.1247543491797	-0.0266850108161291	0.137928375040107	-0.193470058705249	0.846590852738343	0.954759179788214	0.117603877977803	0.0838066471545141
CYP20A1	0.0770924643613659	0.0813170479828665	0.343105020909376	52.1432569655301	0.0913297191985397	0.141543537624617	0.645241179719218	0.518770903917565	0.810483791478761	0.480928655099299	0.496197391494274
ABI2	-0.0360902891429265	0.151992752768236	0.812309694637711	26.2540166396719	-0.0816404436467299	0.266048365988941	-0.30686316506121	0.758947527256688	0.927253802362979	-0.0991207554215507	-0.108229650752605
RAPH1	0.0235729400326759	0.0796735483908749	0.767330059562859	104.624980005103	0.00918297089211843	0.136494183355256	0.067277378906453	0.946360885097112	0.982017070424015	0.206646862361012	0.209143744250703
PARD3B	-0.0503485657628702	0.115775167523768	0.663647896543555	88.9650553386014	-0.152810207019035	0.204340963024848	-0.747819745767047	0.454568890214386	0.774998710988784	-0.172192886045479	-0.356925315166205
NRP2	-0.0157211153494154	0.115070531433164	0.891329935017184	85.0079280379976	-0.0632336349910967	0.187983791656474	-0.336378122996111	0.736585744623844	0.918691507872536	0.00526906445745405	-0.0439088873913484
INO80D	-0.179223874784384	0.0728489639591066	0.0138855075626638	44.4356598008339	-0.286383022416239	0.138841326855072	-2.06266411379933	0.0391445516986111	0.302889054915427	-0.832664951922426	-0.823682242529116
NDUFS1	-0.0114633142572289	0.115730160652259	0.921096911795944	28.6585068866766	-0.00719206489496258	0.219857758556454	-0.0327123543066407	0.973903971852665	0.988844570559308	0.0270898360606482	0.151922809237039
KLF7	-0.101118134583736	0.134834410084797	0.453288978953613	53.1429090853643	-0.210377374896064	0.231236074556194	-0.909794785696118	0.362930745004723	0.715722175876374	-0.432381453253505	-0.558088061608016
CREB1	-0.0394659861455152	0.0406456340143522	0.33155960504026	89.951430149322	-0.0580530498319631	0.075676830598881	-0.767117879707049	0.443011432291221	0.767081545633863	-0.116420838657061	-0.0258058474604426
METTL21A	-0.313834446071458	0.113369467091763	0.00563590923032073	44.3089506382323	-0.504751100412702	0.195230650258851	-2.58540910325027	0.00972635147844062	0.176155032331758	-1.52252961864465	-1.58674778709132
PLEKHM3	-0.145007542481402	0.114864027839998	0.206794889463681	27.3851858637479	-0.249932436535105	0.222394445807822	-1.12382499314339	0.261087276418377	0.639041346446148	-0.657309937416815	-0.69630929305685
IDH1	-0.00211536285509045	0.101453936706457	0.983364932587129	49.0249802022371	-0.0545084293879668	0.174903970123813	-0.311647753618061	0.755308238193186	0.926615900318387	0.0749970792801935	-0.0134195236251053
PIKFYVE	0.0476179482848907	0.0383843558277693	0.214769763197624	87.0787976142237	0.0250242275687896	0.0809872162460439	0.308989847147783	0.757329249987082	0.926615900318387	0.329874937583067	0.264499441216307
KANSL1L	-0.426780595994752	0.109575092878242	9.82519500318108e-05	83.2778069314266	-0.722768868323734	0.199862638514584	-3.61632806259082	0.000298811635245056	0.0409835007757637	-2.10136646131893	-2.34858920787792
KANSL1L-AS1	-0.310755964460552	0.172076067056209	0.0709305156968072	21.6732949973183	-0.523847569314814	0.294889666805488	-1.77641887214837	0.0756639027981164	0.395345907635263	-1.50675273225146	-1.65347849963732
ENSG00000273118	-0.43861825349514	0.216266863988368	0.0425465389631064	32.3115115560482	-0.559771927327801	0.308387130542963	-1.81515981663125	0.0694993529462714	0.37902176071162	-2.16203317989976	-1.77901259812708
IKZF2	-0.0552665178422113	0.131964481633146	0.675363451694599	64.3294452186508	-0.114521351497582	0.220687859594158	-0.518929096091579	0.603810186802733	0.86151154275566	-0.197396860293052	-0.223128715144774
BARD1	0.200427843888903	0.0826823513581867	0.01534762822049	22.2580290907486	0.234885040382569	0.157292658230168	1.49329945227869	0.135358818902203	0.503591721155519	1.11300917952831	0.997837193150022
XRCC5	0.0501045061359394	0.0343451166779065	0.144605333959685	138.958874660945	0.0584303196543779	0.0704304957868937	0.829616759069458	0.406755498309107	0.745023174975416	0.342618278516826	0.381233709717756
SMARCAL1	-0.161446388734881	0.0763203676769642	0.0343977857198607	26.0762380347195	-0.21686943545289	0.149414119728326	-1.45146546957688	0.146650290741327	0.51868087726793	-0.741557252345515	-0.580773921966257
RPL37A	-0.267568145469548	0.144572260236434	0.0642044970157415	48.127358851686	-0.424068830686336	0.238188504538086	-1.78039167552911	0.0750118831632183	0.395215344061342	-1.28541981560297	-1.30481161468858
DIRC3	0.537108528689107	0.3666217110579	0.142915171332127	36.2031315844254	0.639475469997119	0.566153903233012	1.12950818910795	0.258683516965643	0.636572825151087	2.8384613946903	2.41163823646681
ARPC2	0.0620495890990034	0.0403887435111329	0.124462619620963	138.917944517253	0.0548846526054083	0.0826250086911399	0.664261988892157	0.506522644774513	0.803917086669401	0.403835541013317	0.368843728625364
PNKD	0.291026163884499	0.137850761334632	0.0347578444973986	21.3796974454895	0.41747961546623	0.246627564613763	1.69275326592157	0.0905024416728876	0.425676658495263	1.57731580293655	1.6358957873763
TMBIM1	0.0140992006997055	0.0839089107346487	0.866559805258796	29.1337275341789	-0.00531426954064552	0.157542482096199	-0.0337322953779572	0.973090625632455	0.988844570559308	0.15809496955599	0.158484578465238
ENSG00000288819	0.284633362192831	0.192860021135287	0.139982911606725	28.2856544907896	0.336927322234518	0.316965520395538	1.06297783372169	0.287792003703659	0.663282692104923	1.54455338341573	1.35441380491554
SLC11A1	0.182426552079087	0.14407530619246	0.205445464003623	390.746868675007	0.207507667155378	0.226039423942132	0.918015377744466	0.358610815144768	0.711352632475585	1.02075449955623	0.902169683494021
CTDSP1	0.14323146699391	0.0930506770198464	0.123734850666976	24.4101530909527	0.174969975519215	0.1771950186041	0.987442970449094	0.323425527633949	0.69209256184956	0.819883913755286	0.788469954051205
USP37	0.13017112458845	0.0891685476619407	0.144336173498054	45.7436856841186	0.174967416672804	0.159487708048736	1.09705894462624	0.272615625727073	0.648869115212424	0.752951066842346	0.78846101241675
TTLL4	-0.0175691631082134	0.090958332800895	0.846836664274344	35.4823155200144	-0.0188546979630934	0.162595619840861	-0.115960675825999	0.907683707628323	0.971945628573842	-0.00420198108540338	0.111168897150555
CYP27A1	-0.315457076652586	0.182526433641186	0.0839377503665713	47.5333363461028	-0.475059412839254	0.287449949052311	-1.65266827983609	0.0983983934399496	0.443825578044506	-1.53084542545209	-1.48299313597619
FARSB	0.402242079974993	0.171023236084728	0.0186741167759271	23.1230118256775	0.561053762401495	0.300606821490452	1.86640396122652	0.0619848693371963	0.359671069743744	2.14728538373828	2.13760137374861
ACSL3	-0.0483983016294477	0.19494695036686	0.803930183001269	37.6253794351427	-0.0905542723090212	0.31684369924617	-0.285801082756156	0.775030478784761	0.93721388416873	-0.162197992601676	-0.139378139051502
WDFY1	-0.0490844810872877	0.0734001861251538	0.503671424382607	42.1202989110708	-0.0608735348294638	0.137564912682123	-0.442507712487174	0.65812185054638	0.887343059027263	-0.165714588352427	-0.0356617519511265
CUL3	0.0113749885506844	0.0436765118504086	0.794526549494818	123.253083604279	-0.0124075674990069	0.0864447855670853	-0.143531705441945	0.885870273151327	0.966284676885733	0.14413367596444	0.1336977537654
DOCK10	-0.0580151696795251	0.047885293759095	0.225686747402061	585.054988237142	-0.112119317278987	0.0818846099963949	-1.36923552892202	0.170925663455743	0.547630061066745	-0.211483404652484	-0.214735045310401
RHBDD1	0.0274555923823357	0.0620331046981029	0.658058114103635	78.616995371194	-0.00494235890768873	0.110344373887911	-0.0447903117626026	0.964274447437638	0.987668565609859	0.226545037100083	0.159784183207238
MFF	0.350925596997633	0.143039426397513	0.0141533048352291	47.674719197735	0.511784016252219	0.247098916810563	2.0711706180589	0.0383428543458766	0.301381293951674	1.884293940436	1.96543314283875
AGFG1	0.203310240218657	0.0895057398269251	0.0231181104423494	113.358764978189	0.254293221619632	0.154818157652896	1.64252840541974	0.100480544361764	0.448126388904177	1.12778114999374	1.06565715346886
PID1	-0.660896724920415	0.4509905974984	0.142802686126634	33.2884535049939	-1.01704887265945	0.70769149282508	-1.43713593136386	0.150679373304068	0.522945179135807	-3.3011863841626	-3.37692143400961
TRIP12	0.0263706799507628	0.0278389681048964	0.343507423918862	164.950413941689	0.00818921018686879	0.067776386171405	0.120826893398513	0.90382814830608	0.971219744724447	0.220984977842674	0.205671146237874
ENSG00000225963	0.0511893448974316	0.0993246860634998	0.606291808960293	28.7026982266177	0.0371371175340598	0.180886379664232	0.205306323245537	0.837332804051646	0.953824937699052	0.348177960223013	0.306826731278002
SP110	-0.140743843695966	0.0691908768564109	0.0419376080567492	130.459375223252	-0.220099633746864	0.120555398650022	-1.82571362387365	0.0678934099333545	0.37492073452683	-0.635458940771494	-0.592061528849328
SP140	-0.134476993632891	0.0708001890369117	0.0575135465710675	66.6766716654841	-0.227036094584405	0.127333794814205	-1.78299951647305	0.074586382035414	0.394065252636736	-0.603342009769534	-0.61630030181878
SP140L	-0.0274483359126225	0.0550551438353977	0.618088834859516	55.5933492354947	-0.0575105223531846	0.122821027710104	-0.468246548863987	0.639608287580472	0.877200318920355	-0.0548316767255064	-0.0239100391086338
SP100	0.00359829124129841	0.0513952355337411	0.944183984393409	359.342659874044	-0.0211594600448437	0.0933604617240856	-0.226642624233989	0.820701645265944	0.949915934665063	0.104278940587841	0.103115135130331
CAB39	0.0648804374966808	0.0415375124250471	0.118294550367176	280.524339075729	0.0607810463043306	0.0769865639187078	0.789502001524719	0.429818660406669	0.757478429647383	0.418343333883759	0.389448090353062
PSMD1	0.150769736689408	0.0765085371112931	0.0487666341815412	70.1695036479267	0.184846013386674	0.136606851056877	1.35312403409191	0.176016008689071	0.554299221281128	0.858516733313391	0.822980786781856
NCL	0.237542948077169	0.111735735856962	0.0335086449412051	23.9994494493098	0.312264470936064	0.200431705337824	1.55795945761051	0.119242859104027	0.481761534174986	1.30322008745615	1.26823192233829
PTMA	-0.0383731361701117	0.148911537367061	0.796645531484214	49.8264436231843	-0.0928822848220662	0.242199458377749	-0.383495014580922	0.701352766028353	0.900651277249747	-0.110820100343194	-0.147513147392983
PDE6D	-0.182292653877665	0.0812133695541315	0.0247929330389283	25.7726793639117	-0.332794791033795	0.168757885817131	-1.97202512595125	0.0486067382943078	0.333900179349025	-0.848392113958723	-0.985863555013917
DIS3L2	0.119498656937251	0.0390364209803403	0.00220444900575168	81.2714760914522	0.127292322024459	0.0860154813549164	1.47987687820087	0.138906107249801	0.506662414745956	0.698255820630246	0.621865132681603
GIGYF2	0.0299840608806658	0.0352300935110905	0.394718089272231	122.082468727701	0.0220377572620393	0.0779303257840678	0.282787952447451	0.777339390099932	0.937611552358896	0.239503165583159	0.25406351756003
INPP5D	-0.0364683983232438	0.0444961394113909	0.412452344351788	701.754474473421	-0.0815769036302599	0.0854605947246847	-0.95455576798949	0.339802394496968	0.700826487142588	-0.101058524210214	-0.108007616480407
DGKD	0.154280772847353	0.101390966527442	0.128098758866799	44.8986980293801	0.206227879343771	0.180117615705019	1.14496229886539	0.252224775123161	0.630913883128445	0.876510415130437	0.897697592186775
USP40	-0.1113636516069	0.0709363492997844	0.116436157487778	54.8592455162966	-0.211938140820425	0.123728483005375	-1.71292927604405	0.0867255515544192	0.417805866223455	-0.484888623522534	-0.563542003003361
AGAP1	0.210261925330763	0.189886650417162	0.268163248943223	21.3735126852361	0.269082036022591	0.328097028642144	0.820129451145013	0.412142314522491	0.746435525190733	1.16340778679624	1.11733519551311
LRRFIP1	-0.0364363570697397	0.0658792388521244	0.580210006715733	200.990095030344	-0.0685225588888469	0.116924832373121	-0.58603940239301	0.557849036539104	0.83061187224783	-0.100894316240077	-0.0623905062763674
UBE2F	-0.0768672708212659	0.0871387680708842	0.377709307063786	75.6331394447695	-0.138573573459189	0.151162035182109	-0.916722067761559	0.359288299214322	0.711800415082188	-0.308098390732775	-0.307176814195962
ILKAP	0.160114318726874	0.0781743743775205	0.0405434572072466	34.0011536385348	0.245621840768972	0.149685207900708	1.64092260159669	0.100813482682425	0.448526921210923	0.906406708902207	1.03535587495039
HDAC4	0.0473794254868552	0.0778790916849414	0.542941061105053	175.325007090837	0.0425347811511423	0.136072546456403	0.312588999462653	0.754592936760607	0.926002287660278	0.328652533956077	0.325688330304391
NDUFA10	-0.0673490184365591	0.106058553093479	0.525417117183091	31.0699589875279	-0.0787717702370159	0.194913257134286	-0.404137570707907	0.686111558421883	0.896391522693369	-0.259318373336145	-0.0982053566449747
ANKMY1	-0.0545041505565822	0.0597655125535537	0.361786306503076	70.5707083042003	-0.105701975251065	0.105919624544593	-0.997945146666969	0.318305958264307	0.688454163702113	-0.193489810137988	-0.192310281425004
MTERF4	0.0641383636064832	0.116202870747953	0.580981495409613	21.6946325147419	0.0860209492435335	0.20573793427424	0.418109327028002	0.675867185931265	0.894447287006119	0.414540285192638	0.477646422534709
HDLBP	0.119821864350555	0.042990690813986	0.00531724837648688	76.7822674430332	0.148891739010853	0.0858232863662688	1.73486410640844	0.0827648780975894	0.41144966114104	0.699912223781419	0.697342148535612
SEPTIN2	0.0644890364754307	0.0377395187978765	0.0874892461683646	87.0748825249331	0.0609943042814693	0.0826902184251858	0.737624176632864	0.460742859657986	0.775996080065271	0.416337445843186	0.390193299158079
FARP2	-0.0181102859367718	0.0549119885210526	0.741546792219591	55.6691348797419	-0.0541696578219069	0.111121474681166	-0.487481451963561	0.625917183991639	0.869526678278166	-0.00697517724830457	-0.0122357200586249
ATG4B	-0.0828878489282042	0.0794400399043141	0.296762424969363	40.0025095570242	-0.131936694129478	0.161165357443251	-0.818641774029724	0.412990825842196	0.746827709929633	-0.338953204507842	-0.283984899029674
D2HGDH	0.128363811630841	0.0925965696001276	0.165664588890535	33.4100233716018	0.165052401434524	0.170276414067203	0.969320397887773	0.332385355058416	0.698304699271614	0.743688782764338	0.753813977137798
ENSG00000291147	-0.0852066527195419	0.0762707679717754	0.263925911192864	21.5263160748777	-0.177819212947063	0.172606347555784	-1.0302008904371	0.302915711831911	0.676373438747966	-0.3508368239696	-0.444316800691571
LINC01266	-0.58744353101503	0.344242237956287	0.087918186625405	25.442335765962	-0.774488999321493	0.467948703561107	-1.65507243299875	0.0979098059803236	0.442043603504288	-2.9247466837088	-2.52932006509265
TRNT1	0.236420806575707	0.0617815877199253	0.000129862350868941	31.7618336465268	0.348551134415643	0.132345054845365	2.63365438793991	0.0084471422649725	0.165527057549711	1.29746923322888	1.39503206127086
ENSG00000223727	0.181278903002111	0.147541008339354	0.219196340798005	30.9213627618388	0.250663897432247	0.26098295863953	0.960460785405013	0.336823358147785	0.700160523600178	1.01487292175419	1.05297484082111
SUMF1	0.143869572444961	0.0672161544617276	0.032322315863146	228.711160995937	0.183640963324624	0.111617743940631	1.64526675456102	0.0999148125884571	0.44809992325013	0.823154135403656	0.818769859112118
ITPR1	-0.451956104338717	0.183933499154975	0.014003591829507	95.7609522611714	-0.691253198478482	0.281960411604662	-2.4515966427503	0.0142223988981314	0.19773317526902	-2.23038822764242	-2.23846083200286
ARL8B	-0.0909207251734165	0.0691357792742046	0.188475023885719	72.7970437239971	-0.147927944076761	0.123279724018522	-1.1999373396921	0.230163676874337	0.609019262487099	-0.380120829314263	-0.339864732571332
EDEM1	0.0644800339418003	0.12745046179744	0.612911179342291	24.3510647575842	0.0545306405118211	0.244359934828372	0.223157043113967	0.823413283531808	0.950046082459921	0.416291308828811	0.367606668550223
SRGAP3	-0.151030436871811	0.183505023844725	0.410490012891715	125.957078875443	-0.2637585723028	0.278443374551823	-0.947261082176371	0.343505756775019	0.701189906030158	-0.688176621894976	-0.744623350292535
THUMPD3-AS1	-0.067541240015968	0.057089321997228	0.236777409053729	51.1150462052735	-0.147989374637229	0.11280365035339	-1.31192008568525	0.189547099669457	0.569714016475033	-0.26030348820898	-0.340079395559192
SETD5	-0.00189282263070153	0.0436246389494407	0.965391570950535	147.728263725771	-0.0336963755932947	0.0877771338873798	-0.383885575900985	0.70106325757189	0.900651277249747	0.0761375739401778	0.059306129812878
MTMR14	0.0833348665453742	0.0560281304196295	0.136915673158684	60.8957071518816	0.084397048771626	0.100559977736377	0.839270758321732	0.401317388523831	0.741605666752209	0.512920293356542	0.47197186373802
ARPC4	-0.00823562669154452	0.101850958191387	0.935553617422288	24.1397013898802	-0.0563192963296928	0.187851025425646	-0.299808298634946	0.764323384955691	0.931159960281282	0.0436313868875568	-0.019747418167641
TTLL3	-0.10731200027625	0.0604997096861857	0.0761027607669072	39.677413130128	-0.168325021640554	0.123934540861666	-1.35817682843103	0.174407581311652	0.551823719451258	-0.464124347224109	-0.411140292815741
VHL	-0.134106786756051	0.0678645530807137	0.048144047427949	37.9524460390797	-0.22403314947354	0.143095583558232	-1.56561889544529	0.117437863708635	0.478757559108448	-0.601444739434319	-0.605806808596983
IRAK2	-0.162900502923434	0.126278870977694	0.19704857023676	39.718727493489	-0.295249435597247	0.20687298198181	-1.42720152611909	0.153521814745758	0.525069230781487	-0.749009430807211	-0.854665042141376
SEC13	0.149589605387404	0.100395543925708	0.136223594439465	22.3629565320031	0.209830742503955	0.185718080353623	1.1298347587075	0.258545858886439	0.636572825151087	0.852468687609691	0.910287439404983
ATG7	0.161543704526723	0.0703845860943705	0.0217241048078858	419.639336393203	0.187356321946625	0.112638501173453	1.6633417525515	0.0962440454730906	0.436812119960597	0.913732157037539	0.831752810540518
VGLL4	0.198974820598138	0.0861807871324971	0.0209542831123229	67.8183766219313	0.265770494180995	0.15687660862353	1.69413717260288	0.0902392201030967	0.425676658495263	1.10556259180018	1.10576334168776
TAMM41	0.0494502216001844	0.0642329361420743	0.441384297854807	30.4569215703469	0.0382353845587502	0.142885001537744	0.267595507906756	0.789010689074718	0.941799358681792	0.339265140803462	0.310664516237045
PPARG	0.193461017457813	0.156514039168559	0.21643561068426	68.8724122578442	0.228566152956105	0.248009311860927	0.921603109339197	0.356735636039707	0.709657868491735	1.07730494509827	0.975756469083843
RAF1	0.0290514785658522	0.0391106594500632	0.457601525662386	99.7145862448331	0.0345281958576503	0.0802993654582198	0.429993383641562	0.667200454116859	0.890668327198643	0.234723781752836	0.297710113785211
RPL32	-0.631146517396237	0.251273901616232	0.0120121569437881	31.4612286439822	-0.944115536494568	0.376610732018988	-2.50687369272038	0.0121804228405684	0.186937853140801	-3.14871977769664	-3.12206313975702
NUP210	-0.0575401454424405	0.246867738558502	0.815698615148299	26.6151750287415	-0.112915050559189	0.378636681463942	-0.298214769162407	0.765539250192593	0.931215655085019	-0.209048956645407	-0.217515656168703
XPC	-0.037404881267588	0.100514777976706	0.709793713422002	33.0078066359202	-0.07786160543794	0.17011849053581	-0.457690432078869	0.647174862949169	0.882375418852242	-0.10585789834639	-0.0950248762175219
SLC6A6	-0.0668107066469743	0.116781862719531	0.567255371996986	38.3950285414505	-0.107311856447459	0.191244458581068	-0.561124004552371	0.57471300505945	0.840714169377618	-0.256559583444952	-0.197935851256813
NR2C2	-0.160740789413129	0.0472857757451615	0.000675468056823294	68.5646780787099	-0.287723681553037	0.109230450255993	-2.63409773445708	0.00843612009371432	0.165527057549711	-0.737941131885687	-0.82836704263213
MRPS25	0.121506466688658	0.0995768480407053	0.22237842266648	28.5884039333001	0.175668968787178	0.175827427459195	0.999098782969719	0.317746840665139	0.688454163702113	0.708545629162757	0.790912516551902
CAPN7	0.0201765964650801	0.0694135231465779	0.771301870079849	56.152035321156	0.0185021207113243	0.135813624978776	0.136231697771233	0.891638117556515	0.966469475278524	0.189240967705556	0.241708587046839
OXNAD1	0.00537081462901912	0.122316467950621	0.964976805462741	21.8922768092331	-0.0472544375256322	0.220028985420899	-0.214764602196561	0.829950852260568	0.951767320791398	0.113362931870513	0.0119288299505112
RFTN1	0.226157252883863	0.204790338649992	0.269447603665688	21.8313948739033	0.331833533752568	0.335622507646684	0.988710608472943	0.322804750956933	0.691981234283767	1.24486962697723	1.33661406734617
PLCL2	0.00250030436933497	0.0577809145454494	0.965484591942628	228.018875378506	-0.0313837128850304	0.101823441081965	-0.308216973926147	0.757917237445966	0.926615900318387	0.0986518762328655	0.0673874997871969
TBC1D5	-0.0786286731204103	0.043686827307453	0.0718881696991461	571.381678711398	-0.145175190205816	0.0826139204786581	-1.75727273762925	0.0788713323289132	0.40218423723708	-0.317125387635355	-0.330245507770479
KAT2B	-0.2482296808405	0.104551463774561	0.0175853833014064	71.4431596323575	-0.425678390860429	0.190546405675366	-2.23398803746347	0.0254838601796932	0.255079489350172	-1.18631226908059	-1.31043606273987
SGO1-AS1	-0.607890332217336	0.358972758656761	0.0903762483402637	24.4117324582671	-0.961083306882073	0.476000316077584	-2.01908123675578	0.043478776706905	0.318578797252211	-3.02953433568958	-3.18135532691891
UBE2E2	0.0290419461022001	0.0333450422716182	0.383780119176659	851.510842426252	0.0219134604372745	0.0685543688166644	0.319650823361497	0.749233042546729	0.924454096729621	0.234674928904226	0.253629174659974
UBE2E1	0.0627171884094059	0.0405906136670801	0.122318316068847	203.409401031054	0.0765784223785494	0.0724271895935462	1.05731594458241	0.290367418755461	0.665325636673321	0.407256915511406	0.444650450914769
RPL15	-0.363502628916608	0.15238998775822	0.0170631313251087	21.0544224680936	-0.492919982068398	0.301814949082097	-1.63318610813515	0.102429860774089	0.453644786424019	-1.77707370145739	-1.5454051199533
THRB	-1.07455184186637	0.337466972079104	0.00145170273939596	36.8381157522438	-1.46583392278761	0.648475886219347	-2.26042934508099	0.0237946169467987	0.248200262321728	-5.42112426616806	-4.94515618612831
TOP2B	0.0116017417158485	0.0548925606921454	0.83261134078045	37.5442131533022	-0.00139030272793466	0.145875847729274	-0.00953072595344823	0.992395696031167	0.996824151113329	0.145295761491739	0.17219649048213
NGLY1	0.113417820514341	0.0627330453027949	0.0706152473671716	52.0823685926794	0.171642304242643	0.124803355410026	1.37530199952343	0.169037836880144	0.54542106138733	0.667092189481715	0.776841737518464
NEK10	-1.19492149772911	0.558798827661909	0.032486311914202	55.7274124593708	-1.61493139013469	0.793036731761984	-2.0363891424633	0.0417112948374248	0.312264173900485	-6.0380057765223	-5.46616246670693
SLC4A7	-0.133626370277899	0.0685328487021524	0.0511981836996985	330.483359182839	-0.222735970968942	0.116194004557019	-1.91693170244117	0.0552466088903192	0.342250664128341	-0.598982656773059	-0.601273947241575
CMC1	-0.0729835710535319	0.0561072959155816	0.193331800615486	51.3665050422823	-0.162831130851151	0.110923213564496	-1.46796261682838	0.142114377688919	0.511811735366707	-0.288194848088986	-0.391942437499871
TGFBR2	0.0247910982146609	0.0605422866476912	0.682184500077171	275.800477241024	0.00891598475700681	0.108250787394656	0.0823641561562161	0.934357138416548	0.980910438767958	0.212889791725288	0.208210787737788
STT3B	0.0883667628373988	0.0463997373116652	0.056849406466716	74.0341557889332	0.102712429358777	0.0973731410912156	1.05483327545694	0.291501583109359	0.666359197501776	0.538708219410844	0.535973140801168
CMTM7	0.0937821582578976	0.05694090022096	0.0995562568637661	144.851475048987	0.113989419196296	0.0996588859657515	1.14379584009668	0.25270831543296	0.631370088293658	0.566461537157072	0.575379460948052
CMTM6	-0.0279970735665398	0.0703991373415505	0.690858284053882	57.1649719256939	-0.0706785979929714	0.126196674275803	-0.560067041374665	0.575433710199485	0.840714169377618	-0.0576438980474876	-0.0699245706331222
DYNC1LI1	-0.0409640562723013	0.0883037280173954	0.642719742983925	32.7346849587283	-0.0796593618440501	0.163574425092729	-0.486991544056426	0.626264323370002	0.869526678278166	-0.124098286563718	-0.101306957296428
CNOT10	0.128779309567801	0.0746574815550056	0.0845391711716149	34.5567054611806	0.177118507068452	0.155610760839979	1.13821503161076	0.255030703493355	0.633822363518975	0.745818164900258	0.795977784003593
GLB1	0.11063511264707	0.0490106073695731	0.0239849164049733	76.3665246929188	0.108848680031815	0.102622526426937	1.06067043778454	0.288839699231396	0.663913827472758	0.652831111640019	0.557415658885095
UBP1	0.127331154704995	0.087233393593131	0.144383353097234	38.5137252758158	0.178877212547372	0.162309324231086	1.10207601069608	0.270428627650426	0.647391825880611	0.738396527340599	0.802123405498776
CLASP2	-0.116883398280069	0.10464456845073	0.264013058335271	81.2067115679625	-0.202918169780959	0.176350381330972	-1.15065342217846	0.249874845733117	0.630596089546283	-0.513176730189553	-0.532022610717109
PDCD6IP	-0.0644352872821939	0.0401421497453777	0.108454683410678	87.6728972114224	-0.134392926491041	0.0899081071228012	-1.49478095793386	0.134971617538637	0.503560249491031	-0.244385815272503	-0.2925679588878
TRANK1	-0.282201269452331	0.0913409670236183	0.00200468940329361	78.8491345033619	-0.45727498426671	0.157400598786276	-2.90516673883568	0.00367057503910652	0.120427859843845	-1.36041299855261	-1.42084721795581
LRRFIP2	-0.0624704755043824	0.0763304971281099	0.413116881619073	36.3597615956838	-0.138358495565973	0.15613549345081	-0.886143774923043	0.375540056799744	0.722831408282129	-0.234316366719453	-0.306425245875099
GOLGA4	0.0217913078805239	0.0709079252525053	0.758601055941056	279.586688460732	0.00432810210900557	0.119072402978718	0.0363484905043794	0.971004485632551	0.988844570559308	0.197516189642562	0.192178887822265
ITGA9	0.227222890632723	0.130951192365613	0.082710279111033	149.459569527774	0.301750120685898	0.208313567794999	1.44853800873331	0.147466644051383	0.519600520203853	1.25033090556356	1.23149057042929
ACAA1	-0.154621393220293	0.0940054537273741	0.100008378569194	20.8846287255275	-0.279086053414614	0.186442221204289	-1.4969037142548	0.134418313633894	0.50271514357706	-0.70657988607306	-0.798183709611825
OXSR1	0.136613394799801	0.0582877646451733	0.0190896930344348	52.1284065398676	0.150508401248533	0.12054579532167	1.24855786837616	0.211826830309605	0.593425172442442	0.785967007193794	0.702991414042217
XYLB	0.380054171531777	0.0807444411573403	2.51540290768252e-06	22.4688886751016	0.4862752435355	0.170886650945614	2.84560110953466	0.00443276841814651	0.126992098864112	2.03357474484054	1.87629527194302
WDR48	-0.127850045634074	0.117129274931172	0.275040008350824	21.9125838327929	-0.214983744117598	0.220374901762471	-0.975536426327333	0.32929424199812	0.694873183987522	-0.569379615665734	-0.574184561017338
CX3CR1	-0.0932422687107687	0.0858823803360033	0.277612934279335	185.300442660662	-0.163257563933446	0.145453587407294	-1.12240314483477	0.26169106795082	0.639283554627146	-0.392018489678998	-0.393432565522
RPSA	-0.119287627723609	0.16745467340674	0.476243295938031	29.957036654503	-0.201972397227913	0.275730370921831	-0.732499639240583	0.463863662831644	0.77729608220695	-0.525498146909894	-0.528717702532528
EIF1B-AS1	-0.112905966517786	0.0880672916691668	0.199827914144078	54.0794818345927	-0.256270497128602	0.173704631158826	-1.47532334295844	0.140125633585464	0.50870788336395	-0.492792821178084	-0.718457015849573
RPL14	-0.461385666817721	0.176720724566973	0.0090325923154001	22.7161990622773	-0.710885397340909	0.285246340359667	-2.49218060587404	0.0126961460701883	0.189604503625983	-2.27871371883316	-2.30706359964802
ZNF621	0.018221720014357	0.0830974834162715	0.826430967014684	25.9398621350689	0.0315335303003455	0.155094113095166	0.203318679678038	0.838885956169974	0.954330380069742	0.179222436632798	0.287245552640411
CTNNB1	0.0738437286597798	0.0365282397593534	0.0432226763210436	113.08329602706	0.0940896539554906	0.0776830973574892	1.21119853811313	0.225819322904285	0.607020347349184	0.4642792348449	0.505841709187554
ULK4	0.107117344569136	0.0754343102447223	0.155605272742286	80.1808051563123	0.12270685003901	0.138205575540764	0.887857451183785	0.374617434649421	0.722831408282129	0.634802929458739	0.60584165658677
TRAK1	0.0933849469999128	0.0323424086112537	0.00388460050053447	186.081708204706	0.116300392275361	0.0658006213368062	1.7674664754314	0.0771501386643884	0.397489434855376	0.564425872279582	0.58345492668107
NKTR	-0.0533907984727288	0.0597291337980548	0.371385021467969	137.736238041175	-0.102824376334485	0.103964861905982	-0.9890300862177	0.322648421766304	0.691981234283767	-0.187784000728457	-0.182254798020753
GASK1A	-0.193559275440862	0.166242497103537	0.244294814437898	23.6407021699393	-0.285591679586019	0.277542871491548	-1.02900023355389	0.303479565114844	0.676376314306016	-0.906132334919564	-0.820916973661901
SNRK	-0.0132471422918919	0.0651755922557656	0.838937197656676	46.5280001413334	-0.0442557078200017	0.127080929844346	-0.348248221619152	0.727653775941768	0.913812246039364	0.0179479096810467	0.0224075928576921
ANO10	-0.0834599856887433	0.0788402502939653	0.289783739517314	72.3238096245242	-0.202307430391613	0.138103476219008	-1.46489745175414	0.142948898164977	0.512685464056028	-0.341885343728819	-0.529888442623526
TCAIM	0.11448181534343	0.0937293750176107	0.22193155200125	49.7067489299769	0.13114782153327	0.167781093517286	0.781660309775954	0.434414233116732	0.76066959405076	0.672545048281333	0.635337792510107
ZNF445	-0.147990720265928	0.0985060131255754	0.133006187959306	22.2992543040591	-0.307763435626499	0.195373656647364	-1.57525554318713	0.115197471162131	0.476828761981957	-0.672598401973633	-0.898393971454603
ZDHHC3	0.041488146312311	0.0591021360685399	0.482695552710651	37.3830491674864	0.0651973805783281	0.111297423452983	0.585794159070269	0.558013849338463	0.83061187224783	0.298460363271004	0.404880531526131
CDCP1	0.123400961338798	0.106603064671275	0.24703782751574	26.3111142427111	0.134480860848227	0.206653333830222	0.650755825496192	0.515204120078886	0.808287379891435	0.718254710016731	0.646984767119443
LARS2	0.0617595054478466	0.0767409123389892	0.420946990732299	37.1474056624731	0.0587953167014747	0.14722291401249	0.399362538745065	0.689626092503858	0.897192146654546	0.402348893572381	0.382509155621122
LIMD1	0.101278906581812	0.0631068500610001	0.108520267891143	58.9664545950536	0.100233244700826	0.115908298846988	0.864763314602218	0.387168710275019	0.731051616042074	0.604881564161846	0.527309876424583
CCR1	0.0188154561346883	0.101631214501244	0.853123449202544	28.5898360228164	-0.0284078669206794	0.176551247103778	-0.160904368486172	0.872168721586021	0.962987941096337	0.182265270244281	0.0777862977349332
CCDC12	0.181415059698676	0.0568201392999055	0.00140902912555664	42.0390888343517	0.255768908484632	0.10251620515292	2.4949119810191	0.0125988377799896	0.189604503625983	1.01557071014629	1.07081379454743
SETD2	-0.0348064389068528	0.0421694443789707	0.409147502351516	182.925057309503	-0.0665811081968223	0.0804649236546743	-0.827455059580542	0.407979184073318	0.745023174975416	-0.0925411613617246	-0.0556062997973672
KIF9-AS1	-0.260567249532593	0.203196574666723	0.199723136225893	24.468419162855	-0.380136616300775	0.330153017963772	-1.15139524892209	0.249569667535329	0.630596089546283	-1.24954097862809	-1.15129485802013
KLHL18	-0.0795569931483241	0.0558211994240399	0.154096188080031	74.6934568551486	-0.127452588170114	0.0997215543077481	-1.27808465336176	0.201219579475536	0.583536780479054	-0.321882927704795	-0.268315636438044
SMARCC1	0.118314975230121	0.0466337712501723	0.0111772047942518	104.491681660901	0.157210471391615	0.0888317045872583	1.76975632880251	0.0767677417810668	0.397218294498165	0.69218957948301	0.726411132026399
MAP4	0.195144121428433	0.0709508501004975	0.00595202432892593	110.538311798378	0.263937977166283	0.126406603068369	2.08800783154917	0.0367971282396047	0.294813602014596	1.08593067150779	1.09935979311702
PRKAR2A	0.0103379589454962	0.0775821962008558	0.893994330671038	50.2680057917412	0.00421225381124914	0.143076658748531	0.0294405380171236	0.976513242142823	0.989193775863378	0.138819011030447	0.191774067460126
ARIH2	0.1237405770401	0.0680184855215409	0.068877900070976	70.0453754856851	0.168990979836362	0.122951663257264	1.37445053901195	0.169301855444483	0.545528200876666	0.719995203875068	0.767576947900621
WDR6	-0.271422458630057	0.0989068173669025	0.00606541407197771	23.2282208052801	-0.390553127400055	0.186647183032719	-2.09246730143038	0.0363967338344923	0.293103945872884	-1.30517275505262	-1.18769432074077
QRICH1	0.0729127142915907	0.121370724413308	0.548010618725242	27.80852590524	0.103736512963443	0.210813868874864	0.492076320770999	0.622665391096881	0.867878376296988	0.459507886572001	0.539551699172159
USP4	0.146265838671692	0.0363139471914595	5.62977619353611e-05	102.010678232666	0.201541564091617	0.0692456232368265	2.91053144835344	0.00360814653785335	0.120427859843845	0.835434741496295	0.881321729319435
GPX1	-0.284523323863002	0.110293883210364	0.00988908692207072	65.2659327556629	-0.456442609156493	0.18936871004453	-2.41033805980492	0.0159377449666842	0.206404713582236	-1.37231327708803	-1.41793856586442
RHOA	0.012877614938667	0.0433157691198591	0.766240358221589	70.3452778976451	-0.00232946470000207	0.0829249059029533	-0.0280912552705003	0.977589368605949	0.989521401584651	0.151834474218561	0.16891468231574
IP6K1	-0.0511338336403426	0.0653661317553332	0.434057084454999	36.9848330782677	-0.0614598441662695	0.127127650708496	-0.483449853936159	0.628776357242286	0.870599250346891	-0.176217299265038	-0.0377105516542533
UBA7	-0.0630580605459493	0.0738671530554535	0.393288701344301	27.0855782848789	-0.0761175270579477	0.154626811662967	-0.492266032257443	0.622531289615321	0.867878376296988	-0.23732767671536	-0.0889303676657295
RBM6	0.00391189211449611	0.0331716055652714	0.906123966448759	265.977618635627	-0.0110133515786527	0.0660117615493873	-0.16683923167863	0.867496548872902	0.960791046514107	0.105886111256562	0.138569702725447
RBM5	0.00144886951108905	0.0923014784700639	0.98747600623468	63.910544697305	-0.0102622791955193	0.160507856991706	-0.0639363043520641	0.949020944710325	0.982017070424015	0.0932633859298487	0.14119425051787
GNAI2	0.065551818147413	0.06297996743432	0.297951663288585	96.5209270169983	0.0660529802431701	0.111954869359836	0.589996492522967	0.55519300101456	0.82945553596581	0.421784087343407	0.40787033951533
RASSF1	0.0594438101213035	0.06945838646698	0.392097877945826	43.7533550321906	0.0903005760979712	0.128740528910827	0.701415295260426	0.483043879397065	0.791729687208712	0.3904812046576	0.492601153217723
MAPKAPK3	0.193679455074902	0.0661304136474672	0.00340327926243052	28.471336965838	0.24846830682505	0.124589497815893	1.99429575671148	0.0461197427021121	0.326359316995335	1.07842441433811	1.04530256766797
DCAF1	0.0575439780619366	0.0674534027409444	0.39360812462315	33.327494191166	0.0528757184494469	0.13043244402589	0.405387776364532	0.685192494639541	0.896391522693369	0.380744770156715	0.36182370788894
RAD54L2	0.28760704554998	0.0951517960144526	0.00250602587884763	35.7642719418088	0.400880025262301	0.176706558111456	2.26861996264705	0.0232914465814642	0.244121215056722	1.55979319005575	1.57789016927183
WDR82	-0.0570128765602537	0.141016957541583	0.68599358215131	22.4465702105503	-0.0928320727539319	0.243028094535367	-0.381980827901452	0.702475585443651	0.900651277249747	-0.206346760464194	-0.147337686311555
DNAH1	0.0862592870562784	0.0790476649933236	0.27517111389157	22.0249724674051	0.0872220090872166	0.156909002466525	0.555876385141285	0.578295362735192	0.842404369691603	0.527907633220126	0.481843406782959
STAB1	0.131855060179891	0.103800306053418	0.203986256505706	136.478745695364	0.156658275478588	0.16767884453294	0.934275733560495	0.350161678433563	0.705119104803757	0.761581055218918	0.724481538292073
PBRM1	0.0199104169322634	0.040737974295327	0.625023358609391	184.986998155634	0.00146817742629926	0.0780664956113926	0.0188067546109372	0.984995265376488	0.993189551927188	0.187876826294231	0.182185165271611
GNL3	0.202767868455941	0.0762124625683358	0.00780107080255962	21.0999607414521	0.279941050318751	0.177589880267253	1.57633447298613	0.114948740988837	0.476469506410102	1.12500155317792	1.15528094167406
STIMATE	0.0835465979132108	0.0704662592510832	0.235770204614708	31.2614559675023	0.115298052186694	0.131387295921006	0.877543383311688	0.380191565652767	0.727263814585953	0.514005393791899	0.579952348865608
SFMBT1	0.0572790377899804	0.0465429014135841	0.218445626970928	85.2786080193222	0.0676240850571128	0.0830554812024929	0.814203759680139	0.415528232007343	0.747982464850994	0.379386979823706	0.413360409132717
PRKCD	0.0870408300174812	0.0712026684015441	0.22154212957425	85.3433596137161	0.111644251093563	0.125251480517448	0.891360729887823	0.372735678098378	0.722373608830043	0.531912956645353	0.56718450410353
DCP1A	-0.041108954553721	0.0656267584183018	0.531049081565751	54.6896606432528	-0.0618711189159912	0.120533106296982	-0.513312241066342	0.607732922584652	0.862462358021497	-0.124840874635847	-0.039147710389818
CACNA1D	-0.0664967313321386	0.268797238375705	0.804609341746954	97.4780267135793	-0.114372115757642	0.403481323746844	-0.283463221285065	0.776821771089559	0.937611552358896	-0.254950493803201	-0.222607225684365
WNT5A	0.144186048710822	0.121517769303059	0.235407962645042	60.1501091378553	0.160425116516599	0.207242460924011	0.77409385992295	0.438875288215884	0.764618151716381	0.824776042149811	0.737644389906287
ERC2	0.0223236821096828	0.337809649176809	0.947311257295485	93.0637300153862	-0.120616641123228	0.591889576376851	-0.203782337005429	0.838523596241693	0.954188983975562	0.200244550176646	-0.244428098919786
CCDC66	-0.0297123065167534	0.0836053773174814	0.722299307692351	40.3461532346129	-0.0728928434999993	0.156650096624834	-0.465322684572437	0.641700392208711	0.878679139161557	-0.0664342820138893	-0.0776620314795835
TASOR	-0.0529869220909551	0.0464084730274284	0.253557520853442	56.5747670166978	-0.1265873793455	0.113458660799896	-1.11571367450528	0.264544715315575	0.64225642419104	-0.185714177810054	-0.265292250195092
APPL1	-0.0664086603177814	0.0743270325950179	0.371607788551492	61.2783075643695	-0.113501262578046	0.137845054892422	-0.823397420144129	0.410282029671779	0.745350943220022	-0.254499139348744	-0.21956411580393
ARF4	-0.0740068183301606	0.0809598798903067	0.360655268103148	23.0136855749786	-0.124639993901854	0.162828016688003	-0.765470196327938	0.443991607060727	0.76735017297971	-0.293438880074858	-0.258487305316417
DENND6A	0.0339238296799533	0.0856897806189201	0.69218529662931	68.4102105211628	0.0397628793022963	0.14969270643405	0.265630038026031	0.790524149428783	0.941799358681792	0.259694055969374	0.316002194797914
SLMAP	-0.0236667027043586	0.040285687785698	0.556886931381107	95.3392513218642	-0.0775767591494135	0.0854552464786778	-0.907805691822209	0.363980890663262	0.715995701275589	-0.0354512141961477	-0.0940295091736517
FHIT	-0.116559257933636	0.0583709211373408	0.0458390897584922	731.911872563753	-0.192899994386942	0.117005348816443	-1.64864253077492	0.0992208901256935	0.446481387099291	-0.511515545856664	-0.497015092527206
PTPRG	0.946490948953712	0.707472013653543	0.180945562278589	23.017132412677	1.44204000198484	0.792069419705597	1.8205980007672	0.0686679869642154	0.376558670974299	4.93650216680385	5.21612022516408
ATXN7	0.0258776998729238	0.05251184987525	0.622155791287759	128.281011809558	0.00705397431148163	0.0994911676542818	0.0709005078319436	0.943476939203039	0.981887881846505	0.218458508087384	0.201704177304471
MAGI1	-0.377445231898581	0.135598277003166	0.00537667824433532	48.7861779302757	-0.591057933638893	0.228515189457995	-2.58651486161947	0.00969519893369061	0.176155032331758	-1.84852803871659	-1.88833843760869
SLC25A26	0.23015328100315	0.0598219092337163	0.000119423035551201	51.4036968033386	0.274685340254172	0.124923678771537	2.19882525839254	0.0278903497633377	0.262320791129668	1.26534884031365	1.13691538522788
LRIG1	-0.182709984972497	0.150249148376148	0.223967122805845	31.0701894112435	-0.284317773638319	0.263050757536351	-1.08084757596271	0.2797649214099	0.655138798282541	-0.850530890831122	-0.816465435943469
SUCLG2	0.113247323302861	0.0479754489501613	0.018249009615926	204.803225641777	0.137007377598743	0.0917320760055422	1.4935601979668	0.135290609126944	0.503591721155519	0.666218409652615	0.655813428789075
SUCLG2-DT	-0.516511953598143	0.201686347273452	0.0104381458418417	27.1863407215391	-0.709149369369164	0.304571506250819	-2.32835099415101	0.0198934735841487	0.228799147523773	-2.56122999592633	-2.3009972224477
TMF1	0.0962291270919788	0.0717192874186158	0.179678094796225	37.517034242053	0.0995575061020588	0.148416669208968	0.670797334508861	0.502349645745998	0.802971719767419	0.579001988646599	0.524948575054067
UBA3	-0.0828732531027111	0.050773764826078	0.102636057795226	55.6658896339294	-0.0896987067355062	0.110701008677586	-0.810279037264706	0.417779820605758	0.749675277732794	-0.338878402475631	-0.136388450191057
ARL6IP5	-0.11247424308371	0.106103641286314	0.289125805431669	32.7536206497464	-0.174646596564868	0.200663394284287	-0.870346069784108	0.384111309396594	0.730402149743402	-0.490580285118564	-0.433230408076044
FRMD4B	0.220564709810919	0.0714421390679468	0.00201970380957095	378.825020517887	0.278342167885622	0.118563859381402	2.34761393006141	0.0188940938621695	0.224113543717488	1.21620844660887	1.14969380592729
MITF	0.22329325372938	0.0639883922294854	0.000483762127241177	144.419219693154	0.275450701298219	0.118447103873634	2.32551655794037	0.0200443555812248	0.229264337976859	1.23019194005184	1.13958986332568
FOXP1	0.0259407564958509	0.0881284135117443	0.768489099852527	338.246362237292	0.0047826136484303	0.140884416671519	0.0339470735048098	0.972919355572198	0.988844570559308	0.218781666482332	0.193767133222064
RYBP	-0.0656592702211435	0.124133114988581	0.596845394019561	42.1222912246198	-0.130539049007304	0.218764520888932	-0.596710327967575	0.550700795959932	0.826946611069512	-0.250658595888309	-0.279100967064703
SHQ1	-0.0547109866613233	0.107184236214972	0.609744120897775	22.0986452187132	-0.138634884279222	0.191273175996558	-0.724800451275594	0.468574458892458	0.780462109649277	-0.194549822877693	-0.307391058762776
PPP4R2	-0.0917624055050993	0.0630518686148891	0.145572968048791	58.4017147570576	-0.155737184491822	0.121727370647404	-1.27939331691416	0.200758586086198	0.583273408991678	-0.384434350280345	-0.367153347027296
ZNF717	-0.236164847589056	0.0965440864277577	0.0144376268256143	25.9665473000873	-0.422975477522239	0.206448076340083	-2.04882256604547	0.040479468323062	0.305821267533443	-1.12448129926532	-1.30099100072698
GBE1	-0.00419674634246556	0.127575449011944	0.973757370264846	89.7254040537951	-0.0388294804758505	0.206440650289677	-0.188090283678942	0.850805877664433	0.955060409337397	0.064330213282151	0.0413690049893229
CGGBP1	-0.258862300495468	0.0908832494383479	0.00439541674457469	41.8798757863154	-0.423426698422623	0.173420420696052	-2.4416196012161	0.0146215442181066	0.200468969712944	-1.24080329860765	-1.30256774731572
ZNF654	0.11743464999385	0.0902198964771489	0.193036355805312	59.2753499729534	0.147922545629722	0.167300746614141	0.884171461415457	0.376603661533228	0.723660775637224	0.687678007546865	0.693955398595129
PROS1	0.0316471248360786	0.113835788076347	0.781007127555761	40.3658058064715	0.00210370407395094	0.202373868994693	0.0103951369037971	0.991706030130134	0.996343125276332	0.248026189075064	0.184405949975692
ARL13B	0.37258817866778	0.126136952919387	0.00313848275958279	23.5954582447596	0.533625512959543	0.225517049767625	2.36623134928998	0.0179702110802421	0.220317294472749	1.99531233625239	2.04175608221681
NSUN3	-0.0450963839896393	0.068090767846743	0.5077802148137	38.7602052403574	-0.12036926558736	0.145478348722396	-0.827403298459559	0.408008511655114	0.745023174975416	-0.145276020646941	-0.243563669696794
CRYBG3	0.0933419502865226	0.0762957332589113	0.221169993330188	39.4554980958307	0.0813479344880134	0.14008531647406	0.580702792666187	0.56144077923227	0.831953154680546	0.564205518758536	0.461317036930895
ST3GAL6	-0.161716282823305	0.0508635598259149	0.00147573466848228	157.104740121579	-0.306472527907808	0.0997376339672674	-3.07278722902518	0.00212069635446347	0.0973255501703768	-0.742940430453895	-0.89388302273728
CMSS1	0.104224169214056	0.0896378435021038	0.244941060530248	107.045343661153	0.105797760827447	0.151552373864173	0.698093722519105	0.48511858364917	0.792930686344961	0.619975717650501	0.546754524961785
FILIP1L	-0.224520712857086	0.156573213523761	0.151581877892116	25.7211932049594	-0.360139437459629	0.251513028515699	-1.43189177747566	0.152174795797599	0.524675608851385	-1.06480636401073	-1.08141670411535
TBC1D23	-0.0306100649549468	0.0911623600371656	0.737040349330352	25.166381971315	-0.0311527300951703	0.180596118077895	-0.172499444765105	0.863044897831107	0.959683187966982	-0.0710351972305743	0.0681946461885678
TFG	0.447915450919923	0.0850344036199442	1.38323125955007e-07	33.6140717099528	0.656438114470064	0.164535326131585	3.98964848402881	6.61712857464901e-05	0.0199492728570921	2.38135648620622	2.47091251162974
SENP7	-0.0356751105384566	0.0565180400022276	0.527899077279716	86.1549822435538	-0.077132209631263	0.110612555207696	-0.697318758132227	0.485603331427749	0.792945485968121	-0.0969930098302178	-0.0924760750670518
PCNP	-0.171686078386546	0.0974790253608133	0.0781941115560361	28.3716240209264	-0.295894190759132	0.192825702827463	-1.5345163348057	0.124902677808936	0.491193808654608	-0.794034557963807	-0.856918074971209
ZBTB11	-0.135388809744679	0.121509502095635	0.265183079603821	21.3687794694463	-0.25842591554722	0.248993490678781	-1.0378822146825	0.299324894622778	0.673125012788712	-0.608014969047961	-0.725988911282515
NFKBIZ	-0.0994611316568388	0.11087638275462	0.369694775798801	38.4065625312075	-0.193977875388698	0.185787497295973	-1.04408465699755	0.296446223819846	0.66921647813402	-0.423889491879357	-0.500781640555311
ALCAM	0.159035847006106	0.162403507475261	0.327449739815345	147.759670376436	0.203971559531022	0.247910471539972	0.8227629848146	0.410642789878579	0.745410878994995	0.900879657593361	0.889813106860815
CBLB	0.122549495802531	0.0642376139264185	0.0564231578409934	57.7977345740915	0.171868256744017	0.12030689027161	1.42858199024179	0.153124413551334	0.524893215903546	0.713891040932011	0.777631306076689
BBX	-0.0350652159125243	0.0557118493559454	0.529085127655365	151.277928549463	-0.0886953364010334	0.102852356817095	-0.862355896800326	0.388491702106991	0.731633576039739	-0.093867365619429	-0.132882272284026
MORC1	0.103269493356478	0.169306843027617	0.541891860206558	25.8096492529173	0.129141385144496	0.274617338961994	0.470259400344596	0.638169700119277	0.876671947824417	0.615083106795209	0.62832649997286
USF3	0.097044870403201	0.124440627324089	0.435479894754744	26.8100506663577	0.115975555798974	0.217285837513662	0.533746502423024	0.593516931175819	0.85405008635254	0.583182585178851	0.582319817900419
NAA50	0.0737371612360557	0.0597841561856945	0.217430413615009	39.1228040055416	0.123730360034196	0.122203079539191	1.0124978887665	0.311300055637261	0.683154764622718	0.463733088286365	0.609418210536444
ATP6V1A	-0.15899937275679	0.1199930550094	0.185147450580694	33.1870301329517	-0.282356776178578	0.215240094181554	-1.31182239652995	0.189580066308894	0.569714016475033	-0.72901655924802	-0.80961292522747
QTRT2	0.126416863302437	0.0793872881586635	0.111293312897635	21.0914183800058	0.136969593609041	0.162274654222508	0.844060301747619	0.398635709700254	0.739112801748552	0.733710882463812	0.655681396392479
ZBTB20	-0.194143279361138	0.0604824698605297	0.00132776580072299	424.179799294168	-0.308184687409896	0.107776274999505	-2.85948542396099	0.00424328918111301	0.125315078365314	-0.9091252920549	-0.899865993942712
B4GALT4	-0.280091710360061	0.0965722418297573	0.00372765790874115	22.2584800433858	-0.414202036480773	0.179569054755213	-2.3066448561831	0.0210746267360301	0.234952265521732	-1.34960173561683	-1.27033308301568
ARHGAP31	0.0843709123166389	0.0544456711624521	0.121229170803767	183.476173644913	0.0827904807642816	0.0999429396164844	0.828377483011579	0.407456754424717	0.745023174975416	0.518229916247736	0.466357871516042
TMEM39A	-0.0222069962598671	0.0976676528811511	0.820133641556247	26.4988007474677	-0.0630881318730639	0.179342567382986	-0.351774443701028	0.725007426047002	0.912436129639025	-0.0279703760256163	-0.0434004412071995
POGLUT1	-0.107471953083333	0.110925588445893	0.332612402616442	22.468069534668	-0.175538351582733	0.1936463937566	-0.906489132988308	0.364677014164026	0.717066658050478	-0.464944088117375	-0.436346557352836
GSK3B	0.0796689255005707	0.0312916606204691	0.0108961621528151	134.591847853854	0.0890980333291082	0.064891309339715	1.37303491385368	0.169741493023168	0.546572232643403	0.494132740693213	0.488398987034822
HCLS1	-0.0453203513997717	0.0837690657398408	0.588496994504815	219.646616171008	-0.0980285874445034	0.139583194337599	-0.702295057149998	0.482495175153637	0.791653833027159	-0.146423829480009	-0.165496390406806
GOLGB1	-0.0822038842758084	0.0721069103243621	0.254274708222598	92.3591715994126	-0.143851144846747	0.129045051189509	-1.11473585016054	0.264963633471576	0.64225642419104	-0.335447959396234	-0.325618762862464
IQCB1	0.00576428813026725	0.0598502728352507	0.923272931343564	76.8905007124017	-0.0155406710233309	0.106638592182045	-0.145732147296179	0.884132842411318	0.966284676885733	0.115379441147661	0.12274943490445
EAF2	0.16224539573125	0.0862527376359627	0.059965616562527	51.6590834479746	0.22747613426633	0.152759249393067	1.4891152920044	0.136457011635742	0.504383361448251	0.917328248817879	0.971947507111345
SLC15A2	-0.397652568815722	0.110331412164399	0.00031315856988884	93.900382114133	-0.626839770935872	0.193360752444162	-3.24181491338006	0.00118771131479225	0.0719749220409098	-1.95208846205033	-2.01337451162175
CD86	-0.10530239876003	0.0592405361337359	0.0754795018177102	196.423333132505	-0.176233093475501	0.105870734636057	-1.66460631525154	0.0959913245972389	0.436718952234022	-0.453825356090086	-0.438774263845465
KPNA1	0.0347046891295184	0.0481085640185839	0.470674045075077	76.3359791077353	0.0287656129216813	0.102215485988006	0.281421280187002	0.778387298153071	0.937611552358896	0.26369587647114	0.277573340468961
PARP9	-0.0704102364733159	0.0879709645573558	0.423490428943148	89.5951934095205	-0.128267699386455	0.14953939881604	-0.857751872763961	0.391029489983205	0.732218543002152	-0.275006785772844	-0.271163961568175
DTX3L	0.114749857926106	0.0878657337358092	0.191563357264231	22.2887803883969	0.126128642981306	0.164842979634428	0.765144158768677	0.444185707100426	0.76735017297971	0.673918737622348	0.617798771925463
PARP14	-0.175586112493424	0.0924795955263237	0.057610896016165	212.456619305729	-0.277334893378574	0.15473980541795	-1.79226600828078	0.073090365521041	0.390615735297345	-0.814021812334853	-0.792064454916829
HSPBAP1	-0.0689946992843609	0.0690850778237682	0.317944024276641	88.0995583569201	-0.11124530795184	0.116412537315401	-0.955612776057258	0.339267904359463	0.700826487142588	-0.267752310275457	-0.211680906586045
SLC49A4	-0.159043780437196	0.106681744503445	0.136007523400139	65.5023294191783	-0.279107191634896	0.177981451314339	-1.56818134459391	0.116838816845169	0.47817929630053	-0.729244143822917	-0.798257575021631
SEC22A	0.155544806541764	0.0559049089853668	0.00539734009043988	62.1893591255603	0.195337763290455	0.104078876711307	1.87682428426164	0.0605421809676251	0.35639214126272	0.882988451550481	0.859643164026707
CCDC14	-0.0379671080853078	0.135634297186676	0.77953687099908	23.5495915917064	-0.0953242387540381	0.243077798881608	-0.392155265485459	0.694943495144911	0.898423713396271	-0.108739250178716	-0.15604631269806
ITGB5	0.0371357540302217	0.0681294911701172	0.585701212990794	107.37805378452	0.0461854952962026	0.117964341638146	0.391520815992648	0.695412305248709	0.898423713396271	0.276154822016562	0.338445388033252
HEG1	0.0639380329116212	0.17348255686701	0.712458715594845	25.6156407234306	0.0606278292416189	0.273602416796618	0.22159098575027	0.824632300386043	0.950740703396299	0.413513611977274	0.388912688555935
ZNF148	0.0650349492556127	0.0265548410590522	0.014322134741655	197.784096871004	0.0585287776576654	0.0683490023768994	0.856322340082127	0.391819507562733	0.732242404512319	0.419135189991798	0.381577761424326
SNX4	0.111393973962149	0.0873895971793748	0.202421709208193	36.0135822412614	0.12821653487762	0.163610858756488	0.783667635828818	0.433235157625255	0.759889643819881	0.656720194073964	0.625094702637795
OSBPL11	-0.020309945062505	0.0416017506804256	0.625408688817596	88.6945772564408	-0.0326662365420662	0.0759271344925423	-0.430231389086265	0.667027330850464	0.890668327198643	-0.0182481931427265	0.0629058483400209
ZXDC	0.00924445529010645	0.0580041697106705	0.873372880888552	81.4314941505942	-0.014319071549703	0.107327701244975	-0.133414499552354	0.893865578932007	0.96765306078756	0.133214922677117	0.127018192848072
CHCHD6	0.4892067032182	0.167180386484149	0.00343107464658766	22.545895523152	0.713895131623607	0.264734437764511	2.69664626050139	0.00700416310042211	0.151181182537422	2.59296970300586	2.67169034731641
MGLL	-0.353909534671246	0.20116694783447	0.0785295005517449	41.9330730985464	-0.548264598994993	0.311155572822391	-1.76202725222583	0.0780646931480338	0.400664282856412	-1.72791012759292	-1.73880138300216
KBTBD12	-0.452294605279651	0.140425843558298	0.00127798235766984	104.597459114347	-0.67267861671936	0.2171260166553	-3.09810232362562	0.00194764169087287	0.0936863031220169	-2.23212300847404	-2.17355380220673
SEC61A1	0.141805358669472	0.0700707770411235	0.0429964340924048	32.4169565505019	0.185334321562377	0.141545765960286	1.30935969935248	0.190412536007519	0.569714016475033	0.812575262328126	0.82468713116802
EEFSEC	0.085730228380123	0.055434572566801	0.121980978650992	73.8753323452703	0.0711553077621968	0.099202951832321	0.717270065536638	0.473207473959235	0.78376024155757	0.525196264537766	0.42569991590105
RAB7A	0.0699541994936673	0.0385069504613741	0.0692685420683664	172.537938562599	0.0692521421605049	0.0719084117379813	0.963060377593163	0.335517224315985	0.698981894817831	0.444345817162835	0.419049492864994
RAB43	0.320209035018055	0.0744120015895329	1.68355802468242e-05	23.7926300007475	0.453951565122874	0.136158491149269	3.33399379863289	0.000856085663925925	0.0613138929299674	1.72687487155987	1.7633433904387
CNBP	-0.00364604047408725	0.0799459438167666	0.963624030012632	39.6198623417021	-0.0163049324217752	0.141557545376744	-0.115182361903641	0.908300578782888	0.971945628573842	0.0671525214910699	0.120078799408903
ENSG00000290993	-0.0759642228541811	0.0530047812584805	0.151812707891373	55.874147063141	-0.125754662472493	0.103641260364302	-1.21336485131946	0.224990358427214	0.606897954442412	-0.303470367250737	-0.262382403847596
MBD4	-0.114695885909069	0.0632962939702379	0.069978870383787	49.8640389256595	-0.199021494974585	0.122584664292139	-1.62354317421211	0.104473341833061	0.457688124972086	-0.501965965103709	-0.51840606790376
PLXND1	-0.0495417089090746	0.0880027214565678	0.573464467839054	59.3675707228673	-0.0950313030551463	0.147613885730295	-0.643782951617289	0.519716190405141	0.810988577905046	-0.168057831649571	-0.155022678013689
TMCC1	-0.00623602030033837	0.0557046704712165	0.910864724810829	166.076911667038	-0.033104145252509	0.0953266480562945	-0.347270631323988	0.728388012280502	0.913812246039364	0.0538791540833678	0.0613756198759136
ATP2C1	-0.468908695316914	0.103844637525004	6.3172614787106e-06	249.131181234425	-0.707360354856073	0.170495242961101	-4.14885683946887	3.34139681119424e-05	0.014358893387741	-2.31726842890321	-2.29474568904508
NUDT16-DT	0.129178302448782	0.0895515071030189	0.149160573739555	48.8575756314198	0.156619113258097	0.151779528507292	1.0318856225105	0.302125702008791	0.675886508942525	0.747862960403544	0.724344689804969
MRPL3	0.141580493168279	0.0678983939105663	0.037052804059196	38.9256739459089	0.168784110762614	0.132711542145783	1.27181184118263	0.203439980727658	0.587453139217862	0.811422850875184	0.7668540644835
ACP3	0.208744166740126	0.1091955747546	0.0559205769954423	28.9280326608153	0.226676393199861	0.203585753708533	1.11341972152131	0.265528208827195	0.64225642419104	1.15562943763478	0.969152891442274
DNAJC13	0.0490865423617032	0.0460354305744879	0.286298231805215	135.641840404533	0.0228665014877368	0.0918389421904091	0.248984809083796	0.803372532053488	0.94513268875712	0.33740132391115	0.256959481886349
ACAD11	0.152366617211627	0.115896925063719	0.188619653207287	21.1086916374903	0.190763031926371	0.216875576419754	0.879596656643147	0.379077850697208	0.726745055804499	0.866700573844805	0.8436572199657
NPHP3	-0.0949128611560886	0.107823312947757	0.378716910709343	42.0967226093822	-0.191614345110077	0.200636869116239	-0.955030578148951	0.339562233695595	0.700826487142588	-0.400580095870101	-0.492522518912199
CDV3	0.129418567429872	0.0733047510143584	0.0774819933201561	28.350884223069	0.148923829496678	0.148599125378789	1.00218510113745	0.316254202180869	0.688454163702113	0.749094292530881	0.6974542855488
TOPBP1	0.074864534915949	0.0648763273471493	0.248517527728337	31.8608686758255	0.0763429317849088	0.125560616111533	0.608016543317175	0.543176501815543	0.823211068958664	0.46951075686406	0.443827552441126
RYK	0.0872759125139787	0.0714180858292236	0.221691680688575	64.1939102330217	0.130174993277074	0.131680354099792	0.988568068236082	0.322874515723158	0.691981234283767	0.533117729097827	0.631938340859982
MSL2	-0.076968666597092	0.0576663727961481	0.181966838456717	43.879364487254	-0.125410089691805	0.118152548811388	-1.06142517409423	0.288496721385226	0.663798576229099	-0.308618033153341	-0.261178328513193
STAG1	0.0859141410471185	0.0264305796386607	0.00115178634638231	443.116760827528	0.115395756796819	0.0491639954634033	2.34715986178783	0.0189171364381801	0.224113543717488	0.526138797130189	0.580293767914654
NCK1-DT	-0.146062345146745	0.0886194888489699	0.0993123229000825	47.2604637965978	-0.2739148055318	0.160295183763617	-1.7088149444074	0.0874852336089792	0.420266970802484	-0.662715687368153	-0.780113297864966
NCK1	-0.0154168006977755	0.0525310666169071	0.7691555279463	85.0372637862337	-0.0581853679385093	0.101374568551828	-0.573964148698321	0.565992062047937	0.834772067800498	0.00682864424175281	-0.0262682199324334
ARMC8	-0.0261855281766678	0.0420226447646321	0.5331997607568	69.1132153448161	-0.0351835081999379	0.0880350895685936	-0.399653233413527	0.689411942047319	0.897192146654546	-0.0483599232103923	0.0541094927277507
PIK3CB	0.138407047812877	0.0748035678907513	0.0642741623402828	55.0612692136866	0.180367126244022	0.136429870557376	1.32205011635021	0.186151463068087	0.565512831569952	0.795159285528622	0.807329760826517
COPB2	-0.117589582695472	0.122649818776794	0.337688528393018	22.9719430240094	-0.215224097413745	0.215663789717641	-0.997961214052338	0.31829816667517	0.688454163702113	-0.516795849191263	-0.575024451721577
SLC25A36	-0.000888704384249771	0.140942484546621	0.994969020086966	27.6751715295692	-0.0271295776626084	0.254580713952622	-0.106565722286635	0.915133513339716	0.973205213174928	0.081283571708517	0.0822531524957913
ZBTB38	-0.279000261994681	0.0982216483088742	0.00450404719649622	40.3250455577473	-0.399609150479413	0.193358207911422	-2.06667797967219	0.0387645074513683	0.301381293951674	-1.34400818040324	-1.21933969329715
RASA2	0.141659746620537	0.0713069519272981	0.0469646323805355	108.08287427264	0.189591987422168	0.130956417770624	1.44774872930815	0.147687336363018	0.519600520203853	0.811829016274422	0.839565121337985
ATP1B3	-0.0446640643213186	0.126476612335725	0.723982814178657	56.5594109209988	-0.0948249395230911	0.216098394763848	-0.438804460471424	0.660803228034058	0.888420927492096	-0.143060428951193	-0.154301561161765
XRN1	-0.0835352479034261	0.0533263907865583	0.117233991719649	98.2198662927189	-0.145323021628006	0.112026062939779	-1.29722510828686	0.194553743988829	0.576586550366894	-0.342271054465743	-0.330762089982088
ATR	-0.0408519875042057	0.0397365948191923	0.30391706142557	106.909497776853	-0.089276122822022	0.0787072176077922	-1.13428127096165	0.256676582810791	0.634517733190732	-0.123523946208328	-0.134911772706762
U2SURP	-0.095586273370618	0.0734628499355309	0.193206714521757	74.0275254642531	-0.170338520416273	0.131254016918344	-1.29777757980728	0.19436377598208	0.576384924132553	-0.404031260875205	-0.418176264162223
SLC9A9	0.0737439921147555	0.0633749566371839	0.244580441206644	1031.46709375314	0.0745690162717914	0.10668808208138	0.698944200861269	0.484586902902648	0.79260978893454	0.463768095803327	0.437628780993193
PLSCR1	-0.0884342852967533	0.0712483773541161	0.214527731476288	112.704665266414	-0.160823399343793	0.126829622811805	-1.26802710422336	0.204788271463132	0.588999654558438	-0.367378092986512	-0.384926619299458
HPS3	-0.134252365363395	0.0728641210376672	0.0654016005655071	81.5637733989664	-0.228635986089204	0.134052675071812	-1.70556824745738	0.0880884954608791	0.421878741685487	-0.602190814103469	-0.621890963666204
ANKUB1	-0.0735389566074489	0.118890528810288	0.536217172475445	32.9090842780793	-0.146772484351414	0.21823098699408	-0.672555654781489	0.501230021781778	0.80234145376311	-0.291041139181818	-0.335827093404329
RNF13	-0.0638147761601582	0.0485889627353727	0.189061835329436	202.652157557653	-0.11905214250206	0.0891199901600513	-1.33586350591213	0.18159389111532	0.559579089505944	-0.24120576266365	-0.238961113986449
TSC22D2	0.0379876422369177	0.0384297630426188	0.322910108522849	110.644654400258	-0.018440723662881	0.0781966900494649	-0.235824862295527	0.813568574867871	0.948373096844494	0.280520657241669	0.112615489196996
EIF2A	0.119380958462039	0.0809181809855423	0.14012404891078	28.1026101128065	0.113525622328351	0.167488065627219	0.677813203604771	0.497890138272536	0.800172890382158	0.697652628632772	0.573758768890625
SELENOT	0.304274194627063	0.128922762608891	0.0182686408153785	22.0100863817616	0.471973047632598	0.225020709300752	2.09746493600187	0.0359524379937237	0.290557523115801	1.6452105323442	1.82631766988134
P2RY13	-0.279332978364375	0.0909578491808354	0.00213331968597711	42.0169390252485	-0.456062683930343	0.174073990779479	-2.61993582090097	0.00879463164545316	0.165995502775696	-1.34571331593084	-1.41661095492309
P2RY12	-0.16162042822003	0.0814042997247985	0.0470995332065098	365.54442973947	-0.247729960731068	0.136573922867945	-1.81388917832141	0.0696947891270234	0.379547544013179	-0.742449185945311	-0.688612960267679
MBNL1	-0.0522903181396066	0.0303667027606773	0.085076343212436	800.565465579906	-0.0992079823559611	0.0576957162640991	-1.71950343595427	0.0855227425480503	0.415537068477273	-0.18214415765384	-0.169617668702711
DHX36	0.0838251623692763	0.0534805730284051	0.11702248103099	65.608593149608	0.104251323733349	0.104205351821832	1.00044116651126	0.317097056196439	0.688454163702113	0.515433006599771	0.541350654239627
SLC33A1	0.20795104934985	0.0675388692840374	0.00207708337777469	27.2116205879551	0.238669596734842	0.139595792315161	1.70971913104663	0.0873178233219282	0.41988947186445	1.15156479650828	1.01106194916917
GMPS	0.163496397169772	0.0841481997737318	0.0520212629737586	27.6160467364885	0.224695923402914	0.16389254006188	1.37099542979856	0.170376380718258	0.547125782374461	0.923739496331379	0.962232336579299
SSR3	0.115201039886004	0.100789431170438	0.253043863680965	21.871512897244	0.135378950567508	0.183784914146852	0.736616229879099	0.461355762332748	0.776095618699964	0.676230996529057	0.650123052380718
CCNL1	-0.062763183566382	0.0515090585017645	0.223038479747691	95.4343380387555	-0.125777584933276	0.100837239238953	-1.24733269060671	0.212275535554623	0.593743465424084	-0.235816463983045	-0.262462504108501
RSRC1	0.0644453083956193	0.0334085917045312	0.0537303605875552	160.572874878735	0.04580067455349	0.0719993503444878	0.636126219672154	0.524694157146914	0.815328494685557	0.416113344148074	0.33710067019587
GFM1	0.174072400512896	0.106634850673568	0.102591951649677	26.9323904971515	0.224326136213627	0.206777897760641	1.08486515552692	0.27798138269678	0.654065702343294	0.977940373363524	0.960940152000152
MFSD1	-0.117360954435088	0.0776049607389681	0.130460928428742	88.584022262493	-0.204680965818082	0.136074918551023	-1.50417849224238	0.132535414085922	0.500795285678779	-0.515624154003098	-0.538182526261364
IQCJ	-1.20670010084258	0.620187410292852	0.0516905043669115	36.8111655887677	-1.36579910685211	0.697648831753468	-1.95771718476088	0.0502632076300108	0.335268672088431	-6.09836984773628	-4.59559446448218
KPNA4	-0.0463245973283626	0.0580157781103473	0.424590406773856	71.2743272110552	-0.0743585587391734	0.108738280173621	-0.683830557375434	0.494082168377454	0.798470567494094	-0.151570481605547	-0.0827838277028005
PPM1L	-0.250555768065261	0.133601307516038	0.0607378427840486	48.2288295047393	-0.416087447386826	0.229791018147614	-1.81072110973258	0.0701840334674622	0.380712064649638	-1.19823321535348	-1.2769214640325
NMD3	-0.0858378778493831	0.190753232364707	0.652714510600563	20.8451287200688	-0.164152011136197	0.307792762882325	-0.533319918243027	0.593812141929372	0.854170143087324	-0.354071784713477	-0.396558122371295
PDCD10	0.0736872224012147	0.0654362958216587	0.260127012159881	27.7426774813569	0.153775589028843	0.144564300459096	1.06371758823233	0.287456654341046	0.663156469043495	0.463477157141249	0.714408277008833
GOLIM4	0.12676666366795	0.0708673568711096	0.0736489958275381	35.6071831219088	0.17640197512497	0.139422682412271	1.26523153960955	0.205788339484753	0.590017401226424	0.735503571628312	0.793473934344497
SEC62	0.0308327231642959	0.135831494044455	0.82042961558877	27.7361519751162	0.0520284484363213	0.237741719580887	0.218844418758483	0.826771244270508	0.950866301968781	0.24385246830031	0.358863007039764
GPR160	0.162856488581128	0.10448932801368	0.119092393262327	24.4240504692468	0.22148179870971	0.188684457659174	1.17382110565662	0.240466688371612	0.623455564776667	0.920460033797221	0.951000897296539
PHC3	0.0197500885450574	0.041694081620086	0.635720660013574	140.094626046016	0.0148251121764525	0.0830810718271328	0.178441513216141	0.858376249590444	0.95741862442704	0.187055160593324	0.228859646186228
PLD1	-0.199290192710295	0.0996516484491344	0.0455144653838086	122.611493327858	-0.328903557814571	0.163526438618914	-2.01131731720187	0.0442919505007297	0.320548260422621	-0.93550266812808	-0.972266027286016
TNFSF10	-0.209260489953951	0.090426347563202	0.0206592786108098	22.8209734995284	-0.361159739833599	0.179231916360375	-2.01504144556167	0.0439003066405791	0.318766128248875	-0.986599366696034	-1.0849820493515
NCEH1	-0.177856998022049	0.233840541386841	0.446901430743101	21.8122494717362	-0.24140272501841	0.352272862852483	-0.685271987923461	0.493172304762612	0.797764357635943	-0.825659855865834	-0.666503063945145
NAALADL2	0.0933296062123627	0.140761459342937	0.507308902694166	184.58627049986	0.0986161575762344	0.218253206342921	0.451842881159272	0.651382175473719	0.884285911391232	0.564142256709167	0.521659126192899
TBL1XR1	0.108120290776866	0.0467856695610649	0.0208344978544382	303.318638053474	0.121670599366787	0.0892618045599242	1.36307572949756	0.172858644959499	0.549938595814169	0.639942920654974	0.602220581607508
LINC00578	-0.18286687332344	0.334457110716342	0.584545468921682	61.7787327360264	0.158720279740426	0.441867344990706	0.359203461264521	0.719442887475905	0.909047805506041	-0.85133492671702	0.731687007238748
KCNMB2-AS1	-0.17073277680589	0.171691515362721	0.32002041900788	106.068927043339	-0.293232584890824	0.258512358150767	-1.13430780249124	0.256665457414816	0.634517733190732	-0.789148990129595	-0.847617357806205
ZMAT3	-0.144891114090751	0.100750968817494	0.15040245623549	145.265469805446	-0.238270247814898	0.161777834413832	-1.4728238184064	0.140798548103734	0.509613121658769	-0.656713254465802	-0.655556933700022
PIK3CA	-0.193090778085085	0.082203422529246	0.0188270198171204	70.1479356040551	-0.291385335515306	0.147036183717463	-1.98172536955405	0.0475099861953644	0.33062393736539	-0.903731336475582	-0.8411623284649
TTC14	-0.308137862515504	0.0833975904968982	0.000220055311214408	79.7924430442048	-0.480091367857985	0.141861387545296	-3.38422862038265	0.000713785417913475	0.0570133123668293	-1.49333524201651	-1.50057680265407
FXR1	-0.109298720240559	0.102324686424476	0.285450181779322	62.6026833457382	-0.162417127716613	0.18519790176901	-0.876992267003055	0.380490838323249	0.727263814585953	-0.474306072871241	-0.390495744694745
ATP11B	0.0274770344381258	0.0498373323786006	0.581404479031929	74.4670748923034	0.0224968685383875	0.102567502604964	0.219337197133808	0.826387388157493	0.950866301968781	0.226654925324537	0.255667836283332
DCUN1D1	-0.0833419768372698	0.096516364079746	0.38786207020742	40.045673754054	-0.161661468185219	0.172314716417017	-0.938175633205834	0.348154158442796	0.70490134525933	-0.341280561086463	-0.387855167568649
MCCC1	-0.00903423778794725	0.0741252721793612	0.902995661984744	63.0786431448656	-0.054995202682781	0.136390810590335	-0.403217800706276	0.686788005639239	0.896391522693369	0.0395385911093886	-0.0151205045225592
MCF2L2	-0.285574160324992	0.30040156095598	0.341786445198015	21.634713376252	-0.495595278253463	0.464033321986243	-1.06801657288774	0.285513036109899	0.660283816874506	-1.37769870067474	-1.5547536765695
B3GNT5	-0.138236998608938	0.0820827651199692	0.0921590160937566	126.921102531696	-0.216575661592127	0.14895176480751	-1.45399862748862	0.145946686717557	0.517935426511932	-0.622611629940318	-0.579747358408533
KLHL6	-0.183846115827928	0.0864423971490958	0.0334362950854525	80.6744636930797	-0.279322326984671	0.146702910151146	-1.90399990495683	0.0569101965608552	0.345099420596673	-0.856353438989417	-0.799009344118734
KLHL24	-0.376095093957465	0.138346017026727	0.00655765829158891	42.313521453265	-0.530549148109309	0.25492887973614	-2.08116533779321	0.0374187750407815	0.297687679167819	-1.84160872731428	-1.6768965006527
YEATS2	-0.0441746544751734	0.122451195266479	0.718283988044092	47.1037575474938	-0.0901982835299545	0.211947725504084	-0.425568537314718	0.670422270372964	0.892939988009888	-0.14055225624846	-0.138134171645419
PARL	0.0375611270605899	0.0483838500582744	0.437562792790582	58.1694988069468	0.0506697799248558	0.0869248591881974	0.58291471965635	0.559950711055712	0.831143600701049	0.278334812941656	0.354115274966958
ABCC5	0.144555353825569	0.134752249037898	0.283383704088641	50.4445517435225	0.188853617130361	0.222797214391871	0.847648017709021	0.396634024066304	0.737564528623689	0.826668691051508	0.836984959741218
EIF4G1	0.312750261995205	0.120538116950554	0.00946963436559963	23.039085476773	0.416755728183994	0.213906131587879	1.94831127602707	0.051377728734482	0.335548781892877	1.68864946387929	1.63336623521698
VPS8	0.00274891766401204	0.0563109338632108	0.961065321017706	154.222696484687	-0.0150859189687063	0.100309913652074	-0.150393100935488	0.880454484023037	0.965415993035699	0.0999259925673794	0.12433852076071
TRA2B	-0.156235000860281	0.0470753538404368	0.000903961011614777	105.344533426331	-0.250422577629348	0.0947640530446781	-2.64259040831952	0.00822744968534561	0.163062044572193	-0.714849451279846	-0.698022042394679
ETV5	0.0736788314526673	0.0905523987765289	0.415839966057472	135.387052386937	0.0618844689793787	0.151526569070275	0.40840671942277	0.682975101078055	0.896324345722192	0.463434154434495	0.393303891219851
EIF4A2	0.334976980699191	0.156708612954871	0.0325509584684468	39.3874964410873	0.465332506153465	0.251126482996709	1.85298061996736	0.0638851364716275	0.365339727492517	1.80255900117969	1.80311295769788
ST6GAL1	0.0306341521919653	0.0530394290880572	0.563552312598652	1528.11413411989	0.0193688395395241	0.0905012638433147	0.214017337625886	0.830533536939871	0.951767320791398	0.242834813473221	0.244737249847238
BCL6	0.0640268206258913	0.140142406294794	0.647764696117904	90.4360678153985	0.0612787035718618	0.229185889762432	0.26737555106635	0.789180021828842	0.941799358681792	0.413968639441524	0.391187104211398
LPP	0.0948228040870087	0.0332543039569931	0.00435210749844235	614.080137464988	0.104471929418009	0.0681629048063552	1.53268012439911	0.12535468868314	0.491336329523386	0.571794734848838	0.542121538878274
TPRG1	0.660827719356778	0.20348033985744	0.00116372774554613	90.0256427225757	0.869092178986618	0.313414959654014	2.7729760568737	0.00555462074573264	0.14116501217784	3.47250890983736	3.21401100401249
P3H2	0.186222218502625	0.112810757363345	0.0987898856598579	119.889972741337	0.222945128226962	0.183356737455174	1.21590911422857	0.224019545742998	0.606842631935331	1.04020688080108	0.956114356851622
IL1RAP	-0.0763138707276672	0.0969572851250205	0.43123062467645	109.563443068066	-0.123435387054045	0.167425999372933	-0.737253398614031	0.460968265881802	0.775996080065271	-0.305262274910041	-0.254277926414792
CCDC50	-0.231084273842423	0.0387692558273462	2.51462362455107e-09	98.8042529311688	-0.354877942142884	0.0902486695209197	-3.9322235333411	8.4163748095629e-05	0.0234024727792964	-1.09844390650362	-1.06303093168048
MB21D2	0.253957360207953	0.182183929188718	0.163329269139143	45.3018217771669	0.287896624038857	0.300334014393784	0.95858813934202	0.337766269955763	0.700826487142588	1.38734218014005	1.18308090332017
OPA1	0.147990621421718	0.0664320743305827	0.0259006380850172	61.4347198009827	0.189895990896071	0.124679573041931	1.52307219428965	0.127740644513034	0.494054140370227	0.844274067157262	0.840627431262086
ATP13A3	-0.0107932255971743	0.0965073336606592	0.910951541248386	121.293627437828	-0.0588565053730073	0.160651325697392	-0.366361778326506	0.714095136550128	0.906688894660115	0.0305239682073508	-0.0286134429917287
XXYLT1	0.335727259534098	0.0999816813556665	0.000785405106239118	32.8836130388241	0.494202227547055	0.181383678195644	2.72462347474285	0.00643748544465998	0.149166635769156	1.80640409932795	1.90399532969419
ACAP2	0.0843755164295893	0.0231691457981255	0.000270823689179788	302.05493688275	0.0941624443320538	0.063595319004822	1.48065055424778	0.138699716423954	0.506662414745956	0.51825351183028	0.506096067923688
PPP1R2	-0.0434880507246825	0.0711817210991224	0.541236604971404	29.5870432996371	-0.160568024773311	0.142946564039597	-1.12327306257485	0.261321540655893	0.639041346446148	-0.137033486043611	-0.384034238245046
TNK2	-0.166661774425772	0.0842665893042395	0.0479521921238985	49.8811657945446	-0.277093975809269	0.155812130874043	-1.77838512479666	0.0753406240771506	0.395215344061342	-0.768285541788705	-0.791222592416126
SDHAP1	-0.0922325870377128	0.0991688851460266	0.352342245187529	31.3344178339358	-0.170525757392363	0.17650620826995	-0.966117617412978	0.333985329911385	0.698330255066808	-0.386843979949055	-0.418830545165348
TFRC	0.426757809276553	0.146305888173544	0.00353543319655047	47.7850223859698	0.512689350264579	0.248056280814868	2.06682672408209	0.0387504843583555	0.301381293951674	2.27292585359414	1.96859674256217
PCYT1A	0.0936763682500633	0.0606668254233934	0.122561221786341	43.666875303779	0.117659328157826	0.120545292068358	0.976059090645407	0.329035182584184	0.694873183987522	0.565919374771166	0.58820359305526
UBXN7	-0.0241439483036701	0.0651772436868245	0.711058216132508	45.0499425983892	-0.000528292073230981	0.158229541802133	-0.00333877016399133	0.997336051783426	0.997758204609578	-0.0378970464451735	0.175208701038201
RNF168	0.16566514821061	0.0679290636012228	0.0147362727774368	31.2099584204838	0.266129944889262	0.164348897058497	1.6192986363306	0.105383023957933	0.459968194135873	0.93485411162263	1.10701940646135
PIGX	0.217588803027185	0.103874629225293	0.0361954281366605	40.5919450268935	0.302851125576295	0.182626660492026	1.65830730716077	0.0972554548836376	0.439929698789431	1.2009572451473	1.23533792258792
PAK2	0.0745443134605485	0.033877010853055	0.0277757265970928	122.239110323692	0.0659895820529726	0.0729692516109584	0.904347798505616	0.365811008871984	0.718399933085945	0.467869656425254	0.407648800840945
SENP5	0.0688193387592806	0.0640531993152601	0.28263937598609	62.0630945353252	0.0927541226814484	0.130857622653682	0.708817115888805	0.47843797489101	0.788280344130291	0.438529778237971	0.501174827891272
DLG1	-0.0116101686200036	0.0703621545507413	0.868939360755779	83.4675440920358	-0.0416960821372004	0.135232166809017	-0.308329616548156	0.75783153232276	0.926615900318387	0.026337223282442	0.031351950400436
RUBCN	-0.0269330824237147	0.0892516057353877	0.762830601946071	48.9505586946123	-0.0726291146435426	0.161597926726054	-0.449443356823913	0.653111860575645	0.884636249892182	-0.0521910581395797	-0.0767404572031815
LRCH3	-0.0925725306811349	0.0413823565376502	0.0252860255787968	92.6573875086323	-0.163462884151118	0.10228660810149	-1.59808685794848	0.110023648001719	0.468004311553715	-0.388586154475405	-0.394150036615506
IQCG	0.0504369003722029	0.0768991600809626	0.511899000773291	27.4651261379095	0.0298645364639961	0.145641752352687	0.205054772972492	0.837529331474593	0.953824937699052	0.344321763145319	0.281413419563591
ZNF718	0.123948998348668	0.139556036115318	0.374451187386126	59.6877316380832	0.146461775335617	0.228391376227087	0.641275418341503	0.521343757187588	0.811723300469608	0.7210633406135	0.688850881990967
ZNF141	0.0229894086749121	0.0605257601031181	0.70407272503605	33.1382612393634	-0.0205206731869966	0.138957163495192	-0.147676252672692	0.882598273744537	0.966284676885733	0.203656327057606	0.105347312314902
ZNF721	-0.241577952840881	0.153122555746941	0.114639805077347	46.4994965990064	-0.370696985197501	0.257466380313235	-1.43978792394762	0.149927408772894	0.521620712849873	-1.15222288014398	-1.11830900535167
PIGG	-0.102921448559711	0.0709380917945815	0.146818028760425	24.6332959562132	-0.154404669292318	0.130812932017716	-1.18034713319786	0.237862179204862	0.619831599284114	-0.441623242981729	-0.362497005103716
PCGF3-AS1	0.261011125105234	0.100039772261525	0.00907877230051333	61.6849769683338	0.352406132096556	0.169394030878918	2.08039285840275	0.0374895137708835	0.297687679167819	1.42349196483729	1.40850296751165
GAK	-0.0420554395028728	0.0469610361500342	0.37049902578346	128.633052716543	-0.0819249221613824	0.0878448991972993	-0.932608756000497	0.351022010846844	0.705119104803757	-0.129691507968438	-0.109223732647226
MAEA	0.164550630574398	0.124163277925175	0.185079577374386	25.6392956833193	0.227712754606404	0.23244792429965	0.979629116037441	0.327269227289796	0.694491005313238	0.929142328882911	0.972774353371612
UVSSA	-0.355401862459793	0.143236674784668	0.0130933122417185	30.0273700587265	-0.566656279863598	0.244937360887444	-2.31347426056409	0.0206965783339216	0.231283039679545	-1.73555814663513	-1.80306928381523
MXD4	-0.170760059798177	0.0773808888470121	0.0273317256922292	67.145825452697	-0.277360429720704	0.142542356620776	-1.94581060883258	0.0516774938053764	0.335548781892877	-0.789288812523937	-0.792153689126299
RNF4	0.119106435890661	0.0608273732113675	0.0502175923741199	33.8758288956902	0.169189669325988	0.120755081558443	1.40109771897346	0.161184853631884	0.536563945857688	0.696245730048204	0.768271248574015
FAM193A	0.029386521787659	0.0372822905240988	0.430569997195764	140.495944378679	0.0203681341740684	0.0723287381673435	0.281604998098316	0.778246407326217	0.937611552358896	0.236440842146677	0.24822918562596
SH3BP2	0.10352141980017	0.0607262200662219	0.0882459883167854	63.9097000269969	0.11398887841843	0.113673022514891	1.0027786355685	0.315967679148494	0.688454163702113	0.616374202661269	0.575377571253548
ADD1	-0.0296391164149336	0.074105823644541	0.689188451597844	76.0270386144479	-0.0848616844796857	0.138269055797775	-0.61374314006888	0.539385076126897	0.821415352722888	-0.0660591906320124	-0.119485956678443
HTT	0.239558169791179	0.0489875184663621	1.00739770302195e-06	100.638056784299	0.323203949243812	0.0951832054981313	3.39559849400278	0.000684787307582283	0.0567892912796746	1.31354788149798	1.30645884199027
RGS12	-0.0339055277070723	0.0494289594408667	0.492748045444601	151.81309561461	-0.0692912526627525	0.0886908495662311	-0.7812672107849	0.43464535086336	0.76066959405076	-0.0879240885817755	-0.0650766302674223
STX18	0.170806894573474	0.0496040619789242	0.000574437533381497	68.379165746889	0.178039346928393	0.102977354281976	1.72891747093132	0.083823866732922	0.412315731578067	0.961205007448058	0.799195567370227
CYTL1	-0.174076787586073	0.114018651753665	0.126825783095601	21.8228564068088	-0.282158086520203	0.22270508334041	-1.26695844696512	0.205170148226929	0.589567957853308	-0.806286684891077	-0.808918623964403
STK32B	-0.0978006833644433	0.0949662730998749	0.30308207139207	111.134862199889	-0.168709814999032	0.161315529824536	-1.04583740438715	0.295636108462449	0.668966914649112	-0.415379873378444	-0.412484914961638
KIAA0232	0.0538017847144488	0.0653271849146409	0.410181534813135	94.9521369609106	0.0593865494513772	0.120087183290156	0.494528623490873	0.620932896623593	0.867645025461306	0.361566432662186	0.384575159701969
TBC1D14	0.167224069945113	0.0783807414574702	0.0328850301138641	350.376966751989	0.194534130881979	0.132122443565513	1.47237763420202	0.140918929389691	0.509658591602962	0.942843417458988	0.856834950449759
SH3TC1	0.144641277879078	0.0564912875323661	0.0104546500316743	173.74700506178	0.186986293968993	0.105137606307152	1.77849107029054	0.0753232372585379	0.395215344061342	0.827109042563063	0.830459784550428
SLC2A9	-0.0810031692783502	0.0978728941401099	0.407876450253448	91.6731543619159	-0.158314596298416	0.160630474360561	-0.985582573472667	0.324337992964659	0.69370242338674	-0.329294424472269	-0.376159856411841
WDR1	0.117517165279264	0.0620132501852498	0.0580880090721395	30.7098903231872	0.134791346869799	0.131601360448315	1.0242397678156	0.305722039501328	0.678473277334637	0.688100889489399	0.648069729662064
ENSG00000287778	-0.227356713234807	0.0914348728278899	0.0128991098058393	69.8709069394517	-0.34480195437184	0.15593013426949	-2.21125926676834	0.0270178883345611	0.260854484643934	-1.07934056022351	-1.02782139388513
RAB28	0.00355119573276724	0.0672676464970999	0.957897610354016	49.3912131059124	-0.0355855027837203	0.128857089961337	-0.276162551819209	0.782423218476356	0.939663250441497	0.104037581183552	0.0527047626096886
BOD1L1	-0.100776208529743	0.057358898552787	0.0789278426267779	129.958292834044	-0.169709967397988	0.101857910193238	-1.66614421085241	0.0956846946286103	0.436694369704694	-0.430629119086683	-0.415979848112845
FBXL5	-0.0141909041913457	0.103650040295971	0.891100583272492	53.2950697905762	-0.0487171265518684	0.182597105947283	-0.266801197637455	0.789622232089296	0.941799358681792	0.0131112316846113	0.0068176085276246
TAPT1	-0.304104052931945	0.153266067315558	0.0472382585810445	58.7335076257867	-0.489330012378908	0.246306699243145	-1.98666952170821	0.0469590314569391	0.329147812467045	-1.47266240274858	-1.53286032768693
TAPT1-AS1	-0.238326338606892	0.159804077181818	0.13586547679528	58.5373730287772	-0.358383671275849	0.268209366029566	-1.33620863648864	0.18148108897791	0.559579089505944	-1.13555870772132	-1.0752813536949
LAP3	-0.0503573071879484	0.123728011426126	0.684007949387204	87.7126090117021	-0.1064283185736	0.201137758543384	-0.52913147359472	0.596714249472443	0.856276087748593	-0.172237684906672	-0.194848415973032
MED28	-0.110417542806187	0.147468674666025	0.454006377783876	22.0583654503108	-0.15502195757594	0.258649110284831	-0.599352371269423	0.548937930991198	0.826896373716317	-0.480039917910142	-0.364654057657438
LCORL	-0.121821171317475	0.0359089115973056	0.000692566033943331	132.653055604723	-0.215836463288124	0.0724841381314445	-2.97770614167642	0.00290414277032072	0.10991784523501	-0.538482284710491	-0.577164303405447
DHX15	0.264313061734166	0.0700107473251689	0.000159801586836176	54.441496071934	0.358902669948891	0.1301978563957	2.75659430872738	0.00584067670678255	0.142066067304724	1.44041403410923	1.43120447333404
CCDC149	0.235455973706908	0.0904925999261516	0.00926990892699279	38.3685128499909	0.315719461351655	0.157911460031174	1.99934483089022	0.0455710566893511	0.324015196970159	1.29252456878601	1.28030504294785
PI4K2B	-0.142406700647409	0.091966443152374	0.121510690167025	20.7110721105735	-0.206918175088138	0.180409171423824	-1.14693822633905	0.251407152515637	0.630786417166358	-0.643980903390372	-0.546000231695316
RBPJ	0.261999580516913	0.0870563214351871	0.00261642645259878	169.903038397505	0.370393373802808	0.149147298591611	2.48340652026828	0.0130132484620735	0.190779732788676	1.42855769226588	1.47135759586981
STIM2	0.027574883096904	0.0600666054775132	0.646182625717613	66.9371799197727	0.018182285104982	0.110851946293923	0.16402314720548	0.86971292175353	0.961893537933771	0.227156389152614	0.240590953309512
ARAP2	-0.0579871850530291	0.141802857759783	0.682592365376893	62.2645475063826	-0.14180615625644	0.241241867875214	-0.587817353204174	0.556654894973463	0.830034408834071	-0.211339986458457	-0.318472753488732
C4orf19	-0.295918402888447	0.141395274226788	0.0363629868483264	41.0244264796216	-0.457407859197695	0.242272760383947	-1.88798715329288	0.0590276751185656	0.35130125024366	-1.43071182869508	-1.42131153619546
TBC1D1	0.0345201054313169	0.0403487036068736	0.392249862582361	264.365814202545	0.0332818927171179	0.0785406925781819	0.423753491656418	0.671745599555919	0.892939988009888	0.262749904916124	0.293355031332934
KLF3	0.198243926924602	0.0522902810060074	0.000149909461274817	79.4398460731178	0.271141037257774	0.10102553005574	2.68388631178847	0.00727718476636551	0.152209081374379	1.10181684051421	1.12453017068162
TLR10	-0.0878170391029183	0.109004000975043	0.420455450845952	33.5089239201469	-0.180962480619084	0.191054691233627	-0.947176326582829	0.343548936400644	0.701189906030158	-0.364214772782727	-0.455300637156413
TLR1	-0.115450148131853	0.0511153036715642	0.0239069096822266	115.94403253365	-0.220710140280907	0.0996789115081593	-2.21421097944915	0.02681426893764	0.260854484643934	-0.505831477685421	-0.594194883253194
TLR6	-0.0226139126225614	0.0547974357938887	0.679839651490354	53.8865537823756	-0.0868039749861303	0.110528061724647	-0.785356891559184	0.432244348239603	0.759560979229964	-0.0300557785185249	-0.126273097805463
FAM114A1	0.101825876592621	0.0747818716530709	0.173311994340356	49.300980402868	0.122409748614133	0.131491489506596	0.930932861689059	0.35188829452762	0.705119104803757	0.60768472650345	0.604803465186981
TMEM156	-0.0437572106487341	0.081340589452858	0.590611223847888	178.680110167824	-0.0895535434560075	0.137097113734458	-0.653212463899588	0.513619316058785	0.80714291400275	-0.138412901638727	-0.135881191538888
KLHL5	0.0198519408423992	0.0433662810883793	0.64711506752491	217.152896936443	0.00141479630410715	0.0784003954323765	0.0180457802069055	0.985602332023378	0.993589725629027	0.187577142637444	0.181998630245757
RFC1	0.0544388235160483	0.0838155170177665	0.516010272351985	37.1556926484263	0.0378435230899548	0.165616495795539	0.228500928655527	0.819256834254847	0.949268806432962	0.364831187847107	0.309295195282156
RPL9	-0.22708317175493	0.227854264287331	0.318951008460555	21.4606819876885	-0.346745010293352	0.364267592254785	-0.951896401617917	0.341149524659653	0.700826487142588	-1.07793868962713	-1.03461120967903
SMIM14	-0.241059914554243	0.124091351112826	0.0520644524639765	29.7077905324608	-0.378194561638669	0.238540892360823	-1.58544959690434	0.112864220124843	0.471972437016793	-1.14956798976988	-1.14450854102771
UBE2K	0.023188346516794	0.0374903482857643	0.536235847294836	194.878789252989	0.00127143783149444	0.073183929533927	0.0173731834241699	0.986138902454108	0.993608290589016	0.204675862051597	0.181497678311868
PDS5A	0.0115416815324913	0.0347912935622861	0.740085207325765	171.375980401176	0.00610896745347218	0.0735908136287523	0.0830126363908738	0.933841491908265	0.980910438767958	0.144987959526568	0.19840194476509
N4BP2	-0.00244011218168218	0.0806852658800117	0.975873772252903	29.781200820443	-0.0568175873904083	0.165146892721384	-0.344042727381279	0.730814153422042	0.91414620355279	0.0733327739896402	-0.0214886467532657
RHOH	-0.133180463135112	0.135249123019566	0.324769085202927	43.2924252937468	-0.193728357668631	0.220739584604973	-0.877633062576067	0.380142880813217	0.727263814585953	-0.596697430735409	-0.499909725682553
RBM47	0.0258690043799463	0.0487707112728204	0.59582014111601	507.221300377249	-0.0115495261405059	0.0821404210650384	-0.140607096856261	0.888180341461633	0.966309573428144	0.218413944623255	0.136696094010406
SLC30A9	-0.131928901675996	0.072905453874745	0.0703595591506926	43.3960867028002	-0.231724963731073	0.145791499598313	-1.58942712277139	0.111963995208007	0.470866374864992	-0.590283313176736	-0.632685089016667
ATP10D	-0.0826609035140357	0.0412752458881008	0.0452121826865302	85.7192451876069	-0.156373123723085	0.0860126075181072	-1.81802561549091	0.0690602177583742	0.37783292748129	-0.33779013372512	-0.3693755734638
TEC	0.209273825549479	0.089507794121755	0.0193845806457238	21.2860099099716	0.256699570964591	0.16386225164569	1.56655708307754	0.117218255987511	0.47848937482985	1.15834388193508	1.07406590208343
SLAIN2	-0.0170067852966425	0.0538414934730853	0.752102977453445	49.5197787648107	-0.0550143751636555	0.105744448464558	-0.520257809865964	0.602883897524073	0.860860787482021	-0.00131985542586698	-0.0151875008513878
FRYL	-0.0379512502940685	0.0589703457672063	0.519857555434752	149.40258778177	-0.0805548513446881	0.111089374973195	-0.725135516912624	0.468368897281253	0.780394704775637	-0.108657980708097	-0.104436156352093
OCIAD1	-0.0886147542932188	0.116546239288887	0.447051446031254	25.5378424384577	-0.119886485791771	0.216671313505523	-0.553310375296706	0.580050897731088	0.842850563120379	-0.3683029771387	-0.241876643685462
DCUN1D4	-0.000702483699063047	0.134487773466176	0.99583234717562	23.5372841674909	0.00741594003510697	0.260821812124125	0.0284329748908336	0.977316824666672	0.989521401584651	0.0822379326453646	0.202969030549255
SCFD2	0.274774914947584	0.0706952104063642	0.0001015934793759	170.178081372137	0.387853617325931	0.120600896370361	3.21600940788074	0.00129986570788261	0.0747871518070357	1.49402990403211	1.53237068145632
FIP1L1	0.0292259121232101	0.056977527815285	0.607995022943922	60.8760038436492	0.048863901579306	0.116332686697456	0.420035872689722	0.674459247984876	0.893795588792965	0.235617734930222	0.347804812577934
CHIC2	-0.0512331759004719	0.049246804565714	0.298184274893204	61.2090458209551	-0.0962441663349655	0.0964491394248249	-0.997874806441179	0.318340069960547	0.688454163702113	-0.176726417639028	-0.159260908196353
TMEM165	-0.0266488100355056	0.0495304414164845	0.5905570811078	119.603481284744	-0.0625751995047078	0.0906297718671436	-0.690448604421495	0.489912120152255	0.796381878836326	-0.050734192794792	-0.0416080500272508
CLOCK	0.195642781913728	0.0718195040669917	0.00644789626641411	61.7239445685422	0.262081011859409	0.12411916525625	2.1115273480798	0.0347270098088466	0.28683926961685	1.08848625273894	1.09287081241927
EXOC1	-0.0831081426653872	0.0927742440626685	0.370353976967442	51.6747961095007	-0.147604456980055	0.168319850739644	-0.876928397520795	0.380525530721644	0.727263814585953	-0.340082186163069	-0.338734339063859
CEP135	0.162036066027315	0.0712917933076707	0.0230347864705332	30.7885273981142	0.18403075588129	0.141108911890652	1.3041752885452	0.192173823373093	0.573488423664526	0.91625545665112	0.820131950459204
SRP72	0.152872276286425	0.136833393858177	0.263902545480858	21.1335861074442	0.209978987831191	0.244746714587844	0.857944051199206	0.390923358219637	0.732218543002152	0.869292022092702	0.910805467966639
REST	-0.0844051681798419	0.0876942824200103	0.335801816177696	21.0369343466385	-0.183409400907952	0.174458928696987	-1.05130417960155	0.293118908090077	0.667103071036011	-0.346729302104293	-0.46385115690205
POLR2B	-0.00105138697204299	0.0539888998070063	0.984462872645487	42.9777497956265	-0.00958371797702426	0.119182324335707	-0.0804122425908504	0.935909390257315	0.981189410373753	0.080449840983386	0.14356541525248
LINC02232	-0.376665360532521	0.106038160215304	0.000382070819575895	327.46219249556	-0.567104194479289	0.176498244179331	-3.21308688999242	0.00131316555954812	0.0747871518070357	-1.84453128203627	-1.80463447692072
CENPC	-0.219594014600247	0.148326458487196	0.138745806755915	27.6417633222119	-0.339101938447163	0.261977987380125	-1.29439095947834	0.195530411786612	0.577286937862347	-1.03955756654633	-1.00790325477119
UBA6	0.119334085209923	0.0619531089939279	0.0540793924054963	61.0827464664012	0.15642266866152	0.118562995419758	1.31932116009489	0.187061766596674	0.567285843903431	0.697412408268649	0.723658233687214
YTHDC1	-0.199869666398202	0.0597061227611714	0.000815271352699196	56.1588084901726	-0.324094564247933	0.116855405895572	-2.77346659116105	0.00554625349270618	0.14116501217784	-0.938472408310889	-0.955461477241928
RUFY3	0.183912939454872	0.0917929607133755	0.0451169397155396	98.7248557416809	0.25649027832075	0.150367391900465	1.70575731266612	0.0880532739195184	0.421878741685487	1.02837207462342	1.0733345497415
MOB1B	0.000130426304883208	0.0390594478024494	0.9973357293189	151.19022832384	-0.0340194448559581	0.0746609000074276	-0.455652756028573	0.648639699996038	0.883219146440935	0.0865065066272444	0.0581771963849364
ANKRD17	0.0125008273239427	0.0368777368079118	0.734624549621011	267.458573257306	-0.0118742496654889	0.0767605260548003	-0.154692135082708	0.877064030650733	0.964158528578143	0.149903478311096	0.135561379927209
RCHY1	-0.00485202155118434	0.101787364339566	0.961980669309917	26.7303340601332	-0.071976854006651	0.190347271442262	-0.37813441433272	0.705330744051039	0.902571312162768	0.0609719984766431	-0.0744611972369227
USO1	-0.00393298428218675	0.0435887451687163	0.928104958997272	66.4030738760611	-0.0425052344341558	0.0915431427026276	-0.464319152470344	0.64241910407073	0.878679139161557	0.0656819654073251	0.0285244481218291
NAAA	-0.205040159694095	0.145070531424798	0.157543269418104	23.411389121212	-0.374195788205623	0.251526325388728	-1.48770029390487	0.136829950064876	0.504914265383816	-0.964970629069152	-1.13053522471122
SDAD1	0.0522410663570759	0.0916728541345287	0.568769891623578	26.2997345332303	0.0424974922068039	0.176958120304636	0.240155648882593	0.810209594672579	0.9478088013325	0.3535679193273	0.325558027794616
NUP54	0.082303257165931	0.0736958544497132	0.264081433601202	23.1531065779208	0.100763002049281	0.164726405793904	0.611699147830309	0.540736825808407	0.822414084812207	0.507633406495187	0.529161060825223
SCARB2	0.0814246208126914	0.102458671810889	0.42678397590693	55.217620494464	0.106608166401997	0.175484225811447	0.607508543340783	0.543513474673575	0.823330697527977	0.503130489902515	0.549586406694381
CCNI	0.028834865795889	0.0855251005364983	0.736003138243958	62.3681072655068	0.0202849348063249	0.158101364943936	0.128303350281119	0.897908913879984	0.969044620070932	0.233613664657799	0.247938453704715
CCNG2	-0.515558686493684	0.18080691371273	0.00435227435836595	21.4005818368021	-0.869797259070671	0.329233129821461	-2.64188862020766	0.00824451632171653	0.163062044572193	-2.55634460477892	-2.86236530592662
CNOT6L	-0.148098643506796	0.0743272970356802	0.0463140070322983	71.003856768514	-0.228306493471089	0.13526842607489	-1.68780328193284	0.0914489973967946	0.428423598309859	-0.673151496948869	-0.620739584461066
MRPL1	0.152277806644399	0.0989013156954909	0.123634850877374	41.7182748535332	0.198559961020962	0.169787902499468	1.16945882538118	0.242218821117942	0.625665774548913	0.866245429261606	0.870902813735928
LINC01094	0.0681643652848453	0.078601217401186	0.385822751702506	140.657048804391	0.0583953775076135	0.131099762074949	0.445427028877666	0.656011182883883	0.886690023320024	0.435173109788139	0.381111607858851
BMP2K	0.0286852038458968	0.052950692662808	0.588001590741498	822.120540497402	0.0180162182211774	0.0905473238638906	0.198970189867335	0.842286063383084	0.954330380069742	0.232846663297764	0.240010649089744
RASGEF1B	-0.306785123359184	0.212663161883078	0.149136833510723	20.8196329825954	-0.49009741068107	0.364092171343456	-1.34608060610771	0.178276522450067	0.554781515221505	-1.4864025996667	-1.53554192478073
HNRNPD	0.0156254159053147	0.0496634734802259	0.753045698574603	94.0061590261832	0.0127165334868346	0.0930359812323938	0.13668403684667	0.891280547848813	0.966469475278524	0.165916657957554	0.22149142753079
HNRNPDL	-0.221941513879703	0.0868586888271648	0.0106126125188102	75.0342956038496	-0.351830889887437	0.149524516178014	-2.35299801584758	0.018622733460433	0.223587847598133	-1.05158824729129	-1.05238331042583
SEC31A	0.146656576017869	0.053449335363432	0.00607246024992036	93.4710127140675	0.192183209668168	0.101234719373326	1.89839227942587	0.057644425902905	0.34724942382748	0.837437228273666	0.848619889930386
COQ2	-0.0588423385150422	0.0834838163985264	0.480912754768542	22.2658220576765	-0.153371589616881	0.160218394800787	-0.95726579839712	0.338433113525649	0.700826487142588	-0.215722555765067	-0.358887010857548
HPSE	-0.222456709771448	0.162352115185926	0.170620938523599	33.2486965758802	-0.357055155777647	0.254921988772808	-1.40064479135954	0.161320319652548	0.536636981701334	-1.05422857069797	-1.07063898832998
HELQ	-0.0292713832817534	0.0814616035039226	0.719350205648471	27.1794283991286	-0.0990903264135388	0.160186755509859	-0.618592505342554	0.536184840400384	0.819487828080756	-0.0641745979663809	-0.169206531705952
WDFY3	0.158846816713837	0.0371446963732498	1.89911416218583e-05	430.503046468826	0.193796974797818	0.0705151571929634	2.74830238649963	0.0059904733447644	0.142066067304724	0.899910897723092	0.854259031780927
ARHGAP24	0.0142266822257032	0.0590868460244193	0.809728891897079	1702.09267766887	-0.0035014772451652	0.100663777355912	-0.0347838849001782	0.972252070842361	0.988844570559308	0.158748298634121	0.164819200965104
AFF1	-0.00119485147702094	0.0405672563325072	0.976502829897969	345.268641988957	-0.0214882732606133	0.0773583604847506	-0.277775706800938	0.781184540732119	0.938891259608626	0.0797146008609589	0.101966130029162
KLHL8	-0.0266596474347567	0.0976257585370582	0.784791678649114	59.2443948090265	-0.064250501491075	0.164525871078159	-0.390519138844447	0.696152705798243	0.898688361692034	-0.0507897332976739	-0.0474622263073302
HSD17B11	-0.0303329583545352	0.0655145748443203	0.643367537758106	48.4234108784957	-0.079754247907952	0.128935301074288	-0.618560217748283	0.536206116266156	0.819487828080756	-0.0696150557757713	-0.101638527215836
SPP1	0.0902712645196262	0.224403820908709	0.687484217372605	1011.92320642461	0.101443404662457	0.363062883394053	0.279410012155812	0.779930188350648	0.938361369111175	0.5484685852255	0.531538660130524
PKD2	0.0371231910782367	0.0576881073554036	0.519889662408555	139.908886436653	0.0277622933043775	0.107283476615234	0.258775108528084	0.79580876436822	0.943152457473818	0.276090438241935	0.274067339788036
PPM1K	-0.853336380898746	0.238775695129743	0.000351838826719106	24.3024048559859	-1.10929832029789	0.331073793230846	-3.35060745664159	0.000806345174410687	0.0595561506162393	-4.28741887590731	-3.69927795994343
HERC3	-0.0305564676599203	0.0440447036396388	0.487832531194786	113.421469110961	-0.0620705463882107	0.0993047901447612	-0.625050879194524	0.531937665496844	0.818778686031776	-0.0707605168713933	-0.0398445898700334
FAM13A	-0.13260129442229	0.0801455188407975	0.0980246119311267	232.219890199712	-0.195480838474218	0.13679775521009	-1.42897694610561	0.153010859687988	0.524893215903546	-0.593729253517035	-0.506033595675452
GPRIN3	-0.074355210380052	0.0588811022769349	0.20666012196489	158.855738919455	-0.134728842563828	0.102701584037193	-1.31184775606807	0.189571507954482	0.569714016475033	-0.295224351773619	-0.293741784216849
SNCA	-0.0375644934514895	0.128849593480567	0.770640237727526	129.659465739734	-0.088012693951174	0.207155998305593	-0.424861914069893	0.67093734009152	0.892939988009888	-0.106675893582568	-0.130496846092054
GRID2	-0.0343505440042949	0.248500411167319	0.890057589721378	842.88950621274	-0.01769977752006	0.415292730851192	-0.0426200032054069	0.966004449725159	0.987668565609859	-0.0902047491319393	0.115204651849112
SMARCAD1	-0.101043562241426	0.101427519321897	0.319145951008	40.936127539918	-0.168940455322721	0.182850314029479	-0.923927619262847	0.355524002009908	0.70896441785782	-0.43199927803812	-0.413290864649012
HPGDS	-0.16322822143539	0.135137819167118	0.227099252628716	58.5596167584777	-0.284297587954027	0.219694410222044	-1.2940592692672	0.195644949112646	0.577286937862347	-0.750688952852675	-0.816394899076
PDLIM5	0.0235313799606143	0.0718269839073845	0.743205067492014	48.1539162897278	-0.00811296296554725	0.140935675840293	-0.0575650055755988	0.954095124933609	0.983643981583679	0.206433871471905	0.148704822459098
STPG2	-0.398856146131637	0.15982744472449	0.0125764765882558	34.8841198782879	-0.645064084732588	0.272825235267293	-2.36438569951421	0.0180599992986125	0.220317294472749	-1.95825666604783	-2.07705756483701
RAP1GDS1	-0.0512584970574726	0.0466224858258489	0.27157739552658	100.582460953417	-0.111164323577264	0.0921678055347241	-1.20610795637727	0.227775867435174	0.607020347349184	-0.176856185839017	-0.211397914738273
EIF4E	0.0460385471966529	0.0987381955242738	0.64102305583732	51.1744306216585	0.0430088305934774	0.164013321205136	0.262227667103241	0.793145924241426	0.942246992683895	0.321780677266511	0.327344848964004
METAP1	-0.0304533680845715	0.0914856774258536	0.739228037309486	23.4088051541445	-0.042789758588364	0.174581684333064	-0.24509878428444	0.806379944222754	0.945393691220675	-0.0702321426619448	0.0275302067443165
DAPP1	0.0136236866404541	0.0958459245938973	0.886968212732691	26.3246178847871	-0.0267180748770553	0.175985783568564	-0.151819506867416	0.879329296225123	0.964853663708485	0.155658011263111	0.0836911080799039
DNAJB14	-0.0803462572018838	0.0823328201405217	0.329128119828767	54.2801832528018	-0.154999762596096	0.152154774803372	-1.01869798562944	0.308346369206729	0.680184723320039	-0.325927820896011	-0.364576499506371
PPP3CA	-0.049438054895059	0.0770788428600644	0.521265486767974	186.712416317994	-0.100789308321866	0.134456308615052	-0.749606391548536	0.453491800218631	0.774721987579859	-0.167526616001725	-0.17514345511973
NFKB1	-0.0989932988616185	0.0894314545025981	0.268329324246998	101.840663006439	-0.20631304633809	0.159826245095053	-1.29085837069744	0.196752792915614	0.577517015302615	-0.421491899236591	-0.543885669423112
MANBA	-0.0934415457028678	0.0439387414852929	0.0334506487714893	242.481117109265	-0.163210557657146	0.079365903702186	-2.05643166704912	0.0397409265466359	0.305821267533443	-0.393039762781292	-0.393268306761507
UBE2D3	-0.029617738456799	0.0613748597094208	0.629400246705791	145.352961520434	-0.0706355217073538	0.113985184910707	-0.619690372592614	0.535461655254933	0.819487828080756	-0.065949630901133	-0.0697740448344609
TET2	-0.0295703783481662	0.0395851704043956	0.455059656280508	182.437169699014	-0.0753324608020381	0.0769098682894691	-0.979490180876476	0.327337837917896	0.694491005313238	-0.0657069154498464	-0.0861870316636017
PPA2	-0.158116465040478	0.0716224393473549	0.0272694728884569	70.3670498972784	-0.276071544008213	0.140222356614609	-1.96881261072352	0.0489746136222021	0.333900179349025	-0.724491752380058	-0.787649806108673
GSTCD	0.199865824130054	0.103333706803087	0.053091196650303	29.6266191745685	0.24658434660985	0.187407710534686	1.31576414815767	0.188253216011399	0.568972475758239	1.11012888885038	1.03871925594615
TBCK	-0.111113435616493	0.0548369466085857	0.0427390366907208	115.947047000854	-0.193525593479713	0.10318058956919	-1.87560077227452	0.0607101202935851	0.356936242074349	-0.483606293545177	-0.499201186377475
AIMP1	-0.00251847671390202	0.0810678468793383	0.975216678552756	20.7410982956093	0.0560286840521157	0.161651492197964	0.34660171267396	0.728890559060745	0.913812246039364	0.0729311642097709	0.372841432808538
SEC24B	0.0553966652824586	0.0511780821020097	0.279061730661308	99.148319473515	0.0680444867943666	0.0938042494211267	0.725388105701761	0.468213967943783	0.780394704775637	0.369740023643874	0.414829461219065
MCUB	-0.0467519215965993	0.161099936657162	0.771659817387861	28.9182628413628	-0.153382233401704	0.259919523065666	-0.590114323051268	0.55511400690034	0.82945553596581	-0.153760472414372	-0.358924204505708
ALPK1	-0.13030887378859	0.0602692419926465	0.0306095155950129	218.983820249394	-0.209692262641915	0.105837642140043	-1.98126355049041	0.0475617257051968	0.33062393736539	-0.581980844894044	-0.555694004930434
ANK2	0.417640719209241	0.258005770017667	0.105506170774325	57.5991267794274	0.585208818174489	0.43257783364966	1.35284051250865	0.176106587144492	0.554299221281128	2.22620174982854	2.22200881533286
CAMK2D	0.0218220676980004	0.0628584548995311	0.728469607844115	248.177922680792	0.0153517286561219	0.10787248557136	0.142313663904281	0.886832254142489	0.966284676885733	0.197673830391197	0.230699855133072
SEC24D	0.0820840235955373	0.0594928362906139	0.167669934352976	76.1972725991795	0.0742236006489627	0.107034905666704	0.693452291910154	0.488025755642622	0.79520777212088	0.506509858080469	0.436421760430699
USP53	-0.266857067002529	0.122477127236067	0.0293441611776883	276.834957399038	-0.401783515700461	0.19537042284228	-2.05652170812372	0.0397322560470118	0.305821267533443	-1.2817756151143	-1.22693779644802
ENSG00000291203	-0.369492662203951	0.119870897240824	0.0020532369679528	46.1361828535318	-0.601017558366543	0.205317039419917	-2.92726585218937	0.00341956438915909	0.120427859843845	-1.80777197632479	-1.92314135631443
ANXA5	0.15758523809471	0.0581607770656469	0.00673895507950613	37.2265326465661	0.174668017509264	0.123614383905208	1.41300722449263	0.157653599898996	0.530503098543914	0.893445443299223	0.787414791797581
BLTP1	-0.126312692645452	0.0579242683344884	0.0292091389476669	161.249713693052	-0.206158154594201	0.105304667664939	-1.95773045170381	0.0502616500352359	0.335268672088431	-0.561500847326893	-0.54334441561906
SPATA5	-0.0227101381248487	0.0456356197246338	0.618737367513658	122.706964766033	-0.0729820126900429	0.0864233260003108	-0.844471233261497	0.398406131693616	0.739112801748552	-0.0305489238445634	-0.0779736243515044
LINC01091	0.18198003186584	0.213401628533815	0.393793296161993	88.1342682746994	0.287611693396885	0.321846328934267	0.893630492382052	0.371519626040161	0.721221056382686	1.01846613159857	1.18208524151157
MFSD8	0.014159535537055	0.0851444802943714	0.867920787818919	25.1759889381997	-0.0364928147235762	0.164574394091503	-0.221740538223014	0.824515870633235	0.950740703396299	0.158404179093264	0.0495342512152292
ABHD18	0.0859412523536661	0.0720688892211961	0.23307013385944	54.5706808743895	0.121685951496046	0.130541949926105	0.932159750677297	0.351253972760212	0.705119104803757	0.526277739653626	0.602274228097326
LINC02615	-0.216402202038224	0.111575960522521	0.0524398013613551	22.9717719450094	-0.42988299017495	0.202901092981815	-2.11868247655757	0.0341173102493928	0.286173946617022	-1.02319987124583	-1.32512861714177
SCLT1	-0.0173551165175238	0.0666157725437565	0.794458343101214	119.990596038322	-0.035523847830056	0.114626246523591	-0.309910242265019	0.756629213818259	0.926615900318387	-0.00310501538250779	0.0529202097172714
ELF2	-0.19661120068389	0.0738124165185575	0.00772955834274213	160.807256986979	-0.309406708675667	0.12792756102174	-2.41860867356868	0.01557999096853	0.205664844726737	-0.921773122790173	-0.904136225797055
NAA15	0.0107844307757735	0.0440443148507961	0.806569408071168	77.0669976724066	-0.00438590978215912	0.0965312561472612	-0.0454351259603241	0.963760483418611	0.987668565609859	0.141107131030608	0.161728639369921
RAB33B-AS1	0.0104754672774229	0.0765749419384817	0.891188726531198	82.8495958670579	0.0171318196787109	0.125532732033144	0.136472929420413	0.891447423501036	0.966469475278524	0.139523726408067	0.236920206285058
SETD7	-0.0879125021215904	0.101150822891115	0.384779882213296	21.9812133343798	-0.138072035711283	0.190815118846716	-0.72359064913613	0.469317083831805	0.78071861660164	-0.364704010462433	-0.305424240384646
MGST2	0.0908874241405902	0.0557396950293186	0.102981274488843	85.7761994933941	0.102528473780507	0.105141416533632	0.975148301789438	0.329486702037697	0.694873183987522	0.551626336860455	0.535330326316579
MAML3	-0.10165303475449	0.0429913961906066	0.0180545651468097	904.63278817027	-0.174575936209837	0.0795848862118962	-2.19358152683696	0.0282655076654451	0.263532652336409	-0.435122758965964	-0.432983492488448
TBC1D9	-0.145125901023114	0.072626561480583	0.0456897504457915	126.077082078201	-0.236778990444777	0.130707829146533	-1.81151344943026	0.0700614090683247	0.380666989271231	-0.657916512183946	-0.650345883038889
RNF150	-0.554196651558341	0.231296352010887	0.0165730195632874	213.249898518353	-0.875185960363806	0.376998664282655	-2.32145639568536	0.0202622248461543	0.229264337976859	-2.75436001053267	-2.88119558700275
ZNF330	-0.0715482916486532	0.0759097059818939	0.345913832942706	24.4862392751997	-0.172348783337518	0.145326016159886	-1.18594583331798	0.235643691347361	0.617396344730171	-0.280839195863217	-0.425200928136864
IL15	0.112758540519134	0.15557301320026	0.468577809888653	37.9022945726929	0.177892555660108	0.250866028224497	0.70911377247506	0.478253876961878	0.788280344130291	0.663713450577174	0.798682619873054
GAB1	-0.226603609313021	0.171033656290755	0.18520215235506	102.111868960171	-0.37145124703983	0.270238415203456	-1.37453162149494	0.169276700292447	0.545528200876666	-1.07548098380954	-1.12094469839224
SMARCA5	-0.209338041413232	0.113876244821454	0.0660190639608162	24.3296982987127	-0.347540572868096	0.209367566831388	-1.65995420459743	0.096923665670101	0.438848819561846	-0.986996809564746	-1.03739122402408
ANAPC10	-0.0325443953388805	0.12453502619116	0.79384015763965	32.8702604426377	-0.0367785238443635	0.222288610831398	-0.16545392814686	0.868586709989525	0.9610977008709	-0.0809484319259183	0.0485358690897821
ABCE1	0.0702168596665833	0.094456825894167	0.4572545685817	25.2592485707115	0.103289544895306	0.182577408522203	0.565730151015615	0.571577235532119	0.839343147673292	0.445691922234059	0.537989813683013
OTUD4	0.0929343667351378	0.0712241715411178	0.191955853308002	36.6984777249801	0.115627363184608	0.146999526271143	0.786583236814869	0.431525875444858	0.758862653730597	0.562116696995512	0.581103093417007
SLC10A7	0.107718032230394	0.0575895910831768	0.061422362244919	67.0135328952132	0.124013622175382	0.107927978768606	1.14904053230963	0.250539267703567	0.630596089546283	0.63788138896809	0.610408041934887
NR3C2	-0.361341278129895	0.142938707460813	0.0114732124203143	46.0402699609041	-0.586777964843882	0.253023441570173	-2.31906562175642	0.0203914784672488	0.229264337976859	-1.76599701167078	-1.87338251204833
LRBA	-0.0418581328920285	0.0432342407285738	0.332959035488166	193.035668241391	-0.0871512490786698	0.0789797097088012	-1.10346378076087	0.269825812010908	0.647391825880611	-0.128680332857667	-0.127486612605645
RPS3A	-0.543522424210629	0.205874211397031	0.00828887918888952	22.5279855998402	-0.830078393596581	0.32997330961698	-2.51559253249938	0.0118832478863674	0.186415393344941	-2.69965574606564	-2.72357167825696
FBXW7	0.00976025686376773	0.057588193420292	0.865416236566297	139.880263564883	-0.00985434192688816	0.101762354994405	-0.0968368108956403	0.922855990426628	0.976780782560543	0.135858350138321	0.142619746757482
ARFIP1	-0.00183738191944594	0.0609297329845684	0.975942837228265	93.9227475561701	-0.0224680465382617	0.105861536011103	-0.212239944599947	0.831919845235352	0.951767320791398	0.076421701608811	0.0985424096918494
TMEM131L	0.0118284628008053	0.0627335274774244	0.850444821849418	120.875626686024	-0.00484536849269797	0.11524959902623	-0.0420423891591606	0.966464906310471	0.987668565609859	0.146457682611434	0.160123106572372
ENSG00000287216	-0.223842496620172	0.138667590597379	0.106475808554158	53.0403497549339	-0.356926696217757	0.226378466467691	-1.57668130625268	0.114868873868621	0.476469506410102	-1.06133057890878	-1.07019009916577
ENSG00000290441	-0.529035833042198	0.242280608470721	0.0289941135638808	232.542969751402	-0.764942655106776	0.4043550188358	-1.89176001155905	0.0585229634828553	0.349732045996785	-2.62541352799319	-2.49596131406266
TLR2	-0.110284333515959	0.113013195880049	0.329137020922361	371.122455844562	-0.196969216561809	0.179325708143472	-1.09838805936415	0.272035074172381	0.648140017950024	-0.479357234657792	-0.511234584969963
GUCY1A1	-0.287747354354592	0.205817913841042	0.16209277190013	24.764290046034	-0.453538443729752	0.36518397042705	-1.24194510290082	0.214256817445064	0.5964046116961	-1.38883608580444	-1.4077902484309
PDGFC	-0.191625271677494	0.0819431862238346	0.0193606107186285	111.320837296199	-0.313753479735099	0.14846071764816	-2.11337709197035	0.0345685050810915	0.286173946617022	-0.896220774119408	-0.919325585230837
GASK1B	-0.0781974529046011	0.109247726757481	0.474126553403564	36.0885738909942	-0.139586880037957	0.187918202481372	-0.742806594543679	0.457598782365364	0.775571690297983	-0.314915430515207	-0.310717713321105
ENSG00000250604	-0.0980863267009687	0.110910662810669	0.376495228379221	98.7637424324283	-0.161600128673371	0.186224581272839	-0.867770127707307	0.385520186367454	0.730612819654431	-0.416843764685564	-0.387640822741142
FNIP2	0.0324015880466338	0.0959804538568114	0.735675739173072	203.214342260563	0.0237847315115082	0.150685268893703	0.157843773887988	0.874579904420782	0.963668813099543	0.251892731697441	0.260168145439883
RAPGEF2	0.0962253025482495	0.064396512932109	0.135106989455798	185.204396407556	0.109142476937085	0.117687741675322	0.927390358446912	0.353723894768715	0.707888994662136	0.578982388272275	0.558442302969556
MARCHF1	0.137179328207857	0.0644916271867064	0.0334128211930229	397.733711389801	0.164115244084422	0.114329701461834	1.43545589628962	0.151157227542767	0.522945179135807	0.788867354902022	0.750539173923623
TMEM192	-0.184159584647572	0.12077741372017	0.127312740993443	21.3548276745827	-0.275238688261538	0.22803768708311	-1.20698772111833	0.22743687277672	0.607020347349184	-0.857959932897912	-0.784739474480947
KLHL2	0.0185531439333412	0.0910238059860595	0.838488395468585	96.1181301378893	0.00494988905832183	0.157365222630061	0.0314547838181387	0.974906851570832	0.989136013602773	0.180920948489837	0.194351660516126
DDX60	-0.153941258575098	0.14036380370684	0.272759238278003	31.4662963872733	-0.268666097148255	0.236911430686175	-1.13403602506687	0.256779436973414	0.634517733190732	-0.703094269335481	-0.761772208097246
DDX60L	-0.337437503999475	0.127288586109788	0.008026231265341	76.5702840048156	-0.510321219638617	0.205195762907851	-2.48699686780468	0.0128826533249686	0.190296250956486	-1.64349274609778	-1.6062120151021
CBR4	-0.298915473482352	0.0828815754309875	0.000310310556086338	74.2489505330771	-0.53468512056015	0.154194356460796	-3.46760499432478	0.000525118557472202	0.0551652567360536	-1.4460714924023	-1.69134924530041
SH3RF1	-0.159363085114367	0.125592538386762	0.204480387230369	99.8311318204497	-0.254476719199171	0.19560088827949	-1.30099981363865	0.193258518516816	0.575046827072721	-0.730880545872129	-0.712188837161994
NEK1	-0.162086402090951	0.108076647932462	0.133682891458397	38.965928198908	-0.23808437668218	0.18851972140214	-1.26291496142364	0.206619742493525	0.590058183412402	-0.744837251801439	-0.654907425500806
CLCN3	-0.165681103987041	0.133037898769642	0.212996615115453	35.8941427205656	-0.292439637079506	0.235306117667092	-1.24280507442329	0.213939672151263	0.5964046116961	-0.763259711507243	-0.844846480492066
GALNT7	-0.0980562954148854	0.0966719684113192	0.310430160616339	58.0920356103288	-0.17966848921196	0.162044208357966	-1.10876217689349	0.267532791139469	0.643995120967275	-0.416689857581783	-0.450778912796355
SPCS3	0.275687728669173	0.0928807865907533	0.00299560077469025	38.1144327676483	0.387468537698358	0.175712750224708	2.2051247687083	0.0274453404491651	0.262320791129668	1.49870797595322	1.53102505897152
AGA-DT	0.00471547297173444	0.13790836405249	0.972723408754789	30.2596174057149	-0.0165711487467876	0.22282052450741	-0.0743699386913371	0.940716027993369	0.981811851674163	0.110004376523269	0.119148532920867
WWC2	0.0762664536284836	0.0377294045990894	0.0432377299995659	121.309593060308	0.103592203671324	0.0747017995886971	1.38674308037685	0.165520119072845	0.543019454924897	0.476695439137875	0.539047424694007
TRAPPC11	-0.0535235844808477	0.0533223664810133	0.315487745590618	43.1405568422615	-0.099197005758686	0.116267094369154	-0.853182117407447	0.393558318592273	0.733802707335308	-0.188464514705632	-0.169579312074517
IRF2	-0.0990639791028241	0.0705522171309987	0.160282275008473	86.3155793024435	-0.160589400065746	0.123672525146033	-1.29850506307785	0.194113837648878	0.576005091378686	-0.421854127853385	-0.384108932079931
PRIMPOL	-0.207123900528451	0.116080908335654	0.0743739008391112	27.0469919228051	-0.333835024703182	0.218355406801199	-1.52886081271677	0.126298952739333	0.492470329084727	-0.975649576216345	-0.989498548180892
ACSL1	0.0880804938210933	0.117316849941923	0.452778145311284	275.163245198524	0.0623823377335231	0.187255127510019	0.333140878773455	0.739027943267981	0.919070004690278	0.5372411215623	0.395043644097137
CFAP97	0.0464474305543738	0.129968368353357	0.720811176694582	22.0017456156955	0.0481859254334144	0.22750212830987	0.211804284168202	0.832259726068333	0.951767320791398	0.323876160396887	0.345435692321386
SNX25	-0.0839142036037412	0.0830265852564376	0.312164454795268	42.3589139718674	-0.137053408688147	0.150950363371818	-0.907936924607196	0.363911547592701	0.715995701275589	-0.344213161578139	-0.301864749495472
FAM149A	-0.156287148878076	0.0856719914803598	0.0681142531860221	264.315115904697	-0.250457427198222	0.144279244091407	-1.73592139864239	0.0825777335760475	0.41144966114104	-0.71511670424945	-0.698143820749346
PDCD6	0.142736073987975	0.069259415630997	0.0393134846836074	36.9965154210306	0.186024776748174	0.127416438374362	1.45997470280573	0.14429702656596	0.514807626537802	0.817345078003616	0.827099858189205
EXOC3	0.0510670690962053	0.0610761395888967	0.403086594321856	32.2153624123458	0.052619325342777	0.126880897670758	0.414714321136962	0.678351047275544	0.894447287006119	0.347551309923154	0.360927767661054
BRD9	0.0388936168793871	0.096820510860531	0.687898608560974	26.2017946446254	0.0255633928571378	0.176918628923367	0.144492374899711	0.885111677217525	0.966284676885733	0.285163679619556	0.266383500727832
SLC12A7	0.0515269355778473	0.112503816644539	0.64695124356024	31.8714389067962	0.0411808600566328	0.18882205408636	0.218093486250279	0.827356272476749	0.950866301968781	0.349908076067606	0.320957187608283
LPCAT1	0.203525492992821	0.0865953415237716	0.0187580166860918	24.1584879632427	0.270428718643211	0.182367201232581	1.48288023732031	0.138106232999395	0.506662414745956	1.12888429725692	1.12204104408166
ICE1	0.213751545306809	0.145269406331145	0.141178990382041	36.9258198872286	0.290993191719189	0.243909846954681	1.19303585055037	0.23285533289073	0.613207330682162	1.18129171298973	1.19390155130566
NSUN2	0.101440307976798	0.11658630883626	0.384252503944818	30.287411869574	0.119384567145929	0.202902928483149	0.588382671647066	0.556275466154303	0.830034408834071	0.605708728911953	0.594232269224576
TENT4A	0.0987425221097591	0.058619058669734	0.0920893033009022	52.1725571497568	0.127115834305499	0.113388447234029	1.1210651297053	0.262260140243045	0.639971563219011	0.59188286716679	0.62124841388913
CCT5	-0.0153963007638687	0.16840955331578	0.927157458020211	20.8539276126962	-0.0526352652409608	0.274448769149502	-0.191785393696878	0.847910312721191	0.954985000770328	0.00693370419311646	-0.00687393769055011
MARCHF6	0.0270132396857904	0.103808224480384	0.794692119809132	59.6331623778006	0.0160624477209993	0.183452590264065	0.0875563964394219	0.930229259622992	0.979179412238422	0.224278027216252	0.233183392265639
DAP	-0.0320626953177091	0.0503808943438668	0.524511936306599	62.7541740427938	-0.0883038094643219	0.106425059535281	-0.829727602219932	0.406692811764394	0.745023174975416	-0.0784797712450508	-0.131514120318254
TRIO	-0.026199621403353	0.0446251852173363	0.557133911536529	384.430229171874	-0.0615688755290397	0.0789193765523435	-0.780149035873389	0.435303156256149	0.761257128976254	-0.048432149477893	-0.0380915509146305
OTULINL	0.135687545127188	0.0551514012865737	0.0138831073967325	131.104551624878	0.179677430909059	0.10330455245555	1.73929828490735	0.0819823088559519	0.411391055161449	0.781222127428964	0.804919689028549
ANKH	-0.0567426417669759	0.140059515190305	0.685380221932958	49.9061915151351	-0.136872708550424	0.228069692349293	-0.600135454827556	0.548415965406484	0.826896373716317	-0.204961836280166	-0.30123331082431
MYO10	0.0969313770007877	0.109982973763827	0.37813882603987	21.5103478578887	0.175622021311166	0.197656259751377	0.888522435525556	0.374259793019998	0.722831408282129	0.582600943726159	0.790748463263172
BASP1	0.252606474108859	0.252650673617804	0.31739517751811	45.0213955208762	0.35912966037221	0.382951165083154	0.937794928223364	0.348349808023227	0.70490134525933	1.38041903450877	1.43199766880734
GUSBP1	-0.220600882735794	0.13225993273613	0.0953287631477987	38.2298226901835	-0.359008380471352	0.228747709569661	-1.56945125766176	0.116542828470497	0.47817929630053	-1.04471765719984	-1.07746433788761
LINC02899	-0.528059640495991	0.688370097411246	0.44301261468965	29.3766068961839	-0.835458660207502	0.99680931087989	-0.838132881674267	0.401956077419504	0.742495653756152	-2.6204106464282	-2.74237248517444
DROSHA	0.0820801772815877	0.0611612174354767	0.179586328859748	44.9103395767086	0.0723063238220192	0.123370705075391	0.586089896931639	0.557815105237315	0.83061187224783	0.506490146136113	0.429722027120541
GOLPH3	0.0833908989752068	0.0405291376187294	0.0396329430991824	86.8448810356777	0.0608586479034648	0.0885406447706238	0.687352662284391	0.491860520423551	0.797345501903109	0.513207453519095	0.389719261428274
ZFR	0.072550526392828	0.0515436605302806	0.15926294188533	89.3605467020884	0.0872832293149224	0.0971700335388229	0.898252538732012	0.369050929210677	0.720423130334567	0.45765171263498	0.482057334783889
ENSG00000290548	-0.0202951427716839	0.0959996034849685	0.83256843845364	28.3218863902493	-0.0574255893382176	0.177081689348696	-0.324288691560534	0.745719480319238	0.922379579154157	-0.0181723329979668	-0.0236132491294769
SKP2	0.0745886555430536	0.112048942939814	0.505616143561719	25.0421098853382	0.00581689896956777	0.216105051130918	0.0269169967991347	0.978525936943672	0.98995725730492	0.468096904817982	0.197381340477299
SLC1A3	-0.00327907591070711	0.0696810482571526	0.962466713805258	1770.7369588016	-0.0415372623032742	0.115515746783283	-0.35958095289988	0.719160529503001	0.909047805506041	0.0690331753193284	0.0319069305247021
ENSG00000274441	0.0241615062986858	0.156551051448316	0.877344595778797	29.9142947795357	-0.00314380971682919	0.261693345441773	-0.0120133345825895	0.990414976365448	0.995513956089744	0.209663201026413	0.166069034593655
NIPBL	-0.0335911536477844	0.0351202862483205	0.338839816890569	361.663060999712	-0.0762077942523508	0.0697538620895791	-1.09252437025614	0.274602684726013	0.650803830601333	-0.0863129554176929	-0.0892457974047518
CPLANE1	-0.263866391394283	0.142450889710261	0.0639781129770833	23.884114209828	-0.375229966782449	0.261443344786096	-1.43522477915607	0.151223054692346	0.522945179135807	-1.26644872501919	-1.13414905895907
WDR70	0.0130818524852684	0.0372122535568826	0.725178091615789	251.059991105964	-0.0346119241276766	0.0733129185094195	-0.472112212027537	0.636846696239042	0.875681699950739	0.152881169627927	0.0561068364574976
RICTOR	-0.160356486051148	0.0524026398775657	0.00221274833740619	142.706350000795	-0.270957995878524	0.101836386824366	-2.66071886805879	0.00779740315343986	0.158587554677004	-0.735971618583736	-0.769781020414231
FYB1	-0.103902306772156	0.0542920976789479	0.0556502119480966	739.879837672048	-0.180712958142448	0.0931429792656209	-1.94016725218869	0.052359366963252	0.336561769915523	-0.446650035583232	-0.454428705662296
DAB2	0.0560851834451596	0.066641727579295	0.400016044045294	92.3862963107901	0.014824999937385	0.107793199799881	0.137531866248593	0.890610406431081	0.966469475278524	0.373268605004924	0.228859253977962
PRKAA1	0.0515671001929719	0.0996622791656755	0.604864095743237	24.2865573942365	0.0440854157247957	0.184932437897575	0.238386603377892	0.811581256924289	0.948182056718021	0.350113915390343	0.331106868701661
RPL37	-0.267519443140685	0.0823975730219355	0.00116755154215891	37.8743686367349	-0.414585464606288	0.150785536130249	-2.74950419812262	0.0059685498305361	0.142066067304724	-1.28517022141769	-1.27167293449069
PLCXD3	0.168499080343137	0.457043776640912	0.712372487244986	27.0516175564033	0.248162954741317	0.652025037407793	0.380603413218486	0.703497548214299	0.901410654117424	0.949377708301749	1.04423554516085
ANXA2R-AS1	-0.22773333710285	0.094145603317975	0.0155654568667686	40.4848520131932	-0.350171173346449	0.173590771275807	-2.01722229109798	0.0436723208418516	0.318578797252211	-1.08127071694689	-1.04658359593556
ZNF131	-0.113956512198554	0.0473489655590568	0.0160957519887549	64.3665569122298	-0.182429409737341	0.105759262745433	-1.72494971127452	0.0845365356993118	0.413733221234775	-0.498176754542377	-0.460426675159436
TMEM267	0.0645102031878122	0.0889897262674013	0.468502690446085	22.8896994740859	0.0341579296468288	0.181222469100868	0.188486172913893	0.850495553676213	0.955060409337397	0.416445922962354	0.296416255312921
NNT	0.144933231253336	0.0952835604129944	0.128241571407907	42.1599309724732	0.21030446334606	0.170751663498355	1.23163932366659	0.218083844708614	0.599449128638228	0.828605272133337	0.91194280980375
EMB	0.0751258882908314	0.0805728942176363	0.351131629019491	58.7769608084849	0.075790833616355	0.141054734163183	0.537315064722849	0.591050001191147	0.851796754765413	0.470850164736236	0.441898300265145
PARP8	-0.180933227861172	0.0662297976066617	0.00629701241982793	176.398049442986	-0.289256191883755	0.119270107548449	-2.42521951081712	0.0152991329803952	0.20371549746008	-0.841425202171376	-0.833722247663863
NDUFS4	0.132500709692589	0.0864106321532194	0.125181186226744	41.1320346741205	0.171653590767655	0.15952248216927	1.07604638815433	0.28190651068385	0.656439446306679	0.764889939369978	0.776881177158332
ARL15	-0.0880327454936941	0.0396062928392941	0.0262363112225822	401.576881103531	-0.154405961012024	0.0766239687306765	-2.01511307192585	0.0438928028846211	0.318766128248875	-0.365320244782136	-0.36250151888984
SNX18	-0.232135460709144	0.0833102314698586	0.00532973917629587	59.5034155787103	-0.383144126178434	0.155964652894123	-2.45660871914697	0.0140255356178906	0.196166188215818	-1.1038311258768	-1.16180430236578
DHX29	-0.00315261352513408	0.118151742752705	0.978712770989498	27.8401044809813	-0.0113885333625242	0.221506739451495	-0.0514139361661185	0.958995680005877	0.985686579558117	0.0696812814126469	0.137258667271701
MTREX	0.0647396562931162	0.0651182790677989	0.32013251026246	56.0901088745806	0.0693798681818408	0.120211412915487	0.577148762327729	0.563838966233301	0.832910427049827	0.417621845391814	0.419495818751633
PLPP1	-0.184361827819347	0.122200629958237	0.131380199402636	54.4278770318556	-0.289686078117129	0.203799453548906	-1.42142715828045	0.15519261580738	0.52549820553115	-0.858996407351291	-0.835224442379223
SLC38A9	-0.0086112169623194	0.050767847853342	0.865309386094078	83.1087678678659	-0.0351938291251434	0.0957494285259129	-0.367561766863379	0.713200027631834	0.906688894660115	0.0417065272387581	0.0540734272804353
IL6ST	-0.173093135580725	0.0605697735806975	0.00426659386566821	302.294511296938	-0.281931176645289	0.112094946251312	-2.51511050295891	0.0118995080386493	0.186415393344941	-0.801245574402119	-0.808125709959496
MAP3K1	-0.012505348170478	0.0483249646528908	0.795807962852467	105.382009947103	-0.0493111007738028	0.0927306090788599	-0.53176724776894	0.594887209565003	0.854461209241497	0.0217495245873113	0.00474202464524206
GPBP1	-0.22166285321996	0.0684993068350462	0.00121222986727624	129.004216021128	-0.357827621043318	0.120481547649025	-2.969978623496	0.00297820472228986	0.110850186789482	-1.05016014144995	-1.07333829142415
PDE4D	-0.560652536640498	0.444607608199238	0.207306948746156	23.2563989135321	-0.0952661002699454	0.612103539192013	-0.155637231563304	0.876318975987086	0.964158528578143	-2.7874457256293	-0.155843153543887
NDUFAF2	0.171608606613007	0.106610568064228	0.107468332796202	45.1430815357476	0.219202278898834	0.192921658199761	1.13622431480379	0.255862696853825	0.634222846370231	0.965313695225486	0.94303534188301
LINC02057	-0.124117430694658	0.180943490060949	0.49274727463992	44.9666431561751	-0.248350429605409	0.288783036648164	-0.859989674213392	0.3897947344793	0.732218543002152	-0.550250366480014	-0.690781127079546
ZSWIM6	0.0796076003400096	0.0567015733496821	0.16032624748158	745.895606597989	0.090435985083782	0.0965165558641323	0.936999712371523	0.34875870587172	0.705051632319283	0.493818455856238	0.493074326460096
KIF2A	0.0377090583005224	0.0722220366416153	0.601582072724199	59.9938703379242	0.0550986730331295	0.140401488155467	0.392436531528202	0.69473569815328	0.898423713396271	0.279092944599208	0.36959160173816
IPO11	0.199394888900119	0.0903257563138397	0.0272785429508315	53.2083267787554	0.271099914576914	0.164674031393702	1.6462821264682	0.0997056875796123	0.44758669058768	1.10771539656414	1.12438647156061
SREK1IP1	0.154175686378913	0.112038558867657	0.168792262815134	23.6695878082868	0.234029241350788	0.199680594168215	1.17201795360062	0.241189848113874	0.624245083259718	0.875971858308084	0.99484668849287
CWC27	0.108003019624368	0.0558101778458966	0.0529675964298554	66.0617575072002	0.131700417917584	0.118024057478653	1.11587773485422	0.264474473558674	0.64225642419104	0.639341918640342	0.637268785651543
PPWD1	-0.271298696376214	0.0800891331088401	0.000705431263268071	20.8603608697558	-0.525552375401466	0.20003109280843	-2.6273534180248	0.00860519075791458	0.165995502775696	-1.30453848684334	-1.65943577506338
NLN	0.494608007314211	0.1040969861425	2.01997822455918e-06	26.6791399316252	0.749894826766351	0.19162942785163	3.91325505259538	9.1060265268146e-05	0.0239134374401403	2.62065080423314	2.79748770391821
ERBIN	-0.0543771584858407	0.0392848690980027	0.166304683095837	186.011715668917	-0.132655824539118	0.0808542059820086	-1.64067933050552	0.10086399772524	0.448526921210923	-0.192838989465281	-0.286497828770494
SREK1	-0.031877609881313	0.105876076758808	0.763350317652954	35.9976837619007	-0.0736056813448439	0.183549934773141	-0.401011754298999	0.688411469882235	0.897192146654546	-0.0775312283358741	-0.0801529724781561
PIK3R1	0.0863861806044808	0.0480674838319118	0.0723061900894626	290.176882709424	0.0929129805791051	0.0881385506133208	1.05416959925664	0.291805275825825	0.666359197501776	0.528557948975441	0.501729941025461
CCDC125	-0.0605104377675411	0.0743634553058075	0.41580994398368	38.7913331780263	-0.124372122054263	0.139824843274038	-0.889485152581293	0.373742399203007	0.722831408282129	-0.22427138461173	-0.257551253769276
NAIP	-0.0583566227670306	0.0659812515438426	0.376457391631278	110.827430466242	-0.116089340515376	0.116438816351342	-0.996998631153105	0.318765174372804	0.688454163702113	-0.213233314917042	-0.228607896922205
BDP1	0.0483138628943368	0.04152858429609	0.244672054832472	83.1742678736903	0.0738282753289134	0.0981207167070242	0.752422911354746	0.451796772639731	0.773503565471934	0.333441424936343	0.435040335391882
MCCC2	0.0747416434395478	0.0747234374378137	0.317192612249063	27.8144118728251	0.109573406137862	0.152127231588258	0.720274766022357	0.471355838160882	0.782793438456488	0.468880951295301	0.559948142230843
MRPS27	0.428087958786977	0.0944420404347799	5.82037759058866e-06	42.6969613649829	0.590232161318306	0.162695645107056	3.62783011757891	0.000285813213072955	0.0409835007757637	2.27974272644391	2.23956238866981
TNPO1	-0.0313788887410931	0.076696669468099	0.682444449291106	86.1625673881009	-0.0637189844357911	0.132487691262954	-0.480942673454286	0.630557242605552	0.871023987666992	-0.0749753362547731	-0.0456048927860776
FCHO2	-0.0670855609025386	0.0532312232705097	0.207573013869659	82.2189928658048	-0.116509711741712	0.101966619761806	-1.14262600852984	0.253193902260675	0.632117292818498	-0.257968181875217	-0.230076842391182
HEXB	-0.0238128373434141	0.075250448730207	0.751662656584688	32.3157818510964	-0.0432142694941347	0.144841868514811	-0.298354819205578	0.765432368606742	0.931215655085019	-0.03620013846788	0.0260467955770042
CERT1	-0.0691796381435312	0.0358499439210726	0.0536440152717066	113.058769527813	-0.128343824373168	0.0744912694248437	-1.72293780686149	0.0848997724979335	0.413733221234775	-0.268700101992152	-0.271429972768045
POLK	0.0273945270201813	0.0426267810462487	0.520444742673967	110.150677681402	0.0105011368893112	0.0871470026914143	0.120499117181293	0.904087778937742	0.971277938872433	0.226232083701935	0.213749944313002
POC5	0.210268471646195	0.0909568477765534	0.0207920833331722	21.6203119930234	0.28225723092022	0.181800095135931	1.55256921460453	0.120526085150446	0.484334663003379	1.16344133595713	1.16337460457653
IQGAP2	-0.0828699968512445	0.133014203729771	0.533273910301541	51.360363483072	-0.218979520056858	0.210639196203382	-1.03959530801391	0.298527957701169	0.671972217168297	-0.338861714537892	-0.588147402889718
S100Z	-0.143371031851499	0.0946480225484499	0.129827858632407	93.3490161523566	-0.23981022148894	0.160427209922773	-1.49482261521833	0.134960742515468	0.503560249491031	-0.648922996855679	-0.660938218643207
WDR41	0.134069718884592	0.0683454761888819	0.0498035612531067	53.4509683423972	0.171786001810335	0.123935561541699	1.38609128545027	0.16571903103862	0.543241234202189	0.772930942338585	0.777343874386403
AP3B1	0.0206429237762607	0.0326538596565988	0.527273130719744	217.335040119088	-0.00303326451496775	0.0680018497752793	-0.0446056177146879	0.964421664829847	0.987668565609859	0.19163084490491	0.166455323814273
LHFPL2	0.0554724594071581	0.0552058838660689	0.314979316429778	653.68321743819	0.0526233847771726	0.0937904516827224	0.561074009486475	0.574747085271291	0.840714169377618	0.370128460362293	0.360941952951075
ARSB	0.067381230673478	0.0564538958286014	0.232649305318098	116.457834234459	0.0840287081883736	0.0918031815004866	0.91531368319657	0.360026977794838	0.71236815572884	0.4311596293274	0.470684734179878
SERINC5	-0.342986940800713	0.151625540174047	0.0236933414956882	37.1100347484106	-0.538136798204565	0.248193293112355	-2.16821651969844	0.0301422164898447	0.27031321773688	-1.67193301147053	-1.70341078976036
ZFYVE16	-0.353331246754987	0.135174797040606	0.00895194095463871	61.7660160946714	-0.536272515471305	0.217444185238089	-2.46625364980037	0.0136534610624333	0.195575486188248	-1.72494646436198	-1.6968962390434
MSH3	0.112580976301919	0.0543012709724914	0.0381475354576659	74.5185300686177	0.145190204162803	0.100394806759793	1.44619237636653	0.148123251407652	0.519600520203853	0.662803453105508	0.684407502911318
SSBP2	-0.259872342247521	0.0604590395194147	1.72097020912642e-05	290.231053408014	-0.406582913892449	0.106654516202429	-3.81214906193712	0.00013776374966576	0.0310099640319071	-1.24597965370363	-1.2437088164091
ATG10	-0.0384261684548638	0.067508270223105	0.5692157865048	101.486469816872	-0.088791712744955	0.120360439586088	-0.737715091854969	0.460687599186609	0.775996080065271	-0.111091885085627	-0.133219049838841
RPS23	-0.505028751851523	0.199626339040648	0.0114104688475298	29.9916774248042	-0.765456623429196	0.314042533878397	-2.43742977734855	0.0147920869495741	0.200732023586264	-2.50237982487296	-2.49775732528112
XRCC4	0.128914099182927	0.0667507795076368	0.0534490764933439	61.4829142300975	0.15836863308791	0.117952250999723	1.34265036695469	0.179385213122984	0.556647980262426	0.746508947147357	0.730458212962325
RASA1	0.0932366953769167	0.0539816239164039	0.0841329662834399	205.300397832532	0.106728890058587	0.098758489195805	1.08070598211542	0.279827921247804	0.655138798282541	0.563666098693367	0.550008263513393
CCNH	-0.115571937161467	0.0722035896480966	0.109456728275802	200.14956021366	-0.203011158170735	0.128501171523825	-1.57983896771785	0.114143749105798	0.474127857665297	-0.506455633333241	-0.532347549402897
MEF2C	-0.103786148590774	0.0319461711016455	0.001159002264687	977.162647697122	-0.182330035567313	0.0641921814572304	-2.84037761964507	0.00450601586956939	0.127544533026674	-0.446054737425596	-0.460079421999251
MEF2C-AS1	-0.375984475180163	0.113542843391302	0.00092834199947157	125.487540970099	-0.613042708122906	0.200837442250533	-3.05243236148254	0.00226994882038726	0.0982673521720219	-1.8410418180054	-1.96516204693675
ARRDC3-AS1	-0.00301042570273489	0.0952033217438208	0.974774283905347	37.0045233554078	-0.0185413236580778	0.174316063999384	-0.106366121587872	0.915291871612319	0.973205213174928	0.0704099786744852	0.112263952512595
FAM172A	-0.0346448811226693	0.0586461602667862	0.554691803831973	215.165494625448	-0.0805946925238031	0.107469345230007	-0.749931921063753	0.453295708032584	0.774721987579859	-0.0917131951338386	-0.104575377392624
SKIC3	0.0206091410372613	0.0866603063551396	0.812024402553068	67.5832901932755	0.00972065651184762	0.156211795685857	0.0622274167528036	0.950381729381786	0.982017070424015	0.191457712009344	0.211022633207305
GLRX	-0.0231186541918645	0.130793397399403	0.85969923224772	33.7822579346012	-0.0707255550550211	0.224672347313947	-0.314794214332895	0.752917904871241	0.92571219606604	-0.0326425246496703	-0.0700886574193079
ELL2	-0.0617374245972118	0.0996139252210076	0.535411191101255	299.192808766972	-0.116816609563196	0.155782221398255	-0.749871253052402	0.453332249547727	0.774721987579859	-0.23055955984366	-0.231149266325233
ENSG00000251314	-0.205798009422795	0.115665209007683	0.0751978119791673	47.2617026473259	-0.385953492242802	0.208327753806724	-1.85262637930072	0.0639359287725962	0.365339727492517	-0.968854527231947	-1.17162135284977
CAST	-0.108515914399866	0.0475360179326637	0.022441293276846	121.571067743598	-0.172838736531017	0.0884515516482105	-1.95404979686995	0.0506953283774901	0.335548781892877	-0.470294277324765	-0.426913020874216
ERAP1	0.0931456402953752	0.0874700324708163	0.286927379926991	25.2513338038537	0.0785309015131577	0.155351833607938	0.505503537932783	0.613205214166562	0.864743749214004	0.563199451216275	0.451473195190241
ERAP2	-0.100028872443958	0.0927241769450859	0.280686366434221	26.1701016112335	-0.178368375484604	0.170871869163314	-1.0438720917492	0.296544571820597	0.66921647813402	-0.426799102210443	-0.446235794596752
LNPEP	-0.116223276908065	0.0467987154916545	0.0130108739421172	83.9634098274496	-0.20013197064147	0.0919446076053435	-2.17665805373276	0.0295060901842565	0.269778120504798	-0.509793679319627	-0.522286514749513
CHD1	-0.0478983260669666	0.0494925432982216	0.333149888947464	133.465112545134	-0.0901986356490485	0.0948840203982659	-0.950619875406302	0.341797375437219	0.701120032787322	-0.159635671741713	-0.138135402090595
ST8SIA4	-0.172027332995226	0.0560999740186945	0.00216622617932218	196.643723001932	-0.268929948595253	0.100158117927575	-2.68505393431731	0.00725181028463032	0.152209081374379	-0.795783451045781	-0.762694210754111
PPIP5K2	-0.0144355297929565	0.0921265913741675	0.875487336156024	52.6568948283354	-0.0462211262771738	0.163524489598838	-0.282655682892297	0.777440791283004	0.937611552358896	0.0118575518471853	0.0155396334055835
FBXL17	-0.0428600168768169	0.0506490152282498	0.397432149785381	165.308603171534	-0.108574975926057	0.0950579260665961	-1.14219803038824	0.253371714500627	0.632117292818498	-0.133814880275836	-0.202349696731055
FER	-0.0315847457118273	0.0373211911294427	0.397388072945712	300.867181945824	-0.0772280731199934	0.0739618743645531	-1.04416057304526	0.296411104874996	0.66921647813402	-0.0760303310382451	-0.0928110605003755
PJA2	0.0236877648080107	0.0444868834762815	0.594403098756406	63.4397686277521	0.0413001247465001	0.102397302754717	0.403332154611833	0.686703890096088	0.896391522693369	0.207235326956403	0.321373946213092
MAN2A1	-0.234698964917383	0.108563451632819	0.0306289822358525	153.688418412392	-0.373072999214275	0.177874405136328	-2.09739562546023	0.0359585680183506	0.290557523115801	-1.11696880859629	-1.12661175017697
APC	-0.118126123293944	0.0939185811981407	0.208482076369321	58.9392455470261	-0.216827369286156	0.169794188421089	-1.27700112296202	0.201601850803956	0.584286909105027	-0.519545561918938	-0.580626925927636
SRP19	-0.00903097705654778	0.0779435203634294	0.907759015491859	29.5414416593226	-0.00473058043812884	0.161540171645205	-0.0292842355554675	0.976637899715335	0.989193775863378	0.0395553020063016	0.160524222020072
DCP2	-0.0576007456702809	0.040553738885789	0.155504070455713	94.4912588822423	-0.0954687932623302	0.0830518613301986	-1.14950817155999	0.250346499191753	0.630596089546283	-0.209359526280338	-0.156551444059754
YTHDC2	-0.0417186121000645	0.0610911719977883	0.494675715566455	110.136681499056	-0.0939907017452007	0.108585284432961	-0.865593365031237	0.386713195425299	0.730612819654431	-0.127965303839301	-0.151386400163322
TRIM36	0.0271920158445865	0.109171334530396	0.803301593251926	30.354124233863	-0.0203216673629436	0.207190353820128	-0.0980821113930132	0.921867092069267	0.976718787763242	0.225194235757874	0.106042718387508
PGGT1B	0.0966388878601998	0.0512515137366968	0.0593514204403562	50.9041482867191	0.119232392768706	0.106810997764103	1.11629322134071	0.264296642259724	0.64225642419104	0.581101968411203	0.593700510988257
CCDC112	-0.0229126423431237	0.108223471776571	0.832328591934073	27.6916975538413	-0.0667795448938034	0.18935674013157	-0.352665264766404	0.72433940292391	0.912081075551765	-0.0315867361331108	-0.0562997171119872
TICAM2	-0.376131303734887	0.119620258541735	0.00166440321542593	26.3484768812163	-0.605231123042625	0.219239259238106	-2.76059646044192	0.0057695917145489	0.142066067304724	-1.84179429852013	-1.93786523928122
ATG12	-0.0825548572241644	0.0775708147027528	0.287214774865955	23.0416033900241	-0.140271958325369	0.193341834699782	-0.725512709358433	0.468137550770404	0.780394704775637	-0.337246657921403	-0.313111651305302
AP3S1	0.201756825021016	0.134302837568762	0.133031811818023	22.100986056955	0.263679056531206	0.245990808699292	1.07190613310084	0.283762195211896	0.658831130481408	1.11982006456519	1.09845502069233
COMMD10	0.0951879614438334	0.0396400103880197	0.0163364812127226	268.91005862259	0.0997999987497503	0.0790655919245333	1.26224311132721	0.206861320152786	0.590058183412402	0.573666126938319	0.525795941509644
SEMA6A-AS1	0.230367714278408	0.0669779275761	0.000582881972800089	41.5022630428019	0.273489210827625	0.142904181298314	1.91379432248181	0.0556464412385497	0.342500947571125	1.26644778773327	1.13273562983226
DTWD2	0.17388785681801	0.13727601171906	0.205261712911106	22.6668254449247	0.213440522075319	0.246417397950784	0.866174725690224	0.386394351291798	0.730612819654431	0.976994606821189	0.922901455334623
DMXL1	-0.185181144864712	0.0678684219121761	0.00636169633159611	74.0325623412622	-0.297238671584664	0.126901302113607	-2.34228228264013	0.0191662126576917	0.225369868738579	-0.863195318885773	-0.861616229585659
TNFAIP8	0.161647246311791	0.0989509057111607	0.102340645207604	78.3755004310822	0.17734001043304	0.162392928192398	1.09204269180326	0.274814336801758	0.650803830601333	0.914262797524123	0.79675180549553
HSD17B4	-0.0387285085089298	0.11310346053521	0.732037357119234	38.4489465661745	-0.0461385204436688	0.199195931373531	-0.231623809409792	0.816830213120148	0.949268806432962	-0.112641345270223	0.0158282912804243
SRFBP1	0.0344581754912784	0.0535043476084898	0.5195587618783	46.5481815387028	-0.0136105915073409	0.106431791287496	-0.127880883547056	0.898243239541556	0.969184157341459	0.262432520649522	0.129493905938999
SNX2	-0.0544850344312837	0.0479147560378662	0.255486318014269	114.008132554528	-0.108832277704563	0.0929101143390106	-1.17137169057242	0.241449406289524	0.62436069120929	-0.193391842056566	-0.203248812222359
SNX24	0.0561161730911433	0.0679567297958361	0.408938379497312	103.467035410447	0.063176193340178	0.11834300002811	0.533839714433232	0.593452434242059	0.85405008635254	0.373427423599883	0.397817693611854
CEP120	-0.00583498138890618	0.103404405109516	0.95500025375601	25.0242064983742	-0.0069931746227882	0.195682228929639	-0.0357374027321751	0.971491746522049	0.988844570559308	0.0559344352721519	0.15261781152509
CSNK1G3	0.00259493298941253	0.0865045515097255	0.97606892984793	42.7376874994826	-0.0257525239333589	0.16258685394397	-0.158392411862731	0.874147592759289	0.963617705602935	0.0991368377097243	0.0870651298848041
MARCHF3	0.0256271198978743	0.0681365965644359	0.706832233795077	183.196947115605	0.0204348125074751	0.115351057674128	0.177153230490564	0.859388031191862	0.95741862442704	0.217174312727971	0.24846218643477
SLC12A2-DT	-0.154828398135014	0.180266297975739	0.390402806408619	24.0956184168231	-0.292437634206631	0.3051664643341	-0.958288896012069	0.337917101483854	0.700826487142588	-0.70764076394572	-0.844839481651872
ENSG00000251680	-0.182255238673172	0.265859998697177	0.493008981801426	33.7084578392516	-0.197221153956361	0.362883792684034	-0.543482949452314	0.586797327328248	0.847476616645472	-0.848200365069086	-0.512114955154712
CHSY3	0.244846630097925	0.134490004086955	0.0686743241214344	104.33267153032	0.328069407108479	0.221980712492378	1.47791852465445	0.139429587343029	0.507755877704656	1.34065067046993	1.32346070091173
CDC42SE2	-0.0192875773564525	0.0419465366205666	0.645650202871288	178.808557696205	-0.0445762411977168	0.0769618984003538	-0.579198825967524	0.562455022918103	0.832337202849594	-0.0130086688612392	0.0212875208276563
RAPGEF6	0.0258558157567714	0.0649468937750813	0.690551283869589	223.744194168895	0.00133465952431827	0.111616866733255	0.0119575075289281	0.990459516710401	0.995513956089744	0.218346354351228	0.181718600233723
FNIP1	-0.0142309608789132	0.0424338427267459	0.737347363306965	133.587756870489	-0.0474967049264383	0.0824734628507192	-0.575902881784042	0.56468082765243	0.833878872950026	0.0129059454789695	0.0110822505977872
IRF1-AS1	-0.0888592893086388	0.0967265669338256	0.358270942683422	34.1710966625106	-0.136200792237774	0.177252865089871	-0.768398255050585	0.442250616744773	0.766881388610617	-0.369556192731663	-0.298885366052726
RAD50	-0.104321083973791	0.0851166792954843	0.22034002936329	37.525794836603	-0.15519765090649	0.158807382848945	-0.97726974730206	0.328435626133049	0.694615420782712	-0.448796223597106	-0.365268000538568
AFF4	0.0232015028207227	0.0449688981347899	0.605892440240436	86.6349230086361	0.0390162829147885	0.0961415225034405	0.405821354799038	0.684873866784879	0.896391522693369	0.204743286690972	0.313393287927327
HSPA4	-0.408707598480139	0.146567065273201	0.00529467949634419	41.4650169797593	-0.622565781298248	0.238834442824358	-2.60668341607701	0.00914238449836621	0.17084634389095	-2.0087442973397	-1.9984394796326
C5orf15	0.0921425350845389	0.087266397389209	0.291024658357187	24.3074629493147	0.0708520145171694	0.179933319508887	0.393768173179676	0.693752204052467	0.898423713396271	0.558058645146259	0.424640087801164
VDAC1	0.156420550160914	0.171009533895555	0.360354888124438	20.9517303865318	0.185868217264172	0.297827797039628	0.624079481874021	0.532575388077695	0.819134267938043	0.88747654319278	0.826552776633088
PPP2CA	0.127395711953587	0.141815994964947	0.369016598920888	37.2976364484374	0.174167716696617	0.236229873371891	0.737280658921698	0.460951691486978	0.775996080065271	0.73872737628031	0.785666540333587
UBE2B	-0.292228673633336	0.114440080384709	0.0106630415473104	46.4846993721615	-0.462925188852263	0.203560550516192	-2.27413999263791	0.0229575708043987	0.243243126774682	-1.4118023640183	-1.44059129629602
JADE2	0.109982462707565	0.157082307518776	0.483828524605024	28.8865998826879	0.132529847242126	0.259754593942661	0.510211754989716	0.609903117700208	0.862513376398896	0.649486351056227	0.640167143987681
SEC24A	-0.0505906883139636	0.0840636535706459	0.547297917716982	23.1952296793869	-0.139820050772536	0.160803769269316	-0.869507297048269	0.384569718588659	0.730565069496039	-0.173433738018834	-0.311532505277832
DDX46	0.08790505048591	0.0612975383768655	0.151551870756623	95.8027740238756	0.104418053924099	0.108166859616275	0.965342382080108	0.334373350370549	0.698330255066808	0.536341993382413	0.541933276319588
PCBD2	0.159978782077228	0.07433412710702	0.0313849168173543	46.7798694400675	0.194225346783861	0.133135197588826	1.45885799023414	0.144604197725146	0.514818592960437	0.905712098183731	0.855755935109491
MACROH2A1	0.0374687855219789	0.033772789106072	0.267241661015794	148.556325739912	0.0269389349708138	0.0674332068447473	0.399490640165398	0.689531719019928	0.897192146654546	0.277861572510764	0.271190195926465
TGFBI	0.194380719691528	0.138975467812449	0.161912175717485	24.0050756658541	0.247020325854449	0.252461708532035	0.978446701049337	0.327853440065173	0.694615420782712	1.08201831990145	1.04024274208364
SMAD5	-0.0338606740232173	0.078864508883831	0.667666716099057	40.3448546073391	-0.0459354068876197	0.136929597419049	-0.33546733323872	0.737272582767326	0.918849019868906	-0.0876942182872806	0.0165380514142158
FAM13B	0.0855084791456863	0.0490446559158776	0.0812494402751058	136.206560328954	0.0933702787909496	0.0955045009103471	0.977653177608865	0.328245886825068	0.694615420782712	0.524059823616017	0.503327924175059
KDM3B	0.056851887336257	0.0482593245177257	0.238776755433232	80.3292468153592	0.0626230527755346	0.0928369993599139	0.674548436585668	0.499962702418717	0.801813539503855	0.377197879795524	0.395884798886345
ETF1	0.116421806316207	0.0721752538205381	0.106735110790944	24.7033087359319	0.144192282309178	0.145262835165451	0.99263023570307	0.32089018441569	0.690914990432323	0.682487292884281	0.680920364179073
HSPA9	0.0224178781450235	0.0982074835498034	0.819435903154514	45.585218518743	0.0137069515335147	0.180320312681394	0.0760144618744835	0.939407592575727	0.981811851674163	0.200727294703362	0.224952344955481
CTNNA1	0.119402206871741	0.0383820307371054	0.00186525538603924	133.882709533995	0.167612373078391	0.0776738475041548	2.15789971096031	0.0309356299852391	0.272363186891718	0.697761524441899	0.7627595436071
SIL1	0.0829118666292772	0.0696969086056548	0.234201252819006	84.4085910740057	0.0815871557262019	0.120403009806609	0.677617244429745	0.498014409442306	0.800172890382158	0.510752464386264	0.462152971771115
MATR3	-0.111779648509362	0.077835630013966	0.150974252737595	43.8812778955736	-0.171201849852141	0.163629661535301	-1.0462763795133	0.295433447613159	0.668828499457569	-0.487020562802862	-0.421193083067999
PAIP2	-0.224549839411809	0.208004253735493	0.280345086010327	25.9181421095619	-0.347103548719543	0.336777167712236	-1.03066235480705	0.302699184057052	0.676209377617054	-1.06495563446383	-1.03586408657357
UBE2D2	0.119622212891122	0.0808380284666804	0.138932908520215	114.968481257985	0.137028569491276	0.13505727489137	1.01459598974947	0.310298451757313	0.681677680532027	0.698889031574406	0.65588748175123
PURA	0.0243715271049345	0.1269302116154	0.847736487961035	36.5481299122613	0.0142048829821359	0.222252147990592	0.0639133664649089	0.949039209140451	0.982017070424015	0.210739535018032	0.226692316912385
PFDN1	0.111754739713784	0.119372834355252	0.349179312832524	22.2713420213628	0.148344399117727	0.208351821974231	0.711989929879638	0.476471011858634	0.786749893603044	0.658569079660265	0.695429523680184
ANKHD1	0.0656693831546742	0.031203926929553	0.035332847000201	153.341357114843	0.0692753138099542	0.0716448550142421	0.966926568504928	0.333580743787703	0.698330255066808	0.422386595332021	0.419130463890922
CD14	0.131280927618224	0.0999959953491722	0.189229503548841	111.356909086342	0.164539731153118	0.171084494070202	0.961745434893721	0.336177493320223	0.699740647699116	0.758638687732311	0.752022501794648
DIAPH1	-0.117485264247994	0.174002063280983	0.499552097815824	26.5163839372925	-0.205123587182823	0.293753095384456	-0.69828570457909	0.484998537512805	0.792930686344961	-0.51626122839355	-0.539729222627518
DELE1	0.134594009499292	0.056699270077062	0.0176050059283872	61.9616226004784	0.159963227584611	0.110905866859605	1.44233332387282	0.149208363634407	0.520487065733437	0.775617875219986	0.736030364941427
NDFIP1	-0.128554651166886	0.115092364656061	0.264007402858868	50.2796748137984	-0.23248090000894	0.204945606685364	-1.13435415264036	0.256646022333013	0.634517733190732	-0.572990643064374	-0.635326633205804
ARHGAP26	0.127276615508223	0.0434982766469012	0.00343334241402763	1248.56537024594	0.154598927899884	0.0789371020259391	1.95850777305052	0.0501704598450007	0.335268672088431	0.738117019836508	0.717285352860553
NR3C1	-0.00673663245668911	0.0541689582899373	0.901027600167935	168.908877739621	-0.0388813752124723	0.098305588114476	-0.395515412279466	0.692462549553116	0.898423713396271	0.0513135707484491	0.0411876639901093
PRELID2	-0.179423657820991	0.106997606319272	0.0935631864735158	47.8017037931194	-0.258122930804346	0.189531763694038	-1.36189800471141	0.173230075982081	0.549938595814169	-0.833688818448273	-0.724930161212741
LARS1	0.0933749372180874	0.108113758158145	0.387767532695188	55.6714521966507	0.112180728444003	0.185828473225153	0.603678900746724	0.546057144530027	0.825195691238311	0.564374573226789	0.569059170883194
RBM27	0.0716724854401778	0.0713190787482139	0.314918379356288	49.5280889689708	0.0788394393996042	0.126364051375485	0.623907183581321	0.532688542340077	0.819134267938043	0.453151847406143	0.452551350168292
TCERG1	0.177431246643601	0.0674580525729629	0.00853232001329942	66.020072359905	0.233635299057655	0.125065159736943	1.86810858874746	0.0617469366389419	0.359671069743744	0.995154097697167	0.993470096304153
FBXO38	0.0745543876065111	0.0662355624051872	0.260337178904321	44.9825540310624	0.104073431510829	0.121637459608719	0.855603461677106	0.392217154541788	0.732520936198747	0.467921285337311	0.540729027549057
CSNK1A1	0.0703623005953714	0.038273421591491	0.0660017833656614	206.300909365978	0.0763275607316852	0.0752256460729616	1.01464812489154	0.310273590294634	0.681677680532027	0.446437291315453	0.443773839823392
PPARGC1B	0.115030023483856	0.106926594941432	0.282023436709463	44.7599080573123	0.154308012604036	0.17978197363738	0.858306366773317	0.390723314729714	0.732218543002152	0.675354555903752	0.716268778273809
HMGXB3	0.0839308834934389	0.0707362931187748	0.235412226538209	30.4217253062022	0.0878197890066733	0.149458393016704	0.58758686771681	0.556809627758163	0.830034408834071	0.515974815964285	0.483932289297078
CSF1R	0.0127693819410403	0.0448241990204395	0.775738401510802	485.101300232711	-0.00930362199489129	0.0813832680602054	-0.114318608930876	0.908985231410388	0.971945628573842	0.151279791773325	0.1445441828228
CD74	0.0140479472348801	0.0744049805944961	0.85024654962179	336.080637075861	-0.0203137710810228	0.130678859605835	-0.155448028413279	0.87646812310639	0.964158528578143	0.157832301073923	0.106070311159855
RPS14	-0.508699820246562	0.185384001207786	0.00606894334516236	36.0033088965773	-0.776712684228051	0.293985432823668	-2.6420107852552	0.0082415431404462	0.163062044572193	-2.52119365465352	-2.53709051098257
DCTN4	0.124208200498383	0.0437761110660102	0.00454895472532498	95.7304913911331	0.134421065803274	0.0887716765794486	1.51423371713578	0.129966572927434	0.497712955769114	0.722391723688596	0.646775819277992
TNIP1	0.0742325668013824	0.0978670108113052	0.448149028062251	24.8293958332942	0.0655338873055538	0.197971684187324	0.331026568645769	0.74062441696939	0.92008715348602	0.466271988403559	0.406056420838412
SLC36A1	-0.10023824887702	0.164450293147617	0.542169721969662	27.3013486459595	-0.183406678266511	0.274567673562328	-0.667983509809928	0.504144118695445	0.803041074018969	-0.427872133858947	-0.463841642902141
G3BP1	-0.0207722572611149	0.0621004131408588	0.738006311501025	45.5374335325407	-0.00562167174309346	0.117194926338753	-0.0479685590385027	0.961741300002407	0.986781311003531	-0.0206174933229883	0.157410392022042
GALNT10	0.227413172681241	0.0531844795401186	1.90340047020027e-05	159.940396108939	0.315284186706651	0.0874568705412046	3.60502479399955	0.000312123128395916	0.0409835007757637	1.25130608054967	1.27878401896362
LARP1	0.097656821154298	0.0967529101457964	0.312810419467031	67.4969243451882	0.1235384992827	0.164652281437717	0.750299347230305	0.453074435680816	0.774721987579859	0.586318766809457	0.608747772209728
CLINT1	0.0873500478647696	0.0600369544908974	0.145686420227738	54.8070049850708	0.109660945362861	0.116182669210177	0.943866637841506	0.345237802423677	0.70311895392362	0.533497664778782	0.560254039351922
RNF145	0.0584669449082921	0.05522584458818	0.289741845603983	136.286859193343	0.0379097583693223	0.0999316653794961	0.379356815733611	0.704422914140373	0.901953443519436	0.385474875747745	0.309526647882663
ENSG00000249738	-0.25322045469141	0.242526120566705	0.296441162681131	205.18245562616	-0.415414331780565	0.394694897503792	-1.05249481158183	0.292572589720524	0.666955378253416	-1.21188944705721	-1.27456932844859
TTC1	0.135007049229568	0.123479317802462	0.274236826786156	25.1603503160864	0.212217965945155	0.225832183990542	0.939715332842207	0.347363598122155	0.70490134525933	0.77773465931165	0.918629354449818
PWWP2A	-0.314613284608784	0.143717431240567	0.0285888364259295	23.0955238070914	-0.504569307425628	0.259189726400552	-1.9467180062757	0.0515685516654428	0.335548781892877	-1.52652108218905	-1.58611252956672
RARS1	0.144789216119523	0.0639626633054938	0.0235955216976721	32.2412883863105	0.19958852729938	0.131143820384575	1.52190569646434	0.128032711637705	0.49445312737862	0.827867210097486	0.874497036364804
DOCK2	0.0818410458765914	0.0279695983889913	0.00343271987221366	608.624841840185	0.0826795387590728	0.0535471926181105	1.54404992524499	0.122576238386155	0.486905780547356	0.505264623464057	0.465970195705565
LCP2	-0.0386314999732338	0.079086565300358	0.625216205330859	162.073444323717	-0.0979260041080565	0.133684138671656	-0.732517747289184	0.463852614486367	0.77729608220695	-0.112144186982376	-0.165137923133535
KCNIP1	0.319654589727295	0.16625077013172	0.0545145366939174	202.612408272467	0.432890433529679	0.256036531276357	1.69073698730292	0.0908870467366536	0.426213363020002	1.72403339921436	1.68974735939007
KCNMB1	0.135818473927433	0.120884577727537	0.261208870158826	27.5291936661931	0.141430453652675	0.211845010908699	0.667612860203863	0.504380746531409	0.803041074018969	0.781893123415992	0.671269428442047
FBXW11	0.061424976046344	0.0601720063699431	0.307338242474229	117.455845762024	0.0524909083865997	0.111068734494015	0.472598419579799	0.636499710228907	0.875681699950739	0.400634466452209	0.360479027371285
STK10	0.0676681688908632	0.0648569539073771	0.296788605729078	138.943484222008	0.0732824588635949	0.116995517181335	0.626369801417369	0.531072412390615	0.818778686031776	0.432630156759337	0.433133034003508
UBTD2	0.0967625085381296	0.0945170317975944	0.305949887124139	25.8633908013483	0.125983163076967	0.167667080080927	0.751388781961009	0.452418712010362	0.774206747481787	0.581735511059188	0.617290406859258
SH3PXD2B	0.231508472952623	0.270631651212974	0.392308970788921	42.0318587208966	0.306304173465216	0.456429628783287	0.671087401319096	0.502164852411197	0.802971719767419	1.27229405296395	1.24740425523111
DUSP1	0.369125515374801	0.299327665339707	0.217507836559358	51.7251731829549	0.541613240511498	0.486448379378716	1.11340331979981	0.26553524984222	0.64225642419104	1.97756656015366	2.06966840223249
ERGIC1	0.153507990798048	0.0684531605753006	0.0249273983395847	79.5751025972326	0.207510493641476	0.119893047564912	1.73079672137891	0.0834880268752728	0.41144966114104	0.872549990434252	0.90217956036876
ATP6V0E1	0.0757953760253498	0.0495284437470414	0.12593250509741	60.0317760720887	0.0404858856028406	0.101955438239023	0.397093929486391	0.691298196290457	0.898052751278125	0.474281217204345	0.318528668454268
CREBRF	-0.301908649286855	0.0774870657198996	9.76952685754498e-05	61.6766545863443	-0.464705748531338	0.172035876101819	-2.70121418311784	0.00690868320075279	0.149804337109901	-1.46141119573371	-1.44681328512151
CPEB4	-0.0890236708583269	0.113111971096777	0.4312583208691	150.072541901312	-0.164850986137911	0.184760685152574	-0.892240608448587	0.372263980394365	0.722369390527161	-0.370398630453356	-0.399000621042399
HRH2	0.227931423215377	0.139267267366421	0.101704147178096	57.4294742233354	0.312140628230091	0.231676667271969	1.34731145741001	0.177879943585781	0.554642805626641	1.2539620586693	1.26779916631122
SIMC1	-0.122484230867902	0.150937736551694	0.417085219323603	25.3196321848057	-0.229362520997644	0.258929756096113	-0.88580982138069	0.375720016527555	0.722831408282129	-0.541880393428098	-0.624429767692133
FAF2	0.21847651665725	0.0625807611434869	0.000481012537232586	42.4823074819962	0.292818452166943	0.130215253462286	2.24872620051191	0.0245299211776942	0.249898571997759	1.20550668180516	1.20027974252441
UIMC1	0.0790468777255223	0.0486862163714649	0.104461482583101	60.6645720295527	0.104446476900402	0.087054650884457	1.19978054979541	0.230224580004731	0.609019262487099	0.490944812903323	0.542032597585266
NSD1	0.0601707457246794	0.0373561115794178	0.107237789414911	172.680735769683	0.0504078206275694	0.0748288757154073	0.673641293493207	0.50053939358762	0.802034533528955	0.394206671260679	0.353199884239197
LMAN2	0.135319977173665	0.0695887935754962	0.0518272776477294	28.1707676111315	0.137055159933434	0.135089793784736	1.01454859093078	0.310321055771003	0.681677680532027	0.779338381291272	0.655980399408478
DOK3	0.173609757986559	0.106090651800282	0.10174995467319	34.2529455895112	0.215448643181589	0.187135233751272	1.1512991907657	0.249609169967381	0.630596089546283	0.975569380289271	0.92991863494971
FAM193B	0.0311996225087455	0.0626212120349307	0.618323559910084	46.3545225340274	0.061341074458639	0.122111078846395	0.502338322109171	0.615429556803842	0.865492127007028	0.24573278788858	0.391405053076086
TMED9	0.0914500084025448	0.0817555451771219	0.263319930431821	23.2332655972248	0.0741676856029265	0.169030175960328	0.438783697535368	0.660818273971273	0.888420927492096	0.554509520555953	0.436226370859823
ENSG00000290968	-0.0373944772352448	0.0823024424104843	0.64957376395373	26.7843629873152	-0.0679465737902856	0.15283223209953	-0.444582748395876	0.656621316948979	0.886690023320024	-0.105804578802193	-0.0603777835976409
PHYKPL	0.197890614091518	0.0718303810841152	0.00586973446322437	133.259228515467	0.257540144175647	0.122249020142672	2.10668473150199	0.0351449165674609	0.288329001296698	1.10000615033206	1.07700320162338
CLK4	-0.293058119102596	0.119590677885508	0.0142654109277653	23.5245192935914	-0.464468832879846	0.221973016609083	-2.09245628128676	0.0363977186857167	0.293103945872884	-1.4160531826334	-1.44598540692485
RUFY1	0.147510877603027	0.0849529653733399	0.0824961512425878	47.904041469397	0.20367270647487	0.145829085050621	1.39665353042687	0.162517784564296	0.539102854481001	0.841815431803226	0.888768794559633
HNRNPH1	0.0253996806006351	0.0501896225420036	0.612804456350821	131.392020011852	0.0187929233168999	0.0944885398991402	0.198891033102639	0.842347983938707	0.954330380069742	0.216008710847753	0.242724767848628
CANX	0.22201494039645	0.0944927548010737	0.0187963928587686	45.2112005137222	0.286547620513978	0.169121180295623	1.69433314037363	0.0902019965213492	0.425676658495263	1.22364072202374	1.17836694458237
MAML1	0.00953884403304613	0.0721279735635732	0.894787436540227	24.7378718394498	0.0663986787602299	0.150953607573663	0.439861490079515	0.660037428925389	0.888234058522089	0.134723633249348	0.409078348623598
LTC4S	0.0543924909605348	0.125897514469109	0.665713906945657	34.5506338165811	0.0389179980413692	0.23305282448485	0.166992174960313	0.867376205949168	0.960791046514107	0.364593738494786	0.313049841205874
SQSTM1	-0.0704889558847941	0.137406398736207	0.607954001854926	56.029331904211	-0.139615789822364	0.224329172710365	-0.622370189911162	0.533698477390147	0.819487828080756	-0.275410214270656	-0.310818735689316
RNF130	0.0315186005740704	0.048297357207089	0.514017586780877	361.619236846446	0.0234213115615095	0.0859436945008853	0.272519254583223	0.785222788314149	0.940874048253735	0.247367516087288	0.258898210545575
RASGEF1C	-0.111553806187357	0.156092040104774	0.474814927965298	294.378659337937	-0.167071498234722	0.243258788939877	-0.68680559893774	0.492205241073254	0.797345501903109	-0.485863145248564	-0.40675997986401
MAPK9	-0.118055939902882	0.102867947749489	0.251114928007103	29.2817079747012	-0.200943750956837	0.182677972394943	-1.0999889495292	0.271336936660272	0.647694204547696	-0.519185879605571	-0.525123200377256
CNOT6	0.194748814092047	0.0865180636676655	0.0243879878604392	30.6278511817782	0.249151688732002	0.163042313457778	1.52814127478953	0.126477465519115	0.492470329084727	1.08390476402325	1.04769057781925
MGAT1	0.0304872819611201	0.0984932364971279	0.756913217814471	90.436738511519	0.0049988989357867	0.165204210657774	0.0302589075416612	0.975860568585158	0.989193775863378	0.242082119372864	0.194522920661747
RACK1	-0.0985448091628791	0.0994868409539922	0.321914599974861	34.1533475602767	-0.156861206699513	0.18295379295424	-0.857381550645123	0.39123405206987	0.732218543002152	-0.419193437878089	-0.371081130913482
DUSP22	0.111523423790605	0.0522468958318994	0.0327980790837181	53.9676536067486	0.123848218841751	0.103099401999467	1.20125060320322	0.229654005433209	0.609019262487099	0.657383610490008	0.609830056425248
EXOC2	0.0206632009651595	0.0396507688545354	0.602276287457379	87.4240454795172	0.0117114613743543	0.0825611997964369	0.141851879614517	0.887197004350763	0.966284676885733	0.19173476331212	0.217979302929655
GMDS	0.1158721166365	0.0659108521171616	0.0787453444430623	137.7988972787	0.152999183573048	0.113480770900049	1.34823884574952	0.177581574236677	0.554443924317552	0.679670192532754	0.711695205311895
SERPINB1	0.118622586058895	0.0688598590642219	0.084948815829507	28.1356488426128	0.106565873089055	0.13914954117448	0.765837042577324	0.443773270280571	0.76735017297971	0.693766051819793	0.549438616915913
SERPINB9	0.00691546822829834	0.0941158435888685	0.941425544976021	214.668135856331	-0.0101573261101638	0.154799967253968	-0.0656158156254613	0.947683697201199	0.982017070424015	0.121279115051963	0.141560998643169
SERPINB6	0.0823655815282728	0.0494442554081638	0.0957478530771024	117.630872045032	0.0841191789780618	0.0950117791120377	0.88535526609673	0.375965051260521	0.722831408282129	0.507952812133575	0.471000875362389
RIPK1	0.0717246248204311	0.0576107304416779	0.213136437238471	46.1012074571847	0.088486544735782	0.11594129922505	0.763201252075184	0.445343382197637	0.768174397614412	0.453419056109276	0.486262200922396
SLC22A23	0.182798876421285	0.161423646602195	0.2574591745716	56.9051094568237	0.252020811661813	0.273910904751837	0.920083163137092	0.357529302114286	0.71004817058983	1.02266262167314	1.05771644273018
PRPF4B	-0.00914841606910057	0.0514054733603465	0.858749836450745	95.2090842531521	-0.0434248851102512	0.09670083901273	-0.449064202064831	0.653385343345301	0.884636249892182	0.0389534397269852	0.0253108202399502
CDYL	-0.0172038931849637	0.0328635303295476	0.600629842830199	180.07991231128	-0.0646128408555011	0.0710697341528168	-0.909147074007174	0.363272497108366	0.715722175876374	-0.00233001210512983	-0.0487283852027553
LYRM4	0.232091592826711	0.1025259736125	0.0235904436916388	52.115899305892	0.310379351406429	0.174749747015652	1.7761361988045	0.0757104710808805	0.395345907635263	1.27528247945787	1.2616445595074
FARS2	-0.00859572151925803	0.0632372979168297	0.891878174001605	173.667886964995	-0.0361017694686876	0.108221976055675	-0.333590004400909	0.738688961940884	0.919070004690278	0.0417859397140269	0.0509007199917455
F13A1	0.0848245762074303	0.275722142540111	0.758352370741564	109.278905037642	-0.291365358996999	0.392462623301375	-0.742402821817908	0.457843310391261	0.775691513367119	0.520554894782723	-0.841092522507178
LY86	-0.0379150163625561	0.061398004192617	0.536886200390654	318.725903302398	-0.0741191579294999	0.106259073064509	-0.697532509854504	0.485469601466231	0.792945485968121	-0.108472285715142	-0.081947265367874
RREB1	0.119357647925916	0.0414355988311599	0.00396971837874028	233.865385920206	0.140719995851605	0.0805029407898432	1.74801062508961	0.0804621876028148	0.405484819614612	0.697533164648033	0.668786804269889
SSR1	0.0885832150439623	0.0716682301532339	0.216451911605266	35.1986718209727	0.0883193543566754	0.151809081184644	0.58177912459172	0.560715466973756	0.831358329213348	0.539817513635766	0.485677970759961
SNRNP48	-0.249666091809297	0.0976130622185318	0.0105363340126661	22.3742948588092	-0.397576924950421	0.192134661963482	-2.06926184420584	0.0385215220854559	0.301381293951674	-1.19367372044945	-1.21223828317264
GCNT2	0.0946014309860534	0.0595442537351384	0.112114957235514	116.699502495757	0.101943641191903	0.104765295083234	0.973066902650454	0.330520052251189	0.695622567672026	0.570660221570634	0.533286686963267
TMEM14B	-0.355316222883666	0.0852889016795925	3.09948341703321e-05	41.9958349644504	-0.532853047456712	0.158256643108309	-3.36701851493231	0.000759855866111751	0.0570133123668293	-1.73511925303949	-1.68494724793349
NEDD9	0.145113993086489	0.0849574689539809	0.0876218498374792	66.6243788456178	0.168982975988505	0.140232165847719	1.20502293441011	0.228194448326528	0.607020347349184	0.829531657041981	0.767548979249801
TMEM170B	-0.15736872809323	0.0981706635777989	0.108932058008937	30.2057676757274	-0.302326443393091	0.185291705813439	-1.63162426545681	0.102758663211713	0.453962804674549	-0.720659681132035	-0.879394942487408
PHACTR1	-0.318243321995508	0.337164616512913	0.345230391662396	34.8702348836597	-0.41618642801802	0.500450685721669	-0.831623254582744	0.4056216318107	0.745023174975416	-1.54512463247516	-1.27726734201035
RANBP9	-0.0250159198085822	0.065874797307982	0.704131389355603	133.20692697631	-0.0654073912745771	0.11876905026687	-0.550710737583647	0.581831982712177	0.842850563120379	-0.0423658064086428	-0.0515048626704195
CD83	0.039480758954226	0.3157871100106	0.900505073335994	68.1652441484036	0.00854062986352767	0.48591378043614	0.0175764306496142	0.985976759389792	0.993608290589016	0.288172719458734	0.206899147369724
JARID2	0.152347526320732	0.0575153867642887	0.00807749206143288	142.181331169217	0.177855669555043	0.10514495265286	1.69152836220526	0.0907359355880457	0.425927276588572	0.866602735086977	0.798553725045079
DTNBP1	0.122613696705897	0.0640021391918141	0.0553937441897563	121.74311543103	0.152970131843035	0.108611869825667	1.40841081263555	0.159009459329664	0.531677117837088	0.714220063640855	0.711593686928866
ATXN1	-0.00868993611608931	0.0623121183171847	0.889088081405446	332.123115115355	-0.0407049588297495	0.106397048914546	-0.382576013573854	0.702034158006799	0.900651277249747	0.0413031000616732	0.0348153322887933
NUP153	0.10476713111133	0.0740017069616104	0.156851822471143	47.8633650377438	0.139772356063626	0.140100339451644	0.997658939376583	0.318444770268331	0.688454163702113	0.622758338842314	0.66547537121842
KIF13A	-0.0771481467689224	0.134054943836133	0.564955578328146	28.9388960802875	-0.14716664481609	0.241630546969246	-0.609056456900794	0.542487018031168	0.823211068958664	-0.30953784968587	-0.33720444797182
KDM1B	0.120255344666744	0.0536664563494058	0.0250395772274412	59.093849762623	0.157672097578538	0.111942693943435	1.40850726406683	0.158980917526358	0.531677117837088	0.702133763672372	0.728024238854741
DEK	0.108565039931449	0.0654247499254834	0.0970376481842854	58.8805545963041	0.125894668400368	0.117106087147816	1.07504803094872	0.282353224826258	0.656832526453603	0.642222212127911	0.61698117100753
E2F3	0.137033709275859	0.0500198151598258	0.00615161547324671	116.980885660076	0.165804879311247	0.0927514947134658	1.78762487681156	0.0738365491701507	0.392599198656359	0.788121073573364	0.756443436287876
CDKAL1	0.115446718256329	0.0429940570201647	0.00724910758459596	260.030957042401	0.138573591903587	0.0773726656387879	1.79098898505726	0.0732950626149989	0.391044876953837	0.677490071692655	0.661286409008493
C6orf62	-0.21319821041246	0.0611714049740278	0.000491660272415649	138.186761304399	-0.349916987603386	0.110464514392803	-3.16768683162005	0.00153656943168393	0.0825382239042039	-1.00677975955657	-1.04569536912041
CARMIL1	-0.202072497892928	0.339102598804552	0.551239552288797	56.5067651832126	-0.336168933771166	0.565876667011894	-0.594067494506008	0.552466970806125	0.827186934150004	-0.949761682254415	-0.997654161447539
H2AC6	0.308625060170068	0.137849480892878	0.0251653236463477	200.732901276568	0.419153055307233	0.218850616098118	1.91524731700692	0.0554609707472623	0.342250664128341	1.66750824922542	1.64174345657449
H2BC5	0.344413426261396	0.138345475049968	0.012791676380089	25.962777979729	0.497939835129713	0.248942021043399	2.0002241206313	0.0454760683406903	0.324015196970159	1.85091976742984	1.91705602790424
BTN2A1	-0.0514523723050048	0.0670126157080282	0.442605252290262	31.9926561969506	-0.0981464428072453	0.135786782163003	-0.722798207924444	0.469803868500375	0.7811336216677	-0.177849775582717	-0.165908224258051
TRIM27	0.129572664913361	0.0501176427312317	0.0097274463633565	47.8903001629287	0.208781254225013	0.105452673794384	1.97985737784235	0.0477195568678146	0.330748306912258	0.749884025521934	0.906620106924749
HLA-A	-0.23703473353241	0.0842815729293082	0.00491710653727396	62.1566961441171	-0.393266094979429	0.155313575202951	-2.53207805219564	0.0113388747953559	0.18418852631494	-1.12893937095063	-1.19717451630016
TRIM26	-0.0553769506000795	0.132770701799189	0.67661468022671	21.2203578331683	-0.103122898696569	0.229488805408169	-0.449359168143972	0.653172581500804	0.884636249892182	-0.197962816272389	-0.183297954744381
HCG18	0.0108481464959543	0.134141455190437	0.93554458530313	22.0217818506201	0.0152787669104627	0.235456568502045	0.064889958295345	0.948261615863663	0.982017070424015	0.141433667227931	0.230444897564666
HLA-E	-0.115664831380456	0.0694064397290622	0.0956167367659934	116.071271317965	-0.19472173413379	0.122832839893653	-1.58525793511229	0.112907742174009	0.471972437016793	-0.506931706191494	-0.503380981006573
PPP1R10	0.0793516589088052	0.0833415025005613	0.341032795479461	38.5925759691975	0.0989509664702756	0.157023860671479	0.63016516118718	0.528586530511823	0.818417467975561	0.492506783612	0.522829082595867
PPP1R18	-0.0964825345552263	0.0659609762170652	0.143543615229582	33.4569621500576	-0.210799596900649	0.129963596503664	-1.62198956147467	0.104805583217231	0.458321680875012	-0.408624502828672	-0.559563474437634
FLOT1	0.0114133153416679	0.0710819552798369	0.872435566654923	90.136398604406	-0.0077456474232775	0.120162507488332	-0.064459768568242	0.948604140490364	0.982017070424015	0.144330096636573	0.149988370113406
IER3	0.167135896499654	0.121324143684363	0.168327441820839	46.9707315925518	0.218117341447503	0.208206278112726	1.04760213488572	0.294821953444697	0.66851927265456	0.942391538056173	0.93924413579322
HLA-C	-0.105821031983201	0.0904837577169894	0.242201007082333	50.2296801221338	-0.179881108751682	0.167921264285144	-1.07122293008841	0.284069203710302	0.658831130481408	-0.456483295449773	-0.451521890645273
HLA-B	-0.243929316387456	0.117756035434284	0.0383139266203717	80.3039751993159	-0.38362893609547	0.19487858721227	-1.96855355728542	0.0490043802078648	0.333900179349025	-1.16427336484136	-1.16349842243474
DDX39B	-0.015134750751688	0.0389779976831302	0.697801739867308	81.2388659179663	-0.0499562708360694	0.078878631241293	-0.633330853361934	0.526517609228284	0.8167081254672	0.00827411981024812	0.00248754198726555
LST1	0.102962244162933	0.0778933944668688	0.186222976402369	65.0417423996518	0.113954004280719	0.141831775338645	0.803444813467476	0.421717682012137	0.753421355318947	0.613508487799996	0.57525570704552
AIF1	0.0476981248310725	0.0949520854933046	0.615429160356925	33.8777637298868	0.0252101452221408	0.162767662076249	0.154884237449641	0.87691258037689	0.964158528578143	0.330285833739154	0.265149111977253
PRRC2A	0.11586325996053	0.116028776481592	0.318001348872399	26.3794954318624	0.161706702175893	0.209352900551631	0.772412045640671	0.439870421771695	0.764778358039802	0.679624803023165	0.742122763613586
HSPA1A	0.0567089957456872	0.256930737160584	0.825312750667719	281.019181791399	0.0824285044870174	0.416424799310903	0.197943313230671	0.843089415521735	0.954330380069742	0.376465575797678	0.465092981392616
HSPA1B	-0.00673710683292334	0.250925795219229	0.978580170439695	102.218325363291	-0.00103064490055195	0.407084126088887	-0.00253177374036664	0.997979938979173	0.998191106973032	0.0513111396213868	0.17345327901288
ATF6B	0.00301125980682269	0.0653042927301545	0.963221613045979	33.7954422346454	-0.0630147728078379	0.134599961995832	-0.468163377414544	0.639667759534264	0.877200318920355	0.101270467768597	-0.0431440952450567
HLA-DRA	0.0538670956129712	0.0810127105702048	0.50610068302676	120.462375140971	0.0405295490810795	0.149303059909468	0.271458261509544	0.786038597324932	0.941079926540681	0.361901143976548	0.318681246139182
HLA-DRB5	-0.234702154287215	0.335687077055225	0.484446130428806	26.6039668283435	-0.382170899825689	0.549103002174747	-0.695991277250506	0.486434292420833	0.793708974895851	-1.11698515377286	-1.15840345960684
HLA-DRB6	-0.337783878752342	0.266420291186882	0.204847617830763	21.5421035332504	-0.524664826643475	0.418150110920585	-1.25472841676017	0.209577366274626	0.591799408829245	-1.64526787936675	-1.65633432414364
HLA-DRB1	0.160827014835564	0.110567566657387	0.145791474613047	108.434600181704	0.181879477134961	0.187156067293532	0.971806470210254	0.331146836409827	0.696012047892063	0.910059199630051	0.812614520699622
HLA-DQA1	0.21603913693507	0.16279738456481	0.184494443984618	22.2254237057975	0.262468274910952	0.276682248338784	0.948627085715931	0.342810310141277	0.701189906030158	1.19301537348042	1.09422406466211
HLA-DQB1	0.382897495360698	0.192486767230814	0.0466775166769328	29.4599917880855	0.491957969545761	0.307575853189902	1.59946876337532	0.109716483912574	0.468004311553715	2.04814647295125	1.89615299316951
HLA-DMB	-0.0478703222601764	0.100171146731301	0.632731817940911	77.5171630978932	-0.0880070260995963	0.169901005623357	-0.517990024701172	0.604465229203179	0.86151154275566	-0.159492155250746	-0.130477040348054
HLA-DMA	-0.0268083055412827	0.0672548932119251	0.690182426861238	57.863419837642	-0.0795175033938709	0.12714603064698	-0.625402955870881	0.531706622626908	0.818778686031776	-0.0515515900681602	-0.100811247041843
BRD2	0.116713141909543	0.06167597529344	0.0584430461580692	47.0445049883533	0.150373601389148	0.117183304015025	1.28323401232882	0.199410103249259	0.580068651113382	0.683980356393922	0.702520369331597
HLA-DPB1	-0.0621587780517101	0.109083633501417	0.56879517505302	67.7228751297826	-0.118482040675937	0.187522673296452	-0.631827813635263	0.527499396939829	0.817336915792285	-0.232718950875735	-0.236968949818507
RPS18	-0.202612447664853	0.132402883047233	0.125949372964037	37.5611636986212	-0.326724274246651	0.220713793800656	-1.4803074543757	0.13879121479681	0.506662414745956	-0.952528866628524	-0.964650737460837
RGL2	-0.0719765046043169	0.0798219619643108	0.367209320025568	31.0550956202161	-0.155961559098433	0.148171843191362	-1.05257217389818	0.292537115896824	0.666955378253416	-0.283033741099304	-0.367937401789102
LEMD2	0.0333751697094033	0.0754341759896977	0.658170140113975	21.2904670524403	0.0868662595606127	0.158620724041774	0.547634995902147	0.583942554758379	0.843869292675897	0.256882232766275	0.480600275420828
RPS10	0.0129094342653649	0.0959323084303077	0.892953316923987	29.2154680408165	-0.0170197144214124	0.17764769723425	-0.0958059951600155	0.923674655816718	0.976780782560543	0.151997544837739	0.117581064754641
ILRUN	0.0945939270622758	0.0616786000457932	0.125113617188876	54.0398232581447	0.110360786812063	0.116391173658837	0.948188624126685	0.343033437367308	0.701189906030158	0.570621764770203	0.562699565737656
BLTP3A	0.110489794783992	0.0574200288693913	0.0543247726881947	59.7234463649105	0.14673084714174	0.108161618075925	1.35658886906389	0.174911880485504	0.553049136491623	0.652086373257125	0.689791126673931
ANKS1A	0.0984565301069111	0.0546064589427917	0.0713850953071312	471.326855082859	0.11206220373737	0.0967311366195185	1.15849154319518	0.246663500804133	0.62903405123132	0.590417188982354	0.56864499807625
ZNF76	-0.105174195373205	0.10942813257147	0.336488946693151	25.4832447298831	-0.182316085761508	0.211862996495517	-0.860537652998625	0.389492737072144	0.732218543002152	-0.453168327553033	-0.460030675789362
DEF6	0.0740005015175514	0.0622462438428177	0.234504676745317	64.818461894987	0.0834515532580446	0.112940776886701	0.738896575341968	0.459969802050304	0.775996080065271	0.465082678840743	0.468667923640311
PPARD	0.179934912076495	0.0642677834610122	0.00511392759583293	198.807079388625	0.226077513534887	0.113470080650615	1.99239757510177	0.0463274532030675	0.326952456890091	1.00798511314367	0.967060165976748
FKBP5	-0.0947382791684606	0.208546538026337	0.649628144741142	844.357262621579	-0.16845691079108	0.339246734729583	-0.496561627705448	0.619498218328599	0.867094471380096	-0.399685382003582	-0.411601166343555
MAPK14	-0.0613712528971691	0.0789849381826247	0.437159099521611	89.7869422368864	-0.109259376405283	0.140639170489779	-0.776877281235274	0.437231176180262	0.763781141834478	-0.228682969354535	-0.204741266181916
KCTD20	0.146196141489985	0.092959330432709	0.115790785657885	29.3323692660767	0.197128976961039	0.169223968767203	1.16489985666407	0.244059531535273	0.627966954755271	0.835077550953458	0.865902382166611
STK38	-0.0589965447905524	0.056530646247267	0.296660975932732	47.0476583524603	-0.0736817947495524	0.110215659340743	-0.66852383037294	0.503799275518032	0.803041074018969	-0.216512846303501	-0.0804189432058617
SRSF3	-0.115633119070466	0.110824151679813	0.296766418746999	34.1921846227932	-0.193746593260998	0.195396292557256	-0.991557161731845	0.321413595083706	0.690914990432323	-0.506769184021404	-0.499973448147609
CDKN1A	0.0256488103467093	0.184942333747764	0.889698718050752	34.8045750704758	-0.0212342832618828	0.295814309422143	-0.0717824749700673	0.942775019785322	0.981887881846505	0.217285473940003	0.102853672835202
C6orf89	-0.42272848308871	0.149891443089654	0.00479891011930342	25.9336744918334	-0.650501917209773	0.247894746801798	-2.62410529308181	0.00868769230802986	0.165995502775696	-2.08059981949638	-2.09605952995257
MTCH1	0.156784509664126	0.112741033360459	0.164328379826131	29.455083365577	0.187208968469729	0.199443935006334	0.938654607189656	0.34790810630402	0.70490134525933	0.889341796411625	0.831237898461232
PIM1	0.0818728880697011	0.15819930250334	0.604786218976276	44.7723373014969	0.076974825823352	0.262755038908589	0.292952805560205	0.76955822550324	0.933701676579521	0.505427811271132	0.446035643353379
ZFAND3	0.12229938755071	0.0280056767102926	1.25993603764134e-05	656.458745222135	0.141022250463591	0.0573555754864586	2.45873656165974	0.0139426885763113	0.196166188215818	0.712609263103292	0.669843002969843
BTBD9	0.1186910486469	0.0449258970009976	0.00824352344856602	176.742527375228	0.152934013216834	0.0825128724694705	1.85345642006851	0.0638169669860412	0.365339727492517	0.694116915202997	0.711467473979505
NFYA	-0.0496042328887788	0.0891321748679519	0.577852397885949	21.0029278727762	-0.114622911224022	0.157067102754392	-0.729770328820923	0.465530583985149	0.778960378937274	-0.168378260305422	-0.223483605514616
TREM2	0.0481707929774874	0.109603607498164	0.660299232573425	30.1659841225612	0.0236678377430547	0.197992138248948	0.119539280460195	0.90484812182067	0.971287182304524	0.332708207035538	0.259759671784304
TFEB	0.0981390509111734	0.0657613924764691	0.135607268590735	67.2350568467873	0.107039465665544	0.114359834066382	0.935988291163583	0.349279216283753	0.705119104803757	0.588790142328702	0.551093539103234
CCND3	-0.473809490013266	0.179921354526212	0.00845283678667914	230.826666378325	-0.722593222338835	0.275847292197588	-2.61954074873153	0.00880482527326446	0.165995502775696	-2.34238447341255	-2.34797543044146
TRERF1	-0.0802525282287458	0.321100155138826	0.802641563435424	41.6550952123355	0.0159141177510597	0.387766522391501	0.0410404633512749	0.967263637931235	0.987668565609859	-0.325447470012734	0.232665067928468
UBR2	-0.0471705561297001	0.0433545693734573	0.276587117826048	115.809603935007	-0.0981828751827187	0.0852507794925059	-1.1516947500914	0.249446530354229	0.630596089546283	-0.155905929267386	-0.166035533573063
BICRAL	-0.109901284782667	0.109997574044594	0.317734324123377	56.3140396052083	-0.2090623989783	0.193206844161496	-1.08206518193295	0.279223565683109	0.655032156319631	-0.47739415119262	-0.553493008961214
CNPY3	-0.0202497919709588	0.0714942864875259	0.776995545141261	49.4294813958294	-0.0561903798846102	0.130267132361239	-0.431347331180905	0.66621583999049	0.890186800838864	-0.0179399150331023	-0.0192969324635374
LINC02976	-0.15855455903718	0.103278439945979	0.124731146578706	25.5861828537198	-0.214106331632982	0.185000041065551	-1.15733126544074	0.247137044388331	0.62903405123132	-0.726736936886281	-0.571118530297455
XPO5	0.155325361852066	0.0785398497558822	0.0479667269359107	20.6210316912721	0.182370839510125	0.171695139634809	1.06217822996052	0.288154780921303	0.663795150787036	0.881863821172087	0.814331537682244
HSP90AB1	-0.274079931177247	0.21193612087543	0.195935141927745	53.3186369542752	-0.415124424654878	0.341000212730195	-1.2173729198912	0.223462361507228	0.60637576512323	-1.31879201537937	-1.27355627681227
CDC5L	0.0531160062680941	0.0938652832232814	0.571478836213476	26.354106902919	0.0541656085250316	0.17865330958333	0.303188385658016	0.761746299621066	0.929129841039054	0.358051892052067	0.366331100553574
SUPT3H	0.103595286912838	0.0788685888575819	0.189008562858	138.691067252486	0.11967094919434	0.129119779365552	0.926821202625658	0.354019374525342	0.707888994662136	0.616752763650756	0.595233002828722
PLA2G7	-0.141836683028757	0.123260232292084	0.249851891259338	43.0479159229308	-0.222880995448986	0.211324782121103	-1.0546846101621	0.291569592641202	0.666359197501776	-0.641059624543122	-0.601780720872844
CD2AP	0.0212576624636151	0.0460197019172473	0.644134923680089	101.652943332849	0.0206808171386254	0.0946310153169108	0.218541638482554	0.827007119435655	0.950866301968781	0.194781314408294	0.249321825167482
PTCHD4	-0.343434939421458	0.222968057589065	0.123490259391784	77.7729621975273	-0.527716540355895	0.335562483301718	-1.57263271854322	0.115803887109026	0.477044649042228	-1.67422895610725	-1.66699823439638
FBXO9	0.319151612094162	0.162770937281952	0.0499092711100037	25.0450993019941	0.470731186627278	0.268028523232576	1.75627273153616	0.0790418510148828	0.402619428607059	1.72145569306594	1.82197811002905
ELOVL5	-0.361685305925519	0.118973319621543	0.00236535802406134	56.0347482212674	-0.605228295301188	0.205049669104771	-2.95161800525484	0.00316113731501083	0.114943816061971	-1.76776011703689	-1.93785535801982
DST	-0.0354576158736577	0.102776364776782	0.730096052942308	193.074650523553	-0.0720967368443292	0.166918493201145	-0.43192779578623	0.665793892038731	0.890047434294989	-0.0958783731192172	-0.074880115897818
ZNF451	-0.28675113572173	0.121564691592588	0.018332369752593	50.2909022088294	-0.451502567176861	0.200593550295882	-2.25083292314673	0.0243961214482886	0.249898571997759	-1.38373057270416	-1.40067608016626
PRIM2	0.0905640498546055	0.0429684980089684	0.0350582635108796	103.805847238628	0.0980302923840023	0.0991758329137299	0.988449398446453	0.322932604858572	0.691981234283767	0.549969078504783	0.51961187850884
PHF3	-0.177992773169356	0.0693245574962113	0.0102426386064576	81.7828972151121	-0.28815963943199	0.130807451409378	-2.20292985091621	0.0275996932818299	0.262320791129668	-0.82635568885912	-0.829890454109494
LMBRD1	-0.090837092252239	0.126083561740094	0.471247045829788	61.4599320067423	-0.161380860729191	0.215495359448209	-0.748883229515561	0.453927589163084	0.774906361131779	-0.379692219608923	-0.386874612703641
FAM135A	-0.0842461385668853	0.0637381526612963	0.186250183328153	236.855992296825	-0.146660789849637	0.113553257992422	-1.29155950646017	0.196509734954536	0.577517015302615	-0.345914292481406	-0.335436788069386
SMAP1	0.0662183131076551	0.0556007150800642	0.233668684651337	79.5397922553804	0.083053970638224	0.100570099706601	0.825831642610701	0.40889960164117	0.745350943220022	0.425199802165974	0.467278610691801
LINC00472	-0.39057371054222	0.101136755292754	0.000112537429352644	66.5449841040576	-0.599995666009876	0.182454480685854	-3.2884676975565	0.001007343434204	0.0690103248330766	-1.91581007650505	-1.91957045504178
OGFRL1	-0.134782964894894	0.0924331003483497	0.14479431387225	228.001485503858	-0.22507933554745	0.151084507897665	-1.48975787577045	0.136287910802559	0.504383361448251	-0.604910079503359	-0.609462601849945
CGAS	-0.253638740739717	0.09893104195744	0.0103535188015426	36.0196051305792	-0.395136834290679	0.169616146449221	-2.32959445526004	0.0198275954921243	0.228597668027492	-1.21403311796322	-1.20371162888717
EEF1A1	0.0449304822296078	0.0976452586640237	0.645415786584862	83.2995639676776	0.0382215790042325	0.167145168377184	0.228672951634359	0.819123119248422	0.949268806432962	0.316101963760668	0.310616274098942
SLC17A5	0.0869340557098107	0.068459382776253	0.20413333847014	32.8045267779787	0.138941972063743	0.14811283433532	0.938081920363399	0.348202312292401	0.70490134525933	0.531365749828895	0.662573676864191
SENP6	0.0344031268048783	0.0287523298270319	0.231488420624656	202.674697888923	0.032272308513266	0.0679679343934891	0.474816673498283	0.634917647639993	0.875328397894813	0.262150402066012	0.289827139676965
PHIP	-0.053289722364509	0.0420002177418015	0.204513712428692	202.081156920548	-0.102006507794154	0.0807016833333544	-1.26399479640091	0.206231894664129	0.590017401226424	-0.187265996569914	-0.179396837695993
HMGN3	-0.213250598933935	0.134603273108774	0.11312777524676	32.1759277018564	-0.344044466310725	0.227240835820617	-1.51400810100132	0.130023784867642	0.497712955769114	-1.00704824508161	-1.02517442714367
BCKDHB	0.0167966113317474	0.0776375750391514	0.828717728666987	54.9815801674286	-0.0253514358110661	0.142865309055296	-0.17744990703974	0.8591550091135	0.95741862442704	0.171918908262246	0.088466692463286
TENT5A	-0.530889496272974	0.16374548972803	0.00118626336067135	25.8506322143743	-0.891861304460062	0.284367262260129	-3.1363009137255	0.00171093555569005	0.0879086127363788	-2.63491335222459	-2.93946591955465
IBTK	0.11285379518114	0.0539719751140751	0.0365307294430348	85.0883759278666	0.117858226659784	0.101649508574999	1.15945692519336	0.246269984736766	0.62903405123132	0.664201620451431	0.588898624101472
UBE3D	-0.0497258778962843	0.0957952083516175	0.603701306671872	49.3849951355885	-0.125411524656459	0.168755605068768	-0.743154721322313	0.457388012840784	0.775571690297983	-0.169001677855461	-0.261183342854551
DOP1A	-0.145476972263607	0.0838495437810722	0.0827450009491723	56.8134917878499	-0.243477244870292	0.153048353210678	-1.59085177829476	0.111642937023759	0.470772670215262	-0.659715714445723	-0.673752267377283
CYB5R4	-0.0418282491398398	0.0411813576032495	0.309768286437688	83.8224502178383	-0.0914076529416285	0.0894329865081527	-1.02207984447993	0.306743111842908	0.678827101910779	-0.128527181849191	-0.142360192853111
CEP162	0.0327226947826427	0.0935212203323577	0.726416798228634	29.0420999946871	0.0449386281129006	0.179440449155974	0.250437559225227	0.802248986748741	0.944986533855295	0.253538369103931	0.334088334589578
SNX14	0.0860770367417522	0.0462213347638549	0.0625637262239026	100.78638587852	0.10223734662668	0.0868064829277523	1.17776165072567	0.238891641126934	0.621800751131607	0.526973620004904	0.53431301141318
SYNCRIP	0.0479206749111748	0.0521693403834873	0.358325705941102	48.369799758056	0.0713515064650051	0.109243460687541	0.653142128745676	0.513664654718618	0.80714291400275	0.331426378908607	0.426385512767472
ZNF292	-0.00531979813795272	0.0984525768216253	0.95690798182878	179.845084656799	-0.0380079041442255	0.165882048690969	-0.229126083528378	0.818770920943031	0.949268806432962	0.0585746938961342	0.0442399218222356
RARS2	0.0131284273918883	0.063355290387701	0.835838737371827	46.1170826847297	-0.0175092853093127	0.141783117909124	-0.123493442431808	0.901716366726539	0.971219744724447	0.153119861003543	0.115870307946205
AKIRIN2	-0.0667439127321171	0.123644256768527	0.589330822894072	23.6419176996347	-0.0988356136073787	0.242041995585148	-0.408340764867845	0.68302351512674	0.896324345722192	-0.256217271831744	-0.16831646312119
PNRC1	-0.147616793524571	0.0747504883171574	0.0482915640961197	35.0520191186523	-0.347160123109393	0.201413422537118	-1.72361960159539	0.0847765375628189	0.413733221234775	-0.670682067733771	-1.03606178015587
UBE2J1	-0.00617752840734846	0.224101564322728	0.978008496289975	33.1910962373259	-0.0469892116499153	0.354276646998238	-0.132634233862299	0.894482656893291	0.96765306078756	0.0541789187294696	0.0128556354119262
ANKRD6	0.126168640447757	0.154539329630079	0.414261290002209	34.560902218492	0.149202546448261	0.249967456837444	0.596887884270827	0.550582236830341	0.826946611069512	0.73243876709219	0.698428234233927
MDN1	-0.0523830806586186	0.154408890510796	0.734422066400258	31.605409888199	-0.0939028783546635	0.258085075145071	-0.363844667506946	0.715974005513318	0.907834294190193	-0.182619555563905	-0.151079510054015
CASP8AP2	0.0594335993897744	0.062370461059213	0.340634345908103	33.9715921517301	0.113017206315247	0.126432011142857	0.893897085822263	0.371376957135526	0.721221056382686	0.390428875759238	0.571982159665217
UFL1	-0.0601254529587297	0.129541184238931	0.642546296452732	29.6799509582461	-0.118103050029727	0.22680674476487	-0.520721066528089	0.602561096774164	0.860860787482021	-0.222298378968233	-0.23564460467389
MMS22L	0.0649671755175212	0.0747349386117435	0.384682379626327	37.0292058249692	0.0198720349684144	0.144984890905413	0.137062799056618	0.890981156951325	0.966469475278524	0.41878785689014	0.246495616259996
FBXL4	-0.0235039185323835	0.0975856252139072	0.809668034236963	47.9867519413861	-0.0701210282647228	0.18144055151742	-0.386468337305458	0.699149847735447	0.900651277249747	-0.0346169628630356	-0.0679761986356165
PNISR	-0.115068509333831	0.0428975196379211	0.00730949693044195	238.641335281797	-0.194296995811067	0.0806085364852502	-2.41037741513418	0.015936025648454	0.206404713582236	-0.503875619986519	-0.501896775153325
USP45	0.0964610680472052	0.130069694262869	0.458323280502094	21.9053376593883	0.0993829857911913	0.246437376240695	0.403278866652614	0.686743086749837	0.896391522693369	0.580190661038719	0.524338731173629
ASCC3	0.0754048429951104	0.0604942302452116	0.212588258312613	174.433635238626	0.0877426123493841	0.106787787940068	0.821653992857569	0.411273850522819	0.745719789574747	0.472279777524132	0.483662603138908
ENSG00000287616	-0.0785103632895949	0.0947684972351885	0.407419273884517	258.041213489797	-0.142706912849013	0.155037764966598	-0.920465493550933	0.357329557141028	0.710002865323935	-0.316519062506318	-0.321620357873659
HACE1	0.0477806312148408	0.108752435905636	0.660406294531288	45.0309665390171	0.0468274236566199	0.195601045648634	0.239402726612913	0.810793315942061	0.9478088013325	0.330708670061715	0.340688542886315
PREP	0.179275210795448	0.0583239373176212	0.00211362094849883	49.767515253962	0.26137734180729	0.118294383857746	2.20954988126577	0.0271364169201083	0.261250188964057	1.00460421519462	1.09041190736117
PRDM1	-0.316340696283588	0.16581004109793	0.0564105989200872	33.8459112883549	-0.522134375374531	0.27120221486368	-1.92525852208464	0.0541970239479279	0.339773650135086	-1.5353738808061	-1.64749191369043
ATG5	0.00466649981723287	0.0666365960440631	0.944170510349573	60.2244995958346	-0.0261256735276892	0.132874690531517	-0.196618885230761	0.844125790813629	0.95458914190814	0.109753394385792	0.085761195715427
QRSL1	-0.0891938398410864	0.147396284191731	0.545092954111654	22.3128969336762	-0.163929229839006	0.24989894428058	-0.655982082321047	0.511835652859963	0.80714291400275	-0.37127072814565	-0.395779635270894
PDSS2	0.102402550473126	0.035817917787639	0.00425011568725234	145.039419715732	0.108378661200848	0.0719262071918205	1.50680350643003	0.131861030534616	0.500330216603024	0.610640117975146	0.555773224796299
SEC63	0.142102788672118	0.0423566365855895	0.000793902330257199	78.043394397942	0.170593973214228	0.0838966759080181	2.03338179216137	0.042013965432771	0.312264173900485	0.814099559028502	0.773178448935175
OSTM1	0.00664990882552239	0.0875280238731907	0.939439285836656	30.5932258311808	-0.0111411290671667	0.177227667994415	-0.0628633733843281	0.949875300937458	0.982017070424015	0.119918151740246	0.13812319699187
SNX3	-0.0694690699323049	0.1320421628662	0.598809846714439	50.4855930604946	-0.120661759938357	0.213256161273051	-0.565806676900005	0.571525207079239	0.839343147673292	-0.270183408708646	-0.244585762134811
FOXO3	-0.105141857374707	0.0781678049432389	0.178599788204408	199.525247491002	-0.191355531290581	0.123796512873337	-1.54572634437908	0.122170672044408	0.486748298620814	-0.453002598796792	-0.491618119743941
SESN1	-0.132068962480644	0.0828877098362765	0.111082155576615	106.564462731813	-0.221744849363877	0.136430306059929	-1.6253342513684	0.104091357046622	0.456861508597383	-0.591001109701897	-0.597810571302035
CD164	-0.00303439426175603	0.0629269759500219	0.961540208370361	48.7703747885243	-0.048256183339938	0.119612277789852	-0.403438377995942	0.686625758613297	0.896391522693369	0.0702871423933311	0.00842832876773944
MICAL1	0.0278853729673649	0.0865251173791216	0.747240074222589	42.911302079944	0.0286207722382459	0.156613476018313	0.182747825831407	0.854995888014939	0.956810029035658	0.228747616267677	0.277067209096672
AK9	-0.0723718995188261	0.165287644681951	0.661491933850862	25.5298150953225	-0.109581312023122	0.262905276835429	-0.416809100761096	0.676818045202031	0.894447287006119	-0.285060097412285	-0.205866238200693
FIG4	0.0074196884994276	0.0872734196482773	0.932248201881615	58.1019362811087	-0.0425509839553525	0.150049999000941	-0.283578702023755	0.776733260665552	0.937611552358896	0.123863189586164	0.0283645809671344
CDK19	-0.180555124916289	0.0630212185522477	0.00417023163979327	124.60081133898	-0.309726933324737	0.112354344234453	-2.75669744178668	0.00583883502272473	0.142066067304724	-0.839487465338643	-0.905255219005524
AMD1	0.0050226855198758	0.133552214447497	0.969999907934223	37.1266016719606	-0.0150763914868414	0.229358001428076	-0.0657330086283	0.947590392149115	0.982017070424015	0.111578807714742	0.124371813599134
MFSD4B	-0.140970770714202	0.11897681950122	0.236073149397975	52.4511013754756	-0.259621093164918	0.19520376538522	-1.33000043648019	0.18351812748936	0.561846043498781	-0.636621917277046	-0.730165340676708
REV3L	-0.348907837722834	0.121924336887162	0.00421408667147551	71.1329100876965	-0.555795884690006	0.212031661607027	-2.62128721945358	0.00875984261834444	0.165995502775696	-1.70227696991912	-1.76511871231534
TRAF3IP2-AS1	-0.111210317960592	0.110192476420577	0.312861013566273	82.515951213221	-0.19837562880033	0.18683628538642	-1.06176178995447	0.288343840255884	0.663798576229099	-0.48410280511469	-0.516149152751627
MARCKS	-0.239787422507835	0.0921747992174743	0.00928326775742926	82.6875423067908	-0.407234448974503	0.163818012196327	-2.485895436739	0.0129225928828077	0.190296250956486	-1.14304660520767	-1.24598554099609
MROCKI	-0.22740764696021	0.0988003072223217	0.0213526789170554	68.1966315510581	-0.370872012895059	0.16642328541795	-2.22848630805276	0.0258481033753639	0.255079489350172	-1.07960159007551	-1.11892062224447
HDAC2	-0.0230090333218506	0.0856291364909954	0.788156198704454	25.9004607131475	-0.0330241403659729	0.173668528010411	-0.190156159808029	0.849186763655762	0.955052039779098	-0.0320807295080639	0.0616551890000842
DSE	0.0972466297323688	0.100884233838498	0.335074609727047	129.510133609218	0.107906930777823	0.16273362547623	0.663089330567299	0.507273343530698	0.804004042414097	0.584216579991023	0.554124809719174
KPNA5	-0.0533347475146237	0.144497043545652	0.712048604645871	27.0104737689452	-0.101502268488112	0.25855243749477	-0.392579043042925	0.694630420595849	0.898423713396271	-0.187496745610506	-0.177634823558284
GOPC	0.116711117976138	0.12232284399811	0.340021057792993	30.8604020885954	0.171212931248109	0.218200873694994	0.784657404660232	0.432654463233384	0.759688012617798	0.683969983953403	0.77534133626522
NUS1	0.165474706086822	0.117868949964231	0.160352452064802	26.0905174345609	0.20145607917058	0.20563703987602	0.979668250875616	0.327249902940002	0.694491005313238	0.933878116268024	0.881023010759371
CEP85L	-0.0873662383603672	0.113753039783713	0.442466796597324	64.1629657721603	-0.154787578290166	0.191829443729488	-0.806902085940693	0.419722896950913	0.751175400162874	-0.361904467573822	-0.363835042538681
MCM9	0.0833855417729987	0.0522587015949921	0.110571469325589	68.010489856047	0.0960965059926153	0.0955377998587629	1.00584801130734	0.314488687963709	0.687598532842022	0.513179998435289	0.512854454166649
MAN1A1	0.28843383286492	0.102788984608339	0.00501486657817925	164.230427012717	0.372209495666399	0.16378493224692	2.27255029238746	0.0230532940120705	0.243243126774682	1.5640303859165	1.47770385321451
ENSG00000287100	-0.0993214760509159	0.113779378046253	0.382701024471504	98.7656540571217	-0.182897668500819	0.183466163275259	-0.996901364457125	0.318812389325984	0.688454163702113	-0.423173771953984	-0.46206295886733
RNF217	-0.0135586910995	0.0841588447620838	0.872008078015537	74.2821929025256	-0.0233149995152859	0.140537818329432	-0.16589840224098	0.868236904898772	0.960935577020954	0.0163512556272583	0.0955828166938196
NCOA7	-0.0574103145168611	0.147646391422535	0.697397056002566	61.5064247418265	-0.111452815868175	0.238899501267443	-0.466525946169328	0.640839080032761	0.878111928361703	-0.208383587147687	-0.212406022375092
TRMT11	-0.185092591916436	0.163001488420037	0.256154573724958	31.6817941682833	-0.316577360002637	0.276593519582932	-1.14455812442748	0.252392247301859	0.630913883128445	-0.862741494571935	-0.929193354155204
ECHDC1	0.0326911846137264	0.0650258398287274	0.615146067474012	60.3476242014743	0.0178798848225005	0.123431175445249	0.14485712185761	0.884823681071654	0.966284676885733	0.253376882885056	0.239534245578489
ARHGAP18	0.285797637416088	0.0667735883305313	1.86809331192449e-05	112.997569373892	0.377632464068196	0.116283488105552	3.24751579283049	0.00116417203151716	0.0714680674413194	1.55052016842516	1.49665387729599
EPB41L2	-0.0048252396956076	0.0368200568824921	0.895736372025333	1253.20646669647	-0.0360708020147339	0.065089788881221	-0.554169903370829	0.579462573598059	0.842850563120379	0.0611092525993691	0.0510089326816759
AKAP7	-0.0539452928573933	0.0911583530034908	0.554000836320083	57.8289689872466	-0.105854866119142	0.154050858834938	-0.687142330264861	0.491993041461975	0.797345501903109	-0.190625724674938	-0.192844543367403
MED23	-0.0323965446083664	0.132222448737001	0.806444457819828	29.4631126149152	-0.120804796042908	0.238608466513337	-0.506288807803707	0.612653918865218	0.864743749214004	-0.0801907128704569	-0.245085587585551
ENPP1	-0.224969705297707	0.179689748530772	0.210573635525753	24.5827879880147	-0.303850491357395	0.295291152690487	-1.02898609927497	0.303486207015425	0.676376314306016	-1.06710740186718	-0.884720576620798
STX7	-0.0413015435092188	0.0322753417423462	0.200663869391026	258.775963449495	-0.0850538255624505	0.0672624074820978	-1.26450760159139	0.206047894042828	0.590017401226424	-0.125827872271534	-0.120157374594916
SLC18B1	-0.328419518183355	0.0860606420312441	0.000135555229988049	44.3855308468431	-0.554949076539347	0.161432742505554	-3.43764881848708	0.000586788177819308	0.0551652567360536	-1.59727654093603	-1.76215962539865
RPS12	-0.358370387923016	0.145961673595857	0.0140792037355237	27.251363494739	-0.563244300887793	0.258600313081784	-2.17804957068889	0.0294023464355578	0.269732020274461	-1.75077151962479	-1.79114646240701
SGK1	0.208032880508757	0.159484461959188	0.192094354167728	71.1116465754392	0.281593525574333	0.255983184351865	1.10004696709791	0.271311658652326	0.647694204547696	1.15198417237621	1.1610553522122
LINC03002	-0.185165182683331	0.124585708488642	0.137213699704293	33.6087790178913	-0.305813272287163	0.204084854537188	-1.49846137764935	0.134013419991121	0.50271514357706	-0.863113514426929	-0.891579319495539
HBS1L	-0.229143231578212	0.1283927587973	0.0743091378015537	21.1448296529945	-0.289592209846072	0.2465896282754	-1.17438925502027	0.24023914712778	0.623276865243148	-1.0884962741454	-0.834896429035749
BCLAF1	-0.103765144365813	0.055952684131151	0.0636653824430764	84.372467530974	-0.18134873963415	0.10552869479195	-1.71847799303952	0.0857094651502731	0.415537068477273	-0.445947093036938	-0.456650380893584
MAP3K5	-0.0061339435470375	0.0458103226681617	0.893482662826678	407.527078784654	-0.028041229015575	0.087211462567768	-0.321531461461106	0.747807674143659	0.923670466599707	0.0544022864400815	0.0790674774535191
IFNGR1	-0.15805406719048	0.0761020801433223	0.037813632087343	236.995461143532	-0.250037206656039	0.129627610319085	-1.92888849868141	0.0537447059534557	0.338844720081515	-0.724171970125352	-0.696675401831163
TNFAIP3	-0.550499620742361	0.165910454655079	0.000906474019767865	26.3993216670363	-0.887088421464996	0.268353295564109	-3.30567366277443	0.000947483686832314	0.0668470953381544	-2.73541312614356	-2.92278755431382
NHSL1	-0.0359919661278604	0.155630391837375	0.817108418723422	289.640701252766	-0.131654005092006	0.239274758691968	-0.550221033809469	0.582167778419301	0.842850563120379	-0.0986168605686338	-0.282997070285202
REPS1	-0.0311141579877418	0.0537346804321508	0.562566846676377	48.5787080871507	-0.0558725305323471	0.100229443248654	-0.557446282463485	0.577222551126818	0.841619678956344	-0.0736186196820285	-0.0181862394936734
HECA	-0.0953332703300487	0.0481030188200533	0.047495327446764	65.944021262266	-0.142522736021686	0.0899615581297697	-1.58426264489658	0.113133962742491	0.472007274389899	-0.402734647566212	-0.320976770256233
ENSG00000226571	-0.987201162143797	0.363411944640935	0.00659802458072492	24.383443102983	-1.21841597733799	0.468885982486631	-2.59853359419362	0.00936228836064515	0.172200533388209	-4.97346144906091	-4.08057876706968
ENSG00000234147	0.45651203785693	0.37698199193774	0.225908778289957	52.8081405813997	0.614912688170396	0.567617293224766	1.08332268151475	0.278665221184323	0.655022625827099	2.42541306753964	2.32580603671244
VTA1	-0.0570951664149771	0.0949611515943832	0.547675071304454	35.0751418151703	-0.122540894972473	0.165873615541069	-0.738760619479789	0.46005236863781	0.775996080065271	-0.206768487098742	-0.251152212740915
ADGRG6	0.181295492640008	0.164472475161761	0.270337919642266	24.4531249652477	0.201604435538809	0.26762262776456	0.753316104930297	0.451259983307735	0.772864471411473	1.01495794186004	0.881541427342742
HIVEP2	0.269537186418385	0.364568254573562	0.459705073507794	34.4696899681527	0.162450745605997	0.613017392388938	0.265001854144666	0.791008033465659	0.941799358681792	1.46718710995116	0.744722749428266
AIG1	-0.0661191188131369	0.0645336347316228	0.305566910966347	107.915401137944	-0.128484714147126	0.117851239540919	-1.09022794030533	0.275612748483332	0.650803830601333	-0.25301527035024	-0.271922298079852
PHACTR2	0.0826675547645009	0.0701250129468334	0.238454030039421	142.126008419327	0.0688457107469085	0.124740670905321	0.551910697988494	0.581009538468835	0.842850563120379	0.509500392416294	0.417629258686131
PLAGL1	0.0700816378159686	0.0592374740497829	0.236784353822708	118.789031866067	0.100449292582125	0.103728190442025	0.968389520284441	0.332849871279825	0.698330255066808	0.444998924826679	0.528064834272396
UTRN	-0.0782749566998232	0.0746711140406607	0.294517509098284	231.616188993007	-0.152868491027023	0.133150176336169	-1.14809078916329	0.250931086193476	0.630596089546283	-0.315312629110751	-0.357128982839165
SHPRH	0.0902901755041265	0.0557855958597249	0.105550298842908	95.6594483649492	0.117334247304878	0.102104171907436	1.14916212641389	0.250489134667235	0.630596089546283	0.548565501982445	0.587067630325005
STXBP5	-0.539016260117478	0.143966228115484	0.000181080079978771	29.9463140087777	-0.78339293050216	0.255787094807363	-3.06267574246521	0.00219367621966047	0.0973506991391699	-2.67656214085622	-2.56043396762574
UST	0.124604666494529	0.0803120470941846	0.120780340723455	118.765648896203	0.155538008829506	0.146662162991012	1.06051898906631	0.288908555767181	0.663913827472758	0.724423569179503	0.720566877832173
TAB2	0.08089860677434	0.0419833675043921	0.053989552324203	374.400886731445	0.0804482777236834	0.0778849283225066	1.03291200822016	0.301645078670103	0.675691437052198	0.500434724660686	0.458173275786449
PPIL4	-0.027066560603015	0.0632128758519713	0.668519253627553	28.82456654915	-0.0859623415785772	0.141355861021445	-0.608127183106583	0.543103124654073	0.823211068958664	-0.0528751194194426	-0.123332093514228
LATS1	-0.0349606941232045	0.0634748064372364	0.581784061391176	50.8895219678332	-0.040388551817572	0.120822369396613	-0.334280415284623	0.738167967604241	0.918849019868906	-0.0933317027166949	0.0359209851445849
MTHFD1L	0.0569112445158439	0.0512989555394787	0.267256122121037	451.802545097426	0.0375199397482721	0.0931296458002815	0.402878583139191	0.687037547433484	0.896391522693369	0.377502078942157	0.308164465456177
ESR1	0.171649663640326	0.114813958170617	0.134908086311285	46.5502215731245	0.203414903326283	0.193466130691576	1.05142384663994	0.293063968253312	0.667103071036011	0.965524108064517	0.887867927080414
IPCEF1	-0.160892794227825	0.105878589495042	0.128612275100065	552.63634178988	-0.256928580857629	0.16984677079261	-1.51270807009543	0.130353828778099	0.497712955769114	-0.73872014017477	-0.72075662403253
SCAF8	0.0314152148686734	0.0344343728230641	0.361599557629275	148.339357806683	0.0291835432464578	0.0734347711263213	0.397407696638105	0.6910668407426	0.898052751278125	0.246837675492187	0.279033756450045
TIAM2	-0.112104722478035	0.13901529081306	0.420000670436326	66.5242834948958	-0.195827106004209	0.22622954577831	-0.865612426221757	0.386702738872762	0.730612819654431	-0.488686531849085	-0.507243593142854
TFB1M	-0.00535826764773838	0.0954029283530797	0.955210678913912	29.4576250171613	-0.0193492837638211	0.18344527773592	-0.105477142844067	0.915997206172509	0.973452966181981	0.0583775418055257	0.109440616227685
ARID1B	0.00599930469191789	0.0206274360281876	0.771172905485387	388.365032015175	-0.0301813565122523	0.0546167963141747	-0.55260210318157	0.580535901516001	0.842850563120379	0.116583875691153	0.0715890146275052
ZDHHC14	-0.152883241633255	0.0906995699299198	0.091872770287138	208.905114921956	-0.27361205134848	0.151218611430766	-1.80938079486169	0.0703918647141492	0.380712064649638	-0.697672046563583	-0.77905535346264
SNX9	-0.0237280961985639	0.0566504489168933	0.675325042351336	119.380636622825	-0.0796559914817564	0.100618982695451	-0.791659678401396	0.428559139185932	0.756483611801157	-0.0357658492356836	-0.101295179900379
TULP4	-0.0851490097274621	0.103968011530485	0.412790758261318	28.8258754878367	-0.110476110996772	0.197190426333209	-0.560250885659589	0.575308322725352	0.840714169377618	-0.350541409849151	-0.208993024278431
TMEM181	0.0824280083686961	0.0881324766947141	0.349647143856302	53.2676801912434	0.101091602849616	0.154285900222845	0.655222562162858	0.512324469912736	0.80714291400275	0.508272742961082	0.530309323661767
DYNLT1	-0.189528995156324	0.10687018547319	0.0761540698006541	24.9687733305404	-0.300044317002609	0.195755643568346	-1.53274925582338	0.125337647876139	0.491336329523386	-0.885477582928645	-0.871420278640518
SYTL3	0.0331951550296688	0.151336368736718	0.826379873171103	89.3560162908872	0.0308174330525037	0.242603302969387	0.127028085254027	0.898918169787743	0.96946981259107	0.255959676938358	0.284743221982023
EZR	-0.0578363099312795	0.0810205139266649	0.475321341932783	28.7186468256161	-0.120632610837877	0.1596856461459	-0.755438035599381	0.449986198602535	0.772081582865403	-0.210566767723945	-0.244483903500365
ENSG00000286533	-0.521489936174817	0.229998369131917	0.0233680216073752	26.4999453067476	-0.787301299501296	0.36465299936692	-2.15904243450114	0.0308468749711513	0.272363186891718	-2.5867416200014	-2.57409137463339
SOD2	-0.184306590467857	0.108315585929672	0.0888359378785589	63.365734234015	-0.320544168725698	0.18879568968968	-1.69783626550252	0.089538669117394	0.424526650274311	-0.858713321879534	-0.943054972969681
WTAP	-0.113736628750431	0.0503307314107976	0.0238346016726585	52.2996486652838	-0.164216736366221	0.102222870216403	-1.60645788969316	0.108173340231871	0.467056708900883	-0.497049875574352	-0.396784298254456
IGF2R	-0.0769928331284196	0.0653014456990802	0.238383366723425	89.585529158216	-0.128765319398233	0.110793265670583	-1.16221251010946	0.245149154305249	0.628768340966311	-0.308741884021224	-0.272902845239982
MAP3K4	0.0395672356882862	0.0737891209385814	0.591806201171663	40.4798151799669	0.0609485021659762	0.147574244835866	0.413002297479238	0.679604930471176	0.894447287006119	0.288615903398533	0.390033248217843
PRKN	-0.195619469064806	0.0727528408462735	0.00717045542445624	282.330627100346	-0.30707458620092	0.121851729187826	-2.52006753000269	0.0117332321583195	0.186415393344941	-0.916690605151807	-0.895986855602905
QKI	0.0363624272631847	0.0542574614085122	0.50274115125012	1173.25107982813	0.022036704956166	0.0961258875674738	0.229248389937599	0.818675864134343	0.949268806432962	0.272191605700723	0.254059840381746
SFT2D1	-0.0510251830746167	0.0950104843310462	0.59123451306279	28.0828165717797	-0.108152746455956	0.170809900388932	-0.633176099334372	0.526618651665756	0.8167081254672	-0.175660476828309	-0.200874257813936
RPS6KA2	-0.23551163508928	0.121645922744667	0.0528625375221501	248.505297407419	-0.349194638335396	0.189475844086088	-1.84295069389816	0.0653362097380511	0.36950529532038	-1.12113365562079	-1.04317119139901
RNASET2	-0.109558986023719	0.0866226188368667	0.205948422075281	570.583137319051	-0.189122433087824	0.147138371706092	-1.2853372705904	0.198674451428591	0.579254479468745	-0.475639906953085	-0.483814780026057
AFDN	-0.248276914660333	0.140759150924358	0.0777585692769839	24.9617049322932	-0.37425096574779	0.254417681430227	-1.47101004790198	0.141288399556402	0.510214105961126	-1.18655433731538	-1.13072803714813
WDR27	-0.247634049577724	0.101029768733311	0.0142420445421272	31.9563368496633	-0.429178811061129	0.172865912087612	-2.48272667455463	0.0130381085783664	0.190779732788676	-1.18325972306837	-1.32266793321815
FAM120B	0.0817799168979533	0.0694704799339934	0.239119893792433	90.3115132913876	0.0917899051824348	0.123299125180654	0.744448957346186	0.456604910112918	0.774998710988784	0.504951344038289	0.497805465676282
FAM20C	0.478920773700151	0.124318214767643	0.000116976191863133	47.545602524708	0.6722661505347	0.206479327034707	3.25585210001048	0.00113052624823219	0.0714680674413194	2.54025542305703	2.52622201048061
COX19	-0.0830418917950222	0.0994782388422823	0.403844715928279	30.6806738649027	-0.131561399521218	0.174566409847381	-0.753646704633721	0.451061391833768	0.772864471411473	-0.339742657594344	-0.282673469322319
MAD1L1	0.169467030293014	0.0625774957061084	0.00676666506213592	96.2029220705056	0.221809292316642	0.106643654422053	2.07991083500204	0.0375337120338523	0.297687679167819	0.954338347449114	0.952145291155784
SNX8	0.0847919884857918	0.104935637160048	0.419068673578594	23.5304440817657	0.101639423770197	0.195150112335751	0.520826878107705	0.602487377385249	0.860860787482021	0.520387886222307	0.532223629419831
EIF3B	0.0570244577028009	0.0780930189219009	0.465260622930993	33.8513564254412	0.058550515414076	0.150108110108842	0.390055643040351	0.696495401829607	0.898688361692034	0.378082284320842	0.381653721853548
TTYH3	0.430945345747869	0.164584326661973	0.00883467286678325	23.5825503567138	0.658021028241013	0.295555190917721	2.22638968443697	0.0259880908409658	0.255079489350172	2.29438652658995	2.47644384647367
GNA12	0.192811997319977	0.0768946544593231	0.0121594616273934	60.2509424965972	0.269115246198153	0.1378137378645	1.95274615120555	0.050849682120386	0.335548781892877	1.07397878685674	1.11745124517079
CARD11	0.0367166673065356	0.0973317535921506	0.706001085076685	146.570487420544	0.0275889341195563	0.157004270717234	0.17572091506507	0.86051320312979	0.957930422151245	0.274007047735545	0.27346155334716
SDK1	0.0668092017999803	0.102681225968713	0.515274570867694	501.874901812116	0.0674018177818403	0.166533827408566	0.404733493673211	0.685673419518551	0.896391522693369	0.428228043015881	0.412583718230822
FOXK1	-0.00215971523472092	0.0497098010397467	0.965345637270067	66.8653762215765	-0.0135150165351329	0.0944510648011062	-0.143090144760069	0.88621898819125	0.966284676885733	0.0747697781158082	0.129827883180011
RNF216P1	-0.158981909565975	0.0969197667193774	0.100933336530134	52.7582047590138	-0.258828366754526	0.168085269330916	-1.53986347396666	0.123593635835582	0.489712587254648	-0.728927062277638	-0.727395237026095
WIPI2	0.133636636126788	0.0796631815258157	0.0934407048879035	36.2010753433277	0.191913812532621	0.153020100456937	1.25417387623941	0.209778812947488	0.592014596300166	0.770711439891494	0.847678508416084
TNRC18	0.0959944067798694	0.044690273541288	0.0317142901393151	249.22807370646	0.110184098050735	0.0803342881646388	1.37156998049103	0.170197344367569	0.547125782374461	0.57779907235007	0.562082144422608
ACTB	0.162685694571456	0.121217058786094	0.17956282510728	140.102268720328	0.19378825173647	0.200906781316331	0.964567997490077	0.334761235028853	0.698330255066808	0.919584732909382	0.854228549910048
FSCN1	0.0124571965203397	0.0964800106266879	0.897265177264405	61.7768271244952	-0.0437431212357492	0.161432808195324	-0.270967975622542	0.786415662867032	0.941079926540681	0.149679875146065	0.0241987757294589
RNF216	0.0555805657595658	0.0373237995920608	0.136449075797391	160.588253549577	0.0533584899841781	0.0808524804655428	0.659948707534311	0.509286745691105	0.805149982234734	0.370682493764434	0.363510705033526
CYTH3	-0.0675203886976032	0.0696735690381811	0.33249720995603	80.9004195095253	-0.107159079306894	0.120957063357725	-0.885926595208221	0.375657083797945	0.722831408282129	-0.260196627450149	-0.197401986723905
RAC1	-0.00162253951928432	0.0507874847691161	0.974513818728238	142.847737633765	-0.0352290929894492	0.0904238381205644	-0.3895996202072	0.696832633023281	0.898752484666043	0.0775227457494619	0.0539502012115574
DAGLB	-0.119366818037094	0.0691297286285777	0.0842202154602916	81.1614418916342	-0.204424957187969	0.125193067383123	-1.63287761424022	0.102494739137054	0.453644786424019	-0.52590398872973	-0.537287929548594
C1GALT1	-0.0296744901091299	0.0788570152478472	0.706688267979203	46.5400064923896	-0.073669533762042	0.148920258410235	-0.494691149132327	0.620818150168092	0.867645025461306	-0.066240477001457	-0.080376098403648
MIOS	0.10741238449033	0.0514767789218109	0.0369226595254766	62.9575219123226	0.109502078522745	0.101590488050237	1.07787727595713	0.281088527693521	0.65615084958384	0.636314977249324	0.559698894969197
UMAD1	-0.134762210044207	0.053991917436529	0.0125613199079258	136.442351561962	-0.244107444014462	0.100885988572673	-2.41963673517079	0.0155360185801512	0.205664844726737	-0.604803713130975	-0.675954435649957
GLCCI1	-0.401377880909484	0.147802994381069	0.0066150293181719	82.3910983286848	-0.593250591929003	0.233673640119412	-2.53879980482968	0.0111233452945533	0.18358509881125	-1.97118028493933	-1.89600046407123
PHF14	-0.108159285083358	0.0802350903704867	0.177648829159798	96.1309465435398	-0.179039228765128	0.14406511409819	-1.24276602205792	0.213954066765643	0.5964046116961	-0.468466590522581	-0.448580024708231
SCIN	0.218433694142822	0.134452277633561	0.104243814798027	228.336077961084	0.272981195480681	0.209519304577344	1.30289280995542	0.192611358971059	0.574431478773626	1.20528722103502	1.13096042069493
SNX13	-0.0322789848652711	0.0438748411869822	0.461909624189439	204.983526223968	-0.0895913689765163	0.0874548472275202	-1.02442999807018	0.305632219033525	0.678473277334637	-0.0795882318601249	-0.13601336906076
HDAC9	-0.185429246312139	0.0737468825979693	0.0119234723450294	752.261520442392	-0.289639875285182	0.118963679154223	-2.43469164155301	0.0149044850345784	0.201098621566241	-0.864466812058305	-0.835062991175165
STEAP1B	0.194169360575495	0.100094159376747	0.0523958507553149	54.5170310044218	0.29918380492189	0.159961914775515	1.87034398370233	0.0614360653647658	0.359671069743744	1.08093512721646	1.2225228350627
HYCC1	-0.0876701853996805	0.0624880838496454	0.160619684278887	52.1553461189199	-0.169596491592745	0.124181830908844	-1.36571099291681	0.172029692588489	0.548680052842375	-0.363462163384576	-0.415583318189985
NUP42	0.0528058702866805	0.0584201623626235	0.36604946828935	51.9208385946071	0.0627953830702465	0.113964547530411	0.551008049705016	0.581628156422545	0.842850563120379	0.356462478580222	0.396486989972997
TRA2A	-0.238125978210041	0.0613388370103519	0.000103541057621551	109.858302423938	-0.373758210853004	0.107574238572049	-3.47442116081235	0.000511956784566486	0.0551652567360536	-1.13453188228647	-1.12900615414409
GSDME	-0.133872390161237	0.127224950797971	0.292685096870814	24.4822006167981	-0.233903097366641	0.231359843384441	-1.01099263357459	0.312019955511204	0.684416858330144	-0.600243482154032	-0.640296360517536
LINC03007	-0.455717826558445	0.121090157107855	0.000167579295298922	26.6653823159056	-0.715904920410208	0.232642201686379	-3.07727882224614	0.0020889980099376	0.0973255501703768	-2.24966664850195	-2.32460382411425
HNRNPA2B1	-0.0976575043236648	0.0339628719593547	0.0040349101869726	195.814500058913	-0.175662804610747	0.0726610090832511	-2.41756626871892	0.0156246886233809	0.205664844726737	-0.414646096229266	-0.436781446089621
SKAP2	0.043365667404693	0.0372304353749729	0.244103696837855	417.114439774708	0.036954982779561	0.0714727511587389	0.517049955128844	0.605121287095838	0.862088102502117	0.308082456471232	0.306190279481107
HIBADH	-0.0721913395419149	0.0713858707957774	0.311880852955738	46.0890451669142	-0.138725891567883	0.147757275067385	-0.938876894586859	0.347793953355119	0.70490134525933	-0.284134746995121	-0.307709074687623
TAX1BP1	-0.149899641865231	0.0753255353148053	0.0465882643192204	86.6148223493075	-0.260408429750031	0.139476571579051	-1.86704065637603	0.0618959105169267	0.359671069743744	-0.682381419386828	-0.732916610118582
JAZF1	0.116629899407899	0.10274334654844	0.256309255599919	615.242368432278	0.145616066057126	0.159309400650868	0.91404565871319	0.360692854569007	0.713088717502174	0.683553747546606	0.685895634973848
CPVL	0.160198953241263	0.142734849711579	0.261712181782704	151.732681865975	0.210545969480284	0.221522178423361	0.95045097054752	0.341883155399784	0.701120032787322	0.906840451664785	0.912786728986067
CHN2	0.214290969042108	0.118814688104029	0.0712982645723807	333.879439337977	0.277937095639678	0.185678352694333	1.49687398453617	0.134426050662451	0.50271514357706	1.18405620148284	1.1482783212247
PLEKHA8	0.0393944948639303	0.124026232426484	0.750765354080225	28.9578073864788	0.0411848491542472	0.24134375731812	0.170648081441612	0.864500488869302	0.960329509397156	0.287730625295304	0.320971127113413
MTURN	-0.25933256761087	0.189252732202231	0.170594017196281	24.480873987483	-0.467667742370914	0.338117340242183	-1.38315219809767	0.166618203345744	0.543973820165026	-1.24321336687892	-1.45716367819601
ZNRF2	0.0289097824162581	0.0509162919327462	0.570177290479493	185.299563540582	0.00194607290726464	0.0954084209821504	0.0203972866045936	0.983726448377043	0.992647473168903	0.233997604261122	0.183855123530952
LINC01176	-0.0591620166972265	0.0641741372323279	0.356581718008414	52.8684579556401	-0.113222914185649	0.121870537219557	-0.929042546039412	0.352867037597867	0.706780714714033	-0.217360871987206	-0.218591455012245
NOD1	-0.0154967148963961	0.0824115530100551	0.850844852960748	37.0689546932193	-0.0304910725192041	0.145881755769117	-0.209012239799618	0.834438683662583	0.953202179525798	0.00641909258863474	0.0705067428244438
GARS1-DT	-0.135200809504615	0.0496576609988671	0.00647591316660447	122.889446325273	-0.235883362959322	0.0939200235130879	-2.51153432607958	0.0120207594656533	0.186754036518796	-0.607051488084206	-0.647216201808994
AVL9	0.0533217383850731	0.0347302488818254	0.124707416352532	121.851032672722	0.0561778659323321	0.0751779194844973	0.747265504519804	0.454903310556086	0.774998710988784	0.359106246973503	0.373362734061498
KBTBD2	-0.0180051581958511	0.0600406400323435	0.764266517029063	35.6458943324171	-0.0428479152231281	0.122820055287983	-0.348867415200719	0.727188848983866	0.913812246039364	-0.00643640890893808	0.0273269841644259
NT5C3A	-0.0760468631237702	0.0947563674597387	0.422234020965939	32.1527799941051	-0.115049107169899	0.174311781346705	-0.660019112196826	0.509241564595683	0.805149982234734	-0.303893889723696	-0.224972904887101
BBS9	-0.197063200454423	0.055862795268328	0.000419299851690872	107.380721771393	-0.327850327697565	0.10361070837191	-3.16425138722872	0.0015548243483779	0.0825803898290149	-0.924089572888227	-0.968585619324574
HERPUD2	-0.0251065287816615	0.0893985146752447	0.778834409847801	30.8224886181987	-0.0786915669844276	0.186250721559681	-0.422503420794599	0.672657604368316	0.892939988009888	-0.0428301676279568	-0.0979250943503504
SEPTIN7	-0.152525655325405	0.104330860238795	0.143757133653808	52.8551996693859	-0.246964775274723	0.18471582499418	-1.33699846931092	0.181223136481717	0.55916564370044	-0.695839455283933	-0.685939095743643
EEPD1	-0.161111562560106	0.168308789617833	0.338447160826167	49.7572562111375	-0.253863069709752	0.27531047974979	-0.922097371449392	0.356477787933251	0.709657868491735	-0.739841304294316	-0.710044500012947
AOAH	-0.167059704288736	0.0708890078770677	0.0184412320182127	549.401416475447	-0.263850089569551	0.120141023144677	-2.19616982329022	0.028079790426423	0.262320791129668	-0.770324889439248	-0.744943148285129
ELMO1	-0.00252647186512179	0.0470774703351858	0.957201062939779	1374.96236192603	-0.033000850159271	0.0841270762611999	-0.392273826999635	0.694855900097971	0.898423713396271	0.0728901899216531	0.0617365743125486
ELMO1-AS1	0.00628374622956102	0.0988416838820423	0.949309555537842	28.166409537176	0.00300895692170549	0.177010343569299	0.0169987632419203	0.986437602420111	0.993608290589016	0.118041607908556	0.18756926607746
GPR141	-0.248668428090543	0.222724809081335	0.264215510109123	59.945690194959	-0.472594912224074	0.339522195558669	-1.39194114083304	0.163940222299871	0.541163010343221	-1.18856080143976	-1.47438118352759
VPS41	-0.0366328775998102	0.0586959266421884	0.532553525379513	92.4774938787693	-0.103694539104508	0.11135785038904	-0.931183017113206	0.351758901224808	0.705119104803757	-0.101901462771623	-0.185295495333554
RALA	-0.0169569224497408	0.0856775751302486	0.843111155537348	31.4790044418343	0.03795597369101	0.159870798791179	0.237416551227641	0.812333650728973	0.948288462742542	-0.00106431371074941	0.309688142730876
CDK13	-2.39378891174792e-05	0.0279027164118988	0.999315490666923	173.467176416907	-0.0206196079333544	0.0629371852480514	-0.327622022689564	0.74319746848686	0.92117058081064	0.0857154067735708	0.105001594677057
STK17A	-0.186861599258908	0.0714096752892249	0.00887701245690574	50.6176370850095	-0.250374884141245	0.118404530293643	-2.11457182863117	0.034466456813112	0.286173946617022	-0.871807466501739	-0.697855382240842
COA1	0.0477752787297294	0.0706587436331504	0.498951081391077	77.7632355743539	0.0574769964499836	0.118979853231297	0.483081756188151	0.629037687312804	0.870706046245278	0.330681239152521	0.37790241653251
URGCP	-0.123822104915643	0.0855949101311909	0.148007323295981	31.5340524361846	-0.230055863231921	0.162202888319548	-1.41832161939496	0.156096887580347	0.526673795569094	-0.54873685369891	-0.626852583217283
ENSG00000228434	0.145678516911245	0.1258153827727	0.246914951847053	21.9202881615978	0.1796747513445	0.218088061528468	0.823863305883189	0.410017232123324	0.745350943220022	0.832424780787746	0.804910325556525
DBNL	0.251441479144014	0.0705412482135303	0.000364605621683565	28.3154746890096	0.318032816671197	0.141394067475036	2.24926563292584	0.0244956009509516	0.249898571997759	1.3744485609013	1.28838883318344
NUDCD3	0.0721780396134102	0.0517678598910991	0.163238036499538	74.0891554462685	0.0782389049414431	0.101609357431227	0.76999704475445	0.441301645707953	0.765797679611415	0.455742758044827	0.450452842192449
OGDH	-0.0269007520140939	0.0587169335907705	0.646849708865388	60.8456184876705	-0.0676854394591312	0.109381132216535	-0.618803609795687	0.536045743884296	0.819487828080756	-0.0520253682755162	-0.0594652756320334
TNS3	0.138708234238192	0.0565026527366051	0.0140924672158746	349.814604407012	0.16469277979753	0.0955496135968989	1.72363627227557	0.0847735261374431	0.413733221234775	0.796702833490229	0.752557315070765
IKZF1	0.134992168735442	0.0599507248843032	0.0243400537066212	391.58149139277	0.159778829638183	0.105671612272692	1.51203171979495	0.130525793346879	0.497712955769114	0.77765839838338	0.73538600464528
VOPP1	-0.0477120890301926	0.0548124310069294	0.384048468317549	220.962377765391	-0.100461909640807	0.0982060103240886	-1.02297109218951	0.30632151399864	0.678827101910779	-0.158681227004744	-0.173999392969516
NIPSNAP2	-0.245138949800403	0.125019857775817	0.0499023462354445	42.9226209253722	-0.376385087839568	0.206797183486079	-1.82006873350335	0.0687485383585425	0.376563546721704	-1.17047260568329	-1.13818551468361
CCT6A	-0.172227592168435	0.164570415085959	0.295317198757021	22.6448853014832	-0.304341977474788	0.279142982444953	-1.09027271547048	0.275593030336021	0.650803830601333	-0.796809757720383	-0.886438026008336
SUMF2	0.0403622143670868	0.104206985172841	0.698513887774388	22.4601479780617	0.0310708145289879	0.196119944881833	0.158427611978521	0.874119857315527	0.963617705602935	0.292690083428068	0.285628638367556
ZNF736	0.163179304387603	0.0958403411759064	0.0886399420057391	27.3893544725074	0.219110375815881	0.178871115066212	1.22496231845356	0.220589418343956	0.602383697580519	0.922114430005612	0.942714195694046
ZNF680	-0.29764581279405	0.0976611384025846	0.00230568894963827	24.1245146120357	-0.565540520797529	0.209944700386298	-2.693759450736	0.00706511340724842	0.15157681418026	-1.43956461824516	-1.79917037465615
ZNF107	0.0105280498168251	0.0865008526679121	0.903128409078712	22.7597704324112	-0.0196597063805316	0.164942401992717	-0.119191342814321	0.90512376518964	0.971287182304524	0.139793206254064	0.108355875247053
ZNF117	-0.209708264143565	0.142976252346224	0.142448175601001	30.0172289131648	-0.319158518093824	0.239665118159936	-1.33168531384212	0.182963617169743	0.561315286527078	-0.988894161147405	-0.938212954558907
ERV3-1	-0.192595069624963	0.10540256359228	0.0676647054217541	23.0140263430589	-0.341506324170856	0.194286196100331	-1.75774878002397	0.078790263904153	0.40218423723708	-0.901190884055213	-1.01630514170641
CCT6P3	0.104650866258587	0.0939418719457739	0.265280917840148	22.1024669015681	0.102087665201026	0.177396952145354	0.575475869040741	0.564969506082641	0.834044614382462	0.622162494005447	0.53378996454834
LINC03006	-0.301778129079883	0.102231356817762	0.0031581131861846	22.6626135486898	-0.557671741966803	0.209545792909292	-2.66133590287927	0.00778312685331885	0.158587554677004	-1.46074229374315	-1.77167370912427
VKORC1L1	0.138971085987861	0.0652161069010823	0.0330947486029722	57.8110671513148	0.195797222821471	0.129699655176323	1.50962022647855	0.131140357219192	0.499516896515005	0.798049920371664	0.861248699691331
CRCP	0.0463721712496954	0.0650149897251675	0.475688884279609	31.8193159741705	0.0507337274061722	0.130086594355809	0.389999658745825	0.696536799270284	0.898688361692034	0.323490464573422	0.354338733084563
ENSG00000291136	-0.0582274815863294	0.0718503796485576	0.417710846286533	66.856604939338	-0.111926707297189	0.128180430072672	-0.873196534242648	0.382555963576105	0.729464316185659	-0.212571480287468	-0.21406198887286
KCTD7	-0.153784936176152	0.105634436556836	0.145441833774852	36.3018410559279	-0.294510289642493	0.192565532217994	-1.52940293234353	0.126164585960985	0.492470329084727	-0.702293133892558	-0.852082170067537
ENSG00000226824	-0.0908759611177812	0.0818045264450312	0.266615012398612	67.0295584004413	-0.156712235038564	0.136051784498014	-1.1518572550649	0.24937973568502	0.630596089546283	-0.379891418354732	-0.370560564250857
RABGEF1	-0.110990408549623	0.0695195911580236	0.110369564566729	74.2617417685016	-0.188526396387156	0.136439085453492	-1.38176238693288	0.167044671545033	0.54433526716364	-0.482975793089884	-0.481731989016735
TMEM248	-0.0781079913232481	0.0697495852263233	0.262784298016256	27.790167862292	-0.146689652260379	0.133864822815468	-1.09580432839021	0.273164413891896	0.649848104915446	-0.314456949554801	-0.335537644895037
TYW1	0.219232706326153	0.0681272567210977	0.00129093141180725	64.1646392226482	0.321347237062557	0.135405501537356	2.37322142316279	0.0176336892993107	0.219353813994321	1.20938207234046	1.29997074581484
STAG3L4	-0.25917407459155	0.0962370666703349	0.00707953787493091	33.7720482669883	-0.401957628770488	0.180592759894207	-2.2257682368106	0.0260297094158491	0.255079489350172	-1.24240110724058	-1.22754621726582
AUTS2	0.104599683860028	0.125624973944989	0.405050911233662	472.775110209211	0.117379036975191	0.201531038370025	0.582436521562871	0.560272687461781	0.831264593104784	0.621900189730337	0.587224143376186
TYW1B	0.0309876211357188	0.0652102564740878	0.634647626534635	44.6678011687603	0.029303934859014	0.133111175239468	0.220146316087255	0.82575720446928	0.950866301968781	0.244646303705731	0.279454452974184
POM121	0.152487013454467	0.0549106949846997	0.00548631375318952	54.359585947982	0.205640537594525	0.10624885767707	1.93546116250533	0.0529337301151222	0.337675765525213	0.867317591610549	0.895645184820989
BAZ1B	-0.0558729034426628	0.0629465871277959	0.374743022359734	62.6108111935201	-0.118503391051869	0.121186752603226	-0.977857633002651	0.328144741771611	0.694615420782712	-0.200504521126528	-0.237043556585149
MLXIPL	0.00303641509996468	0.0622933843509755	0.961123484933019	117.753020899786	-0.0133335006229136	0.11118709453915	-0.119919498554923	0.904546918325611	0.971287182304524	0.10139938593419	0.130462172494068
LIMK1	0.245311617895321	0.0909168623854117	0.00697161419889997	31.605843142772	0.321270385403211	0.163062683690536	1.97022628434673	0.0488124424393349	0.333900179349025	1.34303368280554	1.29970219532968
LAT2	0.04166984423241	0.0793191437233991	0.599344005216854	152.242174407231	0.030393511607861	0.134882999004712	0.225332412773527	0.82172068622075	0.950046082459921	0.299391545524335	0.283261870628034
CLIP2	-0.0164919520505943	0.119757484169285	0.890468633125504	72.3081114432518	-0.054305279516088	0.193375900000559	-0.280827546327806	0.778842674556131	0.937745624713915	0.00131860946070676	-0.0127096365892566
GTF2IRD1	0.0967440055666061	0.161356637384488	0.548795297622556	42.3105652641808	0.128190449423009	0.265557002492733	0.482722911539557	0.629292492905376	0.870803751160338	0.581640685324765	0.625003549609339
GTF2I	0.041852470629125	0.0496296970386445	0.399063531840177	103.734735177756	0.0461011346691924	0.0956202798050942	0.482127167617181	0.62971561153622	0.871023987666992	0.300327486120232	0.33815059820692
ENSG00000290833	-0.00132004351553091	0.149026647463729	0.992932615838795	20.7947309576541	-0.0369068149072683	0.250589947989196	-0.147279710153655	0.882911246778914	0.966284676885733	0.0790730051593942	0.0480875687215409
POM121C	0.0695836355602941	0.0886397430004905	0.432444061536798	25.5831141196684	0.0654582139069205	0.179887092751953	0.363884995335274	0.715943889663675	0.907834294190193	0.442446716951377	0.405791987668203
HIP1	-0.0425666164789487	0.198651382671943	0.830330290717048	26.0122201791438	-0.137409449964076	0.32246321319578	-0.426124420836336	0.670017186230882	0.892939988009888	-0.132311234865552	-0.303108900346621
STYXL1	0.110459646613801	0.115296282777079	0.33803735880391	25.1555043521417	0.0986460165688888	0.202588312922643	0.486928466631517	0.626309024847846	0.869526678278166	0.651931867134893	0.52176346547499
HSPB1	-0.457097182866825	0.346250957880276	0.186790744770697	50.2442461867905	-0.697775839974493	0.483537677036627	-1.44306405294171	0.149002428409138	0.520487065733437	-2.25673570088672	-2.26125355441359
YWHAG	0.202621435041578	0.186099803834182	0.276251646560355	21.9152689858706	0.320858337490366	0.332608412183051	0.964672947940299	0.334708648990432	0.698330255066808	1.12425109771494	1.29826233485243
DTX2	0.203518057413899	0.0731622148025701	0.00540687966599604	27.7625782882759	0.253399829816197	0.145974188122332	1.73592217278741	0.0825775966753749	0.41144966114104	1.1288461907165	1.06253528460758
LINC03009	0.0885680515899797	0.0698025487947551	0.204499231306932	108.035993243695	0.103558425258352	0.124550520707507	0.831457184362539	0.40571540601314	0.745023174975416	0.539739802568737	0.538929389387176
CCDC146	-0.214837439270812	0.0656516594837297	0.00106644628851276	56.1532084997168	-0.32685397198936	0.123039569338012	-2.65649476626037	0.00789576765473548	0.15950125514502	-1.01518063074549	-0.965103953331839
FGL2	-0.166639807097873	0.0863007930724679	0.0534931188088444	38.3665835208643	-0.288690432600765	0.157344531494379	-1.83476622834572	0.0665403345267938	0.372451037480262	-0.768172961601318	-0.831745258081287
GSAP	-0.0490490524810327	0.0591475808929113	0.406954147886385	142.567263133105	-0.0965405578135001	0.104507353093228	-0.923768088618407	0.355607073141716	0.70896441785782	-0.165533020564602	-0.160296618759209
PTPN12	-0.0302106321787823	0.0634658359773651	0.6340643396319	109.70227640331	-0.0634682227393104	0.113017122869459	-0.561580591753514	0.574401806817508	0.840714169377618	-0.0689881473118943	-0.0447286309613825
RSBN1L	-0.155855880512589	0.0714161466414268	0.0290828307621791	61.26148292402	-0.249483335293081	0.124265525793645	-2.00766329760172	0.0446790833023024	0.321191225966436	-0.712906500367392	-0.694739953403578
PHTF2	-0.0590016442837691	0.0776105046630806	0.447118576189733	59.9359720324025	-0.122745007975528	0.141038372481832	-0.87029512476358	0.384139142517157	0.730402149743402	-0.216538980656507	-0.251865465342933
DMTF1	-0.0384579652956093	0.0539432651445737	0.475886856868546	71.2056717210414	-0.0644390381453559	0.10812673577132	-0.595958415702473	0.551203007255708	0.826946611069512	-0.111254840466723	-0.0481210489067171
TMEM243	-0.0139436170204681	0.131106565089398	0.915302036969415	40.9127128837757	-0.0433570778204903	0.216754421673577	-0.200028573745934	0.841458234076477	0.954330380069742	0.0143785517776099	0.0255477660745312
GTPBP10	-0.0313475567759967	0.0724865593296	0.665406924437483	32.2870358316432	-0.074471099079925	0.145393264483793	-0.512204601391465	0.608507823075066	0.862513376398896	-0.0748147633112644	-0.0831770887379701
MTERF1	-0.425888085670646	0.199415694029928	0.0327055153957783	25.1836491229211	-0.672116308395887	0.324745013651524	-2.06967399079796	0.0384828839778944	0.301381293951674	-2.09679244212119	-2.1715888716592
AKAP9	-0.0243252627343088	0.0581343670968289	0.675631504960867	114.315314389163	-0.060676526305293	0.10721500525952	-0.565933156076634	0.571439221297953	0.839343147673292	-0.0388262633563604	-0.0349733252444434
KRIT1	-0.107356767479313	0.0788209412120607	0.173187292907359	45.8207470850083	-0.192406286236757	0.154128919315315	-1.24834643032262	0.211904217736819	0.593425172442442	-0.464353774313869	-0.495289878466927
GATAD1	-0.179222660137462	0.112311529836282	0.110541565132408	51.4377007793572	-0.299930938965964	0.189683679097037	-1.58121637240348	0.11382857309325	0.473570983806668	-0.83265872698789	-0.87102409036031
ENSG00000244055	-0.300612300494225	0.159270073584229	0.0591015128974926	27.7158290560238	-0.491734131641581	0.26655803533601	-1.84475448666076	0.0650732608680152	0.368826503744733	-1.45476754791888	-1.5412612835006
CDK6	-0.0562751148382148	0.0992811305582494	0.570832481296535	200.640716727936	-0.092548694625928	0.158164866629983	-0.585140661120652	0.558453140304815	0.83061187224783	-0.202565811170031	-0.146347449608708
SAMD9L	-0.330602813265502	0.145103457953874	0.022703127805796	56.6249640628217	-0.514849630700701	0.232692404636661	-2.21257600352111	0.0269268909364433	0.260854484643934	-1.60846569287113	-1.62203609747162
VPS50	-0.108150103524224	0.0733002017986506	0.140094090927513	69.8345091393572	-0.179922929271386	0.134851542916113	-1.33422966753381	0.182128599433664	0.559711890741832	-0.468419536021797	-0.451668028294763
CASD1	0.0971221354858042	0.108122753675561	0.369047983742274	32.7183696988229	0.142872321477149	0.202415679748783	0.70583623588087	0.480289984844646	0.789955030744831	0.583578560397957	0.676307892244832
PDK4	-0.839995212494887	0.382616014467052	0.0281349144345942	118.725795842744	-0.670149656643528	0.491490492001248	-1.36350482369418	0.172723465269263	0.549938595814169	-4.21904682602584	-2.16471660257963
SLC25A13	0.136191829297741	0.0400217724025674	0.000666640704147451	149.741411791761	0.156434017134622	0.0736295864936901	2.12460811725499	0.0336193259835487	0.286173946617022	0.783806529440825	0.723697889798524
SEM1	-0.092606420127567	0.205605514253673	0.652416096437828	32.3149305679077	-0.155116498698975	0.319970242064737	-0.484784140231365	0.627829474017716	0.870040462865973	-0.38875983423506	-0.364984422215272
ENSG00000284707	-0.115185291982471	0.145937886945347	0.429950629319272	55.1966660964966	-0.194367462179043	0.234731097169789	-0.828043086419222	0.407646099320767	0.745023174975416	-0.504474118471537	-0.502143012872436
BRI3	0.0336638318489349	0.0757718059023738	0.656840789599907	47.2890488993951	0.0225773264880945	0.132657688458406	0.170192370683238	0.864858851503597	0.960329509397156	0.258361595113372	0.255948988591723
TRRAP	0.0386907653870439	0.0423860705506522	0.361338304097996	68.805354821744	0.0527852767346402	0.0867744530096434	0.608304344237976	0.542985640307476	0.823211068958664	0.284124087588845	0.361507668305713
SMURF1	0.122532533365032	0.0606106995376401	0.0432143774173226	153.069753572231	0.158394945309127	0.108522618718488	1.45955697696541	0.144411870697932	0.514807626537802	0.713804110268392	0.730550158404148
ARPC1A	0.163676892140861	0.0976219795419864	0.0936129473043494	26.2305484442646	0.249087102329227	0.184673048295936	1.34880051327289	0.177401049813967	0.554443924317552	0.924664513600714	1.04746488705411
ARPC1B	-0.0337640851774527	0.0691932165069945	0.625572408047395	92.5102991088926	-0.0848659417678659	0.12305759926415	-0.689644055103791	0.490418055521051	0.796381878836326	-0.0871992108650898	-0.119500833348849
ZNF394	0.0185808674212222	0.0761794491983881	0.807301154842378	22.2857665030535	-0.0222349227086743	0.146102846482426	-0.152186786527453	0.879039615393039	0.964759754344763	0.181063028376613	0.0993570377437456
ZNF655	0.00713745684354562	0.0558019702050374	0.8982226530343	58.2330200383705	0.0240998597740315	0.114554379724645	0.210379208826065	0.833371718497816	0.952453605739646	0.12241678277456	0.261269329832105
TRIM4	0.0027405266945991	0.0687915858264689	0.968222193744294	33.673682091134	-0.0383471269657481	0.128262959008903	-0.298972729633396	0.764960853040448	0.931159960281282	0.0998829897536912	0.0430545413883919
[truncated: 2,707 more rows]
