# Supplementary material for: Integrative analysis reveals generalizable human neurodegenerative disease-associated glial states
Source: bioRxiv. 2025 Sep 25:2025.09.25.678630. Preprint. [Version 1] doi: 10.1101/2025.09.25.678630 (PMC12485690; doi:10.1101/2025.09.25.678630)
Supplement: Supplement 6 [file media-6.zip › microglia_diffexp/Mathys_2024_CR_PFC.csv]

gene	nebula_logFC	nebula_SE	nebula_pval	DESeq_basemean	DESeq_logFC	DESeq_lfcSE	DESeq_stat	DESeq_pval	DESeq_padj	nebula_zscore	DESeq_zscore
UBE2J2	-0.0129541538515358	0.141028769186951	0.926813491476643	20.2458507691411	-0.0187338985631783	0.241604446191238	-0.0775395439053709	0.938194334462716	0.98059959265541	0.179620957711669	0.137860095571805
CCNL2	0.156786906064591	0.15689944860545	0.317657759137853	19.3141202189891	0.250140192860383	0.26581365864902	0.941035890073156	0.346686467250901	0.715157284655641	0.880782634755108	0.907719347862908
CDK11B	0.0562478408586936	0.15084787215898	0.709239305851385	19.6040150281524	0.0723611126161145	0.255762468385747	0.28292310858909	0.777235779904561	0.927004298770491	0.465478644059048	0.398689753136181
CDK11A	0.115048301147973	0.1590818370006	0.469555796193376	24.9432434169431	0.16774634018892	0.265387465752272	0.632080869808312	0.527334034942712	0.817519200859284	0.708369959617757	0.671803460708459
NADK	-0.102822099617339	0.147944739063862	0.487053158296591	14.1131357300641	-0.183062108597674	0.271533446365496	-0.674178857330392	0.500197609653539	0.807762482903288	-0.191603067852536	-0.332656019378814
GNB1	0.177201122178625	0.0407311337703377	1.35822516823892e-05	178.798956817281	0.264620865857945	0.0817740161742793	3.23600182842893	0.00121216607709023	0.0720084371985746	0.965109114235771	0.949181431574846
CFAP74	-0.171079743000524	0.207163784326775	0.408906900930673	23.5111075590808	-0.254580398106412	0.329341553726589	-0.772998108576842	0.439523500019364	0.771826116744531	-0.473559853849015	-0.537432227435249
SKI	0.0428210578611197	0.0793373497363616	0.589380551910691	153.831445500055	0.0741413635375127	0.137657068552497	0.538594670924857	0.59016656547041	0.84697473733027	0.410015660096716	0.403787093069462
NPHP4	0.105039261722494	0.206682311577447	0.611301857523942	14.2740774464135	0.147913497633954	0.33852117572249	0.436940162807448	0.662154743924289	0.880402923576393	0.66702489630408	0.615016667829554
RPL22	-0.213968212369381	0.265980587335405	0.421136854932523	14.4156579205492	-0.304843316323443	0.446773418954148	-0.68232196319345	0.495035388160098	0.805946684149719	-0.650722357272486	-0.681348558055499
PLEKHG5	-0.142878480062269	0.314321752766936	0.649424937877569	16.0124685691703	-0.222546299126015	0.476343875331632	-0.467196726253859	0.640359135654077	0.870273083280698	-0.357066856654935	-0.445709937056523
DNAJC11	0.374837871964051	0.0920733750390455	4.67961182677449e-05	22.237524121818	0.613641728000913	0.203727275245231	3.01207448665014	0.00259468921086661	0.0973496177610857	1.781501535689	1.94852256757184
CAMTA1	-0.0981486850911981	0.19305353867202	0.611171886593212	23.7246139237348	-0.131187978206964	0.31315183932036	-0.418927694921684	0.675268976007403	0.885630542673186	-0.172298256345601	-0.184126352483793
RERE	-0.054300083190563	0.035143441780035	0.122322412163949	359.724551800208	-0.0733431017614583	0.0692662077576497	-1.05885833995811	0.289664299591919	0.667632727465901	0.00883033599293683	-0.018500824589194
ENO1	0.576212990856522	0.273800793534749	0.0353351025793399	21.864963043888	0.900816385552067	0.424559619255996	2.12176651922449	0.0338573495037382	0.288307464204187	2.61333630888551	2.77078129086031
SLC2A5	-0.119736687990854	0.0906564376770074	0.186576649855971	213.208988170662	-0.164948359574178	0.151319074447478	-1.09006984199755	0.275682379728106	0.658697796252964	-0.261473381825676	-0.280791456283187
MIR34AHG	-0.0862224593712519	0.113176428572822	0.446154823190881	64.8991452915784	-0.120828987732008	0.184367212586045	-0.655371343077697	0.512228697329887	0.814045100915104	-0.123033732896013	-0.154465760720129
H6PD	-0.271547100864436	0.150481795018142	0.0711501471616319	13.2283395581201	-0.395048101134764	0.271527239061734	-1.45491149433058	0.145693765272356	0.511260118642093	-0.888567637839477	-0.939629256728416
SLC25A33	0.212533895203485	0.104235718250056	0.0414526456653086	18.3809133570971	0.33703577816635	0.201813863533119	1.67003283256128	0.0949128678308198	0.428223517609214	1.11106075611281	1.15652491323687
PIK3CD	0.100142211924301	0.0543241263897281	0.0652676293380609	106.269543309119	0.138221262672625	0.0954671782408424	1.44784066335263	0.147661617483893	0.513661846243899	0.646796298398757	0.58726517745407
UBE4B	-0.168657666021849	0.121901370831531	0.166493712541167	34.9909499021922	-0.209277121678627	0.214384056012058	-0.976178572098928	0.328975979962891	0.704217273706585	-0.46355480523476	-0.407716692805736
PEX14	0.0315211090931081	0.0925414504369815	0.733392598045126	38.5287387571763	0.0583662227396266	0.165441611255647	0.352790463636363	0.724245533603519	0.906897167548698	0.363338144163925	0.358618597900786
MTOR	0.0618311402239215	0.113257220497217	0.585110257084612	32.0644709376279	0.122451929469916	0.197214093035483	0.620908615531263	0.534659752166224	0.824459877413307	0.488541982701408	0.542113311001298
MTHFR	0.120322686158492	0.0741047060825409	0.104443092986797	35.6081369426984	0.176228611025782	0.146009391919981	1.20696763891984	0.227444606921111	0.611173176379291	0.730157243385015	0.696090496508833
CLCN6	0.0736548307496746	0.139472784752526	0.597433647397035	22.3472957715066	0.129060212559081	0.246511152867533	0.523547154186706	0.600593545634654	0.850926119453982	0.537382956605872	0.561034612979548
TNFRSF1B	0.203034485042706	0.104638727850516	0.052338643359715	151.065855676595	0.302190592627101	0.166314122063039	1.81698696946829	0.0692191085993793	0.384381446034298	1.07182085527475	1.05675372166106
VPS13D	-0.009445321828435	0.0557717561484046	0.865516062180276	109.564730594059	-0.00974859982086964	0.10761951646814	-0.090583939984117	0.927823193498279	0.978864217113677	0.194115144015188	0.163587436330975
LINC02766	-0.0012365898688951	0.141466567675244	0.993025607280096	13.0997499028016	-0.061522049627315	0.260577289400899	-0.236099046731057	0.81335581362219	0.942509532758206	0.228023547026192	0.0153460451820905
DHRS3	0.136444983141	0.10435047486646	0.191021042776712	58.1415264695062	0.199564209103518	0.177713123170904	1.12295707566627	0.26145572515385	0.644880144753801	0.796754781986656	0.762906625920095
PDPN	0.314544532772536	0.16342536037763	0.0542670983913185	21.2505814135426	0.480555491140446	0.283057510128553	1.69773093433274	0.0895585564595507	0.423020218381464	1.53244347723832	1.56746067255187
PRDM2	0.0371327620133322	0.082555620636395	0.652861262782386	70.2121079663818	0.0772126639894355	0.153352507771317	0.503497889350311	0.614614263898709	0.858842110572545	0.386518604887301	0.412581057028429
TMEM51	0.289213984493572	0.0962766423672465	0.00266464869104151	56.6136638723454	0.434139404678183	0.16707926415094	2.59840385869776	0.00936582680265761	0.170687414033544	1.42780874878496	1.43455886178638
EFHD2	-0.193329482732016	0.149577808396925	0.196183663285926	20.9020686452399	-0.275909162663984	0.265624610749727	-1.03871836982736	0.298935735203825	0.67681003569287	-0.565468463537335	-0.598502249643965
DDI2	0.0681470056378808	0.0652915250207688	0.29660832542135	42.2426048365814	0.115288066840117	0.128580712300364	0.896620222252344	0.369921603568495	0.726658133861587	0.514631384922771	0.521601234517868
PLEKHM2	0.046476955596747	0.0674093100340758	0.490525132404447	48.9368535971408	0.0769456257886561	0.128039280755539	0.600953280388739	0.547871104293144	0.831749930445284	0.425117341379244	0.411816454427647
SPEN	-0.0547852765774028	0.0689875783940172	0.427118311998672	69.4801301388103	-0.0578514732016876	0.122228149863288	-0.473307280412855	0.635993968737107	0.870038390213121	0.00682611256594111	0.0258558983536974
FBXO42	-0.0207312246620748	0.0766314490556818	0.786751348389578	65.4483674684042	-0.0236659795723343	0.132172065473169	-0.179054322012835	0.857895048044671	0.957694919405573	0.147495648639736	0.123738213549463
NBPF1	-0.136454998231121	0.168220969856815	0.417270801976538	18.5907838116949	-0.208383217134378	0.291296270534171	-0.715365207911005	0.474383405182312	0.792226637168587	-0.330532915512989	-0.405157202300675
CROCCP2	0.386065608362279	0.203024570590125	0.0572272798433665	21.5118032193442	0.560080455227088	0.32102153131106	1.74468190011961	0.0810402556422223	0.407469814056008	1.82788075876133	1.79516215567385
CROCC	0.126177828488002	0.343842491277642	0.713645844172227	13.0987266123029	0.199364855456892	0.516880808609758	0.385707598610826	0.699713234630769	0.895520326517954	0.754343503427906	0.762335822506048
SDHB	0.190780852264887	0.101003998368604	0.0589126607517183	18.820458659165	0.301380251190242	0.203782827012453	1.47892860065105	0.139159398418815	0.502464108617863	1.02120388780314	1.05443349493569
PADI2	0.0971279406143211	0.114417934879991	0.395943963510272	148.666558667256	0.155030399618757	0.17797434522085	0.871082848634043	0.383708918262338	0.733001169953456	0.634345029814635	0.63539428328384
RCC2	0.0238748091952496	0.0617859618371662	0.699191898526065	54.1915548841288	0.071232626050129	0.1209459278078	0.588962583042294	0.555886373993757	0.834460704264269	0.331753019962339	0.395458590850107
ARHGEF10L	0.117561034789342	0.0946871002567972	0.21439380698728	67.3825334167243	0.139624714187774	0.166924016105474	0.836456715129288	0.402898017787785	0.747154222648374	0.718749490267655	0.591283638765677
IGSF21	0.0328724600166067	0.0845438638236495	0.697408299575913	249.802578105128	0.0596607885229352	0.135838461161086	0.439203948668011	0.660513764156059	0.87950912778504	0.368920267194514	0.362325289909313
UBR4	0.0308858887442013	0.0627773297997772	0.622725621710058	42.5395048388486	0.0747636518050869	0.127122056824616	0.588124938131192	0.556448435354132	0.834460704264269	0.360714193510195	0.405568872704115
CAPZB	0.119315072701068	0.0705652404748325	0.0908658992669642	343.780994267279	0.17837195880763	0.122329682841779	1.45812491836782	0.14480611412561	0.511260118642093	0.725995021575111	0.702227480968724
MICOS10	-0.104519742695083	0.223289002880949	0.639718970487803	110.510727730987	-0.155519481236111	0.33100202203134	-0.469844505123254	0.638466115040093	0.870273083280698	-0.19861564493907	-0.25379402715621
TMCO4	0.0741630394076266	0.093472208580916	0.427531170188134	27.1415724511932	0.143043924666065	0.17009881031278	0.84094606189799	0.400378152118888	0.746315644031846	0.539482250878417	0.601073763237346
LINC01141	0.331513056156149	0.114583130257584	0.00381326270146804	96.4026558997759	0.478927360565642	0.18374885911755	2.60642358742079	0.00914932358727085	0.169827069085424	1.60253658445989	1.56279889431837
HP1BP3	-0.216076272253297	0.0910391618965669	0.0176231072772269	99.2058952457903	-0.297600086543163	0.14927183581066	-1.99367874674393	0.0461871734620815	0.330073418971399	-0.659430272754131	-0.660609231951985
EIF4G3	0.0120917114508041	0.0511631122109128	0.813171557279838	379.685463223485	0.0211757137933198	0.089153136868613	0.23752068112339	0.812252876974452	0.942435151115444	0.28307972559653	0.252132111017132
USP48	-0.0324112982746799	0.130059223980402	0.803202869958945	29.3840955845782	-0.0412709199038156	0.225429974652429	-0.183076451866916	0.854738032179387	0.957106576585738	0.0992479235091653	0.0733305073682347
CDC42	0.0779915523432645	0.088587770101501	0.378649505891583	49.2704154755298	0.142772970229723	0.159758312691362	0.893681009923703	0.371492588697231	0.726658133861587	0.555296966256422	0.600297947394835
ZBTB40	-0.220631645173445	0.167383912784235	0.187464356091001	20.7904573899136	-0.305710756166298	0.290136592620971	-1.05367872905874	0.292030030687968	0.669325112852522	-0.678247481258821	-0.683832272961951
C1QA	-0.149919501493451	0.126258416765949	0.235069076165083	79.5068573961817	-0.192700192847673	0.208712759549462	-0.923279406892252	0.355861616706778	0.720670090287051	-0.38615171330203	-0.360252461620378
C1QC	-0.139963413089475	0.135792437972503	0.302674107170942	95.6107938908411	-0.184963431243802	0.221350962261097	-0.835611597773973	0.403373442047038	0.747154222648374	-0.345025378603906	-0.338100020409046
C1QB	-0.182648048542741	0.136028364560808	0.179362553997318	128.861358255044	-0.260143190254809	0.217937851608214	-1.19365767963276	0.232611901370682	0.618367763224681	-0.52134589052476	-0.553360006052153
EPHB2	0.054068252921163	0.110290144158525	0.623966563849892	51.2641986620851	0.106370982042142	0.183600886337403	0.579359850402165	0.562346389129045	0.835897671061643	0.456475262471247	0.496069208732718
KDM1A	0.216740109731367	0.223270317229595	0.331671784337985	16.5776286667426	0.345943298608714	0.364913982833706	0.948013271298411	0.343122698044818	0.713112146290562	1.12843567078478	1.18202955368481
LUZP1	-0.151830228960798	0.141042148645213	0.28170891127198	42.2059076007074	-0.200449394841368	0.232497856957376	-0.862155881626539	0.388601743794383	0.737292610194083	-0.394044493493456	-0.382440523032813
HNRNPR	0.0223619397017257	0.103705051233734	0.829276022636349	34.4040974255003	0.0433929411204921	0.189261656112166	0.229274867460609	0.818655286096459	0.94445165847891	0.3255037004886	0.315746042458127
RPL11	-0.0977876890683289	0.19533062927332	0.616634009460411	35.9824198942385	-0.113855528653845	0.315550173009763	-0.360815928471453	0.718237054619237	0.903326353174201	-0.170807063955698	-0.134498861107851
SRSF10	-0.144455202079979	0.0923486205126989	0.117761735507246	28.4147377315095	-0.220101230516831	0.174056900280285	-1.26453608080117	0.206037678858802	0.586496302056716	-0.363579936370089	-0.438709044254617
IFNLR1	0.537834335795416	0.235816896229045	0.0225645126461069	18.7828188017713	0.706161992954333	0.362975038287059	1.94548362412697	0.0517167987648745	0.342718228202821	2.45480282171032	2.21343311221264
SRRM1	-0.31885430002905	0.0963066814547053	0.000930222896350924	42.8609365422785	-0.482412835688374	0.179165725689329	-2.69255089851768	0.00709077114105291	0.153521098546819	-1.08398290812752	-1.18977812329994
CLIC4	-0.118238757813233	0.220445369398878	0.591707640802847	18.502873933193	-0.207259859276898	0.367413768997223	-0.564104768970878	0.572682832682633	0.838905298463619	-0.255285773265004	-0.401940724894333
RSRP1	-0.143194124189756	0.11381351291382	0.208338616271615	89.660426474967	-0.179025038158617	0.187446054892556	-0.95507498550041	0.339539777854371	0.710697773277396	-0.358370710689351	-0.321096794712715
MACO1	-0.275495117455403	0.214452268230035	0.198916230097485	17.32886564242	-0.354649149591628	0.357092003327135	-0.993159035450959	0.320632458009717	0.697756635616436	-0.904875995612697	-0.823956130828947
MAN1C1	0.0600418219954212	0.14356930978187	0.67579510782528	64.413291878621	0.0985882593123684	0.226052948579869	0.436129057071492	0.662743096163727	0.880570507418855	0.481150716436901	0.473785168385765
RPS6KA1	0.0940740757224888	0.0600187810113638	0.117018739447955	78.3179196719115	0.146206582530768	0.114999371258821	1.27136853819584	0.203597569877129	0.583088736932488	0.621730209157339	0.610129308180637
ARID1A	0.153026148723468	0.0520895616392193	0.00330602701194514	158.434065181759	0.238264492485392	0.0935666968694012	2.54646685687705	0.0108819544510305	0.178764557579725	0.865247802313518	0.873716005396112
WDTC1	-0.374305932644848	0.168368283352413	0.026206494399368	21.9134332863317	-0.527012224137123	0.299234003629174	-1.76120433421806	0.0782038247378911	0.401701921921625	-1.31304097892607	-1.31747823624874
WASF2	0.0262119904888788	0.0674838222538585	0.697706076516367	207.109274174894	0.0482850256250932	0.115272486315742	0.418877280852917	0.675305821720515	0.885630542673186	0.341407383828132	0.329753403669157
AHDC1	0.312249428185564	0.346747713639046	0.36784945126431	13.1727126119442	0.499020941149626	0.529473652366981	0.942484935593646	0.34594442019649	0.715104663123647	1.52296292266899	1.62033225070215
STX12	-0.00804832699117748	0.0825892564440786	0.922369001397542	54.9204877752648	0.00966806126392333	0.146985541409469	0.065775593784359	0.94755648748544	0.98424372867451	0.199885811662701	0.219182589086621
THEMIS2	0.0419734736642233	0.152544280546881	0.783196391520831	30.7616244852933	0.0561329935237774	0.245112255489352	0.22900933048701	0.818861664147285	0.94445165847891	0.406514482731469	0.352224258583057
RPA2	-0.0466706388015464	0.199062815939503	0.814634235596289	13.3971984054189	-0.0363808209031624	0.327599929707505	-0.111052590687809	0.911574643264653	0.97342043227782	0.0403458339246445	0.0873321835443963
EYA3	-0.00327232285764087	0.0798561039108064	0.967313639921728	56.0484424280215	0.0135042640873396	0.143028182677089	0.0944168053776351	0.924778066677987	0.97809295309944	0.219614397483313	0.23016667543587
ENSG00000289576	-0.442333793102565	0.200789586302185	0.0275967374426692	15.130529976187	-0.624112986013992	0.313731437737456	-1.98932242976643	0.0466656254875579	0.330769135203002	-1.59404858396742	-1.59550398257349
PTAFR	-0.112945233952089	0.0696690326637491	0.104981528637115	53.2523507474771	-0.146281145889133	0.133948074452022	-1.09207352541322	0.274800785013428	0.657046438532345	-0.233419431262761	-0.227342174153254
PHACTR4	-0.0377712368719621	0.075437511057202	0.616585303959513	72.2106897244328	-0.0478783757608358	0.132260277182638	-0.36200117511262	0.717351152301443	0.903131546782932	0.0771072373512182	0.0544115739793768
TRNAU1AP	-0.4861772414523	0.173271649815814	0.00501813667167864	14.6200218616059	-0.705478461659337	0.311765100080051	-2.26285258189	0.023644778277068	0.250557816914438	-1.77515588816039	-1.82847534813342
SNHG12	0.439047098962403	0.131924863962516	0.000874691254438123	12.9449179897757	0.63234162417696	0.268042221247628	2.35911201315101	0.0183187254104031	0.224595675179144	2.04673523521977	2.0020654285139
GMEB1	0.136634857097026	0.150177185179586	0.362915160608661	14.644713880005	0.197962486919458	0.25559211671602	0.774525010641888	0.438620383753318	0.771790165697631	0.797539108074288	0.758320462052575
YTHDF2	0.0876738291832984	0.0958713603219541	0.360457080475575	28.6172266251552	0.109697389457146	0.192628417422717	0.569476668732727	0.569032699735283	0.838657055362201	0.595292247716969	0.505593612931619
EPB41	-0.163385996641829	0.0886005370719287	0.0651722744891059	122.979380470134	-0.22923130456105	0.151776373956846	-1.51032271087347	0.130961099428207	0.48951002707622	-0.441778739118881	-0.464850915863852
SRSF4	0.0656716146064723	0.0619800389836158	0.289344492491929	66.3243721486273	0.116155071678421	0.123757621640539	0.938569036303883	0.347952056526102	0.715341132294098	0.504406108093592	0.524083703888626
LAPTM5	0.0652648909342179	0.0912472162184626	0.474452414800337	129.092847578302	0.123417312625009	0.157034387415379	0.785925392879414	0.431911197094728	0.766170235870136	0.502726025193956	0.544877464103666
PUM1	0.0564771159873934	0.0453322536957774	0.212820054744677	158.112897161965	0.0964827565374978	0.0907787140036843	1.0628345818336	0.287856973882667	0.667158121973226	0.466425727421334	0.46775654441766
KHDRBS1	-0.11784913076388	0.156799505356756	0.452296927902194	48.916814988153	-0.145740263964171	0.251952354438203	-0.578443746989937	0.562964565762694	0.835987441517687	-0.253676312622535	-0.225793482897342
KPNA6	0.244274164138814	0.138111057212308	0.0769474132956502	36.7367296994211	0.385979042271464	0.22745946860379	1.69691349689996	0.0897130159266317	0.423020218381464	1.2421725814278	1.29666271717757
TXLNA	-0.00255016202801456	0.157217323950188	0.987058387484813	15.0609986455221	0.0264448811227304	0.309176320726395	0.0855333327617049	0.931837396847709	0.979744755640554	0.222597479470936	0.267219162353835
HDAC1	0.0956369571078057	0.111750990498156	0.3921061407689	15.9651633260206	0.164204931346229	0.195505342679856	0.839899969460773	0.400964474762333	0.746548409793041	0.628186116370893	0.66166344926572
BSDC1	-0.337906687783582	0.258552583240704	0.191241005133461	13.8963650924561	-0.385300924711676	0.431743366769332	-0.89243044449026	0.372162258957901	0.727129863821428	-1.16268398467465	-0.911720454086637
ZBTB8OS	-0.136306969537088	0.217909625578716	0.531629402988661	15.0481652106182	-0.182861982167285	0.358321266431868	-0.510329693763948	0.609820503121039	0.855978709022218	-0.329921442676601	-0.332083003275824
RBBP4	0.251010823897643	0.152090476423994	0.0988602082328306	20.3029206354623	0.391469013848905	0.258157174021631	1.51639796698466	0.129418752832027	0.486294861921547	1.27000018929419	1.31238199080238
YARS1	-0.247941466616404	0.226069856867887	0.272751947838704	17.076889598284	-0.367144755523329	0.380834751080927	-0.964052661899312	0.335019524196364	0.707875386729251	-0.79105813657206	-0.859734430584684
S100PBP	-0.287252996487502	0.105418854695131	0.00643262146696762	43.615226989685	-0.443179241616682	0.19740349831882	-2.24504249109566	0.0247654049071488	0.253236414931706	-0.953445117218834	-1.07744173106219
RNF19B	0.146791675738648	0.110966941459887	0.185888091676745	22.8441144393738	0.226873019747704	0.20601364272516	1.10125240613493	0.270786818932991	0.653814039685579	0.839494613687983	0.841099137635077
AK2	0.136881600416658	0.0873836516647394	0.117244699430275	22.3240563789818	0.162070226427387	0.16192456430275	1.00089956780346	0.316875365524661	0.693509931456524	0.798558348556688	0.65555121166045
AZIN2	-0.0124392762468504	0.200694707200334	0.950577892873385	32.2073366589384	-0.021338072551817	0.336642197090614	-0.0633850204645422	0.949459915201971	0.98478590248552	0.181747799884987	0.130403641031635
ZNF362	-0.102827535115971	0.0952827375513612	0.2805060416399	33.3361819372244	-0.167086400925919	0.172828618120596	-0.966775078935881	0.333656485206975	0.706742223010779	-0.191625520659998	-0.286913246998327
ENSG00000225313	-0.276331327509948	0.18528381366824	0.13585785657431	16.1918620484807	-0.392817014817438	0.320194923109791	-1.22680588124986	0.219895559818341	0.604674969664433	-0.908330188985211	-0.933241053108798
PHC2	-0.0576738606234355	0.0901842325218926	0.522490185769237	166.527142869636	-0.0658063401514414	0.152317493100824	-0.432034028474208	0.665716681438939	0.881381332019185	-0.00510597054346102	0.00307896254114565
ZMYM6	0.0650484400194261	0.0900388934593993	0.470018937930014	49.1472145028724	0.10345981878643	0.160661769573617	0.643960408633639	0.519601107625252	0.81532708082213	0.501831915739897	0.487733760882484
ZMYM1	-0.419801723116656	0.12208906349301	0.000584973466031676	15.4846899268856	-0.680027738591222	0.261048737290815	-2.60498382657815	0.00918785969020197	0.169827069085424	-1.50097373227045	-1.75560304374832
ZMYM4	0.0194973927703095	0.0414967542492227	0.638459730413229	124.792512881411	0.0504510543381309	0.0849816268938252	0.593670140031134	0.552732758360828	0.832923128356627	0.313670909227641	0.335955329770074
KIAA0319L	-0.112694768175684	0.079643306298291	0.157070374427482	81.8419161295934	-0.147263527632632	0.135498362877417	-1.08682883324471	0.277112462568207	0.659620875270476	-0.232384814158844	-0.230154998812224
AGO4	0.11966629753191	0.057149252396888	0.0362665851361987	113.342282624367	0.17720483989266	0.100838917784969	1.75730604597061	0.0788656578229688	0.403216836615383	0.727445851395157	0.698885703817728
AGO1	0.158790392188052	0.147366587171885	0.281248180720454	18.7910689386947	0.248036891836521	0.272120777192099	0.911495602783109	0.362034301435097	0.722740270695875	0.889058579838483	0.901697028103497
AGO3	-0.121868239648744	0.0628828618142599	0.0526207906958293	86.4232383771736	-0.150247317835802	0.121751834190491	-1.23404562103539	0.217185904955887	0.600117059033582	-0.270278336477716	-0.238698397258108
THRAP3	0.187645998191691	0.0487049036867066	0.00011681645333643	68.7763266998107	0.269511989083677	0.108612253264526	2.48141421417047	0.0130862205474126	0.189276059511851	1.00825451927478	0.963186040384456
STK40	0.0227230805159404	0.108528810183912	0.834156507948474	26.6486794268617	0.0259548963304269	0.190597442765269	0.136176519232694	0.891681737172223	0.964970345065865	0.326995490978589	0.26581620335604
CSF3R	-0.0201869325695179	0.0816339242324304	0.804686836079983	165.258064531998	-0.0166627090161823	0.137318941356475	-0.121343121725112	0.90341926614169	0.969749447248167	0.149743995366257	0.14379047148702
INPP5B	0.191051105383027	0.097075395977989	0.0490600660640892	46.1005449312361	0.286848781426723	0.174646563406549	1.6424530539372	0.100496147691708	0.439637797186209	1.02232024191119	1.01282596634265
SF3A3	0.128466500621944	0.102218946204147	0.208834113017065	16.1481370143203	0.196798186661535	0.244061261575554	0.806347494031175	0.420042512675041	0.759055948741241	0.763797486998116	0.754986755479134
MACF1	0.114362706155557	0.0512866578087205	0.0257559107432473	257.557330558675	0.178088649090777	0.0924847123448278	1.92560094069143	0.0541542211779165	0.350175979037432	0.705537922779454	0.701416288616094
PABPC4	0.0290183537187041	0.120385060773537	0.809519359246041	23.5175026322865	0.0512525726785527	0.218307149423398	0.234772763118034	0.814385108826635	0.942609594165525	0.35299983146331	0.33825029358376
TRIT1	-0.146042364929893	0.181221315309888	0.420312899111377	13.9634233029029	-0.181699339167565	0.308833475122336	-0.588340817314542	0.556303553501373	0.834460704264269	-0.370136144786229	-0.328754041880895
CAP1	-0.063286473046356	0.0859533759957071	0.461555208661485	59.384162406532	-0.0723212386088704	0.154578401182853	-0.467861215120995	0.639883840927781	0.870273083280698	-0.0282903947540459	-0.0155749539765589
PPT1	-0.0171393789217145	0.18854831866594	0.927570631015029	27.6959426177632	-0.0258050059959428	0.309302193160425	-0.0834297543521091	0.933509830425362	0.980112203835083	0.162332745711221	0.11761360230711
RLF	0.0440137814273316	0.107909110617254	0.683363046372641	80.9275229600459	0.0719307155870034	0.189877636542106	0.378826684895315	0.704816570049461	0.898119173786213	0.414942529625796	0.397457410022475
COL9A2	-0.507360221823152	0.158522779276534	0.00137165146345938	14.7126245820647	-0.75188832736118	0.288408455332906	-2.60702595037752	0.00913324381813626	0.169827069085424	-1.86265795777716	-1.96135934717916
SMAP2	-0.40734072361591	0.096342779382333	2.35740252693745e-05	350.784796451167	-0.577544987916313	0.15675736297991	-3.68432446768278	0.000229309985549671	0.0286064206973214	-1.44950018007337	-1.46216720770477
NFYC	0.104427448858105	0.0712172557615295	0.142560508431152	44.3344294977948	0.198638400040526	0.142691248974703	1.39208536941002	0.16389654809815	0.541605098198514	0.664497636640189	0.760255784147927
SCMH1	0.0608706298344443	0.142825900126548	0.669971140865202	53.3321338768562	0.129158970479208	0.224417104096772	0.57553086694993	0.564932321220241	0.837247485265519	0.484574332942203	0.561317383618192
HIVEP3	0.166023265539463	0.124391224121355	0.181979031776341	327.17929174356	0.226986735555147	0.195987794312912	1.15816771320332	0.246795601376807	0.632085223478413	0.918935933093047	0.841424736751111
FOXJ3	0.119545696734061	0.0562714060728287	0.0336326692370226	75.6365626051715	0.184718109452636	0.119981752391121	1.53955168824743	0.123669669415959	0.474612073156036	0.726947676953959	0.720398226854366
YBX1	0.294392433088445	0.134806614094333	0.0289759937140741	24.6179796630388	0.431149731070811	0.24128341707527	1.78690162920029	0.0739533891574119	0.394978868697048	1.44919974105907	1.42599861756285
ERMAP	-0.0706015153546882	0.087498576831005	0.419731252107648	27.8552571577608	-0.0755440896040466	0.16199242856383	-0.466343336375625	0.64096976369495	0.870273083280698	-0.0585071692639275	-0.0248028481342127
SZT2	-0.165222424039476	0.124643838627584	0.184986713283867	19.4774734213998	-0.233699413449178	0.236768899961134	-0.987035938789003	0.323625020554181	0.70090662003705	-0.449364602636753	-0.477644320202504
KDM4A	-0.0641170753927026	0.155526191801736	0.680149582023657	12.9878283802895	-0.107686046029044	0.292715376057399	-0.367886537015836	0.712957839258271	0.901814858782959	-0.0317214239605816	-0.116833963551508
ST3GAL3	0.0784148445765905	0.0924692931996878	0.396432647030554	53.8236510433043	0.153089899471922	0.162091288111365	0.944467165729113	0.344930972942431	0.714489645073777	0.557045490110019	0.629838106471847
ATP6V0B	-0.471891347782192	0.338960677003683	0.163870512278461	14.6293652285063	-0.408108325630557	0.454809573435418	-0.897316920019732	0.369549830353196	0.726658133861587	-1.71614411358595	-0.977024212158489
ERI3	-0.0796167832284151	0.14137389284779	0.573322750860191	34.3810199624579	-0.116423788471886	0.233908840900822	-0.497731458219018	0.618673332143848	0.860986439923855	-0.0957471885289282	-0.14185248366307
RPS8	-0.190720033676766	0.224960325313104	0.396552656536963	28.6458274758299	-0.247314330547358	0.376417213656917	-0.657021840591943	0.511166873137308	0.813895702796604	-0.554689423529911	-0.516627510593648
PLK3	0.118658959236938	0.113579654435512	0.296152306252405	24.4570619940046	0.198190522210329	0.20587725569868	0.962663512964242	0.335716412957197	0.707875386729251	0.723284766218704	0.758973388772276
EIF2B3	0.0658403714211993	0.0866738539644782	0.44747363107814	48.4843814904563	0.128369238283497	0.150728774481799	0.851657148575817	0.394404410723696	0.739878950944076	0.505103204077822	0.559056166724881
TESK2	-0.130190440348086	0.186549603617119	0.485248209855506	14.4345957192774	-0.253717339717306	0.337336042157335	-0.752120461527711	0.451978620008714	0.782416063863818	-0.30465545302174	-0.534961057816032
AKR1A1	0.14432169134256	0.0703618998585798	0.0402538904319778	47.4145776005538	0.230170252671009	0.139670123142029	1.64795625215388	0.0993616488060783	0.437226302947381	0.829291670438493	0.85054000737275
NASP	-0.162293808050152	0.090986587667884	0.0744705828022138	47.5471728455849	-0.197990503663851	0.171149214842845	-1.15682975142861	0.247341924000075	0.632365055880126	-0.437267156682867	-0.375400052478859
GPBP1L1	-0.205955329769901	0.0559075808328282	0.000229734431611956	87.3746389661205	-0.287353434509339	0.100587495622496	-2.8567510576839	0.00428001374771658	0.115709830653911	-0.617622963382876	-0.631270295532037
MAST2	0.257775596712404	0.105161226255282	0.0142364271060104	45.100891964423	0.372055857234129	0.183216792553113	2.03068644554659	0.0422868122022272	0.318748025512257	1.29794392579471	1.25679687229232
MKNK1	-0.00726087502421799	0.0871860620592327	0.933628722378875	234.043918670284	-0.00908059771733639	0.149342081930918	-0.0608040118359729	0.951515295252405	0.985940871377299	0.203138596475151	0.165500107043248
EFCAB14	-0.0197411044153744	0.0837379425477614	0.813627739532739	25.6670351127966	0.0303684124855509	0.15867449642474	0.19138811321172	0.848221532218364	0.95393857240695	0.151585609978461	0.278453293933153
TAL1	-0.021958336479423	0.0821375653013704	0.789210393088221	38.4571152590411	-0.050718685109414	0.152948375668318	-0.331606562592086	0.74018636350504	0.91367356582219	0.142426729073681	0.0462790000307505
CMPK1	-0.23513332758322	0.197720207561952	0.234352106795301	19.1659376082869	-0.334644816198429	0.340592085277111	-0.982538440158279	0.32583465501614	0.702035806792116	-0.738150629992624	-0.766678313293117
SPATA6	0.129731537178034	0.112466664688413	0.248700696737503	178.12552087347	0.193843850973124	0.180511158727635	1.0738607648384	0.282885090564958	0.665780279761464	0.769023065026365	0.746527693276246
FAF1	-0.0395807602671625	0.0589111407243155	0.501665032271553	157.87181546409	-0.0505609815529018	0.106194482838794	-0.476116839606956	0.633991140654143	0.869272981301837	0.0696325081427699	0.0467305479707448
EPS15	-0.148819090098241	0.103375543526841	0.149981537163297	205.496054846482	-0.208678913191949	0.162052689590002	-1.28772261490946	0.197842538387562	0.579252466640799	-0.381606164336538	-0.406003860097199
OSBPL9	-0.174499718842767	0.109248757345808	0.11020562435652	59.2696260935274	-0.234535964209144	0.187414942975036	-1.25142616957915	0.210779034471865	0.591774498375109	-0.48768699549748	-0.480039591309369
NRDC	0.0311412747918492	0.0741412158518167	0.674466100874558	106.038662528767	0.0554436235860833	0.136329050923095	0.406689720280967	0.684235891510055	0.890230502142545	0.361769135134519	0.350250405981732
TXNDC12	0.0554625422597298	0.118903689014397	0.640893931568544	14.6317554924746	0.0290863821730269	0.227284175808451	0.127973635074094	0.898169837619558	0.966753125479205	0.462234754319574	0.274782494368239
BTF3L4	0.107238870930258	0.170308006957148	0.528906563666215	25.5894618582852	0.149210783976171	0.28767333003343	0.518681324955747	0.603982986776222	0.853063997739414	0.676110981201379	0.61873114953413
TUT4	0.05029450848244	0.0583321816191566	0.388572739628264	103.257623622142	0.100686887432454	0.110183058477483	0.913814599301861	0.360814273812112	0.722740270695875	0.440886783285976	0.479794108357676
ZYG11B	0.0372881291610173	0.221667558197487	0.866413002103417	18.8839371488239	0.110249080773021	0.347282934131551	0.317461844327941	0.750893187034573	0.918668590080566	0.387160391205132	0.507173254397578
ECHDC2	-0.0834593349124085	0.163748718671717	0.610276146234468	30.7682755591668	-0.124706261238626	0.275375006527423	-0.45285976680025	0.650649723557578	0.874484486480332	-0.111619894780475	-0.165567443544716
SCP2	-0.0250916965647293	0.110882863836129	0.820975782198011	29.637167530444	-0.0203783730706913	0.202370987020019	-0.100698095961134	0.919790122895199	0.976819309083504	0.129483531869187	0.133151520238039
LRP8	-0.393724619387023	0.323922149078812	0.224178688126581	13.6011816127721	-0.566002165441943	0.516437912088971	-1.09597330519846	0.273090456882193	0.655119874082064	-1.39325515320337	-1.42911698470858
NDC1	-0.206454736989193	0.165801459288779	0.213060991303015	15.6046335804512	-0.29013892442839	0.285211426192714	-1.01727665087424	0.309021840890699	0.685593061652573	-0.619685900915961	-0.639245906625659
YIPF1	-0.0378566077707716	0.100794115269931	0.707226550566443	19.2299512309104	-0.0932846070332397	0.197905027761864	-0.471360470667211	0.637383339400716	0.870273083280698	0.0767545896028796	-0.075598748218839
IFT25	0.0432868021000394	0.159354892635826	0.785900581670795	16.6897752282899	0.0958702217590139	0.280418909280748	0.341882157679427	0.73243957756864	0.910852954159046	0.411939543521243	0.466002691660522
SSBP3	0.0855744840228825	0.251895029949552	0.73406529252968	14.2255776926183	0.0754681247498737	0.438170070894118	0.172234777687749	0.863252957760088	0.958718114657347	0.586620330774199	0.407585969300003
USP24	-0.0349128189446152	0.0527409327348104	0.507991618459511	123.378592378762	-0.0254661553803965	0.103949430196749	-0.244986002637972	0.806467269448584	0.939607837437986	0.0889147110916314	0.118583823276121
MYSM1	-0.376598114792155	0.159276791201981	0.0180580564403156	26.3925363600844	-0.541726215790781	0.277273566635831	-1.95376076545472	0.0507295162548715	0.339785618942025	-1.32250946156244	-1.35960837438413
JUN	-0.423930986100081	0.295005589824356	0.150710333020638	28.7747453057785	-0.529770638096471	0.389174068786769	-1.36126910959922	0.173428661188478	0.55210405551377	-1.51803077763026	-1.32537632154587
FGGY	-0.220478654025048	0.158951544468213	0.165417090332809	40.9376623846312	-0.308171611720312	0.258647389629675	-1.19147389100483	0.233467600393273	0.619300444660092	-0.677615509653154	-0.690878368057166
NFIA	-0.348213059064835	0.110752654972092	0.00166620929917167	156.361453589232	-0.474245530374688	0.177605789364071	-2.67021436673182	0.00758028350457764	0.155580991112033	-1.20525725819707	-1.16639291898837
TM2D1	-0.190487737586304	0.113535885605223	0.0933909161341204	30.1691746678096	-0.242372527552658	0.198009057200365	-1.22404768236133	0.220934240463836	0.605048324298051	-0.553729861262304	-0.502477791896963
DOCK7	0.272102247699542	0.116424035460113	0.0194305764364817	55.5309740917086	0.400582150537959	0.199381392394632	2.00912505287903	0.0445238733745492	0.325821743309712	1.35712405956742	1.33847536618234
ATG4C	-0.429109617361614	0.177725749575697	0.01575906330572	69.0712984767707	-0.593649588439079	0.271293311477884	-2.18822051013769	0.028653543805731	0.270203064629859	-1.53942252445875	-1.50827903518231
ITGB3BP	-0.305625759631906	0.322559833456781	0.343383555017307	13.5350364907102	-0.504758062457271	0.502578165948676	-1.00433742779987	0.315215999017055	0.691897280100278	-1.02933881921773	-1.25375855176554
JAK1	-0.139047152299613	0.0846657139055868	0.100526256012767	89.569132326939	-0.192029856797508	0.153472796959657	-1.25123058028314	0.210850364281646	0.591774498375109	-0.34124051386731	-0.358333108187581
LEPROT	-0.115743140618271	0.108412663138017	0.285693568274626	18.442827862251	-0.190581785006534	0.208218755781936	-0.915295955404356	0.360036281854065	0.722103306821491	-0.244976946758661	-0.354186886956815
LEPR	-0.494791399599895	0.146007828783203	0.000701990701175914	32.9238069800936	-0.767069661269515	0.242133376860393	-3.16796333993965	0.00153510876684888	0.0827102703903492	-1.81073901445917	-2.00482761260247
PDE4B	-0.557620671690914	0.257917174251652	0.0306170582053826	108.103717550528	-0.815787635524103	0.411774958599813	-1.98114921387664	0.0475745426247032	0.331959761455784	-2.07027243441381	-2.14432035076181
MIER1	-0.209448563447526	0.0629789268933839	0.000881990794626488	47.2505561156299	-0.325303634169859	0.134121639292768	-2.42543735586	0.0152899542981342	0.203237018481486	-0.63205271647219	-0.739931982421463
SERBP1	-0.0543244877244939	0.172800339456169	0.753234567008375	22.8952085268755	-0.0614958528541156	0.283992702301298	-0.216540257393208	0.828566648577045	0.948105691498838	0.00872952641894844	0.0154210536298027
WLS	-0.00128717102184293	0.527280669703427	0.998052246318858	17.7752668396788	0.054082724211079	0.839394359448287	0.0644306500303698	0.948627325526269	0.984569292443883	0.22781460779814	0.346353782957412
SRSF11	-0.20189162164001	0.0838533614010565	0.0160544764105167	76.5872908196747	-0.262623294972388	0.145563803105358	-1.80417994975237	0.0712031014803012	0.389107127186815	-0.600836710199485	-0.560461216709417
ANKRD13C	0.0978266509351303	0.165479327800557	0.554405563085445	20.1046743055467	0.156879348164284	0.298926269929972	0.524809506374383	0.599715622351095	0.850648367121081	0.637231243088832	0.640688323097226
ZRANB2	-0.0948880329877616	0.108116117554405	0.38013407584636	62.1212172457656	-0.124808995791583	0.1819610360467	-0.685910558123834	0.492769511853489	0.803831273013701	-0.158829244792177	-0.165861600358803
RABGGTB	-0.0473691422105776	0.148726597121348	0.750107117258591	13.5903862206463	-0.0667162224294857	0.292806472593605	-0.227850914081681	0.819762143843896	0.944932570519991	0.0374604753558991	0.000473723462365688
ST6GALNAC3	0.0142638450005825	0.162748080652582	0.930159863118053	666.400978717348	0.0113111306153738	0.249433933692241	0.0453472005510277	0.963830565510878	0.990281535174463	0.292052314805514	0.223887141078495
ZZZ3	-0.234094447859183	0.112426864056167	0.0373248293805634	56.6753061552909	-0.326261064973652	0.187650928281634	-1.73865947779372	0.0820946777840784	0.408378518195291	-0.733859254353097	-0.742673365791004
USP33	-0.205632594744749	0.101126598415375	0.0420103609812786	56.6478546340512	-0.27087391039278	0.173915370671309	-1.5575041432348	0.119350837653848	0.470798956436918	-0.616289818464447	-0.584084960391281
MIGA1	-0.372839123086996	0.126635857964001	0.00323808614249139	15.6936149347898	-0.566544368756145	0.258537018577199	-2.19134718839877	0.0284266776998398	0.270203064629859	-1.30698192256107	-1.43066945945931
FUBP1	-0.12726687736858	0.0589812948003802	0.0309472893691727	64.5649155308499	-0.171991284987486	0.11916335833217	-1.443323580291	0.148929340237456	0.515776886049374	-0.292578879901098	-0.300957256803141
IFI44L	-0.717405675076062	0.289276965749793	0.0131383911196348	94.0483215557744	-1.05702710774152	0.445505885171205	-2.37264454393305	0.0176612512487156	0.221431265656008	-2.73030790841923	-2.83505421329612
IFI44	-0.458627894546951	0.216329583819018	0.0340024680252573	34.1417930814144	-0.658924203116809	0.326393833175405	-2.01880101932778	0.0435079050837573	0.324130863750705	-1.66135580768987	-1.69517791332756
CTBS	-0.322081780005182	0.121710250886291	0.00813777231055404	23.4936491933076	-0.439791446753351	0.22330337775252	-1.96947959847145	0.0488980430990918	0.335765771450358	-1.09731489317467	-1.06774155799386
ZNHIT6	-0.139206947443649	0.117559734594134	0.236358445198859	19.4781304935516	-0.162073132434152	0.23001895681418	-0.704607718767642	0.481054393640475	0.796122202884639	-0.341900591230037	-0.272558903252628
SH3GLB1	-0.617477210854976	0.184530407851521	0.000819247814950344	22.2739196102436	-0.84607028201814	0.313812163910864	-2.696104164587	0.00701557243713768	0.153521098546819	-2.3175261713884	-2.23102775891653
SELENOF	-0.0233779651788364	0.183673615350227	0.898718843461497	23.5312329288051	-0.0133360229011486	0.301752529366314	-0.0441952315334506	0.964748783026531	0.990351044497509	0.13656256609419	0.153315673679494
HS2ST1	0.202367311475059	0.133986692168487	0.130953167151331	39.7884184990491	0.321512382250704	0.216241099848878	1.48682365413141	0.137061392401317	0.500529974011293	1.06906491314854	1.11207723176126
PKN2	-0.0892942435959196	0.0418709975535568	0.0329572509417328	247.865082971452	-0.121549062118428	0.0783780128052676	-1.55080561203331	0.120948275309699	0.472247178243659	-0.135722574237924	-0.156527528463494
GTF2B	-0.213759475003241	0.147346768977827	0.146856765777725	24.9142054577079	-0.246388208864428	0.256543589950731	-0.960414598204333	0.336846593875587	0.708641135107777	-0.649860110731922	-0.513975773706037
KYAT3	-0.287683484791462	0.130529743052618	0.0275265364083105	27.569240632321	-0.467555648261312	0.229830181601731	-2.03435269033347	0.0419160482167964	0.316910728184567	-0.955223366402038	-1.14723797693185
GBP2	-0.00397770267733474	0.140373349987528	0.977393694232396	15.9927028152987	-0.0214441803992747	0.273244035767582	-0.0784799578114667	0.937446272394	0.98059959265541	0.216700634027532	0.13009982556294
LRRC8C	0.0294400831115777	0.0658253309950831	0.654697812126917	131.487473524558	0.0538321399935084	0.119077593050763	0.45207615147679	0.651214123569483	0.874484486480332	0.354741899578779	0.345636292561244
LRRC8D	-0.175807426931898	0.0854066506904868	0.039544590534209	107.507816648695	-0.232462369891971	0.144366886919005	-1.61021945442648	0.107349955766173	0.451587163229464	-0.493088839914566	-0.474102329886663
ZNF326	-0.334215463381306	0.13531508050279	0.0135148743849496	27.3514655171332	-0.519353664963846	0.234483754318993	-2.21488122480892	0.0267682181274999	0.265026604079811	-1.14743637697429	-1.29554970974941
ZNF644	-0.0713046477891224	0.0419390564358068	0.0890939218744073	112.644283192149	-0.0861466944470202	0.094832330383465	-0.908410603205431	0.363661325753323	0.722976101796447	-0.0614116492828172	-0.0551609737294794
GLMN	-0.146192929742603	0.175149036099398	0.403899409305233	15.4524647368485	-0.212583718792527	0.312487265725788	-0.68029562196327	0.496317296088839	0.805989522778323	-0.370758093751531	-0.41718437475403
RPAP2	-0.115286422086334	0.152948644242566	0.450993927744811	21.6958895081061	-0.103747792871004	0.280030809398279	-0.370487065669432	0.711019612119047	0.900702927518182	-0.243090346474981	-0.105557679490335
EVI5	0.0344205770923278	0.0431462589549629	0.425006851233429	145.147009486821	0.0592754660006251	0.0826703975454383	0.717009567639316	0.473368193148672	0.791590912805588	0.375315186406215	0.361222007300914
RPL5	-0.123909622403255	0.199599576815121	0.534737140656373	25.5415313712458	-0.157336155633129	0.327655095979873	-0.480188336954155	0.631093479259303	0.867808498325341	-0.278710823916805	-0.258995657352484
DIPK1A	0.193133695283632	0.263130492239434	0.462958202252315	12.9436904855024	0.29643767942214	0.431602156631567	0.686830857694696	0.492189321937157	0.803410113335431	1.03092294669001	1.04028157503281
MTF2	-0.0114672179069756	0.0717618838021378	0.873042258983985	47.8079288765263	0.00345553709218439	0.13749622596583	0.0251318686597487	0.979949780690394	0.994803170364967	0.1857631515984	0.201394451938959
TMED5	0.156027153798392	0.1206327775211	0.195870688776995	21.0051658107988	0.282297039176706	0.237790676702943	1.1871661374233	0.235162094911774	0.620549367324036	0.877644271100679	0.999793097066678
CCDC18	-0.092877582725569	0.0959197731814816	0.332902547707002	34.328447385743	-0.148481542992968	0.163000910407344	-0.910924623806752	0.362335090458406	0.722740270695875	-0.150524532437088	-0.233642506253432
CCDC18-AS1	-0.31566755839916	0.10130789904017	0.00183370479926403	142.067403873383	-0.462094410038223	0.165343228545088	-2.79475860066571	0.0051938482267214	0.127045601232058	-1.07081920391463	-1.13160097467272
DR1	-0.311017206354864	0.150465981825709	0.0387316353291323	17.3686439814184	-0.449510168105147	0.285000643919287	-1.57722509648943	0.114743740321457	0.461378939729308	-1.05160965827004	-1.09556888606963
FNBP1L	-0.21218676328864	0.145754564470472	0.145453098284514	96.3377853529007	-0.271517233132408	0.245134457604065	-1.1076257323683	0.268023485558337	0.65082101846039	-0.643363596665966	-0.5859269674091
BCAR3	0.308620628732507	0.0645474720400724	1.74167898695005e-06	104.164953427713	0.447413214715322	0.118274001187075	3.78285346081801	0.000155040699737663	0.024956551344869	1.50797317822284	1.47256537039471
ABCD3	-0.183333618532822	0.258173381764099	0.477630837674152	17.0815809481223	-0.262406931392173	0.397763863647046	-0.659705306023019	0.50944296099301	0.813478520113639	-0.52417782408411	-0.559841709254437
PTBP2	-0.386642159659585	0.124673673161707	0.00192716320751637	45.5596772295581	-0.533327122129686	0.218079520809347	-2.44556261014504	0.0144626335004748	0.196573183455004	-1.36399912438785	-1.33555949733682
DPYD	0.208644020138146	0.285188697869953	0.464412815085048	227.836948183075	0.288150858123956	0.453826699088762	0.634935887867623	0.525470229788884	0.817519200859284	1.09499256774606	1.01655416412939
SLC35A3	-0.0798146085582524	0.135685887992886	0.55637743543047	20.1379589379331	-0.0614534299702014	0.239356376859242	-0.256744486094642	0.797376027380758	0.935693220032052	-0.0965643599316456	0.01554252182154
MFSD14A	-0.289120307863105	0.189807702487764	0.127701803904948	21.682330340148	-0.417687162381185	0.315369200690503	-1.32443866257915	0.185357401375904	0.567635566514699	-0.961158555418916	-1.00445101278332
TRMT13	-0.240564761129501	0.138062179566548	0.081431865549915	20.5707123819788	-0.329610057639515	0.240583614614585	-1.37004366721961	0.17067327091898	0.550327328301126	-0.760586645509095	-0.752262437672267
CDC14A	-0.00580883956919662	0.0714787777467447	0.935229909527407	58.1993909250176	0.0110711128711031	0.133198517118231	0.083117388321043	0.933758199806009	0.980112203835083	0.209136624384677	0.223199905353541
SLC30A7	0.0680529166813646	0.0963049422260232	0.479790274324022	38.7382087056165	0.112900769023572	0.178169732416909	0.633669745652361	0.526296373304778	0.817519200859284	0.514242724862708	0.514765755121876
RNPC3	-0.170169732867065	0.145008576864608	0.240589365155359	37.5888420295907	-0.16128374158837	0.249809230551596	-0.645627630461229	0.51852053881276	0.815191395297943	-0.469800809151063	-0.270298663736498
SLC25A24	-0.0145905376549822	0.154105365767344	0.924569820618709	14.7472602981573	-0.0207990506515843	0.292515362211574	-0.0711041310594159	0.94331488038511	0.982893815391939	0.172861428741613	0.131947006533624
EEIG2	0.0281675226891349	0.0739818316542609	0.70339939349844	83.4538757519434	0.0346580680251201	0.127750141239639	0.271295731564844	0.786163589129173	0.930816454517903	0.349485242171432	0.290735738064509
PRPF38B	-0.131037568232705	0.0660192628575052	0.0471624533753849	87.5196951256971	-0.186528440158829	0.122218414968591	-1.52618932430735	0.126962721395358	0.479231452165533	-0.30815474546485	-0.342581064256643
STXBP3	-0.711295350434315	0.125116687379375	1.30769947967976e-08	35.028423362349	-1.04936606336622	0.225500663020423	-4.65349435922136	3.26356535593475e-06	0.0040712977815286	-2.70506754833662	-2.81311857099115
SORT1	-0.542373946674023	0.159135768905333	0.00065381774069766	88.2121083349347	-0.773790240025357	0.246622461143263	-3.13754974481364	0.00170366362210095	0.0827102703903492	-2.0072916842786	-2.02407044744961
GNAI3	0.0770878028056512	0.0830575209991543	0.353342476050228	47.4570737864041	0.120033218670539	0.143830173640157	0.834548242782808	0.403972113928741	0.747678896476407	0.551563782654686	0.53518788773847
GSTM2	-0.337169626356202	0.160089458894408	0.0351928368158799	21.9003056465039	-0.469247768243541	0.263512383866108	-1.78074275432144	0.0749544851590058	0.397051890598131	-1.15963935170982	-1.15208297414749
CD53	0.0225773843675954	0.0461313609549989	0.624547851940318	149.718590886413	0.0598017850466013	0.0941803381619749	0.634971016389344	0.525447318286103	0.817519200859284	0.326393653357434	0.362729001095134
CEPT1	0.0580411017227502	0.0687896235616793	0.398810284107378	50.8192179378904	0.0827204702872284	0.137725010045835	0.600620542773596	0.548092752268055	0.831749930445284	0.472886196453498	0.428351396281768
C1orf162	-0.324399997403045	0.180165293996868	0.0717708790816981	31.020879388344	-0.464682857367278	0.288028445393219	-1.61332279779828	0.106674396072321	0.45097613731401	-1.10689092150418	-1.13901239953255
TMIGD3	-0.0304477862158566	0.153448702331947	0.842713948643866	68.6103649058399	-0.0217208788168384	0.245337769150724	-0.0885345900552887	0.92945179338055	0.978864217113677	0.107358744831595	0.129307563148484
ADORA3	-0.0631851351775599	0.131363648241998	0.630520716783251	28.0042481997595	-0.0501667740136825	0.224463514153304	-0.223496340609813	0.823149230878249	0.9453428451283	-0.0278717910875659	0.0478592707858887
RAP1A	0.0234006887713437	0.0464094660570717	0.614105155522555	273.746798065165	0.0572021439035177	0.0827717674508443	0.691082789037801	0.48951351548387	0.802718515367898	0.329794536424469	0.355285525317891
CTTNBP2NL	0.0600560087119097	0.0784526137708424	0.443969823418285	133.180444089975	0.104067114264352	0.136145146076824	0.764383580782448	0.44463869046478	0.777274055153898	0.481209318533116	0.489472612104918
WNT2B	-0.216080671110856	0.136438479948545	0.113256914719983	60.3558115948478	-0.321062094244995	0.216758645655038	-1.48119625528548	0.138554283805991	0.502460665837135	-0.659448443433308	-0.727787306309944
ST7L	-0.352397535199595	0.162411559600269	0.0300234315263891	15.0926633018128	-0.469422474917842	0.322192905722191	-1.45696092800565	0.145127165890894	0.511260118642093	-1.2225423765158	-1.15258320661294
CAPZA1	0.0737983025395321	0.0542252910221599	0.173527202066405	81.600342772363	0.122358624638027	0.103367825278785	1.18372060462744	0.236523679833863	0.622081614495509	0.53797560590849	0.541846154029303
MOV10	-0.1206480858006	0.145095663765695	0.405687175401126	13.3159269658829	-0.174871566516725	0.263888514270354	-0.662672140165861	0.507540556485597	0.81199980021261	-0.265238158698468	-0.30920428191719
LINC01357	0.102355555878044	0.125454527592204	0.414570067297208	32.3910936505491	0.14288867563917	0.226426309287485	0.631060392623144	0.528001037257024	0.817983600097035	0.65593911840499	0.600629243279577
SLC16A1-AS1	-0.304795296342012	0.168754437308336	0.0708954035380522	22.5309645099322	-0.450394375826818	0.282153456694245	-1.59627452771166	0.110427514549752	0.454157790974571	-1.02590836442175	-1.09810061194873
LRIG2	-0.30319604617344	0.127141177319061	0.0170921475962929	19.2612358143943	-0.430263505796697	0.238737109105759	-1.80224811889673	0.071506377101446	0.389132892956564	-1.0193022260439	-1.04046048579413
MAGI3	-0.721806363526988	0.289625249559888	0.0126951668834687	18.2015220973714	-1.09103757019819	0.469763465226748	-2.32252537917474	0.0202046634877353	0.237222614321268	-2.74848615059541	-2.93243536689981
RSBN1	-0.147811654893089	0.176033193768973	0.401087503316254	18.1456552430739	-0.147907530583592	0.285512676309969	-0.518041904461768	0.604429032533298	0.853376365685239	-0.377444678846189	-0.231998953459081
HIPK1	-0.353145540140749	0.214486349610061	0.0996668397104029	22.6578146891039	-0.48918854657356	0.339430945414553	-1.44120196812375	0.149527632537098	0.5170775373251	-1.22563221464475	-1.20917881634624
SYT6	0.00763061526799642	0.134453009020284	0.954741932511922	41.6500704618211	0.0209945975106807	0.212185559034752	0.0989445163289466	0.92118232337832	0.977397362036534	0.264651952831737	0.251613526109259
TRIM33	-0.101412752126196	0.0535008847126526	0.0580216765929973	62.0966816769524	-0.160758615559176	0.11750347640381	-1.36811795258479	0.171275158127887	0.550905186863297	-0.185781374203897	-0.268795085872029
BCAS2	-0.811516104201506	0.476028505077551	0.0882385086162253	17.5251205125416	-0.828842865488042	0.609460513406328	-1.35996155166077	0.173842091173104	0.552177841084692	-3.11905666694283	-2.18170100549619
CSDE1	-0.00768674502166024	0.109320975355944	0.943944104013086	26.7301727339137	0.0134497913929822	0.20004436419009	0.0672340430455801	0.946395383998161	0.983651940460492	0.201379424464816	0.230010705377445
CD58	-0.0134378338051602	0.0750055975964761	0.857813840643618	63.4598707527508	-0.0528148140992923	0.142130012895657	-0.371595084129525	0.710194349723053	0.900702927518182	0.177622985932754	0.0402772157446204
TTF2	-0.0955230988153859	0.096465401300415	0.322060879016964	24.1514374734651	-0.13850110518216	0.182783624249196	-0.75773256904752	0.448611097268359	0.778797291207899	-0.161452557153665	-0.205065813163049
MAN1A2	0.0495022986257786	0.187195109534872	0.791439148044365	37.3106771819349	0.0993784367983791	0.305094197795095	0.325730340060819	0.744628387011785	0.916153095266103	0.437614344714298	0.476047660265651
GDAP2	-0.0617776891473471	0.0732262283985606	0.398862102733448	36.63623034748	-0.0708632854878973	0.148768294829002	-0.476333250773287	0.633836980250095	0.869272981301837	-0.0220579519411639	-0.0114004398251763
WARS2-AS1	-0.553153161852152	0.237162192814174	0.0196805305449907	18.1288748267066	-0.810046956064563	0.364383928233818	-2.22305895869472	0.0262118246112051	0.261594009619827	-2.05181816829634	-2.12788323265583
NOTCH2	-0.0711331304848897	0.080178414547129	0.37497901298712	57.3921157109789	-0.0889461743464521	0.140396016237391	-0.633537736541299	0.526382545945989	0.817519200859284	-0.060703150344863	-0.0631766419211218
LINC00623	-0.114956059403985	0.213361302390887	0.590034600067117	15.1018999596664	-0.178768422292361	0.353269848702264	-0.506039286820164	0.61282907024688	0.858270294844774	-0.2417256934411	-0.320362034074842
PDE4DIPP4	-0.00741848583035702	0.258605142183797	0.977114594328095	19.5443729146603	0.0343257945053704	0.388893202317915	0.0882653497175545	0.929665778354327	0.978864217113677	0.202487542115015	0.289784349099822
FCGR1BP	-0.0596982453412379	0.148094667564124	0.686868278461126	41.8161531464764	-0.0825453372767881	0.243155121149206	-0.339476038533181	0.734251144985999	0.911874866470915	-0.0134682429625022	-0.0448493140093897
SRGAP2C	0.00180823714871249	0.0571734330979801	0.974769330216656	279.893345316035	0.019578741247807	0.100010260479005	0.195767325812705	0.844792285407989	0.952200722426234	0.240601034282534	0.247559546649518
SRGAP2-AS1	-0.377471058639441	0.163185267245659	0.0207147108592993	16.2046894696227	-0.523987199082113	0.292566118891776	-1.79100437558165	0.0732925928423186	0.39378338597666	-1.32611539387034	-1.3088167712683
LINC02798	-0.072806509407422	0.0599986812745385	0.224950752937768	363.902162218343	-0.10500753670955	0.100125131288251	-1.04876303639736	0.294287193773132	0.671753265511976	-0.0676154977299426	-0.109164666851915
ENSG00000290735	-0.408011818096144	0.254043235976718	0.108258013323958	18.4647102457693	-0.617696990479494	0.406117646685394	-1.52098042407402	0.128264749920851	0.483049888381167	-1.45227231859688	-1.57713325187668
H3-7	-0.170615544498649	0.213119962602979	0.423385797826744	21.5326430936857	-0.213172441580746	0.349875243094959	-0.609281296084415	0.542338002476659	0.830168220759548	-0.471642355512335	-0.418870047342065
SRGAP2B	-0.0499458459841277	0.0543443170447375	0.358062669609206	388.584409265348	-0.0651890253311047	0.0979348051721203	-0.665636953241854	0.505643180638059	0.811796522467943	0.0268166986527297	0.00484650185107471
LINC01145	-0.0955702634852502	0.130381263825761	0.463554700617781	13.6208492024814	-0.139091898157608	0.256754161027424	-0.541731816929546	0.588003268003239	0.846449918881228	-0.16164738366786	-0.20675741325709
RNF115	0.259886526933744	0.0750555653585674	0.000535006215477847	47.0237506023239	0.40458654399379	0.143469855383144	2.82001081630229	0.00480220307682478	0.120754159468883	1.30666369798682	1.34994102780657
POLR3C	-0.00733372373716104	0.0996737353513431	0.941346738863111	20.8375810135391	-0.0336359136206266	0.179089646161792	-0.187816070563005	0.851020837466903	0.956224719423519	0.202837675025958	0.095191595572357
TXNIP	-0.351089410649374	0.139496067142502	0.0118412278055709	94.1351854905159	-0.486374340285344	0.21355960938792	-2.27746408452111	0.0227585270026014	0.247418409026103	-1.21713881179276	-1.20112098252012
NOTCH2NLA	-0.0864926307606623	0.135225807242869	0.522422081506168	15.9078303247157	-0.146243886961518	0.246401404591688	-0.593518885185982	0.552833948119669	0.832923128356627	-0.124149749401281	-0.227235491765217
NBPF12	-0.0734151707512723	0.13954565181849	0.598817716340484	18.4195508862264	-0.0975202339372386	0.247937365028445	-0.393326088329005	0.69407865209517	0.892875832149997	-0.0701297391799283	-0.087726493752193
ENSG00000237188	-0.384593896359713	0.161604885561388	0.0173201200968386	17.971054135625	-0.638306052943511	0.286890263054987	-2.22491361730589	0.0260870376928811	0.261546962450491	-1.35553821498222	-1.6361425723172
NBPF11	-0.037766045035094	0.137910594908468	0.784204195936231	16.6266510777242	-0.0464224365160412	0.262260554063868	-0.177008840241892	0.859501445719659	0.957987986182957	0.0771286836474009	0.0585803218585211
ENSG00000274265	-0.283100830250497	0.17196194666569	0.0997021561395003	27.7596567451719	-0.38624946191793	0.287406773430209	-1.34391217474811	0.178976788595188	0.56084564796283	-0.936293463732396	-0.914436372680765
NOTCH2NLC	-0.231786111693424	0.149834729769588	0.121876467386898	15.5929635373792	-0.351662726726222	0.283017319771894	-1.24254843134566	0.214034283005658	0.597667080133315	-0.724324043143954	-0.815405194358965
ENSG00000290790	-0.0989497828844812	0.191640499076953	0.605623786406628	37.2034305613707	-0.102105542417662	0.298115522155119	-0.34250327416542	0.731972180407584	0.910631059644439	-0.175607408960129	-0.100855472225251
FCGR1A	-0.0361779893365247	0.129244801416684	0.779540161702941	49.4286483105	-0.0326658823588899	0.213176030893305	-0.153234311671931	0.878213500381829	0.959996493169872	0.0836885802180801	0.0979690574613242
H2BC18	-0.0517803594887313	0.153717766525271	0.736227380414452	24.6444640901427	-0.073558863262142	0.262071340574999	-0.280682592384005	0.778953861504603	0.927375905398477	0.0192387409913231	-0.0191186081276155
H2BC21	0.230331796580714	0.202090014672825	0.254391083638902	17.3060349063003	0.309806762433562	0.337860112046696	0.916967559611605	0.359159639610067	0.72150024221185	1.18457983501851	1.07856087593718
VPS45	-0.201706198297307	0.101931968743463	0.0478349721651116	47.2506802371435	-0.264482069218783	0.172762877050658	-1.53089641556057	0.125794995267338	0.477351350862368	-0.600070768582313	-0.56578339016217
PLEKHO1	-0.0655824718562554	0.0784766529888179	0.403327044211524	64.4962013309433	-0.0909511017277524	0.141740301625403	-0.641674249911799	0.521084711910812	0.81532708082213	-0.0377746431547234	-0.0689172913325014
C1orf54	0.413719756462622	0.177861440218739	0.0200143379828935	15.4087184293184	0.635044443148776	0.303824430306063	2.09016912336198	0.0366026101134659	0.298931300272005	1.94211374911042	2.00980433032367
RPRD2	-0.0978727218625985	0.0823998338015207	0.234920826348815	46.9509338230614	-0.123643157970373	0.15101821802817	-0.818730081607171	0.412940429870674	0.754630372785409	-0.171158315071152	-0.162523491325772
MCL1	-0.0528012700327891	0.133744572854169	0.692996495319537	37.1117453975419	-0.0798709174538478	0.216068395304845	-0.369655716381659	0.711639031299999	0.900905053374224	0.0150215919436112	-0.0371917266446113
ENSA	-0.0349537541573568	0.236726724229762	0.882615481493756	16.2349077256129	-0.0486633961397982	0.392495661800379	-0.123984545247148	0.901327511745816	0.968108229464056	0.0887456170466771	0.0521638482919314
GOLPH3L	0.0425016738635182	0.0989667929463486	0.667592945645935	20.1045271363488	0.0722043463885957	0.187796868691935	0.384481098601495	0.700621902490539	0.895896358493272	0.408696357510237	0.398240889022635
CTSS	0.00775965918551691	0.0694194339009613	0.910998361361824	78.0628142123444	0.0114113899408423	0.121280739297374	0.094090702340313	0.925037106073081	0.978159601463164	0.265185003878228	0.224174210646752
ARNT	-0.162219757761233	0.074700985098325	0.0298867580748262	44.7244133926062	-0.242139099514125	0.140261860533575	-1.72633600176837	0.0842869820496173	0.411941273680304	-0.436961271796855	-0.501809424282008
SETDB1	-0.129080634942069	0.0915688967818241	0.158641314514343	35.6362315637438	-0.156266956222263	0.167092522401799	-0.935212144601516	0.34967898098669	0.715355485695055	-0.300071099536148	-0.255934250228274
CDC42SE1	-0.0835521944451493	0.0976882089803071	0.392388094271557	46.6818762555243	-0.136261579815388	0.169419340186339	-0.804285860548851	0.421231901676266	0.759710838942074	-0.1120034763708	-0.198653446262164
PIP5K1A	0.137907965217355	0.0489492266833647	0.00484190734356882	77.7044571484676	0.191090268816615	0.106691618109745	1.79105230759605	0.0732849014561169	0.39378338597666	0.802798027896917	0.738643442737606
PI4KB	-0.422308690628888	0.175471492980096	0.0160970233651312	25.8010783085849	-0.599741924428994	0.284855756344856	-2.10542322235162	0.0352544841137229	0.292227904330912	-1.51132944435354	-1.52572304105536
POGZ	-0.155947816748435	0.0638739242143877	0.0146266224904418	65.4966320793451	-0.204681697447612	0.117727382945668	-1.73860738535294	0.0821038465746749	0.408378518195291	-0.411053311277319	-0.394558750202495
SNX27	-0.0899106962696877	0.122122513825416	0.461588556087133	52.140559920246	-0.113903354632111	0.202278768168744	-0.563100891226958	0.573366184660304	0.838905298463619	-0.138268999898107	-0.134635799820216
S100A11	-0.0990237627508645	0.114422346046835	0.38680650449524	15.1680306503654	-0.109687000073375	0.22818937686808	-0.480684077317005	0.630741049445521	0.867808498325341	-0.175913002946678	-0.122563236224384
INTS3	-0.176370172578055	0.189306396041844	0.351509600268194	19.5687955335233	-0.29094116981922	0.31591999977061	-0.92093305276802	0.357085380701097	0.720800419348789	-0.495413414070066	-0.641542952181327
GATAD2B	0.21556099142549	0.0501316393518608	1.70875882707223e-05	96.1066773714658	0.320610154738364	0.0985774895482911	3.2523668051143	0.00114448221684758	0.0691029960685748	1.12356500148892	1.10949391034725
DENND4B	0.230993410882799	0.0723998364106461	0.0014201507755701	49.6114895949243	0.34847089238824	0.132849284572468	2.62305433943192	0.0087145372295629	0.167030847005209	1.18731281308425	1.18926673837189
RPS27	-0.338195011918014	0.26965749764813	0.209782016463963	30.2013609901901	-0.492205112879392	0.416402788849615	-1.18204086538228	0.237189486359843	0.622606805331729	-1.16387498603714	-1.21781606163975
TPM3	0.223393644810067	0.0683217249153282	0.00107649897144333	63.0518588209524	0.356055972619675	0.129669921007688	2.7458640357972	0.00603517695806148	0.140072246608032	1.15591990952086	1.2109848747852
C1orf43	-0.554599352027086	0.259973674190903	0.0329009085265111	13.3756868405746	-0.778871846845906	0.426134709025881	-1.82775969745896	0.0675856242976758	0.378509837536927	-2.0577920506845	-2.03862046231564
UBAP2L	-0.159435863486662	0.10413726153356	0.125765319964092	24.2143614502833	-0.24553394812324	0.213162896078862	-1.15186063165703	0.249378347931744	0.63392662057025	-0.425461638300784	-0.51152979413251
IL6R	0.0830344219644869	0.0650290504846154	0.201643921147221	79.9634670964744	0.124478218220651	0.120212321934636	1.03548634796635	0.300441838826249	0.677652121877784	0.576127912654864	0.547915123791469
ADAR	-0.342583333661042	0.151407660683924	0.0236569513279049	36.0392139076559	-0.493836477944211	0.24767704689028	-1.99387260202185	0.0461659787902218	0.330073418971399	-1.18200214415827	-1.22248710109307
ASH1L	0.0750772584597753	0.0495163055722497	0.129465541542957	217.535715945387	0.11991962832297	0.0927837114026387	1.29246423224626	0.196196424917514	0.579102713603475	0.543258681661319	0.534862647847992
YY1AP1	-0.0405650488806881	0.0809160572020045	0.616144096273421	42.3952049359824	-0.0501167108605328	0.147890918629832	-0.338876188780555	0.734703002830757	0.912209003265857	0.0655666359531216	0.0480026151350862
DAP3	0.0535469825000261	0.0845356767388187	0.526456363978909	62.2943683257326	0.0876062705601994	0.146781836168423	0.596846809162929	0.550609662670029	0.832840926560607	0.454322013028489	0.4423407640378
GON4L	0.154153670052933	0.054668727833486	0.00480569002199377	72.7682530654301	0.220247482729782	0.11044122901238	1.99425055931869	0.0461246793440824	0.330073418971399	0.869905336245852	0.822128432991731
KHDC4	-0.146967355161941	0.175880506534558	0.403374836834193	16.0274511076988	-0.156743053899028	0.302809692286405	-0.517628919720232	0.604717200213027	0.853376365685239	-0.373957068861241	-0.257297446657915
ARHGEF2	0.075956116589636	0.107632412949759	0.480375167288202	42.0138638667032	0.129722984707233	0.182933315688726	0.709127171389413	0.478245562832429	0.794925879291289	0.546889044524146	0.562932308914898
SMG5	0.160560419275812	0.239360650986996	0.502355148777171	16.1769954622351	0.249258308395326	0.394539889174028	0.631769601084316	0.527537440233847	0.817519200859284	0.896370158792207	0.905194274095921
MEF2D	-0.256195827514136	0.262065128110433	0.328270388133534	18.1762486103591	-0.362679115732953	0.413007693660554	-0.878141306566154	0.379867039066947	0.73255117590477	-0.825155022339331	-0.846948095940768
ARHGEF11	0.199243289387107	0.0832964135008178	0.0167577915720029	71.6522810813666	0.291633283174664	0.145395535352235	2.00579256074234	0.0448783847064451	0.325821743309712	1.05616028908532	1.02652528902099
MNDA	-0.196812083655904	0.129132303751353	0.127480755045203	34.2631055884014	-0.274641863180999	0.216133375421704	-1.27070547362311	0.203833447589695	0.583088736932488	-0.579854295141506	-0.594873628428607
IFI16	-0.102695431683347	0.0564982952813465	0.0691141111204886	206.528974734482	-0.133686366672265	0.0977315976012833	-1.3678929839832	0.171345576205364	0.550905186863297	-0.191079831453108	-0.191279914456411
DCAF8	-0.219935583854061	0.160473263957489	0.170517315864059	22.5837324350254	-0.282689538147306	0.275683092312975	-1.02541485506255	0.305167481824301	0.681946141649469	-0.675372210406469	-0.617916298696465
COPA	0.040603177395233	0.13453512044323	0.76280182195786	58.4025243797481	0.0667694600074321	0.225306737217207	0.296349149750738	0.766963454611961	0.923352332118082	0.400854100791552	0.382679339214928
CD84	0.109732645517128	0.0937820665966621	0.241968239701896	81.8854373822967	0.174171731006785	0.162887270425592	1.06927773147471	0.284944541757031	0.666079725539414	0.686412196313165	0.690201092642906
ARHGAP30	0.223860876689706	0.0638026261119079	0.000450392684253914	39.0706778039912	0.353368816528673	0.132074382509356	2.6755288180404	0.00746114584184652	0.155136384150346	1.15784993805053	1.20329082003989
FCER1G	-0.0139576312954866	0.139441823403188	0.920267754857129	28.5646923221021	-0.00559326244290682	0.234233347360287	-0.0238790185340412	0.980949110295215	0.994803170364967	0.175475820831862	0.175485291233537
SDHC	-0.0815191015578695	0.184231011605282	0.658139686750011	13.5641500665217	-0.0818497015875233	0.32649100828953	-0.250695117198877	0.802049836066578	0.937949070066141	-0.103605232486058	-0.0428575208664767
FCGR2A	-0.052836412311242	0.119495339850481	0.658371292454673	65.8449926704171	-0.0640897860241482	0.192631428854781	-0.332706798704501	0.739355617037049	0.91367356582219	0.0148764271914449	0.00799392132337124
HSPA6	-0.237738392082654	0.210190527667561	0.258029250191743	16.8135638345981	-0.386794639480204	0.332265746938542	-1.16411228976831	0.244378508781999	0.630624591788997	-0.748911558398115	-0.915997363508242
FCGR3A	-0.0195058991077731	0.107958251593371	0.856618742024036	70.5225809356834	-0.0261534271652665	0.1815524546754	-0.14405438478938	0.885457524593011	0.962411903227865	0.152557189559787	0.116615978253868
FCGR2C	-0.00681294017317099	0.280646301158533	0.980632540370467	22.4273030536135	-0.0231218892613865	0.416692914950127	-0.0554890386464909	0.955748862389755	0.985940871377299	0.204988913372675	0.125296091282299
ATF6	-0.0587585261584426	0.0647047260781748	0.36382404816753	198.39986154716	-0.0672536287213846	0.11620182993443	-0.578765659364694	0.562747305430148	0.835987441517687	-0.00958647694499173	-0.00106501611595286
OLFML2B	-0.0110218882622639	0.122403319753234	0.928250927180526	29.0656119808217	-0.00838244900937145	0.209078671746561	-0.0400923199834195	0.968019524645904	0.991646580748104	0.187602706981626	0.167499095638453
UHMK1	-0.234447417416344	0.193721977874421	0.226192098762676	16.6426353375346	-0.266731057791682	0.328359177248347	-0.812314916936056	0.416610953268348	0.757232028926986	-0.73531729124038	-0.572222852781928
UCK2	0.203237779182151	0.12193502267396	0.0955599169679629	23.8374706297914	0.321020005197181	0.237143713000452	1.35369393156364	0.175834044993607	0.55638039601655	1.07266061708498	1.1106674230725
CREG1	-0.206723690703747	0.114556718355294	0.0711446298336418	43.6612038109701	-0.282740320421665	0.189918169884043	-1.48874813080968	0.136553705583034	0.499562310014177	-0.620796887483601	-0.618061702084203
RCSD1	0.0744828220745599	0.0640991271943334	0.245237769880335	175.596716174949	0.12429246346652	0.109537450227276	1.13470290944904	0.256499817879159	0.641144637569242	0.540803200277149	0.547383257685041
MPZL1	-0.24565295064687	0.114466332646556	0.0318672632145675	113.622160838352	-0.342661825236348	0.186899820376528	-1.83339836574493	0.0667433504774445	0.377322243053006	-0.78160479808147	-0.789633178713083
DCAF6	0.0722262258239445	0.12430262105968	0.561205737079726	146.283114688818	0.116223063242651	0.200365143306107	0.580056297841644	0.561876653410807	0.835697317591633	0.531481714878901	0.524278382128255
SFT2D2	0.0521932752917477	0.0768196133931161	0.496867711324137	49.0595785405598	0.0731370136594901	0.138173535022962	0.529312748981462	0.596588513032018	0.849831171883215	0.448730156721882	0.400911367699125
TBX19	-0.175761821375856	0.156285665309191	0.260750538568642	14.9702517334021	-0.330967481028388	0.269091865326397	-1.22994234934207	0.218718694106904	0.602986897012956	-0.49290045374464	-0.756149108008064
C1orf112	0.00697477309690733	0.136757872663497	0.959324812074638	21.7349704122783	0.0071280319643396	0.240831227934206	0.0295976233044286	0.976387960812954	0.994632244873943	0.26194281812512	0.211909798141901
PRRC2C	-0.18633391575929	0.0523999198363774	0.00037654952092033	134.858115043629	-0.264331651859568	0.0985449717021017	-2.68234540326049	0.0073107933460756	0.155136384150346	-0.536571368910438	-0.565352704575902
SUCO	0.188605428129674	0.0892235940898523	0.0345279527995414	36.1195578854222	0.280811271389249	0.163199548532236	1.72066206012685	0.0853121647969312	0.415735039744829	1.01221770593483	0.99553894200148
PRDX6-AS1	-0.0791633274242702	0.171658304209508	0.644678033898357	17.7613249910871	-0.0842111665884694	0.301878791883143	-0.2789568822081	0.780277914723476	0.927375905398477	-0.093874065831	-0.0496190339238135
KLHL20	0.0522769650626224	0.105385608679006	0.619856230005052	29.2012132877462	0.0536501481920643	0.196049582392705	0.273656018734069	0.784348979843926	0.929888669380184	0.449075860113429	0.345115200806211
GAS5	-0.217161688542255	0.199930339504579	0.277396371866658	12.9639896696685	-0.336846427519673	0.375940056691292	-0.896011003680513	0.370246886353415	0.726658133861587	-0.663913880349322	-0.772982122026177
ZBTB37	-0.276495599012954	0.150757172841324	0.0666471571139857	21.5785838617515	-0.391002963379735	0.287343393509737	-1.36075153357053	0.173592222929312	0.55210405551377	-0.909008757167798	-0.928046933154534
RC3H1	-0.0929124171399835	0.0660360082618106	0.159428495588868	77.2727871456565	-0.116203908346223	0.123845382421913	-0.938298272198335	0.348091147438846	0.715341132294098	-0.150668425472997	-0.141222907387272
RABGAP1L	-0.0739490548238032	0.0501985884464942	0.140715941349518	243.476795093304	-0.0920012037303166	0.0892873125895322	-1.03039503667515	0.302824602213445	0.679473852906271	-0.072335092745103	-0.0719240174110283
COP1	0.0199346595071666	0.0480093975423075	0.677977848450401	204.141826665018	0.0517782401816516	0.0914250999929823	0.56634600548018	0.571158592016226	0.838855227853394	0.315477158574037	0.339755421834484
RASAL2	0.21746115063115	0.0843209134375755	0.00990952408426839	186.248488486315	0.325013813908194	0.143886676999717	2.25881798569045	0.0238947092688551	0.250557816914438	1.13141412659718	1.12210277770922
RALGPS2	-0.363812203910425	0.173513424512996	0.0360167679210467	55.6463545668657	-0.515636819149656	0.27555352435067	-1.871276443895	0.0613067738354606	0.367261942742655	-1.26969377441644	-1.2849073748028
ABL2	0.149094619847967	0.0601072281930883	0.0131206588763303	82.1229572290135	0.244801881771267	0.1093354666084	2.23899791499549	0.025156051821053	0.255659263924755	0.849007551539466	0.892434319239268
SOAT1	-0.115097086695453	0.0586320567508916	0.0496414986075911	91.7082443424707	-0.145875525915874	0.114849686233938	-1.27014300778097	0.204033694305818	0.583088736932488	-0.242308245077363	-0.226180774452473
TOR1AIP2	-0.564368197321613	0.275976500473728	0.0408561963747427	16.494108992579	-0.804478757127518	0.427799840196931	-1.8805027060253	0.0600395979276409	0.363993140245246	-2.09814492672329	-2.11193997294053
TOR1AIP1	-0.00648190610439953	0.169036613989142	0.969411682479323	19.2574251505576	0.00497345167636568	0.284597192429902	0.0174754066753159	0.986057352480771	0.996538817965805	0.206356339751024	0.205740651978659
CEP350	-0.192753515560679	0.109675544077072	0.0788345677166333	156.427764384703	-0.258139929102815	0.177115438397411	-1.45746712674252	0.14498747924766	0.511260118642093	-0.56308927427119	-0.547624127505982
QSOX1	0.0466569123340773	0.144044384943674	0.746008824027673	18.8535030401521	0.132119615406081	0.275260175408091	0.479980858873628	0.631241003681085	0.867808498325341	0.425860701694091	0.569794510877402
ACBD6	-0.0861295055242932	0.0637880819823096	0.176937575095991	69.535587188421	-0.110219400368467	0.124242669708549	-0.887130006357901	0.375008910660367	0.730403772129286	-0.122649761715124	-0.124087642279757
XPR1	0.202153552432876	0.0749746332573095	0.00701160359116018	89.3493479559514	0.306080567996835	0.128650379877512	2.37916567590593	0.0173518751801603	0.220052694775122	1.06818192320742	1.06789177335552
STX6	-0.135034669915442	0.110900603237156	0.223368830883417	50.7091276139299	-0.18864019059555	0.183405141259173	-1.0285436346028	0.303694176361971	0.679566789258401	-0.324665862577972	-0.348627576970576
MR1	0.0198491841089918	0.126771599232325	0.875580298015675	24.7783568597682	0.0223432034710844	0.214997416079131	0.103923125582406	0.917230354911332	0.976526449969607	0.31512407916261	0.255474949762296
IER5	-0.162052129554148	0.261607897950768	0.535622173533909	13.5068115607525	-0.214359332249944	0.420727495837539	-0.509496846226368	0.610404008372611	0.856264389053318	-0.436268837833866	-0.422268436373533
GLUL	0.0143712440975803	0.183533623866934	0.93758698455541	95.7350127113556	0.0537872672174207	0.271985476409771	0.197757865336844	0.843234513636177	0.95161332134904	0.292495956025859	0.345507809665535
RGS16	0.232160380526362	0.242111018857496	0.337608865616169	24.8186754093101	0.332266780264726	0.369829448660682	0.898432457090728	0.368955039161825	0.726658133861587	1.19213329902173	1.14286998226422
NPL	0.0998224440339327	0.0997399620827922	0.316910468307283	189.668821719902	0.14771143657557	0.158409917393972	0.932463314201507	0.351097137313722	0.716492265466258	0.645475410038652	0.614438112363312
DHX9	0.0296465564091574	0.08952009672301	0.740514510232687	48.8066472233363	0.0661555961253956	0.172741588893809	0.382974340742368	0.701738789449706	0.895896358493272	0.355594793767535	0.380921680874807
SMG7	0.0782114482411106	0.0916602291408298	0.393506419918901	51.7383749481613	0.13618268693842	0.167670918328917	0.812202189238761	0.41667562355324	0.757232028926986	0.556205306151229	0.581428183706681
NCF2	0.164748587541444	0.153775429593494	0.284008341393443	18.9186819933721	0.251368111390296	0.259417792430392	0.968970204531146	0.332560055507731	0.706486016239671	0.913670528463057	0.91123521075735
ARPC5	-0.432349355947775	0.169874307722834	0.0109242293672063	28.6865067252488	-0.649039277518073	0.292111828410324	-2.22188632706232	0.0262909886633994	0.261860346168389	-1.55280514703326	-1.66687469753572
RGL1	-0.337035014416509	0.184686961538181	0.068016302407452	71.3356949371022	-0.454398488792675	0.286516087702784	-1.58594406490725	0.112751998704612	0.458515616136489	-1.15908330043129	-1.1095654704543
EDEM3	-0.501451019036763	0.106644066055021	2.57499845559108e-06	41.7099852476036	-0.776710630368889	0.199736986618694	-3.88866700913867	0.000100796299186977	0.0193451358824237	-1.83824838629374	-2.03243231494813
NIBAN1	0.248366668726137	0.10246268083836	0.0153517893615626	127.286293701266	0.379912799005563	0.168202705906549	2.25866044757114	0.0239045145848159	0.250557816914438	1.25907778622134	1.27929342183128
RNF2	0.144851757960745	0.102798877368798	0.158811756046403	28.1186900856461	0.231908853725885	0.190071666679613	1.22011269631677	0.22242215620094	0.605447651048775	0.831481254968807	0.855518092472185
TRMT1L	-0.0091014520386626	0.146182158505676	0.950354960255668	15.3530707727872	-0.0812869230863514	0.305824763646179	-0.265795752172625	0.790396514857312	0.931527109245835	0.195535591834947	-0.0412461337900061
IVNS1ABP	-0.264155870197511	0.113580053785233	0.020033273103026	35.4743379447838	-0.388661884832836	0.201857134610347	-1.92543050600161	0.0541755222077951	0.350175979037432	-0.858036146564493	-0.921343792029527
TPR	-0.198090990328952	0.109524949173361	0.0705072533468347	44.5925042369723	-0.266876715283496	0.191233815408105	-1.39555190442634	0.162849474248665	0.539347488163978	-0.585137167465381	-0.572639909580316
ODR4	-0.16428915193076	0.16806247795413	0.328297889079224	22.1493936350168	-0.207444719521355	0.285790556819736	-0.725862750084503	0.467922914074503	0.791235290149703	-0.445509468014588	-0.402470029777607
PLA2G4A	-0.013468246935657	0.0670316740826025	0.840758294448744	117.148540025464	-0.0256693910807784	0.114082258510819	-0.225007739291417	0.82197325355122	0.945077509240698	0.177497356214206	0.118001904492104
RGS18	-0.230655512542251	0.153478572208313	0.132877325167257	19.3710593176204	-0.265850930159923	0.250029769530482	-1.06327710759863	0.287656303540537	0.667158121973226	-0.71965379543081	-0.569702809303883
RGS1	-0.326321215874107	0.29820715178756	0.273833526509955	91.4427893314751	-0.430114154650837	0.473136866399371	-0.909069204274987	0.363313597069396	0.722740270695875	-1.11482703764368	-1.0400328530651
RGS2	-0.153618925667526	0.351047908345714	0.661675525668065	13.2414083852283	-0.0106265142823658	0.522431983687669	-0.0203404741940891	0.983771768719758	0.9949373988471	-0.40143319239301	0.161073729758041
CDC73	0.0500467977356814	0.0627490141989872	0.425119451058379	73.1846967099189	0.100483531241875	0.125081455684151	0.803344753962661	0.421775497235162	0.759710838942074	0.439863546582348	0.479211844577634
NEK7	-0.000568108497622054	0.0560428457132558	0.99191195182477	94.869780226325	0.0302493612071462	0.0981842288589043	0.308087781089732	0.758015538607859	0.921635661601265	0.230784891391461	0.278112417920549
PTPRC	-0.0271643086983056	0.0393425079248073	0.489906862838843	372.355232794343	-0.0248246295996869	0.0748449611742411	-0.331680706492645	0.740130370727829	0.91367356582219	0.120922042974532	0.120420685114492
MIR181A1HG	-0.638475924203078	0.4201664654121	0.128616946696554	25.5006806681521	-0.86109208220616	0.576256087611247	-1.49428717668848	0.135100575338334	0.498150163106268	-2.40426707588249	-2.27403923614584
CAMSAP2	-0.217877803610588	0.135818685599524	0.10867408247348	47.7623945088293	-0.292330153678004	0.222131177225302	-1.31602487021217	0.188165695394758	0.572528548792585	-0.666871988673357	-0.645519988679363
KIF21B	-0.0453309804783485	0.137064833844477	0.740851041100774	15.5631801427184	-0.0705341459499457	0.275439580154516	-0.256078468861946	0.797890247155979	0.935693220032052	0.0458796574852064	-0.010458024298097
IPO9	-0.0965274985188836	0.0970165661277897	0.319756241154582	28.7852816585435	-0.123417162819336	0.180617511791331	-0.683306738063811	0.494413037333201	0.805253089454063	-0.165601503677708	-0.161876406078258
RNPEP	0.232990729040858	0.0883076836661349	0.00832989968803301	24.2070099640465	0.377775820190174	0.192341474890077	1.96408923455575	0.0495197444459996	0.337573121291718	1.19556327970668	1.27317467344512
PPP1R12B	-0.307335348425337	0.138919639973258	0.0269442388227435	28.950682440141	-0.445015479877014	0.261956676319489	-1.69881327755992	0.0893543710827514	0.423020218381464	-1.03640074133634	-1.08269937789102
BTG2	-0.141738777044169	0.200884202654454	0.480452767614965	38.8683897964004	-0.186975049353569	0.309398916660567	-0.604317078326081	0.545632853999936	0.83090689206422	-0.352359002940005	-0.34385982718582
ATP2B4	-0.0568611886269869	0.370409949222635	0.877997047301452	42.1690041478706	-0.0971750727850496	0.586353594486353	-0.165727768532186	0.868371192108407	0.958718114657347	-0.00174900753051834	-0.0867382040098184
PIK3C2B	-0.41160590223336	0.192151682477832	0.0321863640849068	19.5732494119673	-0.585283153395431	0.309362001344024	-1.89190382416931	0.0585037961813364	0.361251183445315	-1.46711866197621	-1.48432366859067
MDM4	-0.106664556323269	0.0702744094973587	0.129057441891906	87.8674731095512	-0.140770017944572	0.124816731496937	-1.12781368536337	0.259398612483649	0.643816478268308	-0.207475381771323	-0.211562324126734
ELK4	-0.241748453457835	0.12446679346686	0.0521040976237612	26.706737860315	-0.341570324640246	0.216173818070262	-1.58007259014701	0.114090243588234	0.461199794041344	-0.76547620905046	-0.786507917263232
NUCKS1	0.0529596050568452	0.15231943229505	0.72807467594961	23.6662440255571	0.0765983017509972	0.259047148443959	0.295692510846411	0.767464917057072	0.923352332118082	0.4518956905269	0.410821971759127
RAB29	0.0637767929163492	0.0856765372315476	0.456640317355582	27.4216072719615	0.113053159464084	0.176170843244977	0.641724574746322	0.521052030113599	0.81532708082213	0.496579031046933	0.515202090173602
SRGAP2	0.0266208003964541	0.0359129072112294	0.458535830160679	985.287700418155	0.0421325707845959	0.068527317611497	0.614828834005421	0.538667765043744	0.82808137633034	0.343096084490948	0.31213726126517
IKBKE	0.0746096810497069	0.0817965779523217	0.361696629921393	30.2839759226079	0.122737789923872	0.164393467598949	0.746609897075112	0.455299072499442	0.784510487490405	0.541327225824097	0.542931806804211
RASSF5	0.0114503353510913	0.124432729992694	0.926681922398741	15.6350956060307	0.0129089736034631	0.239939235979816	0.053801011538392	0.957093703597522	0.985940871377299	0.280430346937574	0.228462197758654
MAPKAPK2	-0.139913482182494	0.093944151669012	0.136401503605216	28.3196806231283	-0.244946702189753	0.177919767611806	-1.37672561895533	0.168597094944346	0.547364673892185	-0.344819125393916	-0.509848350179052
PFKFB2	0.140087690443454	0.103594949379624	0.17629096963687	18.3029259715926	0.190907851789474	0.21170528282284	0.901762342648909	0.367183127796226	0.726416493338343	0.811801976592541	0.738121133446382
CD55	-0.521087607090482	0.191288340038153	0.00644779604377388	13.7641555068807	-0.71617434484804	0.329256251299877	-2.17512755496863	0.0296205590893329	0.271302984024885	-1.91936266128389	-1.85910055486365
CD46	0.165389189478221	0.178305101034483	0.35363437058619	16.2649993578533	0.264123142091164	0.316026309544321	0.835763144125573	0.403288164304798	0.747154222648374	0.916316709231161	0.947756313799783
MIR29B2CHG	-0.083714105013148	0.100193722348012	0.403423608472092	94.3715942290249	-0.120726419235918	0.164405957093176	-0.734319007476699	0.462754336099545	0.787566213211709	-0.11267229206834	-0.154172079371769
TRAF3IP3	0.108008333966526	0.0845834964680675	0.201622245424386	51.6411467986649	0.167853083755381	0.14676390584132	1.14369458071566	0.252750321642271	0.636981871209561	0.679289457836317	0.672109096412618
RCOR3	-0.114141534037251	0.0979445783129108	0.243869830359507	31.3429431175258	-0.104231969151178	0.19309917018968	-0.539784655981649	0.589345550053383	0.84697473733027	-0.238361074577427	-0.106944007146742
LPGAT1	-0.387018927711641	0.110029629007847	0.00043578591637673	27.80980202525	-0.528449977521323	0.208747254461464	-2.53153019370072	0.0113566039366968	0.181050568425348	-1.36555546743983	-1.32159491308985
PPP2R5A	-0.19690655197521	0.090335090198698	0.0292771153797618	27.33721129559	-0.303681216384848	0.18555652022691	-1.63659684937768	0.1017147343783	0.442507867957907	-0.580244522262888	-0.678021151591462
PACC1	-0.170006185811979	0.12262030166189	0.165611358128487	15.2397200451511	-0.287311688198663	0.220901536730628	-1.30063236521988	0.193384323172687	0.577210149441546	-0.469125233497911	-0.631150764552491
BATF3	-0.443027623866342	0.184110265093313	0.0161142839997232	13.9276153594419	-0.630638881153832	0.306601558746227	-2.05686782458862	0.0396989417280083	0.310278538120983	-1.59691464090235	-1.61418938556746
NSL1	-0.28998597036165	0.0928687414135041	0.00179300293789651	55.1113708102598	-0.428408162926567	0.164442315604749	-2.60521850079198	0.00918156862218496	0.169827069085424	-0.964734410132761	-1.03514813729979
TATDN3	-0.4207256353952	0.159005359023694	0.00814536698077004	23.6580334333603	-0.654266390670628	0.281089018074162	-2.32761277958575	0.0199326742383746	0.235139584986973	-1.50479020356493	-1.68184133638873
ANGEL2	-0.0887650825823744	0.173569894017162	0.609065191701069	18.1904526009141	-0.121160910903171	0.299538145370764	-0.404492425341019	0.685850646847206	0.891248627022802	-0.133536730554217	-0.155416146542047
RPS6KC1	0.0941778081262538	0.0904729701362621	0.297898908987649	78.7398075281852	0.14392386996979	0.156600324615848	0.919052181551001	0.358068279121691	0.721049520910912	0.622158704102661	0.603593284660909
PTPN14	-0.289099659258035	0.387702233688352	0.455864082388129	30.3619875441646	-0.390138333972802	0.519929541575529	-0.750367699420534	0.453033279173293	0.783039855585289	-0.961073260732018	-0.925571265286329
GPATCH2	0.0315728411191631	0.106889069588972	0.767703983184187	48.8237684275165	0.0150247077782752	0.191400462476779	0.0784988060313491	0.937431279942677	0.98059959265541	0.363551837386787	0.234520116992314
RRP15	0.108995857788761	0.195687522560313	0.577534734317052	14.9137928181495	0.158281313904211	0.338671338106871	0.467359637780342	0.640242594849224	0.870273083280698	0.683368693936647	0.644702530232481
LYPLAL1	-0.200844428422737	0.10593896348676	0.057979826550923	40.6225882668373	-0.292627893806847	0.200632939177905	-1.45852368512315	0.144696251531209	0.511260118642093	-0.596510993411959	-0.646372499204844
IARS2	0.00246983643539572	0.212834941318648	0.990741181315658	13.2859348381363	0.0322179052813492	0.361279506439805	0.0891772290070853	0.928941061884161	0.978864217113677	0.243333950323065	0.283748892082281
DUSP10	-0.305587601406947	0.233562323023801	0.190745426431304	16.4890719168147	-0.401749350508101	0.40942837111599	-0.981244532256135	0.326472168545315	0.702802468093667	-1.02918119627713	-0.958816746324973
MIA3	-0.0879198695407457	0.207500138497598	0.67177737104517	27.9647312034535	-0.12148055143788	0.327316042409506	-0.371141452596128	0.710532177663068	0.900702927518182	-0.130045347891589	-0.156331363853429
AIDA	-0.421922492124932	0.133359742049504	0.00155728018991094	66.7994696608955	-0.594438274343941	0.208163636612767	-2.8556297536718	0.00429515684478601	0.115709830653911	-1.5097341462516	-1.51053725626191
BROX	-0.254605227821425	0.10864429692008	0.0191050265017408	21.9576701861908	-0.345589589484591	0.237263218069778	-1.45656622335349	0.145236157005999	0.511260118642093	-0.818584617107994	-0.798016159695385
FAM177B	-0.791082467982212	0.195463316989696	5.18301779365262e-05	65.0903405071915	-1.1139403642308	0.274291950254204	-4.06114857981957	4.8831880339705e-05	0.0133762003627083	-3.03464996742831	-2.99801226125942
ENSG00000287684	-0.704275470644481	0.114062062228861	6.63758794648135e-10	174.04108187506	-1.02271087291872	0.183352065646182	-5.57785301907788	2.43505264050928e-08	0.000121509126761413	-2.67607002299705	-2.73679755069894
DISP1	-0.193510594506155	0.111292818416671	0.0820784204568382	373.217417627483	-0.297729624178927	0.1759728664831	-1.69190642926488	0.0906638159506011	0.423020218381464	-0.566216595046297	-0.660980133242195
TLR5	-0.499509442855164	0.110190720876866	5.81145728148006e-06	64.3801623373633	-0.699441240797028	0.176358319713367	-3.96602350223013	7.30816595110773e-05	0.014587099238411	-1.83022817708643	-1.81118915177897
TP53BP2	-0.0801159014045636	0.13175929275073	0.543156006618893	20.0811168594619	-0.087498754596182	0.240573402262895	-0.363709178874915	0.71607518839226	0.902624486181738	-0.0978089320905865	-0.0590322876592645
FBXO28	-0.229418578038048	0.107363431997096	0.0326109301785698	39.512493274183	-0.33580998846499	0.195213967097358	-1.72021496954423	0.0853933729412616	0.415735039744829	-0.714544300581489	-0.770014516663165
DEGS1	-0.520550587446114	0.191291800279162	0.00650378441786371	17.0493998485847	-0.733871330766326	0.341993950117653	-2.14586056424056	0.0318841049131006	0.279616315494503	-1.91714435538527	-1.90977181245758
NVL	-0.0891458842264441	0.113973500346873	0.434118635070901	33.1189164055705	-0.114328404064923	0.203002951912465	-0.563185919159547	0.573308290112122	0.838905298463619	-0.135109735456559	-0.13585283131923
LBR	-0.170358165653889	0.0933988930668829	0.0681543631552891	22.4693374654375	-0.23891100932851	0.189146751928909	-1.26309866224034	0.206553724721239	0.586960755329716	-0.470579182096802	-0.492566528904962
TMEM63A	-0.0346337698495443	0.079896212809429	0.664662824324807	30.4811030973723	-0.007109544917993	0.159409221100504	-0.0445993328924843	0.964426674406993	0.990281535174463	0.0900673993779779	0.171143764363649
H3-3A	-0.307124940360646	0.150036785833341	0.0406583202881485	26.9483036927408	-0.439556209397338	0.25414532353694	-1.72954671476947	0.0837112933044454	0.410044306813693	-1.03553159352039	-1.06706800981355
ACBD3	0.0841232725742753	0.0934674030435639	0.36810539139781	35.3460977079027	0.156962891371611	0.163731718152065	0.958659037742657	0.33773054044675	0.709232581716195	0.580625706647587	0.640927529897651
PARP1	-0.154598113285875	0.176416087001364	0.38085249734132	17.9168117419126	-0.204995043081842	0.306571952956286	-0.668668614676152	0.503706892491769	0.810722032982511	-0.405477993532824	-0.395455943511081
ITPKB	0.149854906824114	0.0737414618703267	0.04213683275769	54.4518579877864	0.23617987342023	0.139314681551321	1.69529780199961	0.0900189415729103	0.423020218381464	0.852148123958969	0.867747177137799
ZNF678	-0.10255670175951	0.110060323502734	0.35142818968483	24.6486489859865	-0.209317371480808	0.213587548528943	-0.98000736898033	0.327082481199956	0.703119165442888	-0.190506769719539	-0.407831938876668
ARF1	0.307691579168544	0.245506412403528	0.210098930452172	17.0617495735886	0.517913954337098	0.414069881981789	1.2507887602409	0.211011556685959	0.591774498375109	1.50413548597179	1.6744280578847
LINC01736	-0.0116718839717267	0.154696749699249	0.939856605232475	21.8184570843182	0.0450057784442232	0.253442631507232	0.177577774412191	0.859054580552503	0.957848598221005	0.184917722677044	0.320364031977091
GALNT2	0.119023154893744	0.0806374078438528	0.139936099166418	246.245850650075	0.172870583575719	0.132830904210422	1.30143346236557	0.193110125970175	0.577210149441546	0.724789175568003	0.686475555596561
TTC13	-0.221036900872003	0.0689208048748783	0.00134073700432306	43.597126534061	-0.29876291388966	0.130262106240148	-2.29355199691664	0.0218162453935936	0.244087588596484	-0.679921500293301	-0.663938721181601
FAM89A	0.0500193422567258	0.140349201121399	0.721546967542767	16.4274517891506	0.108939245648959	0.255401144430628	0.426541728666956	0.669713148183787	0.884000912761753	0.439750134249009	0.503422842136225
GNPAT	-0.38882714809729	0.117653854328984	0.000950306794493193	24.1817466422856	-0.548743278699836	0.224007875174618	-2.44966065711788	0.0142990903985007	0.195486194763065	-1.37302481421245	-1.37970012355878
EGLN1	0.242917967015559	0.162080761837148	0.133939420532745	51.8736869069832	0.39274800981226	0.260557543286204	1.50733693931423	0.131724313739939	0.490525616091265	1.23657043984925	1.31604410220485
TSNAX	-0.252248779659346	0.0819531497897283	0.00208420646976598	45.4388120987829	-0.377736327416989	0.146374505048924	-2.58061557434975	0.00986243377822089	0.172650091882161	-0.808850666194725	-0.89006096586173
DISC1	-0.000100743420995282	0.0530882140592953	0.998485886681347	693.131511204625	-0.00208178819118871	0.0870184774601349	-0.0239235189117441	0.980913614271265	0.994803170364967	0.232715470127573	0.185539591845225
ENSG00000286071	-0.122496147154621	0.160403354586657	0.445060513865208	13.7506232011788	-0.182838143028501	0.280666347205974	-0.651443056314553	0.514760524357161	0.815094037808835	-0.272872079441653	-0.332014745373168
SIPA1L2	-0.28801065605045	0.11572382469604	0.0128183766532219	312.482520714214	-0.400128912189083	0.187468763277448	-2.13437644327393	0.0328119783030055	0.285246989080135	-0.956574836392538	-0.954176993100488
PCNX2	-0.0911553874303263	0.0862883464016201	0.290783503918985	198.941066556527	-0.140846034989089	0.146227115848167	-0.9632005266064	0.335446900905603	0.707875386729251	-0.143410535729365	-0.211779981487263
IRF2BP2	-0.731870972631638	0.280600864207296	0.00910123661976672	15.5304240430546	-1.04614161145245	0.439017766115225	-2.38291406908092	0.0171762032040026	0.219205253166171	-2.79006075960333	-2.80388609297053
ARID4B	-0.0261993796755518	0.0540237507518232	0.62770443740416	125.902077409356	-0.0262762951031541	0.104585241921787	-0.251242858173094	0.801626350928807	0.937949070066141	0.124907945101903	0.116264174112785
TBCE	0.279830932150728	0.154052624618493	0.0692993394263869	15.8355007688134	0.460242717802087	0.271811901434651	1.69323975651132	0.0904098399607625	0.423020218381464	1.389049495604	1.50929970802222
B3GALNT2	0.213713183517882	0.144495290839864	0.139131717165967	16.2995039791946	0.390462159113471	0.2695400200293	1.44862406358442	0.147442597296986	0.513661846243899	1.11593212767516	1.30949909334772
LYST	-0.0589858645294853	0.073556293110288	0.422602366639521	192.694827108388	-0.0708717789257637	0.123874135212759	-0.572127335573633	0.56723571118973	0.838657055362201	-0.010525560002299	-0.0114247588352027
GPR137B	0.413887958337555	0.122595373724081	0.000735348882074932	26.0256823978095	0.600183503012127	0.216123943599199	2.77703383075947	0.00548574687829913	0.130975487668482	1.94280855276469	1.909988029074
ERO1B	-0.242072207236812	0.16634559642846	0.145603759907056	24.9191420488045	-0.350490543003119	0.294086998532904	-1.19179203688566	0.233342798938705	0.619300444660092	-0.766813562209022	-0.812048915292292
LGALS8	-0.1783159217964	0.139522175153652	0.201232793091291	23.9111567494207	-0.292649741878621	0.243411216461442	-1.20228535945458	0.229252987278957	0.613249100988797	-0.503450861142181	-0.646435056144084
HEATR1	0.0869232180530422	0.102420421870235	0.396053647877147	24.6767455039926	0.115003714453979	0.192870100089959	0.596275495270331	0.550991198519992	0.832923128356627	0.59219164401414	0.520787056721039
MTR	-0.0506424476812875	0.0973689032272295	0.602987571574351	42.232474579919	-0.0418853745981341	0.157088770462411	-0.266635065478195	0.789750154380189	0.931270033522022	0.0239391956228019	0.0715711573727396
CEP170	-0.0365338133652255	0.0551054915675765	0.507343658879098	214.91639611911	-0.033918489706074	0.101551960182174	-0.334001329420208	0.738378555489976	0.91367356582219	0.0822187521586852	0.0943825038048829
SDCCAG8	-0.110757631478188	0.0672043056450223	0.0993376009152006	370.340234276107	-0.143918941342264	0.11326442407821	-1.27064559338497	0.203854759093855	0.583088736932488	-0.224382943449718	-0.220578543575897
AKT3	-0.0442049771879779	0.07831075971892	0.572426468992065	184.346214940434	-0.0489843866702835	0.13672395662007	-0.358272155672044	0.720139653505816	0.904789290727285	0.0505309207436238	0.0512447655774773
HNRNPU	-0.138484136836603	0.0904561943307689	0.125781132601312	81.31648563843	-0.19540434025985	0.151478511613895	-1.28998059314127	0.197057396332405	0.579102713603475	-0.338914825159814	-0.367995167114245
KIF26B	0.00282178996851816	0.377144387667014	0.994030292595339	40.8840146971947	0.0619922869919728	0.603618378778825	0.102701125696982	0.918200180193811	0.976725410182715	0.244787790246342	0.36900100068006
SMYD3	0.127487675976025	0.0940559965092319	0.175276004167191	209.945322771867	0.191658079960798	0.149155204393415	1.28495737537442	0.198807179478539	0.579905279224814	0.759754185214785	0.740269239632314
CNST	-0.279870280411131	0.243229773113681	0.249879736537056	15.9527100043623	-0.388407453531619	0.38745579238153	-1.00245617995343	0.316123320341502	0.692587062489032	-0.922948797779082	-0.920615286392269
AHCTF1	-0.323225540317087	0.196793658407817	0.100494890121231	26.5294734929993	-0.443261521082211	0.319146021095218	-1.38889878545584	0.164863529918128	0.542117008767095	-1.10203950664667	-1.07767731942802
ZNF124	-0.153607246183997	0.0824868394307636	0.0625744709171271	66.5390260786568	-0.22134873593833	0.14118452313596	-1.56779745415276	0.116928409243867	0.464178808374618	-0.401384947105383	-0.442280989717785
ENSG00000259865	-0.183373263427084	0.103839034982734	0.0774063065685354	23.4306584321919	-0.265518479436596	0.194263659940009	-1.36679438407879	0.171689763561782	0.551307541939055	-0.524341588117166	-0.568750912957422
ENSG00000290683	-0.0498374855954254	0.100299162780732	0.619267786689661	25.0646146248623	-0.0894744015534477	0.183175914826216	-0.488461606092344	0.625222914401248	0.865903002949989	0.027264310750269	-0.0646890992964843
NLRP3	0.0793849710997868	0.097197905131691	0.414079649579797	28.5574656539823	0.147419246471252	0.188193948277077	0.783336806634227	0.43342935460317	0.767479736653739	0.56105286192851	0.613601493059287
EIPR1	0.247464341985282	0.0806640777035922	0.0021561329895844	28.5966639063047	0.381980759515238	0.17074262681966	2.2371727941066	0.025275048749448	0.255943501307324	1.25535047986912	1.28521455213921
TRAPPC12	-0.132250345005743	0.0994444099087519	0.183553791946494	51.7310924792689	-0.185383592876827	0.169171681831167	-1.09583111588286	0.273152688749093	0.655119874082064	-0.313164450226224	-0.339303056815156
RPS7	-0.796539018948813	0.254440502367831	0.00174478584172109	13.4162698535841	-1.12667033340656	0.405293910396576	-2.77988468246198	0.00543782049874346	0.130975487668482	-3.05718973729016	-3.0344616063765
ID2	0.191551895552482	0.33655953986839	0.569256297841674	56.8308843463174	0.25300568033743	0.545488951991594	0.463814490492794	0.642780660629589	0.870526923434908	1.02438889209657	0.915924013603846
KIDINS220	-0.193717342281347	0.141449915988394	0.170839319619978	43.0508221102295	-0.259739441683936	0.229151087999611	-1.13348552673849	0.25701041574816	0.641304304552325	-0.567070623039582	-0.552203964682604
ADAM17	0.0903649174525535	0.0712230098440843	0.20452661801322	82.9441708445611	0.157130219510211	0.12540524928261	1.25297960339847	0.210213129711063	0.591554737950694	0.60640852073232	0.641406635619544
TAF1B	-0.181199454947117	0.106800915408376	0.0897704997042423	22.1560197768603	-0.235279329738629	0.200295270456653	-1.17466243312793	0.240129794567465	0.626698574734126	-0.51536208015287	-0.482168047895416
HPCAL1	0.339242415422604	0.109629313860077	0.00197178256776193	33.4634594553242	0.48728841936833	0.194465460845486	2.50578389216123	0.012218027083428	0.182891579736649	1.63446480800473	1.5867388672779
NOL10	0.0368205518716324	0.107136051469006	0.731086717073271	37.0480069539457	0.084156907560811	0.195101622825536	0.431349090499703	0.666214560957014	0.881405779514198	0.385228935866426	0.432464304742187
PDIA6	0.026429695613168	0.194105419115832	0.891693567077355	19.542537648307	-0.00865691293119711	0.334927831093085	-0.0258470993674787	0.979379294519913	0.994803170364967	0.342306674136105	0.166713231189711
ROCK2	0.0616368399979539	0.100689231343242	0.540438998491456	51.8319548872306	0.113880188468989	0.176995230748687	0.643408231890078	0.519959243363078	0.81532708082213	0.487739372700288	0.517570097920159
NBAS	0.0583113104917881	0.0775823717075665	0.45228854250163	73.0950725816468	0.0903939663590249	0.145925163963235	0.619454273025859	0.535617136843547	0.824916516311512	0.474002367365498	0.450322691161891
CYRIA	-0.0221403980105427	0.19262198503619	0.908490922471024	66.5967460234436	-0.0175782350870786	0.292168793759002	-0.0601646563991984	0.952024494806948	0.985940871377299	0.141674674334845	0.141169072702699
LINC01376	-0.119783464819091	0.249775429340687	0.631536991901954	14.9900616121017	-0.21070353498755	0.391176934430028	-0.538639977059384	0.590135297421337	0.84697473733027	-0.261666606254399	-0.411800899943923
LAPTM4A	-0.193699733035047	0.101637572378935	0.0566776305872429	19.3700892348672	-0.216165115540275	0.210477372294186	-1.02702306278387	0.304409604448982	0.680770574546664	-0.566997883251853	-0.427438882385397
PUM2	-0.105183589396582	0.0545761386108649	0.0539445416277904	146.009332998737	-0.136583925535995	0.0945069167677243	-1.44522676442494	0.148394200958808	0.514942324606714	-0.201357844538583	-0.199576409252507
LDAH	-0.317929940761689	0.188131332659329	0.0910401699092113	22.6567225876364	-0.471034657435071	0.313340880554415	-1.50326588921828	0.132770492576275	0.492949968716972	-1.08016459042399	-1.15719932124377
ATAD2B	0.118817185744132	0.0465201596811563	0.0106462373848256	112.536610315334	0.181287114237641	0.0898983081713127	2.01657982141527	0.0437393805503374	0.324308334243958	0.723938363899734	0.710574359493829
FAM228B	-0.341423504331741	0.139149292858809	0.0141414993448249	34.3720450886616	-0.361984163597036	0.259218490939617	-1.39644422079965	0.16258076655941	0.539347488163978	-1.17721115323351	-0.844958259995986
ITSN2	-0.104733263309095	0.0419659115039667	0.0125717835104474	189.916049940689	-0.137491058586574	0.0823981959556082	-1.66861734036807	0.0951932401030203	0.428643234617012	-0.19949764998769	-0.202173776549407
NCOA1	-0.0769172829462076	0.0397654081489959	0.0530791766749231	188.012210565978	-0.0899385068388647	0.0786806294996112	-1.14308321388442	0.25300404301937	0.637271236347217	-0.0845961674030611	-0.0660179582658398
DNMT3A	0.290210098265328	0.0815700705606981	0.000373972110553568	104.801708473811	0.416851400789104	0.140963642212259	2.95715543559395	0.00310491555285705	0.105826831815023	1.43192346801127	1.38505863036882
DTNB	-0.030400842468159	0.0659175606869088	0.644658784068581	181.430704978773	-0.0346148884452644	0.113660167866101	-0.304547222612262	0.76071102170408	0.923352332118082	0.107552658766612	0.0923885258436334
ASXL2	0.152051419661477	0.0534962952377242	0.00447922131749171	93.2682892423063	0.237334974008833	0.0971692732152385	2.44248995753128	0.014586335429887	0.197251527900098	0.861221418455032	0.871054542569532
RAB10	0.110565631811665	0.0456299003137388	0.0153888567196075	189.906778505008	0.165842534201219	0.0808083721127753	2.05229396243462	0.0401411024182356	0.312109619413655	0.689853073066972	0.666352349199578
HADHA	0.0893267642491085	0.130058636276928	0.492196689774641	32.7817503180469	0.133282329516234	0.230481686932589	0.578277308232371	0.563076912012214	0.835987441517687	0.602120146183963	0.573123675880736
HADHB	-0.0691949301342447	0.0737146171891778	0.347891628263605	39.1179238059853	-0.124508421404455	0.138541302266171	-0.898709766458271	0.368807273543484	0.726658133861587	-0.0526968859267197	-0.165000974585206
SELENOI	0.0094539019628593	0.208110198281038	0.963766653964842	13.1696971134293	0.0509071220170409	0.373024019104192	0.136471431891418	0.891448607281064	0.964970345065865	0.272183535097882	0.337261174897884
GTF3C2	-0.0263078702086646	0.0874277844544589	0.76348333755677	26.9148345457476	-0.020007513849964	0.151227260444284	-0.132300973985675	0.894746237019401	0.96517332150508	0.124459795407431	0.134213390501785
PPM1G	0.183887511050701	0.187054781894277	0.325574128328728	14.2330718243303	0.258951931311138	0.345929834055899	0.748567789817438	0.454117752093593	0.784099509670252	0.992729064513132	0.932949738560523
ZNF512	0.0212587394034855	0.0877904528475994	0.808661454133247	30.7909215154103	0.0281463819659138	0.184092856149239	0.152892309645608	0.878483200620752	0.959996493169872	0.320946631199583	0.272091019511848
BABAM2	-0.0643876354573068	0.059530863392474	0.279437371591212	172.686171201007	-0.103079106522167	0.104479729366155	-0.986594310183563	0.323841560680636	0.700962004001619	-0.0328390459945942	-0.103643049598672
PLB1	0.0154094032218776	0.120541028228103	0.898279282913255	46.8365547926177	0.0160554489966826	0.200586417869522	0.0800425530662118	0.936203412069236	0.98059959265541	0.29678435503191	0.237471407908844
PPP1CB	-0.0855724002535873	0.160555741545902	0.59405000705911	38.4176007593839	-0.118831946229399	0.265967315739458	-0.44679153864833	0.655025581162386	0.877596875111152	-0.120348486666583	-0.148747690712517
WDR43	0.165990730877505	0.078717380867612	0.0349711543362018	38.4481123842842	0.276390427965115	0.150285143564033	1.83910679000251	0.0658994805186242	0.376322500916256	0.918801539810995	0.982880871471218
LCLAT1	0.0484001767494186	0.264106920841941	0.854594189221828	16.6769084223827	0.0861694786260651	0.417086090407615	0.206598782860038	0.83632321089497	0.95037163634046	0.433061730140566	0.438226840088289
MEMO1	0.0574707263567341	0.156195484691381	0.712917211001262	15.5445047379333	0.144554215560303	0.269629778216624	0.536121108419139	0.591874852509214	0.846975147216391	0.470530105662162	0.605398134590584
SPAST	0.0229608676006449	0.0976125632090368	0.814034481414723	28.4747415033564	0.0612722085574823	0.188141011857673	0.325671728627856	0.744672736352568	0.916153095266103	0.327977735293389	0.366939221345975
SLC30A6	-0.536324323139733	0.257986059063857	0.0376275743782237	14.3780423182969	-0.779549905671612	0.410525027174929	-1.89890957692924	0.0575763659379887	0.358334588469917	-1.98230206665232	-2.04056192814377
NLRC4	0.0768508277899819	0.145042113817021	0.596214674190493	19.554271242392	0.129235747372204	0.258077793734209	0.500762756462891	0.61653809969967	0.86008529983264	0.550584892812203	0.561537216630447
YIPF4	0.374909687426342	0.187906534834658	0.0460219012465886	26.2047605865811	0.563118232734161	0.302193580415352	1.86343545736538	0.0624010253207821	0.368934971979505	1.78179818901497	1.80386013437399
BIRC6	0.121666445834074	0.0394413113234576	0.00203725734081453	203.065918624855	0.192433541932404	0.080455300697196	2.39180688239117	0.0167656613639889	0.21661366579924	0.735708008698604	0.742489597014016
TTC27	0.0759685978294808	0.081420125785673	0.350797010030507	42.0646171237983	0.14876001381983	0.140197562228623	1.0610741831391	0.288656189446933	0.667158121973226	0.546940601684596	0.617440472646376
LINC00486	0.0554348991803016	0.215966513238751	0.797423615167064	28.02600103293	0.0989908126026513	0.344722710814413	0.287160693209867	0.773989281637072	0.925522769079556	0.462120567051389	0.474937787343671
RASGRP3	0.141483221453799	0.192697331552217	0.462811545829557	26.963083005465	0.262779602330941	0.302236381871092	0.869450595934609	0.384600719161403	0.733002897527126	0.817566597504317	0.943909396048235
FEZ2	-0.0170461130393356	0.0810051229111417	0.833330104946339	97.0607300520328	-0.0092129849396634	0.136780891815922	-0.0673557893748939	0.94629846418618	0.983651940460492	0.162718005839396	0.165121046615916
STRN	-0.434909436067065	0.107526639500556	5.23975771315646e-05	33.6617045714057	-0.637004412568448	0.203575247425812	-3.12908578338135	0.00175351107797108	0.0827102703903492	-1.56338025520505	-1.63241562383886
HEATR5B	-0.0722601840432249	0.0809367356308647	0.371965170008948	121.983100078616	-0.0936221764481323	0.137892559283331	-0.678950169136861	0.497169436125816	0.806788776022056	-0.0653587520211489	-0.0765653007638225
GPATCH11	-0.21667232684736	0.229677810367954	0.345489075831989	14.671067985539	-0.329443110608279	0.375383451912452	-0.877617563933299	0.38015129440114	0.73255117590477	-0.661892438590665	-0.751784423163843
EIF2AK2	-0.170384406486238	0.148459398034735	0.251099231387696	64.2214360912691	-0.228280496478552	0.234425017429969	-0.973788970909418	0.330161330382897	0.704965784600194	-0.470687577001521	-0.46212849513678
PRKD3	-0.187956165566409	0.112944280695888	0.0960825618046336	96.0528574701775	-0.248603315096609	0.185361195413756	-1.34118316696052	0.179860990244272	0.562347331653458	-0.543272513559265	-0.520318222019383
ATL2	0.0903951484508178	0.135881618438346	0.505891067247684	33.2223768264877	0.1484160511635	0.226451354440484	0.655399264580272	0.512210724866177	0.814045100915104	0.606533398104078	0.61645561452183
HNRNPLL	-0.145504329486653	0.123395609535122	0.238330719748853	16.42663987976	-0.121990151104904	0.240026130815022	-0.508236960245454	0.611287173632383	0.856832302366739	-0.367913642853716	-0.157790485543236
GALM	0.00840485174458168	0.0934135767256082	0.928307377565504	26.9938441247674	-0.0196448397715655	0.173666774134633	-0.113118009299442	0.909936997275934	0.973068754479473	0.267850147461951	0.135251824489021
SRSF7	-0.148655398075342	0.122699211141195	0.225687278555531	55.3321162321937	-0.202048876001833	0.200311922034296	-1.00867124607411	0.313132326147052	0.689554416360896	-0.380929989854351	-0.387020270243598
DHX57	0.518876125235694	0.151997393938199	0.000640830447973582	17.6835362789461	0.785438672729881	0.279990427157486	2.80523402426218	0.00502800591142029	0.123594825113238	2.37649076971556	2.4404236901928
SOS1	-0.0640993274429762	0.0604040015897896	0.288609543182317	118.135819647555	-0.0774126911508031	0.101698195835893	-0.761200240717358	0.446537474503649	0.777467549816194	-0.031648111220574	-0.0301531598061163
MAP4K3	-0.0587839637632742	0.101880399525932	0.563946263628896	74.4496132777665	-0.0691216186875693	0.174691303279996	-0.395678647933496	0.692342109152691	0.892795286384411	-0.00969155389969267	-0.00641357666725098
THUMPD2	-0.120233888256829	0.103928831874026	0.247318633935079	32.6624381908572	-0.131990195112249	0.189196694997945	-0.697634782223242	0.48540562363018	0.800454085232848	-0.263527202937017	-0.186423316477639
SLC8A1-AS1	-0.253159134994975	0.199377563192638	0.204174636023229	19.425169843883	-0.345521884347672	0.341393055619575	-1.01209406184494	0.311493081358538	0.688070153155867	-0.812611136844261	-0.797822301574624
SLC8A1	0.0502314721673963	0.0617613211757572	0.416036892226267	876.927036377878	0.096553589650566	0.105489455807563	0.915291380654212	0.360038682840054	0.722103306821491	0.440626394618717	0.467959358780231
ENSG00000289013	0.161796821606311	0.111349834560654	0.146210010419148	13.4262770255037	0.254270449384572	0.218690687788356	1.16269445194964	0.24495349340772	0.630799961542356	0.901477455353107	0.919545389496921
EML4	0.234787277798798	0.0640383766570633	0.000246034491910575	201.336596102586	0.337599647045857	0.115467145427992	2.92377234922111	0.00345817556308232	0.110348363106348	1.20298441364227	1.15813942236145
MTA3	0.193840846191252	0.177704561361149	0.275359136406907	24.4618726943391	0.31580063736097	0.287623186475733	1.09796654863086	0.272219096518219	0.655119874082064	1.03384402610682	1.09572296115524
ZFP36L2	-0.123396901315443	0.122627367466225	0.314283118173345	213.80295847066	-0.167611566597881	0.190713030180857	-0.87886793282521	0.379472887423267	0.73255117590477	-0.276592889823763	-0.288416938370766
THADA	-0.0568323015413164	0.0583391274280042	0.329971509841037	110.657384669502	-0.0632312536526795	0.104473436365564	-0.605237616875415	0.545021124810681	0.83090689206422	-0.00162968155574452	0.0104521317298375
LRPPRC	0.0319734029115521	0.14243038531822	0.822380386043986	30.3084632813058	0.0667409035937649	0.247216144374129	0.26996984263601	0.787183454522154	0.930816454517903	0.365206466963448	0.382597574478291
PPM1B	-0.411425267066063	0.22372058481517	0.0659131403972343	29.4115471818593	-0.57474403452829	0.342112476568409	-1.67998560091498	0.0929601173126603	0.426744236789489	-1.46637249922161	-1.45414732051672
CAMKMT	-0.21103213384038	0.0974975558181428	0.0304270390550752	108.743274424096	-0.296364746871713	0.158796238137236	-1.86632095538426	0.0619964746759457	0.368276407599545	-0.638594085266037	-0.657072120321955
SRBD1	-0.0716047548775463	0.0624569718660222	0.251602651285021	72.8611085414399	-0.0980762225923826	0.106288934969179	-0.922732198048859	0.356146782093761	0.720670090287051	-0.0626513233458629	-0.0893184396628802
PRKCE	-0.440744031925348	0.320063015486073	0.168495576134875	54.9468058448698	-0.579204736987022	0.490781219775984	-1.18016890958338	0.237933041831899	0.623574516145575	-1.5874816424527	-1.46691951824463
RHOQ	0.0263414481500446	0.0603092607285573	0.662276085121353	92.1286814980342	0.0645929709488378	0.110841778916373	0.582749316912092	0.56006206852156	0.834856380388313	0.341942143955434	0.376447462315233
RHOQ-AS1	-0.0332749188704115	0.129158182834725	0.796693094561485	15.4346706118996	-0.0223205265750136	0.240816687644452	-0.092686793400166	0.926152389182961	0.978864217113677	0.0956805034310082	0.127590609416339
PIGF	-0.184631646216943	0.112706998101759	0.101389153664877	22.9306349955683	-0.293995095131098	0.211701533405617	-1.38872444805493	0.164916556975641	0.542117008767095	-0.529539680951841	-0.650287166414491
TTC7A	0.218130624063802	0.106097557124941	0.0397879251497027	181.652949086334	0.305823122646363	0.169897601829648	1.8000437872749	0.0718537244737492	0.389305195574385	1.13417956894216	1.06715463767996
CALM2	-0.202229783418107	0.248866358011377	0.41644517104091	32.2122830738535	-0.269992609616078	0.390927656499396	-0.690645967680455	0.489788052518029	0.80287159891847	-0.602233579522438	-0.581561557881938
FBXO11	0.0477957408746284	0.0322680253069571	0.138550464511304	209.939706123756	0.092325423604825	0.0634188874091855	1.45580326897146	0.145447011840574	0.511260118642093	0.430564943141342	0.455852975702179
FOXN2	-0.380720547291869	0.098563491714903	0.000112143727515879	48.2653140916464	-0.516757824927358	0.165754768584488	-3.11760457536374	0.00182327249357483	0.0827102703903492	-1.339538291749	-1.28811711756852
PPP1R21	-0.216177904216768	0.115458544298584	0.0611592767502041	61.5259280464096	-0.275012225306709	0.193658055665566	-1.42009184364443	0.15558094451623	0.526983598000738	-0.659850091258763	-0.595934075374857
ASB3	-0.0475627675469262	0.136872698760026	0.728218436481013	28.1946190895363	-0.0315229079204573	0.236233974409853	-0.133439349692211	0.893845927098233	0.96517332150508	0.036660653170157	0.101241702445081
PSME4	-0.333820625735282	0.0803182663875067	3.23552034709425e-05	88.3894540206618	-0.468555248301735	0.134669116310545	-3.47930736562682	0.000502711641910778	0.0440093174234172	-1.14580539254317	-1.15010010223234
ACYP2	-0.214296288801082	0.118905992629498	0.0715087746226511	74.6830538946848	-0.320994806235943	0.197339361331582	-1.62661318081691	0.103819278136414	0.446905681686286	-0.652077566325401	-0.727594642539094
RTN4	0.0175155961359855	0.0878592377324196	0.841981339165078	178.877828797897	0.0402297881897731	0.143864698616266	0.279636273364593	0.779756574744662	0.927375905398477	0.305484558486292	0.30668908000692
RPS27A	-0.497002962652309	0.291691668263229	0.088406478749553	32.0744960802606	-0.681444078264416	0.44858222260576	-1.51910629517592	0.128735742422748	0.484458035210793	-1.81987447796744	-1.75965840734256
MTIF2	0.103784756728921	0.131113463082091	0.428614680495837	16.0538812639262	0.151231219001509	0.242991271568536	0.622373050790238	0.533696596651914	0.823738328887426	0.661842821763084	0.624516201525097
CCDC88A	0.0978703813443668	0.0970432575077244	0.313203332383056	116.303528314787	0.16891555675127	0.158252965295106	1.06737688255181	0.285801683173246	0.666079725539414	0.637411883454181	0.675151243991301
PPP4R3B	-0.121601542137263	0.143211914516996	0.395824463430983	37.5206678037888	-0.158857476645989	0.235519030973714	-0.674499534025848	0.499993781876735	0.807694714006121	-0.269176669771346	-0.263351610918907
PNPT1	-0.490048836809584	0.32101183228364	0.12686657332961	13.3932469823355	-0.697913921090203	0.501880438259706	-1.39059797490863	0.164347370791353	0.541929210404618	-1.79114856721452	-1.80681602232912
ENSG00000285755	-0.109437645393765	0.127981353116173	0.392492371150421	24.6463792106313	-0.213642207465411	0.21368949872794	-0.99977869168672	0.317417619979816	0.694090238255602	-0.218930381429162	-0.420215114138219
VRK2	0.16731879172748	0.0657812944780022	0.0109728625566749	62.1439614775897	0.226323546408086	0.11657269293261	1.94147995310464	0.0522000886962835	0.343639106325138	0.924287456849834	0.839525846835087
PAPOLG	-0.101987994372515	0.114496890658904	0.373063824509376	44.6894747119001	-0.130175989737952	0.200396059606151	-0.649593559842417	0.5159547941605	0.815143946434428	-0.188157568969821	-0.18122875576127
REL	-0.0915990783501222	0.0618990455735091	0.138922873648033	115.432950903908	-0.117615332759726	0.109375229001528	-1.07533793376636	0.282223458618636	0.665478245736384	-0.145243321913019	-0.145264197263481
USP34	-0.0747439799512922	0.0432350029811813	0.0838477667674297	209.607395125075	-0.0874401180290452	0.0840026971126566	-1.04092036368521	0.297912509844841	0.676027023249549	-0.0756187474824397	-0.058864395306774
XPO1	-0.0254939990143037	0.0750455809242955	0.734072273563815	99.4372785374651	-0.0248915343809171	0.123051964781012	-0.202284737388916	0.839694131137006	0.950420577313756	0.127821712033953	0.120229118628558
CCT4	0.114714995216371	0.200641502844533	0.567497380135002	17.0338430413506	0.196980476803705	0.329689487577499	0.597472725779286	0.550191811254358	0.832461230490978	0.706993148691242	0.755508701464364
COMMD1	0.161372698868074	0.066115002275325	0.0146552584614941	78.4556979927972	0.249629221685374	0.120012887963966	2.08002012050844	0.0375236874121483	0.302982524573819	0.899725500872787	0.906256299174759
EHBP1	-0.232076767797072	0.182967042975448	0.204652468103894	28.3745850848999	-0.23214039727928	0.290886455997239	-0.798044709518835	0.424844545207363	0.760392496622935	-0.725524677340404	-0.473180435205207
WDPCP	-0.217451128313479	0.185879551604228	0.242061479233938	36.9490135923966	-0.321120650883832	0.296700493072575	-1.08230575405645	0.279116690045989	0.661344863879147	-0.665109490153425	-0.727954969806093
UGP2	-0.0179829650310909	0.10548224268037	0.864630035411509	34.1575087610396	-0.0214792804453827	0.196640669565054	-0.109231119345212	0.913019178308993	0.974107673539133	0.158848083535357	0.129999324636618
VPS54	-0.0473855996345052	0.0602542540145376	0.431617104191355	73.5003572601426	-0.052289058254661	0.116025884438967	-0.450667180926914	0.652229439394988	0.875574635458682	0.0373924934841789	0.041782596941048
PELI1	-0.221580370704703	0.0665272663241415	0.000866372410292015	256.224897430246	-0.27929331423038	0.11466985427708	-2.4356297999256	0.0148658899959335	0.199410728708892	-0.682166450451542	-0.60819199096769
ENSG00000225889	-0.210021824338989	0.123833428496843	0.0898853759895108	53.9790835636099	-0.288436419970307	0.210597416610817	-1.36961043783047	0.170808539586711	0.550327328301126	-0.634420726712258	-0.634371175846719
ENSG00000288932	-0.372361531376764	0.137884671747285	0.00692293364930659	63.7486353197141	-0.553131261472887	0.222388235558166	-2.48723256463904	0.012874120800815	0.187675308696663	-1.30500909992963	-1.39226410515642
AFTPH	0.0363046273842007	0.0563944357752521	0.519729403472398	82.7516446397299	0.0734366445647168	0.108748126921816	0.675291121266978	0.499490823771282	0.807171297864689	0.383097769258806	0.401769292028836
SERTAD2	-0.0964045002559209	0.116174885705681	0.406639312291442	42.7819723593455	-0.0908699791706137	0.193775868898507	-0.468943732195097	0.639109855997738	0.870273083280698	-0.165093425853904	-0.0686850155083335
LINC02245	-0.0550980681619956	0.186678328914749	0.767879461780384	65.0423014544942	-0.0713253533448457	0.302311376424891	-0.235933408091794	0.813484344010347	0.942509532758206	0.00553404173684103	-0.0127234650857161
SLC1A4	0.341961406602835	0.301591627878113	0.256855053928364	13.2686506524857	0.523474988960076	0.472002805728241	1.10905058742695	0.267408359448986	0.65082101846039	1.64569634159323	1.69035080423093
RAB1A	0.100036724651857	0.0370560872166186	0.00694222602011816	172.051366650319	0.146655047407308	0.0726389708799676	2.01895822078274	0.0434915620894007	0.324130863750705	0.646360554490418	0.611413384428758
ACTR2	0.0960917109643702	0.0529444981834324	0.0695313208437224	127.937649915126	0.164304329182996	0.1008630400179	1.62898450367782	0.10331629947526	0.446905681686286	0.630064601027866	0.661948052158796
SPRED2	0.206574218003036	0.103997977187761	0.0469967832707049	59.1926300036263	0.301897139542487	0.1767821952679	1.70773498476464	0.087685527554441	0.420488610353066	1.08644268631538	1.05591348610283
PPP3R1	0.133547701646045	0.0738766510538341	0.0706513506779156	125.91892155661	0.209347561215774	0.130066429961167	1.60954337931991	0.107497577590678	0.451587163229464	0.784786771695727	0.79091900934523
ENSG00000289156	-0.155178682713984	0.21520535553176	0.470864855342617	13.6844368494064	-0.213420784287585	0.358306339270898	-0.595637757126667	0.551417247472748	0.832923128356627	-0.407876193673992	-0.419581119686694
PLEK	0.242955656253712	0.147019526642384	0.0984245072507726	61.1571759490377	0.358278547009799	0.236896227307416	1.51238603958377	0.130435684290908	0.489011318265688	1.23672612551212	1.21734870645482
APLF	-0.342803764293085	0.163381616002715	0.0358893961759252	14.6450904504304	-0.439218873154256	0.282200435837202	-1.5564074940254	0.119611224304597	0.47095041793466	-1.18291269291831	-1.06610212490253
ARHGAP25	0.0720990120616933	0.0597601175039577	0.227634881063288	199.848703930474	0.120303027915482	0.100129878204195	1.20146983171344	0.229569002133682	0.613249100988797	0.530956223787192	0.535960424588239
GFPT1	-0.282219446091645	0.164897859564103	0.0869924759227655	23.6668554103921	-0.427204222579544	0.27046064797246	-1.57954299740879	0.114211562246693	0.461199794041344	-0.932652666418855	-1.03170093042889
AAK1	0.0303692129573014	0.0558177596062055	0.586387824190197	190.531396485512	0.0517789471430754	0.0991695314277346	0.522125560115276	0.601582911071238	0.851602475530632	0.358579923455504	0.339757446056269
ANXA4	0.0261675291243938	0.0821722775385568	0.750145763553388	75.9942308247924	0.0448854322049446	0.138793003094217	0.323398378911616	0.746393557079524	0.916659670461494	0.341223724053053	0.320019448141227
PCBP1-AS1	-0.494580420726641	0.171446206136609	0.00391717503829636	21.6356106583232	-0.739927274832047	0.295874504082364	-2.50081458396317	0.0123908031671395	0.183182749326517	-1.809867508763	-1.9271116184079
TGFA	0.294071569643843	0.121319764181622	0.0153532323106764	17.2865110062689	0.403334112575751	0.223920958920968	1.80123430392287	0.0716659576406979	0.389132892956564	1.44787432721383	1.34635497788286
NAGK	0.189296561656877	0.106938400494183	0.0767028537546726	52.5463110698493	0.290558827973551	0.178269523831682	1.62988502873822	0.103125798394416	0.446905681686286	1.01507262119949	1.02344883314765
ZNF638	-0.208623806200254	0.0344708790530797	1.42902747943702e-09	155.969984473848	-0.30466462400996	0.0788951585268276	-3.86163903715792	0.000112628886592526	0.0200720765748823	-0.628645832039296	-0.680836913626985
EXOC6B	-0.181356170541363	0.102178932377944	0.0759163665423503	86.0037778824189	-0.246915341915407	0.170107286794725	-1.45152713071822	0.14663313313101	0.513473217069293	-0.51600943659647	-0.515485098216762
SFXN5	0.684115302113174	0.307032893757389	0.0258705227129305	15.824307942227	1.02093981145249	0.470299521174668	2.1708289408896	0.0299441053882344	0.272666215122792	3.05905619277784	3.11472715175274
ALMS1	-0.0810699439646571	0.143436251153553	0.571938804408563	18.3524903876932	-0.133660512210693	0.258720208659927	-0.516621847605195	0.605420161476873	0.853866878476056	-0.101749864719006	-0.191205886139481
STAMBP	-0.279210353844029	0.187392280408705	0.136230050575747	18.336174290009	-0.401675674924662	0.312007480723311	-1.28739116765238	0.197957981279936	0.579252466640799	-0.920222791362346	-0.958605793200861
DGUOK	0.0819673919168235	0.223982267436821	0.714398783729134	13.224813612537	0.0719139408908426	0.396963374283265	0.181160141085274	0.856241879691586	0.95713418003159	0.571720254436841	0.397409379529929
TET3	0.0278556765875998	0.0719843854235713	0.698779662451447	105.79148674625	0.0653260145305857	0.121784885605286	0.536404942254591	0.591678716447798	0.846975147216391	0.348197076917604	0.378546364372896
MOB1A	-0.118383379244205	0.0645181298912547	0.0665226606438547	43.8387932976682	-0.135942642628144	0.119563754174082	-1.13698874351348	0.25554299136534	0.641105845607364	-0.255883171473348	-0.197740242824826
MTHFD2	0.152098918247923	0.0928187633006823	0.101282913533782	30.2118683930717	0.235814852076661	0.181661443691288	1.29810072674199	0.194252724626907	0.577210149441546	0.86141762430261	0.866702022295461
AUP1	-0.482150636458854	0.141287780757109	0.000643597568937192	16.9697057457303	-0.74158765788644	0.27161954607467	-2.73024408075026	0.00632874493654862	0.143360315213204	-1.75852289958714	-1.93186574421453
LOXL3	0.153443172045005	0.10830152531534	0.156537167561777	47.2802839133235	0.236374527777806	0.183076957213631	1.29112112947116	0.196661678340389	0.579102713603475	0.866970430719631	0.868304525216172
HK2	0.234356921573838	0.146006566889432	0.108469115231372	54.6431860666283	0.366504956075077	0.238362439123161	1.53759525797479	0.124147607647541	0.47507405073714	1.20120671004735	1.24090314079434
TMSB10	-0.0596204481920896	0.210245673704057	0.776735984044939	26.0093168723299	-0.0560630941714284	0.350561556665022	-0.159923679894539	0.872941194733933	0.959250965583734	-0.013146880649854	0.0309765112612442
KCMF1	0.135172308003602	0.0564662961125688	0.0166721913402901	62.4836519034335	0.206775383088669	0.10952811226913	1.88787498300515	0.0590427357617925	0.362390223187386	0.791497650717944	0.783554167611287
TGOLN2	-0.20047922990703	0.160495655150924	0.211619142354127	37.8466460643858	-0.253656250151622	0.263628919815911	-0.962171564215139	0.335963430517858	0.707963479005115	-0.595002441480836	-0.534786141865182
ELMOD3	-0.00895195777325179	0.111814817957487	0.936189084663418	25.8657454709706	-0.0341960028713746	0.208563524176404	-0.163959652131939	0.869762906824411	0.958718114657347	0.196153118613062	0.0935879085472735
CAPG	0.14168617937506	0.164533669626823	0.389162095324699	14.3158944440192	0.230676855920299	0.272110153570443	0.847733364203854	0.396586480889964	0.7422978704858	0.818404970473773	0.851990549508075
MAT2A	-0.352272387002675	0.229924096963539	0.125491666782747	28.0992609847257	-0.5009911876841	0.36783412833382	-1.36200300378174	0.173196937157078	0.55210405551377	-1.22202541780425	-1.24297297037689
USP39	-0.0049059090694112	0.103324514053902	0.962130198428748	16.6119288941947	-0.00138642640878117	0.19510760090184	-0.00710595795536788	0.994330313572532	0.997765886056953	0.212866424727599	0.187530600718716
ST3GAL5	-0.286576499481456	0.252432751680798	0.256266904646568	24.7996987581469	-0.402396638419711	0.387040882750126	-1.03967476396931	0.298491028928611	0.676724322741376	-0.950650662091073	-0.960670106702729
POLR1A	0.223149479196869	0.240746170040168	0.353974458033297	15.8961096169517	0.370284372087555	0.401663874676254	0.921876214001093	0.356593147475749	0.720696559701899	1.15491131695692	1.25172463114344
PTCD3	-0.376652177795096	0.182523375936195	0.0390572489059721	16.3466805929474	-0.534825159070292	0.30821337771947	-1.7352431715572	0.0826977427173636	0.408730428631653	-1.32273278352018	-1.3398487823062
IMMT	0.249242613055957	0.105422639113023	0.0180679401755023	25.710559282713	0.41997916833905	0.198334621208077	2.11752827509849	0.0342150382050391	0.289378034988382	1.26269611283953	1.39401427490338
KDM3A	0.0223375714520692	0.118904813939701	0.850985654079264	38.61523374176	0.024692949325472	0.204613780206341	0.120680773800135	0.903943887965749	0.969932320756442	0.325403040796689	0.262202907733089
CHMP3	0.0733206437531832	0.0786579167650443	0.351261201096944	33.274831656577	0.117488898829175	0.146824447561945	0.800199835791016	0.423595024940791	0.759710838942074	0.536002506200874	0.527902811812071
KRCC1	-0.155852379520575	0.0864578875167872	0.0714448922366594	47.0514852685853	-0.284517653416595	0.176788675596399	-1.60936582876007	0.107536372615057	0.451587163229464	-0.410659081815269	-0.623150687204725
EIF2AK3	-0.173747794796887	0.151261325193432	0.250696312130709	15.1854619630929	-0.253866051978471	0.288549418809478	-0.879800947185729	0.378967151469323	0.73255117590477	-0.484580968439092	-0.535386861245363
MRPS5	-0.249755249671564	0.202473999694289	0.217382700631096	16.3823310044243	-0.290832484677669	0.334241173036785	-0.870127644764043	0.384230651638888	0.733002897527126	-0.798550461466096	-0.6412317572225
CIAO1	-0.216733852118012	0.182617972188449	0.235300377317211	13.8760088648302	-0.302013895076926	0.325544655922115	-0.927718792438669	0.353553457759522	0.718870165934885	-0.662146585477532	-0.673247159688228
SNRNP200	0.0494345416837503	0.0926914214725412	0.59380945116257	20.1980184724925	0.105130935916668	0.184177290155585	0.570813783978786	0.568125878280356	0.838657055362201	0.437334456211614	0.492518621251753
ARID5A	-0.163809037153789	0.104362285058285	0.116503749586803	29.5454432525985	-0.222399785008914	0.188892666494374	-1.17738707985013	0.239041044372366	0.625352524595067	-0.443526223168819	-0.44529042750823
KANSL3	-0.0058103498175054	0.194104937027028	0.976119638009174	16.8355787716095	0.030622629786928	0.328629242178519	0.0931829120985316	0.925758249487653	0.978714759521904	0.20913038589272	0.279181186830983
TMEM131	-0.117205786570402	0.0730318277027225	0.10852483643742	108.375997885228	-0.159694058481254	0.127058301195482	-1.25685655308394	0.208805583381479	0.589566713151734	-0.25101880421627	-0.265746971002757
INPP4A	0.0464034797341981	0.0506338115892981	0.359429646145353	105.059299356053	0.0784642765345129	0.106173628856474	0.739018505627052	0.459895760311549	0.785860203776937	0.424813829317799	0.416164762297352
MGAT4A	-0.031689968945635	0.0557740563948647	0.569909517415848	454.717681069467	-0.0390691490324627	0.0905424540610855	-0.431500884724245	0.666104209459373	0.881405779514198	0.102227570757177	0.0796347729364104
LINC02611	0.223446953972097	0.14083255072987	0.112600002426009	16.3537644733317	0.33125789271927	0.254247703150343	1.30289433735175	0.192610837443233	0.577065350244006	1.1561401175334	1.13998126432462
MITD1	-0.420540285000091	0.134966385567843	0.00183391248800174	21.1469088515953	-0.651437981909763	0.24330641639819	-2.67743856308185	0.00741874568179412	0.155136384150346	-1.50402456327766	-1.67374283704175
EIF5B	0.0981763454022752	0.126973491519133	0.43940196745532	28.4858057625682	0.169576486937856	0.233529820010403	0.726144896314751	0.46774994836677	0.791235290149703	0.638675751324831	0.677043665892453
REV1	-0.057089112327164	0.0642025998108541	0.373894258914942	62.1148087738066	-0.0885997802244582	0.123164066529872	-0.719363875525899	0.471916748680921	0.791590912805588	-0.00269050844922962	-0.0621848218526864
RPL31	0.0368198570309313	0.162735847627812	0.821002819319187	19.4070923466615	0.061609461749979	0.294491329821515	0.209206368782807	0.834287140862293	0.950307954093419	0.38522606563767	0.367904868460703
TBC1D8	0.107776559077674	0.18948697745429	0.569504890066122	93.9509081077405	0.170370664830079	0.301624202971495	0.564844144308207	0.572179778131034	0.838905298463619	0.678332048533911	0.679317612017405
RNF149	-0.179218985928649	0.078324062196496	0.0221274621083411	236.47487494476	-0.254897546420572	0.128748264454084	-1.97981345613772	0.0477244937950328	0.332141177178819	-0.50718121349039	-0.538340308845072
MAP4K4	-0.0326904255923673	0.0705836888103891	0.643261014820695	367.587608799038	-0.0275114969941366	0.121631170564086	-0.226187883143335	0.821055294278416	0.945068073474603	0.0980949121029974	0.112727456985502
TGFBRAP1	-0.109801579517811	0.117659268279366	0.350708157772378	19.9717983732127	-0.143051041364054	0.214001800601589	-0.668457185696185	0.503841802725312	0.810722032982511	-0.220433710446168	-0.218093511177461
NCK2	-0.00665511663474504	0.0855690238386557	0.938007165261359	374.19151239751	-0.00655832602717346	0.141251838633368	-0.0464300223673277	0.962967507920303	0.989948056143863	0.20564084648146	0.172722053148888
UXS1	-0.0592078648074501	0.120329784220406	0.622686379804643	19.6482836415135	-0.0410948577523144	0.216713764023125	-0.189627354485566	0.849601150336795	0.955059639599146	-0.0114425926123157	0.073834620931553
GCC2	-0.246733788232129	0.1838521485218	0.179588580035008	60.3399625442065	-0.356769120473456	0.288232668802732	-1.23778169197618	0.215797018688363	0.599861858810408	-0.786069492094021	-0.830026180900791
LIMS1	0.223305409055333	0.0731674800121752	0.00227340110703371	206.758986407066	0.320133526630321	0.124718620023759	2.56684628621882	0.0102628095428797	0.174783002112524	1.15555542770488	1.10812919514939
RANBP2	-0.0309069916877228	0.100170491539259	0.757668519610873	65.518136194557	-0.00250881453089456	0.168490801431902	-0.0148899198625306	0.988120001816883	0.996538817965805	0.105461871565219	0.184316899927034
SH3RF3	0.108337681615424	0.0657145510564608	0.0992275100729364	764.487171530597	0.168358185619206	0.107757121789713	1.56238569500543	0.118197154980667	0.467356421040831	0.680649917998081	0.673555339675241
SEPTIN10	0.124134522795121	0.114938655633478	0.280139178724666	20.3268928089946	0.164714160156087	0.201118211696081	0.818991769899955	0.412791109205035	0.754630372785409	0.745903072768167	0.663121509091145
ANAPC1	-0.0631269210899209	0.127265952957287	0.619877733001709	22.4947547269235	-0.0404428707367042	0.245739622764583	-0.164576108165708	0.869277637682925	0.958718114657347	-0.027631321943938	0.0757014361151344
MERTK	-0.133476760579012	0.0850261333669263	0.116454158151441	388.877253428595	-0.162543469485877	0.143907884426368	-1.12949662302238	0.258688393320392	0.64285611686691	-0.318230493766486	-0.273905605454573
TMEM87B	0.122998108036814	0.114530764047381	0.282853725198253	33.6324054338234	0.202895079672928	0.198593989445903	1.02165770595085	0.306942935303348	0.68364308319091	0.74120880210587	0.772443809337313
ZC3H6	-1.11406394797501	0.300314901489008	0.000207543852803514	23.372723990176	-1.14038248677189	0.385771163548139	-2.9561112766522	0.00311544668248699	0.105826831815023	-4.36881293470108	-3.07372321050223
TTL	-0.087430959648611	0.273608765188995	0.749311481211589	13.9986565357676	-0.132265707601625	0.42380515110036	-0.312090844715343	0.754971484158591	0.920904311030676	-0.12802577242728	-0.187212183258908
SLC20A1	0.0463378955154029	0.197565204355988	0.814562041178861	19.6228403562272	0.0815348679469341	0.332280286334569	0.245379793205179	0.806162373511888	0.939607837437986	0.424542915840171	0.424956696084435
IL1B	0.100958435062022	0.408664940679369	0.804873767856745	22.1149262108106	0.0121999905286989	0.543244070822936	0.0224576597959325	0.982082886061955	0.9949373988471	0.65016793036788	0.226432187440683
PAX8-AS1	0.17289441170248	0.491856380792513	0.725202759309076	19.4954286803607	0.238429626398086	0.7678120072615	0.310531255233265	0.756156995158311	0.921354965883148	0.947319073679372	0.874188828455715
ZNG1B	-0.0685116623283967	0.127437594160182	0.590846664537085	29.3560298161504	-0.0925099099861091	0.222628170382296	-0.415535508499447	0.677749926679974	0.886493351017843	-0.0498744621663468	-0.0733805810228165
WASH2P	-0.341496815371474	0.166433525825162	0.040184134046989	14.7820555825081	-0.434572517985069	0.284042335084693	-1.52995685609855	0.126027408499618	0.477869884812381	-1.17751398444942	-1.05279835324684
SLC35F5	-0.19713276938107	0.0875262365974782	0.0243051769112561	31.7454950499428	-0.304779576929707	0.177405070709777	-1.71798684056955	0.085799015582662	0.41677299519223	-0.581178974868213	-0.681166054930175
ACTR3	0.0868216560812531	0.0510017902674388	0.0886943379012648	113.161857231034	0.135817486303746	0.100796062224427	1.34744833584216	0.17783588212345	0.560581839416308	0.591772114629213	0.580382515505415
DDX18	-0.193712906224511	0.1720404973983	0.260177067918191	13.0011705509016	-0.217116403653876	0.299632956629514	-0.724607887250309	0.46869261884983	0.791590912805588	-0.567052298698661	-0.430162677571359
CCDC93	0.0248784457339205	0.0738004292505462	0.736038238321484	40.0369825803285	0.0285957726399587	0.140083357806894	0.204133974853589	0.838248805193733	0.950420577313756	0.335898814026217	0.273377746568646
INSIG2	0.00147767258295361	0.120450416130314	0.990211884652422	20.6394059967211	0.0532118119418123	0.226839716279319	0.234578903617962	0.814535585178706	0.942609594165525	0.239235547314247	0.343860125554875
STEAP3	0.100423944117306	0.0990632114705316	0.310708739363997	18.040429550477	0.148714401954279	0.206043792578187	0.721761136763424	0.470441346962309	0.791590912805588	0.647960069951866	0.617309873537618
RALB	0.0871029347253572	0.108494627830139	0.422071973316197	19.091918185127	0.131261890385752	0.202467016931921	0.648312462814072	0.516782874887129	0.815143946434428	0.59293401267506	0.567338612135632
CLASP1	-0.1037900161822	0.0533831837636194	0.0518658502285128	119.852874688907	-0.135470440420268	0.100279614796607	-1.35092701238469	0.176718814243005	0.558118280425692	-0.195601310836238	-0.196388200176308
GYPC	0.122826609585596	0.0963561313619467	0.202410122426571	28.2901287843083	0.177783761815639	0.183254058042988	0.970149112735796	0.331972171468115	0.706470312932314	0.740500381045425	0.700543313877516
BIN1	-0.0646245586390746	0.122774579277093	0.598632834001081	180.340308618002	-0.0771983502311734	0.192738014972809	-0.400535152559625	0.688762397566017	0.891639798902623	-0.0338177217230293	-0.0295394437755095
ERCC3	-0.105363084626344	0.128655000081787	0.412810185678704	29.1803433519834	-0.146481699931574	0.226491545566349	-0.646742462573126	0.517798636260734	0.815180939581134	-0.20209929847073	-0.227916414625217
ENSG00000286145	-0.660677363636582	0.197022287195994	0.000798503997630508	14.3540732231169	-1.01487286175794	0.337357535406804	-3.00830055725346	0.00262713176598141	0.0978312500913973	-2.49597616803536	-2.7143552046189
MAP3K2	-0.140739145417718	0.066430582943421	0.0341251612430238	117.311473806135	-0.202800214303784	0.114525440492148	-1.77078746374861	0.0765960513883364	0.399738909823679	-0.348229752256791	-0.389171555033795
IWS1	0.00651808202886979	0.074142236687845	0.929945657142332	46.564071623964	0.0290312087126507	0.135241197251683	0.214662464564136	0.830030489270802	0.948660591264613	0.260056331288557	0.27462451782715
WDR33	0.00627790707209586	0.0555842355597994	0.910074935827074	67.6336891809989	0.00412706625931271	0.115722452784519	0.0356634875947325	0.971550684698046	0.992433555095855	0.259064223217837	0.203317221588351
SAP130	0.033640299455164	0.225560905298383	0.881442652515036	15.5227161525388	0.0504276687353484	0.372540531948191	0.135361563134186	0.892326012555733	0.964970345065865	0.372092037116918	0.335888370463667
UGGT1	0.189869890633098	0.0917977823812868	0.0386071770506393	40.1498556508554	0.273494954447614	0.181327005092381	1.50829687121494	0.131478563648394	0.490525616091265	1.0174409126822	0.974590347585445
HS6ST1	0.103600018355904	0.251623923903595	0.680540537678118	29.0936938741	0.174605740023758	0.373829166397035	0.467073614685039	0.640447210944434	0.870273083280698	0.661079709599752	0.691443777854879
PTPN18	0.0423427314346232	0.0809924187027874	0.601114342423544	72.4872581374957	0.0820443005760672	0.145479120818576	0.563959282365905	0.57278184325184	0.838905298463619	0.408039802519639	0.426415339499576
FAM168B	0.161812746190141	0.161297350471775	0.315766633391769	21.9668608328687	0.288307359798353	0.274201647698302	1.05144284222381	0.293055247905426	0.67016714752862	0.901543236183686	1.01700227075579
PLEKHB2	-0.0616488817671819	0.292632390419898	0.833144742870013	13.4525532342751	-0.0561642073173547	0.47126752282344	-0.119176910347791	0.905135199134018	0.970212118099696	-0.0215258779766391	0.0306869969740644
NCKAP5	0.0456494536112061	0.101209709547309	0.651961957589798	203.685573616068	0.0986678375516381	0.159016726808455	0.620487162149234	0.53493710345115	0.82463272975633	0.421699119057401	0.474013022410147
MGAT5	0.100576764342022	0.0743652114396881	0.176224808219054	291.709230067851	0.141333093858015	0.120270078486004	1.17513096887571	0.239942322488296	0.626536990694189	0.648591335510715	0.596175191866232
TMEM163	-0.33671802966764	0.358768553828929	0.347967842395371	288.295282621972	-0.442924128340502	0.552635576522888	-0.8014759584016	0.422856156779602	0.759710838942074	-1.15777390859514	-1.07671127274615
CCNT2	0.0794636282172586	0.0860076731127358	0.355531487371435	47.7020074549324	0.140849140864152	0.160721223378953	0.876356823965017	0.380836082514513	0.73255117590477	0.561377776574531	0.594789503538928
RAB3GAP1	0.0716317697284624	0.0447562569714006	0.109490775424924	98.954932712139	0.125517971825192	0.10455219876164	1.20052924100956	0.229933863260526	0.613895119138589	0.529026152076106	0.550892219607287
R3HDM1	-0.145774567186219	0.126782301831902	0.25022535666554	35.9548995915358	-0.18655775393103	0.22972839744927	-0.812079638400937	0.416745935952646	0.757232028926986	-0.36902993327114	-0.342664997515623
UBXN4	-0.200914685377424	0.0999322363366681	0.0443773183626355	36.2683622550943	-0.286049607084435	0.193946932096811	-1.47488595974103	0.140243205658025	0.505280574897865	-0.596801208897809	-0.627537084938415
DARS1	0.188156348209773	0.074076615695146	0.0110845005560568	63.853471831905	0.301658809201201	0.134200505357014	2.24782170826181	0.024587561054581	0.252973050850225	1.01036265901854	1.05523108186905
HNMT	-0.19871843246113	0.102047993818737	0.0514983394807581	52.4248298044008	-0.277117495870288	0.175496420805499	-1.57904927404425	0.11432475542367	0.461199794041344	-0.587728988076512	-0.601962034459223
SPOPL-DT	-0.141035284648348	0.111398806154047	0.205498954342305	29.7900958846616	-0.191051756474495	0.190934443063127	-1.00061441722869	0.317013257244956	0.693509931456524	-0.349453036002568	-0.355532542393556
SPOPL	0.00309849608385909	0.0794407073518819	0.968887292495038	62.9134277617804	0.0397846931393284	0.141444555900422	0.281274121057987	0.778500157789805	0.927375905398477	0.245930800216802	0.305414652482425
KYNU	0.0757540823992179	0.0852999478454348	0.374492015206146	86.9739606700562	0.0993269197261679	0.151091518736423	0.65739573310824	0.510926494504755	0.813895702796604	0.546054487276514	0.475900152952906
ARHGAP15	-0.104926455673674	0.0547153823742664	0.0551519210840643	547.791469618553	-0.13954759488021	0.0899442237728047	-1.55149034620279	0.120784219062876	0.472247178243659	-0.200295683665621	-0.208062196236651
ENSG00000228655	-0.710013733481362	0.476015154980516	0.135809808780174	22.6340504141621	-0.963299037017082	0.697631364835346	-1.38081383030197	0.167336209952527	0.546113595593925	-2.69977348046345	-2.56668539402996
GTDC1	-0.0615752871521451	0.115957677762904	0.595408259821919	87.8545486385421	-0.0669756240073754	0.194603672027664	-0.344164235492198	0.730722777129729	0.910283216984655	-0.0212218753757005	-0.000269013421429908
ZEB2	0.0980765657688592	0.0623373963176233	0.115645136378471	573.740947899068	0.15157969901184	0.103222837030003	1.468470576601	0.141976442913846	0.508527071900177	0.638263584373975	0.62551399405606
ACVR2A	0.0769759849850557	0.11516534917944	0.503881256763109	24.973450649742	0.0711523655410715	0.211797692155819	0.335944952075894	0.736912378120107	0.91367356582219	0.551101888693078	0.395228783302774
ORC4	0.0589939524336072	0.230461721475479	0.797965071179528	19.8447591206914	0.0913308454816534	0.371647026414006	0.245746202688335	0.805878704086931	0.939607837437986	0.476822205824046	0.453005229509171
MBD5	-0.0741103772780621	0.0829890868450483	0.371849927870304	167.691418038652	-0.0966570899458475	0.140640305367012	-0.687264505673626	0.491916061729925	0.80332775135696	-0.0730014790786677	-0.085255079030478
EPC2	0.0260155396458395	0.0770160423949273	0.735518601768217	71.8944687777306	0.0867030645573728	0.141778977046275	0.611536818530394	0.540844251283862	0.829144366791684	0.340595890117476	0.439754640940854
NMI	-0.161442825630202	0.117312491796247	0.168766649455191	14.1198811530727	-0.200970355584703	0.209381949358882	-0.959826557160564	0.337142514019005	0.708652546316274	-0.433751942031787	-0.38393217455719
RIF1	-0.245793425689909	0.141584611034488	0.0825606613817128	38.3966452429804	-0.329198084020309	0.241818341746704	-1.3613445598975	0.173404827390965	0.55210405551377	-0.782185068505188	-0.751082845764521
NEB	0.021802926681636	0.175238062672384	0.900983611001762	22.1985560127764	-0.0212866793973036	0.286593184297722	-0.0742748975327701	0.940791650714487	0.981547659449646	0.323194544961652	0.130550793534493
ARL5A	0.0197097432648207	0.0630925625143766	0.754741045960888	118.196947114916	0.0303862052462036	0.109353886199568	0.277870373904678	0.78111186682615	0.927814381209828	0.314548080778979	0.278504239419718
CACNB4	-0.15553891958203	0.15069519650758	0.302005358324496	87.6647136350194	-0.219887802980038	0.23800846634298	-0.923865467303047	0.355556364453007	0.720670090287051	-0.40936425016814	-0.438097943486135
STAM2	-0.197906978844325	0.0941703613442795	0.0355896822126507	40.3393648927428	-0.288805301418241	0.174896317844788	-1.65129434957311	0.0986784855092451	0.435371921035484	-0.584377057912513	-0.635427383211985
FMNL2	0.0405227628837661	0.0578211237047959	0.483409278056586	487.430294602929	0.0618035625326998	0.10329579416569	0.598316349972244	0.549628869134889	0.832461230490978	0.400521926751007	0.368460631504526
PRPF40A	-8.5097000307625e-05	0.0829224454555752	0.999181191890501	61.3200578892766	0.0122056382903455	0.146368433601532	0.0833898265494437	0.933541577574825	0.980112203835083	0.232780101929533	0.226448358509956
ARL6IP6	-0.43623884319155	0.186203706535467	0.0191394195916587	15.2827842019085	-0.617981288398883	0.328898287309042	-1.87894346746236	0.0602522127840233	0.364160267059156	-1.56887173339741	-1.57794727372047
CYTIP	-0.286397721230823	0.119797672771466	0.0168172718116585	17.3308358940255	-0.289116413080319	0.227841654888196	-1.26893571424502	0.204463993159616	0.583347813531436	-0.949912169836488	-0.636318180054025
ACVR1	0.0545143741554076	0.087240685595459	0.532054224503278	29.1544685637975	0.0840435559565806	0.162898486778525	0.51592594638921	0.605906131520514	0.853866878476056	0.458318087730628	0.432139748438466
TANC1	0.171400513301348	0.157638398691075	0.276903457140939	101.396255970468	0.251658892647038	0.246407093153026	1.02131350776802	0.307105928722944	0.68364308319091	0.941148119469543	0.912067796149683
WDSUB1	-0.0908102670034817	0.110810415800367	0.412495379768265	25.3034438743092	-0.123825733112658	0.188354266523232	-0.657408697972793	0.510918160344327	0.813895702796604	-0.141984921812568	-0.163046253343421
BAZ2B	-0.0930161785503015	0.0563257791013196	0.0986576967123365	286.170927984581	-0.124200347852733	0.0958910828625762	-1.29522312341313	0.195243270182554	0.579102713603475	-0.151097040237786	-0.164118876674902
ENSG00000226266	0.184358094823412	0.136282943191831	0.176132360837806	13.024869730781	0.284430193483016	0.266175784614834	1.06858027635608	0.285258839954309	0.666079725539414	0.994672938950031	1.00590089484884
MARCHF7	-0.0724521573094488	0.0505751600243592	0.151982454691392	108.005856556172	-0.0742601832927401	0.0988310476185928	-0.751385167739229	0.452420886500052	0.782523474396971	-0.0661517498812989	-0.0211266770773401
CD302	-0.222169342372476	0.091332439883367	0.0149935488232344	66.0105507978592	-0.299179608433164	0.153206470917325	-1.95278702421525	0.0508448367198583	0.340022140600844	-0.684599358331995	-0.66513183037259
LY75	-0.0683461391905809	0.128628528803046	0.595179654195239	24.7600091212301	-0.0361382387149892	0.227960086284469	-0.158528799071837	0.874040129208141	0.959250965583734	-0.0491907237652915	0.0880267619659071
RBMS1	-0.20052333064565	0.0949567227612777	0.0347092794819177	108.299207763829	-0.260014766161782	0.16306954442488	-1.59450231543119	0.110823572548821	0.454403966325899	-0.595184611592566	-0.552992293136004
TANK	-0.186010728387219	0.0536530797256103	0.000526466099129945	107.486078412804	-0.274376530266426	0.104459343369013	-2.62663464480303	0.00862338683186829	0.16664066836007	-0.535236355449863	-0.594113908523504
PSMD14	-0.295146779183346	0.177309983680239	0.0959964357512472	22.7268797254401	-0.428553502735712	0.301740479824595	-1.42027182758122	0.155528559634531	0.526983598000738	-0.986052536519557	-1.03556428448676
IFIH1	-0.474110760247009	0.156820494165236	0.00250058688173657	13.4582141712016	-0.710318474124513	0.279456850837471	-2.54178228945128	0.0110288846428112	0.179264281327778	-1.72531200122994	-1.84233361301046
GCA	-0.347328375571761	0.154723971889671	0.0247793129990426	31.8311875238323	-0.525063542912428	0.256554290815401	-2.04659817321172	0.0406975543710326	0.312299224023653	-1.20160283208496	-1.31189863479791
CERS6	-0.0299716277048367	0.210196639911834	0.886615164880058	38.0921123633425	-0.0202693703766444	0.3378832436513	-0.0599892736840263	0.95216417766525	0.985940871377299	0.109325647243364	0.133463624435556
DHRS9	0.0196491951266273	0.226170736001557	0.930768719068824	15.6742913187208	0.0357550856693736	0.372874747672441	0.0958903382236636	0.923607668199534	0.977646907585079	0.314297970203857	0.293876796315543
FASTKD1	-0.306456965767615	0.128342438919856	0.0169492430324212	28.6151692866672	-0.444570283592706	0.221602373097851	-2.00616210637962	0.0448389553598367	0.325821743309712	-1.03277234254067	-1.08142466050659
PPIG	0.0110894835095736	0.0676697331834349	0.869828315146917	60.677929051958	0.0158080851046632	0.126975563590113	0.124497065873974	0.900921723401047	0.968044659726793	0.278939750128012	0.236763138175804
UBR3	-0.101288590126434	0.0804380350279782	0.207953538654924	68.7999478784954	-0.135335724554357	0.146774048096324	-0.922068487649397	0.356492852886466	0.720696559701899	-0.185268489248301	-0.196002472212515
TLK1	0.0391796999786377	0.0858568438308951	0.648147280743673	82.3371373344735	0.07196930941263	0.154793141393972	0.464938619143709	0.641975413441899	0.870389442690006	0.394974039637541	0.397567914584601
METTL8	-0.157038195090921	0.0877304030537848	0.0734524937921414	33.2120271148141	-0.187582392396144	0.148260307034341	-1.26522328294312	0.205791298419652	0.586129325978346	-0.415557415986027	-0.345598814598722
DCAF17	0.0730658570634944	0.212614889040547	0.731106862888003	13.4444396734707	0.21064915139046	0.365922801606818	0.575665551491928	0.564841264071667	0.837247485265519	0.534950040387836	0.79464581408632
CYBRD1	-0.103725649595811	0.12290437958557	0.398695079972302	35.2298862882436	-0.129188019228294	0.201395518338314	-0.641464220724501	0.521221119804127	0.81532708082213	-0.195335427120887	-0.178399928953062
DYNC1I2	-0.526532074239669	0.203762959465022	0.00976498619616002	16.3655280166764	-0.734195937475877	0.335452499676995	-2.18867332389184	0.0286205922120098	0.270203064629859	-1.94185251564687	-1.91070124927085
HAT1	-0.168819461605181	0.172317545468336	0.327234334116779	17.6306311855092	-0.269202432491164	0.30372776126715	-0.886328043798347	0.375440781422863	0.730838219362608	-0.464223145956817	-0.579299067035971
ITGA6	0.0363207797190543	0.256741865522172	0.887500171961837	18.6548308282271	0.0751053197219189	0.413949429979754	0.181435978123203	0.856025381022475	0.957106576585738	0.383164490877015	0.406547160368767
PDK1-AS1	0.476880323501835	0.257084742191026	0.0636028220107421	16.4422659893036	0.718769528908867	0.407631630712738	1.76328202905184	0.0778529347268166	0.401022194603241	2.20301567307692	2.24953189790003
PDK1	0.114882627742804	0.165642937786514	0.48796079234177	26.8750644955174	0.189938354774372	0.284107149731973	0.668544790067971	0.503785901138593	0.810722032982511	0.70768560049647	0.73534520125004
MAP3K20	0.257285003951284	0.277673908360769	0.354148545093237	24.5891467458982	0.389239918246434	0.438414203258512	0.887836012960825	0.374628968061095	0.730345183387879	1.29591739878173	1.30599948713786
OLA1	0.147931943768051	0.117559707208671	0.208263095932952	54.2742910534324	0.231926018236703	0.202253932351021	1.1467070901454	0.251502699170711	0.635764168623023	0.84420480133598	0.855567239109537
CIR1	-0.452518845882865	0.143682995731538	0.0016359198804956	19.1395273193529	-0.701114056334442	0.268695098866868	-2.60932953109735	0.00907198337146948	0.169827069085424	-1.63612071838051	-1.81597887514739
GPR155	-0.328871294206162	0.333867205461694	0.324606273901703	29.6675463874718	-0.343614550811618	0.45988839683695	-0.747169428876555	0.454961295158961	0.784328927853462	-1.1253608307093	-0.792361089740632
ENSG00000236449	-0.210142142248717	0.164588847875355	0.201683376286696	15.7208857498269	-0.326954581290607	0.288781193909866	-1.13218792700419	0.257555434728818	0.642238995044209	-0.634917732607031	-0.744659090597718
WIPF1	-0.0997762554915613	0.0538124855145223	0.0637181403670385	172.471645986482	-0.121172423910231	0.0883930086166906	-1.37083719410079	0.170425713487985	0.550327328301126	-0.179021379153888	-0.155449111395446
ATF2	-0.0299011865438222	0.199297069423033	0.880738384417657	31.4610517463685	-0.0217364332264294	0.316636568700465	-0.0686478928054324	0.945269895809681	0.983506417867037	0.109616623643618	0.129263026666467
LNPK	-0.320751449670728	0.257893272344766	0.213596309738212	13.716574624538	-0.440255469316146	0.412267969677175	-1.06788667007259	0.285571636122386	0.666079725539414	-1.09181960141209	-1.06907018010597
HNRNPA3	-0.186937819596438	0.0831827856460273	0.0246199814765605	76.1194931622084	-0.272836730686611	0.14199537715121	-1.9214479806344	0.0546752545210034	0.351131943448915	-0.53906595818328	-0.589705045821566
NFE2L2	-0.107490599409834	0.0660896003429574	0.103856634797683	96.2124280069542	-0.13467493553665	0.112296432459388	-1.19928062349937	0.230418846813556	0.61486098695168	-0.210887577713617	-0.194110454516049
AGPS	0.00064576217299875	0.0831119879583563	0.993800671884773	49.2347647274646	0.0127066199892454	0.146304837637561	0.0868503064862651	0.930790499866986	0.979273318555747	0.235799114794725	0.227882804625923
OSBPL6	-0.482611542693242	0.298769220082692	0.106238773287715	16.056737915278	-0.697548751671288	0.478772949137904	-1.45695105148969	0.145129892361852	0.511260118642093	-1.76042679831632	-1.80577044350701
CHROMR	-0.557012959689807	0.155171229771478	0.00033110133861221	18.6673277406515	-0.813279848566724	0.278466812295834	-2.92056292763076	0.00349399626669399	0.110348363106348	-2.06776211448259	-2.13713987836414
CWC22	-0.146353814435794	0.0975694637948192	0.133615414730662	21.5574864486113	-0.24819048723178	0.211519094491589	-1.17337154751128	0.240646841946829	0.627064094681294	-0.371422671793779	-0.519136184175352
UBE2E3	-0.00361921451084197	0.127185396825636	0.977298292290547	34.7995680976909	0.0193604101330617	0.223794541861016	0.0865097511854652	0.931061204808718	0.979341360032778	0.218181467033656	0.246934405610976
ITPRID2	-0.560691414594691	0.274241178702656	0.0409022612721923	13.1244846762431	-0.851144166500932	0.439878121558585	-1.93495453578173	0.0529958749964184	0.347046477994918	-2.08295697429618	-2.24555566264074
DNAJC10	-0.119686039975131	0.107843190435304	0.267078556031178	39.8449621359877	-0.172770968936937	0.184355144016427	-0.937163808792568	0.348674302974989	0.715355485695055	-0.261264166402721	-0.303189702849427
LINC01473	-0.0949141287519775	0.127560683404191	0.456833885477209	74.6105742274746	-0.145427610110717	0.204326871067723	-0.711740014178142	0.476625784381394	0.793145759295885	-0.158937040453465	-0.22489827034424
ZC3H15	0.0206649722187498	0.234044910333299	0.929642291435344	15.6267143713426	0.0796152234163701	0.381601610213551	0.208634401127962	0.834733653280829	0.950335598875505	0.318493914130252	0.419460234543123
ITGAV	0.103808443772493	0.0986212739366524	0.292525794592098	92.0762745497736	0.170403162348135	0.16396983735943	1.03923480740304	0.298695546016487	0.67681003569287	0.661940667547735	0.679410661201948
SLC40A1	-0.489510087295339	0.188553549415048	0.00942795701295238	15.0523236638615	-0.62387681456879	0.312863994156853	-1.99408313586897	0.0461429698874967	0.330073418971399	-1.78892311561724	-1.59482775984316
ANKAR	-0.145398345369158	0.139089476699632	0.295857380474114	32.082377070968	-0.207357000165878	0.232092205786958	-0.893425091388962	0.371629570664283	0.726658133861587	-0.367475846591576	-0.402218865535409
PMS1	-0.236270690327587	0.128014950925901	0.0649431594028443	74.970816372735	-0.334305529556913	0.205049235705697	-1.63036710869157	0.103023931893442	0.446905681686286	-0.742848816569527	-0.765706843863814
HIBCH	-0.316003832157745	0.15694820431729	0.0440696739649518	40.1556569060425	-0.448110847022826	0.254042402421708	-1.76392146646042	0.0777452021666121	0.401022194603241	-1.07220827425879	-1.09156225130447
NAB1	-0.332714537630482	0.168514716700615	0.0483368976887465	15.2647940434524	-0.522246966190398	0.310207791196052	-1.68353916636586	0.0922707639637755	0.425930723570065	-1.14123639438266	-1.3038340137786
GLS	-0.0882928605093948	0.11138704183406	0.427971714035094	90.0369498802189	-0.108239430452222	0.183015255659582	-0.591422994012873	0.554237037443386	0.834029800012815	-0.131586088671864	-0.118418452841647
STAT1	-0.240944316535948	0.108034484076075	0.0257305997037533	45.9417551544656	-0.338617242887981	0.186609204065812	-1.81457953579053	0.069588549722964	0.385466297923034	-0.762154502487524	-0.77805244541871
NABP1	0.0506238653641117	0.077597350051339	0.514148531891204	67.7044371132692	0.0710805064114188	0.135203981483444	0.525727908538869	0.599077270005482	0.850641055228465	0.442247281586227	0.39502303117719
SLC39A10	-0.290425505295369	0.190451690826779	0.127276547214584	49.812445290779	-0.415898448366804	0.305630150916585	-1.36078998462528	0.173580067860785	0.55210405551377	-0.966550028884037	-0.999329440725621
STK17B	-0.440844124721845	0.149211689159909	0.00313188471640238	22.6132229858764	-0.698746934623005	0.280109316391043	-2.49455085473676	0.0126116653140848	0.185094735050833	-1.58789510300895	-1.80920116539782
GTF3C3	-0.245559779703444	0.212687835156313	0.24827274932378	14.6608989108165	-0.345328183248334	0.355973155397132	-0.970096137904213	0.331998573913081	0.706470312932314	-0.781219930124496	-0.797267682932436
ANKRD44	-0.046521773343667	0.0493312045180025	0.34565552652765	516.918608469045	-0.0642920156222958	0.0902204724036319	-0.712610053011734	0.476087089224365	0.793145759295885	0.0409607632419946	0.00741488328219435
SF3B1	-0.329867999750913	0.0725467845366919	5.44239415681565e-06	85.8627037178721	-0.453794995930294	0.130049774892836	-3.48939470525214	0.00048411574006342	0.0440093174234172	-1.12947799441513	-1.10783750714874
COQ10B	-0.474861089236887	0.215830513042293	0.0277957332320471	13.976601772294	-0.687002840854649	0.356418037803408	-1.92751984464261	0.0539148773728109	0.350175979037432	-1.72841143947509	-1.77557464824448
HSPD1	-0.253467664361873	0.342642790943074	0.459455848055975	30.3534015817472	-0.356386963800934	0.492096816116476	-0.724221234783563	0.468929923957453	0.791590912805588	-0.813885601422354	-0.828931962976677
HSPE1	-0.675215804965859	0.397683809761797	0.0895321130828002	15.0209550807169	-0.990048368596766	0.576845037199129	-1.71631600300133	0.0861042208899754	0.417145691496094	-2.55603115949748	-2.64327596584813
PLCL1	-0.419117631982435	0.349522487208691	0.230483260395165	37.8739845673988	-0.507056407115436	0.450500121872031	-1.1255411097524	0.260359807024084	0.643877202415693	-1.49814790752799	-1.26033933420789
FTCDNL1	-0.332029798540096	0.228556830954399	0.146300637789676	28.1549117349334	-0.436104600489559	0.335336670864359	-1.30049779335336	0.193430412078448	0.577210149441546	-1.1384078930808	-1.05718511987471
SPATS2L	-0.485303838887666	0.320844594965209	0.130385806055016	42.7561342004435	-0.703246300668016	0.460492822239403	-1.52716017862795	0.126721185709913	0.478681844581729	-1.77154806099556	-1.82208406743147
CLK1	-0.561439199623605	0.109870905933148	3.22176345372852e-07	51.7232622947433	-0.815034250674374	0.184203024387271	-4.42465183937932	9.65979426976891e-06	0.00710569340460679	-2.08604590401773	-2.14216320615174
ORC2	-0.274976239718595	0.161206416243916	0.0880564902714624	18.7076175801622	-0.398201122187363	0.296210572124189	-1.34431772415069	0.17884566650811	0.56084564796283	-0.902732629804209	-0.948657208871964
HYCC2	-0.046712797128456	0.13734712622072	0.733775522394002	24.9812676745225	-0.0453715105022266	0.242002504290931	-0.18748364044895	0.851281449298098	0.956302213416818	0.0401716874735035	0.0615894073041474
CFLAR	-0.0706304537168856	0.066937724234404	0.29134911744728	125.976574221808	-0.0987011531548023	0.113676932579526	-0.868260173063281	0.385251919718602	0.733463212283794	-0.0586267070503608	-0.0911077849023975
CASP10	0.0286159501970673	0.0858685137145198	0.738943222697966	26.7178834127453	0.0293055810378814	0.167282812532144	0.175185846019	0.860933605588743	0.958718114657347	0.351337594122396	0.275410120010064
CASP8	0.0299832599358659	0.0926477913024931	0.74622099020067	27.6474115624643	0.0500788488592554	0.167442388740141	0.299081070427001	0.764878189233894	0.923352332118082	0.356985639385973	0.334889604805097
NOP58	-0.0349081475007608	0.129633883843469	0.787712231616084	24.7821735537467	-0.0627124364376563	0.235264152756869	-0.266561801714288	0.789806569512064	0.931270033522022	0.0889340077627419	0.0119376457528466
BMPR2	0.180259722510108	0.0843760559599958	0.0326480628595661	96.7321081342464	0.288878426925289	0.14388293190857	2.00773241894219	0.0446717336954631	0.325821743309712	0.977743495916246	1.01863739040984
FAM117B	0.136825055292489	0.270229812851863	0.612626060256576	21.658267902364	0.257623687729879	0.387901756677076	0.664146741527516	0.506596396599672	0.81199980021261	0.798324773521217	0.929146617906859
CARF	-0.427572699771276	0.210487901369359	0.0422204170505593	16.8625882609902	-0.652210850977	0.339422834728094	-1.92152909069737	0.0546650385060109	0.351131943448915	-1.53307386777161	-1.67595577023688
NBEAL1	-0.00308879250055151	0.125050708238228	0.980293999894764	28.2940982290013	-0.0127715029364838	0.223741581052671	-0.0570814905141713	0.954480280809774	0.985940871377299	0.220372519607852	0.154932047036998
CYP20A1	-0.00737101383612238	0.0944729304311718	0.937810158321755	38.3449544919063	0.0496092352369515	0.168518844531171	0.294383903325276	0.768464565540166	0.924227094461223	0.202683638116222	0.333544973977268
RAPH1	0.211390281770377	0.0907478854845293	0.0198366268951067	85.548538983655	0.326160135005373	0.156763492722222	2.08058731877909	0.0374716956214327	0.302982524573819	1.10633674936368	1.12538500508222
PARD3B	-0.0558040521400449	0.111701967223984	0.617370948322959	69.9490941101376	-0.0751797359037903	0.184901719594035	-0.406592951481753	0.68430697497002	0.890230502142545	0.00261778264042987	-0.0237596049352729
NRP2	0.0420086771976232	0.140058093212017	0.764224813943312	56.2906689236669	0.0578498695062635	0.223714752690913	0.258587638099083	0.795953422282107	0.935203102704901	0.406659900513877	0.357140138923759
INO80D	0.0264653540665286	0.081976883447184	0.746816999947478	33.1281271690285	0.0673285925122385	0.161091959126201	0.41795129240121	0.675982729553749	0.885833646060358	0.342453971089308	0.384280286817588
NDUFS1	0.0312866336993771	0.211427913203539	0.882360302390073	17.8324258072467	0.132746833553036	0.346386491963962	0.383233286033704	0.701546799852742	0.895896358493272	0.362369579690632	0.57159040609022
KLF7	-0.15516675910128	0.175285571325275	0.376036554985032	40.3061625094615	-0.208588242659854	0.289056387398622	-0.721617828746336	0.470529474677527	0.791590912805588	-0.407826939944319	-0.405744245838072
ENSG00000223725	-0.0916776761249173	0.278244504998966	0.741788354715262	13.3224269763707	-0.148441479471544	0.431406181405504	-0.344087511653004	0.730780474396899	0.910283216984655	-0.145567991427952	-0.233527793554696
CREB1	-0.211359751123763	0.0822858948081976	0.0102109523830944	62.9360283030064	-0.295342134307073	0.14743457034897	-2.0032081594433	0.0451549502374724	0.326082781020242	-0.639947397681775	-0.654144103939903
METTL21A	-0.288661279554741	0.131462661903041	0.0281086766449477	32.646703277922	-0.431200918420646	0.216458690592009	-1.99207025248708	0.0463633503188081	0.330091420820434	-0.959262413974636	-1.0431445517
PLEKHM3	-0.559016408919758	0.280306099289562	0.0461185174753012	15.0861414346816	-0.483871227695228	0.375804290325855	-1.2875617446402	0.197898563258483	0.579252466640799	-2.07603790716727	-1.19395389410032
IDH1	0.0887427603604751	0.118521707945328	0.454009775269436	32.1738126191187	0.159777715382625	0.199859923576568	0.799448496343554	0.424030399551341	0.759710838942074	0.599707759068221	0.648987132431227
PIKFYVE	-0.114721392252487	0.0520270836957224	0.0274518385341464	69.2294360053899	-0.18488382880306	0.107478232398466	-1.72019789195658	0.0853964760998898	0.415735039744829	-0.240756336860126	-0.337872097089304
KANSL1L	-0.545554733991764	0.155073335998946	0.000434741173662018	59.8716846199104	-0.791614813448984	0.251373538027547	-3.14915730454585	0.00163742029891356	0.0827102703903492	-2.0204307925835	-2.07510702258285
KANSL1L-AS1	-0.690976559835044	0.169254322325962	4.45585836359117e-05	13.9365210156245	-0.950227568434761	0.284213763057792	-3.34335522042098	0.000827718722979787	0.0590045203952734	-2.62113524993387	-2.52925824373871
ENSG00000273118	-0.731018996231045	0.295828907299445	0.0134703006326322	22.9429574854773	-0.826714766766733	0.387764151919806	-2.13200411299936	0.0330065084382128	0.285941800532434	-2.78654143904449	-2.17560768322139
IKZF2	-0.602842870816694	0.17436947906622	0.000545671994774889	44.725138088093	-0.866630157554011	0.274935873034385	-3.15211743010933	0.00162091071653238	0.0827102703903492	-2.25707504419068	-2.28989624387706
BARD1	-0.219067069360925	0.197009955220609	0.266155611993659	17.3487410861226	-0.265447511917668	0.338482253263861	-0.784228742742209	0.432905902560115	0.767479736653739	-0.671784574752227	-0.568547713754519
XRCC5	0.0146680047472133	0.052856159295211	0.781390097347386	103.137303000828	0.0364361850073429	0.0974264468724498	0.373986593753593	0.708414290303035	0.900070243224871	0.293721806712075	0.295826967952716
SMARCAL1	-0.474607301355653	0.13314090984396	0.000364273640553278	17.5010043931391	-0.713539564287477	0.258039272289223	-2.76523630669562	0.00568815732692181	0.134520877067961	-1.7273630995124	-1.8515564654292
RPL37A	-0.0731508989154419	0.239393596365698	0.759933981026177	34.0028327224309	-0.0865192034391227	0.377728898609114	-0.229051056876259	0.818829233139459	0.94445165847891	-0.0690380923874682	-0.0562275677349241
DIRC3	0.53537792354445	0.439520788699039	0.223188004755741	20.2598492085362	0.720218886596618	0.626835968039975	1.14897504820701	0.250566269586491	0.635527811627731	2.44465594190264	2.25368180100109
ARPC2	0.171463579286667	0.0606633266777079	0.00470629258207903	106.317974763139	0.265135890807577	0.113774587398032	2.33036125967232	0.0197870655054024	0.234530776417953	0.941408630697953	0.95065608731626
TMBIM1	0.0309425130712227	0.121123698844868	0.798366221375656	20.2123903420966	0.0817225051489331	0.23044413326329	0.354630443360268	0.722866466121033	0.906307453754763	0.36094809571462	0.425493952148298
ENSG00000288819	0.215329575851312	0.166002737805451	0.194581394873609	20.9152613460382	0.315177179123855	0.288041362263006	1.0942080562585	0.273863738944927	0.655119874082064	1.12260907643363	1.09393783158133
SLC11A1	0.39530406205041	0.145221206358354	0.00648720025996564	310.521885373723	0.540649760208964	0.226058231690679	2.39163934073743	0.0167733156896282	0.21661366579924	1.86604270781749	1.73952681997099
CTDSP1	0.171322941792774	0.139956158519422	0.220907476988135	17.2743777470451	0.268279680290109	0.243456530102992	1.10196132416993	0.270478486131943	0.653814039685579	0.940827689226742	0.959657606977632
USP37	-0.0508109768546353	0.0805725675944686	0.528286548744127	28.9351409507727	-0.122945627288705	0.171181259665157	-0.718218965844717	0.472622285599469	0.791590912805588	0.0232430399732866	-0.160526272307025
TTLL4	0.0484454885390008	0.153431184600589	0.752194290641295	29.1576640529642	0.0771603423578154	0.248614933144655	0.310360851545953	0.756286561173823	0.921354965883148	0.433248902828123	0.412431246044468
CYP27A1	-0.134487169134185	0.3023828024724	0.656494652633914	36.6437417819106	-0.191357616223041	0.432645657094922	-0.442296399108562	0.658274736324555	0.879092025469001	-0.322404261488889	-0.35640830158655
FARSB	0.116143373477055	0.271108541387476	0.668358651061891	13.207541437319	0.185679086364061	0.436334697153284	0.425542794500324	0.670441032031925	0.884049092589234	0.712893454116507	0.723149763689255
ACSL3	-0.108868743127063	0.173942226915833	0.531386932968148	20.9411301168897	-0.109662845332405	0.298436511259118	-0.367457871926367	0.713277510517417	0.901820625401608	-0.216580375675739	-0.122494074667298
WDFY1	-0.00739402294610973	0.0808831118269003	0.927161927053741	33.2300758957456	-0.0356341496377231	0.167742691159805	-0.212433396598933	0.83176893357581	0.949670316859241	0.202588592720877	0.08947010534666
CUL3	-0.0466024935621892	0.0625456194989279	0.456213661402127	86.4373848301239	-0.0666094578224675	0.127430558146561	-0.52271181097597	0.601174817788132	0.851266271499086	0.0406273263951982	0.000779419411332041
DOCK10	0.0691716118600879	0.0450802235416363	0.124928458757589	462.679895627823	0.11315214791559	0.0845306597997167	1.33859298133585	0.180703212268264	0.563920593632669	0.518863799975598	0.51548552088594
RHBDD1	-0.107392547362322	0.0752873209375159	0.153742519061806	58.0494946288451	-0.167851636506403	0.131480768312331	-1.27662500501726	0.201734669581996	0.581882081626683	-0.210482547026845	-0.28910432345608
MFF	-0.202846867134671	0.213528200420949	0.342123968294946	25.8339101637948	-0.258668455006908	0.347384020336185	-0.744618174309164	0.456502577826579	0.784677581601031	-0.604782611876752	-0.549137440131928
AGFG1	0.119488179992577	0.101165968065221	0.237558857271679	98.925971544063	0.187870532329778	0.16800728892529	1.11822846217893	0.263469431216535	0.647004164257139	0.726710088388545	0.729424466259781
PID1	-0.421537955096276	0.612604653036769	0.491384986282937	20.7971859768685	-0.585759601123892	1.04185998765918	-0.562224874802954	0.573962815584724	0.838905298463619	-1.50814571132589	-1.48568786731301
TRIP12	-0.0309945653024526	0.0672817203013454	0.645036499219889	129.90470115185	-0.0274750409349526	0.121464084944444	-0.226198887905995	0.82104673552054	0.945068073474603	0.105100124898861	0.112831840544053
ENSG00000225963	0.0298873081121078	0.134812093702079	0.824550508447916	24.3817708072518	0.0224819834112852	0.233645725478112	0.0962225324913608	0.923343835506203	0.977646907585079	0.356589284245414	0.255872314270086
SP110	-0.177731841117478	0.0889965725982473	0.045818243411276	108.694685827303	-0.264000933000941	0.148804724542032	-1.77414348780552	0.0760394190446045	0.399738909823679	-0.501038156823237	-0.564405767026535
SP140	0.127305944738931	0.102455126649072	0.214032527423602	54.7175944447582	0.166461273351964	0.161482520582314	1.03083152747242	0.302619830846957	0.679473852906271	0.759003494845374	0.668123966752739
SP140L	-0.129982204661997	0.0707134124527079	0.0660395852763979	42.5966574925114	-0.203318010974929	0.12789637385253	-1.58970895616918	0.111900423947796	0.456568369173757	-0.30379527880726	-0.390654146963631
SP100	-0.0529106293226397	0.06391581632107	0.40777387973216	282.85505005878	-0.0537478799896227	0.11142350632701	-0.482374695980948	0.629539793277377	0.867800253188031	0.0145698536128277	0.0376055957128619
PSMD1	0.0143850040488667	0.0958398082620318	0.880690257191732	42.5665566149758	-0.00770576859431313	0.190196213280735	-0.040514837080059	0.967682678474284	0.991646580748104	0.292552795252177	0.169436614704045
NCL	-0.151027714476907	0.145210068733028	0.298310329036507	15.7517583348714	-0.212022627811728	0.259106268326302	-0.818284440516585	0.413194788570501	0.754700583809224	-0.390729488852535	-0.41557781950485
PTMA	-0.275911601812567	0.19406588433209	0.155101187615626	23.6854847362527	-0.369565453568635	0.34079348502511	-1.08442640428236	0.278175781750867	0.660641484042972	-0.906596397679682	-0.866665543870142
PDE6D	-0.148908486397176	0.125862613497494	0.236768169167093	18.4775240381734	-0.14459376744686	0.230396673172401	-0.627586177594951	0.530275065936954	0.82074211508232	-0.381975440096411	-0.22251075324906
COPS7B	-0.295328895223605	0.155965616861901	0.0582845939982887	15.2163571776299	-0.387916818529985	0.263800706557182	-1.47049196187767	0.141428561108341	0.508449942313127	-0.986804816423237	-0.919210465669284
DIS3L2	0.0261201203900668	0.0832489873743875	0.75370407380239	59.9836801667786	0.0366347774036343	0.1546584283629	0.236875402080721	0.812753453268625	0.942435151115444	0.341027889364123	0.296395591701141
GIGYF2	-0.14566335059409	0.0442777658927422	0.00100271843761437	94.193653200855	-0.18169615514954	0.0930671456571342	-1.95231253592886	0.0509011100258177	0.340022140600844	-0.368570522847458	-0.328744925176034
INPP5D	-0.018169793704829	0.0435060457844006	0.676211544303997	558.615094996093	-0.0277602006156455	0.0763145121130046	-0.363760441454948	0.716036904922918	0.902624486181738	0.158076336815602	0.112015351244546
DGKD	-0.0827195344799564	0.139881688585766	0.554283549891673	30.5793829516505	-0.0875631166951451	0.239571350046373	-0.365499116143044	0.714738866460574	0.902466331892274	-0.108563947609226	-0.0592165737580896
USP40	-0.287415578811464	0.151351991590885	0.0575660859196978	37.095806442406	-0.375597236735379	0.255785766657629	-1.46840553969572	0.14199409772556	0.508527071900177	-0.954116707787331	-0.883936170631337
LRRFIP1	-0.0321012354559701	0.0851176862398073	0.706069991955996	133.530132417128	-0.0192386881387418	0.145261721279725	-0.13244155424604	0.894635048609976	0.96517332150508	0.100528722427605	0.136414746474947
UBE2F	-0.00741713199148555	0.0924755443298317	0.93607308726146	60.7927158898639	-0.000724837072030087	0.164545086815734	-0.00440509702268896	0.99648525246397	0.998120535283715	0.202493134515192	0.189424909945084
SCLY	-0.354216423405033	0.192852613664542	0.0662511103518126	15.5010306538303	-0.557978283794614	0.347934323355246	-1.60368853067971	0.108782725270549	0.451587163229464	-1.23005578962345	-1.40614244114888
ILKAP	-0.161692480635651	0.204052600703102	0.428124051955507	21.0169838695266	-0.223689526068362	0.335553740462795	-0.666628021371033	0.505009765737123	0.811332495501689	-0.434783210025457	-0.448983305027289
HDAC4	-0.117412733449668	0.124172420887484	0.344371989352987	120.696275056492	-0.160535409998495	0.198593278899509	-0.808362754711995	0.418881786296924	0.758150204432952	-0.251873654663161	-0.268155987976267
ANKMY1	0.0313947053031848	0.0841923738825622	0.709228449590375	53.8810880751108	0.0341871631845254	0.15210052150216	0.224766903143327	0.822160614752279	0.945077509240698	0.362815998883513	0.289387410129448
MTERF4	-0.287583990444229	0.207588378230133	0.165943365529291	14.3033095287228	-0.347815736858701	0.342549906887017	-1.0153724460752	0.309928322398566	0.686460967912863	-0.954812377903458	-0.804390221784626
HDLBP	0.181636202523377	0.0736698793481662	0.0136806027388447	58.7628251806803	0.272196520674332	0.143047846005167	1.90283550766994	0.0570620123989812	0.358162819963416	0.98342942149605	0.970872580475362
SEPTIN2	-0.078804498635512	0.0751063582451702	0.294068265387339	62.2805261957951	-0.0949123861677101	0.135758297409739	-0.699127699585466	0.484472229199482	0.799443261807345	-0.0923918257918397	-0.0802595201836034
FARP2	-0.279214179073277	0.108632433375784	0.0101620644928343	36.5655674057485	-0.364189250277349	0.200947794430239	-1.81235753947914	0.0699309691429268	0.38558622764995	-0.920238592513561	-0.851272019622117
ATG4B	-0.029905683553082	0.15856069457965	0.850400714435414	27.0972936052131	-0.0191316232626353	0.269712398729002	-0.0709334214993136	0.943450743849939	0.982893815391939	0.109598047522108	0.136721302175534
D2HGDH	-0.0193772703539976	0.109170161492058	0.859118782645706	28.6511733432755	-0.0115855001656989	0.196660733357952	-0.0589111001869984	0.953022916737854	0.985940871377299	0.15308852565936	0.15832789377514
ENSG00000291147	-0.268818586602724	0.220141761773836	0.222042172976838	13.7146025867704	-0.408102592011251	0.357699495808497	-1.14090905017584	0.253907772882941	0.638608763450543	-0.877296766569298	-0.97700779525551
LINC01266	-0.388805924507624	0.321454369819122	0.226462612418201	22.2268644283183	-0.59265807386554	0.474438100388953	-1.24917892003123	0.211599640284505	0.592018855368243	-1.37293714439508	-1.50544006076057
TRNT1	-0.0638436944653767	0.102219328521584	0.532249663609944	22.0411163297444	-0.124874943000618	0.222638107336655	-0.56088755197596	0.574874196474056	0.838905298463619	-0.0305921495848343	-0.166050425056525
ENSG00000223727	0.211350024072111	0.178566492576386	0.236574271623702	28.5622293741554	0.357416506897975	0.302031628972792	1.18337443039839	0.236660786401136	0.622081614495509	1.10617045397679	1.21488045243889
SUMF1	0.0348949876491051	0.0595105833974589	0.557629531983208	194.585780987962	0.0439459746563766	0.107645546613131	0.408247029617628	0.683092323883493	0.889981905007476	0.377274868416929	0.317329527063036
ITPR1	-0.0290137934769148	0.226697482172799	0.898161136141	74.5606572299567	-0.0312581724479975	0.351855574055586	-0.0888380766224821	0.929210596541288	0.978864217113677	0.113282242388411	0.101999711711812
ARL8B	-0.201594349128015	0.096693944760922	0.0370810606999319	45.9162753545027	-0.299555083231305	0.172410677486452	-1.73745087948422	0.0823076171405035	0.408671651274739	-0.599608745126375	-0.666206916282953
EDEM1	0.0775406326913084	0.124594981630926	0.533717312270128	18.5920666544296	0.117282809503107	0.239855990107265	0.488971776150586	0.624861678664831	0.865903002949989	0.553434319825831	0.527312722325829
SRGAP3	-0.242093832884479	0.251702504689647	0.336137375395887	93.0361025422427	-0.33971327654515	0.375277728151503	-0.905231648620523	0.365342678525948	0.724874737910331	-0.766902892836466	-0.781190686248557
THUMPD3-AS1	-0.00240856786984439	0.177808850548597	0.989192324553743	31.9687871049747	0.0410229698481175	0.292071490038915	0.140455235266721	0.888300318892978	0.963705356961003	0.223182372704495	0.308960173644804
MTMR14	0.117151675492003	0.0706750799777905	0.0973963352019098	47.0659791807707	0.183967770708628	0.135197352740594	1.3607350068578	0.173597447515252	0.55210405551377	0.717058520200793	0.718249804068935
ARPC4	0.134889962654979	0.117261874693455	0.250007591717843	14.8855668935993	0.305881651440606	0.249534134793574	1.22581085627281	0.220269860860765	0.604888860336917	0.790331346358564	1.06732222144951
TTLL3	-0.154367578790164	0.107097247635208	0.149478021768794	30.325458190193	-0.232288967185802	0.204373027865121	-1.13659307009487	0.255708438387685	0.641144637569242	-0.404525708012109	-0.473605831034692
VHL	-0.168518027166851	0.149917688328238	0.26098318600146	30.5222789740853	-0.261010124175185	0.251370390469998	-1.03834872391758	0.299107732409509	0.676892328672767	-0.462977988913483	-0.5558422723657
IRAK2	-0.249013628887357	0.132986262725328	0.0611407338968553	33.9055431986001	-0.334362890601592	0.216867294368065	-1.54178568776772	0.123125681140151	0.474612073156036	-0.795486994836149	-0.765871084050489
SEC13	0.114136412245445	0.102765255245076	0.266718271365822	16.3439034748771	0.185718953659491	0.217702742515314	0.853085043916829	0.393612144694494	0.739785031878705	0.70460315415248	0.723263914539893
VGLL4	0.139921336099611	0.130459296042907	0.283482640887691	55.0872066955528	0.221803346870386	0.218566001951789	1.01481174972176	0.310195571760842	0.686724003144011	0.811114804668612	0.826583292876556
TAMM41	0.449253125354911	0.0954073668492496	2.49193300088319e-06	26.8671505998909	0.656966905417682	0.189477288671531	3.46725937458694	0.000525794264878477	0.0444697183346373	2.08889400685025	2.07257426967098
PPARG	0.575541927910043	0.24089777586296	0.0168872138313697	45.7079057844794	0.875609828022965	0.361096219696864	2.42486567363687	0.015314051893595	0.203237018481486	2.61056430062076	2.69860809845845
RAF1	-0.047317974718295	0.0650226185007526	0.466787690520231	73.8832527341495	-0.0686438182329279	0.130944845494303	-0.524219322828667	0.600126002751011	0.850707413111833	0.0376718366182636	-0.00504550472395962
RPL32	-0.181891513782527	0.248106278006178	0.463485637959121	21.8432300197531	-0.226755001789773	0.394361649500862	-0.574992527992448	0.565296350398055	0.837538238861727	-0.518220817655089	-0.457760591207251
NUP210	-0.236870259708445	0.263315009804637	0.368349176125737	19.3966759374058	-0.317043985975632	0.409354442584469	-0.774497484316934	0.438636655294285	0.771790165697631	-0.745325501190175	-0.716282375464809
XPC	-0.060496279647043	0.143058047034969	0.672383362717982	24.0647203280919	-0.0809051455203842	0.24761539045238	-0.326737144135406	0.743866703833504	0.915904310707359	-0.0167647410076596	-0.040153001350503
SLC6A6	-0.0813685823411547	0.133441819865484	0.542015349503294	29.2564433744006	-0.0908609566785136	0.227250361772998	-0.399827555695049	0.689283533336085	0.891992954187517	-0.102983471867436	-0.0686591816729305
NR2C2	-0.290809839663491	0.149802201598798	0.0522228498271151	48.2912206058649	-0.417402610506648	0.247203185276327	-1.68850013012603	0.0913152640082532	0.423805237127971	-0.968137626665218	-1.00363626379725
MRPS25	-0.0251513810888046	0.186128784157233	0.892509947128557	19.2763241058626	-0.031709212575464	0.313084082367357	-0.101280181143984	0.919328048443188	0.976806936579521	0.129236988687385	0.100708261823702
CAPN7	-0.459607021789072	0.126749570148134	0.000287730402943165	32.0800153443206	-0.69394679647642	0.223279556351417	-3.10797283824868	0.00188375380063896	0.0846443448354141	-1.66540035942924	-1.79545707148063
PLCL2	-0.0473997780526946	0.0554808891434671	0.39291428169558	190.158133416807	-0.0679214599810536	0.0951809181771708	-0.713603748333503	0.475472239096502	0.79302419643602	0.0373339256663485	-0.00297719765603071
RAB5A	0.0235490436072542	0.151107438316828	0.876156738563934	27.4812070513348	0.0512509537924483	0.25499485519813	0.200988187595496	0.840707810535325	0.950922753105985	0.330407356478709	0.338245658274946
KAT2B	-0.402632292638308	0.151689826063156	0.0079470049902111	50.0883894093876	-0.569293925786581	0.246223136578677	-2.31210573342961	0.0207718572847168	0.241050157792411	-1.43005072357693	-1.43854218497323
SGO1-AS1	-1.8268602706605	0.660203739282181	0.0056554643461018	15.9196539387411	-1.96226201429924	0.620707658538792	-3.16133043842024	0.00157050225415322	0.0827102703903492	-7.31321227597719	-5.42698661042875
UBE2E2	-0.0856733199952934	0.0472790268608481	0.0699740289796702	672.395871463287	-0.118533437636014	0.0860237977205567	-1.37791449316226	0.168229689671121	0.547239994432133	-0.120765363145241	-0.147892979865187
UBE2E1	0.0474610977004589	0.0551144788346429	0.38916278551328	162.834001832887	0.0795548996136125	0.0921116958489216	0.86367859022046	0.387764478028245	0.737121807756549	0.429182608370204	0.419287511178665
THRB	-0.743358371919201	0.50387775202708	0.140138560133651	19.5901530552561	-1.0828192915549	0.867387919282923	-1.2483679648779	0.211896335043255	0.59236006266994	-2.83751259095937	-2.90890421215764
TOP2B	-0.301682260911614	0.253492650484342	0.23400607084365	20.599390501653	-0.411483183584055	0.398795656753224	-1.03181460634282	0.302158975428888	0.679473852906271	-1.01304912373978	-0.986687343354626
NGLY1	0.0393770058478268	0.109566915118098	0.719305046072777	36.7019608502656	0.100687825241893	0.197055593155986	0.510961519179971	0.609378002316386	0.855839074460672	0.395789065266576	0.47979679355977
NEK10	-0.900926501635334	0.531638226589352	0.090146912809962	34.205757131938	-1.2700953850869	0.808621294085291	-1.57069247913342	0.116254096985956	0.462897223852386	-3.4883906645083	-3.44512632480227
SLC4A7	-0.0677696265183862	0.0734499464074999	0.356182295376269	269.628466902229	-0.0817302026045517	0.124674866659508	-0.655546741652111	0.512115802540143	0.814045100915104	-0.0468092811592859	-0.042515362954597
CMC1	-0.260747397013127	0.109710825320177	0.0174692907285374	37.8081012741524	-0.416577853514582	0.198802174783836	-2.09543911663713	0.0361319753323353	0.29743668130071	-0.843956519777072	-1.00127476143801
RBMS3	0.4531050862375	1.0538462871977	0.667229338092512	13.438896102792	0.811386788835023	1.22413399449585	0.662825142086821	0.50744254925645	0.81199980021261	2.1048055803592	2.51472016538422
TGFBR2	-0.00376183666058498	0.0612816786277607	0.951051807739364	217.430359381713	0.019108221053206	0.105992461615952	0.180279057226181	0.856933496209378	0.957692753882373	0.217592327400931	0.246212320059982
STT3B	0.146164126907386	0.0623359576510822	0.0190382930340461	55.1222151271559	0.235528798004144	0.125436477702195	1.87767388178202	0.0604257918086135	0.364160267059156	0.836902352327226	0.865882972110237
CMTM7	0.0218558647006266	0.0750328572855146	0.770834185497423	106.432390431506	0.0450232048759154	0.126124772905603	0.356973525808547	0.721111625094672	0.904789290727285	0.323413219866788	0.320413928564753
CMTM6	0.0118135868302412	0.0649125245581913	0.855588681811598	47.9252680785368	0.0639589007411072	0.122331391671184	0.522833100051891	0.601090403229673	0.851266271499086	0.28193085610392	0.374631947798981
DYNC1LI1	0.0681558711265358	0.117432060323007	0.561654646221028	25.8291887970256	0.119515753067128	0.212548918501824	0.562297629691783	0.573913253015628	0.838905298463619	0.514668006238181	0.533706243745107
CNOT10	0.0848989046963721	0.139802440003323	0.543666632658759	25.5982951525726	0.126347858181772	0.238810127813034	0.529072444870054	0.596755195647051	0.849831171883215	0.583829666371691	0.553268408724582
CRTAP	-0.273493094831854	0.142909733835749	0.0556524722154509	13.5606129552343	-0.353003201051177	0.306675734031293	-1.15106336067384	0.249706169977157	0.634436755695527	-0.896606095914297	-0.819243334940164
UBP1	-0.0144828917835412	0.1163034827254	0.900898241750858	26.5833201598144	-0.00112705185990065	0.208958857438383	-0.00539365439549742	0.995696507297385	0.997765886056953	0.173306089331005	0.188273260211147
CLASP2	0.0256259027403442	0.116458969561497	0.825838189749581	56.2013155445095	0.0544585029192799	0.200918633478681	0.271047547837609	0.786354462632691	0.930816454517903	0.338986388761528	0.347429739044482
PDCD6IP	-0.078153189093049	0.0640136583287323	0.222130310882428	59.9531463493662	-0.11199994209266	0.126442861976328	-0.88577512674166	0.37573871570758	0.730838219362608	-0.0897014143422268	-0.129185814860101
TRANK1	-0.147889789637947	0.13813222311212	0.284331635800908	59.7877412165467	-0.231503543177293	0.230903903535411	-1.00259692293072	0.316055381067623	0.692587062489032	-0.377767435689863	-0.471356949646678
LRRFIP2	-0.0317586276236011	0.171414586879786	0.853014306332854	18.6475384612245	-0.00757196640041149	0.304548262364888	-0.0248629440260581	0.980164284473994	0.994803170364967	0.101943957388614	0.169819726577735
GOLGA4	-0.100467351762138	0.0787960654776794	0.202298603992727	196.432072519493	-0.133974006764471	0.131729542182988	-1.01703842998532	0.309135148039737	0.685593061652573	-0.181876140519908	-0.192103505845013
ITGA9	0.00143603668901075	0.0984356808991004	0.988360411069956	111.337683496286	0.0120339548833133	0.170683285636921	0.0705045888846552	0.943792048239815	0.982893815391939	0.23906355891476	0.225956782476472
ACAA1	0.143461520958962	0.12488701738443	0.250667141579722	14.8052226916294	0.20036770104287	0.235583842193349	0.850515464801802	0.395038566182869	0.740233738359939	0.82573850240122	0.765207240681363
OXSR1	0.216354293610241	0.0973923601864926	0.0263190838522031	39.1500555979428	0.327859144518002	0.177386031290522	1.84828051077504	0.0645617736166752	0.372443063985213	1.12684195221926	1.13024972888697
XYLB	-0.276670921136598	0.302616071417355	0.360578244169304	14.2174389286024	-0.363898469586577	0.44408127970565	-0.819441138855886	0.412534771656874	0.754630372785409	-0.909732972948575	-0.850439435850312
CX3CR1	0.0642945540511741	0.110884495636396	0.562026850308251	137.521832617357	0.0959960335063776	0.182440564178952	0.526177026136671	0.598765214708429	0.850641055228465	0.498717784426823	0.466362924724415
RPSA	-0.0568685517961631	0.260831942081896	0.827407638468465	16.8657386150542	-0.0453918341205719	0.438700279979209	-0.103468897085552	0.917590833505192	0.976563009840629	-0.00177942310616334	0.0615312152874294
EIF1B-AS1	-0.324634116130254	0.171249387279832	0.0580023115227547	37.7308285929693	-0.472231320297209	0.269629445547794	-1.75140856495772	0.0798755587091706	0.404648769501281	-1.10785801266926	-1.16062569070693
ZNF621	-0.0429831903808966	0.134690207610987	0.749630725356433	18.5098801571807	-0.0739420199705686	0.236042214207302	-0.313257610376548	0.754084952517025	0.920904311030676	0.0555778439045018	-0.0202156894250283
CTNNB1	0.100511790119972	0.0721280994691698	0.163463267733503	89.9915609880919	0.164693364835875	0.13125584177111	1.25475074186088	0.209569259220364	0.590485942128523	0.648322941790777	0.66306196646439
ULK4	0.0380205057175332	0.0955452377765756	0.690680325354747	53.068451207584	0.0302153041572213	0.166464901414436	0.181511561299017	0.855966059273601	0.957106576585738	0.390185672034931	0.278014903374422
TRAK1	0.0832554750735758	0.0447569548005694	0.0628616977761246	149.318405339408	0.130601999357957	0.0851863590488185	1.53313277872472	0.125243142765857	0.47642140235401	0.577041032725878	0.565449165627184
NKTR	-0.13079660986345	0.0859303596475151	0.127978167631969	97.6227651205315	-0.183844516955786	0.149956149337891	-1.2259885157596	0.220202996750784	0.604888860336917	-0.307159401295513	-0.334896266144034
GASK1A	-0.213096541678455	0.213113033546175	0.317347959383546	17.6828745775089	-0.328127874727253	0.336047165109724	-0.976433991401521	0.328849443793926	0.704217273706585	-0.64712168408368	-0.748018547074437
SNRK	-0.0375986020291462	0.0883366569880469	0.670378543107869	33.6425538956377	-0.0279947885926652	0.168150202563317	-0.166486796720472	0.867773872860088	0.958718114657347	0.0778203525866521	0.111343662411945
ANO10	0.188001027022943	0.0766212289901635	0.0141417890117572	56.2891026924758	0.288222702384837	0.137767302596211	2.09209803018067	0.0364297473407339	0.298431867107344	1.00972106255454	1.01675987368166
TCAIM	-0.179470006175655	0.127682703898635	0.159844803267286	37.8715278263507	-0.287282512497107	0.222448941484998	-1.29145371778036	0.196546393900877	0.579102713603475	-0.508218120986136	-0.631067226627112
ZNF197	-0.538148883863918	0.243541499750482	0.0271273494625042	13.0975714773985	-0.709139662336856	0.419040582223806	-1.69229352100821	0.0905900225559765	0.423020218381464	-1.98983891164356	-1.83895835600212
ZDHHC3	0.0204564451761896	0.0960027401676591	0.831263091134595	27.9429552375727	0.0506570457170329	0.174009621395284	0.291116349261857	0.770962336291414	0.924467397841902	0.317632536388516	0.336545138807086
EXOSC7	-0.40549970932974	0.231415406294827	0.0797292967851882	14.0988152472817	-0.605478165510716	0.377448324610855	-1.60413525781299	0.108684241679466	0.451587163229464	-1.44189536916321	-1.54214745088508
CDCP1	0.338979796251994	0.142593975322555	0.017442836315063	17.1821600665461	0.430120482530347	0.27818587581133	1.54616218841413	0.122065402801901	0.473404626235111	1.63337998799606	1.42305160058703
LARS2	-0.147538049919274	0.0935242100839968	0.114671651388235	29.200784087276	-0.212758459871644	0.198662590926521	-1.07095381611295	0.284190196201415	0.666079725539414	-0.376314478985401	-0.417684705729773
LIMD1	0.178212967847977	0.0664629638018363	0.00733175372488922	46.9572480010711	0.282619106118445	0.137853759598214	2.05013709413629	0.0403510544919094	0.312109619413655	0.969288818349688	1.00071526183771
SACM1L	0.172324334093518	0.0912073055503873	0.0588422866153083	42.4790961451566	0.265755925086473	0.160723023437776	1.65350252504029	0.0982286326390474	0.43415489536656	0.944964212854641	0.952431413171638
FYCO1	-0.154511135695267	0.125810803320435	0.219400814638865	13.375233723591	-0.163357130573369	0.232346113993196	-0.7030766633702	0.482007974535888	0.796122202884639	-0.405118708906428	-0.276235337237647
CCR1	0.0546177448420194	0.0953034078948241	0.566581521266988	20.9477500147848	0.0785419007671243	0.194892122894538	0.403001925376048	0.68694680808196	0.891639798902623	0.458745088504735	0.416387021472125
CCDC12	0.248653522002025	0.0971535304493779	0.0104856817489171	34.7410834398735	0.377752004672173	0.172164439328791	2.19413489884959	0.0282257130242629	0.27013246500553	1.26026271180202	1.27310648317515
SETD2	-0.0394808845261585	0.0414476540732724	0.340819079308581	145.117874303853	-0.0450253972410412	0.0799594614199803	-0.563102807865965	0.573364879612155	0.838905298463619	0.0700450720921931	0.0625804231921173
KIF9-AS1	-0.109127781622371	0.161176684171128	0.498361998437776	19.3221740655151	-0.140957301654934	0.283390230503744	-0.497396474833917	0.618909490983341	0.860986439923855	-0.21765040472987	-0.212098568048424
KLHL18	0.0566585663812931	0.0606606123577377	0.350290674800847	56.1538085013411	0.125285643572838	0.11831888517226	1.05888120387912	0.289653885434018	0.667632727465901	0.46717525769144	0.550227000977644
SMARCC1	0.0658916239947351	0.0542244153908255	0.224303080256701	81.2452821648502	0.117477689803135	0.112443633264695	1.04476960048587	0.296129468070032	0.673512327105498	0.505314916791475	0.527870717338557
MAP4	0.276850615982357	0.0743973849667088	0.000198245950443586	76.742502898557	0.445437875572292	0.138337750862115	3.21993001040093	0.00128221897360105	0.0752737962149319	1.37673848797999	1.46690944011291
PRKAR2A	-0.208094047389895	0.130984443903918	0.112129757586268	36.2852358082582	-0.279897341260876	0.226377884720306	-1.23641645298831	0.216303803463063	0.599861858810408	-0.626457518993039	-0.609921483741051
ARIH2	-0.103198448235136	0.105464221953873	0.327819089888883	46.4905270121707	-0.148220269537711	0.18751577417739	-0.790441605181943	0.429269912552723	0.764474255402601	-0.193157678317077	-0.232894409678405
WDR6	0.323942255603239	0.167571495966675	0.0532166798857364	17.3563240633361	0.520598026436331	0.284825277946635	1.82778028056158	0.0675825338759604	0.378509837536927	1.5712633308649	1.68211328232738
QRICH1	0.191065085061664	0.202344888922479	0.3450395777855	20.7434022178961	0.296626507154941	0.338995439283593	0.875016217863605	0.381565081465919	0.73255117590477	1.02237798878117	1.04082223990839
USP4	0.212305738886247	0.0570547952191907	0.000198368701592927	78.4141640253222	0.315746343180442	0.114738508260326	2.75187770843297	0.00592546439099438	0.13907809128896	1.11011829430597	1.0955675022302
GPX1	-0.143539256680439	0.119949233007289	0.231436478828567	49.0385466326553	-0.17374438158415	0.20327648621809	-0.854719524213661	0.392706439162465	0.739785031878705	-0.359796374439116	-0.305976846559655
RHOA	-0.0334417639198527	0.0816422291161215	0.682089449957253	62.1520809341621	-0.0211448863297137	0.140489745090052	-0.15050839700905	0.880363526346487	0.960405714838287	0.0949913045139615	0.130956785441028
IP6K1	0.219122314758176	0.136423982594529	0.108233010068683	26.1528629311769	0.375590169668312	0.230861176623586	1.62690918915615	0.103756386052497	0.446905681686286	1.13827601744271	1.26691656479798
UBA7	-0.149935410764338	0.130875476381668	0.251946574732966	22.9815965425801	-0.21317511092432	0.232463494723874	-0.917026181584061	0.35912892075616	0.72150024221185	-0.386217430878325	-0.418877690394756
RBM6	-0.0346315206686204	0.030822827604573	0.261196642116673	207.584249105879	-0.0207672577617146	0.0698349769296347	-0.297376166997801	0.766179337103992	0.923352332118082	0.0900766902323498	0.132038038177074
RBM5	-0.067536539188252	0.0855152025983166	0.429667582881726	49.8660187986068	-0.0781856628785857	0.155956414120036	-0.501330216648914	0.616138742826316	0.86008529983264	-0.0458464504607194	-0.0323663869461587
GNAI2	0.0662780983850524	0.0668060851427619	0.32115034321175	66.2699842896132	0.102382883151988	0.118153626666202	0.866523407201309	0.386203195793605	0.734713666416351	0.506911354517168	0.484650202857584
RASSF1	0.214547929803895	0.105640522858223	0.042262650441007	34.0752590163384	0.319796470262687	0.183343192774113	1.74425057960396	0.0811154051000552	0.407469814056008	1.1193802745531	1.10716411159748
MAPKAPK3	0.328026494781918	0.0941253502189293	0.00049214389494727	18.8943863910434	0.482498302191112	0.186020963376594	2.59378455757328	0.00949259495963476	0.170687414033544	1.58813439313695	1.57302346610661
DCAF1	0.398727495454989	0.0820363183863164	1.17161984237606e-06	28.5540344938464	0.598531870273792	0.167723865438217	3.56855518867271	0.000358955248492196	0.0381103551058736	1.88018413186885	1.90525895778914
RAD54L2	0.273965119881694	0.140296183614745	0.0508477493485084	25.7863462728185	0.414951986817544	0.239156226223684	1.73506662724071	0.0827290045927796	0.408730428631653	1.36481916046994	1.37962009439016
WDR82	-0.186121409691996	0.169001988379691	0.270767347192169	13.9558228602385	-0.183891010954904	0.309165065391603	-0.594798803422305	0.551977967518189	0.832923128356627	-0.535693554723352	-0.335029391039807
DNAH1	0.142949937329252	0.158228601598185	0.366292789215136	14.7536841298447	0.180602958322475	0.281256905978961	0.642128084620204	0.520790022150975	0.81532708082213	0.823625266888657	0.708615436049359
STAB1	0.11013188756848	0.145207216590233	0.448183802116171	112.090489203377	0.148772929886541	0.227812105878077	0.653051027789381	0.513723382293633	0.81496138942944	0.688061374340039	0.617477454839076
GNL3	-0.271730201343355	0.261238351033212	0.298264650496948	15.3787810613723	-0.396031325497605	0.42216659223129	-0.938092527417785	0.348196861701008	0.715341132294098	-0.889323984235159	-0.942444494034484
STIMATE	-0.189652830796178	0.102514216764407	0.0643113988255852	22.8306512753024	-0.310768098852598	0.193880505664077	-1.60288471390231	0.108960109123903	0.451587163229464	-0.550281051378421	-0.698312813048357
SFMBT1	0.121177407643711	0.0607319871301726	0.0460121913692167	64.6147271276024	0.21093682119483	0.120935368756432	1.74421117133785	0.0811222740659371	0.407469814056008	0.733687903263525	0.795469490548884
PRKCD	0.178681221800285	0.0863197951995002	0.0384531627351452	65.9011773074754	0.270921999098014	0.146235195523131	1.85264565160827	0.0639331645822547	0.371205706992585	0.971223068828889	0.967223280453265
DCP1A	0.217676711216612	0.0672474892132677	0.00120814886230921	36.4902800967769	0.358550565721345	0.133201352586686	2.69179373000738	0.00710688852992288	0.153521098546819	1.13230455830346	1.21812756960512
CACNA1D	0.25507487835061	0.265374950645017	0.336458292472696	78.2256483530815	0.378813770430766	0.390920616334063	0.969029911963119	0.332530265155448	0.706486016239671	1.28678787305937	1.27614660574215
WNT5A	0.15259347964133	0.151349065968868	0.313347829952938	42.0330356790021	0.21065115417213	0.251037484955232	0.839122309601278	0.401400678051048	0.746548409793041	0.863460544832113	0.794651548591979
ERC2	-0.467099500264187	0.519580184780464	0.368655824134804	58.7644052224476	-0.585310923533458	0.809185141073672	-0.723333751231313	0.469474861774253	0.791590912805588	-1.69635008235084	-1.48440318200747
CCDC66	-0.195518654958247	0.193307547543959	0.311806703575389	28.4929176958538	-0.274518725700049	0.304801750396223	-0.900646814997591	0.367776135027318	0.72664217322185	-0.5745114356399	-0.594521052512828
TASOR	-0.393695960656006	0.146598216118783	0.00724118383601013	36.1909241419802	-0.576024660970418	0.251429348893852	-2.29100009010325	0.0219634084501972	0.244637071800187	-1.39313677050968	-1.45781410042096
APPL1	-0.371277086585885	0.111054550398196	0.000828194945670738	44.9039605832667	-0.541538006394009	0.189839677184015	-2.85260707575416	0.00433622010666961	0.115709830653911	-1.30052950537184	-1.35906947997186
ARF4	-0.363169250708728	0.236883431553038	0.125247825551877	13.0983907544426	-0.516692144381096	0.394071219161411	-1.31116437653231	0.189802234904055	0.573862218603226	-1.26703788110821	-1.28792905639845
DENND6A	0.0111140398712074	0.0748475370821201	0.881956824937407	54.9374130355605	0.0404588836642966	0.135494144266574	0.298602451665342	0.765243394590212	0.923352332118082	0.279041186867677	0.307345042319191
SLMAP	-0.00735694956983985	0.069660304891767	0.91589036911234	65.0659882448966	-0.00319408207242882	0.130330603475386	-0.0245075368889245	0.98044777195374	0.994803170364967	0.202741734398511	0.182354793595585
FHIT	-0.253342043306353	0.0489185829235665	2.23256906744889e-07	566.235413510337	-0.356014349068084	0.0878763283512783	-4.05131115224736	5.09314242267449e-05	0.0133762003627083	-0.813366689439574	-0.827865066206871
PTPRG	1.43776814897466	0.760725576192132	0.0587585209178272	15.6369465784081	3.21099580428066	0.922853633789197	3.4794204483938	0.000502499533538226	0.0440093174234172	6.17222453445708	9.38544985392008
ATXN7	0.0541034338216006	0.0482738233957084	0.262389474629832	103.118713494277	0.0931300967543635	0.0919488869137409	1.01284637454862	0.311133545922209	0.687750611257817	0.45662058676204	0.45815697258772
MAGI1	-0.276802929488176	0.223121819725482	0.214756865067182	25.7926125284677	-0.374836491791376	0.355895883924831	-1.05321951930904	0.29224039444244	0.669325112852522	-0.910278269397308	-0.881757952080515
SLC25A26	0.19079402150555	0.0948269215584467	0.0442174299292593	39.1928964013134	0.307474020761688	0.176843576522026	1.73867791417005	0.0820914329963999	0.408378518195291	1.02125828693835	1.07188160554044
LRIG1	0.329906575275964	0.229128549435683	0.149914987628378	23.1977866610637	0.502452767994303	0.366717475324437	1.37013587244453	0.170644491731834	0.550327328301126	1.59590057765844	1.63015849924342
SUCLG2	0.0961587204144906	0.0555701935758855	0.083558649268262	153.153329176258	0.145240565515203	0.103767438965548	1.39967379905584	0.161611023255401	0.538703410851337	0.630341401811644	0.607363340164286
SUCLG2-DT	-0.375832521240299	0.25926309152066	0.147164990771539	24.9761668125995	-0.57670270969306	0.405324454053275	-1.42281745876912	0.154789078888085	0.526514999080806	-1.31934696888673	-1.45975553732128
TMF1	-0.311626933499229	0.11125513835445	0.00509426872296792	24.729337495494	-0.473003030386692	0.214933901690769	-2.20069066194692	0.0277579303374421	0.267997587244142	-1.05412830229932	-1.16283530543526
UBA3	-0.270296894705136	0.0969507647026954	0.00530376462470253	39.8126418507481	-0.392994407082559	0.167749079480983	-2.34275149704836	0.0191421279808323	0.23072275030037	-0.883403320804236	-0.933748975147195
ARL6IP5	-0.353290307175796	0.333186108358853	0.288990290395215	19.8767700466285	-0.477443160918767	0.489869867919025	-0.974632636514169	0.329742518641674	0.704488594574855	-1.22623021431038	-1.17554860017258
FRMD4B	0.1448926889112	0.103011426721816	0.159555203628048	258.861585796397	0.216710963112233	0.167941102954928	1.29039859390702	0.196912300081287	0.579102713603475	0.831650331407225	0.812002420723073
MITF	0.0599838383925784	0.115388978554096	0.603174905353698	106.34163206001	0.0727512070755088	0.186887617242058	0.389277835252622	0.697070630688086	0.894969347081479	0.480911199373497	0.399806699091226
FOXP1	0.0466504114909431	0.210295767242555	0.824444368308812	248.785430415319	0.0838571832823133	0.304369901530562	0.275510761282988	0.782923859311112	0.929135051179755	0.425833848191017	0.431606113059545
RYBP	-0.579181715246335	0.168513355719853	0.000588178700659568	29.4633431655338	-0.844738969219848	0.283700169013058	-2.97757654554293	0.00290537085724999	0.102821280692748	-2.15933619698014	-2.2272158502643
SHQ1	-0.184764483240899	0.120440390382004	0.125011424712576	16.4430042661329	-0.292602630037527	0.230698394686045	-1.2683340533675	0.204678681067548	0.583626639158323	-0.530088400457518	-0.64630016219961
PPP4R2	-0.246659588052442	0.0895804304926469	0.00589620261984772	41.053258277941	-0.336733678029555	0.155482470681229	-2.16573403132967	0.0303315169302367	0.274690144250238	-0.785762988043368	-0.772659289738026
ZNF717	-0.711102654756739	0.258642057584167	0.00597099845246023	17.2896315373858	-0.989831383044268	0.372611068467968	-2.65647337615082	0.00789626857090508	0.15888056519684	-2.70427156635963	-2.64265467751826
GBE1	-0.0500861369876844	0.0914607139375341	0.58394969369582	62.6366865164838	-0.0516873427043177	0.155564297008019	-0.332257103322706	0.739695128238421	0.91367356582219	0.0262371884542163	0.0435054713214934
CGGBP1	-0.427906115881467	0.135901568189626	0.00164027992011168	27.4547472717644	-0.650406030742235	0.257567708360384	-2.52518467816703	0.0115637503098282	0.181050568425348	-1.53445113382079	-1.67078808171361
ZNF654	-0.0335952859783381	0.0735572111495264	0.647870002288252	43.6778667855425	-0.0506826834013563	0.155817001422443	-0.325270560585029	0.744976309716417	0.916200078402489	0.0943571398395803	0.0463820826591278
PROS1	0.263117227045593	0.120894092914283	0.0295233101963521	31.8396636601106	0.382033129494573	0.202427455860417	1.88725945238378	0.0591254373149058	0.362452005161401	1.32000898468156	1.28536450155575
ARL13B	-0.504119649674753	0.165518593385858	0.00232140870719882	14.4500772831349	-0.749576410003913	0.29308381582856	-2.55754964799004	0.0105412509385472	0.177288106518251	-1.8492718919468	-1.95473970242796
NSUN3	-0.135866071678861	0.100010948979717	0.174301285844936	27.4074791213013	-0.213152795418644	0.19215517813035	-1.10927427245312	0.267311880298391	0.65082101846039	-0.328100193994449	-0.418813795065818
CRYBG3	0.0959129378934791	0.089618178871901	0.284511403592392	30.9922472526709	0.156349869702352	0.17038936881325	0.917603432604497	0.358826520154632	0.72150024221185	0.629326130169617	0.639172283040525
ST3GAL6	-0.240202711698145	0.0863039327924129	0.00538225276290796	119.645813587585	-0.357096330299583	0.154680137802931	-2.30861140526354	0.0209651544852856	0.24160766947246	-0.759091101728543	-0.830963071140944
CMSS1	-0.0729183700467641	0.0956656799272533	0.445928240402951	73.354498989497	-0.0891143959106839	0.161002689088994	-0.553496319936781	0.579923599831059	0.842371438102247	-0.0680775685660444	-0.0636583057622644
FILIP1L	-0.582480394057281	0.178297067603622	0.00108728410468211	16.0011890769587	-0.876156879357534	0.356579404963581	-2.45711577046078	0.0140057543610437	0.19352683684987	-2.17296228820552	-2.31717382531161
TBC1D23	0.415399789858288	0.20418826062964	0.041911680312955	17.7458400495271	0.643443764328493	0.336786143330267	1.91054108689236	0.0560635814898936	0.356378689980343	1.94905358460913	2.03385385881835
TFG	0.0773374386746194	0.1109957703923	0.485952857761452	28.3760520712375	0.115349801293739	0.207949355949988	0.554701411633516	0.579098910482027	0.842371438102247	0.552594971599909	0.521777996957321
SENP7	-0.296079899869182	0.0986112776429773	0.00267776088423803	64.8031859675934	-0.439711790309266	0.171026211018571	-2.57101989040452	0.0101399502967327	0.173907285703518	-0.989907045648274	-1.06751348004794
PCNP	-0.772451596665496	0.176895896287836	1.26136853737639e-05	14.4171369154418	-1.20673209134227	0.329099768878523	-3.66676675421093	0.000245636659348872	0.0291839745274018	-2.95769007932779	-3.2637000754873
NFKBIZ	0.159058040658791	0.173203721065646	0.358446526219704	29.8710897073739	0.25631332986043	0.292263097337395	0.87699518754	0.380489252002829	0.73255117590477	0.89016417474106	0.925394708884064
ALCAM	0.323591475415204	0.219767391581379	0.140905564360407	106.659840678188	0.523128750968263	0.322015858338694	1.62454344226128	0.104259876664523	0.448110925543471	1.56981433776307	1.68935943120544
CBLB	-0.0170064653387179	0.0966938804299958	0.860388659702567	42.719022077563	-0.0583508483478751	0.177241574666737	-0.329216485791164	0.741992062997866	0.914692790706799	0.162881781464867	0.0244260522327075
BBX	-0.249635755486125	0.0791396559940292	0.00160845028768982	104.633854569344	-0.342556677940645	0.14045724457044	-2.43886799138261	0.0147333492682747	0.198701115807273	-0.798056858188837	-0.789332113563885
MORC1	0.179172176854164	0.200344516381084	0.371150517968637	16.7176054865215	0.27686771091424	0.338170441329291	0.818722386929857	0.412944820976781	0.754630372785409	0.973251092390782	0.984247461656235
NECTIN3	-0.178096065416606	0.446510253861967	0.689994737517286	15.867614475027	-0.135650028745973	0.547952567716558	-0.247557976251955	0.804476428793198	0.939465803809515	-0.502542684487449	-0.196902410130179
ATG3	0.0314899346691522	0.108219752394537	0.771065547712415	14.8816090536193	0.034569534864445	0.220825631723317	0.156546749553779	0.8756020726345	0.959996493169872	0.363209369715405	0.290482243677901
USF3	-0.348055744993701	0.199122671258164	0.0804733190976356	17.8954762271177	-0.516132597706815	0.322753853049545	-1.59915239688118	0.109786744627423	0.452756905529622	-1.20460742958169	-1.28632692291655
NAA50	-0.174230722683321	0.11843903128755	0.141275344922289	25.0703738483878	-0.237197203238123	0.223929649733768	-1.05924875745632	0.289486505140913	0.667632727465901	-0.486575833599651	-0.487659438495725
ATP6V1A	-0.262039998832502	0.208299055903875	0.208392126920964	15.9105635229082	-0.343196855775018	0.35485041101958	-0.967159245466061	0.333464432081009	0.706742223010779	-0.849295963632732	-0.791165115867285
QTRT2	0.0850777224268536	0.102518971358467	0.406610613301696	18.2117754469131	0.14696588242272	0.195171123660393	0.753010382204119	0.451443675185673	0.782332183252714	0.584568321708541	0.612303389156561
ZBTB20	-0.232857724860934	0.0600480288580943	0.00010538022249392	343.565506420488	-0.327117349411169	0.102125842060343	-3.2030810499255	0.00135965709380274	0.0762324595289403	-0.728750633186722	-0.745125139754517
B4GALT4	-0.209812385258929	0.178022285506909	0.238567965832169	16.1710021054276	-0.27603709129917	0.29931420578755	-0.922231841862856	0.356407657343848	0.720696559701899	-0.633555581551238	-0.598868543930297
ARHGAP31	0.20312784511438	0.0720258026226145	0.00479923214708406	139.070590741384	0.278471603660102	0.132191516807055	2.10657696035485	0.035154265590588	0.292227904330912	1.07220650447746	0.988839840429313
TMEM39A	-0.269223375753416	0.097588985757337	0.00580233390380931	21.2313799516165	-0.429659198295016	0.20084728196927	-2.13923332236457	0.0324167767297254	0.283291971771156	-0.878968858400751	-1.0387301899559
POGLUT1	-0.649098923851862	0.131651345844972	8.20450528151271e-07	14.7501249989533	-1.05406543596503	0.284972606271045	-3.69883073940968	0.000216594976253388	0.0286064206973214	-2.44814826911089	-2.82657414588871
GSK3B	-0.090139317249516	0.064516384007404	0.16236729752641	102.263638977617	-0.126277317449257	0.118197847409914	-1.0683554753017	0.285360193276842	0.666079725539414	-0.139213381120322	-0.170065802435376
HCLS1	-0.0901280033814546	0.100471282082859	0.369690963807781	166.419883132687	-0.123935164658169	0.160638591204607	-0.771515510244434	0.440401432577822	0.772172575039821	-0.139166646106958	-0.163359585458682
GOLGB1	-0.0488787967573989	0.0905090855552595	0.589167388585069	64.0226575524853	-0.0478877284324343	0.177948441262743	-0.269110131522464	0.787844934116026	0.930959641504322	0.031224436095107	0.0543847947507586
IQCB1	-0.0237124871013817	0.0579983269552439	0.682651374862923	64.4758177834822	-0.0394282870840856	0.122922446916448	-0.320757421229059	0.748394228651042	0.917113752693689	0.135180732185909	0.0786064635503038
EAF2	0.0118854078819803	0.142294484086716	0.933432640763156	39.4062088623178	0.0236256862858289	0.233628851021542	0.101124866139287	0.919451338900603	0.976806936579521	0.282227532518626	0.259147044963466
SLC15A2	-0.383973834803765	0.139853040878203	0.00604091422185027	79.5736143050683	-0.573444425449686	0.22843554728986	-2.51031169296103	0.0120624637515885	0.182399073092202	-1.35297688185132	-1.45042618818959
CD86	-0.147979183765766	0.0649646628052216	0.0227360422071112	149.07314626203	-0.193167398615342	0.111035893485803	-1.73968428182225	0.0819144708176568	0.408378518195291	-0.378136702481354	-0.361590198109079
KPNA1	0.0486080581400053	0.0638832009998367	0.446723058711098	55.2292480233039	0.0851953559102586	0.129392265133365	0.658426961012295	0.510263815668481	0.813895702796604	0.433920440840982	0.43543766325961
PARP9	-0.040947426718834	0.135280285538264	0.76212929074644	74.8983623694742	-0.0672519236598369	0.217827589366067	-0.308739236639201	0.75751989439756	0.921635661601265	0.0639871201518707	-0.00106013406353455
DTX3L	-0.051957218865081	0.145328383875482	0.720705569019836	15.5541030756565	-0.0603104332532626	0.258870409238836	-0.232975384983533	0.815780519818842	0.943175346129755	0.0185081751695738	0.0188152305946864
PARP14	-0.161315378448513	0.100556623385387	0.108664620929834	159.904493083123	-0.214523919771439	0.166193310501398	-1.29080959470769	0.196769709942799	0.579102713603475	-0.43322548673752	-0.422739694967337
HSPBAP1	-0.0794050700270976	0.0718480237151288	0.269081172059533	65.0697728968284	-0.0834480531832792	0.129164935006555	-0.646058105313524	0.518241725885614	0.815191395297943	-0.0948726494906933	-0.0474340338279599
SLC49A4	-0.10668673518304	0.0834402549438913	0.20103784352596	54.8409979011843	-0.150209498286987	0.145088213481679	-1.0352977315139	0.300529888920949	0.677652121877784	-0.207566997592034	-0.238590109659929
PDIA5	0.220374329890261	0.115453974097855	0.0562926093999533	13.4239473794047	0.326221250413396	0.258631904512139	1.26133413829493	0.207188486525695	0.588100556325007	1.14344780693272	1.12555999502668
SEC22A	0.154301323574788	0.0752853488375218	0.040408056583732	47.8776958396126	0.215193575836152	0.136679123079454	1.57444363841181	0.115384921909969	0.46207738888884	0.870515259331385	0.807657730509096
CCDC14	-0.347798588465288	0.218236135040765	0.1110077005719	19.1323144958059	-0.484696100932053	0.359529278088328	-1.3481408343411	0.177613089898078	0.560233450437048	-1.20354517450438	-1.19631572929974
ITGB5	0.0866978908652708	0.0850795253867292	0.308192618468167	88.5221071982551	0.15516378604674	0.139297552119784	1.11390174260429	0.2653213417619	0.648939609566345	0.591260868697082	0.635776204707243
HEG1	0.246125326120681	0.214090431497642	0.250295250766738	19.7357609769946	0.395343866636039	0.330004614634889	1.1979949646263	0.230918977283548	0.615537231113731	1.24981931015876	1.32347674245229
ZNF148	-0.031118848983623	0.0373226429067344	0.404405333261488	159.654684218288	-0.019168807809824	0.0815197824124563	-0.23514301979902	0.814097729645009	0.942609594165525	0.104586737305066	0.136614832758775
SNX4	-0.0139176254110503	0.126454007495066	0.912361180242188	24.5295309474722	0.0185165771836445	0.240164621093801	0.077099520734207	0.938544374265956	0.98059959265541	0.175641076033149	0.244518283625933
OSBPL11	0.0386376441104704	0.0606398095879254	0.524016515563903	66.5238773132635	0.0745660561090968	0.113998252304347	0.654098239243389	0.513048515807711	0.81493970482721	0.392734930244898	0.405003102778253
ZXDC	-0.117886067364737	0.0903024039600763	0.191736669540294	52.5077942715002	-0.157081760514626	0.163443003550045	-0.96107974708461	0.336512072099861	0.708521198218696	-0.253828889312076	-0.258267255316125
CHCHD6	0.132130384827526	0.176098447057048	0.453061322800008	16.5986308042418	0.235741361640855	0.297444557205649	0.792555640807596	0.428036762045939	0.763640844694042	0.778932158569913	0.866491599299104
MGLL	0.356897233004452	0.181435506966776	0.0491745756475867	27.2575044954684	0.601990217005883	0.306278331063253	1.9655005135886	0.0493563362853694	0.337573121291718	1.70739284032467	1.91516113994152
KBTBD12	-0.240593773302058	0.150306421971501	0.109445911567706	83.3333358371673	-0.346565342802292	0.237755868980218	-1.45765210460957	0.144936459905814	0.511260118642093	-0.760706488189322	-0.800810005378353
SEC61A1	-0.0702423420372984	0.124203286543204	0.571704251267065	21.325195151633	-0.10937065816554	0.236114012300477	-0.463211213514749	0.6432129792995	0.870526923434908	-0.0570235060554219	-0.121657463773997
EEFSEC	0.197910331469071	0.0794118294982346	0.0126953762749972	55.4066119110389	0.295634596126571	0.138823713156868	2.12956842461425	0.0332072602064059	0.286964076639345	1.05065414337314	1.03798213032923
RAB7A	0.00294132079155879	0.0531059689463301	0.955831045174894	126.401764958972	0.0260144048635204	0.101673982689918	0.255860980117778	0.798058185261806	0.935693220032052	0.245281544865189	0.265986592382925
ACAD9	0.114705550214164	0.224880346541357	0.609999830376387	14.8516310425533	0.18245709951928	0.375019658575127	0.486526760257099	0.626593736854735	0.866602756902752	0.706954133537275	0.713924343827928
RAB43	0.146630554367392	0.099813291359125	0.141819666298981	20.1414040676014	0.243865973317132	0.183126375791173	1.33168131714255	0.182964931053345	0.566022942316299	0.838829057982526	0.889754560178443
CNBP	0.0667187470707733	0.0931451261145259	0.473813462173225	27.2046313448412	0.161970170475221	0.181115294071707	0.894293170024026	0.371165053331622	0.726658133861587	0.508731573924421	0.655264724404969
ENSG00000290993	-0.23350200066837	0.0773276098041973	0.00253070361726015	45.2701780029265	-0.331775268480586	0.143614392218853	-2.31018119670761	0.0208781246054455	0.241346427385979	-0.731411989878162	-0.758462021984513
IFT122	-0.0624513434074955	0.292268272140132	0.830798052355886	14.371422391925	-0.0932386218560807	0.458054581720502	-0.20355351867864	0.838702419277268	0.950420577313756	-0.0248406643327707	-0.0754670802179667
MBD4	-0.25130151265109	0.128457698280825	0.0504300831092545	37.7494068658275	-0.360969912586862	0.221960361739265	-1.62628097088295	0.103889897947113	0.446905681686286	-0.804937721828497	-0.842054185006114
PLXND1	0.00680335862030433	0.11202038445612	0.951571675006476	41.3044867942576	0.00718607693868171	0.191864857619263	0.0374538465660125	0.970123139408863	0.99239738943219	0.261234743944696	0.212075996604199
TMCC1	0.0507514050899626	0.047765707729241	0.288005522341466	130.966034214286	0.0751450394314912	0.089214702690929	0.842294343476321	0.399623216480734	0.745465364575275	0.442774119159361	0.406660888641174
ATP2C1	-0.222923612964225	0.0821160541426055	0.00663281231028312	179.173690987339	-0.332798712187033	0.147757869528114	-2.25232478818133	0.0243017548036136	0.252973050850225	-0.687715078437175	-0.761392418150377
NUDT16-DT	0.0119911749633593	0.107036361429425	0.910800424267124	34.2993173790414	0.0379389237918146	0.183421849393659	0.206839719026005	0.836135035543711	0.95037163634046	0.282664432253978	0.300129715572902
MRPL3	0.210117641116177	0.14831908303211	0.156582497278527	32.0533708373429	0.314559026477052	0.247666920801091	1.27008897861529	0.20405293707446	0.583088736932488	1.10107976053721	1.0921678933476
ACP3	0.227736202818356	0.115727543678643	0.0490835528792141	24.5438792598855	0.354478728873554	0.211598546532246	1.67524179481797	0.0938868003235536	0.427459063516909	1.17385802807187	1.20646879930674
DNAJC13	-0.0227501400205675	0.0660707361090067	0.730598086055833	109.719096423451	-0.0250430558025106	0.116495206792416	-0.21497069701018	0.829790164852095	0.948603189601822	0.139155968898906	0.11979527181306
ACAD11	-0.0972277876301203	0.203377287314289	0.632603155640028	13.3069185947574	-0.170348646244685	0.373647751064481	-0.455907056203017	0.648456815215095	0.874067938390958	-0.16849423857575	-0.296253937760307
NPHP3	-0.22265094650518	0.108181276674745	0.0395778195296292	30.0223390924129	-0.341714672861733	0.205272342403454	-1.66468930427123	0.0959747579613137	0.428643234617012	-0.686588755367252	-0.786921225266523
CDV3	0.0379831771243653	0.0940516174697131	0.686319652809606	21.8556700897771	0.0973032695341917	0.196170137389968	0.496014688213028	0.619884047939414	0.861938446898311	0.39003147611439	0.470105895070173
TOPBP1	0.086018160844293	0.100158958647873	0.390441792968222	23.8878695218033	0.150246059366576	0.18900405084929	0.794935657153616	0.426650931214425	0.762531571189105	0.588453058720633	0.621695423011551
RYK	-0.110012082635063	0.0887057616790159	0.214904775847085	44.3922105081552	-0.115077891795556	0.168426862128903	-0.683251414536735	0.494447989195842	0.805253089454063	-0.221303250902603	-0.137998817423179
MSL2	-0.250693426825974	0.0777168428776382	0.00125652536235944	34.2246404523069	-0.358643734246558	0.14156414635014	-2.53343620890774	0.0112950296754062	0.180648070770118	-0.802425857715387	-0.835393707202988
STAG1	0.0880349983706866	0.0456583568431695	0.0538396370448434	337.87994013043	0.139108272174616	0.0852757623400202	1.63127562108386	0.102832175061226	0.446590560100538	0.596784155410078	0.589804925588084
NCK1-DT	-0.125538823530129	0.122150650776888	0.304073249449179	34.4739056269464	-0.205027584746049	0.218263400899013	-0.939358517743026	0.347546703449747	0.715341132294098	-0.285440682885073	-0.395549119097994
NCK1	0.063670651681032	0.0758191801401478	0.401037514123387	64.5535237950241	0.112248112356054	0.13790640343831	0.813944164719416	0.415676938276358	0.757232028926986	0.496140585766839	0.512897022543747
ARMC8	-0.162610210358075	0.0972417494920178	0.0944797074477941	43.9812837471583	-0.217572822275735	0.168348160889576	-1.29239797527962	0.196219357533698	0.579102713603475	-0.438574142588064	-0.43146952754376
PIK3CB	-0.284551694294416	0.13070130756962	0.0294720354831954	38.863607824301	-0.404710543114044	0.214719552991812	-1.88483320440537	0.0594523604882581	0.362499113218538	-0.942286652809329	-0.967295441737504
SLC25A36	0.0698214855832458	0.248067580682495	0.778356415702353	17.6569291459899	0.120636779591423	0.396261922902534	0.304436971152275	0.760795004728243	0.923352332118082	0.521548280382526	0.536916045913934
ZBTB38	-0.273047257360964	0.154670518020894	0.0775053320770233	24.4009345789187	-0.392185452285123	0.261145297746551	-1.50179021284063	0.133151296731306	0.493629250140577	-0.894764442816737	-0.93143271874557
RASA2	-0.0197062493555109	0.0799580218686209	0.805328146621353	88.3990230246019	-0.00211705633262716	0.138979747135992	-0.0152328405847192	0.987846421700334	0.996538817965805	0.151729588296019	0.185438609616503
ATP1B3	-0.111639502270871	0.223390348332769	0.617250567263732	42.0330042948086	-0.161750761247918	0.34040345832049	-0.475173671989047	0.634663191116483	0.869330036692629	-0.228025750936832	-0.271635867347308
TFDP2	-0.823615582714062	0.481671025742264	0.0872819490507093	13.7222467162799	-0.331835809515177	0.562592481206453	-0.589833352915722	0.555302379603686	0.834460704264269	-3.16903685823777	-0.758635367342472
XRN1	-0.122560755359748	0.088442929443585	0.16581991889587	69.1481200507542	-0.154438863038444	0.152924750028534	-1.00990103308737	0.312542707677363	0.68903840967341	-0.273138961229007	-0.250699924956688
ATR	-0.0900769611931225	0.0660211077846685	0.172452372418963	79.1236505681427	-0.120910801644506	0.116904517951017	-1.0342697079951	0.301010094019414	0.678122062824774	-0.138955802446687	-0.154700016081699
U2SURP	-0.388013043981166	0.0886058052948936	1.19174379096725e-05	44.0160429221166	-0.586624255082365	0.160458809759975	-3.65591802631389	0.000256263240735334	0.0297384551457981	-1.36966193543915	-1.48816360547891
SLC9A9	-0.0496280449037769	0.0849398472107774	0.559036768921937	795.697535433813	-0.0532697351180461	0.135177730594374	-0.394071825912597	0.693528011143131	0.892854689268376	0.028129462568397	0.038974653815001
PLSCR1	-0.281447516668626	0.115928426077499	0.0151919880020916	87.2615356286482	-0.413282093767464	0.191716787073159	-2.15569069394928	0.0311078253237377	0.276030256822571	-0.929464001701723	-0.991838109802246
HPS3	-0.212904602868607	0.079713920283193	0.00756575289393074	64.596080690621	-0.307790653092353	0.145771527380493	-2.1114593406774	0.0347328491801324	0.292227904330912	-0.646328828554976	-0.689787580458697
ANKUB1	-0.55357063814585	0.163361608298142	0.000702449318338519	24.3376122992502	-0.851391943147229	0.291424801344558	-2.92148073609085	0.00348371818784327	0.110348363106348	-2.05354266782733	-2.24626511420092
RNF13	-0.224360792286661	0.0629856490901974	0.000367908831438563	143.475548280708	-0.306960399162915	0.106791866619604	-2.87437993996599	0.00404821649323426	0.114776138075221	-0.693651739044984	-0.687410338880883
TSC22D2	-0.0480059180609759	0.0804980215173585	0.550933777592794	80.9279264237825	-0.0564960914269484	0.140860510848892	-0.401078280111836	0.688362491445746	0.891639798902623	0.034830099279618	0.0297367229959868
EIF2A	-0.191112958962844	0.230172163892344	0.406366704618534	16.7999903032029	-0.290695907607331	0.381177451061261	-0.76262619102464	0.445686360154142	0.777397433658626	-0.556312508437449	-0.640840700126988
P2RY13	-0.34628991807568	0.10902688180435	0.00149224000974855	32.5399074103141	-0.519015022228643	0.221502324495072	-2.34315835471148	0.0191212654829354	0.23072275030037	-1.19731320057299	-1.29458008399805
P2RY12	-0.14351453920119	0.0930805503568953	0.123114507065968	299.784122087801	-0.209104151035732	0.153567002328072	-1.36164767082588	0.173309103141831	0.55210405551377	-0.35969427215926	-0.40722143106779
MBNL1	-0.109159806919171	0.0421192439063494	0.00955072134564294	634.428989777848	-0.142677019782362	0.0724168293173099	-1.97021909309495	0.0488132662497804	0.335765771450358	-0.217782693940406	-0.217022586218877
DHX36	0.0121467305206618	0.103438170664797	0.906519418146816	49.2777210560078	0.0198157300697213	0.177239680223992	0.11180188344212	0.910980494117664	0.973216292423229	0.283306996849047	0.248238109750464
SLC33A1	0.175571654830785	0.206007450522551	0.394070488453501	17.0577480665497	0.251748233560742	0.344667403842585	0.73040917346428	0.465140112706167	0.790009925937295	0.958378155569297	0.912323603351703
GMPS	-0.0889344231162662	0.102956195405516	0.387693170285505	16.7535891866542	-0.257426859043017	0.252948631860842	-1.01770409726762	0.308818599538105	0.685593061652573	-0.134236237749434	-0.545582415044356
SSR3	0.303741022158915	0.202348549688777	0.133335304088064	14.9957098774194	0.487453875003041	0.350304221874497	1.39151584412728	0.164069058471848	0.541605098198514	1.48781663430741	1.58721261151466
LINC00886	-0.472142097276839	0.184249606762576	0.0103917559622634	13.2417016254034	-0.605444280027841	0.293790525793685	-2.06080260209962	0.0393218761432962	0.309780042394957	-1.71717990266534	-1.54205042758183
CCNL1	0.0298325832354924	0.0654674090396826	0.648615774503884	79.9015018145365	0.022843967634807	0.124506899963784	0.183475515344545	0.854424928589498	0.957032636063209	0.356363228238208	0.256908773016209
RSRC1	0.0250436975170148	0.0513153432573889	0.625524857350183	125.112885864302	0.0488748006643875	0.100442016790199	0.486597165471857	0.626543832677617	0.866602756902752	0.336581431522691	0.331442089136645
GFM1	-0.144574626111714	0.205194956432501	0.48107661252143	15.0470585131404	-0.200926093729095	0.352775022592706	-0.569558729675351	0.568977026717104	0.838657055362201	-0.364073249858366	-0.383805440892062
MFSD1	-0.326551555659941	0.0981472063806092	0.000877356725028761	67.6584908338816	-0.47046408565899	0.16475093380112	-2.85560800661023	0.00429545101630056	0.115709830653911	-1.11577851886221	-1.1555656199132
IQCJ	-1.58662068824656	0.55572065434331	0.00430275101295075	24.4623998188238	-2.13010904601083	0.856748526597849	-2.48627103506031	0.0129089608274921	0.187675308696663	-6.32083725144979	-5.90757806365734
KPNA4	0.0204350800843271	0.0780057583041521	0.79334544509144	49.0487717518289	0.0518657550276989	0.146114390233484	0.354966782839251	0.72261447631881	0.906307453754763	0.317544282057785	0.340006000510866
PPM1L	0.376540223078464	0.168588506375566	0.0255168522362449	26.507298439039	0.622446375423403	0.28911753176044	2.15291812860092	0.0313251134740884	0.276811911207593	1.78853356060323	1.97373265473746
PDCD10	-0.129224414311187	0.131385170968262	0.32533483754834	18.2292577297572	-0.203580688729788	0.244043965481943	-0.834196774043366	0.40417010871077	0.747678896476407	-0.300665019378671	-0.391406264428272
GOLIM4	0.181554874774234	0.134896447766519	0.178340158989446	23.3807143414892	0.287055816674453	0.250753175312199	1.14477440342303	0.25230262112405	0.636918452597837	0.983093475078564	1.01341876425848
SEC62	-0.515025311974626	0.190285759425985	0.00679783921330733	15.7386226852611	-0.742784428794393	0.331594702240183	-2.24003708073832	0.0250885156706348	0.255493251421363	-1.89432070023884	-1.93529242304209
GPR160	-0.282293386937464	0.14188839832889	0.0466410539784377	19.97538534997	-0.390004284688719	0.241480024249216	-1.61505816434	0.106298099598256	0.45097613731401	-0.932958099220337	-0.925187445926611
PHC3	-0.0620211886991888	0.0550986983176857	0.260318775752591	108.483614794943	-0.0604111241463229	0.102643568767393	-0.588552452645373	0.556161537664172	0.834460704264269	-0.0230637931572668	0.0185269253316785
SKIL	-0.0126540796516229	0.0664914241144672	0.849065078093899	98.5052445627671	-0.00963917904674621	0.118382689281808	-0.0814238898036885	0.935104850870447	0.98059959265541	0.180860495919763	0.163900737604838
PLD1	-0.273191827966218	0.107548146830241	0.011079491113794	100.727600328255	-0.394979812342594	0.173214928673076	-2.28028735957324	0.0225906510015621	0.247209097582884	-0.895361631075611	-0.939433727444797
FNDC3B	0.134763724666786	0.061580402053869	0.0286390922404356	173.052363872101	0.187258273487116	0.109869051576148	1.70437689959789	0.088310696737389	0.421694140401504	0.789809885967355	0.727671403581542
TNFSF10	-0.235256597343877	0.112603314695657	0.0366851271150438	19.4626471681814	-0.313961895855903	0.218759956681114	-1.4351890566223	0.151233231189761	0.518688679251792	-0.738659829311599	-0.707457517768385
NAALADL2	-0.12703708093306	0.170898495464754	0.457270925399051	135.098117207182	-0.168413598781398	0.256984127426072	-0.655346306669645	0.512244813000687	0.814045100915104	-0.29162964313901	-0.290713373456223
TBL1XR1	0.0290417477638409	0.0431522916367541	0.500943524223306	247.738228651846	0.0413629615656305	0.086507689905149	0.478142019639904	0.632549126476379	0.868961550265703	0.353096466938128	0.309933661897406
LINC00578	0.180706249369128	0.374591328345129	0.629515388648809	58.2476038414881	0.248078301936776	0.561209450758249	0.442042274237538	0.658458615253921	0.879092025469001	0.979587996719235	0.901815596421669
KCNMB2-AS1	0.0909230562673678	0.13295276394358	0.494054173852512	84.2091274753227	0.10787866387844	0.210910648753212	0.51148988690784	0.609008068071016	0.855560320854271	0.608714065116287	0.50038610964734
ZMAT3	-0.173274548722518	0.139417558837329	0.213924605294836	107.377819033288	-0.241889610200174	0.217015948482718	-1.1146167454114	0.265014691376223	0.648564644417534	-0.482626096640113	-0.501095068891066
PIK3CA	-0.271138744478598	0.132212538332013	0.0402884386420608	44.2614920315057	-0.442510024893536	0.257664531519347	-1.71738819574517	0.085908267015171	0.41677299519223	-0.886880810571714	-1.07552558256542
GNB4	0.0254330010167573	0.0407084981651106	0.532129236958407	145.41414468792	0.0270676842329264	0.0788665022916022	0.343208883954888	0.731441321719264	0.910569583435688	0.338189555655374	0.269002416122176
TTC14	-0.392652915171129	0.1134278022384	0.000536777023105766	59.5730995380225	-0.575753564202846	0.190558164303121	-3.02140591198703	0.00251603820850932	0.0951138686398598	-1.38882818706046	-1.45703787704564
FXR1	-0.596911388252874	0.137824851860806	1.48473041354266e-05	36.2206658325994	-0.868778472867435	0.235365655814766	-3.69118625170687	0.000223210610484102	0.0286064206973214	-2.23257344001867	-2.29604745172354
ATP11B	-0.151699978929553	0.0918637844582024	0.0986655320977148	51.0328019204643	-0.203376689348457	0.167354569976828	-1.21524431257908	0.224272924139013	0.607228373007962	-0.393506460265741	-0.390822159019129
DCUN1D1	-0.492198780127229	0.132544936162665	0.000204454172611122	24.3840721360351	-0.733114030014195	0.241561626771163	-3.03489440691957	0.00240619914245301	0.093077005587911	-1.80002949362616	-1.90760345555972
MCCC1	-0.110925263953987	0.114332045988031	0.331945446688648	40.3715004949155	-0.181849487897015	0.222900347792527	-0.815833127664198	0.414595583349676	0.756705179559211	-0.225075395045793	-0.329183958307481
MCF2L2	-0.649524723190826	0.526276388406015	0.217132348299404	22.5744039635077	-0.84650114523229	0.749320552548576	-1.12969161509475	0.258606191609624	0.64285611686691	-2.44990714924714	-2.23226143684411
B3GNT5	-0.0129157867024704	0.0970317887631582	0.894107321518362	107.333634248633	-0.00585076290836851	0.170329361654984	-0.0343497025499321	0.972598291328614	0.993097088956371	0.179779443670195	0.17474799774886
KLHL6	-0.109189232011046	0.0919550037740111	0.235061903070939	59.5282835819683	-0.155868797979825	0.163557822061259	-0.952988955315425	0.340595666739713	0.711686700359116	-0.217904242296333	-0.254794215481178
KLHL24	-0.737260886178991	0.267788712062804	0.00590259270245421	21.5774291593591	-0.829558065889362	0.390020508847725	-2.12696011381608	0.0334233973942712	0.286964076639345	-2.81232526545624	-2.18374881770184
YEATS2	0.141000863041628	0.214736452593162	0.511423448054241	32.3121597547933	0.240890819410705	0.335337820536574	0.7183526720167	0.472539860826536	0.791590912805588	0.815574084712297	0.881235889786194
PARL	-0.0406667333708054	0.0718761924851426	0.571537468144853	46.450795226684	-0.0707536949227403	0.148289029106511	-0.477133712109751	0.633266910083466	0.868961550265703	0.0651466004728719	-0.0110866523936568
ABCC5	0.222075046039229	0.266208732249958	0.404160414638459	33.9497866820006	0.33976717089211	0.40737307133773	0.834044257703103	0.404256044627925	0.747678896476407	1.1504730781769	1.16434562943319
EIF4G1	-0.00881349949738547	0.177173138954649	0.960325498408983	13.7305867136486	0.00113906165564489	0.315614083366733	0.00360903304280418	0.997120414506878	0.998120535283715	0.196725058230706	0.194761756173878
VPS8	-0.0532230417570362	0.0730327890421061	0.466151278043206	118.508661791092	-0.0626401902563042	0.121886002783791	-0.513924395136815	0.607304850866429	0.854852244237936	0.0132793489668753	0.0121445061121401
TRA2B	-0.223087975280305	0.0915686014970138	0.0148386451331469	87.8360597651483	-0.307357974235031	0.15961424132608	-1.92563001698026	0.0541505879038579	0.350175979037432	-0.6883940217479	-0.688548703853606
ETV5	0.235827883986412	0.0880501623810021	0.00739890449568954	100.9449981998	0.333094167110374	0.150615722992544	2.21154976713064	0.0269977895666406	0.265194822711687	1.20728292090981	1.14523901460562
EIF4A2	0.29284037551339	0.265332817490378	0.269735488161389	20.9646252807065	0.440017605974177	0.401878919975165	1.09490093683284	0.273560038592864	0.655119874082064	1.44278854454167	1.4513897421088
ST6GAL1	0.0815890064573258	0.0457484569788524	0.0745169170818935	1244.56877338611	0.13262391824376	0.076366832604983	1.73666909730005	0.0824455954040153	0.408730428631653	0.570157230242922	0.571238466312038
BCL6	0.250012470260429	0.139017116712341	0.0721089867210176	62.1012701090443	0.371607986965604	0.241323825047471	1.53987277009431	0.123591369397068	0.474612073156036	1.26587621769358	1.25551449856779
LPP	0.0736170182005932	0.0353471708504655	0.0372799567549146	473.842674384381	0.116619069681848	0.0631509833282438	1.8466706856438	0.0647948827443135	0.373356195027857	0.537226761573625	0.525412255680625
TPRG1	0.675042177713107	0.30241454578328	0.025603401450449	78.540573702666	0.898815961138738	0.468253645209605	1.91950659719136	0.0549202521845079	0.352252003085725	3.02157718137355	2.76505353466425
P3H2	0.196478677522196	0.107673632293847	0.0680370578478671	88.8842832847616	0.298233932754603	0.193433483792784	1.54179062955867	0.123124479868037	0.474612073156036	1.04474030683393	1.04542473419751
IL1RAP	-0.395282865352167	0.153622360584028	0.0100797447011024	82.186605345541	-0.584525377105543	0.243482670634422	-2.40068574729567	0.0163643831349938	0.214326172817898	-1.39969191255144	-1.48215395009958
CCDC50	-0.218260069834456	0.0731555767100011	0.00284966858523769	78.6833261322151	-0.296393455041586	0.13331366438331	-2.2232788845214	0.0261970004410639	0.261594009619827	-0.668451043421437	-0.657154319577658
MB21D2	0.031542771961055	0.299214391751742	0.916043631955032	28.5999677195	0.0399480222166392	0.452024641191589	0.088375762240155	0.929578024837152	0.978864217113677	0.363427628539872	0.305882307810129
OPA1	-0.0484428222890143	0.155754602652341	0.755785291556757	35.5916591361879	-0.0458839854327741	0.257581063454213	-0.178134156360179	0.858617618096717	0.957848598221005	0.0330253473746271	0.0601220529571354
ATP13A3	0.0500071189879498	0.0811914450957283	0.537949888739443	77.7565864767172	0.0849435263436446	0.144818064786487	0.586553386615691	0.557503696525341	0.834856380388313	0.439699642708316	0.434716607092273
LSG1	0.226185429168519	0.138909201240264	0.103461935195064	15.8062713758977	0.347831159451609	0.258993462068186	1.34301135122876	0.179268298296736	0.56084564796283	1.16745213515726	1.18743500993107
XXYLT1	0.311784502960703	0.135386198157357	0.0212829624525158	24.3281623903697	0.45967646953084	0.241810838926518	1.90097545491138	0.0573052276665349	0.358334588469917	1.52104242240509	1.50767838605547
ACAP2	0.0587699488351002	0.0374654388676036	0.116730833342565	237.077933089916	0.0863312741719215	0.0779211629438649	1.10793102810998	0.267891604145652	0.65082101846039	0.475896897952924	0.43869010450063
PPP1R2	-0.230672263795519	0.133693575635841	0.0844589562651562	23.6040745016109	-0.393516714978718	0.246760065168685	-1.5947341994326	0.110771686901345	0.454403966325899	-0.719722991044643	-0.935244483934502
TNK2	-0.0321610925673829	0.184507850617338	0.861623846232723	38.493454183442	-0.0606602603817018	0.290027603215804	-0.209153403707459	0.834328486349352	0.950307954093419	0.100281466326801	0.0178135809001941
SDHAP1	-0.0416269782321282	0.144882385193726	0.773870632418103	23.3248218340862	-0.0773437885316006	0.25513523593385	-0.303148203926069	0.761776919995023	0.923352332118082	0.061180047550025	-0.0299558729696671
TFRC	0.192926399631927	0.367616083273176	0.599719434197682	44.9435964519606	0.590686730910919	0.454817890797336	1.29873240007202	0.194035780845016	0.577210149441546	1.03006665554357	1.88279620173837
PCYT1A	0.200755561410585	0.0792392988509793	0.0112918363824061	34.9269257425413	0.29802685196497	0.15608193763218	1.90942562916726	0.0562072072008294	0.356465819649726	1.06240714054632	1.0448318058829
UBXN7	-0.0130678443157477	0.152679084442688	0.93179213216299	31.0859967724559	-0.00815050590513665	0.26545829348997	-0.0307035270888781	0.975505978279933	0.994305560079933	0.179151328285589	0.168163211484851
RNF168	0.113803752960099	0.156660227946812	0.467571044999897	24.7769107849102	0.186519365325021	0.260113612045318	0.717068837183824	0.473331623024446	0.791590912805588	0.70322901437444	0.725555709644015
PIGX	0.375634504853698	0.104957732307253	0.000345027396514205	31.9096145278713	0.563666367778645	0.192554743322356	2.92730450599708	0.00341913938032501	0.110080567028812	1.78479224480304	1.80542959327301
PAK2	0.0896187494250715	0.0508298544393986	0.0778815250629064	87.8084893940137	0.132063226941395	0.0969780022688844	1.36178539309597	0.173265622674385	0.55210405551377	0.603326270475582	0.569633055450323
SENP5	0.0185771179158038	0.0975194061695936	0.848919986271556	46.3162333935206	0.0426540317417493	0.176509347707738	0.241653103904589	0.80904897029688	0.941061622792875	0.309869463303803	0.313630345037011
DLG1	-0.0985574073141151	0.100367147894205	0.32611522144504	53.3540782852189	-0.110640178132378	0.177559625964564	-0.623115629644648	0.533208539534484	0.823239669640184	-0.173986594803055	-0.12529244283525
RUBCN	-0.329521895946649	0.106215480189548	0.00191964555364158	35.7318089357275	-0.47872194161031	0.193574141443373	-2.47306762174302	0.0133958793074229	0.190986964982973	-1.12804831839008	-1.17921009519363
FYTTD1	-0.112794704128081	0.132402061031953	0.394263776534216	18.2796487431003	-0.19599704258478	0.238408570372472	-0.822105691412723	0.411016746579687	0.754589244088535	-0.232797626827826	-0.369692234192317
LRCH3	0.000512418754176056	0.0614226386427001	0.99334372017856	68.6112701635365	0.00648190664332032	0.131435593305251	0.0493162200612316	0.960667293505986	0.988805650700262	0.235248303487133	0.21005976657548
IQCG	0.063872157186329	0.126957105554337	0.614893759712349	23.6755149671705	0.0798079941793973	0.21722623775092	0.367395739141365	0.713323849390811	0.901820625401608	0.49697295913659	0.420012189380802
ANKRD18DP	-0.4004595416406	0.333890060793714	0.230381989464715	13.1794925812734	-0.480672406107805	0.487423047267738	-0.98615034476155	0.324059341718374	0.700962004001619	-1.4210755838311	-1.18479480263685
ZNF595	-0.832959859074504	0.238866810329384	0.000488232146620426	13.5383833236598	-1.17613514316171	0.368739731401025	-3.18960785346615	0.00142465967456747	0.0789894641787963	-3.20763593666277	-3.17609273658767
ZNF718	-0.0212826982198789	0.192426437850358	0.911932170223053	40.4131838333289	-0.00197596084960502	0.298248396938012	-0.00662521867641659	0.994713878977251	0.997765886056953	0.145217636915135	0.185842604149729
ZNF141	0.00456936697231766	0.111191823651021	0.967220598159225	25.6076506802137	0.0111777536493696	0.212719041215931	0.0525470291022187	0.958092823264916	0.986766395891008	0.252006633013979	0.223505246747296
ZNF721	-0.213486854771083	0.214536305288106	0.319683601695873	28.7026329622629	-0.273382764007029	0.337205960586853	-0.810729334473361	0.417521123486097	0.757232028926986	-0.648733978614742	-0.591268486916085
PIGG	0.166539244752847	0.104258286768013	0.110182859834903	19.022884005544	0.286819816693932	0.20679810763224	1.38695571239945	0.1654552678282	0.543529813339511	0.921067325761117	1.01274303247792
PCGF3	0.00800151639029452	0.0959432689066989	0.933534750149161	28.6809257138226	0.00215382053537575	0.189784529842182	0.0113487676638702	0.990945187865651	0.997293620983591	0.266184060932489	0.197667285331667
PCGF3-AS1	0.376096728426786	0.0862113749414022	1.28587278230976e-05	44.3928994713691	0.549284027854639	0.16378897505883	3.35360806585027	0.000797652593588861	0.0590045203952734	1.78670158515849	1.76424906374906
GAK	0.0218710476442452	0.0627642652638284	0.727492215460449	102.979867832886	0.0422561394321189	0.108951686580152	0.387842912381467	0.698132286835337	0.895317427732802	0.323475937150487	0.312491071727476
ENSG00000251652	-0.196240473216824	0.252449288981397	0.436954596546153	16.2377879519383	-0.307764281570943	0.398610873503766	-0.772092037695092	0.440059917761652	0.772100591115471	-0.577493102544504	-0.68971207165959
MAEA	0.071988216014069	0.186715807855963	0.699830222219944	18.6658527362475	0.123821245608221	0.311994506912115	0.396869954005633	0.691463361773613	0.892730187645622	0.530498550537123	0.546034033495625
UVSSA	-0.194096492913586	0.158467130756697	0.220636432175652	21.0147118707407	-0.27879816027939	0.261093310203174	-1.06781043168987	0.285606031542856	0.666079725539414	-0.568636807987905	-0.606774231270351
NSD2	0.269839330498683	0.172851177777225	0.118498306237637	35.6443787789205	0.420272749435047	0.284891037234202	1.47520523465802	0.140157374555954	0.505280574897865	1.34777646376268	1.39485487699283
MXD4	-0.163652367791778	0.0955548427565625	0.0867762430883824	54.07261193176	-0.223949275020966	0.16924159997438	-1.32325193720024	0.185751609306632	0.567635566514699	-0.442879057700054	-0.449727036538854
RNF4	0.161771801610627	0.0805415296658858	0.0445847305501056	26.7071428534004	0.238536434041788	0.160710720690766	1.48425962509851	0.137740057065025	0.500964201716091	0.901374103446726	0.874494647630349
FAM193A	0.096353348255035	0.0404052706315761	0.0170943195801283	115.949819036611	0.152275801892348	0.0870709508756552	1.74887032197237	0.0803134376791599	0.405923042509075	0.631145365114	0.627507124893873
SH3BP2	0.164417703253252	0.0599117932926307	0.00606346382875819	50.9908682228028	0.263313210310389	0.121399359398318	2.1689835235987	0.0300839348220636	0.273440500477409	0.912303720794184	0.945437260030591
ADD1	-0.334254192681929	0.102681863167474	0.0011329625201303	47.599413851051	-0.451969507320423	0.180411591890194	-2.50521323261485	0.0122377590499498	0.182891579736649	-1.14759635889846	-1.10261063947688
HTT	0.128707301677597	0.10705993112233	0.229286583055545	73.3794927203442	0.192408076979935	0.182971841056429	1.05157206633012	0.292995929309972	0.67016714752862	0.764792181340777	0.742416683967006
RGS12	0.111252904642337	0.0692344134530753	0.108075908198514	118.245207696353	0.150231803959079	0.117211501789532	1.28171554553442	0.199942449618173	0.580269691744045	0.692692040673149	0.6216546059239
STX18	0.146710558863017	0.0815436253747583	0.0719923472885202	53.9885431039296	0.219531100708863	0.156798941146706	1.40008024992632	0.1614892885813	0.538703410851337	0.839159538340967	0.820077237489555
CYTL1	-0.0345407348646009	0.195638524062542	0.859858845922826	17.8200536878902	-0.0252638895454347	0.317828956268508	-0.0794889485276833	0.936643721596059	0.98059959265541	0.0904517057214096	0.119162965073099
STK32B	-0.046751543855716	0.140776087078215	0.739814794237052	75.702888519207	-0.079615183907128	0.222079058401851	-0.358499286155404	0.719969701997374	0.904789290727285	0.040011633563866	-0.0364594923262319
MAN2B2	0.0531740774188843	0.129277602179973	0.680840094805337	14.9888748511906	0.0851981035154769	0.247227004999822	0.344614875367431	0.7303839211852	0.910283216984655	0.452781627029954	0.435445530396558
KIAA0232	-0.0300572131707053	0.0816148248088175	0.712663500190358	62.7038138713259	-0.022453455363663	0.147318847634417	-0.15241400353187	0.878860412890138	0.959996493169872	0.108972113167351	0.127209998338136
TBC1D14	0.0628522798012768	0.100901239155706	0.533344389718114	274.307703033159	0.0778349342163145	0.165893725779803	0.469185521335676	0.638937033704502	0.870273083280698	0.492760077833532	0.414362785007691
SH3TC1	0.139917277621279	0.0807187824507834	0.0830260496309165	134.149806879008	0.212538848317186	0.136676260711437	1.55505313952008	0.119933414031695	0.47095041793466	0.811098040018534	0.800056527537225
SLC2A9	-0.0627810066489231	0.0993986637972595	0.52764295644131	67.3489435461039	-0.0912932660606271	0.161447909097464	-0.565465768934267	0.57175700107349	0.838905298463619	-0.0262024281354309	-0.0698970003705605
WDR1	0.0855302266409723	0.0847860237031996	0.313081390196019	23.4531656972755	0.14069472180252	0.17822838266688	0.789406937869642	0.429874202223197	0.764731646735741	0.5864375136047	0.59434735999621
ENSG00000287778	-0.0944679613481763	0.0887502215301082	0.287136178818229	59.9084564445125	-0.122938198551861	0.155642444476348	-0.789875788480969	0.429600312352333	0.764516960997911	-0.157094024478156	-0.16050500182402
ENSG00000249631	-0.255514851492705	0.341375330454021	0.45416672043001	13.884393707918	-0.468238610033334	0.516683300752776	-0.906239101111142	0.364809311126165	0.724392543780169	-0.82234206541866	-1.14919348122149
RAB28	0.0490815967370802	0.118426957682508	0.678547396223429	40.7786176453384	0.0810742136081543	0.213184899951064	0.38029998197229	0.703722748900962	0.897412858935804	0.435876520984666	0.423637718108758
BOD1L1	-0.0303368274832205	0.06550906056327	0.643297268556005	95.1007376247312	-0.0495689266928931	0.123783291761306	-0.400449252783468	0.688825653748401	0.891639798902623	0.107817090096413	0.0495710693787925
FBXL5	-0.261691742237858	0.140920577004872	0.0633089019862675	35.5428575412475	-0.372886605232256	0.237027257156502	-1.57318027346556	0.115677081659983	0.462286286576442	-0.847857394920702	-0.876174899431191
TAPT1	-0.0656453029159631	0.184457759019205	0.721928503093153	43.9521398330445	-0.0848268996284782	0.292329865223616	-0.290175277040511	0.77168214896705	0.9246758999443	-0.0380341839589152	-0.0513820441688034
TAPT1-AS1	-0.699683469883699	0.273443561930718	0.0105038476866443	41.8727204672042	-0.743793549574966	0.361273778732772	-2.05880856392054	0.0395125809584205	0.310012231104588	-2.65710151322101	-1.93818180879693
LAP3	-0.237675291603115	0.143902764874319	0.098608344787192	64.2979464485775	-0.363475998203054	0.231314040720452	-1.57135294109674	0.116100690367853	0.462897223852386	-0.748650904681936	-0.849229786003755
MED28-DT	0.00380731064119997	0.144329715181713	0.978954838954375	13.4372334364586	-0.0408545179160773	0.284424041225671	-0.143639467817216	0.88578517300027	0.962434702758971	0.248858751791887	0.0745227788929303
MED28	-0.501075521888296	0.191169405317903	0.00876446743361751	14.0034281181497	-0.733636969590673	0.33338498166829	-2.20056994145173	0.0277664834880203	0.267997587244142	-1.83669729305517	-1.90910077301864
LCORL	-0.0920118155910398	0.066287809310707	0.165117126502064	103.306816830018	-0.113326820375298	0.112030290130737	-1.01157303299891	0.311742245153341	0.688315842174855	-0.146948245495817	-0.132985026294509
DHX15	-0.0910720052597762	0.104821315844826	0.384939592294377	36.181478852685	-0.1019278841241	0.189447521291361	-0.53802701365166	0.590558399047226	0.846975147216391	-0.143066102964734	-0.100346788475468
CCDC149	0.0390796125286488	0.126736030793708	0.757812677247778	28.8672888766652	0.0525107312204419	0.215161186470851	0.24405299153505	0.807189779131631	0.939775314481297	0.394560601166497	0.341852741812201
PI4K2B	-0.130922929069153	0.259513021316224	0.613913825622429	14.7163951945749	-0.181605535394823	0.422405741427934	-0.429931503253032	0.667245468321574	0.88195180338015	-0.307681197177766	-0.328485456306274
ANAPC4	-0.336215308970291	0.141467077012187	0.0174714664712506	23.3144511543014	-0.483942070339036	0.260213759566993	-1.85978662751861	0.0629157200590614	0.370158783125496	-1.15569728383851	-1.19415673575197
RBPJ	-0.0366755060915259	0.15151739363051	0.808737733523136	135.642214238227	0.00214275586528292	0.230482363239888	0.00929683223983921	0.992582307944813	0.997765886056953	0.0816334517626187	0.197635604188276
STIM2	-0.227498328608405	0.129646416279393	0.079300390423857	44.4022544611335	-0.341899671547171	0.211567031711374	-1.61603473273473	0.106086803948547	0.45097613731401	-0.706612187331484	-0.787450926543774
ARAP2	-0.176284224197272	0.238403876442643	0.459642758842459	35.2383611418967	-0.244927061706844	0.379282219415001	-0.645764681731234	0.51843176408845	0.815191395297943	-0.495058380875156	-0.509792114163872
C4orf19	-0.163298685568865	0.161764332980214	0.312742038829786	36.439937205382	-0.261284250818684	0.269487889586756	-0.969558413995331	0.332266650154236	0.706486016239671	-0.441418076952789	-0.556627171095362
RELL1	0.183580632345797	0.126372591866837	0.1463088954605	24.4426464792873	0.271116705001081	0.214635454176551	1.26314967879477	0.206535393283609	0.586960755329716	0.991461418443963	0.96778077612032
TBC1D1	0.129659676260421	0.0626983223556889	0.038640704558931	212.361511387562	0.185670536375561	0.106789810884247	1.73865404234882	0.0820956344379421	0.408378518195291	0.76872622393481	0.723125282759469
KLF3	0.18810321012465	0.0813451260524435	0.0207551490853692	61.2087794383241	0.273717436213997	0.144084408615847	1.8997019791626	0.0574722404663939	0.358334588469917	1.01014315768576	0.975227373062349
TLR10	-0.0864414912536402	0.126347419355755	0.493875932474132	27.7416903337983	-0.133429145335761	0.228898373841761	-0.582918712336514	0.559948023114844	0.834856380388313	-0.123938503739657	-0.190543420193442
TLR1	-0.308657740786562	0.0668921954595608	3.94505176193272e-06	84.1641539842417	-0.459968995166956	0.124719111452284	-3.68803938555105	0.000225988676037827	0.0286064206973214	-1.04186324313858	-1.12551533698655
TLR6	0.022768314098386	0.0905980909281887	0.8015735238886	36.451262669213	0.0365179738663866	0.160839777097134	0.227045663239963	0.820388235072594	0.945068073474603	0.327182340610269	0.296061151579468
FAM114A1	0.106579422454887	0.095325599003374	0.263542787779312	36.1098357703187	0.16339605859709	0.17168296408058	0.95173134662563	0.341233247558856	0.711686700359116	0.673386949672748	0.659347427790561
TMEM156	-0.00753503282354125	0.0884894128885462	0.932140709050348	140.444942260727	-0.0167621690908456	0.147944948717793	-0.113300043266902	0.909792682940106	0.973068754479473	0.202006113018037	0.14350569039001
KLHL5	0.026112661532764	0.0502323306307118	0.603176668453678	167.052847259174	0.0547268437037451	0.091484707526999	0.598207560401219	0.549701447395676	0.832461230490978	0.340997078522611	0.348198071294695
ENSG00000249207	-0.204943196502233	0.128120276704917	0.109683880004779	14.7457366907139	-0.296994636924317	0.256289698214865	-1.15882393632274	0.246527958586976	0.632085223478413	-0.613442071265787	-0.658875665923377
RFC1	-0.195951947369137	0.210146475275824	0.351101885118723	24.5346299523961	-0.275717930650195	0.344380122696759	-0.800620919962261	0.423351135989608	0.759710838942074	-0.576301267950477	-0.597954700661577
SMIM14	-0.693927086391254	0.266376859532134	0.00918587916654076	21.8621991308407	-0.615417704245228	0.373107753195421	-1.64943692264388	0.0990581557036089	0.436275548950581	-2.63332320345163	-1.57060703885712
UBE2K	-0.00187983365803124	0.0585399377337729	0.974382744934596	150.901114229661	0.0138559069916686	0.107061148366581	0.129420496632686	0.897024930102648	0.966563247940448	0.225366453367408	0.231173524187889
PDS5A	-0.0335651118257338	0.0525471773310492	0.522978122204068	132.99241303817	-0.0322101661272237	0.0982496479053882	-0.327840015856762	0.74303262959989	0.91526359459478	0.0944817823948574	0.0992738963006113
N4BP2	0.157943038658902	0.126863042245518	0.213135948538508	22.7597863374283	0.285638643260382	0.222921557121046	1.28134150393217	0.200073740849878	0.580269691744045	0.885558355309184	1.00936101343858
RHOH	-0.275150129414913	0.135035469616646	0.0415885760077409	33.2399238548991	-0.361510966050852	0.236461401711033	-1.52883711013706	0.126304830071612	0.478195069846239	-0.903450928553794	-0.843603367424663
RBM47	0.063306540953966	0.0421685717907943	0.133284949052135	402.184334194085	0.0990007939263473	0.0772787762885768	1.28108645971121	0.200163299252983	0.580269691744045	0.49463652724296	0.474966366573291
SLC30A9	0.0545604628491865	0.166613734922232	0.743314866762416	24.7210550112573	0.0981201244403975	0.278320184533091	0.352544047802366	0.724430290712767	0.906900940957528	0.45850846963256	0.472444771620131
ATP10D	-0.0998652501214523	0.0564859478567861	0.0770665439392055	67.6190651585718	-0.10907634112428	0.112389721928699	-0.970518827277449	0.331787944993844	0.706470312932314	-0.179388995710384	-0.120814754474184
TEC	0.0671504584609297	0.142242405961483	0.636866358319218	17.7735330633482	0.169042054737825	0.275572988174898	0.613420262477029	0.539598491563213	0.829013200803666	0.510514875398268	0.675513441943622
SLAIN2	-0.0920764273665144	0.077256331327817	0.233327838954466	32.4535050865886	-0.0947013134525373	0.162186247531672	-0.583904707666682	0.559284425723391	0.834856380388313	-0.147215142031463	-0.0796551619063829
FRYL	-0.231341096717457	0.0578946749682598	6.44500409131379e-05	111.839596434518	-0.331652873333024	0.106796697017862	-3.10546002445707	0.00189983299029386	0.0846443448354141	-0.722485787585679	-0.758111571570022
OCIAD1	-0.597693453268884	0.184509254399976	0.00119794722150242	15.93152394145	-0.887484056897363	0.320776927740846	-2.76667048078457	0.00566319657810121	0.134520877067961	-2.23580397256309	-2.34960659852978
DCUN1D4	-0.21808325817275	0.178331638259916	0.221364296036243	15.0953019881259	-0.327741672962333	0.317957254191097	-1.03077274898517	0.302647400290688	0.679473852906271	-0.667720674698017	-0.746912746956617
SCFD2	0.0874602962548968	0.0855482513139625	0.306615046630728	120.294257070141	0.139998761485287	0.144940789543965	0.965903124481197	0.33409265875374	0.707306901646655	0.594410191800409	0.592354637355615
FIP1L1	-0.317448231955223	0.111614526150505	0.00445303575945993	41.4430962362706	-0.46469541049863	0.190081852139719	-2.44471213462849	0.0144967798620123	0.196573183455004	-1.07817476100526	-1.13904834254315
CHIC2	-0.168704945963226	0.0750954350305504	0.0246694000873719	46.565409913709	-0.23750463080612	0.135447688781586	-1.75347865247893	0.0795198806895188	0.404176530591681	-0.463750107909332	-0.48853968677989
TMEM165	-0.365426807699285	0.0964583196869764	0.000151594605253	85.4319612283122	-0.503835516983505	0.164387566183772	-3.06492473050095	0.00217724784335025	0.0908795123885134	-1.27636333510445	-1.25111705453211
CLOCK	-0.299315913168802	0.105659092136423	0.004613563849446	41.2768756902739	-0.452952342257475	0.1831222550046	-2.47349696652707	0.0133797939992106	0.190986964982973	-1.00327427991214	-1.10542476175158
EXOC1	-0.218047847694502	0.149527312250734	0.144772301412595	35.6990692228492	-0.306892991467087	0.250778700595775	-1.22376019469756	0.221042704447965	0.605048324298051	-0.667574402073552	-0.687217332414421
CEP135	0.125878766852806	0.0912642009582923	0.167808846585648	25.7990493971285	0.150870960521127	0.158482459531194	0.951972609255418	0.341110873349075	0.711686700359116	0.753108147894147	0.623484684048384
REST	-0.00367651707172857	0.11845028382074	0.975238849780714	14.0373144060268	-0.00124099373925321	0.230563716762382	-0.00538243291997313	0.995705460609492	0.997765886056953	0.217944763199533	0.187947013790086
POLR2B	-0.00297878975501005	0.0913628656909704	0.973990424661381	31.6156254871739	0.0292528145889371	0.173696376271303	0.16841349956113	0.866257988673502	0.958718114657347	0.220826915907612	0.275259035393784
LINC02232	-0.197221267892832	0.0951561909638225	0.0382089861175485	271.954153172652	-0.267492766572747	0.158234146584201	-1.6904869925178	0.090934824687806	0.423020218381464	-0.581544542073659	-0.57440383105897
CENPC	-0.345597467655852	0.262163974687336	0.187420217749518	17.0863810400877	-0.482201390026887	0.382499768318167	-1.26065799241423	0.207432094914683	0.588451480172977	-1.19445284552468	-1.18917269717655
UBA6	0.180020781412211	0.114545766834322	0.116042021012499	38.385161735189	0.262259865301522	0.201212864231893	1.30339511990284	0.192439901729986	0.577065350244006	0.97675648463566	0.942421248347809
YTHDC1	-0.124373732072884	0.114373844572187	0.276846114934627	37.2079486656956	-0.160239883061218	0.199807152105604	-0.801972709047607	0.422568745025193	0.759710838942074	-0.280627955307701	-0.267309814416893
RUFY3	-0.111336358893946	0.117565561025186	0.343631095971327	64.4747853327542	-0.142696238596342	0.195043447432135	-0.731612573890708	0.464405071406483	0.789567736394667	-0.226773534657198	-0.217077614881853
MOB1B	0.0975546347313253	0.0423978441373803	0.0213953704348258	129.283412411073	0.159751601121704	0.0935661756739942	1.70736486738878	0.0877542561582416	0.420488610353066	0.63610760607527	0.648912360238487
ANKRD17	-0.0709237726722406	0.0460376325851516	0.12342371149258	202.338914511938	-0.0847103287271373	0.0936930632260997	-0.904125938573645	0.365928625772316	0.725748745073076	-0.0598383408810144	-0.0510482701466578
RCHY1	-0.0288416854293364	0.130480268289123	0.825059336779179	18.7209940274197	-0.00883396566003833	0.241173714728565	-0.0366290566531296	0.970780775211944	0.992430119572156	0.113993181552644	0.166206281335524
USO1	-0.0695829681248992	0.0941838006170769	0.460028605103527	47.8201068993532	-0.0996876230589471	0.163015850907656	-0.611521042302919	0.540854692165717	0.829144366791684	-0.0542997825294528	-0.0939323150711159
NAAA	-0.0222055279908856	0.124455357633279	0.858391862168951	16.986818557971	-0.0442244621893491	0.247329284188048	-0.178808030494782	0.858088439486146	0.957696558496056	0.141405637212857	0.0648737168923945
SDAD1	-0.148781386532815	0.190517651350296	0.434842317050587	17.8576550746869	-0.208152799199515	0.327332711502534	-0.635905889894247	0.524837763493175	0.817519200859284	-0.38145041949096	-0.404497453426739
NUP54	-0.25996553934182	0.148305168309329	0.0796175416106526	14.4748956076666	-0.339416880019398	0.262891281023512	-1.29109219103026	0.196671711557402	0.579102713603475	-0.840726843726424	-0.780342022822161
SCARB2	0.0198775761043153	0.156055970222824	0.898643871473922	33.3934045986298	0.0431669755664502	0.270042222021874	0.159852689861786	0.872997117189815	0.959250965583734	0.315241360031867	0.315099041954817
CCNI	-0.0612054922789919	0.16271860050608	0.706810452429425	35.996771369823	-0.0581185950816035	0.2650740174752	-0.219254212974838	0.826452026842958	0.947391595209363	-0.0196943369383284	0.0250910561569136
CCNG2	0.0652540905254122	0.23079259109911	0.777376837752952	14.5433736269751	0.0923296690594836	0.376358010466569	0.245324043840659	0.806205536176514	0.939607837437986	0.502681411163888	0.455865131587233
CNOT6L	-0.222370860352112	0.0763434393958094	0.00358238647943183	50.8573074533244	-0.373684124789079	0.146652731958651	-2.54808839766067	0.0108315020836641	0.178764557579725	-0.685431783230403	-0.878458413645792
MRPL1	0.163257687449358	0.120694634516965	0.176167232394024	27.9017224543984	0.258290751691714	0.211740452023339	1.21984603897627	0.22252324489448	0.605447651048775	0.907511959585334	0.93105660246569
LINC01094	0.0403121930184773	0.0864622986603942	0.641043630563753	101.310955957785	0.0792318260003562	0.134588082498365	0.588698676209452	0.556063426091222	0.834460704264269	0.399652110573627	0.418362464034778
BMP2K	0.0463536467641679	0.0663053198451793	0.484493330433633	636.848085232595	0.0594495502502667	0.104850627374636	0.566992794786535	0.570719076893525	0.838855227853394	0.424607980663055	0.3617204575962
PAQR3	-0.0214036840421442	0.336662255524385	0.949307737082372	13.8848212584898	-0.00448681381164293	0.52622560119434	-0.00852640730792934	0.993196993679317	0.997765886056953	0.144717872025722	0.178653352951396
RASGEF1B	-0.774878826670248	0.236840852295217	0.00106892394537586	15.3723507974066	-1.14706249073479	0.39185178880407	-2.927286600466	0.00341933625039396	0.110080567028812	-2.96771641391969	-3.09284986874195
HNRNPD	-0.151894629882059	0.0772890109920489	0.0493817158269531	70.5640467271709	-0.2157028925808	0.13483662798583	-1.59973514469279	0.109657351793136	0.45268373163909	-0.394310519038345	-0.426115413024366
HNRNPDL	-0.134602847430326	0.183047204764887	0.462129406658807	45.0325771591886	-0.184388302041518	0.28427319501358	-0.648630631645413	0.516577151367583	0.815143946434428	-0.322882102196138	-0.336453269934515
SEC31A	0.0462737341163298	0.0679208882380824	0.495688827660934	63.4503174721441	0.0694805394016015	0.130524042066204	0.532319856952941	0.594504481585944	0.847835771109992	0.424277879706912	0.390441892848291
PLAC8	0.171528979909593	0.390646365730578	0.66059620007744	21.2069008029709	0.266377990018339	0.550888474115236	0.483542500042608	0.62871059069573	0.867800253188031	0.941678785782841	0.954212553335747
COQ2	-0.132941484573102	0.119680964178449	0.266654915704297	15.737314870545	-0.216680477587952	0.231516583192252	-0.935917741184094	0.349315542003038	0.715355485695055	-0.316019390441395	-0.428914503329694
HPSE	-0.108368242805249	0.218426060041446	0.619801009572519	23.0204434309199	-0.18219412593908	0.341603763264515	-0.533349293924498	0.593791810805298	0.847303727743334	-0.214512922784983	-0.330170750244074
HELQ	-0.315354914622247	0.129023305769279	0.0145185768410583	21.5050585100729	-0.499596019139324	0.231667040084402	-2.1565261029679	0.03104260778133	0.276030256822571	-1.06952774364541	-1.23897822544995
WDFY3	0.0224757360112603	0.0343789712544672	0.513263821112728	330.749445965195	0.0311579586142625	0.0761647825096436	0.409086162759245	0.68247643053424	0.889856205432148	0.325973767137612	0.280713978066314
ARHGAP24	-0.0181982468066882	0.0488877346784271	0.709709956911264	1309.83491185599	-0.0182972403188466	0.0851115221665692	-0.214979592105493	0.829783229710109	0.948603189601822	0.157958803529156	0.139110366238303
AFF1	-0.0163328152421966	0.0515448000820382	0.7513449781514	278.65455466588	-0.0138881445816276	0.0917101106927918	-0.151435261354658	0.879632375654394	0.959996493169872	0.165664476657479	0.151734799963262
KLHL8	-0.187241041026058	0.0785081055840063	0.0170795889922003	45.6389699926411	-0.230479398750153	0.15798455510507	-1.45887298031678	0.144600071127636	0.511260118642093	-0.54031849688083	-0.468424547127931
HSD17B11	-0.0625102592380867	0.0910589855271445	0.492409870732828	40.2166336382263	-0.0665978296754509	0.168660185331197	-0.394863965936436	0.692943284571653	0.892795286384411	-0.0250840322167827	0.000812713941572186
SPP1	0.377911476871811	0.215292710469148	0.0792015094191699	821.293324163214	0.517506602661028	0.346707739948856	1.49263065986749	0.13553389313226	0.498150163106268	1.79419789785829	1.67326169985035
PKD2	-0.008218008098335	0.145031915731194	0.954813293223019	99.8851854018978	0.00426374067666881	0.233259618879643	0.0182789489974637	0.985416320928161	0.996398671009427	0.199184897636855	0.203708557414707
HERC3	-0.0519280654199006	0.0661740243280613	0.43261788638602	87.9928409402995	-0.0653994720268457	0.11894664659997	-0.549821906680486	0.582441531577813	0.844234220764105	0.0186286014148466	0.00424393603682133
FAM13A-AS1	-0.282666991271355	0.146182912507085	0.0531558365030843	14.8503965200368	-0.422167039084202	0.25578266245571	-1.65049122184855	0.0988425072458466	0.435710345544854	-0.934501373672794	-1.01727811155911
FAM13A	-0.397370648776165	0.0972622383775139	4.39707560814254e-05	173.634284488495	-0.557054231894174	0.155879569504137	-3.57361926047268	0.000352080772887859	0.0381103551058736	-1.40831607059309	-1.4034966306084
GPRIN3	0.15721363317494	0.0816480812678046	0.0541664491473245	118.39683821168	0.232729103559465	0.139318298305953	1.67048482783199	0.0948234787890479	0.428207383852804	0.882545347303741	0.857866689617519
SNCA	0.0259070001826832	0.176039252423636	0.883000962524609	98.1365814069538	0.0587741653979881	0.266506422000978	0.220535643969482	0.825454015751951	0.946682495656685	0.340147538304134	0.359786648077287
MMRN1	-0.429608533891566	0.295358253961352	0.145798397362962	15.0589806425669	-0.615561626924963	0.438744751716464	-1.40300624569696	0.160614976495274	0.537332218199268	-1.54148343506588	-1.57101912841927
GRID2	-0.295735790985578	0.204308180708969	0.147757348207687	793.290951582341	-0.38450983771651	0.292075321719634	-1.3164749265794	0.188014688636655	0.57241811854601	-0.988485610186326	-0.909455358036024
SMARCAD1	-0.0195083678584984	0.105428052013848	0.853197951109265	26.0371424110996	0.00300074699110299	0.208038957907648	0.0144239666516455	0.98849173875502	0.996538817965805	0.152546991712551	0.200092264862048
HPGDS	-0.146157290840892	0.155435873925906	0.347060603113612	44.9843859145305	-0.216465956633131	0.253433552858822	-0.854132983542695	0.393031310280155	0.739785031878705	-0.37061087756174	-0.428300271809636
PDLIM5	0.0521358058359155	0.0934060855626432	0.576733194315429	38.9184339181704	0.112449270908052	0.16943014276347	0.663691059182045	0.50688806293024	0.81199980021261	0.448492763482733	0.513472993890088
UNC5C	1.3311238944107	2.87284679626628	0.643115923786579	19.9588658320985	2.06961051181833	1.80074136835794	1.14931024975872	0.250428073135217	0.635527811627731	5.73170139636624	6.11735502492865
STPG2	-0.786662353138561	0.282469624673911	0.00535368124234687	28.2025706316818	-1.01236635289069	0.399407763263529	-2.53466869201221	0.0112553720091683	0.180592624841639	-3.0163914792462	-2.70717839173898
RAP1GDS1	-0.162742472383517	0.0749874653122762	0.0299869773998863	69.4911203198972	-0.21007223383464	0.133067310847879	-1.57869150955333	0.114406833235462	0.461199794041344	-0.439120486905778	-0.409993313980633
EIF4E	0.154976995951033	0.106892860466728	0.147104574396008	35.8515428223733	0.234998009248877	0.183476584925582	1.28080653639914	0.200261627600602	0.580269691744045	0.873306308101161	0.864363180329292
METAP1	0.0905643848989789	0.150111270391785	0.546299139246834	17.0656136771177	0.171062241209853	0.272713689144592	0.627259459348797	0.530489173199224	0.820818906748567	0.607232475344836	0.68129778225923
DAPP1	-0.0164966665189612	0.108129979874605	0.878742668764354	20.5820783265014	-0.0346292472026757	0.203411414193641	-0.170242399326273	0.86481950853106	0.958718114657347	0.164987644333828	0.0923474128372223
DNAJB14	-0.114204297003652	0.137581514456262	0.406490950927313	37.0958982952945	-0.128820125023353	0.235585413541951	-0.546808578199236	0.584510249089599	0.845686091204167	-0.238620334103674	-0.17734654833153
PPP3CA	0.0309124160954774	0.0739398617453013	0.675892199728984	131.873158878472	0.0572204258541485	0.134348385264108	0.425910782192597	0.670172857907838	0.884000912761753	0.360823771959378	0.355337871487685
NFKB1	0.0173419941553133	0.0636483147494284	0.785263822175316	68.9151725653656	-0.0032897411813564	0.138481441961138	-0.0237558270246753	0.981047375023247	0.994803170364967	0.304767448224542	0.182080895691611
MANBA	-0.0165384204425438	0.0437137697040018	0.705182234350592	189.155072799572	-0.0314700864109726	0.0869446906851618	-0.361955240313982	0.717385478796476	0.903131546782932	0.164815168380769	0.101392944714582
UBE2D3	-0.138143803744119	0.0665214654597047	0.0378310942016871	102.838429976294	-0.186618963490345	0.114657364245339	-1.62762300283675	0.103604848542432	0.446905681686286	-0.337508986631427	-0.342840257040697
TET2	-0.0120351426175151	0.0412070659671111	0.770236909858888	139.620151265834	-0.0145510176908021	0.0785244349691917	-0.185305601963402	0.852989344393014	0.957032636063209	0.183417183906946	0.149836814949194
PPA2	-0.393526970653154	0.141772444632591	0.00550720213792315	46.9325483569048	-0.576775643488523	0.243461305722805	-2.36906493940033	0.0178331219777748	0.222468196672741	-1.39243871127839	-1.45996436650577
GSTCD	-0.0204991022610558	0.188576310963253	0.913436836075549	17.5166663052002	0.0542810681075549	0.323706527187938	0.167686047541575	0.866830273208841	0.958718114657347	0.148454493435793	0.346921695183648
TBCK	-0.416126727802147	0.113391301956579	0.000242712444810396	87.177922619485	-0.607659782626288	0.186698413619652	-3.25476671625197	0.00113485542908667	0.0691029960685748	-1.48579316323711	-1.54839401079901
AIMP1	-0.601379228167426	0.297427700170065	0.043183153790845	14.4293181883726	-0.728788576619198	0.421095689909764	-1.73069588239046	0.0835060200470193	0.410044306813693	-2.2510290696041	-1.8952185124852
SEC24B	0.0293674996576611	0.0682840129668679	0.667138392253169	75.5124743295147	0.079502584237579	0.127070552438665	0.625657028413045	0.531539924494648	0.821934993253267	0.354442073854238	0.419137718106141
MCUB	0.111320990176076	0.151688482374798	0.463022493299404	23.5134413042196	0.220191510836409	0.242220957896401	0.909052266776132	0.363322537135362	0.722740270695875	0.692973286513386	0.821968170321003
ALPK1	-0.0995107459977632	0.0555455684021953	0.0732106117051441	169.204099995132	-0.149577980202629	0.101049743659021	-1.48024106530503	0.138808924897725	0.502464108617863	-0.177924619878116	-0.236781902563222
LARP7	-0.210686972394514	0.108134296573975	0.0513692107557637	31.3458658866021	-0.272999665093768	0.197031540054713	-1.38556327082435	0.165880300077544	0.54406265994989	-0.637168301909	-0.590171571101865
ANK2	0.463539133209351	0.426944889019814	0.277606488122142	35.7601283279256	0.675769026970956	0.703787105519784	0.960189554015578	0.336959823223108	0.708641135107777	2.14790625309417	2.12640982951928
CAMK2D	0.00186617290812514	0.0798754935526246	0.981360301713375	200.496263909905	0.0238103156818469	0.133556808820856	0.178278560951426	0.858504214975523	0.957848598221005	0.24084035371562	0.259675688865215
SEC24D	0.209407307569049	0.0876396347448118	0.0168753070468611	54.3237867436676	0.283250989880828	0.154682763351285	1.83117358226633	0.0670746384699627	0.377715646618405	1.09814553436111	1.00252451596952
USP53	-0.330888718981835	0.15084343327079	0.0282648635329608	222.918023996506	-0.468557722864549	0.239679790432172	-1.9549321284856	0.050591081777718	0.339770522302575	-1.13369435319183	-1.15010718757503
MAD2L1-DT	-0.438323836798669	0.3653598903988	0.230254196880573	13.1838880272821	-0.645523160327119	0.557042605085558	-1.15883983457239	0.246521476957143	0.632085223478413	-1.57748436734063	-1.65680710293312
ANXA5	-0.0102997911551697	0.0862051855076882	0.904895124733362	24.8102122542485	-0.0520747995905187	0.180189175415125	-0.289000709784854	0.772580834392724	0.9246758999443	0.190585525745975	0.0423960774519446
BLTP1	-0.175403497870661	0.0771751374285356	0.0230383557295162	106.928316266114	-0.248538696081103	0.135330760125182	-1.83652774765473	0.0662796421756425	0.3769053966134	-0.491420300916851	-0.520133200299003
SPATA5	0.018484674711117	0.0731250968066433	0.800437032125946	98.4662288394946	0.028982670203707	0.12417258167061	0.23340635922823	0.815445875584709	0.943006933758447	0.309487601469893	0.27448553894672
MFSD8	-0.198086374428322	0.123769333457565	0.109499247853828	14.6631430234972	-0.353470360668632	0.248254803250127	-1.42382083263258	0.154498343521901	0.525884539000195	-0.585118100230684	-0.820580939288319
ABHD18	-0.0131360447651176	0.0748785552101958	0.860740722039717	41.0744912745846	0.0224501490817217	0.140330638025311	0.159980382029421	0.872896528037246	0.959250965583734	0.178869607755041	0.255781163973584
LINC02615	-0.876317186573415	0.300384634554024	0.00353056808428288	14.6803131465087	-1.14300833844282	0.397907104102196	-2.87255072015316	0.00407172713079065	0.114790499336979	-3.38673518628617	-3.08124173411045
SCLT1	-0.260333691279079	0.0988011354457685	0.00841556011528527	96.9280431921217	-0.383739633917086	0.15972070457386	-2.40256662366295	0.0162804686467887	0.214326172817898	-0.842247595569629	-0.907250056223577
ELF2	-0.0564741922965263	0.0683934724243086	0.408960171353324	125.892902885018	-0.0611713019019381	0.130345997222587	-0.469299427718352	0.63885562425908	0.870273083280698	-0.000150413788912639	0.0163503307946304
NAA15	-0.114844619729924	0.0704944828144205	0.103285672907411	58.9648440004888	-0.141015113868026	0.136003699410033	-1.036847633408	0.29980687225947	0.677552668738567	-0.241265361516744	-0.212264100052303
RAB33B-AS1	-0.00819960527187333	0.111829366653055	0.941549512129844	63.7539329325755	-0.0038284779133239	0.184967098916322	-0.0206981562437538	0.983486439810268	0.9949373988471	0.199260915523573	0.180538346703501
SETD7	-0.171195065349851	0.174112776158337	0.325488147333949	15.0117274407	-0.259203836458501	0.301911399387937	-0.858542728045325	0.390592847283276	0.738882615447902	-0.474036224221011	-0.550670382044748
MGST2	-0.00286769022388318	0.0642830510821175	0.964417882648605	67.8536991020347	0.0161668834136304	0.119455963198643	0.13533760040716	0.892344957715455	0.964970345065865	0.221285842778942	0.237790474786789
TBC1D9	-0.20828634641894	0.0569291896108675	0.000253506204103035	96.0023724080852	-0.326850274619399	0.119921411124452	-2.72553726273451	0.00641969296368667	0.143360315213204	-0.627251862505243	-0.74436043238383
RNF150	-0.338753558552127	0.199820310300061	0.0900202456223718	149.538791944568	-0.47574704405024	0.297408663279955	-1.5996408403289	0.109678282876084	0.45268373163909	-1.16618221502979	-1.17069215879034
ZNF330	-0.160070973892757	0.152512410558664	0.293920310194274	17.404708502315	-0.288815465651337	0.281850555736421	-1.02471135775027	0.305499402336245	0.68214513405648	-0.428085134805786	-0.635456486160691
IL15	0.200646202201688	0.277266962364112	0.469276284962009	28.8476012392254	0.291014552844247	0.419748957924389	0.693306194929658	0.488117416177127	0.801482693887419	1.06195540254993	1.02475369672281
GAB1	-0.407145712479894	0.153890369487193	0.00815252710964955	74.6737636223049	-0.562976184417996	0.245404379754631	-2.29407553761221	0.0217861602145072	0.244087588596484	-1.44869463346468	-1.42045278253049
SMARCA5	-0.473044688679602	0.281219223465232	0.0925454291384449	15.8540160289963	-0.679954866802748	0.426038915678495	-1.59599238891094	0.110490492633894	0.454157790974571	-1.72090830227565	-1.75539439210661
ANAPC10	-0.313784217068987	0.129473590340182	0.0153701285012824	23.4171215371666	-0.444239862379839	0.236532227161142	-1.87813672458761	0.0603624635286843	0.364160267059156	-1.06303954962143	-1.08047857519755
ABCE1	-0.073481384168238	0.16395154633913	0.65401634050433	19.5774172969733	-0.0668346019676081	0.282335959846616	-0.236720118839687	0.812873925932039	0.942435151115444	-0.0704032517319613	0.000134770823890902
OTUD4	-0.33569258262144	0.149987148036271	0.0252117760185749	23.5963327579776	-0.473365252077269	0.259340807688303	-1.8252632753662	0.0679613092772169	0.37933661442205	-1.15353802028981	-1.16387244411379
SLC10A7	0.0445274960782578	0.0939409166713367	0.63550369075312	49.2356593270729	0.0756383911913582	0.159438102446497	0.474405992236018	0.635210420790645	0.869735603593288	0.41706456790188	0.408073488177844
PRMT9	-0.262202984445376	0.171836918886914	0.127039075957873	14.9699558678345	-0.352012231858146	0.301773112389156	-1.16647977373214	0.243420521634689	0.63060120632213	-0.849969220095919	-0.816405922090337
NR3C2	-0.262914960099533	0.191858111492592	0.170574099175055	28.5115097043437	-0.3658281845909	0.314888918129273	-1.16176900338142	0.245329308002977	0.630799961542356	-0.852910229442327	-0.855964731881986
LRBA	-0.102711139946034	0.0495180869792971	0.0380593830717655	140.437534154693	-0.131888984838282	0.0897309377330112	-1.4698273323601	0.141608524552758	0.508527071900177	-0.191144718710291	-0.186133524086607
RPS3A	-0.696852068639793	0.354950997372096	0.0496189242047753	13.8420561268333	-1.00602772203454	0.556827870642779	-1.80671222665852	0.0708071603250792	0.387846026368985	-2.64540563924955	-2.68902917704287
FBXW7	0.0187284113484819	0.0727997549861068	0.796978637375095	102.611452432762	0.0409467184631266	0.135056686961479	0.303181718612759	0.761751380198034	0.923352332118082	0.310494422032319	0.308741845304114
ARFIP1	0.00817666715058975	0.0878996718418174	0.925885506209274	68.459078658592	0.0322314397073591	0.152518694328604	0.211327797220162	0.832631493648657	0.949777629193112	0.266907568850283	0.283787644804914
TMEM131L	-0.192198513716204	0.0998199428438548	0.0541728290688792	98.8278526729769	-0.269183465044707	0.170351203714678	-1.58016767228462	0.114068472998635	0.461199794041344	-0.560796687997566	-0.579244758106202
ENSG00000287216	-0.222706091272461	0.173814763486664	0.200093898691343	41.343767665392	-0.310333193321841	0.274613372838019	-1.130073128321	0.258445411591879	0.64285611686691	-0.686816545847206	-0.697067560874921
ENSG00000290441	-0.333181909990692	0.249214529623292	0.181246104278503	235.138513970935	-0.458515020654861	0.392317557376049	-1.16873438884959	0.242510662187528	0.629619253025893	-1.14316700320559	-1.12135221466857
TLR2	-0.11241613597113	0.117499953577207	0.338701810027565	296.355938512591	-0.155757022037676	0.182780418835846	-0.852153764772584	0.394128754457051	0.739878950944076	-0.231233847952319	-0.254474170724201
GUCY1A1	0.110680852724824	0.266694360890071	0.678134511219917	22.8383961766237	0.441299868877853	0.361575419657044	1.22049189432298	0.222278460436621	0.605447651048775	0.690329024429243	1.4550612076451
PDGFC	-0.173678777859298	0.130005670704974	0.181571394373602	82.7132061442272	-0.236291736605716	0.204041065964891	-1.15805970473794	0.246839672491544	0.632085223478413	-0.484295875181584	-0.485066842604805
GASK1B	0.335685665757561	0.324867501742186	0.301463417529027	31.1690748006073	0.47788269836874	0.482483532853421	0.990464266298434	0.321947246764555	0.699397806423653	1.61977268483077	1.55980774387488
GASK1B-AS1	-0.238835898888566	0.441611840931699	0.588626375381667	15.5840574832975	-0.313307349905024	0.658378513288873	-0.475877240191094	0.634161837727172	0.869272981301837	-0.753445109166447	-0.705583375660954
ENSG00000250604	0.0732986536323013	0.13998004685553	0.600531430160399	93.3992370764136	0.0990188900603828	0.227339832345195	0.43555451343006	0.663159979187506	0.880570507418855	0.535911670017551	0.475018180699911
FNIP2	-0.08740858802727	0.0809238971497572	0.280082869318383	127.107491909299	-0.12097774344811	0.134046465160059	-0.902506032543685	0.366788118327253	0.726298694624203	-0.127933360352409	-0.154891688572703
RAPGEF2	0.0612802668232792	0.0996897861149165	0.538746530225166	140.269961628874	0.0927831959017166	0.170193799721778	0.545162021491926	0.58564208935057	0.846443365061065	0.486266450089417	0.457163701612358
MARCHF1	0.0499377284087551	0.100605858169202	0.619633396963242	281.660410256625	0.0894887874061205	0.16521460226173	0.541651804265789	0.5880583971501	0.846449918881228	0.439413006022395	0.447730918975203
TMEM192	-0.776926268167519	0.2635508021802	0.00319921463581239	14.3146819598908	-1.01721406180073	0.403421595347156	-2.52146655888707	0.0116866783198803	0.181050568425348	-2.97617392864585	-2.72105869361948
KLHL2	-0.177677707748872	0.0957627801381094	0.0635399536880936	70.2885413875515	-0.225019017914289	0.177533922271725	-1.26747054892352	0.204987087835758	0.584172226328059	-0.500814544200963	-0.452789999800347
DDX60	-0.317549585212004	0.165166266615967	0.0545296031702132	29.8112783574313	-0.466719686704952	0.262719406579401	-1.77649490299034	0.0756513812853729	0.399471314935461	-1.078593428236	-1.14484439287428
DDX60L	-0.122775656452042	0.119949930133616	0.306044304870764	63.7380775819197	-0.175980320544659	0.196750241088017	-0.894435094826305	0.371089142270819	0.726658133861587	-0.274026668719144	-0.31237894460931
CBR4	-0.137762609199099	0.103433561137815	0.182894801417164	58.4781653503739	-0.20029871359857	0.17939453914542	-1.11652625856245	0.264196936695514	0.647993655547586	-0.335934358744702	-0.382009081876471
SH3RF1	-0.222582162873456	0.163914294819336	0.174489721589224	66.5201237816488	-0.300921670452114	0.248194901765633	-1.2124409821128	0.225343621289366	0.607525508665267	-0.686304625843159	-0.670119825148334
NEK1	-0.31806236323283	0.162805188916257	0.0507440727130949	24.4682450972407	-0.455864219494988	0.285503350688038	-1.59670357071605	0.110331799344121	0.454157790974571	-1.08071159750637	-1.11376225392484
CLCN3	-0.223305539913337	0.184669081623158	0.226578350474218	22.4715915065377	-0.291166799117341	0.301190589311256	-0.966719444266712	0.333684304090861	0.706742223010779	-0.689292731718476	-0.642188989892979
GALNT7	-0.100284622754071	0.127454777027178	0.431384234724585	44.7800926002538	-0.13291274445574	0.213993327433897	-0.621106957163405	0.534529252030117	0.824459877413307	-0.181121328585753	-0.189064824791145
ENSG00000288025	-0.0418978110695373	0.429383624201742	0.922268475013893	13.920914186829	0.0552315026317253	0.576995651157598	0.0957225631093007	0.923740920414546	0.977646907585079	0.0600612987536524	0.349643046312183
SPCS3	-0.234177387047921	0.16722699361791	0.161406626007765	25.3815018420236	-0.363979317264884	0.286624660650089	-1.26988137182386	0.204126889600002	0.583088736932488	-0.734201857260705	-0.85067092462203
AGA-DT	-0.0454615554826104	0.172144006031476	0.791710368174065	22.5838481857948	-0.0539801427966834	0.296009326302619	-0.182359601540047	0.855300527467688	0.957106576585738	0.0453402818679371	0.0369405644707958
DCTD	-0.00202591872344446	0.129717081620385	0.987539161853676	16.1460258587941	0.040159147395345	0.248551438733199	0.161572781875758	0.871642292560069	0.959250965583734	0.22476300921838	0.306486816304636
WWC2	0.0540129295081585	0.0484009415582426	0.264444432869669	96.9539100280848	0.0710176988384778	0.0917598637378012	0.773951659751882	0.438959378308146	0.771813706045683	0.456246734046473	0.394843196106855
TRAPPC11	0.124503719529175	0.0866803582711061	0.150901503548697	31.3366446748023	0.215209045353336	0.176164761602415	1.22163503867499	0.221845672165349	0.605447651048775	0.747428140429085	0.80770202392119
IRF2	-0.303063100916034	0.0867445146033917	0.000476298055363483	64.1036724108634	-0.442881097262278	0.144931459204633	-3.05579685523597	0.00224463280181157	0.091809161319998	-1.01875305945048	-1.07658806312959
PRIMPOL	-0.285763905144388	0.151314391725586	0.0589529403749921	19.9682016085766	-0.445360784316654	0.277142617214598	-1.60697329336325	0.108060226749008	0.451587163229464	-0.947294019871352	-1.08368807790413
ACSL1	-0.142263482786783	0.164857449623933	0.3881658032594	194.312932742163	-0.163783542881797	0.253793221836959	-0.645342463034785	0.518705280699041	0.815224992342745	-0.354526442913735	-0.277456271018198
CFAP97	-0.187310576651165	0.20087923662219	0.351102131538195	12.9131820600664	-0.284433100326183	0.354038518300571	-0.803395917742219	0.421745933792577	0.759710838942074	-0.540605732718394	-0.622908588835861
SNX25	-0.120329118207306	0.189622044731655	0.525706638007783	30.3663848410937	-0.166867106625204	0.308098926752408	-0.541602362540199	0.588092463953875	0.846449918881228	-0.263920576183386	-0.286285348097818
FAM149A	0.0236875180182119	0.0942281444572304	0.801516661226683	211.197090025698	0.0335971129048085	0.155451952985779	0.216125383177926	0.828890014339655	0.948105691498838	0.330979362746742	0.28769793657418
PDCD6	0.247156658342932	0.0839850887948801	0.00325191692074355	21.7725023128098	0.406532353774296	0.197402056448006	2.05941296199907	0.0394546950960895	0.310012231104588	1.2540795087866	1.35551240753598
EXOC3	0.1828173255987	0.0978091581771536	0.0616057344520178	20.5558910480891	0.293271857208245	0.193536455374375	1.51533134489284	0.129688514239321	0.486941825473449	0.988308372038113	1.03121696970185
BRD9	0.0316191068193579	0.121656169242499	0.794936672933063	17.1490370620088	0.00970075941007257	0.242654731499285	0.039977623144353	0.968110966172355	0.991646580748104	0.363742950461927	0.219276212723664
SLC12A7	0.0727567086626595	0.10121255805098	0.47223297325882	22.5284338400337	0.103387737710585	0.182425385347958	0.566739861962647	0.57089093408738	0.838855227853394	0.533673018721471	0.487527373264916
LPCAT1	-0.0183699917817261	0.241453984581051	0.939354882882508	16.6522573581907	-0.0289257682269175	0.402059564805038	-0.0719439873068159	0.942646483914909	0.982893815391939	0.157249364134935	0.108678015895656
ICE1	-0.360253600750456	0.114320613481583	0.00162569534452076	24.0947655588984	-0.516176158951933	0.217294221019317	-2.37547117696262	0.0175265611777444	0.221342968773604	-1.25499399487689	-1.28645165054433
NSUN2	0.0955665088269564	0.0903527948818599	0.290190429903622	22.2820489796859	0.181000080549351	0.200652478370457	0.902057537585845	0.36702630384947	0.726416493338343	0.627895110560222	0.709752504403667
TENT4A	0.27264419232958	0.107646441449783	0.0113163635411437	36.7396766768028	0.413431389032866	0.187235340414513	2.20808415824484	0.0272384071079008	0.265987576259149	1.35936270946067	1.37526621162165
MARCHF6	-0.140044937077272	0.129285780439972	0.278710805106479	33.8390856944109	-0.179329328653911	0.215975435193422	-0.830322802652569	0.406356299049254	0.74932139033784	-0.345362135638599	-0.321968060709173
DAP	0.0967932123034984	0.0974294773423122	0.320481216036299	43.828107395449	0.168649076355602	0.165151514009428	1.02117790059118	0.307170160596088	0.68364308319091	0.632962343363364	0.674388238537437
TRIO	0.127993583204097	0.0401770251634674	0.0014438395500332	277.893060671424	0.202145691123526	0.079944266148782	2.52858273471819	0.0114524090887434	0.181050568425348	0.761843972804414	0.770298107216057
OTULINL	0.133670854672991	0.0452086118106729	0.00310893576186161	103.249484037804	0.19741825304243	0.0895349472660642	2.20492957298313	0.0274590369312179	0.267096675022958	0.785295488814314	0.756762173251219
OTULIN	-0.0277065257294462	0.0752479231174084	0.712721727966412	35.4078598227919	-0.0604772751229031	0.147915244829078	-0.408864381712562	0.682639189257367	0.889856205432148	0.118682267854334	0.0183375171923568
ANKH	-0.224658011534821	0.218477631184177	0.303814190885516	31.565272371199	-0.321200167147365	0.331901765504365	-0.967756729643372	0.333165878633771	0.706742223010779	-0.694879484097317	-0.728182646377176
MYO10	-0.281738259358844	0.181411848799758	0.120415683474934	16.1435895308769	-0.406087100767166	0.31625450424792	-1.28405159551127	0.199123902956171	0.579905279224814	-0.930664993567581	-0.971236898647529
BASP1	-0.358346051010545	0.311949623384657	0.250667119675625	17.7865129584327	-0.512357801300953	0.498075633791294	-1.02867469625234	0.303632564275547	0.679566789258401	-1.24711434115409	-1.27551865975076
GUSBP1	-0.192359082323766	0.197005685368358	0.328859414271401	18.6352911043403	-0.266451035946056	0.325091672898727	-0.819618151305466	0.412433822772436	0.754630372785409	-0.561459960362039	-0.571421074493966
LINC02899	-0.16861920277243	1.17661696929556	0.886046549922813	23.5923241577633	-0.184210175309988	1.48637784156849	-0.123932266855917	0.901368904627255	0.968108229464056	-0.46339592230755	-0.33594324492012
DROSHA	0.220245140937335	0.106603614853666	0.038826643794374	29.8707022195926	0.357365907689932	0.197113126573018	1.81299903209414	0.0698319706056959	0.385466297923034	1.14291415677798	1.21473557321954
GOLPH3	0.00868732262068427	0.0730907444718845	0.905388909318086	66.4466304139725	-0.00738589536442245	0.132295439191729	-0.0558287981017883	0.955478193147337	0.985940871377299	0.269016970346773	0.170352498284675
ZFR	0.0139779669496826	0.0821697643635226	0.864922975272476	67.1280333441348	0.0486777255316765	0.146626212364337	0.331985152905145	0.73990047009515	0.91367356582219	0.290871417657246	0.33087780972426
ENSG00000290548	-0.715083244555573	0.217330310847003	0.00100078454114799	18.2405628568897	-1.02470575811379	0.328527985137724	-3.11908210097907	0.00181415403348868	0.0827102703903492	-2.72071447663927	-2.74250944661481
SKP2	-0.245493140061574	0.153065478848694	0.108748457262072	20.2142534801182	-0.383686005333755	0.257704097238376	-1.48886265078993	0.136523540435284	0.499562310014177	-0.780944656934412	-0.907096503083346
SLC1A3	-0.0778114917156232	0.0839056192487587	0.353734847298317	1347.76806196803	-0.0994223653608952	0.132434411851822	-0.750729088993399	0.452815712853065	0.782934999007898	-0.0882899402633234	-0.0931728105312569
ENSG00000274441	-0.114462299246364	0.12469601382707	0.358655147973192	26.3719498940951	-0.162508185308268	0.21831708020085	-0.74436771121509	0.456654047488857	0.784677581601031	-0.239686082634231	-0.273804577309957
SLC1A3-AS1	-0.0958357855825743	0.154466127641576	0.534973166878085	14.8811109569388	-0.149832746657372	0.267103925100064	-0.560952994611519	0.57482958162078	0.838905298463619	-0.162744195005929	-0.237511367835682
NIPBL	-0.13683420957305	0.035364702058316	0.000109179062554139	270.737134133801	-0.189667209703291	0.0765008793093799	-2.47928143330551	0.0131647386290876	0.189861403928171	-0.332099351239219	-0.351568210477463
CPLANE1	0.204528237706819	0.25299993804535	0.418853328405151	17.7657296221278	0.304481247675647	0.407580977841734	0.747044794111758	0.455036522271698	0.784328927853462	1.07799120747813	1.06331248667109
WDR70	-0.031965184213981	0.0564260950247141	0.571056325104619	197.392487100627	-0.0511119162454005	0.099695247664627	-0.512681571516228	0.608174082643666	0.855074154647717	0.101090719136262	0.0451530729221721
RICTOR	-0.280408040181392	0.0770707312351624	0.000274421531221497	96.3596771391881	-0.399535914048159	0.137742512902851	-2.90059986294827	0.00372449140190661	0.112213406495813	-0.925170160969279	-0.952479079021208
FYB1	-0.132937338976634	0.0658647148141198	0.0435559417929961	559.361422826241	-0.17750234138149	0.106702895350168	-1.66351944620602	0.0962085015573254	0.428643234617012	-0.316002265926128	-0.31673690196106
DAB2	-0.0774786485914429	0.0875702584608628	0.376286169223822	72.0486579368907	-0.119205754623136	0.150210232410093	-0.793592771347888	0.427432542048677	0.763108545553809	-0.0869150410889107	-0.149818005256323
PRKAA1	0.23905823801031	0.192252785201606	0.213699158088899	18.5945838280305	0.36204538616974	0.321511502382606	1.12607288848689	0.260134668597771	0.643877202415693	1.22062677799401	1.22813418587315
RPL37	0.0577435259162927	0.164289572507571	0.7252327167798	29.1067478350533	0.112804544835972	0.270840677824638	0.416497793987247	0.67704578128633	0.886036834151268	0.47165697854001	0.514490239244815
PLCXD3	-1.0779468831692	0.969432882408488	0.266165863186899	28.5554349841233	-1.27651582442262	1.09851230198892	-1.16204053619738	0.245218999578349	0.630799961542356	-4.21962156202057	-3.46350977930399
SELENOP	-0.17084595465187	0.300722541087434	0.569954697016844	22.6892466485726	-0.134813608037728	0.418709942293244	-0.321973744638983	0.747472584991547	0.916659670461494	-0.472594127402531	-0.194507511396571
ANXA2R-AS1	-0.196591651306323	0.125846173812572	0.118250689571223	33.1372005900023	-0.290888827844849	0.213949822878828	-1.35961237981298	0.173952618473975	0.552177841084692	-0.578943739286701	-0.641393082950568
ZNF131	-0.22493835299771	0.0955581300428803	0.0185754792673134	44.2523755542027	-0.324559191174937	0.174763292299951	-1.85713594029739	0.0632918160507958	0.370687983677783	-0.696037510860911	-0.737800440760424
TMEM267	0.0500759299977549	0.194623789529544	0.796950250541973	14.4472864065418	0.0479411359703632	0.347000221298832	0.138158805175738	0.890114911514763	0.96432336267014	0.439983885325028	0.328768754567938
NNT	0.109472584376992	0.143109361586692	0.444296832086359	27.8299902247467	0.183045004025471	0.245437228620644	0.745791520928521	0.455793362778355	0.784535756105195	0.685337942946054	0.715607673453177
EMB	-0.0402940340957679	0.0811255039066802	0.619409348392558	51.7750250811455	-0.0452952990693264	0.143685097510476	-0.315240062150661	0.752579389866262	0.920208565408637	0.0666861363332424	0.0618076212511956
PARP8	-0.158631669559707	0.069908511242886	0.0232602741536367	134.166500590759	-0.221976324058855	0.118071685222022	-1.88001317709196	0.0601062820765697	0.363993140245246	-0.42213969626289	-0.44407794426501
NDUFS4	0.235913512534269	0.145385070636597	0.104657731686289	28.9671642874443	0.360092310586949	0.249708315022171	1.44205174166898	0.149287777535193	0.516606109501118	1.20763663294771	1.22254200218646
ARL15	-0.156110750967252	0.0685566167803225	0.0227798376601581	324.368172103776	-0.224020458116035	0.111621650316377	-2.00696242602647	0.0447536639392223	0.325821743309712	-0.411726355443358	-0.449930852994561
SNX18	-0.0824274844366773	0.0806384491422254	0.306692930436921	45.695734106716	-0.108191380576188	0.148884558090708	-0.726679663516698	0.467422214218171	0.791192960973092	-0.107357555365491	-0.118280873049411
DHX29	-0.0320918917455014	0.184192524636755	0.861684589282617	17.074910992153	-0.0321974445301675	0.320717541335983	-0.100391903717039	0.920033197192874	0.976819309083504	0.10056731916846	0.0993103216740856
MTREX	-0.0631827031346897	0.147086613321959	0.667514861345035	36.2855980904502	-0.0614485171430446	0.249011742680035	-0.246769555851838	0.80508657286325	0.939607837437986	-0.0278617448721223	0.015556588574575
PLPP1	0.0652513409857243	0.173416564682818	0.706716650539359	37.7988904658512	0.0972389521971198	0.278230713923673	0.349490359370588	0.726721207199278	0.907719355175068	0.502670053441368	0.46992173713675
SLC38A9	0.00347141381818293	0.0632796877593191	0.956251382266769	62.8003541167192	0.0634482554947916	0.134081861951079	0.473205358066562	0.636066675476937	0.870038390213121	0.247471238482753	0.373169832332841
IL6ST	-0.255084966581608	0.0786220759055692	0.00117679922374578	233.459500337761	-0.364133240894896	0.133505230133757	-2.72748296475033	0.00638195528286532	0.143360315213204	-0.820566308714014	-0.851111649610011
MAP3K1	0.0285520229516932	0.0574842556334401	0.61940561384544	88.5553861899695	0.068325735697821	0.0987464592913142	0.69193099365975	0.48898066564969	0.802372088652402	0.351073525224762	0.38713537747811
GPBP1	-0.149954162057394	0.0676613455120576	0.0266746836391206	93.964813600472	-0.205393812321529	0.115980758959017	-1.77093005913254	0.0765723330288672	0.399738909823679	-0.386294888201218	-0.39659772770857
PDE4D	0.373293684108369	0.434807178089463	0.390601551021913	18.586164541649	0.463362939962839	0.709073180333948	0.653476894648042	0.513448880306349	0.81493970482721	1.7751228471908	1.51823374806654
ERCC8	-0.141040613781862	0.198408976735503	0.477172217964967	22.137916108048	-0.228845904085926	0.335910761467294	-0.681269939332407	0.495700700648555	0.805989522778323	-0.349475049439942	-0.463747410055462
NDUFAF2	-0.179187297798224	0.16332540642822	0.272589666632872	29.7824666635348	-0.267153080881049	0.279334074784099	-0.956392739008067	0.338873851749361	0.710496016903072	-0.507050317037394	-0.573431219041054
LINC02057	-0.117245933379298	0.141643434907799	0.407809776333463	34.7479521221364	-0.140277209178608	0.238386716089343	-0.58844390106886	0.556234377938028	0.834460704264269	-0.251184641544419	-0.210151279328485
ZSWIM6	0.0569881397436796	0.0450589801900335	0.205962595136712	583.313021420351	0.0798493473310783	0.0748677041883746	1.06653928014367	0.286179932061062	0.666373243576622	0.468536650224242	0.4201305946398
KIF2A	-0.243045418064745	0.116182254550045	0.0364445667521076	39.8806111045443	-0.345390612326977	0.205556495956728	-1.68027096745065	0.0929046070691255	0.426744236789489	-0.770833674588242	-0.797446434271217
IPO11	-0.0627576039681433	0.0759553517786257	0.408666064340319	33.6376007707579	-0.0434759734295145	0.160998552308454	-0.270039530207822	0.787129842176337	0.930816454517903	-0.0261057569887387	0.0670168426727315
SREK1IP1	-0.443249824558539	0.156553715562204	0.0046359873941539	14.2414317017759	-0.589332191149952	0.298277999060237	-1.97578162991142	0.0481795148848282	0.333910804549018	-1.59783250137793	-1.49591715891802
CWC27	-0.0421558535326448	0.100028215803649	0.673434091034061	45.1210613132856	-0.0836863261283526	0.17896413816502	-0.467615059566777	0.640059893531145	0.870273083280698	0.058995384081797	-0.048116273720856
NLN	0.209639141641418	0.202745727400588	0.301136026016323	16.5001940639277	0.388447133173377	0.353894433677166	1.09763561166303	0.272363636038979	0.655119874082064	1.09910318813715	1.30372952903093
ERBIN	-0.147020250932232	0.0625213509013318	0.0186968492119591	135.635206396269	-0.218452331740246	0.113962090916181	-1.9168859572866	0.055252421471815	0.353473824544047	-0.374175569246617	-0.433987801041763
SREK1	-0.0365010238834755	0.119844502663997	0.760693775148692	27.8484946004056	-0.0380814437008555	0.231571465873078	-0.164447910528526	0.869378549764639	0.958718114657347	0.0823541980432845	0.082462840468128
PIK3R1	-0.0915388316183074	0.0601205735552649	0.127861948069463	208.603566289656	-0.116135892606496	0.106068809505344	-1.09491087104777	0.273555685946453	0.655119874082064	-0.144994456379032	-0.141028159926657
SLC30A5	0.2940777068182	0.165883929878715	0.0762631765350589	15.5660851506994	0.462341004078328	0.30185095320024	1.53168641402839	0.125599836583715	0.477111717226249	1.44789967848397	1.51530766920274
CCDC125	0.0225478567558494	0.106010627295409	0.831565408639697	28.5189040624751	-0.00248151027442521	0.188287213159397	-0.0131793881952274	0.989484674051237	0.996787621348896	0.326271681515257	0.184395079398915
NAIP	-0.124791467946674	0.0712495829599436	0.079865078985118	86.8672631219492	-0.18096723162305	0.128840354507522	-1.40458501775144	0.160144714346064	0.536323573548228	-0.282353527104959	-0.32665781995102
BDP1	-0.0131229347414217	0.0924214340838588	0.887087773601786	60.5413871384571	-0.0057590948715453	0.163646168972511	-0.0351923598804975	0.971926354391323	0.992614103236329	0.178923762278438	0.175010468133842
MCCC2	0.278115361102029	0.176503786373139	0.1150971195338	18.5730740409211	0.41927239033957	0.302670295386673	1.38524459363921	0.165977689271077	0.54406265994989	1.38196286215074	1.3919905783124
MRPS27	0.083077343080447	0.0868144540653847	0.338591031603946	31.1934200396262	0.111363804743541	0.170797906601201	0.652020899785184	0.514387689949535	0.815094037808835	0.576305210013925	0.51036501065015
TNPO1	-0.0740584109170489	0.107851885555633	0.492292128085235	66.5069868572111	-0.072193537620162	0.176030724100952	-0.410118960703472	0.68171868446378	0.889635098258915	-0.0727868178714391	-0.0152093115036701
FCHO2	-0.120569069585376	0.0606526673937243	0.046827069573966	69.3161638696425	-0.182623112407009	0.114697031461454	-1.59222178708594	0.111334879497951	0.455112414174883	-0.264911760701379	-0.33139905453957
HEXB	-0.208334703766395	0.137869969755368	0.130764097259235	22.1751678126055	-0.326484340742529	0.241649353994115	-1.35106647440274	0.176674139654958	0.558118280425692	-0.627451615699055	-0.743312664711819
CERT1	-0.23821096282161	0.0609144664486761	9.20743277057147e-05	81.8425228243529	-0.341810913759697	0.115636687240335	-2.95590371807599	0.00311754394324817	0.105826831815023	-0.750863640540243	-0.78719678898988
POLK	-0.134533003770998	0.0580322032433435	0.0204358797782386	81.3304664861981	-0.180382539295756	0.11270275212331	-1.60051583388484	0.109484197163995	0.45268373163909	-0.322593593939327	-0.324983687662825
POC5	0.01829219614011	0.129181738775464	0.887395588243853	18.3204478781199	0.0597809344029476	0.243919401056969	0.245084786793919	0.806390782149528	0.939607837437986	0.308692516310716	0.362669300062401
IQGAP2	-0.196391300481515	0.169747259071272	0.247287471661805	47.5775877934324	-0.289202730239658	0.276348372073701	-1.04651504935418	0.29532330039367	0.672905602266856	-0.57811613563919	-0.636565329429393
S100Z	-0.0842218691691558	0.10581535906537	0.426071347361274	69.7532655347888	-0.165284794900511	0.173754804375756	-0.951253091932192	0.341475912912044	0.711686700359116	-0.114769750204544	-0.281754761625861
WDR41	-0.0663496227506368	0.100775557919779	0.51028753924856	41.0977802227449	-0.0787905863759938	0.177733839273932	-0.443306613404991	0.657543972890163	0.879092025469001	-0.0409435688578833	-0.034098446546778
TBCA	-0.134819838400824	0.168941218307958	0.424854187223485	34.2184176473521	-0.167178098562594	0.281999701060991	-0.592830765187361	0.553294416268713	0.833365269296975	-0.323778442497374	-0.287175802135692
AP3B1	-0.00417014988968678	0.037633083212514	0.911766426611975	171.243986164239	0.0111863950823747	0.080913199504772	0.138251795143943	0.890041421472833	0.96432336267014	0.21590567840382	0.223529989507437
LHFPL2	0.0190473390724339	0.0849399448583587	0.822566842771367	527.737290619503	0.024772755815997	0.138054645882376	0.179441667157683	0.857590916639384	0.957694919405573	0.311811839856223	0.262431415302555
ARSB	0.0670844300995992	0.0820285126320641	0.413460868003311	87.577926504866	0.0966670980491274	0.136920442625701	0.706009242998035	0.480182389441725	0.796122202884639	0.510242127268937	0.468284364028534
TENT2	-0.048452983499444	0.0526001642460687	0.356968722537362	177.756897904586	-0.0597862450973169	0.0901955780794229	-0.662851177079561	0.507425873216725	0.81199980021261	0.0329833737275366	0.0203161230743584
SERINC5	-0.0992161380613588	0.207414686838834	0.632403438656237	21.4163047213174	-0.140812665436352	0.327669428751378	-0.429740015639954	0.6673847714556	0.88195180338015	-0.176707661560184	-0.211684435431547
ZFYVE16	-0.551931206370914	0.178406094207982	0.00197691184120626	34.7322236053712	-0.807066235804373	0.286233193045169	-2.81961091660329	0.00480819106681886	0.120754159468883	-2.04677054838092	-2.1193486242871
MSH3	0.057567542842196	0.131481981503069	0.661505183363751	50.9229935146007	0.0973529966530588	0.222258198570532	0.438017572711337	0.661373544914869	0.87983310827118	0.470930032523379	0.470248277262324
SSBP2	-0.342663006756608	0.0861664814710764	6.98620064829627e-05	227.517570814967	-0.479615757265246	0.146459001351618	-3.27474414572708	0.00105757709523597	0.0691029960685748	-1.18233125557851	-1.18176933118454
ATG10	-0.0551336119420118	0.0864820390897677	0.523789331175192	74.8966408605714	-0.0770327285716183	0.146754552762113	-0.524908611840392	0.599646722451042	0.850648367121081	0.00538721847311829	-0.0290652241647125
RPS23	-0.363095380096667	0.251859203538662	0.149398267438574	21.0701474928443	-0.492308352509859	0.405827684078291	-1.21309701586273	0.225092730794366	0.607525508665267	-1.2667327384264	-1.21811166462736
XRCC4	0.0635183743747725	0.0762163869218612	0.404621856129153	51.0736897649802	0.0939487188301713	0.12694864357092	0.740052955175425	0.459267862893678	0.785651914926107	0.495511562880536	0.460500909022256
RASA1	0.0481852950389555	0.0609472091146059	0.429173313979579	153.079291997461	0.0713381610645146	0.112334744707943	0.635049834759362	0.525395913277124	0.817519200859284	0.432174102712361	0.39576076614277
CCNH	-0.410302172169217	0.0835451553604557	9.05472023992295e-07	145.820993339297	-0.566958040880794	0.141995659356754	-3.99278431079608	6.53019633810324e-05	0.0141676868378849	-1.46173324987475	-1.43185391464757
MEF2C	-0.0868897421457558	0.0439425753334352	0.0480023622342828	790.719863160268	-0.118563678328554	0.0849977637716406	-1.39490350178027	0.163044941013274	0.53951873717257	-0.125790126130887	-0.147979567147823
MEF2C-AS1	-0.188216612073601	0.117505800922324	0.109207711803696	94.5695474431154	-0.273749534379772	0.203749953342225	-1.3435563046239	0.17909190728055	0.56084564796283	-0.544348358789953	-0.592318649702045
ARRDC3-AS1	-0.257846273071423	0.125906127726831	0.0405673749349324	27.1226746288951	-0.30452355600917	0.221962300261834	-1.3719607142742	0.170075667970765	0.550017876328009	-0.831972637213352	-0.680432997782824
FAM172A	-0.0510394806519387	0.0420420783028343	0.224744112880196	165.817553798276	-0.0905342079731123	0.0881694589907209	-1.02682050008541	0.304504994466564	0.680770574546664	0.022299142805405	-0.0677236117461462
SKIC3	-0.138442347454233	0.089045083077442	0.120006947110837	49.0412157873126	-0.200321345218372	0.158955738809333	-1.26023348838419	0.20758514548915	0.588551065903896	-0.338742202734577	-0.382073882325656
GLRX	-0.100080236766811	0.193145288196863	0.604346372397954	30.1337183443344	-0.154290902912575	0.30563824622899	-0.504815430713396	0.613688476794144	0.858750841055182	-0.180277056600753	-0.250276275094153
ELL2	-0.140855383010753	0.110731835384042	0.203358717781001	222.870063977305	-0.187911271164948	0.173923182770913	-1.08042681930712	0.279952158359234	0.662695099721336	-0.348709903292185	-0.346540483473195
ENSG00000251314	-0.0205263705698012	0.120344759322321	0.864567344991913	37.8306261492338	-0.0565311357397615	0.193627018710902	-0.291958922448557	0.770318031398243	0.924467397841902	0.148341854259983	0.0296363816491635
CAST	-0.0381646251454061	0.060458860473548	0.527877404048046	87.003250757748	-0.0491101001868067	0.122550337556482	-0.40073410784505	0.688615896208369	0.891639798902623	0.0754822399482708	0.0508848137750519
ERAP1	0.00966898875187209	0.128603049338173	0.940067713798639	18.4150195776608	0.0688875525486333	0.248930356558696	0.276734238045371	0.781984179996592	0.928629476007376	0.273072009658891	0.388744011089482
ERAP2	-0.100799411697937	0.126415684799024	0.425239221639599	19.4651695686571	-0.101360541904417	0.224129637526771	-0.452240689910144	0.651095597941382	0.874484486480332	-0.183247804521409	-0.0987223342384461
LNPEP	-0.266234016946815	0.0824655226836629	0.00124472511810456	65.8783554922809	-0.386292514335995	0.141746318274137	-2.72523843327561	0.0064255066348979	0.143360315213204	-0.866620497696768	-0.914559643399062
CHD1	-0.168851017937658	0.0612432601408366	0.00583245946226673	107.611221811941	-0.225900578245835	0.106752154781883	-2.11612195282987	0.034334436856703	0.289896514238491	-0.464353497982498	-0.455314145485413
ST8SIA4	-0.171410560343374	0.0775712988952118	0.0271248606774029	153.605426513315	-0.240161956982586	0.13065295978648	-1.83816698354994	0.0660378032913358	0.376322500916256	-0.474926384981923	-0.4961483304111
PPIP5K2	-0.11164243053541	0.1321211156424	0.398110467935022	38.1510723805526	-0.157791140252254	0.223816613343556	-0.705001911587527	0.480809046548354	0.796122202884639	-0.228037846931027	-0.260298401387168
FBXL17	-0.313071633567008	0.108838974916285	0.00402155251227172	111.365240432698	-0.463227211982969	0.179377150668229	-2.58242039332948	0.00981099936619158	0.172650091882161	-1.06009602939404	-1.13484449305547
FER	-0.170477627162187	0.0607561801006026	0.00501714909580389	223.275359888308	-0.229538721630247	0.106428078049547	-2.15674966453295	0.0310251750071315	0.276030256822571	-0.471072650392224	-0.465731134087111
PJA2	-0.243890458021345	0.130473584345336	0.061585152051407	35.8890701572053	-0.339890079684537	0.221403422294335	-1.53516181530692	0.124744085283402	0.476168378732023	-0.774324342276019	-0.781696921460625
MAN2A1	-0.597430247171551	0.117760809153489	3.91074282944494e-07	112.26524152547	-0.833978692117688	0.194293471053182	-4.29236601516791	1.7677922533935e-05	0.00735106945369465	-2.23471672809375	-2.19640626634175
APC	-0.0304363588551391	0.125937368125201	0.809029261790643	35.9484087154709	-0.0124888814445023	0.224119980855792	-0.0557240875927887	0.955561610189122	0.985940871377299	0.107405948657286	0.155741268815661
SRP19	-0.647109086806515	0.214090784295085	0.00250619909018741	16.9408630599559	-0.971773461602951	0.369328844328784	-2.63118756231738	0.00850870627738184	0.165853298141154	-2.439928705262	-2.59094996389138
DCP2	-0.21091863302668	0.0541302511740164	9.75919940913474e-05	69.5802248294752	-0.297730643989883	0.105833862514343	-2.81318886901187	0.00490528303617092	0.12124406172289	-0.638125239243046	-0.660983053236813
YTHDC2	-0.117909839850019	0.0671966181856944	0.0793108043348576	85.4387415699663	-0.175873865104455	0.129160557751847	-1.36166851681113	0.173302521306445	0.55210405551377	-0.253927088036981	-0.312074133888562
TRIM36	0.285521504251535	0.107110697332246	0.00768356458869643	25.6776245188123	0.46606689746665	0.202057297350159	2.30660759882862	0.0210767055462742	0.241776461323928	1.41255595349645	1.52597590980139
PGGT1B	0.0832736677342427	0.0673561432797977	0.216340077348374	42.4318041466097	0.151757949459665	0.134782970178187	1.12594305689389	0.26018962278301	0.643877202415693	0.577116182465542	0.626024373303673
CCDC112	-0.318537817208178	0.137283417590221	0.0203250071945987	22.4772748431727	-0.465571822260908	0.250493324317541	-1.858619679903	0.0630810655793158	0.370158783125496	-1.08267558964166	-1.14155774648175
TICAM2	-0.260381274420991	0.200425400275427	0.193894826687355	16.2194323816474	-0.403489570477631	0.337084682365762	-1.19699764357674	0.231307473216012	0.615914776599733	-0.842444150696588	-0.963799466814967
ATG12	-0.283321211439487	0.142330687705266	0.0465266238731732	16.442385354684	-0.391505905306569	0.263659041046685	-1.4848946721203	0.137571727617101	0.500716937132995	-0.937203808254446	-0.929486991933304
AP3S1	-0.186639679695525	0.183545837310509	0.309221953619391	13.7324239809283	-0.274270088083361	0.347736151806804	-0.78873044018656	0.430269572590724	0.765005075582035	-0.537834410124011	-0.593809135761527
COMMD10	0.161275335431311	0.0405159810209942	6.87599472462616e-05	212.311018950048	0.208534954395206	0.0820114698626746	2.54275352879775	0.0109982779490948	0.179264281327778	0.899323314680257	0.788592296213531
SEMA6A-AS1	0.0691688260062303	0.100300736407682	0.490436747874621	32.3444192289346	0.130265217766082	0.171940626738327	0.75761744177151	0.448680035520297	0.778797291207899	0.518852292247511	0.5644848688326
DTWD2	0.157482244888409	0.173348319414478	0.363628442272916	16.5104023442674	0.219420268013701	0.307320890091761	0.71397771869067	0.475240957367324	0.79302419643602	0.883654921142754	0.819759893503846
TNFAIP8	0.233612093621123	0.129097610355326	0.0703613766817217	58.3802216398108	0.309700214410208	0.210123412003866	1.47389675170756	0.140509392484414	0.505509638426261	1.19812999533441	1.07825580012583
HSD17B4	-0.074142351660488	0.216605137560584	0.732130648543573	20.3788640203435	-0.0766595391725809	0.359756528844507	-0.21308727716159	0.831258888115941	0.949412188532512	-0.0731335579735166	-0.027996681970168
SRFBP1	-0.0742124843154654	0.108267434378464	0.49305667235459	35.2857305120769	-0.0933976708591256	0.189742654856339	-0.492233393328665	0.622554360224274	0.864129696111022	-0.073423260005563	-0.0759224805353177
SNX2	-0.0514641697527949	0.0758370604360819	0.497381811126389	90.4860892152565	-0.0689220908640802	0.130528368990008	-0.528023841846644	0.597482788153675	0.849972225903326	0.0205448488100364	-0.00584227453773283
SNX24	-0.0230440771884791	0.0872639103424253	0.791723363048806	75.2614673045286	-0.025757854953662	0.146660299142033	-0.175629363258811	0.860585132363493	0.958718114657347	0.137941781372917	0.117748608495185
CEP120	-0.0918947789821384	0.107482584123605	0.392565726532581	18.8143019619117	-0.112238804755427	0.212344212088822	-0.528570115716076	0.597103695656243	0.84984239627058	-0.146464793907773	-0.129869743274269
CSNK1G3	-0.316499621033047	0.109651832389411	0.00389670097972025	33.0934410540444	-0.452760125975534	0.198785886670349	-2.27762711709184	0.0227488034439153	0.247418409026103	-1.07425626523657	-1.10487439454323
MARCHF3	0.105661764467322	0.071098016008371	0.137241502692892	147.320702211496	0.162469467081995	0.115518296728671	1.40643925406555	0.159593730878229	0.534837284810185	0.669596313430513	0.656694345646374
SLC12A2-DT	-0.106545080604785	0.203940664027928	0.601369745704	14.9510973196517	-0.189871293764897	0.349281297823739	-0.543605669550375	0.586712857485898	0.846443365061065	-0.206981854776856	-0.352152558349141
ENSG00000251680	-0.166793050580193	0.332519051317121	0.615945757375852	21.4022664160393	-0.246848809705427	0.475452455405116	-0.519187159303017	0.60363023257362	0.852807151908937	-0.455852503324083	-0.515294598503094
RAPGEF6	-0.136433663063187	0.0828550939815496	0.0996292062713397	171.010485570618	-0.18005722993187	0.144158135454792	-1.24902579631613	0.211655638873135	0.592018855368243	-0.330444784791195	-0.324052238960132
FNIP1	-0.211154229513372	0.0650670380967171	0.00117376538005011	91.3416441239813	-0.311412334403816	0.123568635097721	-2.52015678701592	0.0117302571524835	0.181050568425348	-0.639098434696145	-0.700157433692669
IRF1-AS1	-0.124147344611097	0.109265693965036	0.255874160561302	27.0449789168747	-0.19004101591551	0.205448302022124	-0.925006505505434	0.354962523502283	0.720025606616419	-0.279692800240057	-0.352638518774988
IRF1	-0.301685284960921	0.152034539191259	0.0472200987323666	13.1585556266616	-0.405767442475484	0.262381976051819	-1.54647605213304	0.121989639341951	0.473404626235111	-1.01306161539904	-0.970321630493131
RAD50	-0.572149755438843	0.16707204025105	0.000615775107209681	21.5102067406274	-0.822198101547247	0.28076222137688	-2.92844990866336	0.00340656717917725	0.110080567028812	-2.13028877183763	-2.16267524897191
AFF4	-0.0305244141902567	0.0798422303373486	0.702232078047713	63.6178940746939	-0.02485738217478	0.151096855501545	-0.164512901954639	0.869327390832659	0.958718114657347	0.107042212113669	0.12032690563266
ZCCHC10	0.141160948188763	0.10090614132563	0.161833024508273	19.6155056402969	0.234500226993892	0.170603435723788	1.37453402388423	0.169275955014328	0.548020140920466	0.816235360011808	0.86293789508668
HSPA4	0.278587049993509	0.203441071035159	0.170882187164799	28.9896267748344	0.419771657613636	0.325881498523738	1.28811135187246	0.197707204292334	0.579252466640799	1.3839113015817	1.39342011556633
C5orf15	-0.0144437367079901	0.152753488498498	0.924667615276269	18.4483379599142	0.00783145876423572	0.282824517637456	0.0276901692599176	0.977909264492805	0.994803170364967	0.173467830034472	0.213923899341992
VDAC1	0.64499494819996	0.271097229998192	0.0173501867470713	15.0927402217416	0.947704039967545	0.424114479662145	2.23454771155773	0.025447056903371	0.256526896864286	2.89745891649198	2.90503332823166
PPP2CA	-0.140494664491936	0.129559453573055	0.278186139256626	25.2027806424062	-0.194231625533681	0.229335388163553	-0.846932639088226	0.397032668602525	0.7422978704858	-0.347219857208349	-0.364637367642159
UBE2B	-0.576140818030318	0.246555103906947	0.0194515162394753	25.5933780999345	-0.805465186892177	0.373724648248394	-2.15523699244164	0.0311432935052319	0.276030256822571	-2.14677494283955	-2.11476438817905
JADE2	-0.276685903468012	0.184949628114205	0.134651880127827	21.0462362271417	-0.402603753095327	0.303086760704941	-1.32834490084266	0.184064192822776	0.567037568921445	-0.909794861548929	-0.961263132042076
SEC24A	-0.189992347368726	0.136026498297124	0.162494654459797	16.8909557766616	-0.327671920658708	0.251673999693187	-1.30196969515392	0.192926745415193	0.577160947015475	-0.551683517048835	-0.74671302724383
DDX46	-0.0522312756817323	0.0638389248555981	0.41325849035608	76.0727055564829	-0.0478692818086847	0.11676883866114	-0.409949112773145	0.681843276937369	0.889635098258915	0.0173761088488891	0.0544376124242353
PCBD2	0.252448060491626	0.0929480013279396	0.0066073150560498	35.296355588687	0.343720989714317	0.167834742217177	2.04797281643597	0.0405626630461835	0.312299224023653	1.27593708647772	1.17566648220128
MACROH2A1	0.0966350910466455	0.0492516448063435	0.0497545328848824	111.31882033288	0.155993097781555	0.0973182303472523	1.60291753379545	0.108952862052297	0.451587163229464	0.632309180447532	0.638150748526996
TGFBI	0.232476524116831	0.212110288987405	0.273071249321829	18.5910052604392	0.201251736283234	0.355415725841373	0.566243195364563	0.571228469788744	0.838855227853394	1.19343921622402	0.767738472699822
SMAD5	-0.377481522466637	0.148422947856413	0.0109816324816521	24.8832411331475	-0.537973754635958	0.249122843043483	-2.15947180139582	0.0308135827153784	0.275815668743577	-1.3261586175584	-1.3488640630836
FAM13B	-0.00243620595708603	0.0734400979080213	0.973536872493833	102.085460797666	0.00763881046062974	0.128937758043173	0.0592441700287047	0.952757628808474	0.985940871377299	0.223068206057897	0.213372295138761
KDM3B	0.0347238483392495	0.0793277264081427	0.661584554286765	66.6740202721334	0.0566697884197273	0.142400838809008	0.397959653143155	0.690659926795051	0.89210138722943	0.376567930887696	0.353761247569395
ETF1	-0.00590628433779101	0.114326024449753	0.958798202742689	18.3458675487154	0.00676385917834134	0.254120270571959	0.0266167636415531	0.978765402544016	0.994803170364967	0.208734102228868	0.210867072949418
HSPA9	0.104256755803298	0.147862367554199	0.480752213168011	33.45532660694	0.183640247034547	0.246977621410966	0.743550148330944	0.457148672050092	0.784986880086015	0.663792542488973	0.717312015197197
CTNNA1	0.116082583399435	0.0519600694252855	0.0254782762696726	108.388858422325	0.179955252076961	0.0959915961326386	1.87469798739781	0.0608342839403766	0.366179827337128	0.71264234414469	0.706760877868482
SIL1	0.102783826156212	0.104798557045303	0.326703608641298	61.3650046342294	0.149414832165929	0.184524351728251	0.809729614365331	0.418095593603101	0.757276592406342	0.657708205428582	0.619315394695004
MATR3	-0.391915674921715	0.1733465755698	0.0237667356743163	26.3886473250921	-0.576833105725074	0.292912152486483	-1.96930410987879	0.0489181795279379	0.335765771450358	-1.38578281542251	-1.46012889643214
PAIP2	-0.4696868274612	0.265116323243269	0.0764567509243675	15.2026895931255	-0.690654254767433	0.444024425091869	-1.55544203367762	0.119840829845977	0.47095041793466	-1.70703774199792	-1.78602963395849
STING1	0.163705619957131	0.120951495743866	0.17590183497958	14.6798807401365	0.291061658085216	0.235481797037104	1.23602614617109	0.216448845011246	0.599861858810408	0.909362266803324	1.02488857176934
ENSG00000286403	0.0878542338459521	0.140466369069918	0.53167788802177	14.8013490459016	0.109215812088814	0.259912749044166	0.420201827307266	0.674338019983059	0.885357007772474	0.596037458309357	0.504214726662801
UBE2D2	0.237874808821343	0.10342928578847	0.0214550945220156	99.4447651299122	0.344100819688512	0.168505328035354	2.04207679187637	0.0411439146005372	0.313447532605619	1.21573830142146	1.17675403815873
PURA	-0.0887874487518321	0.235131678177959	0.705722307394145	17.4076218375873	-0.0639451934240296	0.37815195299442	-0.169099201835864	0.865718612732179	0.958718114657347	-0.133629120108599	0.0084079290487893
CYSTM1	-0.0300563342312397	0.156489031229679	0.847689946708167	13.5684366506783	-0.00717714213343845	0.279751413250607	-0.0256554276171217	0.979532175751746	0.994803170364967	0.108975743866193	0.170950215251259
PFDN1	0.270767753869349	0.159334647268161	0.089250395676683	16.3258360626754	0.381491850009268	0.296014393393299	1.28876114987558	0.197481136205554	0.579252466640799	1.35161156935177	1.28381467197704
ANKHD1	0.0750718673962056	0.0374439873290448	0.0449725473520115	121.12693130977	0.109240642930098	0.0794881215508296	1.37430147799182	0.169348107675222	0.548020140920466	0.543236412404985	0.504285824077967
CD14	0.124669691741198	0.152685672777628	0.414207334277021	87.0283832571446	0.206017389388914	0.240890970785335	0.855230848700024	0.392423361368263	0.739785031878705	0.748113733853459	0.781383826616939
DIAPH1	0.225612936045026	0.183789386049679	0.219611291582751	21.4002353303039	0.33332784779279	0.306956963407281	1.08591068954028	0.277518507142958	0.659751000782925	1.1650872963919	1.14590810560835
DELE1	0.0709444135777739	0.0768994464713394	0.356236140559274	45.4626596314242	0.1046288706748	0.145890756433202	0.717172720416362	0.473267529390424	0.791590912805588	0.526186840293907	0.491081072659178
NDFIP1	-0.357594081981488	0.140845482780268	0.0111198250276951	21.7346083216957	-0.514112837948185	0.258533315566632	-1.98857480638963	0.0467481544884668	0.330884100563758	-1.24400812828044	-1.28054380439682
ARHGAP26	0.0477371033131297	0.0446168243476278	0.284648553852465	963.631028964846	0.0799659842817891	0.0757165583995166	1.05612280816899	0.290912111298622	0.668953433839361	0.430322724723603	0.420464557779158
NR3C1	-0.050667992924186	0.100912571872445	0.615598639868371	118.091212523838	-0.05658054847011	0.165657661758638	-0.341551050941112	0.732688779695128	0.910852954159046	0.02383367403975	0.0294948996363806
PRELID2	-0.188883118336677	0.204471563340102	0.355610096035481	39.3354356691592	-0.253110872436179	0.314214326035363	-0.80553574889419	0.420510585601394	0.759170702659535	-0.547101544432892	-0.533224577945043
LARS1	-0.154113176101335	0.133010272766063	0.246596354429758	36.6505478164952	-0.227574944623971	0.223528844473043	-1.0181010202977	0.308629950523872	0.685593061652573	-0.403474828419205	-0.460108309330315
RBM27	0.0494852746513152	0.108267482677174	0.647624341631864	40.215375044199	0.106046334198423	0.193115736826489	0.549133571096298	0.582913788057672	0.844581824160216	0.437544022551289	0.495139654141197
TCERG1	-0.0507003196150535	0.060296894080261	0.400434980744917	45.8406283439125	-0.101074443200036	0.151254527429537	-0.668240778757002	0.503979909080511	0.810722032982511	0.0237001398389319	-0.0979031562601218
FBXO38	-0.0737364129423508	0.116415698066852	0.526479700584845	36.1763820372011	-0.0927131988884044	0.198125926648558	-0.467950865677776	0.639819727102325	0.870273083280698	-0.0714567175406443	-0.0739626521383023
ADRB2	-0.0112293284217103	0.156048479962724	0.942633333678343	14.7314469798679	0.0435491631411647	0.274361614139923	0.158729067394081	0.873882336033364	0.959250965583734	0.186745818906604	0.316193348360268
CSNK1A1	0.0492147002779504	0.0482869609009452	0.308101836617157	144.127282102466	0.0836972810929544	0.0962045848732526	0.869992643315531	0.38430442456638	0.733002897527126	0.436426341411044	0.431148269838996
PPARGC1B	-0.0831945630723538	0.12753574647202	0.514192510474278	32.7504796653381	-0.13677516469773	0.219375212558356	-0.623475930132018	0.532971814754639	0.823239669640184	-0.110526182584391	-0.200123978701398
HMGXB3	-0.302253734364933	0.105660728899852	0.00422831931505868	17.8984639791147	-0.4428730386212	0.220510149375858	-2.0084020616499	0.0446005840044835	0.325821743309712	-1.01540975047979	-1.07656498906038
CSF1R	0.0360839848996238	0.0551673462543502	0.513058782191653	367.801528657863	0.0612484942061611	0.0949573651950827	0.645010464226032	0.518920404502164	0.815254745502351	0.382186345384173	0.366871320743578
CD74	0.101728929908414	0.0938012707996413	0.27813630867528	251.040300734032	0.163332844381283	0.15596954866408	1.04720982897157	0.295002813025079	0.67262495826884	0.653350669175549	0.659166428391707
RPS14	-0.574156320541649	0.276367830620694	0.0377547171670532	21.6738430966416	-0.787821642250155	0.439954297599714	-1.79068972970221	0.0733430987285083	0.39378338597666	-2.13857743548375	-2.06424614741455
DCTN4	0.11493416455977	0.0575132288527839	0.0456738239283656	76.9928329142853	0.168537029116719	0.111656727131183	1.50942118264588	0.131191183183676	0.490002997070766	0.707898487355027	0.674067416984526
TNIP1	-0.0268139771007025	0.109903712579566	0.807248640010476	18.7753299657893	-0.00276212807363352	0.211991720541117	-0.0130294148591421	0.989604325186512	0.996787621348896	0.122369183051411	0.183591594734646
SLC36A1	-0.231752826886374	0.409748301648481	0.571667076160622	16.7962937074868	-0.330384013313916	0.620985936246233	-0.532031393997484	0.594704252218346	0.847878348162728	-0.724186551183302	-0.754478482117627
G3BP1	-0.149027234565106	0.126638180000413	0.239277157406438	29.0343010793362	-0.215055153304309	0.222915962796725	-0.964736444201691	0.33467683640116	0.707875386729251	-0.38246596174517	-0.424260760266867
GALNT10	0.180577695790514	0.0720161213587775	0.0121601617212604	122.362305889898	0.27175315698312	0.12101046064984	2.24569971491534	0.0247232484589601	0.253236414931706	0.979056971151141	0.969603110300669
LARP1	-0.176007494153493	0.132117440332829	0.182792884828173	42.6898920813894	-0.251319710799068	0.224339274594596	-1.12026621844627	0.262600333123489	0.646141845308782	-0.493915272061768	-0.528095997681404
HAVCR2	-0.0798569323453818	0.052253783143394	0.126450059703981	122.677397103536	-0.0979872989024715	0.1030310967091	-0.951045868987798	0.341581091655327	0.711686700359116	-0.0967391898612877	-0.0890638270854339
CLINT1	0.00950069779682883	0.068497336823809	0.88968586621396	43.6511070991045	-0.0259337933013869	0.151612468876541	-0.171053169264759	0.864181958582178	0.958718114657347	0.272376838034961	0.117244849415566
RNF145	0.0768801005193697	0.0615354198045325	0.211532193365303	102.98162057845	0.114957303512297	0.109529743730022	1.04955329572991	0.293923539585566	0.671248724270928	0.550705811793382	0.520654169641171
ENSG00000249738	-0.447144681709893	0.298648617046666	0.134334281638913	193.961390965104	-0.641955603044951	0.437333511732831	-1.46788568866207	0.142135276245007	0.508527071900177	-1.61392126960783	-1.64659222143519
TTC1	-0.254736961074861	0.151528286358663	0.0927399565694117	15.3914587611569	-0.36276018148383	0.27902588419395	-1.30009508806601	0.193568380969512	0.577210149441546	-0.819128777188925	-0.847180209113243
RARS1	0.158219818870786	0.157396496191033	0.314785687498004	23.2237659880178	0.241021799103649	0.269428370725079	0.894567259027015	0.371018460509713	0.726658133861587	0.886701671355593	0.881610920076176
DOCK2	0.0733675903793941	0.0354323018774858	0.0383923223115256	471.838071882105	0.099901210284943	0.0650876502027246	1.53487197607821	0.124815278433164	0.476168378732023	0.536196432026374	0.477544502164225
LCP2	0.145311220631463	0.0969447919414079	0.133897777890137	124.107096542744	0.202516122085255	0.159107490667606	1.27282581879401	0.203079857174535	0.583088736932488	0.833379190665089	0.771358751258451
KCNIP1	0.514295659913461	0.209200223632808	0.0139561668167756	170.797814877748	0.720792538260165	0.308948550699198	2.33305039505413	0.0196455005085869	0.233964313932813	2.35756991021013	2.25532432088255
KCNMB1	0.115662792811943	0.149926188727358	0.440431417139581	25.7606451963271	0.163519169556647	0.25076940472379	0.652069855717666	0.514356109204002	0.815094037808835	0.710908284792885	0.659699927768418
FBXW11	0.0705258806934496	0.065573168295676	0.282137706181887	89.3526114212011	0.107295371768024	0.122756627773149	0.874049521515881	0.382091285586547	0.73255117590477	0.524457976227571	0.498715986558817
STK10	0.0963078027505613	0.0819344022226731	0.239824443325986	116.989883188558	0.142385664456499	0.141513579050352	1.00616255635678	0.31433738069835	0.691095870788495	0.630957227003431	0.599188986202615
UBTD2	0.232191114258461	0.194823702669121	0.233339222008262	18.8806466213743	0.369624945347728	0.31846011697436	1.16066322169155	0.245778884045341	0.631532765904353	1.19226025307251	1.24983651401704
SH3PXD2B	0.250117450659857	0.374489729744426	0.504204654826707	30.2114905198445	0.423904592629005	0.590338742680765	0.718070087529792	0.472714072735757	0.791590912805588	1.26630986782488	1.4052538264451
DUSP1	0.0944904402386873	0.287222919781221	0.742171215385751	45.8253998211907	0.222107778882692	0.410001837314826	0.541723862354653	0.588008748640281	0.846449918881228	0.623450116188575	0.8274549640745
ERGIC1	0.0755420210421574	0.0913579104958375	0.408305129941747	57.1108523106003	0.118723386505702	0.159324901126201	0.745165292220464	0.456171801917645	0.784535756105195	0.545178510086163	0.531437483950179
ATP6V0E1	-0.0310589927071394	0.0742648952911433	0.675786981131407	46.3498285476165	-0.0386329809546881	0.138002960891471	-0.279943130967097	0.779521135873457	0.927375905398477	0.104833989956968	0.080883640123468
CREBRF	-0.445746404840008	0.124905281014774	0.000358790604690077	41.232175666354	-0.660906758893524	0.240353484592037	-2.74972821806729	0.00596447124966682	0.13907809128896	-1.60814530617538	-1.70085450678365
CPEB4	-0.318034018782727	0.179061808077367	0.0757142813808539	103.96465137329	-0.446140722902387	0.269939383797479	-1.65274409619718	0.0983829558739353	0.434452167974281	-1.08059451303559	-1.08592125304297
HRH2	-0.0110225048778669	0.195761735293501	0.955098264509932	34.7061508104504	0.0527578784972693	0.319277537786492	0.165241434969189	0.868753953115925	0.958718114657347	0.187600159882942	0.342560391317353
SIMC1	-0.585077777060586	0.240265753188073	0.0148865373715071	15.658251839014	-0.648659253412494	0.399919301601512	-1.6219753605662	0.104808623957621	0.449150619618341	-2.18369148609919	-1.66578658572761
UIMC1	-0.0381679526936145	0.0634936832268627	0.547753456839382	48.8801515678488	-0.0250901359335003	0.13467258145998	-0.186304707769756	0.852205815831629	0.956694492913348	0.0754684946041365	0.119660468663194
NSD1	0.0384136915780623	0.0532293067981096	0.470500882771188	139.337511052825	0.0530132112598498	0.0993224405587394	0.533748576470971	0.593515496028282	0.84715169484586	0.391809833316206	0.343291478082332
LMAN2	0.208892446085683	0.0860790213489102	0.0152346616007606	21.6263767682534	0.318086145221031	0.185102661085306	1.71843096882566	0.0857180356702379	0.41677299519223	1.09601875878129	1.10226698837236
DOK3	0.216287104764762	0.128178216227862	0.0915276890850459	25.8538306879415	0.298401125270119	0.217885488291549	1.3695318931513	0.170833072452594	0.550327328301126	1.1265644103941	1.04590345159383
FAM193B	-0.110293565248108	0.0928296263440919	0.234782615499849	37.2775816282954	-0.15063615560228	0.172222816526806	-0.874658530386037	0.381759730491488	0.73255117590477	-0.222465991497711	-0.239811744961407
TMED9	0.193454248277411	0.1341814875859	0.149376932915662	16.7433346353383	0.334677368592553	0.241600932985205	1.38524865966907	0.165976446403094	0.54406265994989	1.03224707813357	1.14977214869393
ENSG00000290968	0.0714892597340465	0.184185392095706	0.697914273595342	18.4205556588369	0.163799635900951	0.306018191521922	0.535261106819582	0.592469316648305	0.846975147216391	0.528437475731505	0.660502978776328
PHYKPL	0.0826165348007994	0.077355956042806	0.285518332382394	92.334659513498	0.13510381966554	0.129766593362647	1.04112943219506	0.297815481395758	0.676027023249549	0.574401715913482	0.57833909487844
CLK4	-0.299074886482997	0.233959989502817	0.201137895155217	15.3864026458867	-0.432786239261374	0.378717914497237	-1.1427667472132	0.253135448501338	0.637271236347217	-1.00227865354269	-1.04768375408511
ZNF354A	-0.180519748833706	0.189784202830335	0.341510841005361	13.1120857546832	-0.242426586354296	0.33826882910561	-0.71666841723276	0.473578717857838	0.791677655648446	-0.512554368933134	-0.50263257686858
RUFY1	0.0884194803855818	0.109083198614932	0.417613113830128	37.1876122599426	0.156452327309207	0.183338987125867	0.853350014428727	0.393465232202869	0.739785031878705	0.598372363086466	0.639465646883011
HNRNPH1	0.0894976080236698	0.0836424948107351	0.28461856296848	107.813992334881	0.139261753864278	0.140559326241234	0.99076850742206	0.321798630319736	0.699397806423653	0.602825862924173	0.590244385181302
CANX	0.0397207139603213	0.175864421008991	0.821310416204587	25.8188697633645	0.0481267279157373	0.312913172699544	0.153802179373088	0.877765715393935	0.959996493169872	0.397208845234306	0.329300154508857
MAML1	0.0458152529013192	0.136746939345717	0.737597348882216	17.4473297515786	0.117000996624277	0.242840562324333	0.48180170357213	0.62994681908351	0.867800253188031	0.42238399818073	0.526505815825344
LTC4S	0.0274638566834094	0.202704964603236	0.892226962325015	23.7035898532416	0.0777190137399656	0.328293411165068	0.236736440929934	0.812861262633533	0.942435151115444	0.346578558091005	0.414030873328233
SQSTM1	-0.11612264826817	0.189288796996351	0.539566835671271	27.1261713328337	-0.151726280324096	0.310435573352495	-0.488752879335169	0.625016661739364	0.865903002949989	-0.24654460646566	-0.242933066911015
TBC1D9B	0.046212432279252	0.0955991871415467	0.62881334315034	33.1424743050255	0.0721171050382639	0.170498439729094	0.422978093833885	0.672311243918812	0.884713372139997	0.424024655773277	0.397991093438465
RNF130	0.0452843295536582	0.0671211608953919	0.499888327427508	271.913657235614	0.0747339922578137	0.111943192157011	0.667606406586942	0.504384867128478	0.810754943515033	0.420190874695985	0.405483949397573
RASGEF1C	-0.047956640961468	0.140444151063798	0.732754198084313	263.308098145316	-0.0435023431501967	0.220899479507321	-0.196932755329353	0.843880160532482	0.951967108647221	0.035033651759777	0.0669413390295951
MAPK9	-0.135840288949508	0.278812545856708	0.626109447040271	15.8296270050942	-0.19226262205463	0.44192610541391	-0.435056041494892	0.663521749887583	0.880570507418855	-0.327993691408918	-0.358999578080083
CNOT6	-0.161188047664431	0.154985219581542	0.298329650859414	20.3206501349047	-0.245299294884925	0.274070716717087	-0.895021904650026	0.370775378654643	0.726658133861587	-0.432699512255268	-0.510857918439166
MGAT1	-0.060434644382998	0.10524531803039	0.56581457907099	67.4616550544394	-0.0900059498435322	0.168132259689733	-0.535328258893485	0.592422888855833	0.846975147216391	-0.0165101397631278	-0.0662110658310601
RACK1	0.0831059519921634	0.211025052847591	0.693713707567896	22.2522779782024	0.156812071654463	0.351070971045821	0.446667724156538	0.655114989092014	0.877596875111152	0.57642338691542	0.640495692251786
DUSP22	-0.0871548396740893	0.0842124900797313	0.300697125737999	40.3170124754036	-0.121254461880649	0.145580473598339	-0.832903334379819	0.404899248985531	0.748151709512181	-0.126885183671109	-0.155684008295447
EXOC2	0.0333962044465406	0.0528709802349373	0.527612519029882	65.7814926728397	0.0460583500912304	0.112385555860794	0.409824463103431	0.681934719607285	0.889635098258915	0.371083736204405	0.32337782931568
GMDS	-0.00842526406672247	0.0654389660068988	0.897555504281706	105.827328904265	0.0010099469233861	0.121057770004191	0.00834268567272581	0.993343577121144	0.997765886056953	0.198328770413167	0.194392065770796
GMDS-DT	-0.149111290087095	0.0758818770868873	0.0494090493868568	163.305736124261	-0.237290003889138	0.141051148631282	-1.68229756504452	0.0925111530650611	0.426251757889801	-0.382813175971307	-0.487925151861502
SERPINB1	0.11020834908222	0.107278460567271	0.304274015927166	20.4576879192628	0.134831759190371	0.211757531401985	0.636727101499953	0.524302617225556	0.817519200859284	0.688377219446873	0.57756011214759
SERPINB9P1	0.492822491509989	0.213706952022703	0.0211069041118501	18.159427665424	0.719654458317257	0.332971500326618	2.16130947426832	0.0306714415599323	0.275535648594358	2.26886913989178	2.25206569016341
SERPINB9	0.0194987872510622	0.12877725892125	0.8796484887246	179.618647002462	0.0263541885162334	0.209051151607592	0.126065741870213	0.899679885102749	0.967543669539379	0.313676669510177	0.266959484889724
SERPINB6	-0.00584476532916545	0.0592700860411553	0.921446025623604	90.964643670286	-0.0185985169813562	0.109708966841039	-0.169525951404722	0.865382961501456	0.958718114657347	0.208988223248727	0.138247729660325
RIPK1	0.0407050063794544	0.0755059685874611	0.589820243223207	34.7789095812056	0.0848007355352707	0.153332274996231	0.553052092505345	0.580227740138409	0.842371438102247	0.401274733144052	0.434307758383992
SLC22A23	-0.200802974931225	0.28180217583956	0.476113641743674	35.6568679341346	-0.280234673099964	0.437080948661677	-0.641150509895319	0.521424900156956	0.815390238728677	-0.59633975847539	-0.610887356042242
PXDC1	0.0202415008316802	0.125444053870024	0.871810821565321	13.8983668239836	0.0405426277762598	0.233187137247464	0.17386305374655	0.861973089182283	0.958718114657347	0.316744650233323	0.307584824363933
PRPF4B	-0.0746077326317702	0.0966591692451135	0.440194983516228	70.0436176695771	-0.0873614993166121	0.166167122360142	-0.525744792807263	0.599065537167022	0.850641055228465	-0.0750559408221305	-0.0586392886672707
CDYL	-0.00884351953385479	0.0489762875827034	0.856707168305343	145.834790960796	-0.00802139331982267	0.0923719106681916	-0.0868380145197629	0.930800270523027	0.979273318555747	0.196601052294098	0.168532895740649
LYRM4	-0.0381056019388566	0.0968928487246703	0.694115871257695	40.5137707434586	-0.0318625241006394	0.165187383580166	-0.192887152820459	0.847047346661245	0.953620259596091	0.0757260513779225	0.100269289457439
FARS2	0.0403371470741049	0.0950022212929683	0.671134402704389	127.20584407639	0.0729238286543855	0.156258638507427	0.466686701938205	0.640724045293253	0.870273083280698	0.399755190096646	0.40030096136447
F13A1	-0.444584787906554	0.269352849235702	0.0988271253545265	137.135790563928	-0.755344486066413	0.446771238827018	-1.69067392979356	0.0908990961181547	0.423020218381464	-1.60334693106482	-1.9712552644188
LY86	-0.0196526818148769	0.0680502242194396	0.772736939295788	247.541567967397	-0.0311440744344857	0.111874094249468	-0.278385042072722	0.780716800571039	0.927565913059401	0.151950863611754	0.102326405187204
RREB1	0.110834253383873	0.0465200886296504	0.0171953891996899	185.642975878018	0.178170289808394	0.0850773401497636	2.09421556309538	0.0362407820101868	0.29743668130071	0.690962687630191	0.70165004807387
SSR1	0.0878490140599212	0.204157566225628	0.666977379679959	22.1188394724348	0.163995210440267	0.328000443757656	0.499984721244572	0.617085835733111	0.860608809476866	0.596015896561545	0.661062961583926
RIOK1	-0.214481163508086	0.123767271321128	0.083106465359785	14.4231295881794	-0.290612184751401	0.232328044925168	-1.25087001375579	0.21098190569193	0.591774498375109	-0.652841241653395	-0.64060097894402
SNRNP48	-0.100503588099493	0.146901726434808	0.493877133589454	17.6733561908206	-0.145990608001772	0.261413408330335	-0.558466411245788	0.576525934566675	0.840451187112973	-0.182025824580339	-0.226510285593291
GCNT2	0.216160851093721	0.0738863355135835	0.00343807799576099	103.614599449693	0.316262009481502	0.125501321763897	2.51998947131792	0.011735834463706	0.181050568425348	1.12604288522062	1.09704399433423
NEDD9	0.307374582439465	0.0811691076849516	0.000152574075625985	48.6876455704791	0.469077237223422	0.144134527775149	3.2544404485453	0.00113615977888935	0.0691029960685748	1.50282604464812	1.5345953268007
TMEM170B	-0.0802023414818855	0.197752198235975	0.685058640664132	20.8667114251498	-0.14633697560253	0.336630593083901	-0.434710862913333	0.663772312476594	0.880570507418855	-0.0981659963719619	-0.227502029724252
PHACTR1	-0.707926753128019	0.350239601300467	0.0432524272497977	17.7163709711797	-0.827190357869561	0.452342362607979	-1.82868204759863	0.0674472533834858	0.378509837536927	-2.69115263972385	-2.17696942919282
RANBP9	-0.100321954869344	0.0495517397241304	0.0429094857981225	116.415848732367	-0.150530768766142	0.097026392568457	-1.5514414664024	0.120795924455569	0.472247178243659	-0.181275539055311	-0.239509993943148
CD83	-0.0183813050381881	0.280074686595681	0.947672394507474	62.6329667190372	0.253373510033417	0.358237785322858	0.707277457639112	0.479394071413546	0.796122202884639	0.157202631647948	0.916977209518797
JARID2	0.197665785203728	0.066698725751687	0.00304101147826326	111.903243592141	0.287399492605914	0.122088222985853	2.35403125360598	0.0185710495828657	0.226023261996341	1.04964397842185	1.01440280141217
DTNBP1	0.0405284015426095	0.0610817032904334	0.50700313232971	90.004859168458	0.0566841417071464	0.104145962025208	0.544275943155877	0.586251598890951	0.846443365061065	0.400545218767051	0.353802344913739
ATXN1	-0.0231191200796926	0.0710021093473634	0.744718131723383	233.368613907155	-0.0251332495537061	0.113200019044623	-0.222025135382695	0.824294316411463	0.946340682424854	0.137631796272792	0.119537022706614
NUP153	-0.020177747630514	0.101092901993208	0.841796488566574	34.7811233745093	-0.0155232275085741	0.186292172022486	-0.0833273204131216	0.933591277282653	0.980112203835083	0.149781936258335	0.147053115265014
KIF13A	-0.635981193149354	0.260745106636212	0.0147242363900299	17.1685660111333	-0.96083027552128	0.411269951555424	-2.33625206968663	0.019478107961678	0.233083354265644	-2.39396190982387	-2.5596166620849
TPMT	-0.186425013544125	0.200634318077996	0.352796797346242	14.3510616432021	-0.301471262328493	0.329188262029653	-0.915801980513316	0.359770764559073	0.722103306821491	-0.536947673121227	-0.671693455351131
KDM1B	0.169108190722706	0.086535322152803	0.050676388792497	47.9403632140503	0.228068511856267	0.16071638265036	1.41907444714229	0.155877312755328	0.526983598000738	0.931679056743299	0.844522154914078
DEK	0.0310608763469975	0.0828213518499303	0.707634700465802	42.8304748641165	0.0224906482563148	0.148170757576342	0.151788710702426	0.879353586512463	0.959996493169872	0.361437027461503	0.255897124065185
RNF144B	0.0729238241606718	0.137158843392626	0.594951634548291	114.579563381836	0.0795380680287481	0.202220948797799	0.393322593438518	0.694081233048064	0.892875832149997	0.534363334799998	0.419239317798373
E2F3	0.0501954046302883	0.0826678189070876	0.543722165612548	87.9389455912853	0.108410787790788	0.141974634786247	0.763592651278931	0.445110029924805	0.777397433658626	0.440477407833681	0.50190972434416
CDKAL1	-0.0095258232638124	0.0489386086904088	0.845668187811305	194.876472175794	-0.00510224211590355	0.085623062424848	-0.059589577520447	0.952482519551876	0.985940871377299	0.193782610911757	0.176891215247282
C6orf62	-0.0904087026636352	0.068454844012418	0.186599512851013	110.144223809954	-0.113382916970156	0.125069458852975	-0.906559587048684	0.364639740899116	0.724344071292432	-0.14032615094059	-0.133145646019321
CARMIL1	-0.699742707415806	0.636380064470428	0.27152069730084	27.195588128485	-0.965527846353592	0.979397820444153	-0.985838263266431	0.324212486019186	0.700962004001619	-2.65734620998074	-2.57306707803759
TRIM38	-0.0618021097823785	0.0582846339419102	0.28898541430614	62.9538814314859	-0.0841122163196754	0.118142481100352	-0.711955729524835	0.476492190474998	0.793145759295885	-0.0221588280251329	-0.0493357125389063
H2BC4	0.244210104529274	0.260173613216332	0.347914139347427	17.5776826363497	0.355256553493899	0.403988265898437	0.879373445918876	0.379198824975432	0.73255117590477	1.24190796576393	1.20869592159086
H2AC6	-0.0281767341975185	0.134259568042448	0.833771005431452	228.386801960455	0.0024622499395847	0.204741535277227	0.0120261379121277	0.990404761524399	0.99719930589321	0.116739943715458	0.198550402143896
H2BC5	0.218380946664099	0.180648353057373	0.22671157643251	29.6391985739419	0.268671500059374	0.283944312330726	0.946211945060684	0.344040494792603	0.714127316562017	1.13521359461817	0.960779492961522
BTN3A2	-0.430111536878917	0.151336836376853	0.00448201122568903	16.2762804896601	-0.596300312042467	0.269490462505501	-2.21269541971377	0.0269186513919524	0.265194822711687	-1.54356122589824	-1.51586877386085
BTN2A1	-0.211032724856077	0.115768227187125	0.0683200773956444	21.8024016057369	-0.30573218263075	0.204332727315532	-1.49624676696375	0.134589361550752	0.49674623826794	-0.638596526617338	-0.683893622725384
ZNF322	-0.0450329346061092	0.157832514184973	0.775398206985272	16.0999331938587	-0.0431328304286883	0.289503696069474	-0.148988876530051	0.881562410242024	0.960899175864504	0.0471108171334284	0.0679993539018586
H2BC11	-0.155565825379476	0.319361075389996	0.626176270913134	19.769667248364	-0.319381206158588	0.497602865894504	-0.641839563332217	0.520977358545493	0.81532708082213	-0.409475391892298	-0.722974469050189
TRIM27	0.0190845351698822	0.0853882696175028	0.823144041723626	34.5370145710114	0.0228873621243025	0.158593759285797	0.144314393122228	0.885252213212613	0.962411903227865	0.311965488467108	0.257033023177538
HLA-F	-0.335037116375827	0.140244058184939	0.0168962496704269	15.2174085893081	-0.437369995357142	0.258107033550847	-1.6945295497768	0.0901647014519135	0.423020218381464	-1.15083043844575	-1.06080828766099
HLA-A	-0.305825471280343	0.138564716694419	0.0273074341779739	50.873416906652	-0.425288046463905	0.228793922495751	-1.85882580194761	0.0630518339306476	0.370158783125496	-1.03016378257317	-1.02621439989769
HCG18	0.0418792742338258	0.143114857067006	0.769807257917356	18.1493626641779	0.0795924774829365	0.24498027921129	0.324893406682299	0.745261747141424	0.916200078402489	0.406125366328952	0.419395106783088
HLA-E	-0.106582441627325	0.0952184258947996	0.262992211616863	84.9227294362435	-0.118860075201056	0.168679226546017	-0.704651530807382	0.481027121495444	0.796122202884639	-0.207136184655749	-0.148828231567061
PPP1R10	-0.000110897998313594	0.0997318549338397	0.999112783147344	30.4327730024292	0.00399223222181805	0.179530905094451	0.022237019412996	0.98225888766323	0.9949373988471	0.232673523880355	0.202931155267347
PPP1R18	0.0012270601946181	0.0887625363064266	0.988970333178389	22.7295485906102	0.0301886919009011	0.177287852259051	0.170280656662193	0.864789422845856	0.958718114657347	0.238200324589822	0.27793870528615
FLOT1	0.00982688138268809	0.0996401671920199	0.921437056454754	64.4178365773257	0.0289546250707286	0.168045638680842	0.172302151356158	0.863199993110592	0.958718114657347	0.273724228172611	0.274405238144992
IER3	0.217422871466915	0.14484819679338	0.133345333580873	36.6922533276724	0.296203103511036	0.234394690622849	1.26369374120184	0.206339972440039	0.586960755329716	1.13125600408395	1.03960992074819
HLA-C	-0.192196875035778	0.126878941761859	0.129821754638899	40.9321639645194	-0.247941247513634	0.215162240506825	-1.15234553669639	0.249179111749008	0.63392662057025	-0.560789918981771	-0.518422543444714
HLA-B	-0.314343199891176	0.175586341374169	0.0734139570674556	69.5613314227693	-0.437626139226096	0.271362053234291	-1.61270204883162	0.106809255221439	0.45097613731401	-1.06534858040772	-1.06154169684292
MICA	-0.109930982658855	0.192135567652899	0.56721818026087	13.4340351219119	-0.152172594900801	0.322513441126739	-0.471833342415646	0.637045749777359	0.870273083280698	-0.220968245363257	-0.244210986269067
DDX39B	0.010212099469313	0.0516216631753455	0.843181319357683	64.2486974592095	0.0376874072922344	0.0994673696951085	0.378892167428931	0.704767940816101	0.898119173786213	0.275315476393747	0.299409555801165
LST1	0.0837040955210947	0.132413084927936	0.527292991489013	50.0344085913991	0.13496168783678	0.214475378480553	0.629264248385591	0.529176073001916	0.819532127619299	0.578894181666351	0.577932133007042
AIF1	0.120880558855092	0.133590876755033	0.365541471552784	27.3969183093958	0.16250838094012	0.228928313117191	0.709865803523091	0.477787358140042	0.794719639039603	0.732461688495223	0.656805766548111
PRRC2A	0.00459878728155681	0.208431505381488	0.982397077273239	15.4087896453236	0.0204017254483535	0.351335888589196	0.0580690049350709	0.953693663195718	0.985940871377299	0.252128161613927	0.249915973027105
DDAH2	0.143670207812415	0.143852697556671	0.317924819377402	12.9746527849144	0.227946338254808	0.259745776080173	0.877574764428317	0.380174529120179	0.73255117590477	0.826600540285374	0.844172338846003
MSH5	0.227361667957687	0.134009619341939	0.0897709718055804	12.9411707532885	0.318042015988227	0.250466195818959	1.26980016184744	0.204155823067294	0.583088736932488	1.17231090982513	1.10214063444219
HSPA1A	-0.36927712424149	0.321659922273081	0.25095376201601	195.92355490647	-0.425505691362211	0.49951002762105	-0.851846144888645	0.394299490979269	0.739878950944076	-1.2922681162176	-1.02683757611295
HSPA1B	-0.277081960976016	0.317991259222941	0.383562601631861	69.9567021272676	-0.358693933682877	0.493480144059101	-0.726865990458003	0.467308052941614	0.791192960973092	-0.911430884952193	-0.835537441767761
ATF6B	0.191800402572964	0.191871139461322	0.317488954827771	19.4971380712697	0.28661285939115	0.317377930796948	0.90306486866133	0.36649146799295	0.725999374864955	1.02541541802568	1.01215045773956
PBX2	-0.0828669427145821	0.111034528674082	0.455476018549946	15.950001460566	-0.0848201916489484	0.209034269956797	-0.405771702728357	0.684910352226856	0.890418566728618	-0.109172857469051	-0.0513628374089483
HLA-DRA	-0.123362582083963	0.137959191160645	0.371216934385922	92.5757718595512	-0.161754443260834	0.221452437598116	-0.730425210104846	0.465130313218065	0.790009925937295	-0.276451124891275	-0.271646409946246
HLA-DRB5	-0.523076666306409	0.408281820871801	0.200135469742368	23.124400987281	-0.762876611841628	0.648039277633336	-1.17720736716404	0.239112748883244	0.625352524595067	-1.92757901209652	-1.99282177790014
HLA-DRB6	-0.301896800162843	0.356405317255539	0.396961503740644	19.007720491776	-0.423786970021982	0.530928593752949	-0.798199560182621	0.424754692623622	0.760392496622935	-1.01393533654685	-1.02191641201387
HLA-DRB1	0.0163625784446165	0.124349611316682	0.895312328997433	83.0097623630663	0.0184239492810768	0.204523351496841	0.0900823751725064	0.928221754845546	0.978864217113677	0.300721704887166	0.244253064885687
HLA-DQA1	0.340054425039545	0.301678609784766	0.259654713287751	18.1580842591066	0.501201136483681	0.456955723096625	1.0968264782575	0.272717253063238	0.655119874082064	1.63781903487871	1.62657473967101
HLA-DQB1	0.524909578102246	0.359496814505705	0.144256264231255	22.8716616849661	0.781195297373665	0.525808011033049	1.48570444151062	0.137357315317007	0.500529974011293	2.40141358999467	2.42827375874484
HLA-DMB	-0.163454811668719	0.109720973865411	0.136294798999926	59.5972873271579	-0.221316664900738	0.179232004786243	-1.23480549785004	0.216902900748898	0.600117059033582	-0.442062998329255	-0.442189161662171
HLA-DMA	-0.0124825986045516	0.112679656894543	0.911791183938461	44.1221144017248	0.0053511132323334	0.189741918830975	0.0282020613331114	0.977500993173355	0.994803170364967	0.181568845087637	0.206821999168182
BRD2	0.0451946310461553	0.0859236293385256	0.598897894242042	35.2035825115161	0.0709301028527086	0.160879670758934	0.440889159693719	0.659293241881809	0.879092025469001	0.419820350581312	0.394592385105501
HLA-DPA1	0.0465493207404508	0.137678347765489	0.735286345294243	43.0964517257822	0.0874460533100188	0.229796448752701	0.38053700909941	0.703546829819572	0.897412858935804	0.425416265313994	0.441882018712897
HLA-DPB1	0.0916616622469793	0.164683565977747	0.577805777321856	49.9545726906963	0.148202608008047	0.259742973207455	0.570574080129894	0.56828839275331	0.838657055362201	0.611765078274769	0.615844469032902
RPS18	0.164427162107786	0.156727898711809	0.294120575534284	27.5397281576997	0.269459885780045	0.274011428703068	0.983389222323444	0.325415912663656	0.701775021697937	0.912342793168959	0.963036854532581
RGL2	-0.0872148369630924	0.0970310960590122	0.368741148718526	25.1916045246585	-0.151938006005361	0.191658852581921	-0.792752351162169	0.427922122728043	0.763640844694042	-0.127133018813627	-0.243539294806782
TAPBP	0.101845883184586	0.0696470030050598	0.143654807729085	35.455145654887	0.13995256460486	0.155877558548021	0.897836519307203	0.36927271202992	0.726658133861587	0.653833776535059	0.592222363191022
LEMD2	-0.00729669991494311	0.109756978884876	0.946995274270758	14.0015860720991	0.020687799086335	0.21888104129385	0.0945161762939596	0.9246991331432	0.97809295309944	0.202990612007085	0.250735079233548
RPS10	-0.142119275529783	0.267396692206822	0.595077694986017	18.7785504439296	-0.194895194633023	0.430423383432161	-0.452798807255649	0.650693622573635	0.874484486480332	-0.353930755563779	-0.366537345464338
ILRUN	0.0751662578458206	0.0817471431341426	0.357835642245016	39.7256214401002	0.132728532259124	0.141666865516981	0.936905971447597	0.348806927285034	0.715355485695055	0.543626317864405	0.571538004535377
BLTP3A	0.133167257147592	0.0742662522335988	0.0729559879123231	48.7159810771929	0.201716772255776	0.136303571839459	1.47990818973813	0.138897749791719	0.502464108617863	0.783215242080622	0.76906999647816
ANKS1A	0.0599960023575643	0.0766369897649304	0.433709569999633	362.583297287987	0.102369279494644	0.123219833214364	0.830785733304424	0.406094683590374	0.74932139033784	0.480961445943733	0.484611251906913
ZNF76	-0.171591103633662	0.122546564905408	0.161450007373639	22.2949708554278	-0.257407465519007	0.22342461857626	-1.15209983196703	0.249280052186884	0.63392662057025	-0.475672168213507	-0.545526886139304
DEF6	0.147012291627458	0.065973202110211	0.0258562687870791	49.2612760764085	0.233238401269369	0.127670280740435	1.82688093044585	0.0677176740497522	0.378824207968905	0.840405927701556	0.859324946722412
PPARD	0.171759144926606	0.0930203582205652	0.0648242346179613	147.681102160811	0.251920127220667	0.150202761281234	1.67720037282791	0.0935033061762322	0.427272433900548	0.94262954507117	0.912815781396094
FKBP5	-0.324089692398847	0.2767171396501	0.24152045976556	672.554284232792	-0.444768150342027	0.428516655325407	-1.03792500201487	0.299304972540409	0.677031646861579	-1.10560912217261	-1.08199120653146
MAPK14	0.0275041548272155	0.0874822073454993	0.75321943641934	65.8127208895608	0.0508439487380646	0.150772752293741	0.337222395721798	0.735949255716176	0.91284782153212	0.346745020549215	0.337080292712249
KCTD20	0.306710676634194	0.114151646602886	0.00721249383041691	25.8885235784653	0.464370614309649	0.214556231077682	2.16433059052719	0.0304389866050167	0.275164027462017	1.50008360090438	1.52111899229026
STK38	0.0264533050600099	0.0874281719449746	0.762216158262851	39.4107038047863	0.06031681020118	0.157296258334496	0.383459917227747	0.701378784503894	0.895896358493272	0.342404199386329	0.364203657423365
SRSF3	-0.066811586447679	0.101512458689495	0.510434396621215	25.6465365744543	-0.0913168668881746	0.196219185002852	-0.4653819497153	0.641657958053694	0.870373665892679	-0.0428518357245527	-0.0699645759236862
CDKN1A	0.258717657249119	0.264066840837266	0.327212960292754	28.2509872606172	0.42608973919525	0.394977581913081	1.07876942567595	0.28069052769841	0.664127896261292	1.30183536341226	1.411510492131
C6orf89	-0.36831387490185	0.233953187222063	0.115416754394797	15.0578585761457	-0.51160799886521	0.39043675052361	-1.31034795822652	0.190078150402942	0.574146471253439	-1.28828915247879	-1.27337177256096
MTCH1	-0.420376879917881	0.280298147651126	0.133679420337444	13.2335226005727	-0.622523689698011	0.450250820006851	-1.38261533802101	0.166782843530788	0.54537771246306	-1.50334957408214	-1.59095339732739
FGD2	-0.0468964889221175	0.0840590299206089	0.576913027936728	193.81126121367	-0.0534116584123127	0.139503008568025	-0.382871014471834	0.701815403877796	0.895896358493272	0.0394128984912356	0.0385682890342659
PIM1	0.149696838931569	0.210626408205325	0.477256474353178	33.2999734230142	0.184265898594745	0.341925924412744	0.538905901654638	0.58995178482734	0.84697473733027	0.851495181478944	0.71910342484838
TBC1D22B	-0.208736586981248	0.172414030371312	0.226021698048043	15.3486844570338	-0.29765465837792	0.307284333107846	-0.968662005535617	0.332713855343332	0.706486016239671	-0.629111703771095	-0.660765485876191
ZFAND3	0.0712474809523365	0.0299955320291696	0.0175361276345734	530.681427674385	0.105787667893234	0.0619828386706073	1.70672512201994	0.087873155540596	0.420488610353066	0.527438742625084	0.494399022542031
BTBD9	0.265246709303915	0.0607018904605998	1.24439322005518e-05	126.420174237094	0.342428542466958	0.116184869541969	2.94727311582739	0.00320589914357718	0.107365347157383	1.32880539111508	1.17196585613422
NFYA	-0.279007634388578	0.141722417224228	0.048988595893572	14.8327511329839	-0.432170677842292	0.25926508203151	-1.66690660560981	0.0955329772106652	0.428643234617012	-0.919385403440865	-1.04592123523725
ADCY10P1	-0.435101822705501	0.26026283246038	0.0945679965236505	15.6486846184305	-0.661530977238473	0.412375628451767	-1.60419513568768	0.108671046616731	0.451587163229464	-1.5641749606117	-1.7026418127519
TREML1	0.150207255517494	0.156100265431905	0.335924761988507	13.3158126240751	0.185670076266946	0.284134641488351	0.653458076404801	0.513461008412174	0.81493970482721	0.853603596199313	0.723123965344046
TREM2	-0.0286094101117009	0.111828879669975	0.798080534740914	27.2751412626725	-0.0362748606330638	0.197133958265234	-0.184011222380356	0.854004651067527	0.957032636063209	0.114952658012432	0.0876355764591941
TFEB	0.272650079743372	0.0565224537076175	1.40885314825406e-06	52.6876056164497	0.383308279793901	0.109843997176443	3.48956965921579	0.000483798948551946	0.0440093174234172	1.35938702902678	1.28901560178189
CCND3	-0.667105360722692	0.256749285897136	0.00936933083024786	194.994152649004	-0.970111622726117	0.394899479996401	-2.45660395079517	0.0140257217594197	0.19352683684987	-2.52252876066766	-2.58619166967131
TAF8	-0.358106240814515	0.156912482546387	0.0224773195558589	14.737704433286	-0.575636646765444	0.306049869782283	-1.88085898280218	0.0599911041092757	0.363993140245246	-1.24612373982697	-1.45670311079701
TRERF1	0.54022878085373	0.42433758856012	0.202978715367013	24.8607748690439	0.870564484918229	0.663526518535375	1.31202666449542	0.1895111379044	0.573823166348881	2.46469372915196	2.68416191641987
UBR2	-0.130813070636851	0.0719452837069199	0.0690289919969046	83.8221138528851	-0.185717471861139	0.129186917310169	-1.4375873016247	0.150551186010135	0.518688679251792	-0.307227397003146	-0.340259042659152
BICRAL	0.0373028451293861	0.101905452708415	0.714325172903459	44.9105138229498	0.101396702743166	0.177775752771176	0.570362949741965	0.568431553396362	0.838657055362201	0.38722117952038	0.48182650159228
CNPY3	-0.0915119490057448	0.0940278593339321	0.330432580682807	43.4439230734903	-0.10485375163866	0.164829537613366	-0.636134476604623	0.524688775842052	0.817519200859284	-0.144883410426349	-0.108724338596181
LINC02976	-0.134751510339348	0.123424141506041	0.274931588939596	20.1806326581089	-0.199560188934729	0.230762704485527	-0.864785275331376	0.387156654459288	0.736246839082259	-0.323496194830268	-0.37989448599818
ABCC10	0.353501410130221	0.117267064346966	0.00257404335146259	13.4301562174326	0.550549938631319	0.243650317565284	2.25959048251109	0.0238466788394113	0.250557816914438	1.69336546908865	1.76787370872263
XPO5	0.202974540852254	0.15521383225691	0.190971995696074	14.454891251989	0.284778354584347	0.312696386916297	0.910718404496874	0.36244376428129	0.722740270695875	1.07157323947025	1.00689777425707
HSP90AB1	-0.215165765449177	0.362856575092273	0.553196245816462	30.7525630952159	-0.296684648778061	0.502319612379855	-0.590629235781676	0.55476887155274	0.834460704264269	-0.655669176422744	-0.65798808601104
CDC5L	-0.28759724672917	0.229766529209249	0.210681608208769	19.4974848707826	-0.408966488275181	0.379879736668402	-1.076568315704	0.281673165536692	0.665247868309975	-0.954867136598761	-0.979481363936989
SUPT3H	-0.0243052139843078	0.0943080882263763	0.796621917161163	99.2341332558912	-0.011894462136497	0.156705971037119	-0.0759030562637563	0.939496225329625	0.981023855025523	0.13273231236653	0.157443252080711
RUNX2	-0.0112059952837542	0.0648322787672436	0.862772536253675	204.405638366539	-0.00870721537185293	0.108568586762486	-0.0802001355226407	0.936078082379183	0.98059959265541	0.186842202787724	0.166569201695658
PLA2G7	-0.269476449445302	0.194942022808047	0.166866867255711	30.0917345980731	-0.373555966174313	0.305533964476976	-1.22263319174279	0.221468270740196	0.605447651048775	-0.880014248209828	-0.878091460865714
CD2AP	0.0385098162844359	0.0533979466809432	0.470795490796287	77.5721968618867	0.0560215442141554	0.0982445073983235	0.570225712334442	0.568524618860644	0.838657055362201	0.392206902595492	0.351905149063357
PTCHD4	-0.242990239475852	0.31631056827284	0.442367507918232	48.6264486177863	-0.344610181652709	0.446475313581251	-0.771845992757214	0.440205647639983	0.772100591115471	-0.770605744398902	-0.795211850149794
ELOVL5	-0.221014285345816	0.174279961736161	0.204742028915431	38.6298369490779	-0.30396511548892	0.283682285397328	-1.07149840203516	0.283945388822961	0.666079725539414	-0.679828080703037	-0.678834031519127
DST	-0.134823784116645	0.15028364729274	0.369650206764846	142.281315084374	-0.166906828895522	0.233023469408108	-0.716266174044505	0.473827009194882	0.791827453410067	-0.323794741351192	-0.286399083702334
ZNF451	-0.353684060201299	0.166144653495104	0.0332731415818855	32.5124711930902	-0.49637783604197	0.274944622426789	-1.80537386641975	0.0710161977942828	0.388564503282315	-1.22785671842105	-1.22976369674639
PRIM2	0.0333150187417076	0.0625377119978255	0.594228207555129	87.6030633442928	0.0398703585436974	0.108272233020054	0.368241768287099	0.712692968479895	0.901708395718732	0.370748376539627	0.305659935707021
PHF3	-0.467924313136434	0.076897079207502	1.16438503925863e-09	65.5905171545151	-0.691318736767537	0.137528586891625	-5.02672755092228	4.98920386954553e-07	0.00117106600785146	-1.69975719655784	-1.78793222566248
ADGRB3	-0.21113836049594	0.513123497341582	0.680723026954803	15.5952626060044	-0.22384989432304	0.782391389751658	-0.286109864263835	0.774793976632303	0.926028243358649	-0.63903288339771	-0.449442482718913
LMBRD1	-0.118820232370008	0.145061353637039	0.412727483602307	45.8619615629921	-0.156131547879134	0.2374634483411	-0.657497181018198	0.510861282981554	0.813895702796604	-0.25768771228664	-0.255546539514893
FAM135A	-0.105586406439672	0.0822018551246958	0.198975045843606	181.351337074584	-0.135854543923639	0.138567220050915	-0.980423392153793	0.326877167610485	0.703119165442888	-0.203021790042485	-0.19748799240375
SMAP1	0.124460769845558	0.074862930779011	0.0964094927951672	66.2605174169774	0.204822783770089	0.139652721115923	1.46665802236728	0.142469107518326	0.508527071900177	0.747250725063539	0.777963347597847
LINC00472	-0.119557588485359	0.120078695963604	0.319415233527727	54.4977716199055	-0.159939552261577	0.190092939957423	-0.841375551861107	0.40013757726931	0.74614593070772	-0.260733562540392	-0.266449886100156
OGFRL1	-0.321458378689361	0.117502093593999	0.00622350289859548	169.343970474104	-0.471035182062539	0.191796664757074	-2.45590914033434	0.014052868302998	0.19352683684987	-1.09473976425602	-1.15720082339412
CGAS	-0.0468776499343183	0.0848387573206266	0.580571631515019	27.8264552052963	-0.0758765451226101	0.163743734577531	-0.463385944618743	0.643087751546517	0.870526923434908	0.0394907180611479	-0.0257547582107332
EEF1A1	-0.123786988390979	0.178067823123734	0.486950249322839	54.3670155482278	-0.150671914758566	0.286685074804048	-0.525565953726583	0.599189817314547	0.850641055228465	-0.278204250729669	-0.239914133098454
SLC17A5	0.313709563475907	0.11951356330215	0.00866778030645335	24.3742175688918	0.486263014798598	0.234302855545909	2.0753610265041	0.0379530874081817	0.304969253086678	1.5289944091543	1.58380285663005
SENP6	0.0203137275187594	0.0504251732518736	0.687059356809538	145.318596445452	0.0544467999161362	0.0961124364140041	0.566490684739348	0.571060263599944	0.838855227853394	0.317043002235277	0.347396230180901
PHIP	-0.167455410717848	0.0396383078485717	2.39381223170702e-05	161.353508250508	-0.240573039672878	0.0788981446197383	-3.04915965809281	0.002294824879389	0.0923438280342277	-0.458588562266769	-0.497325371348375
HMGN3	-1.15530911600788	0.275684263999505	2.78099290021539e-05	17.6276617907527	-1.19362071589734	0.388901407037065	-3.06921161584684	0.00214624505283969	0.0907607018107632	-4.53918733440235	-3.22615866105389
BCKDHB	-0.259773940193909	0.162016496764825	0.108850879714865	36.9640234931816	-0.379850509721846	0.259228691174638	-1.46531044847172	0.142836237142594	0.509473068864578	-0.839935391263854	-0.896114441671938
TENT5A	-0.363249721540463	0.198845313864058	0.0677305250311851	18.2197070154444	-0.526969239583421	0.333861083237236	-1.57840870362529	0.114471746976561	0.461199794041344	-1.26737028779497	-1.31735515984447
LINC02542	0.332730663045002	0.217482246191691	0.126036276128514	17.8888587377242	0.443088572860682	0.324002554205094	1.36754654279734	0.171454059158056	0.550905186863297	1.60756624133013	1.46018275097975
IBTK	-0.0443053302982232	0.0818189065600905	0.58815969291078	66.0648231407108	-0.0658318473190924	0.15877158126048	-0.414632434825277	0.678411000429167	0.88712549584422	0.0501163848905372	0.00300592862065189
UBE3D	-0.049145488257585	0.120244907652288	0.682751322022946	33.7936193019691	-0.0423352342230367	0.232140195576751	-0.182369253708325	0.855292953153302	0.957106576585738	0.0301227942200288	0.0702830875827877
DOP1A	-0.162669454045688	0.0986686714732884	0.0992207118732223	40.4273717486872	-0.198435163709935	0.184266075734909	-1.07689471824108	0.281527302997734	0.665247868309975	-0.438818864774797	-0.376673234468205
CYB5R4	-0.162262442086102	0.0688538109060553	0.0184419823382034	63.3481980074826	-0.22921219293772	0.120968669524585	-1.89480626544492	0.0581180728428522	0.359812882736765	-0.43713759102582	-0.4647961941167
CEP162	-0.115144856312369	0.140173364131205	0.411392242228089	20.5585142948801	-0.141865638705056	0.25642626661235	-0.553241446670985	0.580098089669883	0.842371438102247	-0.242505570490111	-0.21469938272169
SNX14	0.0953811824474565	0.0761978020361868	0.21065818215102	74.7794950428241	0.162452296299045	0.133353004968587	1.21821249050452	0.223143234325654	0.605483816903215	0.627129569475968	0.656645181050211
SYNCRIP	0.144916058984176	0.0730956968962445	0.0474174339939672	37.487897324082	0.218738536534368	0.150855796586125	1.44998429947296	0.147062897535892	0.513536640100839	0.831746867858503	0.817807911874956
SNHG5	0.0966674197469484	0.178442369826738	0.588005157940212	13.161640172042	0.229788379596326	0.324149814766101	0.708895606687717	0.478389261625599	0.794925879291289	0.63244272294887	0.84944660146596
ZNF292	0.0268339280487192	0.100818312270906	0.790115024678376	135.617513157042	0.0529027398053824	0.16838517888444	0.314176937399513	0.753386657791001	0.920744409105338	0.343976466304049	0.342975168426443
RARS2	0.000376635897173226	0.0885271277757599	0.996605435323818	32.6547648180152	0.0450753924901285	0.168804369939711	0.26702740282273	0.789448062493957	0.931270033522022	0.234687415415756	0.320563355820626
AKIRIN2	0.204819793236723	0.139929001966752	0.14326477541724	18.4511211367546	0.295202807583316	0.261007801890516	1.13101143124888	0.258050280107219	0.642238995044209	1.07919555699969	1.03674580293414
RNGTT	0.060252107123511	0.0672054240759545	0.369966363218433	77.3824279967268	0.0889435211834938	0.123332480424297	0.721168672498144	0.470805743766563	0.791590912805588	0.482019356429732	0.446169674289155
PNRC1	-0.363071322137692	0.132966234223604	0.00632282054417206	27.6775524301849	-0.574648384979007	0.260751269098268	-2.20381817111096	0.0275371341314313	0.267335212676736	-1.26663336047465	-1.4538734499846
UBE2J1	0.120825635799194	0.27725975530738	0.662992745386616	24.7565256296727	0.192555970289464	0.411214119659623	0.468262058824366	0.639597197400568	0.870273083280698	0.732234813854512	0.742840142516286
ANKRD6	-0.00391866813085646	0.195368249029926	0.983997219722216	23.518701151343	0.0316449183521185	0.315281312394133	0.100370421931507	0.920050251040575	0.976819309083504	0.216944492299847	0.28210827551497
MDN1	0.00491271064857027	0.13620259101373	0.971227227119196	19.4510285350025	-0.00525332305917726	0.256017174201768	-0.0205194166194378	0.98362902311437	0.9949373988471	0.253424907578557	0.17645862964036
CASP8AP2	0.0832855559115813	0.135178865570333	0.537819456875608	22.7193697790388	0.102446357153174	0.24159147610028	0.42404789608823	0.671530883349573	0.88421809590503	0.57716528981979	0.484831946092247
MAP3K7	-0.0135360069453199	0.202563560188965	0.946722211463428	19.5465069252974	-0.00087011599771666	0.326654228882214	-0.00266372182198324	0.997874659997327	0.998274770125634	0.177217455039822	0.189008937083919
UFL1	-0.202338191080093	0.206739415498618	0.3277226734739	19.0503418611845	-0.295279930053331	0.338474662389019	-0.872384148252601	0.382998845295521	0.732808373475709	-0.602681386895151	-0.653965996335629
MMS22L	-0.0703470354561069	0.127571027173007	0.581336017883652	28.9819308563168	-0.119397341427858	0.219233771034521	-0.544611995061004	0.586020403164164	0.846443365061065	-0.0574559707351139	-0.15036657010112
FBXL4	-0.482727567194016	0.163642784276276	0.00317891145720872	29.5075936138309	-0.739396942464594	0.281609160934801	-2.62561395378675	0.00864928519143447	0.16664066836007	-1.7609060691161	-1.92559313338871
PNISR	-0.278764541732156	0.0729406542415736	0.000132481490988033	186.388969031468	-0.402564642881202	0.125481346929755	-3.20816322689426	0.00133585658475848	0.0762324595289403	-0.918381243017112	-0.961151148919998
USP45	-0.16090851997409	0.225217458638094	0.474943730321482	14.2279465481439	-0.200420840812785	0.388483576659621	-0.515905569383667	0.605920364064873	0.853866878476056	-0.431544847000814	-0.382358765125317
ASCC3	-0.0876634393686596	0.0672085591046878	0.192114501368795	130.109595118198	-0.114723912137598	0.115916791973414	-0.98970917141936	0.322316290883511	0.699854965712061	-0.128986093226905	-0.136985277913442
ENSG00000287616	-0.149873834421266	0.0991979628321873	0.130825150773678	204.366821897348	-0.201487547819506	0.161117454152239	-1.25056313035533	0.211093909240019	0.591774498375109	-0.38596307302292	-0.385413035822281
HACE1	-0.00596449813661806	0.150600511282188	0.968408227026817	33.2738843874123	0.0149030899845116	0.246725639700449	0.0604034911110397	0.951834278232098	0.985940871377299	0.208493634278256	0.234171892352013
PREP	0.054433276714329	0.0958780011111597	0.570215065430593	35.8167555451349	0.0903750240822216	0.175168344583282	0.515932398043835	0.605901625322341	0.853866878476056	0.457983092663326	0.450268454299651
PRDM1	-0.255120458405948	0.152726693503022	0.0948327547518185	23.8463049749254	-0.305664726596623	0.258280933591363	-1.18345834648494	0.236627545243258	0.622081614495509	-0.820712917360665	-0.683700477853297
ATG5	-0.0208564911072721	0.109416438995979	0.848826688931993	46.4053136825829	-0.0252746289492249	0.186225578889352	-0.135720501447559	0.89204223987405	0.964970345065865	0.146978201471471	0.119132215255114
QRSL1	-0.174831709971369	0.158420831478807	0.269770854163567	15.1366491405668	-0.269461455871481	0.276505850488006	-0.974523524171035	0.329796664714802	0.704488594574855	-0.489058375272111	-0.580040721037816
PDSS2	0.161407652019725	0.0477746836773342	0.000728775321941593	110.568188117593	0.220248591597159	0.0943868409347222	2.33346713817324	0.0196236411212825	0.233964313932813	0.899869884385189	0.822131607978973
SEC63	0.144569348857506	0.0970345184203688	0.136256982173964	51.3627635587094	0.217143518327891	0.175294275739887	1.23873707462132	0.21544288395153	0.599861858810408	0.830314687253622	0.813240943308637
OSTM1	0.266898001993985	0.131874910843436	0.0429832748506178	22.1923497494624	0.438767119238936	0.247708265651689	1.7713059274974	0.0765098423020114	0.399738909823679	1.33562650530178	1.44780926033797
SNX3	-0.141167200688704	0.178636203360657	0.42938197375957	31.1586524696501	-0.16375775826473	0.28568369015021	-0.57321353619672	0.56650012029143	0.838574785005706	-0.349997951134659	-0.277382442684979
FOXO3	-0.143222310930807	0.0668773137922826	0.0322282661455764	160.400457633324	-0.192727364258425	0.113993983868826	-1.6906801369465	0.0908979099636583	0.423020218381464	-0.358487143699933	-0.360330260719036
SESN1	-0.103042557671991	0.124990238200979	0.409709564103823	83.2486271952336	-0.127158749108921	0.2009368770321	-0.63282932922565	0.526845101734983	0.817519200859284	-0.192513729889135	-0.172589579698041
CD164	-0.266927097256341	0.0742308470254543	0.000323265375192337	33.9631668023765	-0.382439771232504	0.143810490592436	-2.65933152482144	0.00782958774995192	0.158176691790527	-0.869483454676023	-0.903528197753929
MICAL1	0.117548625528724	0.0792862850977273	0.138184810360844	29.5497678734012	0.218591122910956	0.155292551755555	1.40760854554724	0.159247015624373	0.534752764445236	0.718698230437004	0.817385826796783
AK9	-0.00581976071002091	0.187578697709457	0.975249042587887	21.2810404563305	0.0456380792904683	0.316631339612758	0.144136330112755	0.885392816961435	0.962411903227865	0.209091511638124	0.32217448033281
FIG4	0.0692756140902476	0.0957730683961315	0.469476649421816	48.0399262979656	0.115250269074843	0.163726282208945	0.703920393964376	0.481482350190735	0.796122202884639	0.519293409512331	0.521493009291859
CDC40	-0.386401067576797	0.12048245250183	0.00134073438233502	14.2224849521414	-0.676975004565774	0.252259850620146	-2.68364150260743	0.00728251499089149	0.155136384150346	-1.36300322787835	-1.74686224049043
CDK19	-0.322429107893939	0.0862050717445971	0.000183832323656795	98.3095608319516	-0.466388581161855	0.143289113167723	-3.25487799352864	0.00113441088255848	0.0691029960685748	-1.0987496256141	-1.14389634814268
AMD1	-0.304885114171047	0.162553408038582	0.0607102754037597	21.92564256377	-0.459454001748936	0.276595222864362	-1.66110606318839	0.0966921469662255	0.42957745163733	-1.0262793814265	-1.12404077152867
MFSD4B	-0.0278116734104478	0.136827244723269	0.838930860636627	40.3216199517476	-0.0633146538164972	0.232469878962741	-0.272356376228187	0.785348011934119	0.930191743841588	0.118247926720935	0.0102133345016713
REV3L	-0.18772623186291	0.113253333086619	0.0974026758721609	44.0686353622097	-0.25672306147568	0.19982995584651	-1.28470759245361	0.19889448411903	0.579905279224814	-0.542322709774404	-0.543567252236794
TRAF3IP2-AS1	0.0416744157936241	0.158604279318571	0.792737728726617	56.9484559793768	0.0530961974272315	0.252551646272085	0.210238967795239	0.833481167234476	0.949893569514676	0.405279142748403	0.343529089926719
MARCKS	-0.186474338984188	0.150626678246403	0.21571972549073	54.7186244134085	-0.264828722643373	0.249191874450416	-1.06275023303807	0.287895233896525	0.667158121973226	-0.537151425285212	-0.566775952684077
MROCKI	-0.264479109429893	0.119939959309738	0.0274473675430873	53.8180012450101	-0.386650910488473	0.198128375819817	-1.9515170852665	0.0509955658099726	0.340197691700219	-0.859371374248207	-0.915585828527238
HDAC2	-0.0176238200613926	0.223903751745558	0.937262027469525	16.9853559889874	0.0612563007434913	0.363173780960938	0.168669391775503	0.866056695614042	0.958718114657347	0.160331629646002	0.366893672971568
DSE	0.18742388954215	0.0999387321339873	0.060739377774846	87.9184289896139	0.284543229031077	0.161699501278545	1.75970381343922	0.078458038903639	0.402369593144048	1.00733703900646	1.00622454619826
ZUP1	0.0605880757141553	0.153360575986633	0.692791647142906	14.9622380683644	0.0396438273160962	0.295949243314716	0.133954818982046	0.893438301578379	0.96517332150508	0.483407166194597	0.305011315527299
KPNA5	0.00805596901018479	0.12428669208002	0.948319203046672	19.8397191864112	0.0729460333799586	0.229259221200285	0.318181458516914	0.750347296457895	0.91839075576919	0.266408992309143	0.400364539500008
GOPC	-0.0951794057251943	0.201045437559991	0.635911879700136	21.6993850124545	-0.108945490482298	0.327463756947994	-0.332694804144692	0.73936467203562	0.91367356582219	-0.160032839239649	-0.120440093692015
NUS1	0.20843296105506	0.144456689639969	0.14905565755357	18.9784074955946	0.316200000737674	0.27306655548959	1.15795945853108	0.246880581274434	0.632085223478413	1.09412073072133	1.09686644652772
CEP85L	-0.334268339977973	0.136840388238636	0.0145753931157893	46.9964955546643	-0.471172022132597	0.221342935288785	-2.12869690879386	0.0332793447625473	0.286964076639345	-1.14765479815779	-1.15759263352896
MCM9	-0.0116653081700461	0.070645432536283	0.868845806272268	49.1316878771541	-0.0204450274058799	0.134414362910876	-0.152104484692875	0.879104527093936	0.959996493169872	0.184944885816808	0.132960670846867
MAN1A1	0.0369441407253136	0.110446012046647	0.738002634532397	144.845253431622	0.0993943302564921	0.168005876170092	0.591612225252548	0.554110285514209	0.834029800012815	0.385739453286041	0.476093167535297
ENSG00000287100	-0.4663752353196	0.172364319898055	0.00681497621791045	84.0375773468928	-0.723619385480177	0.260396542185804	-2.7789131891154	0.00545410989093021	0.130975487668482	-1.69335830874331	-1.88041772002444
RNF217	0.0598991223798987	0.108252682766205	0.580039577995001	59.2194913881133	0.130153191468499	0.18069303495267	0.720299991101431	0.471340310230004	0.791590912805588	0.480561256810676	0.564164107240298
NCOA7	-0.359008295014666	0.203092540000161	0.0771097423330778	39.5588901995331	-0.480957676836983	0.320585005393669	-1.500250070169	0.133549637711889	0.494371433369679	-1.24984992037559	-1.1856116098982
TRMT11	-0.2556657829468	0.253986807142371	0.314121994186926	18.7886630129419	-0.357108327321483	0.396095234265632	-0.901571885820763	0.36728433120093	0.726416493338343	-0.822965528896056	-0.830997421859753
ECHDC1	-0.142386666354244	0.0848795576091469	0.0934419677495108	45.8023625340782	-0.218791702078781	0.156722204763782	-1.39604788235689	0.162700076617526	0.539347488163978	-0.355035286188236	-0.434959510118273
ENSG00000226149	0.0774837715685183	0.240907895081469	0.747731235977346	13.4001178664016	0.11558393967602	0.408284349477485	0.283096669818333	0.777102734322611	0.927004298770491	0.553199439471992	0.522448398478574
ARHGAP18	0.24228735106081	0.105790938074782	0.0220070173314374	91.8355680761369	0.324649625931475	0.177278348213016	1.83129879764775	0.0670559570216407	0.377715646618405	1.2339655088996	1.1210600090216
AKAP7	-0.411998511261796	0.123076329447408	0.000815427963289548	42.0292810151362	-0.576586382718243	0.210734750153581	-2.73607642924593	0.00621765830562253	0.143360315213204	-1.46874044049542	-1.45942246172675
MED23	-0.151527782612036	0.125467108515521	0.227159133829249	21.9362637361923	-0.18741658104678	0.212814860432564	-0.880655517503992	0.378504299833906	0.73255117590477	-0.392795156478484	-0.345124051854692
ENPP1	0.0642588845601624	0.276182022325323	0.81601875343567	18.3925627864315	0.150594432886037	0.415264048182317	0.362647413242767	0.716868287237675	0.90309839770664	0.498570441879597	0.622692910630347
STX7	-0.119251743172775	0.0379832074878103	0.00169183756050125	192.875810409992	-0.173587877257512	0.0755487693264891	-2.29769298434684	0.021579269140906	0.243071225763252	-0.259470185179645	-0.305528732339172
SLC18B1	-0.383414089937342	0.176724211871384	0.0300400618692328	32.2238512054462	-0.571123758024518	0.285545686743608	-2.00011341280505	0.0454880187512746	0.328013314405867	-1.35066470323377	-1.44378148962716
RPS12	-0.161818897723323	0.264813046922214	0.54115426664539	15.7418894171833	-0.250342198144482	0.439650527929482	-0.569411799238499	0.569076711313911	0.838657055362201	-0.435305410235841	-0.525297114541045
SGK1	-0.143153451228864	0.171471948738728	0.403801858333402	55.0632541009108	-0.227975018373031	0.270092810326008	-0.844061780459317	0.398634883435176	0.744161640863265	-0.358202699947085	-0.461253828691001
LINC03002	0.185272564293334	0.13028701974445	0.155016397715307	26.7566406584846	0.217276789789616	0.232773111177058	0.933427356325299	0.350599361335157	0.716205557817882	0.998450404151748	0.813622535552547
BCLAF1	-0.0104491253113225	0.108916788228186	0.923570787736	57.6387379336633	0.000716455595071292	0.186775436436605	0.00383591980155523	0.996939386319651	0.998120535283715	0.189968660342756	0.193551720710497
MAP3K5	-0.0269514618938097	0.0613414998339118	0.660395266169342	305.793968260845	-0.0213518473729976	0.111416014393763	-0.191640739342341	0.848023628546166	0.95393857240695	0.121801264669432	0.130364199992603
IFNGR1	-0.113164881663933	0.0966244623628547	0.24152541850937	202.940715890042	-0.149275672614229	0.161070316771657	-0.926773322398389	0.354044238866418	0.718870165934885	-0.234326745957692	-0.235916314165564
TNFAIP3	-0.381125285977986	0.181010210011737	0.0352438256465826	19.395923588028	-0.513570377673022	0.303759479734581	-1.6907139099717	0.0908914563331138	0.423020218381464	-1.34121017512278	-1.27899059389735
NHSL1	-0.175755001629348	0.181898710232172	0.333931824834905	238.851904829254	-0.225200060776106	0.269466496475492	-0.835725642043176	0.403309266366867	0.747154222648374	-0.492872282924325	-0.453308374484545
NHSL1-AS1	-0.344238741570955	0.184919578247368	0.0626652492155853	16.2753464868122	-0.461396642739586	0.309222890518084	-1.49211671220893	0.135668551435154	0.498150163106268	-1.18884025738131	-1.12960307815559
REPS1	-0.0115511116685987	0.171954095194479	0.946441945952972	32.4941278147893	0.00304283022782791	0.28226954198475	0.0107798744647848	0.991399071176961	0.997395436526821	0.185416605567509	0.20021276055201
HECA	-0.121094562452445	0.0884383370084591	0.170919835917724	51.0375076530081	-0.156127786005368	0.150765441374301	-1.03556746547608	0.300403976768306	0.677652121877784	-0.267082452107045	-0.255535768252741
ENSG00000226571	-0.630634807721152	0.416345738682662	0.129850878866676	19.5763407136612	-0.921317128794625	0.57062792034263	-1.61456720912189	0.106404451303423	0.45097613731401	-2.37187720872202	-2.44647983497897
ENSG00000234147	0.524540618930328	0.453307761654487	0.247215098409124	37.2220096226857	0.758281917302302	0.682912958207053	1.1103639317273	0.266842234038411	0.65082101846039	2.39988950364885	2.36266655369282
VTA1	-0.142334443688985	0.141843085457723	0.315636991293126	26.9470905117491	-0.19024805167207	0.237888340372244	-0.799736764628197	0.423863327352203	0.759710838942074	-0.354819566246515	-0.353231318147732
ADGRG6	0.255860811816004	0.191584071047581	0.181712268840172	19.4468235639552	0.430563364386058	0.308142186474138	1.39728795110044	0.162326997626703	0.539347488163978	1.29003438528754	1.42431969113635
HIVEP2	-0.25504625363106	0.431339214986439	0.554326611430134	18.0429229877855	-0.368224734518964	0.673394391553194	-0.546818831783924	0.584503203982105	0.845686091204167	-0.820406394328281	-0.862826702575887
AIG1	-0.0789218540474988	0.116756817420639	0.499071937807907	73.5960843615184	-0.101688816981521	0.192164317058421	-0.529176376437285	0.596683102787703	0.849831171883215	-0.0928765942828545	-0.0996622745802869
ADAT2	0.28302125625783	0.102032240032417	0.00553986709763433	15.8108132339489	0.38713342671169	0.199505911640731	1.94046092934247	0.0523236980219186	0.343689238654661	1.4022279982147	1.29996803208279
FUCA2	0.0324152245430049	0.111542869633545	0.771351317258319	13.8640023593007	0.0663658551025416	0.224113572837199	0.296125996575635	0.767133861445262	0.923352332118082	0.367031531542499	0.381523709199947
PHACTR2	0.03236743848607	0.0948352999583405	0.732876552463073	113.90604608692	0.0949191473842087	0.15727811792031	0.603511465163274	0.546168490675306	0.83090689206422	0.366834138219774	0.463279508466544
LTV1	0.210978820847466	0.105828919193467	0.0461975551729309	14.9458350212895	0.278319666089455	0.215670316172449	1.29048666051434	0.196881740416658	0.579102713603475	1.10463709796001	0.98840480206651
PLAGL1	0.121325498455052	0.0726723273339712	0.0950209244845118	93.159266997036	0.171226750580042	0.1287418501502	1.33000069814343	0.18351804127677	0.566595364156721	0.734299632692372	0.681768817084706
UTRN	-0.0874739999572331	0.0861628227070121	0.310002190870003	188.38358484765	-0.109945185983812	0.138275645183209	-0.795116058494172	0.426545994271292	0.762531571189105	-0.128203562144093	-0.123302492323431
SHPRH	-0.2300970672444	0.081975858192345	0.00500226028355279	60.4241901778149	-0.345950756451131	0.142167016600148	-2.43341082006479	0.0149573194732469	0.20009926051341	-0.717346985035189	-0.799050278413705
RAB32	0.0105522114501752	0.11301427476038	0.925609140587936	16.5275843923468	0.107172823343955	0.228915061319837	0.46817724760458	0.639657841459145	0.870273083280698	0.276720401560361	0.498365097272224
STXBP5	-0.0316779067681747	0.281660305110266	0.910451959404937	16.8355063626845	0.00279129217151718	0.430370977608469	0.00648578160876027	0.994825131270112	0.997765886056953	0.102277396866317	0.199492539057522
UST	0.124849913820736	0.0974431665316761	0.200102781882764	100.463699038781	0.18034333688254	0.165983816053157	1.0865115718558	0.277252724075343	0.659620875270476	0.748858190236562	0.707872069641056
TAB2	0.0577277847832216	0.0549620486285779	0.293570629338958	308.313910513154	0.100240569760231	0.095265274116503	1.05222570018161	0.292696010935204	0.669978483746177	0.471591955502755	0.478516180136318
PPIL4	-0.299076991141097	0.148109086946699	0.0434558291712546	20.3518346051513	-0.423459931216527	0.266781733117587	-1.58728982778548	0.112447018027278	0.4578640609268	-1.00228734740618	-1.02098001145216
LATS1	0.0544356264306175	0.122785218845273	0.657519665434954	39.9547030699253	0.119241759886937	0.208306323460344	0.572434662117384	0.567027538761821	0.838657055362201	0.457992798806402	0.532921727156997
MTHFD1L	-0.0221852198743909	0.0558479123655373	0.691187911169946	346.778077442111	0.00786998168634649	0.0862612916515311	0.0912342203051953	0.927306484457354	0.978864217113677	0.141489525418964	0.214034200888174
ESR1	0.202077945941868	0.254127280196901	0.426506480371443	34.1295930426033	0.22460317598656	0.3872011070843	0.580068527380682	0.561868406598786	0.835697317591633	1.06786961000485	0.834599960970193
IPCEF1	-0.196980620477036	0.149060502187888	0.186341035925597	447.599996230449	-0.267367112820262	0.231241939920079	-1.15622240893096	0.247590196080666	0.632365055880126	-0.580550482382275	-0.574044050377151
SCAF8	-0.029261817169387	0.0417407428921611	0.483279745572848	111.714923232428	-0.0268308936385047	0.084781688511875	-0.316470385403408	0.751645499967067	0.919291922753839	0.112257712977282	0.114676208491084
TIAM2	-0.0494850897036624	0.123328465546856	0.688238800301489	44.6695578619606	-0.0846558547715065	0.211925777012615	-0.399459923964168	0.689554347485212	0.89210138722943	0.028719977956388	-0.050892296476866
TFB1M	0.0346581241915759	0.183728087804493	0.85037644041801	22.3819410260358	0.049569206922723	0.304906879491359	0.162571625164423	0.870855729572313	0.959246259194399	0.376296439395727	0.333430362086255
ARID1B	-0.110109061816021	0.0438547411022227	0.0120468986631692	302.650292354974	-0.146370932955882	0.0819724441850099	-1.78561142602417	0.0741621955755821	0.394978868697048	-0.221703849821877	-0.227599258812126
ZDHHC14	-0.252656055615235	0.0966467192008474	0.00894307004707325	164.934572497115	-0.353381064335402	0.153491439653782	-2.30228516412704	0.0213190959224615	0.242333486595923	-0.81053303045233	-0.820325259732252
SNX9	-0.0914188587498473	0.0904826930672801	0.312329381643947	81.5974971843511	-0.141323867414504	0.149508373997981	-0.945257202893615	0.344527581924676	0.714127412550617	-0.144498875771188	-0.213148144971525
TULP4	-0.731711132695875	0.258243568997319	0.00460535927294894	18.7762726558516	-1.05067086828148	0.422230599821672	-2.48838163014531	0.0128325947424042	0.187675308696663	-2.78940049721618	-2.81685458040409
TMEM181	0.0595406053720245	0.11519740877216	0.60525587583014	33.5749308481248	0.0941958856861024	0.196096087631736	0.48035576244132	0.630974444395286	0.867808498325341	0.479080304667371	0.461208614587678
DYNLT1	-0.084993958958173	0.21612566938964	0.694126166103014	17.5655784757924	-0.0927104875396427	0.365730690964373	-0.253493868111479	0.799886599003621	0.937396460551448	-0.117959077357108	-0.0739548888133969
SYTL3	0.0840165653734696	0.19143673237762	0.660752985007127	76.014625936798	0.105047136035538	0.29740946695787	0.353207102349633	0.723933183707246	0.906897167548698	0.580184923492901	0.492278679524802
EZR	-0.0825877611604894	0.121144683048938	0.495410757038486	23.1406707775216	-0.104896799025257	0.216928190187562	-0.483555405752294	0.628701429573575	0.867800253188031	-0.10801962202464	-0.108847594908022
TAGAP	-0.0159613335151664	0.170671855267893	0.925489988667782	13.4779743837467	-0.00374342631316653	0.292706510380116	-0.0127890094016195	0.989796125006769	0.996787621348896	0.167198983104205	0.18078187244061
SOD2	-0.109219586220293	0.208131286199005	0.599747995469397	38.1126182764788	-0.128880322182713	0.333510077118659	-0.386436066028849	0.699173743794705	0.895520326517954	-0.218029628624612	-0.177518909081683
WTAP	-0.198385429058805	0.0735170841785999	0.0069653940834926	36.8573403922777	-0.277115817955974	0.16508599283421	-1.6786149642282	0.0932271082502039	0.427183902817739	-0.586353426829568	-0.601957230136678
IGF2R	-0.0170356366043282	0.0629648674859459	0.786731149188317	68.0232445779527	-0.018757704157434	0.113703333430483	-0.164970573786232	0.868967143395373	0.958718114657347	0.162761281607456	0.137791933716206
MAP3K4	-0.112075352949475	0.0951711476023736	0.238948526382819	27.6543582903097	-0.223725630655113	0.187038000682641	-1.19615067440077	0.231637765543519	0.616136700459572	-0.229826150868949	-0.449086682225193
PRKN	-0.281778971732438	0.0868650561476764	0.00117917445631033	217.081672626757	-0.410446078114618	0.140982126960297	-2.9113341312421	0.00359888931845784	0.111543215522389	-0.930833167114748	-0.983717829865914
SFT2D1	-0.191374267505099	0.143467718233317	0.182230513034183	18.6153221851564	-0.289469635607576	0.245768423005195	-1.17781459500783	0.238870528816637	0.625352524595067	-0.557391914538742	-0.637329551693764
RPS6KA2	0.18508700682679	0.172560209965028	0.28345341947658	172.01435387137	0.277319826742485	0.261689749155419	1.05972751182463	0.289268582801158	0.667632727465901	0.997683908499521	0.985541991566642
RNASET2	-0.137052296263017	0.0709239350883059	0.0533120945573979	452.366326678436	-0.184487479115776	0.120770903503265	-1.52758217223065	0.126616310888919	0.478648023739171	-0.333000217708146	-0.336737240724813
FAM120B	-0.0193200624930089	0.0920384141137209	0.833735551394236	66.7672694696527	-0.0388889724714683	0.163328520630954	-0.238102765648255	0.811801389741698	0.942435151115444	0.153324838309763	0.0801506671670263
FAM20C	0.0212526208559534	0.232794986461055	0.927259547323326	38.5135706658859	0.0359856827911261	0.372479782250703	0.0966111034904585	0.923035238436418	0.977646907585079	0.320921356872612	0.294537058250015
COX19	-0.37383629491148	0.19037161617299	0.0495627274767649	22.5024248587541	-0.575020580800245	0.308908920708159	-1.86145670213096	0.0626797096226508	0.369333996642651	-1.31110101236233	-1.45493914729715
SNX8	-0.0467650535540148	0.103500873482698	0.651389688505951	22.2233336980356	-0.0676959827503963	0.206361546854302	-0.328045528744713	0.742877238655723	0.91526359459478	0.03995582807567	-0.00233159535465839
EIF3B	0.054132702019984	0.171538446771945	0.752327520216873	23.357659398456	0.104670037642777	0.291270440527827	0.359356883084665	0.719328125679142	0.904370709785568	0.456741487026671	0.491198944823871
TTYH3	0.452627949030255	0.193533110483137	0.0193477371374574	21.0196372740857	0.647717942802952	0.328036139006622	1.97453227185398	0.04832125163855	0.334428634779979	2.10283463517612	2.04609198792585
GNA12	0.214286034952514	0.0900419608735969	0.0173198565741905	42.4333167769089	0.327538181088241	0.162507284506149	2.01552922432746	0.0438492271457489	0.32451853852977	1.11829844654228	1.12933072376922
CARD11	0.200604654152933	0.102792632263277	0.0509920097313852	113.208152117172	0.279412437794255	0.157254796341393	1.77681345367465	0.075598937585094	0.399471314935461	1.06178377701892	0.991533703044389
SDK1	0.146075017480958	0.131801571830285	0.267734452386825	395.004347465849	0.214168206578946	0.20733388201677	1.03296289297097	0.301621264231837	0.679192287236854	0.836534261572371	0.804721820970564
FOXK1	0.0701026345520618	0.0712135570233337	0.324918815826621	52.82436472707	0.101082346158896	0.135907618758151	0.743757760473843	0.457023038456146	0.784986880086015	0.522709642769278	0.480926413660275
AP5Z1	0.041316880407571	0.114879873799561	0.719106714326853	12.9043527538409	0.0782964190360324	0.248933259889639	0.314527753626591	0.753120240868128	0.920644292487006	0.403802245461375	0.415684140874933
RNF216P1	-0.134523436698915	0.110685804065165	0.22422765331192	42.1271346295367	-0.183050831782574	0.188921022357041	-0.968927806438748	0.332581210606021	0.706486016239671	-0.322554074542492	-0.332623730806885
WIPI2	0.145756446765276	0.11446323492697	0.202879349342206	24.9697150245449	0.25021558603235	0.225612309874603	1.10905112478757	0.267408127647543	0.65082101846039	0.835218318468356	0.907935218907572
TNRC18	0.101177252069349	0.0480605044588487	0.0352733988215983	196.822689661457	0.146600073833299	0.0877263262519136	1.67110695382735	0.0947005541030407	0.428207383852804	0.651071813611565	0.611255980216407
ACTB	0.324840521139287	0.158819067244633	0.0408204005958298	96.2216218637952	0.492327012141221	0.26854538046192	1.83331030045789	0.0667564384414599	0.377322243053006	1.5749738613046	1.6011657212905
FSCN1	0.220946203989636	0.156170771568247	0.157135038500366	47.6897810932988	0.329761438286633	0.250412576334739	1.31687251141023	0.187881361986513	0.572361414110319	1.14581008865037	1.13569651050361
RNF216	0.0405745287012163	0.0429124087688379	0.344393608262111	117.803799903566	0.0547571681091135	0.085821718918232	0.638033924271363	0.523451597122719	0.817519200859284	0.400735759558431	0.348284898269803
CYTH3	0.203249644475958	0.107842811249615	0.059472484233417	63.6736495322386	0.295084192538908	0.176125331672773	1.6754216428512	0.0938515331465952	0.427459063516909	1.07270962991257	1.03640617597746
RAC1	-0.0717728573687377	0.0765030211552568	0.348156931943814	110.75645920384	-0.0907603409895632	0.133383792674204	-0.680445046357689	0.496222706511581	0.805989522778323	-0.0633457164685239	-0.0683710917396312
DAGLB	0.0356161654239834	0.0865587454793905	0.680729303247147	71.1084316001553	0.062285497497995	0.149286306332415	0.417221773571813	0.676516200468679	0.885833646060358	0.38025388962918	0.369840541670175
C1GALT1	-0.122988014813071	0.0867348877643649	0.15619768565073	31.6536658295099	-0.0539340075203553	0.184812659900091	-0.291830697905175	0.770416072846321	0.924467397841902	-0.274903872765277	0.0370726622461899
MIOS	0.0479612699527772	0.063468115017152	0.449844056422762	49.3541987156711	0.071282494014789	0.123559551661773	0.576908001494815	0.564001605037227	0.836613558007064	0.43124870608056	0.395601376321861
UMAD1	-0.187171999275934	0.111296977731524	0.0926202790009539	103.983688164406	-0.266470599461676	0.190843919228911	-1.39627503217461	0.162631689461353	0.539347488163978	-0.540033301128387	-0.571477090130977
GLCCI1	-0.193772355555078	0.208571760468501	0.352866252016686	62.4053041551636	-0.278779071155481	0.3267899527921	-0.853083360652881	0.39361307808376	0.739785031878705	-0.567297870349621	-0.606719573945128
PHF14	-0.297333621174796	0.0598895116969667	6.88063853254127e-07	70.3317016122679	-0.401382139113877	0.119544398780303	-3.35759887714631	0.000786226176666073	0.0590045203952734	-0.995085882952717	-0.957765320775217
SCIN	0.255362974167917	0.16407671574546	0.119621733652039	165.634624330952	0.369845635848901	0.249413287875453	1.48286259725499	0.138110920631536	0.501766754491534	1.28797793129579	1.25046841061712
SNX13	-0.0181780675579808	0.0493400076815634	0.712556733430104	158.909286559269	-0.0302359798733344	0.100800620432705	-0.29995827152195	0.764208985287488	0.923352332118082	0.15804215941177	0.104926525548955
HDAC9	-0.120871029736588	0.115840498578826	0.296750870456113	599.069636847456	-0.175943066509957	0.178849030337653	-0.983751861431902	0.325237533522791	0.701775021697937	-0.266159089344953	-0.312272276231006
SP4	-0.306873825924513	0.260738141154807	0.23921841713264	13.030855614085	-0.357898122434502	0.399490918722821	-0.895885502425707	0.370313917860787	0.726658133861587	-1.0344942969508	-0.833258818902335
STEAP1B	0.341185594654043	0.167630176766482	0.0418159597977482	38.8546589074787	0.434311023423768	0.261205109920017	1.66272024141013	0.0963684484941055	0.428929489856601	1.64249163904599	1.43505025267665
ENSG00000232949	0.201636107236257	0.204334412074008	0.323743311792469	13.2228314523352	0.299925587401487	0.349468685878621	0.858233082164217	0.390763771977357	0.738882615447902	1.06604447489634	1.05026839903219
HYCC1	-0.145453971910197	0.0773905437301213	0.0601789946066917	40.6377398108213	-0.196580268890024	0.142460741895491	-1.37989081254564	0.167620265805951	0.546531374837558	-0.367705627169252	-0.371362168862832
NUP42	0.120728038376922	0.0837677512577231	0.149521596139804	42.1425737396886	0.197350993628559	0.151251593496809	1.30478621127864	0.191965655645622	0.576358978141789	0.731831661121114	0.756569591356109
GPNMB	-0.0159885580930182	0.323905842484364	0.960631012834078	12.9175587873059	0.0212936461384713	0.495002312637184	0.0430172659699848	0.965687770339514	0.990907253545995	0.167086524570761	0.252469783221169
TRA2A	-0.29523621955076	0.0755177705863467	9.24899133814164e-05	74.1468767729557	-0.441441725046802	0.135124648429313	-3.26692228381803	0.00108723522598301	0.0691029960685748	-0.986421994316288	-1.07246675113665
GSDME	-0.0621554935411734	0.203237665341122	0.75973663927439	16.3740333589907	-0.0876628980167904	0.356890189633216	-0.245629889986283	0.80596874909278	0.939607837437986	-0.0236185758850732	-0.0595022746721038
LINC03007	-0.273609139336625	0.179394308680735	0.127213474242282	21.0626744000482	-0.458909107193898	0.303406063057102	-1.51252451111213	0.130400481938804	0.489011318265688	-0.897085449346033	-1.12248059102746
ENSG00000289053	-0.0400343621147605	0.268249593364874	0.881361925963216	14.0716391493773	-0.0395056094979814	0.415446996959631	-0.095091816253567	0.924241898304134	0.977940430987623	0.0677587821725833	0.0783850685641526
HNRNPA2B1	-0.175721396294735	0.0547096737938081	0.00131865340111474	151.65725470157	-0.247911793786694	0.10052865692519	-2.46608083077427	0.0136600504682508	0.192552688803875	-0.492733466937276	-0.51833820945746
CBX3	-0.0676863990004509	0.170928302927206	0.692110246005205	14.9765701159848	-0.101189306232513	0.299082753382211	-0.338332134127437	0.735112910507005	0.912490901350736	-0.0464654872293993	-0.0982320401917439
[truncated: 2,990 more rows]
