# Supplementary material for: Integrative analysis reveals generalizable human neurodegenerative disease-associated glial states
Source: bioRxiv. 2025 Sep 25:2025.09.25.678630. Preprint. [Version 1] doi: 10.1101/2025.09.25.678630 (PMC12485690; doi:10.1101/2025.09.25.678630)
Supplement: Supplement 6 [file media-6.zip › microglia_diffexp/Mathys_2024_CR_TH.csv]

gene	nebula_logFC	nebula_SE	nebula_pval	DESeq_basemean	DESeq_logFC	DESeq_lfcSE	DESeq_stat	DESeq_pval	DESeq_padj	nebula_zscore	DESeq_zscore
ENSG00000238009	0.190946435692862	0.237505207666311	0.421415823565749	10.0358840919456	0.316017344847833	0.369089425494161	0.856208070509548	0.391882699323499	0.912605586541513	0.887188853181458	0.943501326032643
ENSG00000241860	-0.118150728650547	0.15200783171479	0.437001037893981	19.8473932379853	-0.179062206405389	0.28041862473674	-0.638553186591993	0.523113643559385	0.942915293100659	-0.20301671762626	-0.286508610443069
ENSG00000290385	0.0957600810276747	0.169354574247262	0.571773598210283	15.4394584036408	0.166524938558595	0.282375156674345	0.589729424216465	0.555372065133105	0.947430376866033	0.551460460650577	0.572092034944032
ENSG00000291215	-0.081037461017955	0.140637834880197	0.564470679786161	21.0764447890863	-0.0993276080143013	0.247492578806533	-0.401335702643216	0.688172981037858	0.970795272938101	-0.0721158366366917	-0.088410450150087
LINC01409	-0.0120880544615251	0.139496605897173	0.930945882918694	27.5327698822461	0.0180693973018264	0.232438380741941	0.0777384408037477	0.938036115275742	0.996509850107019	0.17107315311474	0.203258803176581
ENSG00000290784	-0.148889622634112	0.212906208022279	0.484351914608544	4.91591542265944	-0.174978287815718	0.388527084043236	-0.45036316643564	0.652448599394044	0.961847420997981	-0.311434772940798	-0.276362240163105
LINC00115	0.0674952496343437	0.109419025437776	0.537332922590657	13.3660545611689	0.190317804579787	0.222599467832489	0.854978704275275	0.392562937275991	0.913077861594261	0.451768583151774	0.631204679667936
LINC01128	-0.0877342058509412	0.0973538077049239	0.367487700732294	22.4931279293167	-0.158551373878573	0.184328328922793	-0.86015738766331	0.389702290551423	0.910483392030021	-0.0957356862031152	-0.235550077113403
NOC2L	0.142429657123168	0.0842013688096947	0.0907344542862513	42.0729845741558	0.238423164366573	0.146267272528138	1.63005134535962	0.103090645609896	0.752626750941143	0.716067055973508	0.750720968283987
KLHL17	0.0645519934509507	0.202278033287343	0.749631666489067	5.83717519982228	0.194680741907116	0.376267460492989	0.517399887973421	0.604877037875875	0.956353189725729	0.441387529368038	0.642044263430284
ISG15	-2.51656036902992	0.622964151630428	5.35298390995527e-05	5.97491587099058	-3.46940391239557	0.813286759498328	-4.26590482615954	1.99093645515919e-05	0.0261120365805288	-8.66236171541961	-8.46126150121301
AGRN	-0.930520309991208	0.606676990100912	0.125079210807505	2.33965847294031	-1.27685352234769	0.93831550797167	-1.36079337014032	0.173578997669184	0.828116468046732	-3.06829645907468	-3.01393741126448
C1orf159	-0.217347770370772	0.106993349247567	0.0422130317167682	27.0716122293608	-0.293543497611905	0.183229024865342	-1.60205784988287	0.109142817597576	0.761460012361298	-0.552891061251375	-0.570933861633784
SDF4	-0.130140468099443	0.0932599897095992	0.162877547432932	31.4813062047273	-0.195538666706609	0.175978242785088	-1.11115251301497	0.266502707459695	0.869218491845411	-0.245305299494959	-0.327443869912274
B3GALT6	-0.268081883130991	0.187189232525602	0.152102695530052	8.45737854593192	-0.374329250760861	0.324056541075856	-1.155135611576	0.248034897069123	0.86432400264494	-0.731833538703959	-0.771643583631705
UBE2J2	-0.0749666142382233	0.054664751773337	0.170253867341105	71.0770364862266	-0.061490274028223	0.10280083313143	-0.598149568978769	0.549740137929283	0.945623311776212	-0.0507035697437144	0.00559524379307115
PUSL1	-0.0422148419710767	0.270205026331157	0.875849657306088	2.97124863227323	0.00389762630982333	0.535646397862436	0.00727649121767139	0.994194251233791	0.99998053470918	0.0648140366869909	0.168049473497144
INTS11	-0.0253615334155675	0.144463490124377	0.860642223297136	24.4126473168738	0.012780526704065	0.2460747837001	0.051937571627173	0.958578436832508	0.997963117666982	0.124256739478481	0.190118766648081
CPTP	0.0107421994769309	0.292950850510231	0.970748967963781	2.44665112106991	-0.132821366463818	0.562463502214897	-0.236142195788326	0.813322332132387	0.98761057871172	0.251596926535732	-0.171624664105272
DVL1	-0.357916077624592	0.285633440101693	0.210183567056228	7.51053041269198	-0.421274296343033	0.476149644395954	-0.884751886935596	0.376290464056483	0.905911440576644	-1.04868451821388	-0.888277107250705
AURKAIP1	0.105813231468513	0.298322662209994	0.722818913889523	10.2088760082267	0.197071268162845	0.481389743728379	0.409379864715276	0.682260913853205	0.970289559446926	0.586918568582596	0.647983452476792
CCNL2	-0.00972782949465714	0.0731972029387891	0.89427331804953	110.421100712782	0.0191465685909452	0.121076369515348	0.15813629585679	0.874349400473032	0.992605222895582	0.179397818314128	0.205935002154197
MRPL20-AS1	0.213665493807582	0.140271867330598	0.127702639799883	6.69411299459911	0.294071451111225	0.279918222665522	1.05056201168659	0.293459796091599	0.875672229691869	0.967320431783242	0.888977427211661
MRPL20	0.112017782875593	0.0888981060343589	0.207644328859522	42.1056143921397	0.181499581932139	0.148178083537869	1.22487467511182	0.220622443567852	0.8488631728604	0.608802420292238	0.609296076391541
MRPL20-DT	-0.525615621998968	0.281780822261833	0.0621344661628215	3.2124259925773	-0.777740723243162	0.539878000935091	-1.44058606184375	0.149701660447725	0.802437415752782	-1.64017159279519	-1.77390699440169
ATAD3B	-0.284497102453753	0.110827327520117	0.0102573663245681	31.2187405583937	-0.387303405674644	0.188049408844787	-2.0595832130178	0.0394384024084876	0.627166945858728	-0.78973107260635	-0.80387747295501
ATAD3A	-0.145631526203283	0.100292412503964	0.146482356584842	17.0180051222044	-0.18543210510076	0.195894715393377	-0.946590645533207	0.34384741249248	0.895949989219621	-0.299943257362956	-0.302334428071401
SSU72	-0.0993621095404445	0.0690548092088064	0.150182367850992	53.8918511156906	-0.131092590170852	0.126039955973852	-1.04008755920264	0.298299223033104	0.877613208956653	-0.136748050085652	-0.1673295725126
ENSG00000272106	0.302310677336668	0.469583724269081	0.519715249460399	3.50161609679865	0.441265056405014	0.718211435263755	0.614394361798158	0.538954760651631	0.943831924620134	1.2799776931786	1.25467541784517
MIB2	-0.416634488306759	0.195825669670939	0.0333720447930616	19.3567152665899	-0.620081080568074	0.327379138162897	-1.89407634233411	0.0582148773910627	0.663965680272001	-1.25578812775574	-1.38220645540613
CDK11B	-0.140142858732844	0.0874112971190347	0.108877711771878	61.9840715314439	-0.170948295711325	0.153608913109279	-1.11288005527199	0.265759947008354	0.869218491845411	-0.28058437432275	-0.266349848579219
SLC35E2B	-0.24193642243987	0.110079676093187	0.0279612175892671	61.1420290697084	-0.34018347449818	0.180502249398988	-1.88464950232409	0.0594771742643946	0.671421903843835	-0.639616817928331	-0.686809451449397
CDK11A	-0.197723495495562	0.0898284861737956	0.0277273580083964	84.6294831739043	-0.250909749465674	0.152526231230222	-1.64502687466887	0.0999642690629373	0.749833750133339	-0.483674982102082	-0.465011624053332
ENSG00000290854	-0.21846238837635	0.125208997603689	0.0810228466875332	35.1805463314071	-0.302797015511952	0.203113177500426	-1.49077976740981	0.136019325421199	0.79357719363503	-0.556822390616965	-0.593923942592695
NADK	-0.0848655519315615	0.0787503916935828	0.281188889472129	54.2516732190782	-0.0942129455791033	0.142143228872108	-0.6628029089157	0.507456790365696	0.939578991831791	-0.0856177594008087	-0.0757032284498821
GNB1	-0.0725195055824539	0.0339179423439945	0.0325096972127008	560.746107167084	-0.0638227964910863	0.062875316519627	-1.01506918809965	0.310072847881062	0.881207763893702	-0.0420724601877317	-0.000199836611910641
CFAP74	0.0745446814037707	0.228410990656818	0.744150439222588	28.3361262830842	0.114395924361231	0.36117597793466	0.316731818697883	0.751447103045428	0.979836918148203	0.476632382217623	0.442579100549686
PRKCZ	0.440330200463566	0.383148283992236	0.250456098856421	18.3752915135091	0.617315188775175	0.527104643187845	1.17114352292886	0.241541092051062	0.858593401905719	1.76678142466155	1.69206656354088
FAAP20	0.0108105025178318	0.163455756032755	0.94726861145138	24.3940736045324	0.0308001335791885	0.268711666153282	0.114621497533416	0.908745139445599	0.995893406991523	0.251837835752261	0.234887926375406
SKI	-0.0712331632843708	0.0780208395713552	0.361241619675261	509.879788267401	-0.0681485592494527	0.127660331825869	-0.533827213784849	0.593461083729615	0.953606095134468	-0.0375354482021485	-0.0109470612996574
MORN1	-0.633789121557994	0.249133167561235	0.0109598208571707	7.25130421205229	-0.934277096634744	0.422548595107183	-2.21105242675758	0.0270322067881267	0.592695512663076	-2.02170648032329	-2.16281680536869
RER1	-0.053108573114309	0.0718485604993466	0.459801471171761	55.0878719770434	-0.0485152423221477	0.125526341104987	-0.386494514976508	0.699130464054993	0.972890803928457	0.0263911465758457	0.0378313114798923
PEX10	0.0559125919182906	0.147720270368865	0.705056832726995	10.1469422909373	0.00502973717649364	0.289017673027862	0.0174028706404012	0.986115219063155	0.999493536392095	0.410915804726506	0.170862168167469
PANK4	-0.230311125400508	0.136126583562731	0.090667061182593	8.29036002374032	-0.344689214600193	0.268443559444967	-1.28402862528299	0.199131939732909	0.845165559981687	-0.598613647868429	-0.698003824318612
ENSG00000272449	0.0818710656337474	0.22156021819321	0.711739718466152	3.02324179619726	0.120440569776626	0.443518802893568	0.271556851684433	0.78596278035989	0.98539597258062	0.502473010417384	0.457596836395545
TNFRSF14-AS1	-0.109292767505646	0.135654728367413	0.42043390651407	8.01262915249853	-0.0702363136520943	0.282896128800303	-0.24827598012723	0.803920882367884	0.986746794539674	-0.171774119180938	-0.0161340229781789
TNFRSF14	0.0934666103140906	0.0685275359334628	0.17259029495665	43.6208338400306	0.173532428790052	0.124751789428672	1.39102156037025	0.164218888890943	0.815284160706821	0.543371241994219	0.589501929157254
MEGF6	0.353282672753369	0.212895688220511	0.0970318417205147	2.93140411097011	0.487870259262513	0.423258932290468	1.15265201049013	0.249053246209908	0.864550938951193	1.45975919805431	1.37046461265453
ENSG00000238260	-0.338772285794912	0.282131209097313	0.229843741249309	2.9838011448092	-0.257698188738783	0.587033675321841	-0.438983655575636	0.660673379346705	0.962947239993525	-0.98116313365691	-0.481877292889682
TPRG1L	-0.19523870470332	0.45274421971557	0.666298228168861	3.38679419315226	-0.343177527565812	0.725692677203033	-0.472896500607514	0.636287021672626	0.960671772087987	-0.474910965228139	-0.694248084320014
WRAP73	-0.0559665015081411	0.0805953939677834	0.487423148528057	22.8197287902881	-0.0589870978906653	0.163755226851934	-0.360215054045272	0.71868631781396	0.976293743854146	0.0163110493917004	0.0118143080104297
LRRC47	-0.0137183683024704	0.188348136018993	0.941937284517211	12.6266855223142	0.0269497590128295	0.31549332427285	0.0854210119182186	0.931926689117823	0.996509850107019	0.165322931383205	0.225321789046998
CEP104	-0.0616896052985603	0.0704211612797852	0.38102487687044	57.6437674000818	-0.0490804648291692	0.124966513868826	-0.392748931771334	0.694504926360152	0.971808391264283	-0.00387470562122443	0.0364270335245693
DFFB	-0.310355886621681	0.122558123370392	0.0113311849385462	20.5757851793075	-0.4400140300937	0.226794804742447	-1.94014157684692	0.0523624863615766	0.652722351445057	-0.880936666853955	-0.934835400078357
C1orf174	0.0828415275075754	0.121890760022742	0.496734039354753	14.4922141868411	0.088951277490425	0.23001712143677	0.386715897211491	0.698966545837352	0.972890803928457	0.505895891838348	0.379362657046852
LINC01134	-0.500432615658813	0.285055432124692	0.0791631468795705	3.718933928517	-0.681306827551009	0.470673207215467	-1.447515637403	0.147752560004277	0.802437415752782	-1.55134951039258	-1.53431994295884
NPHP4	0.103038804464689	0.0667503130596879	0.122674293742981	61.8779720955347	0.175921368206337	0.114264717439653	1.5395948298673	0.123659146514989	0.777937587134967	0.577132986169397	0.59543717574991
KCNAB2	-0.0359215036918291	0.114384139027673	0.753488609250543	33.7628481713124	-0.0413550367252537	0.191641063660681	-0.21579423498962	0.829148142265187	0.990474242204794	0.087011045402964	0.055620622327199
RPL22	-0.123966717987751	0.0958477674050887	0.19588279239857	53.9368536853848	-0.153526142068838	0.160697225759151	-0.955375186743668	0.339387997532431	0.895040946988852	-0.223530085934399	-0.223065043054896
RNF207	-0.22193255667024	0.370301809269794	0.5489536144208	3.07897821765146	-0.341740544481391	0.635895317705734	-0.537416356066855	0.590980047836889	0.953606095134468	-0.569061897290136	-0.690677943990219
ICMT	-0.306055788720675	0.21708529330775	0.158586580456429	8.37154379791788	-0.429759389420053	0.3868329810365	-1.11096884311295	0.266581760645836	0.869218491845411	-0.865769945099472	-0.909358060342459
GPR153	-0.329187514250743	0.288941029935029	0.254582379154727	1.99429096435052	-0.116716476445766	0.662796205633609	-0.176097079997899	0.860217674903629	0.992443224663542	-0.947357028205993	-0.131612559590132
TNFRSF25	0.217358002285793	0.122995426759795	0.0771940807658762	18.4723575884292	0.327151733430331	0.218264819380625	1.49887523953103	0.133906000934134	0.79140548833094	0.980344146580988	0.971164372422635
PLEKHG5	-0.0597564274746081	0.113347049693424	0.598055548694741	26.6790147234855	-0.0773713229555207	0.20783935878983	-0.372265019513267	0.709695540394773	0.974379288282775	0.00294373684980778	-0.0338607344083837
NOL9	-0.102392260613246	0.0749612969548911	0.171959359887493	45.6457918526903	-0.118890030287313	0.129430527417097	-0.91856251117778	0.358324448185742	0.899428517979604	-0.147435587730893	-0.137012687338897
ZBTB48	-0.119822469480893	0.0804799824841822	0.136527371360071	35.7569215903068	-0.145786899243324	0.1484861990751	-0.981821207300147	0.326187938427083	0.892473269614203	-0.208913055012795	-0.203837132000836
KLHL21	-0.0550910854843838	0.240199000636634	0.818592220256425	18.3387838993142	-0.117465510422389	0.389319656261697	-0.301719958222274	0.762865552465197	0.980303700571753	0.0193986979888717	-0.133473511495078
PHF13	-0.154379981381901	0.160528368541627	0.336200793898352	7.85744016880144	-0.220047483008957	0.299411134323961	-0.734934201781779	0.462379567533924	0.925894722732041	-0.330799621224952	-0.38833527111605
THAP3	0.135407102354456	0.129614754922468	0.296166753081585	12.4339348257166	0.222173253302601	0.24246052461455	0.916327528597904	0.359495133558456	0.899428517979604	0.691298053817131	0.71034856343524
CAMTA1-DT	-0.430252076443009	0.201075316866072	0.0323745065722217	6.76021904353452	-0.651351801508189	0.359011932285048	-1.81429011944659	0.0696330719287613	0.697636339386277	-1.30381823660077	-1.45989760095988
CAMTA1	-0.133568857903305	0.102306184051608	0.191695591216485	163.016693943977	-0.171883215250168	0.168131896707722	-1.02231176008778	0.306633368975042	0.881207763893702	-0.25739745074782	-0.268672627453181
VAMP3	-0.00406215317608321	0.0886810654235973	0.96346462222946	30.1578910128079	0.0028608469787245	0.163669569902594	0.0174794067121158	0.986054161400577	0.999493536392095	0.199381022941784	0.165473627098407
PER3	-0.407815177258619	0.491822710156641	0.406996092541923	52.3332616105775	-0.543032061271976	0.713861764301495	-0.760696381887502	0.446838436381783	0.922109867517531	-1.22468185068655	-1.19078053387491
ENSG00000236266	-0.729983468800766	0.315900400433201	0.0208437604683843	8.58703681866342	-1.02437593796114	0.502516122694666	-2.03849367552244	0.0415005866078683	0.630600416764073	-2.36099012748017	-2.38666460884972
PARK7	-0.324442811225145	0.112521397402676	0.00393422919839967	26.4239140554805	-0.463283633253047	0.194908466923976	-2.37692923537155	0.0174574368785334	0.556625492674627	-0.930622155592964	-0.992648014296398
ENSG00000284747	0.0438447910492623	0.145722091524267	0.763506377738331	7.45927283715937	0.114095215058316	0.31372487869745	0.36367920686439	0.716097572156336	0.975253947852406	0.368351895210351	0.441831997524241
ENSG00000284716	0.170539682665265	0.263482265014136	0.517468223975305	1.9606954803295	0.356828730550275	0.484671715055375	0.736227676313865	0.461592151872231	0.925894722732041	0.815212923282385	1.04489596010362
ERRFI1	-0.395088705228213	0.241380674483983	0.1016750217933	8.15167468639833	-0.488097900685227	0.485205709410223	-1.00596075276715	0.314434449839195	0.882305748479695	-1.17979476563758	-1.05429829944893
RERE	0.0285078087615446	0.0317260062804285	0.368885585347622	1238.70334426995	0.0742333359752123	0.0593168930714009	1.25147040128781	0.210762905951367	0.84555679646271	0.314257372651507	0.342796383480605
RERE-AS1	0.437383860590996	0.152985548135841	0.00424994736067398	5.79448076398897	0.638175900011587	0.286209878529879	2.22974798525329	0.0257641782941817	0.591235228160405	1.75638949450783	1.74389435977642
ENO1	0.247083012506287	0.128598259172975	0.0546868654887682	110.029842368228	0.376241219707237	0.202732503541748	1.85585050810444	0.0634748690177279	0.687501452942012	1.08518616867956	1.09312569307148
SLC2A5	0.0512504732015165	0.0704164921629875	0.466724285270357	577.098126224957	0.102486567922629	0.114262648260907	0.896938496372073	0.369751736690432	0.905307656869656	0.394472212280128	0.412990670327853
GPR157	-0.227428002026116	0.150620123171453	0.131057628065594	7.2389071267611	-0.299210877579029	0.271408589644675	-1.10243702297983	0.270271723373419	0.869218491845411	-0.588444686368037	-0.585014293062833
MIR34AHG	-0.190912173340735	0.0758652676631161	0.0118539193848525	199.288017653932	-0.251845727195111	0.12372223266744	-2.03557373452887	0.0417931774810293	0.630600416764073	-0.459651010955235	-0.467337031969319
LNCTAM34A	-0.143136661294786	0.11729165733771	0.222332910284434	13.4963837916805	-0.121404920167618	0.229842265850487	-0.528209725562802	0.597353779914234	0.954165520684527	-0.291143708433306	-0.14326085399027
H6PD	-0.11635283022174	0.0591957166332446	0.049349268164809	53.3963109960487	-0.127101819983065	0.115467545580116	-1.10075796055504	0.271002012844762	0.869218491845411	-0.196675414279154	-0.157414626575641
SPSB1	-0.845065701208704	0.305653746368014	0.00569610058054771	11.316900064547	-1.18332420998705	0.486295479380644	-2.43334404731493	0.0149600783975044	0.530292508699744	-2.76689255993578	-2.78156670788133
SLC25A33	-0.133361928117341	0.062412983495429	0.0326170457426348	58.7992920698348	-0.138920257006274	0.109779185423258	-1.26545170171068	0.205709451570469	0.84555679646271	-0.256667596089001	-0.186777170302932
TMEM201	-0.833861543040146	0.354346959534752	0.0186108856554435	3.98770116661597	-1.21662208731966	0.639903095167629	-1.90125988842256	0.0572679801982292	0.661241659608495	-2.72737477374865	-2.86429426121893
PIK3CD	-0.079761208621819	0.0601369494394698	0.184731688684535	305.951561714279	-0.0642952125988299	0.107225645310402	-0.599625326690316	0.548755964292934	0.945623311776212	-0.067614412383966	-0.00137353991919696
PIK3CD-AS2	0.0193604591578632	0.147047409068235	0.895252164186035	9.74660699171539	0.12593990707213	0.304400647973206	0.413730745682303	0.679071307677354	0.970189696144468	0.281994082506989	0.471259770969149
CLSTN1	-0.468223817035953	0.104297544538674	7.14548675518764e-06	76.9937144584678	-0.656179827703398	0.170119962855503	-3.85715948139928	0.000114712321861769	0.0719545507608582	-1.43774700691359	-1.47189268372716
CTNNBIP1	-0.12581617574912	0.0847451670262136	0.137638866431357	48.8570029131097	-0.146024485903287	0.145328176732348	-1.00479128814931	0.314997359698878	0.882305748479695	-0.230053242362252	-0.20442740875896
LZIC	-0.235448260483603	0.114038608932415	0.0389574185396556	24.4752363051855	-0.310791409749457	0.20811681707811	-1.49335077343996	0.135345391442138	0.792593754698161	-0.616732653578099	-0.613785769491715
NMNAT1	-0.117591476747939	0.134656743490184	0.382516809095633	25.1892267385491	-0.130829818570206	0.222281653192819	-0.588576774965395	0.556145217540243	0.947430376866033	-0.201044200210892	-0.166676724543015
UBE4B	-0.0861028746766037	0.0697515219916126	0.217045367505945	189.402493405218	-0.0981061554154621	0.117098035179392	-0.837812139761062	0.402136219607569	0.913392782489383	-0.0899818762713	-0.0853757886907252
KIF1B	-0.150091689582803	0.191653538386125	0.433544482765881	53.6994757141634	-0.205503870410227	0.301912176636498	-0.680674336158537	0.496077578729676	0.937799633326308	-0.315674540350926	-0.352202112387502
PGD	-0.0280015725271618	0.0807564646678327	0.728785949885781	35.5888375473693	-0.0465925353168183	0.14471184482046	-0.321967668746289	0.747477187976534	0.979169274163454	0.11494515180111	0.0426082179699708
DFFA	-0.0903079043505869	0.0961439806595725	0.347577468321077	31.3139314113794	-0.0815601575008621	0.173195517960628	-0.470913788423804	0.637702301096747	0.961172755011535	-0.104813286277038	-0.0442677651572407
PEX14	0.00703694380245957	0.0480975925035944	0.883680199878046	122.661569182063	0.0543191069613056	0.0905138610954579	0.600119211620191	0.548426789852026	0.945623311776212	0.238528251557246	0.293320093251382
CASZ1	-0.0973936576499739	0.17816951414396	0.584629652337664	5.52010993627723	-0.0382764388678754	0.349598367762084	-0.109486892381386	0.912816317632165	0.99616094741067	-0.129805193714204	0.063269304130765
TARDBP	0.0367684365339812	0.0886391813766597	0.678280852218543	85.800578827475	0.0760987703232921	0.143102733787508	0.531777194671142	0.594880319510703	0.953606095134468	0.343393137888984	0.347430997813137
SRM	-0.0332339545077708	0.0916538985883915	0.716901665219669	30.8662970727794	-0.0299995386397934	0.173216864511486	-0.173190634320737	0.862501585129947	0.992443224663542	0.096490204160386	0.0838330084849198
EXOSC10	-0.0069864820940558	0.0752432758423964	0.926021208588074	45.3958104353696	0.0125284715583323	0.131633510594736	0.0951769158303777	0.924174305235961	0.996509850107019	0.189066726840039	0.189492543381524
ENSG00000226849	0.17721237944636	0.118533406534627	0.134903573107376	12.4975579441581	0.291696569877168	0.229252316261266	1.27238221464571	0.203237350135916	0.84555679646271	0.838747953823715	0.883077107740889
MTOR	-0.0360941813412042	0.0439550011281103	0.411553937354407	122.404660161943	-0.0270894559437401	0.0817330954191992	-0.331438027702261	0.740313644591484	0.978391883282218	0.0864020002319978	0.0910630195468812
UBIAD1	0.0223475817103459	0.141674126385951	0.874662207939598	16.402827794067	0.0776267588793908	0.248401367102231	0.312505360920348	0.754656489507663	0.980204159206505	0.292529855794718	0.351227238441668
FBXO44	-0.5071504910036	0.420176627442259	0.227434617133567	4.59118126714475	-0.626359353747477	0.676824360118972	-0.925438548986883	0.354737834660773	0.897958245436273	-1.57504388863263	-1.39780463225473
MAD2L2	0.245569211842678	0.182580014959479	0.178626841074105	8.29901877431964	0.407859708258148	0.342395563093934	1.19119449029266	0.233577242015534	0.853708856218337	1.07984689641524	1.171680856571
FBXO6	-0.364753677474031	0.209085934938472	0.0810692217403525	8.63949575236867	-0.536952157300259	0.40297816953517	-1.33245966628819	0.182709186791941	0.836790939725727	-1.07280117247904	-1.17567519922899
AGTRAP	-0.135399467634404	0.0876177679678729	0.122263421160524	21.5307248585639	-0.135267862084962	0.174195483281267	-0.776529101311713	0.437436644958067	0.921925495140225	-0.263854128961153	-0.1777029073208
MTHFR	-0.0705472531270676	0.0372862239374102	0.0584848440398786	121.494635170307	-0.0529286985379308	0.0859496704832596	-0.615810371818001	0.538019681214683	0.943831924620134	-0.0351161989794842	0.026866215091096
CLCN6	-0.00699050337127329	0.0438154200160296	0.873240007573033	108.590723162375	0.00561323645553038	0.09069987749362	0.0618880268710972	0.95065200239339	0.997603756075752	0.189052543536761	0.17231185420141
NPPA	0.0612809633644804	0.30070557735083	0.838517156139723	1.74234517077657	0.185976947989577	0.524841151717308	0.354349020424658	0.723077334850826	0.976648514349029	0.429850395955233	0.620419954818649
ENSG00000285646	0.149382804643732	0.403184238087167	0.711004351399984	2.19697293593795	0.330265249761571	0.689445718402546	0.479030097578675	0.631917217207273	0.960643649557546	0.740591254303406	0.97889980810183
KIAA2013	-0.128053814071673	0.0894515966390079	0.152274629808373	29.7107215256258	-0.159029473011082	0.177030367605155	-0.898317476048957	0.36901631815636	0.904638644357146	-0.237945536585925	-0.23673789972114
PLOD1	0.178578064872315	0.130546123977542	0.171333735239867	30.5708179335557	0.293485837840622	0.219923514006141	1.33449048941819	0.18204316168892	0.836790939725727	0.84356481412235	0.887522489030614
MFN2	-0.081098593149555	0.0861569872187118	0.346556963748332	38.4300957214807	-0.0997187893160732	0.149137076596214	-0.668638487437029	0.503726115147674	0.938437069116153	-0.0723314535950913	-0.0893823280774322
MIIP	0.0575899457438225	0.0806450684996556	0.475155360956995	26.1850831450399	0.123812740411837	0.158885410205971	0.779258084498338	0.435827700440943	0.921677841433814	0.416831939507926	0.465974890747219
TNFRSF8	-0.0763276082071079	0.267397378753423	0.775302194714615	5.87469668695481	-0.0626427728739292	0.449098182437944	-0.139485696721975	0.889066357810426	0.993921762427819	-0.0555038829716454	0.00273189581514094
TNFRSF1B	0.0124714811888215	0.0984647377013899	0.899210008473544	496.680854467034	0.0478573924427241	0.155458278141438	0.307847179416092	0.758198619743794	0.980303700571753	0.257696214310836	0.277266162030823
VPS13D	0.0337625239953823	0.0246942226040769	0.171555229377171	412.174195758552	0.0822417138282471	0.0520599327382826	1.57975067393374	0.114163975785695	0.766406361953968	0.332791091112196	0.362692952242838
LINC02766	0.0113497826764548	0.0856268110100314	0.894549749797081	31.3011750121546	0.0296672332692807	0.161529354649358	0.183664655465758	0.854276538020092	0.992443224663542	0.253739911542589	0.232073270357609
DHRS3	-0.098728625186113	0.101950232631272	0.332844542001293	200.432151944953	-0.116984276357379	0.165669970344563	-0.706128431809781	0.480108271996368	0.933006002104028	-0.134513710040576	-0.132277900243847
PDPN	-0.0740262024693072	0.149487213668024	0.620458316703967	62.7267763596185	-0.0687051496530864	0.245154900233083	-0.280251994097464	0.779284178668176	0.984039981381007	-0.0473866769747259	-0.0123298930592876
PRDM2	0.00959333877954756	0.0323727423129599	0.766970433822239	288.053596083	0.0346597091487874	0.0689367106510316	0.502775789872544	0.615121916928342	0.959097728958439	0.247544820994648	0.244476923313713
ENSG00000289380	0.14862918981953	0.145383494370761	0.306627075526049	10.0774843614795	0.269287925919999	0.277811985472907	0.969317164130273	0.332386968007079	0.893439434473213	0.73793320636779	0.827403520212395
TMEM51-AS1	-0.0783434464940397	0.126720062531059	0.53641696409271	10.793768210315	-0.0383225276356089	0.228831291229034	-0.167470661157317	0.866999730503193	0.992605222895582	-0.0626138742099311	0.0631547980031567
TMEM51	-0.0967931538587411	0.0859093317570461	0.259873725204802	205.795873623082	-0.0979976559194012	0.141556680963237	-0.692285628997276	0.488757973186544	0.934342703933509	-0.127687178235532	-0.0851062250258158
TMEM51-AS2	0.1723009101758	0.217142723476847	0.427491506741932	3.80972073213073	0.210165812418652	0.415424288534964	0.505906414764103	0.612922348879596	0.957823952262341	0.821424885943134	0.680516445422051
FHAD1	-0.0409142621682231	0.345450258554924	0.905721020652672	22.6207139947863	-0.0420310589729768	0.507921517760327	-0.0827510894957003	0.934049460598738	0.996509850107019	0.0694012652672432	0.0539410658198191
EFHD2	-0.0789492355774478	0.0556342476449455	0.155876807858861	82.5234642473448	-0.100791688059492	0.10040551652589	-1.00384611868913	0.315452790985653	0.882305748479695	-0.0647505312539027	-0.0920479120465068
CASP9	-0.0318065591102832	0.0955006409416729	0.739095982579378	18.9662939069493	-0.0108647559866221	0.174100590372312	-0.0624050496519738	0.950240273759275	0.997533093883853	0.101524719496015	0.131372788175125
DNAJC16	-0.0542713506553395	0.0636371665336049	0.393756496457274	67.3335808593584	-0.0667335674003937	0.112220965652997	-0.594662209615475	0.552069287357978	0.946699529937842	0.02228995543249	-0.0074315575185599
AGMAT	-0.264310183959902	0.233089472137512	0.256818442846804	4.80041991933771	-0.334043544872319	0.441129743736902	-0.757245571433398	0.448902752683799	0.922109867517531	-0.718530513241184	-0.671554984909718
DDI2	-0.0176829334735073	0.0420191812491573	0.673879198576399	144.910614361702	0.0022472272271797	0.0705915943557761	0.0318342041667716	0.974604269471274	0.999277763760166	0.151339655139063	0.163949107675806
PLEKHM2	-0.0322757006298495	0.043556339922711	0.458687137838643	156.446150629052	-0.0223538217900968	0.0846553465897236	-0.264056822050864	0.791736134350011	0.9854361913985	0.0998700271949227	0.102828557125135
ENSG00000237938	0.46976621107545	0.224432469785801	0.0363376008060298	2.9621118027868	0.806096096432533	0.451879562428376	1.78387376517012	0.0744441797660083	0.707924362426973	1.87060412656048	2.16108692935414
SLC25A34	-0.43753444142788	0.242289488767577	0.0709443729854202	5.95026770448552	-0.617905414231544	0.42145313477925	-1.4661307823827	0.142612661079277	0.799329005979307	-1.329503606093	-1.37680107922847
SPEN-AS1	-0.154725574576097	0.155713984833805	0.320392124554057	20.4928540087624	-0.178997242824711	0.263032858019551	-0.680512861292054	0.496179781044608	0.93782073904501	-0.332018550639418	-0.286347210422526
SPEN	-0.0184267023279357	0.0410838897568021	0.653782239025486	260.456026020497	-0.00409784184520868	0.0774852736340917	-0.0528854278112238	0.957823195069775	0.997963117666982	0.148716334571845	0.14818497848302
ZBTB17	0.0272109839215177	0.0736447393337241	0.711762634963154	28.159316128001	0.0867282166837886	0.138678697947591	0.625389608983528	0.53171538031184	0.943831924620134	0.309683388066555	0.373839530764155
EPHA2	-0.158943180528051	0.185217007820847	0.390812010131747	5.40826105586911	-0.015432187557199	0.362239891258901	-0.0426021206653059	0.966018704980285	0.999065594526396	-0.346894317986098	0.120025144747394
EPHA2-AS1	0.110063193507405	0.203774978012401	0.589113424706745	3.64951984351105	0.268886826888438	0.418494505205617	0.642509814451033	0.520542218937638	0.942915293100659	0.601908457928117	0.826407001990055
ENSG00000224621	-0.613132008300712	0.221048743923001	0.00554157433427736	4.62704803503589	-0.845513307488653	0.384619955983488	-2.19830847134971	0.0279271311323671	0.593270004089646	-1.9488475137982	-1.94228589801743
ARHGEF19	-0.117507063490025	0.196754786213315	0.550356538082613	4.75710775014563	-0.145748727887456	0.353438235023179	-0.412373969324222	0.680065339577499	0.970189696144468	-0.200746469223215	-0.203742296439786
FBXO42	-0.0259741094279949	0.0512337745106774	0.612174187031754	232.742999840915	0.0155008089339028	0.0941399107098755	0.164657145062245	0.869213849758891	0.992605222895582	0.122096144499519	0.196877224282311
SZRD1	-0.122602519571624	0.0637363378693916	0.054406118689426	39.2613846836394	-0.164567894111697	0.113439334541305	-1.45071279532036	0.146859851010339	0.802437415752782	-0.218718470415029	-0.250497936807905
SPATA21	-0.134706303488635	0.202395207221821	0.505691908893024	3.73499373226946	-0.1069458024917	0.386954115135134	-0.276378511840745	0.782257359274434	0.984689387676264	-0.261409294454803	-0.107337620301804
NECAP2	0.0894389131233611	0.0693694948664079	0.197289686103715	39.3459340337406	0.172850996471921	0.125336024298942	1.37910068105918	0.167863713907208	0.820660725360656	0.529165295057801	0.587808931496142
LINC01772	-0.262220777406071	0.164582473740105	0.111104457624054	6.18573872406905	-0.299980695864388	0.278695845839271	-1.07637304374243	0.28176045304358	0.869218491845411	-0.711161041995765	-0.586926882944348
CROCCP3	-0.163715869725362	0.0617918906801575	0.00806177080131976	72.1851863933812	-0.226706603005927	0.114460536320922	-1.98065298567439	0.0476302025269532	0.641092613600407	-0.363727899626017	-0.404879650183461
NBPF1	-0.194410933756086	0.13313963131707	0.144234198864371	69.333987247503	-0.262271550472139	0.220541031530784	-1.18921884354898	0.23435356127235	0.853708856218337	-0.471991363879013	-0.493239669624666
CROCCP2	-0.059667715177841	0.0980338794764771	0.542760550521864	84.9502344489444	-0.0609438415591923	0.159180066696531	-0.382861012838867	0.701822820055806	0.973202405319599	0.00325663082390825	0.00695283847622722
CROCC	-0.0237954475363491	0.119595487945963	0.842289264484428	58.0847198876654	-0.0167588705747902	0.201467259566824	-0.083184089617457	0.933705163536297	0.996509850107019	0.129780425059725	0.116729041545273
ENSG00000290851	-0.407790338421463	0.20571609145648	0.0474460381654799	3.95114310036939	-0.652372917057979	0.437267307559323	-1.49193160746295	0.135717075626376	0.792708603263857	-1.22459424251098	-1.46243453117514
ENSG00000238142	0.114160786372382	0.103407833965046	0.269599272079828	15.5098244200829	0.133119773461859	0.214116864392623	0.62171550026886	0.534128957568994	0.943831924620134	0.616360931401267	0.489097928452284
ENSG00000290122	0.349155960455693	0.267709121373304	0.192153018381049	7.65317785972194	0.538693205920313	0.465861433360844	1.15633784499833	0.247542994205069	0.86432400264494	1.44520401846991	1.49673266236862
ENSG00000226526	0.419482566929409	0.169829175213433	0.0135103035250755	5.59974419702502	0.633859300331807	0.331719128721511	1.91083131917892	0.0560262614903428	0.656324083108398	1.69325048087118	1.73316990047594
ATP13A2	-0.187253135695195	0.18287981487678	0.305876070247662	36.7203885708984	-0.260286022404202	0.279712233824991	-0.930549296485387	0.352086752786909	0.896937553385948	-0.446745349936194	-0.488306686134372
SDHB	-0.0868808990058286	0.0615747354474268	0.158249655159555	77.7725573394023	-0.0859471461886076	0.114400226131813	-0.75128475786034	0.452481300274441	0.923615606377878	-0.092726018100445	-0.0551671037856978
PADI2	-0.0487215584293288	0.126931919871529	0.701096978860504	981.329196212493	-0.036379651839441	0.194300511116398	-0.187233948230055	0.851477208632866	0.992443224663542	0.0418644294153706	0.0679818132344974
PADI1	-0.0987763189186874	0.29575182538753	0.738391782129812	10.7204379917348	-0.105947857993531	0.461911381768186	-0.229368364096085	0.818582622545484	0.9893551452814	-0.134681928901644	-0.104858257852492
RCC2	-0.0475208917764609	0.0448558307259335	0.289411309786765	182.059506200555	-0.0378386824509947	0.0814198343037782	-0.464735439153784	0.642120926255722	0.961382171346129	0.046099257892106	0.0643568965008322
ARHGEF10L	-0.0295254620837289	0.0595066939953448	0.619774170138162	214.756610475609	-0.0108534192535559	0.103468302909428	-0.104896078783244	0.916458270481545	0.996509850107019	0.109570295362701	0.131400953940169
IGSF21	0.00942014968635218	0.126931903274377	0.940839946853997	785.078922282768	0.038697838156716	0.192750152250466	0.200766835745119	0.840880896136516	0.990956761885998	0.246933971928446	0.254509530784471
IGSF21-AS1	0.579877332698127	0.247958396189755	0.0193557630492491	1.88267996672908	0.886559421287098	0.508682919497678	1.74285274245609	0.0813593406480277	0.715714150932376	2.25897313167875	2.3609955881595
ALDH4A1	-0.406076344747349	0.310939180016439	0.191563739988372	2.8446802798272	-0.421772107765867	0.612780895313118	-0.688291869070674	0.491269000971968	0.936230761907317	-1.218548876628	-0.889513904438202
IFFO2	-1.33865234041233	0.736601263596085	0.0691656088867977	2.43702315734165	-1.60192266529033	1.06477964331892	-1.50446402252501	0.132461930245695	0.788703370885119	-4.50780436958993	-3.821561710933
UBR4	0.0138723003219175	0.0455900293563243	0.760911803955227	154.083433183663	0.0448709884117575	0.0853094072113453	0.525979371777771	0.598902539567584	0.954525457356232	0.26263699345334	0.269846532956825
EMC1-AS1	-0.0643556983944825	0.0819741522726627	0.432410735120298	36.0245976693897	-0.0952784249828337	0.153448812163286	-0.620913408449504	0.534656598445725	0.943831924620134	-0.0132781873763565	-0.07835037929742
EMC1	0.0824987927538013	0.100679126253503	0.412545110810557	23.1859041530526	0.106632356657953	0.188279280756553	0.566352050153781	0.571154483711268	0.951506436085735	0.504687044327024	0.42329075508407
MRTO4	-0.249139478138598	0.138111060567955	0.0712459224006441	16.9518923532014	-0.325349204031076	0.249788856411803	-1.30249687157663	0.192746586710762	0.843675669440582	-0.665022458469463	-0.649954162175746
AKR7A2	-0.798509123897279	0.411016161349113	0.0520441729462041	3.57603007205835	-1.14197953540063	0.675735986515733	-1.6899788648063	0.0910319981651436	0.735340782490776	-2.60268451858906	-2.67884713396048
SLC66A1	-2.25186490848607e-05	0.13229186017748	0.999864184521073	13.3222664460213	0.0274147025731516	0.242029944435665	0.11326987921711	0.909816596429682	0.995893406991523	0.213629073630686	0.226476927039769
CAPZB	-0.0700191356569787	0.0578698777242923	0.226301546898601	863.299673097259	-0.0728215501105725	0.0994854683884187	-0.731981778748401	0.464179689404096	0.926625208113034	-0.0332534947092755	-0.0225569635420098
MICOS10	-0.13725045611971	0.142697244558831	0.336135127576658	211.394291163164	-0.190444200305674	0.224156826662757	-0.849602499914921	0.395546121610407	0.913392782489383	-0.270382684350745	-0.314786824638782
NBL1	-0.130684922436975	0.1589234017005	0.410898267060168	28.2420417592206	-0.195358112680435	0.262102891516424	-0.745348941212247	0.456060801846297	0.924314775200944	-0.247225624946956	-0.326995288980781
TMCO4	-0.0742075394839126	0.072355526676306	0.305082048828177	90.5840446292719	-0.11759306807764	0.132415387443614	-0.888061956754942	0.374507425048071	0.905911440576644	-0.0480262642835788	-0.133790424571037
OTUD3	0.00702502953261948	0.109059115844769	0.948639884496747	30.5498204178004	0.00889529278650413	0.189001525137049	0.0470646614097636	0.962461692220255	0.99811803286329	0.23848622916154	0.180466022332474
ENSG00000227066	0.127660293380924	0.287399189769958	0.656904096444374	4.37572263676909	0.249822056925812	0.514448473826055	0.485611425898178	0.627242693853729	0.960643649557546	0.663974560517322	0.779041166678754
PLA2G2C	-0.298813509481624	0.370516754965042	0.419967446900908	4.66698190567742	-0.303727699154091	0.621369325899765	-0.488803818428409	0.624980594419842	0.960643649557546	-0.840225960609903	-0.596236197511423
LINC01141	-0.0207074070377625	0.101726494008229	0.838697646540064	312.973260946244	-0.00523010001737232	0.167389153912889	-0.031245154749358	0.975074029195008	0.999277763760166	0.140672142431479	0.145371917836723
ENSG00000226487	-0.0189719883938303	0.265272653474637	0.94298484299919	2.37396278410135	0.0357886191883762	0.494618465147218	0.0723560111685765	0.942318590994246	0.996509850107019	0.146793075560443	0.247281665627481
MUL1	-0.267974411396403	0.128207945611061	0.0366039254213572	12.0420678218404	-0.380642164298066	0.246795670812594	-1.54233728267912	0.122991653536862	0.777937587134967	-0.7314544789866	-0.787327823385131
PINK1	-0.597287191112668	0.341637492616991	0.080410896313307	8.66426761285711	-0.902542875326905	0.545616508761637	-1.65417076066003	0.0980928219811274	0.747530195535106	-1.89296182489669	-2.08397410738984
PINK1-AS	-0.0302851749684065	0.231510578538646	0.89592125129366	5.23652821275901	-0.0571044466195205	0.399471528985828	-0.142949978849548	0.886329686445958	0.993452834941616	0.106890739175735	0.01649169725942
DDOST	0.130181017292948	0.0893758467924036	0.145238698398656	38.7392443674876	0.213716246529617	0.159439188757748	1.34042482400194	0.180107269659246	0.834071747726098	0.672865315814912	0.689337389903063
HP1BP3	-0.0357770284470807	0.0611494051808986	0.558496845830833	395.617216412919	-0.0241396833810373	0.0995237743623857	-0.242551928277357	0.808352524854896	0.986746794539674	0.0875206188796506	0.0983916388632789
EIF4G3	0.0339388637613056	0.0365307880603218	0.352864095266791	1243.23606859125	0.0749555115473173	0.062759614587251	1.19432714876079	0.232350021794604	0.852539698816974	0.333413052803669	0.344590606504604
NBPF3	0.0908339736714086	0.169914258197489	0.592935393063943	16.0095004450618	0.15221003424166	0.284771100707881	0.534499581816056	0.592995938712276	0.953606095134468	0.534085763300615	0.536527094915792
USP48	-0.0219198593060612	0.049266255956424	0.656372922876613	161.240022182399	0.000758388561343831	0.0881273754204647	0.00860559568154029	0.993133812816668	0.99998053470918	0.13639574533141	0.160250133746967
LINC00339	-0.335156728716461	0.207081897631097	0.105560421656345	10.0598836264855	-0.49911512322434	0.34789206132891	-1.43468385371536	0.151377207314863	0.802437415752782	-0.968410831393398	-1.08167025040341
CDC42-AS1	-0.253372034969954	0.27470881353743	0.356356745527336	2.14156749718347	-0.362718414189785	0.559903590356463	-0.647822983165478	0.517099448449767	0.942915293100659	-0.679950958529003	-0.742796816850351
CDC42	-0.052428548494257	0.0295715801601731	0.0762391474416586	184.031025709196	-0.0475197469673981	0.0620829872601409	-0.765423009822003	0.444019695620186	0.922098693901241	0.0287896371302379	0.0403045891076147
CDC42-IT1	-0.135336143033886	0.149071133694966	0.363950691860678	6.89996812540111	-0.139150315091199	0.279745603526775	-0.497417343961513	0.618894777375795	0.959727227784921	-0.263630779023923	-0.18734874254765
ZBTB40	0.0260634188638525	0.0711660559945085	0.714190583552665	89.8884912246087	0.0590574566023254	0.131760277418137	0.448218975851946	0.653995169110164	0.962097253279834	0.305635852330055	0.305092377374605
C1QA	0.0830144527452677	0.125593333096767	0.508626306841532	319.760276362225	0.128378096461016	0.198905599813197	0.645422233368908	0.518653599134016	0.942915293100659	0.506505810269227	0.477317377605795
C1QB	0.0824387235894191	0.110763310248062	0.456708151984996	600.010727070603	0.133703688742297	0.17465879699062	0.76551362454121	0.443965756584586	0.922098693901241	0.504475176522341	0.490548648028926
EPHB2	-0.397459167277381	0.106801110956811	0.000198051438286453	163.789335867994	-0.544383466225057	0.175680185580935	-3.09871864277069	0.00194359499811593	0.283599641246635	-1.18815553768439	-1.19413805796631
KDM1A	0.144380263472828	0.043155869372923	0.000821185588681363	88.8858923596486	0.233868159878684	0.087372925770825	2.6766662305908	0.0074358669111808	0.453741652973188	0.72294696997521	0.739404199561442
ENSG00000240553	0.122133438017701	0.0917773915832659	0.18326886712731	16.7979792031026	0.232818527408447	0.187881060449848	1.23918039876401	0.215278697861856	0.846274052875475	0.644480986324127	0.736796419933358
LUZP1	-0.0093555208187073	0.048387703196977	0.846688780669865	204.291019004763	0.0295919229510675	0.0894193828882138	0.330934099467689	0.740694264171926	0.978391883282218	0.180710974950303	0.231886164185506
LINC01355	0.124937631760915	0.083067836786572	0.13257019203708	27.9542440118359	0.213400005073969	0.150300210151677	1.41982506117999	0.155658617013441	0.808420317064006	0.654371557940887	0.688551697721297
ENSG00000284726	-0.290494752143382	0.220315298280305	0.18732261185088	3.456748148998	-0.348649163061048	0.389080156545143	-0.896085696471638	0.37020699574542	0.905628433041431	-0.810885168656621	-0.707842194621837
HNRNPR	0.0966114639121619	0.0536063248162601	0.0715076507521267	148.071038343108	0.184634668159296	0.101976114899457	1.81056778189026	0.0702077831789908	0.700288177718928	0.554463342820428	0.617085101814527
ZNF436	-0.256871193639185	0.307388255184716	0.403347807215827	2.53909270666973	-0.346407698843184	0.577046837757145	-0.600311233295368	0.548298833686692	0.945623311776212	-0.692292716119824	-0.702273345629289
ZNF436-AS1	-0.110590222165738	0.450725534330552	0.806177345636516	3.24968191997195	-0.173620651116096	0.657564189533746	-0.264036049832951	0.791752140368448	0.9854361913985	-0.17635032518175	-0.272989233488861
RPL11	0.0688733720055025	0.0657255562337124	0.294687755561234	144.300619064057	0.117893050481438	0.11572369472083	1.01874599463698	0.30832357058574	0.881207763893702	0.456629309355729	0.451267602965255
ELOA-AS1	0.160903405314753	0.0982825659324995	0.10159891354629	38.9231072217632	0.26623563593288	0.166610609799735	1.59795127244834	0.110053821941204	0.761460012361298	0.781225153541138	0.819820199504322
ELOA	0.0552515695534775	0.0705714004299849	0.433675683741199	39.4782946838928	0.120964176384552	0.136903579746735	0.883572048359363	0.376927273427668	0.905911440576644	0.408584336348015	0.458897720927987
PITHD1	-0.346535995419612	0.254163659852005	0.172745003410937	13.662183643057	-0.509774918125772	0.39701201826589	-1.28402893280768	0.199131832135232	0.845165559981687	-1.00854623663995	-1.10815418337209
LYPLA2	-0.0107728570016323	0.0997425139483189	0.91399039957823	18.2107209888553	0.0313064933905297	0.184981578462764	0.169241140932483	0.86560697071896	0.992605222895582	0.175711939111154	0.236145961771546
GALE	-0.126661753722428	0.117310411449821	0.280269329309723	20.3472925176898	-0.158717220391352	0.210194339752552	-0.755097499667212	0.450190483299144	0.923073705698863	-0.233035650237171	-0.235962117679676
HMGCL	-0.140365909923207	0.0709743601729225	0.0479626909927325	53.1474286097451	-0.170951287292224	0.127980589889513	-1.33575948852719	0.181627898255834	0.836636554322134	-0.281371090211347	-0.266357281070062
FUCA1	-0.0703682862697165	0.0988822994576353	0.476689693381141	26.7928777398696	-0.0728765441784078	0.165331936334224	-0.440789273955428	0.659365559367938	0.962947134907146	-0.0344849713676471	-0.0226935946141543
PNRC2	-0.0419745158394429	0.0845134838144898	0.619428425638851	39.853649062908	-0.0134582492798745	0.147805346272567	-0.0910538733494538	0.927449784058984	0.996509850107019	0.0656616824040726	0.124929333758944
SRSF10	0.126895455794671	0.0550020962292944	0.0210491247853497	135.254638037064	0.205882110270666	0.0940082630821766	2.19004269965817	0.0285211402273118	0.593358265385034	0.661276929178426	0.669873719028712
IFNLR1	-0.156532298309099	0.14560165142784	0.282342372192396	84.2137315514672	-0.197117234579107	0.231993943357028	-0.849665434048648	0.395511121248856	0.913392782489383	-0.338390981401807	-0.331365773298625
GRHL3	-0.054234591432375	0.230293766979159	0.813819299529812	6.71470587853426	-0.0744215868020719	0.399263534710248	-0.186397154591342	0.852133323637443	0.992443224663542	0.0224196075751734	-0.0265322055496589
GRHL3-AS1	0.149965432300625	0.136547406025262	0.272088165632916	7.88234422150704	0.213580652485508	0.253527211875547	0.842436797633983	0.399543502975906	0.913392782489383	0.742646219506987	0.689000510665861
STPG1	-0.328740369840061	0.236963332055381	0.165348837688976	13.2884961962254	-0.447883003233731	0.395587461805559	-1.13219716618288	0.257551551248811	0.866149407514611	-0.945779921122154	-0.954385622113578
NIPAL3	-0.193174060581876	0.136492958468595	0.156990053351396	66.8694009236103	-0.273196779916893	0.216478194627301	-1.26200599735803	0.20694662833405	0.84555679646271	-0.467628832673752	-0.520383066562204
RCAN3AS	-0.292352538174392	0.203757778441425	0.151342870136157	3.9118375596185	-0.434761306848755	0.387542395963744	-1.12184192330129	0.26192965754052	0.868013617576464	-0.817437699426931	-0.921785170537499
RCAN3	-0.26520139312107	0.116305811434317	0.0225953798446103	34.273354184092	-0.354494176543132	0.193111576764514	-1.83569614252289	0.0664026087918079	0.693554705986853	-0.721673865249359	-0.722363951061986
NCMAP	-0.000139705512927791	0.127444307388823	0.999125352463494	38.3800376222088	0.0253056081326455	0.212067880868068	0.119327868176269	0.905015605621552	0.99526856808935	0.213215748027851	0.221236946692729
SRRM1	0.0454874173784925	0.0534842685594906	0.39505706307376	200.206493541954	0.0952939209673407	0.0941398693734913	1.01225890370923	0.31141427886444	0.881207763893702	0.37414554387965	0.3951207599222
CLIC4	-0.179967257739008	0.204513992216268	0.378872700751401	60.8766463646626	-0.199911121207052	0.317672234771694	-0.629299949209361	0.529152704607796	0.943831924620134	-0.421047589968277	-0.33830709879886
RUNX3	-0.0562341957466313	0.180247410941316	0.755053157415325	25.7951632291012	-0.030582891346865	0.291638401063769	-0.10486579008564	0.916482304812595	0.996509850107019	0.0153668746022127	0.0823836866045236
SYF2	-0.0283658685396051	0.110294053335816	0.797036715758797	22.2450121352036	-0.0237826142592502	0.1930023512712	-0.123224479404563	0.901929341527366	0.99526856808935	0.113660256344264	0.099278766127362
ENSG00000284602	-0.244217150861322	0.160466724770576	0.128029700164962	8.21941949319129	-0.279238893122964	0.30187117117994	-0.925026699407856	0.354952019446071	0.897958245436273	-0.647661093701126	-0.535394511211788
RSRP1	-0.0511258916133232	0.0878347658596927	0.560520225839941	372.776135640499	-0.0534447823887547	0.137797916540092	-0.387848987348116	0.698127790903704	0.972839547772456	0.0333841916984166	0.0255840206175791
RHD	-0.0151144727106933	0.352532550379549	0.965801992441492	7.05068493814174	-0.0057862116480944	0.537275121007677	-0.0107695506861404	0.991407307882419	0.999810495063861	0.160398781378442	0.143990275573684
TMEM50A	-0.0834750177055298	0.0754814620324304	0.268769409994158	48.4054177534756	-0.10488596622101	0.135713338454495	-0.772849355969374	0.439611539703815	0.921925495140225	-0.0807132557867467	-0.102220020364484
MACO1	0.00435674303495653	0.0581703371778224	0.940297220318009	119.601842452024	0.0274124606322573	0.0997556576624099	0.274796049413315	0.783472933414606	0.984923213472607	0.229075011137452	0.226471357006488
LDLRAP1	-0.169991989042107	0.121262355917516	0.160959168582765	19.4489638173758	-0.249347556091224	0.223599745121067	-1.11515134311184	0.264785572738876	0.869218491845411	-0.385864175954222	-0.461130402604362
ENSG00000225643	-0.408476639725434	0.270476661936249	0.130989772289591	2.66901843015407	-0.455981446795116	0.48457983045548	-0.940983132472758	0.346713503189565	0.895949989219621	-1.22701487133309	-0.974505956361429
MAN1C1	-0.110160458882105	0.0714045124660227	0.122887545363978	153.758222851775	-0.103634848535996	0.123919102186167	-0.836310517972469	0.40298023757307	0.913392782489383	-0.17483452245046	-0.099111656909818
ENSG00000233478	0.200706392202673	0.163062091534744	0.218375720675279	9.59545213211898	0.339063702631815	0.29853033165119	1.13577639081574	0.256050160285902	0.866149407514611	0.92161284726901	1.00075929397358
SELENON	0.0843324641213152	0.076226978132511	0.268582170898475	29.2298910748329	0.158649259346167	0.151138817777205	1.04969234032275	0.293859586529781	0.875672229691869	0.511154521128828	0.552525151877947
MTFR1L	0.0236582438801911	0.178425690652011	0.894514177053967	20.6111957601502	0.0434133099085315	0.280617976930161	0.154706089693377	0.877053028918817	0.992605222895582	0.297152645531555	0.266224975494764
ENSG00000236528	0.0844997222930201	0.175698535708694	0.630562101728607	4.81807437972947	0.139841952167068	0.331942001824219	0.421284294842332	0.673547497012747	0.96804839005807	0.511744451453627	0.505798974943181
PAQR7	-0.0400945143767337	0.0862180335350201	0.641905469300349	38.1543280247679	-0.0185621928488016	0.148987626859155	-0.124588821502266	0.900849078587097	0.99526856808935	0.0722925684302388	0.112248742752711
PAFAH2	-0.0761503692820667	0.121748303694742	0.531660165076989	24.2340034179296	-0.0830395297231118	0.205491441628	-0.404102132260271	0.686137617066032	0.970699859908426	-0.0548787498881561	-0.0479432199977953
PDIK1L	-0.0319337431952304	0.0720652479598634	0.657677027562355	33.8122229000301	0.0110656436003113	0.133163350056769	0.0830982668699296	0.933773403919135	0.996509850107019	0.101076133051613	0.185858192257214
ZNF593	0.266560504425044	0.431417142306884	0.536659821541337	2.90202137725648	0.50359927359867	0.680804976507808	0.73971150472766	0.459475065762266	0.925489689879401	1.15388453490462	1.40954286558473
CEP85	-0.125984355798899	0.120468534748427	0.295659659564014	24.5582925818319	-0.135972822732795	0.208754655586001	-0.651352288891963	0.514819101796158	0.942915293100659	-0.230646424210289	-0.17945436039428
SH3BGRL3	-0.253122063967027	0.198259768090969	0.201701380048329	26.0779418150231	-0.376088245017479	0.31493872856494	-1.19416321622677	0.232414128747984	0.852539698816974	-0.679069294730791	-0.776013750826788
UBXN11	-0.180013746758185	0.155242188055912	0.246225068469042	12.5372867731884	-0.226676627843351	0.270412194349713	-0.838263334937476	0.401882823215481	0.913392782489383	-0.421211559727741	-0.404805177812866
DHDDS	-0.200483943270166	0.0636870071224928	0.00164416024129697	42.296385411289	-0.256173075588509	0.123186451216834	-2.07955560906281	0.0375663122058056	0.62692278053714	-0.493411258875083	-0.478088196118591
DHDDS-AS1	-0.165800490313996	0.117614830682101	0.158631139200065	13.6369452920801	-0.213045256871028	0.213991634135598	-0.995577503445902	0.319455469816783	0.887670274084501	-0.37108049046449	-0.370938455381487
HMGN2	-0.348932499113884	0.152820914553381	0.0224140493156178	27.4765650415351	-0.491117473788747	0.255370398090018	-1.92315741159485	0.0544602839864329	0.656005162281932	-1.01699885924329	-1.06180033606474
RPS6KA1	-0.0137830832220108	0.0364905528604186	0.705641223081883	263.000158589812	0.00309644347953691	0.0623090999512803	0.0496948837642982	0.960365533588581	0.99811803286329	0.165094677701398	0.166058959367261
ARID1A	-0.0352874475630745	0.0338853076711913	0.297699688402372	494.927788052667	-0.00986807813303103	0.0595981809313897	-0.165576834373373	0.868489979112919	0.992605222895582	0.0892474021331895	0.133849003684893
PIGV	0.0676339220570438	0.169076824451848	0.68914261049022	7.7880788212512	0.109737390704794	0.310150944208687	0.353819302355423	0.72347430685535	0.976648514349029	0.452257689702028	0.431005116788247
ZDHHC18	0.00412223038437784	0.210967647941608	0.984410620627172	13.9880124096638	0.0354338598034243	0.352300303222701	0.10057856743037	0.919885011128166	0.996509850107019	0.228247869941806	0.246400276833611
GPN2	0.0641991123065918	0.130050115236588	0.621554072800619	19.133951410014	0.130863221533009	0.225181139239274	0.58114645824736	0.561141749497819	0.948899732754205	0.440142894884799	0.483491594505279
GPATCH3	-0.00611667590663571	0.125377754674542	0.961089859820192	9.2788117962962	-0.0889917113601881	0.261361698589983	-0.340492550516347	0.733485631853298	0.977196445078711	0.192134589183787	-0.0627312324268676
NUDC	-0.0277568212143082	0.117959067915442	0.813968970090733	48.9718354567964	-0.0223327737536578	0.19671182327246	-0.113530409012199	0.909610056020491	0.995893406991523	0.115808405416853	0.102880850325082
WDTC1	0.0144105099592645	0.0640994977808391	0.8221234226131	100.737458037753	0.0314870875837253	0.11977863206141	0.26287733497893	0.792645126156922	0.9854361913985	0.264535293446304	0.236594642496771
MAP3K6	0.0163853277027659	0.311525723213036	0.958052983686934	9.9681372141456	0.0291690730664797	0.479905993593752	0.0607808059408647	0.951533776695167	0.997605734391563	0.271500602590658	0.230835606636999
WASF2	-0.0448325553805858	0.0620265151454651	0.469804845376832	662.235969268193	-0.0407376987642522	0.100796388263438	-0.404158318230427	0.686096302500581	0.970699859908426	0.0555811931962166	0.057154379526973
ENSG00000237429	-0.321190983034669	0.259033226867048	0.214989985228843	2.32173455939074	-0.471245266510197	0.489727701967702	-0.962259771331614	0.335919131309933	0.893439434473213	-0.919152748501841	-1.01242844754613
AHDC1	-0.197841544341729	0.0786306013040293	0.0118665412830798	70.055858028931	-0.222333731780082	0.152104684103538	-1.46171521995166	0.143819264734265	0.800778509263637	-0.484091347971993	-0.394015385955414
FGR	0.060488873181559	0.179127563212097	0.735599813967805	50.1774352451223	0.112657124662757	0.277445002867712	0.406052095003753	0.684704323416303	0.970652097707084	0.427056642955792	0.438259106113941
IFI6	-0.965743594709336	0.461919106276975	0.0365531553793673	13.0152047524849	-1.41125211301858	0.65895215409834	-2.14166097529437	0.0322207731887161	0.611298540199246	-3.19253124881602	-3.34784658112427
FAM76A	-0.157818150807913	0.12986606073282	0.224275393022537	24.054271551902	-0.206534394858145	0.220528111421694	-0.936544522721687	0.348992900330604	0.896371830704937	-0.342926265833876	-0.354762418721124
STX12	-0.0196474719650801	0.0439634289812483	0.654943723730591	209.741188807563	-0.00972682877598074	0.0788444185225921	-0.123367372836843	0.901816192381038	0.99526856808935	0.144410601577125	0.13419993337337
PPP1R8	-0.201875247173746	0.101338655135045	0.0463616974420502	31.1608561326389	-0.260395404409114	0.182243496885265	-1.42883235264659	0.15305242435574	0.804989911112015	-0.498318477191339	-0.488578442365412
THEMIS2	0.0534060607589108	0.10363283372463	0.606316016709734	123.251620839913	0.0950729908544175	0.167056201391288	0.569107821575163	0.569282970693653	0.950363968780066	0.402075108179956	0.394571865843512
RPA2	0.0779047040258304	0.0870568866794931	0.370855923061702	59.1513240288529	0.141965303524945	0.144948261505169	0.979420532890503	0.327372235835669	0.893200008484498	0.488483398024872	0.511074376163462
XKR8	-0.253614207035517	0.132417612097872	0.0554593046998166	8.68245487888766	-0.368860174500703	0.244991729528212	-1.50560255732318	0.132169231600876	0.78818627681478	-0.680805114973732	-0.758055831670815
EYA3	0.0615403990884723	0.0400639821136238	0.124525387208605	226.483607135294	0.117397137470955	0.070594984782889	1.66296710498633	0.0963190203504267	0.744949676654351	0.430765442433137	0.450035522324927
ENSG00000289576	-0.0548406369736533	0.0985702200061269	0.577964019381052	48.5654435158961	-0.0211681414288192	0.177140790893232	-0.11949896645532	0.904880058819031	0.99526856808935	0.0202820459878057	0.105774343559182
PTAFR	-0.16306466783544	0.0575418152970709	0.00459914278976819	205.979856106587	-0.211650771365844	0.101344714636122	-2.08842436555056	0.0367595714743415	0.624489432542627	-0.361431068693838	-0.367473898981803
ATP5IF1	-0.238229471845821	0.190190622667913	0.210357636681724	23.3182337788929	-0.35310839837209	0.308665041652599	-1.14398571500531	0.252629561275298	0.86592814868203	-0.626542164859527	-0.718921027766492
ENSG00000270605	0.091558412425511	0.146582547151155	0.532220392306615	6.55420682109658	0.150018929178566	0.307085267704482	0.488525321647583	0.625177794453769	0.960643649557546	0.536640905361232	0.53108336169626
SESN2	-0.0926753297093997	0.121904908977763	0.447119268980941	26.1769328205244	-0.075115390855625	0.210606071958296	-0.35666298771528	0.721344117041504	0.976293743854146	-0.113163347721736	-0.0282559404073749
MED18	-0.091098406273221	0.207681356276126	0.660918723224712	3.76997342849521	-0.0338179767627297	0.397359368715649	-0.0851067809777246	0.932176499428385	0.996509850107019	-0.107601437380335	0.0743462162691231
PHACTR4	-0.0815798854190366	0.032323656611233	0.0116079237202165	294.965805566971	-0.076934104910065	0.0670993303239635	-1.14657038361811	0.251559222583771	0.865754986692762	-0.0740290023723185	-0.0327744796055834
RCC1	-0.064333423365896	0.0757816267672594	0.395919312151876	31.5155201484235	-0.04305279253564	0.149124560172101	-0.288703567581047	0.77280823237082	0.982497553800344	-0.0131996219184479	0.0514026001705609
SNHG3	0.32452027566837	0.124017584946002	0.00887770765406004	42.7420593673118	0.497260475100286	0.200633482801321	2.4784520916317	0.0131953830556274	0.501759841533625	1.358312374372	1.39379431544043
TRNAU1AP	0.0455413204453262	0.0551193164240049	0.408672731590964	65.6442403335296	0.0903136086779393	0.106116711414868	0.851078095747369	0.394725972264703	0.913392782489383	0.374335663461854	0.382747327032053
SNHG12	0.363384087774747	0.0805916370876601	6.51476373829115e-06	49.0885292908907	0.512797678313467	0.144170334876464	3.5568876132033	0.000375274606753017	0.140580210285174	1.49538753826488	1.43239601952794
TAF12	-0.0807008065050868	0.0653163778201411	0.216630686494634	40.3908286404841	-0.0779384334268582	0.120060442953795	-0.649159969007048	0.516234983297803	0.942915293100659	-0.0709284345259473	-0.0352697029530525
RAB42	0.414804201712342	0.245377365512306	0.0909371952558577	3.21476570596369	0.632753621059074	0.453696658948959	1.3946622893916	0.163117701774294	0.815284160706821	1.67674958597377	1.73042287428879
TAF12-DT	-0.207244352639444	0.299246895153041	0.488590077261484	2.11490194524379	-0.322711967278912	0.586569912135629	-0.550167952024606	0.582204182668063	0.952648261510516	-0.517255657354063	-0.643402028479678
YTHDF2	-0.00908531069606333	0.0407622108167387	0.823624527215678	99.9904067536894	0.0196279866115825	0.087528577001963	0.224246609323288	0.822565417815578	0.989979204804648	0.18166402342495	0.207131070437533
EPB41	0.0601904163669464	0.0541650511511095	0.266464701022389	412.335932743293	0.12766791760035	0.0900395191874669	1.41790981063036	0.156217097752078	0.808663103433526	0.426003966582564	0.475552960042833
SRSF4	-0.0907859305875991	0.0299439873317236	0.00243053162596374	240.233341247383	-0.088509744507541	0.0604212970883021	-1.46487660432363	0.142954586925265	0.800002259724903	-0.10649931554777	-0.0615338005872627
MECR	-0.0598630198252609	0.0847366938701937	0.479902595793995	31.372710390385	-0.0936939980311681	0.149548441199303	-0.626512702371149	0.530978707902659	0.943831924620134	0.00256777877612557	-0.0744139192088639
LAPTM5	0.0224972264209971	0.0457628286887298	0.622998746789794	518.457059637276	0.0558366393317201	0.0815282472963685	0.684874766517976	0.493422950289988	0.936459251614159	0.293057662309994	0.29709035580779
SDC3	-0.199480819326954	0.236078154337126	0.39812318716114	12.6976191039895	-0.281194382826698	0.386180107056539	-0.728143106515659	0.466525988677546	0.929402407755988	-0.489873176235524	-0.540252865308983
PUM1	0.0896701188691867	0.0290439017502367	0.00201916241953921	510.244248294696	0.162249937057515	0.0556021850468435	2.91804965795541	0.00352228251767343	0.363743909463972	0.529980772587779	0.561470925040651
SNRNP40	-0.00783496616619095	0.0521877583052395	0.880661779341787	58.3219200212688	-0.00154772050725211	0.0983550553247049	-0.0157360544625036	0.987444963252056	0.999780229127476	0.186074068967721	0.154520676608635
ZCCHC17	0.0141668860976668	0.0604809605519589	0.814800897818471	55.794600506784	0.0419286819369552	0.114788039610575	0.365270476603665	0.714909514352202	0.975253947852406	0.263676016423625	0.262536462906461
ENSG00000229044	-0.145733863495423	0.276063362189796	0.59756870801818	3.80964977237079	-0.109875033356476	0.535396021504969	-0.205221983248257	0.837398694808853	0.990648905775143	-0.300304207571704	-0.114615204400733
PEF1	-0.343266230868248	0.188467957504115	0.068553576593932	11.2787624027274	-0.463211171465919	0.31713830594834	-1.4605967263424	0.144126145223168	0.80088706673541	-0.997013566850826	-0.992467985212271
ENSG00000269967	-0.0184330092348016	0.162203380224624	0.909522116232677	5.22977802322453	0.00541115549054015	0.302562905808629	0.0178843982082942	0.985731075451034	0.999493536392095	0.148694089705851	0.171809790251725
PTP4A2	0.239981500454269	0.0814620265342305	0.00321984330627591	72.6996741648041	0.366043148346838	0.139556479380464	2.62290328598014	0.00871840173411893	0.476440840220204	1.06013867910872	1.06778889805657
KHDRBS1	0.00698979508304232	0.0598559423749546	0.907036800817679	200.832835955809	0.037603348851268	0.107196767908349	0.350788084239797	0.725747337263961	0.976764607831393	0.238361954992623	0.251790305727287
ENSG00000203325	0.315180053881577	0.106747171545573	0.00315125715861397	12.0113201359531	0.557246857654854	0.207255403212953	2.68869640557592	0.0071731624070497	0.449944408897853	1.3253688116377	1.54282864014356
TMEM39B	-0.126044011557197	0.0688711844188554	0.067228785335209	34.201302773305	-0.141973482014387	0.130691025079963	-1.08632924049314	0.277333354794168	0.869218491845411	-0.230856833905135	-0.19436281404194
KPNA6	-0.0341020405034079	0.0382829210488024	0.37304187928541	149.784246569003	-0.0167751708940985	0.0720919323066336	-0.232691375544597	0.816001066731041	0.988587079779727	0.0934284090436494	0.116688543902689
TXLNA	-0.0343556929058166	0.0629605349441308	0.585292602870597	50.3974704272731	-0.0116145458474747	0.120296253141379	-0.0965495229001409	0.92308414401627	0.996509850107019	0.0925337607127851	0.129509958299031
TMEM234	-0.170026300387032	0.151434923549403	0.2615359996258	8.62791419571183	-0.219602601406907	0.28798049499052	-0.762560677639422	0.445725443199504	0.922098693901241	-0.385985194273682	-0.387229976442313
EIF3I	0.218441407590213	0.248241179462703	0.378882944668325	7.80318157932604	0.289699823112039	0.416496598197214	0.69556347966824	0.486702243844287	0.934311185280532	0.984165386742896	0.878116251742056
ENSG00000291132	0.1497718717552	0.25969081330955	0.564120851120424	6.76586907745008	0.299735246461767	0.444681592715089	0.67404464536451	0.500282930234723	0.938043516811561	0.741963519019073	0.903048952770931
HDAC1	-0.100193765131305	0.0634684096173096	0.114418672478546	52.1692397756054	-0.137347702811661	0.121925004991658	-1.12649331300875	0.25995676944986	0.867999730286857	-0.139681352822594	-0.182870207714546
TSSK3	-0.570820507622481	0.367539140797732	0.120402191497056	2.71268078246736	-0.93039775290551	0.639995708272003	-1.45375623754977	0.146013900384407	0.802437415752782	-1.79961213065702	-2.15317869504504
FAM229A	0.15350118716178	0.243839843648375	0.529011017692466	8.76994502454592	0.257165168754625	0.414424504719207	0.620535624284252	0.534905207654824	0.943831924620134	0.755117054219529	0.79728490244047
BSDC1	-0.221848571824274	0.0668379283548708	0.000902751667642768	88.3281192340016	-0.288287118294542	0.111976657412873	-2.57452870049146	0.0100376758356321	0.481108137145063	-0.568765677338944	-0.557874548693316
ZBTB8A	-0.0300663763891076	0.169495317916105	0.859203906165378	16.0293005853457	0.0100343265690574	0.288438252702874	0.034788473702876	0.972248411722117	0.999277763760166	0.107662455831704	0.183295916774642
ZBTB8OS	-0.1082357891178	0.0696320721608188	0.120090073471325	93.8445990208615	-0.116668421400584	0.121022335567912	-0.964023879171589	0.335033954049994	0.893439434473213	-0.168046088452796	-0.131493168306607
RBBP4	0.0127732473802409	0.0469817101245583	0.785716580682129	107.379854144441	0.0535954111489136	0.0861438202966075	0.622161995653033	0.533835353016726	0.943831924620134	0.258760563068825	0.291522093237092
SYNC	0.285006177368501	0.203759794978405	0.161892139800224	9.84457007179628	0.424651127569303	0.339293640565826	1.2515740845043	0.210725102706549	0.84555679646271	1.21894360926712	1.21339862202499
YARS1	0.00883247870573336	0.11613840559163	0.939378271273267	96.1168921942184	0.0388089419349295	0.188450201614986	0.205937386122931	0.836839821410535	0.990648905775143	0.244861218597843	0.254785564708387
S100PBP	-0.0240179818558622	0.0693636434780177	0.729145954504694	150.429238423012	-0.00316626042488104	0.11322860072385	-0.0279634333078366	0.977691315727191	0.999277763760166	0.128995532207847	0.150499463904077
ENSG00000287691	0.208073913111978	0.129257834163613	0.107450561475178	10.3398318358448	0.352876640599118	0.255137797765631	1.38308256828049	0.16663954999285	0.819362476417878	0.947598567181481	1.03507711402633
RNF19B	-0.156526456998666	0.0662992703269164	0.0182302679294341	74.0520990599843	-0.171581585793287	0.1223632822243	-1.40223098526212	0.160846281729642	0.81440670290791	-0.338370378724363	-0.267923238333477
ENSG00000236065	0.153489590836642	0.110968314612673	0.166608472210865	12.8875753927238	0.282700224477316	0.203120996266108	1.39178238426397	0.163988305896006	0.815284160706821	0.755076153235227	0.860725963958493
AK2	0.0292187164131599	0.0500792977771027	0.559591077207219	74.9742021598748	0.0831182564472852	0.0969852063929873	0.857019947047256	0.391433860820524	0.911982662575152	0.316764789643725	0.364870695452857
AZIN2	-0.160669142757618	0.0844504257361362	0.0571024044078692	138.458035383817	-0.177390514539073	0.142581913498088	-1.24413055055157	0.213451518798983	0.846010463457068	-0.352981897733634	-0.282355343354801
TRIM62	-0.0791490152595817	0.170418812505224	0.642333790113573	14.1677374185166	-0.0993548126789664	0.297023169599132	-0.334501893616776	0.738000862215294	0.977825225764509	-0.0654551670368264	-0.0884780393037329
ZNF362	0.00310009964514407	0.0405592311255434	0.939073911376171	115.842795866098	0.0420048591384349	0.0779363536495952	0.53896361802209	0.589911958662372	0.953575330825999	0.224642749110712	0.26272572282341
ENSG00000225313	0.10421689543902	0.133058881036754	0.433486818662805	58.3645747535793	0.157868661732945	0.231336576643698	0.682419805909433	0.494973535513685	0.93746798989512	0.58128818877652	0.550585781087491
PHC2	-0.014058330891395	0.0760537918612826	0.853348881181538	616.389321182803	0.00470390156991275	0.122008619703382	0.0385538462884715	0.969246100236832	0.999065594526396	0.16412386147553	0.170052639612437
PHC2-AS1	0.0582675984618537	0.124305606778388	0.639252108246773	8.99119037020333	0.0956266048947725	0.234563910756259	0.40767825104238	0.683509906784291	0.970527462541452	0.419222064211399	0.395947302920009
ZSCAN20	-0.188158344939942	0.158079343152495	0.233937193112454	7.44743790249975	-0.283520815248739	0.302904707125406	-0.936006633701333	0.349269772224889	0.896408733636458	-0.449938081139233	-0.546032815194626
SMIM12	-0.0675086252713836	0.0920894769683512	0.463511813217563	43.3028497049934	-0.0733122946657325	0.160050487343353	-0.458057303558578	0.646911272650506	0.961458270960636	-0.0243987631760365	-0.0237762033138608
TMEM35B	-0.0263990299891182	0.0942795748701116	0.779471409600628	16.8768432930958	-0.0452970239109017	0.171257625371988	-0.264496391401622	0.791397445080886	0.9854361913985	0.120597422361866	0.0458268762604645
ZMYM6	-0.0908499658504808	0.0425342343282964	0.0326854673305847	169.544544550117	-0.113591369309577	0.0807980775594401	-1.40586722779403	0.159763554454538	0.81424355931457	-0.106725172036845	-0.123848326912105
ZMYM1	-0.0772971908891031	0.0525879363436381	0.141598197707904	60.3887809456614	-0.0754614189529458	0.092943783189824	-0.811903888168904	0.416846783221829	0.915726370796515	-0.0589236634264915	-0.0291156365853464
SFPQ	0.056777446147338	0.0574603086180806	0.323095876110079	322.190291187208	0.113846533284375	0.100686946458204	1.13069804268654	0.258182205461437	0.866149407514611	0.413966201194707	0.441214155296275
ZMYM4	0.0108945350053738	0.0217557511788406	0.616535994298551	420.421464265089	0.0446168953428241	0.0508066559480154	0.878170281241799	0.379851317207852	0.907388773446744	0.252134223738355	0.269215246532681
ZMYM4-AS1	0.264750678889638	0.124023850363433	0.0327875228807984	10.3281486599687	0.369853137885077	0.262245687825237	1.4103306748424	0.158442064989457	0.812295306779549	1.14750116388574	1.07725470002322
KIAA0319L	0.0352693967064702	0.0249514382705118	0.15750241775276	303.09520743927	0.0748234848623256	0.0525183705532171	1.42471070739917	0.154240842695197	0.805368308926387	0.33810592804257	0.34426259026154
TFAP2E-AS1	0.0621343956913443	0.149431184487337	0.677551906339164	6.18272839286805	0.128814535210631	0.293519336758336	0.438862177304143	0.660761404041247	0.962947239993525	0.432860506640107	0.478401696272019
TFAP2E	0.108686003380392	0.197042515623616	0.581231646628455	9.31438987586485	0.253436277637621	0.32480773512566	0.780265523970892	0.435234601276377	0.921677841433814	0.5970510198092	0.78802058701007
PSMB2	-0.31168311089518	0.112556283648615	0.00562060057294406	35.8757305042607	-0.441273306035735	0.206618690885589	-2.1356891970634	0.0327047555289692	0.613289402061868	-0.88561787219517	-0.937964032471971
C1orf216	0.181059165597431	0.16082913231037	0.260256163953115	12.1626478357707	0.284731204876191	0.28340151411612	1.004691897163	0.315045231050675	0.882305748479695	0.852315815892303	0.865771872368727
CLSPN	-0.0657787204023787	0.274593104247101	0.81067929335824	6.14548589435558	-0.0694872965465554	0.441586945988314	-0.157358131117387	0.874962608832932	0.992605222895582	-0.0182972774857269	-0.0142731129889238
AGO4	0.0521960909851842	0.0324889312216145	0.108146371494102	376.822599217382	0.107579229530268	0.0605302303453896	1.77728102001947	0.0755220148499225	0.709093995610697	0.397807466997845	0.425643231647842
AGO1	-0.17083834277993	0.069347977109894	0.0137590102789181	78.5647303176169	-0.218192392175773	0.122904475240397	-1.77530062879319	0.0758482616486683	0.709093995610697	-0.388849320000459	-0.383726354928531
AGO3	0.014933689819312	0.0235182034625429	0.525438658573459	332.719202724665	0.0512228811443728	0.0521994602961476	0.981291393699584	0.326449065591599	0.892661233754739	0.266380582448452	0.285627615323825
ENSG00000271554	0.224938318327492	0.136956704692644	0.100506187493565	12.4275828935488	0.383876381326657	0.261339073360286	1.46888246135869	0.141864672499814	0.797926561463864	1.00708040860622	1.11209501756633
ADPRS	-0.138232896244155	0.111405576367963	0.214676798494734	26.2885352569071	-0.18892891705002	0.198095643899056	-0.953725752527366	0.340222481012435	0.895040946988852	-0.273847813831729	-0.311022149938905
COL8A2	0.0788943095749445	0.0630700118394905	0.210970780113451	42.418102345183	0.175341992389594	0.12479449416768	1.40504590013399	0.160007629740498	0.81424355931457	0.491973800419336	0.593997734331366
TRAPPC3	-0.0855548715563734	0.0629544973615853	0.174148050220747	38.2044213327896	-0.0895188974687349	0.123945216749042	-0.722245680928442	0.470143442522135	0.931221530091288	-0.0880490340345743	-0.0640410101186406
MAP7D1	-0.318601776936492	0.105551622692626	0.00254075443172262	40.5970896609478	-0.443650455839149	0.178312228915432	-2.48805400805997	0.0128444225753489	0.501759841533625	-0.9100204521309	-0.943869988133622
THRAP3	0.0169495097837493	0.0312916496371416	0.588051102191715	234.677261610595	0.0532129305287817	0.0595199735811721	0.894034847918926	0.371303246335232	0.905911440576644	0.273490509062122	0.290571831886001
SH3D21	-0.00397538307512395	0.116576862253896	0.972796641878338	19.4565082699382	0.025215418853199	0.218666213315287	0.115314654563675	0.908195723186912	0.995633715685227	0.199687066666405	0.221012874198517
EVA1B	0.0523447793796654	0.162270106856757	0.74701479722378	9.61030728162664	0.083040853988466	0.304039863132625	0.273124889390714	0.784757214865711	0.984923213472607	0.398331900524507	0.364678391421689
STK40	-0.0368660469380645	0.0648159489674188	0.569505119298726	101.794606902966	-0.0091765405452448	0.113570990336324	-0.0808000398523412	0.935600976377285	0.996509850107019	0.0836795806478534	0.135567107578036
LSM10	-0.276861934998627	0.130190087150183	0.0334535268998402	16.638254270035	-0.383458669603879	0.235442866156571	-1.62866973148754	0.103382953733651	0.752626750941143	-0.762801346119505	-0.794325344295695
OSCP1	0.497449648974611	0.22042832661854	0.0240242614130061	8.40005839734594	0.72199693477113	0.384393912619718	1.87827359140675	0.0603437473247072	0.67285991758928	1.96824539182697	1.95214514569341
MRPS15	-0.171010703301172	0.108171697880489	0.113896536446714	11.956149653755	-0.261149801406574	0.19333316927503	-1.3507759810996	0.176767204368119	0.829680847228302	-0.389457246640111	-0.490452718530879
CSF3R	-0.10310012423781	0.0669245130973984	0.123427925809379	643.349410933955	-0.113921896124123	0.106983666385943	-1.06485316845612	0.286942380452367	0.873366849588828	-0.149932268243997	-0.124669510629215
ZC3H12A-DT	-0.287795883838749	0.178602432169063	0.107097537509506	8.02870824340027	-0.340445908791187	0.312111725139616	-1.09078218269082	0.275368738261982	0.869218491845411	-0.801366086633216	-0.687461461388512
ZC3H12A	-0.337586695452455	0.164261610550133	0.0398619050576059	6.33340384072319	-0.388413566245838	0.309618232648913	-1.25449190418406	0.209663266521569	0.84555679646271	-0.976981480296263	-0.806635632790528
MEAF6	-0.0891796175510957	0.0674176052024883	0.18590382453885	45.095465624161	-0.123410868521513	0.123065617700617	-1.00280542061501	0.315954752945547	0.882361444201589	-0.100833746196537	-0.148244571053724
SNIP1	-0.0742607198272724	0.0927397600569147	0.423280405136387	17.4007509169113	-0.0871381317814717	0.162391249300882	-0.536593764483087	0.591548252248966	0.953606095134468	-0.0482138347736266	-0.0581260709046467
GNL2	-0.00955557348444142	0.0632433503150907	0.879903028394744	39.3870137657931	0.00517101425234828	0.11237368884193	0.0460162365909521	0.96329730868966	0.998194104072096	0.180005376336671	0.171213166722464
C1orf109	-0.31874778619001	0.110005470362174	0.00376074138109935	13.4604168315106	-0.478309458051062	0.214520275705915	-2.22967016277181	0.0257693481134258	0.591235228160405	-0.91053543615514	-1.02997921442073
CDCA8	-0.809415484767558	0.317912736135769	0.010895570516221	2.39872065043864	-1.14143369047118	0.592029428204152	-1.92800160953752	0.0538549259755481	0.656005162281932	-2.64115195455948	-2.67749099900138
YRDC	0.276725831635967	0.226917567174397	0.222654712456641	5.82296919830716	0.465352004588455	0.391888891976677	1.18745903268968	0.235046606735595	0.854226636683042	1.18973829751669	1.31451870066712
C1orf122	-0.133951021882528	0.428052999433837	0.754333140466667	7.66637816595512	-0.258493931512729	0.634584656051221	-0.407343494753306	0.683755721695545	0.970527462541452	-0.258745367672247	-0.483854291366705
MTF1	-0.0779538771624131	0.0594394753243169	0.189694544048583	55.0546119612419	-0.110368369230545	0.117166979490265	-0.941975031793967	0.346205423236525	0.895949989219621	-0.0612398381314788	-0.11584088222481
INPP5B	0.0493961705251507	0.0556005442671127	0.374319368220094	149.532864047078	0.114033679382404	0.0977666294141588	1.16638652744522	0.243458203152831	0.861216283963619	0.387931967525596	0.441679114027786
SF3A3	0.225194280195307	0.0904997858647924	0.0128340799789569	71.1797307676699	0.357495908408437	0.149754678917719	2.38721027611336	0.0169767779904866	0.556625492674627	1.00798320257005	1.04655354299684
FHL3	0.129077875158793	0.112062043270116	0.249385612611857	20.2600046607055	0.203778055832733	0.200340037903422	1.01716091284244	0.309076886985029	0.881207763893702	0.668974462585625	0.664646260413239
UTP11	-0.00554014138678391	0.100145522646956	0.955882804367276	14.3523794809494	0.0444460960292211	0.191644961646784	0.231918938266369	0.81660097490081	0.988845246339935	0.19416806350129	0.268790900884909
RRAGC	-0.0659249510322327	0.0713651858122219	0.355606564236429	30.7193078396377	-0.095689782384215	0.127605381170393	-0.749888300215484	0.453321981544171	0.924058957289763	-0.0188130423185368	-0.0793723841244442
RRAGC-DT	-0.254800271328015	0.175899782032661	0.147462273059718	44.2447111103789	-0.359104896069142	0.278404826392894	-1.28986591476098	0.197097217123467	0.845165559981687	-0.68498843998664	-0.733819142085204
MYCBP	0.0251381147376776	0.0915991117896365	0.78374940530733	16.9687950445912	0.0582687712062777	0.17924448977004	0.325079846421126	0.745120641539057	0.979010203279123	0.3023722451883	0.303132912736172
AKIRIN1	-0.0127428124938958	0.0553958206329271	0.818066888799671	63.4151503740665	0.02161240462256	0.106362312919017	0.203196076029443	0.83898177973624	0.99086633249662	0.168763779439515	0.212061296025411
NDUFS5	-0.545496463764048	0.212500470467219	0.0102571815186696	6.42378458909957	-0.768876456782328	0.380694350429962	-2.01966868148673	0.0434177657636657	0.631042648009329	-1.71029259986	-1.75188399668588
MACF1	-0.0380300808754283	0.0454358585446399	0.402589261530272	760.09430641999	-0.0264175121946486	0.0788101035514727	-0.335204637529688	0.737470723964921	0.977579202367437	0.0795739581138553	0.0927324431497005
ENSG00000226438	0.279377106409872	0.240568528789051	0.245511683328954	2.40755012330527	0.422009368346769	0.453758395219604	0.930030987399208	0.352355040652	0.896937553385948	1.19908951409738	1.20683525239022
PPIEL	-0.293083734836049	0.189894103185475	0.122732252061383	18.8018245795806	-0.413277438619119	0.31856329869274	-1.29731654686855	0.194522293316646	0.844694250068365	-0.820016677061967	-0.868409159895381
PABPC4	-0.0150718142532419	0.0586638013034861	0.797241709709542	105.201227675254	0.0060343139558717	0.108172415553635	0.0557842211897332	0.955513705035636	0.997605734391563	0.160549240500428	0.173358008315704
PPIE	-0.366027208206332	0.157403498065047	0.0200502034707987	17.1925644237466	-0.506795458466881	0.266650904352297	-1.90059531092873	0.0573550401791494	0.661241659608495	-1.07729299724844	-1.10075180737719
ENSG00000284719	0.354338714996372	0.308111636989737	0.250130059482742	2.80483093142457	0.519301162753261	0.561831182394776	0.92430106947743	0.355329586108281	0.897958245436273	1.46348392693941	1.4485537268346
LINC02811	0.0619431968116822	0.253573978378195	0.80701352806245	3.20992556810099	0.0396682140532228	0.497503467131529	0.0797345479458446	0.936448381629886	0.996509850107019	0.43218613589917	0.256920399889848
TRIT1	0.0633662975947715	0.0569059702351515	0.265482435939302	75.5207828500033	0.122877912789726	0.100373284413322	1.2242093452251	0.220873264703253	0.8488631728604	0.437205503853711	0.463652340237552
MYCL	-0.300276249556533	0.223856010903413	0.179796710993509	3.14042175827809	-0.353303782139432	0.442321254382823	-0.798749276998688	0.424435807408774	0.917775531259303	-0.845385138895143	-0.719406452734355
MFSD2A	0.072545463259988	0.109397180896969	0.507241967384463	18.3524025907597	0.126447076151406	0.198587599751103	0.636731982812051	0.524299437132533	0.942915293100659	0.46958101129275	0.472519816966612
CAP1	0.0228970392616508	0.0583774990259115	0.694892926634406	201.166308996632	0.0610097955878443	0.0986566873621639	0.618405069327742	0.536308357030563	0.943831924620134	0.294467827903351	0.309942903609183
PPT1	-0.0674240500155788	0.06674930043479	0.312443207836219	128.399299172069	-0.0716988262525117	0.113711126684038	-0.630534832811364	0.528344720294165	0.943831924620134	-0.0241004608113842	-0.0197675906062109
RLF	0.134742852120156	0.0699829780053966	0.0541835758660793	308.128337961871	0.220999848954073	0.119972873070125	1.84208182482133	0.0654631819290575	0.692910730513949	0.688955200535439	0.707433276377754
ZMPSTE24-DT	-0.304956131412988	0.297585668577144	0.305472889272233	4.13613000695467	-0.435343237360263	0.511452674323441	-0.851189678372769	0.394663995500008	0.913392782489383	-0.861891383077183	-0.923230959016706
ZMPSTE24	-0.0105568855149459	0.0578974472426382	0.855317739330988	55.7035001317479	0.0160263637040689	0.107080247249868	0.149666853744482	0.881027460445983	0.993014310301109	0.176473684429722	0.198182948963991
COL9A2	0.141251425010399	0.17378905518597	0.416346986790757	62.3738182373659	0.255994519281079	0.289697954894961	0.883660084427925	0.376879733660162	0.905911440576644	0.711911355562042	0.794376459785249
SMAP2	0.00397938024990863	0.109684514198436	0.971058907575321	1154.04752774191	0.0263655588673823	0.16953761704638	0.155514506613417	0.876415718446774	0.992605222895582	0.227744028333554	0.22387036173199
ENSG00000284677	-0.0732885416762005	0.254380415132756	0.773265546388188	2.38842016366796	0.0306977827270544	0.502834712469383	0.0610494501787673	0.951319826921165	0.997605734391563	-0.0447848999324822	0.234633638827449
ZFP69B	-0.0312811132366984	0.200597010581483	0.876080254986378	5.32553528039073	0.0237194544271592	0.360318767810745	0.0658290839838177	0.947513900780125	0.997521369224025	0.103378000873594	0.21729619653735
ZFP69	0.055092198557388	0.141504623492787	0.697030983059162	7.4298279421466	0.0368254836207906	0.278995935702445	0.13199290350977	0.894989904816769	0.99526856808935	0.408022224598685	0.249857723457823
EXO5-DT	-0.113035802812291	0.0798422819260683	0.156852043704053	36.9534978259915	-0.169899213903747	0.144973896601525	-1.17192969138942	0.241225285217062	0.858593401905719	-0.184976045350991	-0.263743437055595
EXO5	0.025148707105042	0.213705102249202	0.906321619706397	3.78985038813987	0.00716152259312172	0.41796660050055	0.0171341982458531	0.986329556657671	0.999493536392095	0.302409605148989	0.176158523547628
ZNF684	0.0488725124380242	0.149176785041369	0.74320298172802	12.566684953121	0.0812669382544872	0.26993778755184	0.301058028931502	0.763370245153862	0.980427537330611	0.386084991785794	0.360271152274482
NFYC-AS1	0.101989682242904	0.229583361795615	0.656870430715342	4.51424814514873	0.206498813906735	0.405937257052995	0.508696381814929	0.610965058929059	0.957208285600797	0.573432664644036	0.671405900267679
NFYC	-0.0768710257508493	0.0415404763540148	0.0642402207182984	163.052985218471	-0.0702716854848104	0.0764404601736764	-0.919299613387332	0.357938879997084	0.899428517979604	-0.0574205515852837	-0.016221903209956
CITED4	-0.162094831982126	0.28385590199962	0.567968331300614	6.26148584358159	-0.260373850836581	0.471124474539361	-0.552664666999438	0.58049305201757	0.952648261510516	-0.358010395287474	-0.48852489317657
CTPS1	0.0562221693998832	0.0686052767844376	0.412499995970485	35.1709201317839	0.115103637327425	0.127560480771117	0.902345590355341	0.366873314469585	0.90282581782428	0.412007704407132	0.44433739167358
SLFNL1-AS1	-0.128256732109638	0.118236766624125	0.278034646083621	12.4414787176887	-0.122825160290734	0.238981524645576	-0.51395253450195	0.607285176594968	0.956353189725729	-0.238661241551631	-0.146789396947037
SLFNL1	0.220915072229913	0.132389206643036	0.0951810381715638	9.22823197909012	0.346849529429136	0.26488574007437	1.30943073542484	0.190388485922317	0.84126636643224	0.992890160961513	1.02010294147456
SCMH1	0.106773345029886	0.080035728624225	0.182180586817983	245.874959881123	0.184030097661362	0.129873402924228	1.41699604012633	0.156484085223791	0.808780283890856	0.59030495084023	0.615583064984533
HIVEP3	-0.0825118581293192	0.0549631632722671	0.13329839505918	840.363560547767	-0.0954729922011016	0.0970360241341517	-0.983892250872838	0.325168494215727	0.891864233089408	-0.0773161300389511	-0.0788337755741924
FOXJ3	0.07297547453045	0.029646646487287	0.0138354090639142	279.808958806259	0.123579816354428	0.0657275206066866	1.88018375276818	0.0600830391098748	0.67285991758928	0.471097688689528	0.465396198081903
PPCS	-0.0276280250245903	0.0701043356873318	0.693508197443822	32.3223427225076	0.00307327057465818	0.121829549185537	0.0252259865952374	0.97987470924341	0.999277763760166	0.116262677858425	0.16600138699695
CCDC30	-0.160334697070446	0.117632646632947	0.17287876056027	70.5252135911329	-0.18825739803466	0.194112526370816	-0.9698364219681	0.332128034933527	0.893439434473213	-0.351802286293128	-0.309353781573995
PPIH	0.0176341940909384	0.0700878090646187	0.801349141011505	32.9150116351258	0.0463360353860004	0.125094231404549	0.370409049767866	0.711077731863252	0.974700089082293	0.275905434632623	0.273486397158772
ENSG00000285728	-0.00576873840518985	0.231657951896454	0.980133159206282	2.8355107567543	0.0733625927223642	0.479559493019228	0.15297912728301	0.878414735544675	0.992605222895582	0.193361787120639	0.340633048617731
YBX1	0.148396769887134	0.0618812529837779	0.0164808473284093	74.51962467539	0.24482096694422	0.113376766532927	2.15935746300472	0.0308224452718788	0.601292708681425	0.737113446323717	0.76661611225064
P3H1	-0.0559201487460769	0.0634874836983597	0.37842289837127	36.9310416754548	-0.0514756321625591	0.128948239801422	-0.399196082411288	0.689748729614901	0.970807126627575	0.0164745385635668	0.0304763138631855
C1orf50	-0.166611819258244	0.0823139676193995	0.0429597169102382	24.648395314374	-0.205772739138489	0.158248844755717	-1.3003111615515	0.193494344105888	0.844521183146202	-0.373942099812011	-0.352870108483347
TMEM269	-0.620658633957996	0.247716930708493	0.0122273004792732	3.07467941698394	-0.888725552920999	0.442709581656213	-2.00746852958593	0.0446997982881266	0.634049893113059	-1.9753944063858	-2.04964539433407
SVBP	-0.209092188929198	0.0926776721113701	0.0240629552334993	24.7935039935423	-0.291067637769439	0.160420296895528	-1.81440655205241	0.0696151577712662	0.697636339386277	-0.523773094747284	-0.564782663912435
ERMAP	-0.102128439326849	0.0656025286230146	0.119523687268209	95.8444340054816	-0.123867970669387	0.110344828695335	-1.12255347290801	0.261627185165083	0.868013617576464	-0.146505073092433	-0.149380227298152
ZNF691-DT	-0.0927633537491059	0.206433531815693	0.653170647215463	5.41926050218964	-0.129838255354877	0.392951339219	-0.330418152061611	0.741084027662789	0.978458796292766	-0.113473814168934	-0.164213216194892
ZNF691	-0.116875374825585	0.105817196508145	0.269375151099192	24.0038259019753	-0.162221464546052	0.18393738855509	-0.881938499944861	0.37781006581842	0.906334894235796	-0.198518462691835	-0.24466830463328
SLC2A1	1.48074160977976	0.877093387403808	0.0913657212647582	4.31313064577002	2.26403410786091	0.948712004825265	2.38642928132642	0.0170128790752468	0.556625492674627	5.43637935441884	5.78328913157218
EBNA1BP2	-0.0320716889394352	0.233850757192263	0.890915416899551	7.87478737086671	-0.0279654400983922	0.404281545099986	-0.0691731800210565	0.944851771200881	0.996658817702023	0.100589589543131	0.0888866638244726
CDC20-DT	-0.220689530475985	0.152243202218832	0.147174156439454	6.94590526002576	-0.293075099685589	0.303938523062551	-0.964257826656851	0.334916679059485	0.893439434473213	-0.564677663987592	-0.569770141374816
ELOVL1	-0.252032222129203	0.17948808617691	0.160267509516404	22.2374196326099	-0.357571175501092	0.282421015189408	-1.26609266403665	0.20547990871881	0.84555679646271	-0.675225352501754	-0.730008660449064
ENSG00000288772	-0.198632864497956	0.137007009404564	0.147114091328637	8.17547563336453	-0.245704959479921	0.278597782621956	-0.881934368491838	0.377812300127128	0.906334894235796	-0.486882385037776	-0.452080483222449
MED8	0.0416951781030339	0.11126843084155	0.70786422638944	17.1479249714936	0.112948892266275	0.200936154903464	0.562113335554466	0.574038803029698	0.952648261510516	0.360770072148219	0.438983993761917
SZT2	-0.0845386234550244	0.0474739402046704	0.0749553512936722	70.7093741934952	-0.107297606008358	0.0825661336697527	-1.29953530872024	0.193760284262359	0.844521183146202	-0.0844646616455007	-0.108211665331701
HYI	0.0305222762268206	0.144755971847754	0.83300173592418	14.748913969122	0.103388534448041	0.252465802790758	0.409515004825144	0.682161757578601	0.970289559446926	0.321362528913681	0.415231578452249
KDM4A	-0.0181497341012002	0.0585898671143099	0.756731311126493	49.9327370517474	0.0313504705744439	0.111914032229657	0.280129935003237	0.779377818932449	0.984039981381007	0.149693219314107	0.236255221734022
KDM4A-AS1	0.0956273626470451	0.131221433896057	0.466155801309292	9.88927816739074	0.245588159429078	0.27937372232738	0.879066783315035	0.379365066678916	0.906771623270555	0.550992354389498	0.768522178411474
ST3GAL3	0.0189021568523155	0.0420775453537053	0.653271556852316	213.73431258048	0.0508890486044833	0.0817796845243034	0.62227005277038	0.533764309527892	0.943831924620134	0.280377620810605	0.28479821863365
ST3GAL3-AS1	-0.093627062067996	0.21252560866556	0.659542537356864	3.37443362847541	-0.0705508689132974	0.434501988937892	-0.16237179738982	0.871013078527878	0.992605222895582	-0.116520168938338	-0.0169155258616471
LINC02918	0.512896244916286	0.344352982590988	0.136369143553502	2.57799864229723	0.735705219713982	0.604981090831244	1.21607969383493	0.223954565092571	0.851191711097939	2.02272652879049	1.98620295852181
ENSG00000288573	-0.0517511638788844	0.174246590809071	0.766466831575904	6.14785363989821	-0.0779784429960618	0.333379849686692	-0.233902688087914	0.81506052630231	0.988114563699554	0.0311788162183975	-0.0353691054986634
IPO13	-0.906727007751327	0.61350012170813	0.139419197123899	1.82442316521903	-1.15145816111203	1.00820082875831	-1.14209205970418	0.253415755609307	0.86592814868203	-2.98437595237922	-2.7023964883615
DPH2	0.395193552816592	0.148271817598289	0.00769124539540871	6.43453175590105	0.517676950093788	0.288152163035904	1.79654021902756	0.0724086422506027	0.70333571566057	1.60758156653006	1.44451842037719
ATP6V0B	-0.00531563565521275	0.0903440988491241	0.953081409558343	131.050333085658	0.00606026146213616	0.146734373039318	0.0413008986007135	0.967056016703374	0.999065594526396	0.194959909650241	0.173422474097922
CCDC24	-0.40032109419096	0.153703682554512	0.00920086777829083	11.4854350357207	-0.593373198980888	0.264458681160574	-2.24372743740866	0.0248499436373373	0.589654830355043	-1.19824973790475	-1.31585154405643
ENSG00000230615	-0.450796735845923	0.301790251089421	0.135243098734816	6.71261141093437	-0.675381578000968	0.483558141504909	-1.396691566187	0.162506341448403	0.815284160706821	-1.37628057115173	-1.51959884247266
DMAP1	-0.170927334635438	0.246882465649484	0.488721983559601	17.564794117028	-0.243719770284882	0.385966238711863	-0.63145359837244	0.527743979972696	0.943831924620134	-0.38916319999621	-0.447148341651461
ERI3	0.0118320105838945	0.0586737582829579	0.840184394444534	146.049965456963	0.0342194415734062	0.106998882979268	0.319811203823844	0.749111453903817	0.979538832126853	0.255440760375048	0.243383092047493
TMEM53	-0.589141203429222	0.40027772194446	0.14106649063297	3.83207719837432	-0.784918955548526	0.643211360385155	-1.22031264354304	0.222346378608756	0.849359087949853	-1.86423040262341	-1.79174109205242
ARMH1	0.109936941492269	0.177689064799582	0.536111350890412	42.4826357343042	0.190709940706512	0.274843855593164	0.693884679702679	0.487754532058964	0.934342703933509	0.601463158953862	0.632178929828545
RPS8	-0.0642877287370454	0.0664146058835823	0.333056474846651	151.428777446131	-0.0771677154461563	0.116718584466977	-0.661143345753902	0.508520389731829	0.939948962163538	-0.0130384540247381	-0.0333548778060955
PLK3	-0.0347793389951973	0.068855540192943	0.613484463806282	87.7607528204609	-0.0202090576992901	0.116018406580392	-0.174188374887624	0.861717421371098	0.992443224663542	0.091039533718905	0.108157157622592
BTBD19	-0.0996105674218137	0.0969390071576455	0.304157230543899	34.562340510893	-0.087363021687644	0.16972760075146	-0.514724896250514	0.606745273592425	0.956353189725729	-0.137624377006849	-0.0586848029680188
PTCH2	0.163517273033388	0.203927879755851	0.42264624922045	10.6599686991865	0.26403578229564	0.340601644087965	0.775204074550647	0.438219080913014	0.921925495140225	0.790444433032956	0.814354730721076
EIF2B3	-0.00184730421264406	0.0455349096027536	0.967639525093247	181.846567285146	0.0160759188786818	0.0825331641995077	0.194781322570178	0.845564144662591	0.99184516188282	0.207192937630708	0.198306067273005
HECTD3	-0.126117145950517	0.125223912463193	0.313870821363617	16.8815505896875	-0.177216149832708	0.223723463672096	-0.792121429393064	0.428289876054279	0.919653982743024	-0.23111478361226	-0.281922139598239
UROD	-0.318252381273257	0.247749870066056	0.198942121005775	12.3320540518843	-0.458181621724753	0.404115935200684	-1.13378756395048	0.256883668748831	0.866149407514611	-0.90878811116367	-0.979972223385765
ZSWIM5	-0.901250148224122	0.469174188089028	0.0547407009749861	4.66656618374239	-1.37456830377258	0.710701617498963	-1.93410042967095	0.0531007811187889	0.654773477949374	-2.96505871671394	-3.25670678396211
MUTYH	0.244542849803412	0.103369898708697	0.0179957003649538	27.8970856683713	0.368034549851264	0.18746055884046	1.96326391070072	0.0496155165783225	0.647798841590762	1.0762268515169	1.07273647391939
TOE1	0.407828272642773	0.162555638555572	0.012112372814897	7.64382111109968	0.587687142155205	0.312192031193635	1.88245401366666	0.0597743980881252	0.671624019639706	1.65214503565588	1.61845659187334
TESK2	-0.291092381095655	0.151382745533785	0.0544938546666146	51.7565039302756	-0.425366474089621	0.255479776169969	-1.6649712179434	0.0959184981949041	0.743987190031119	-0.812993044393457	-0.898443997152312
CCDC163	0.144643196476434	0.50928293500651	0.776400083700597	1.87684013175389	0.230733873652259	0.798116005861701	0.289098166128297	0.772506256928279	0.982497553800344	0.723874351583155	0.731617161715699
MMACHC	0.025362603516614	0.343224334450545	0.94109383859626	3.39643212682607	0.0148620591212481	0.608173775709756	0.0244371916627015	0.980503882518928	0.999277763760166	0.303164031544219	0.195290269994867
PRDX1	-0.545844017412497	0.238922169093793	0.0223356960587783	17.2311441915725	-0.893697071184342	0.393466822673385	-2.27134035116907	0.0231263823038104	0.577212537776811	-1.71151844392265	-2.06199697873662
AKR1A1	-0.0808306482043581	0.0717053183996431	0.259631914855291	153.56178643927	-0.0924321227883226	0.120460353507955	-0.767324020697136	0.442888890146912	0.922098693901241	-0.0713863945469312	-0.071278828932233
NASP	0.0290547371570177	0.0957943380243823	0.761658744954673	150.593762587344	0.0761822138222835	0.157125599125968	0.484849154091105	0.627783352226608	0.960643649557546	0.316186424264919	0.347638310623035
CCDC17	0.206436703400182	0.198469418920308	0.298273172356016	3.57895099231733	0.349987872973744	0.400281141344462	0.874355138986081	0.381924880014801	0.907622441802369	0.941824023270112	1.02790005960269
GPBP1L1	0.00496649025549393	0.0233257421765659	0.83139025744405	321.49701870522	0.0268644850291892	0.0471387021798728	0.569902941465786	0.568743529731054	0.950353219742552	0.231225628785551	0.22510992845422
TMEM69	0.0286030028166962	0.0965888044613542	0.767129538005169	22.4528815772656	0.067185448470804	0.17390588023017	0.386332241220836	0.699250625444998	0.972890803928457	0.314593128204149	0.32528612348372
IPP	0.0208399287632463	0.317979572993849	0.94774519225426	2.55726765335807	0.0431134733368462	0.596249362525008	0.0723077894025219	0.942356965878602	0.996509850107019	0.287212266921769	0.265480040743251
MAST2	0.0567042520209402	0.0502552478320119	0.259182693226527	140.150833852109	0.10741945952435	0.092058565442325	1.16686002012109	0.243266903671776	0.860910409664042	0.413708040805178	0.425246287976201
PIK3R3	-1.40484467884594	0.473586978952163	0.00301316057257614	4.23595246683871	-2.02173619250457	0.782334704889183	-2.58423431795851	0.00975954643706457	0.478722133676121	-4.74126900281748	-4.86457552282101
POMGNT1	-0.16519421172579	0.223825715178844	0.460485036073554	12.5665271954989	-0.246682771923543	0.364929081431309	-0.675974550879899	0.499056802978459	0.937974530558915	-0.368942106905627	-0.454509828200686
LURAP1	0.0775364171441273	0.27864718990924	0.780812641403267	18.9669937995195	0.143108587130446	0.413432948846429	0.3461470294754	0.729232221061625	0.976861386090741	0.48718442651557	0.51391482916019
LRRC41	-0.00037630484010305	0.0822777436518793	0.996350814181341	44.7056831745232	0.0194325432050115	0.14443379906261	0.134542907069748	0.892973284561531	0.994761433923001	0.212381246989694	0.206645497297838
UQCRH	-0.118664756167182	0.13145262688116	0.366675161822837	35.0871801430048	-0.166827422328881	0.219669272559825	-0.75944814850446	0.447584520410483	0.922109867517531	-0.204829725724781	-0.256111665251845
NSUN4	-0.0630335986352535	0.0864315911926414	0.465824970829324	48.5178981505931	-0.0538393594992361	0.147715964876278	-0.364478948124058	0.715500391253783	0.975253947852406	-0.00861505652642855	0.024603705907813
MKNK1-AS1	0.23173121732347	0.121977398188765	0.0574609248439599	9.8827832335678	0.336805649837051	0.235839817251521	1.42811190138369	0.153259652458182	0.805167739464903	1.03103940008737	0.99514923117132
MKNK1	0.00601538963804873	0.0600193115977366	0.920166305500284	499.049845639319	0.0314369328373977	0.106354552915497	0.295586150057682	0.76754615190543	0.981626419645716	0.234925164342621	0.23647003457025
MOB3C	0.0456130728566143	0.0986863777369621	0.643936238865491	22.2427168853565	0.086439533713508	0.179245874842209	0.482240016901929	0.62963545260503	0.960643649557546	0.374588738829503	0.373122306792699
ATPAF1	-0.245587504523914	0.12374955457024	0.0471942665886576	29.0883954433917	-0.359198216016231	0.215625143150108	-1.66584569298662	0.095744152549295	0.743987190031119	-0.652494419170506	-0.734050992627002
EFCAB14	-0.038735882833093	0.0416676489797475	0.352557887120133	107.475374808586	-0.0430626902620629	0.0777310752491074	-0.553995813438299	0.579581710915843	0.952648261510516	0.0770845492324522	0.0513780095733169
TAL1	0.171596589197345	0.0734593274044844	0.0194943632175419	123.812076289018	0.284698748092365	0.125238926509004	2.27324487703826	0.0230114272996598	0.577212537776811	0.818940700570618	0.865691234486369
STIL	-0.357502845848216	0.273851586781352	0.191735571457045	4.16415541697784	-0.525590946625585	0.479319590308678	-1.0965355000139	0.27284449656052	0.869218491845411	-1.04722702317151	-1.14744862031886
CMPK1	-0.00706979553026363	0.0452198282476822	0.875762804739511	80.6275323181382	0.0314241574159377	0.0875176663183721	0.359060732968162	0.719549656037115	0.976293743854146	0.188772874994229	0.236438294428088
ENSG00000290466	-0.0658117638353586	0.323017121781402	0.83855606425266	7.29132103187605	-0.0736743302947533	0.512386357916264	-0.143786674169794	0.885668925994822	0.993452834941616	-0.0184138237982427	-0.0246756697125973
SLC5A9	0.462569795928141	0.202111600999871	0.0220976593372374	8.60674075101945	0.699778425581508	0.359103658478528	1.94868085874249	0.0513335490624722	0.651927035496732	1.84522190767113	1.89694394215404
ENSG00000272491	0.162125838187513	0.347868464924977	0.641176131066091	2.46814319471466	0.12678073893843	0.651142523518564	0.19470505205734	0.845623856637962	0.99184516188282	0.785536752874804	0.473348791911007
SPATA6	-0.0301387095712481	0.130987866744381	0.818023547838409	409.968940888262	-0.0249539511382173	0.195480386804793	-0.127654500515882	0.898422398732691	0.99526856808935	0.107407332047921	0.0963686156344909
ELAVL4	-0.603378952785972	0.444370364193235	0.17451796093923	37.3289659185207	-0.91051476663712	0.660135424484182	-1.37928481470083	0.167806956615406	0.820660725360656	-1.91444785996393	-2.10378002645729
FAF1	0.00917388925593373	0.0245806664693471	0.708987954083556	633.96357337054	0.0489252964165248	0.0537881177144893	0.90959301971159	0.363037181198075	0.901004199749636	0.246065395558029	0.279919336648219
RNF11	-0.251198498873425	0.14217929517425	0.0772663005068011	39.2677641229283	-0.332099237716869	0.233010758261263	-1.42525280890466	0.154084136071585	0.805368308926387	-0.672284756977719	-0.666724413510212
EPS15	0.103186823068325	0.0646929865739347	0.11070701813477	516.727333635305	0.168732953096549	0.103263921644533	1.63399714449526	0.102259450180895	0.751906696593168	0.577655057300687	0.577577779234402
OSBPL9	0.0345250318259963	0.0463165029851029	0.456020673135943	210.933288783227	0.0769896048239415	0.0856403473380253	0.89898753586392	0.368659299704978	0.904531924633284	0.33548050525317	0.34964424876398
NRDC	0.0368094831771022	0.0384237015516956	0.338068308656288	374.028268698604	0.0747112605885403	0.0668799774819903	1.11709458348216	0.26395388620799	0.869218491845411	0.343537912038202	0.343983772500798
TXNDC12	0.0403377413181158	0.0649106896051495	0.534313784632672	57.6439585241731	0.0916856734997068	0.119928242989073	0.764504433772622	0.444566695500453	0.922098693901241	0.355982305336832	0.386156179932543
ENSG00000223390	0.281731361571013	0.226348026686102	0.213248588647986	2.77855403890806	0.366066600212727	0.436064288435762	0.83947851250528	0.401200842141137	0.913392782489383	1.20739312340817	1.06784716349694
BTF3L4	-0.0396341880072154	0.0570178032398047	0.486980402859991	103.811678770378	-0.0264590884779886	0.098205754926874	-0.269425030108374	0.787602626813441	0.98539597258062	0.0739161691303764	0.0926291481509462
ZFYVE9	0.000990425441473854	0.165747573834358	0.995232265261647	47.0678787883312	0.0205001069800511	0.261023185101262	0.0785374945604861	0.937400505971264	0.996509850107019	0.217201792561284	0.209297826701862
PRPF38A	0.0675925787962553	0.0858268510087073	0.430962409765215	27.6145557215826	0.111887270440624	0.158461306107566	0.706085751714512	0.480134811854764	0.933006002104028	0.452111869363226	0.436346426948616
TUT4	0.0540661311683028	0.0304821106521738	0.0761127239897334	419.385044184946	0.109381432412728	0.0609821514481559	1.79366306066979	0.0728669646521195	0.70333571566057	0.404403218950474	0.430120749346484
GPX7	-0.00155624464771552	0.134189297411484	0.990746834754708	10.3869767443233	-0.0116613985647868	0.244585177563504	-0.0476782717618244	0.961972651027488	0.99811803286329	0.208219523428724	0.129393554162163
SHISAL2A	-0.0982261073499499	0.161805296545688	0.543808699193949	73.7337387053069	-0.107008525483883	0.253138927516228	-0.422726470929773	0.672494840007285	0.967692305683732	-0.132741297325051	-0.10749345364906
COA7	-0.0578143973973604	0.135340070242848	0.669249162729176	8.43464322848917	-0.0576508503369472	0.256122769537586	-0.22509068772383	0.8219087252316	0.989979204804648	0.00979340178733301	0.0151341740087406
ZYG11B	-0.108297958601959	0.0569969146069549	0.0574243229404777	123.948388000037	-0.129419852163394	0.100152076312514	-1.29223334082015	0.196276348706186	0.845165559981687	-0.168265364220365	-0.163173706318802
ECHDC2	-0.140721812221526	0.0727254634437271	0.052993602204439	130.06990153134	-0.180129292032751	0.125662217393801	-1.43344034323587	0.151732036091896	0.802437415752782	-0.282626380498835	-0.289159751903877
SCP2	-0.0352304399835634	0.0386667575931539	0.362226920228713	128.548679076633	-0.00720672254683587	0.0746558388248774	-0.0965326042848558	0.923097580357536	0.996509850107019	0.0894484715312002	0.140461059883193
CPT2	-0.305537310808894	0.118589941097749	0.00998297545535743	16.1175024625864	-0.433378270533946	0.208611633996657	-2.07744056374579	0.0377609156048353	0.62692278053714	-0.863941240171154	-0.918349059299585
ENSG00000236723	-0.321849260720051	0.318364292474102	0.312042046308727	2.87581567469874	-0.404151256370377	0.568152522718381	-0.711342888062305	0.476871780787907	0.933006002104028	-0.921474536219521	-0.845735440450444
CZIB	0.0714143737431176	0.155200412054706	0.645413625006464	20.2651435574826	0.111406111781834	0.255142620092579	0.436642501129014	0.662370634750309	0.963550362792913	0.465591585847862	0.43515100304182
MAGOH	0.0757427281955256	0.0665703859649549	0.255210636350309	33.2635775539402	0.139259590384176	0.133490445452616	1.04321766184837	0.296847495281772	0.877129360251581	0.480857970275779	0.504352114983467
LRP8	-0.168538908845546	0.133381485064731	0.206378845152567	63.5048283932841	-0.205311874534804	0.213977733742852	-0.959501116978545	0.3373063572364	0.894353729131655	-0.380739068680957	-0.351725104533037
LRP8-DT	-0.422252100610336	0.212179814377538	0.0465835274131661	4.81281685755001	-0.654045272780519	0.368054120984569	-1.77703559202354	0.0755623840225154	0.709093995610697	-1.27560180751242	-1.4665894475938
LINC02812	-0.237826464008969	0.256286760968344	0.353423053764532	16.1445796387603	-0.358110933064119	0.41998059337668	-0.852684478072846	0.393834300862759	0.913392782489383	-0.625120730309172	-0.731349671533305
NDC1	0.0188116766846761	0.0572876372854162	0.742630138507631	62.9116044666733	0.0870477184485842	0.100697072313667	0.864451333574366	0.387340003715444	0.90928004101936	0.28005849144228	0.374633323083845
YIPF1	-0.116611582508577	0.0719298015861382	0.104977768670072	59.3196852437738	-0.134867641708325	0.122885109823598	-1.09751003927105	0.272418494586807	0.869218491845411	-0.197588050230272	-0.176708572089628
DIO1	0.137351784071463	0.184595863974173	0.456835636505211	4.07589580587148	0.2264416422778	0.381374518403722	0.593751368669286	0.552678420008129	0.946745614516418	0.698157071258564	0.720953244721202
IFT25	-0.0728795176100895	0.0618973142452688	0.239025449822053	62.7095880167885	-0.0681212202587355	0.117376122782065	-0.580366931911848	0.561667199968562	0.948899732754205	-0.0433422457547387	-0.0108791384170615
LRRC42	0.0482717142332562	0.140549135540413	0.731259341722524	9.97963098770087	0.0958713774458694	0.282202972424539	0.339724903044759	0.734063706067683	0.977260588575276	0.383965937891655	0.396555432803911
TMEM59	-0.0627362912282235	0.122572503964145	0.608769955069938	75.0537358221253	-0.0724053812500418	0.192953557940487	-0.375247712573272	0.707476248848396	0.97417132061479	-0.0075664341876407	-0.0215230047925346
TCEANC2	-0.0306783520977816	0.0646586349173078	0.635167326721916	42.0852705115156	-0.0323328276459538	0.119396315055391	-0.270802558947935	0.786542891639455	0.98539597258062	0.105503978162675	0.0780360236266645
CYB5RL	-0.0941796996919046	0.109424571101575	0.389413506580097	13.4898883731345	-0.138642874482545	0.250799369884152	-0.552803918712339	0.580397684863026	0.952648261510516	-0.118469357367494	-0.186088021943787
MRPL37	0.160186201760582	0.156198040481681	0.305111893452583	13.6600571500254	0.251095542631611	0.273528441048616	0.917986962046783	0.358625691711928	0.899428517979604	0.778695530495837	0.782205102793926
SSBP3	-0.346127368292507	0.212940260430412	0.104063087847431	69.7448007771944	-0.480369788885763	0.32476864293753	-1.47911382250707	0.139109896516215	0.796088249519807	-1.0071049824916	-1.03509804308715
ACOT11	-0.130141062920263	0.118932094720667	0.273846755101457	77.6352621084712	-0.122191791655449	0.198926768533051	-0.614255148045332	0.53904673610559	0.943831924620134	-0.245307397466235	-0.14521581202946
MROH7	-0.128147452137249	0.130724419368964	0.326944457672274	42.1029339663308	-0.102246554749481	0.221639650494349	-0.461318877382403	0.644569843304669	0.961458270960636	-0.238275804063296	-0.0956624836449587
TTC4	-0.0795525671949076	0.0798521212136615	0.319129351420069	31.9376894994879	-0.094461515209352	0.156072468503802	-0.605241373542131	0.545018629075677	0.944558356655219	-0.0668785206574819	-0.0763207920602919
USP24	0.0906694302909981	0.0517269093077001	0.0796280324827714	448.932474897666	0.153921253073643	0.0879306535749009	1.75048457865186	0.0800347328810354	0.712753760046109	0.533505408219247	0.540778565536009
DAB1	-0.0430565772779697	0.215014546280702	0.841285376060892	104.092724194309	-0.02098611149026	0.317083160698259	-0.0661848817327474	0.947230633011372	0.997496083390881	0.0618451821435672	0.106226591349657
OMA1	-0.0543620021179591	0.153353420361495	0.722972927598584	27.7879203681186	-0.0653389610785141	0.253930904941484	-0.257309999716541	0.796939473626255	0.986089416885802	0.0219702218957567	-0.00396670095350596
MYSM1	-0.00299251652877148	0.0522577290888793	0.954334440879014	134.937200642777	0.0287345601539891	0.099086879158036	0.289993593482338	0.771821138779504	0.982398595694335	0.203153700164872	0.22975607265395
JUN	0.311957998890336	0.135023126069778	0.0208657862480832	92.4521369131278	0.505320086380051	0.214753334927831	2.35302556092956	0.0186213539889859	0.556625492674627	1.31400441653442	1.41381817207751
LINC01135	-0.15070473642751	0.396495839367181	0.703877423847906	6.55019115239671	-0.191097469711456	0.64348252252942	-0.296973830711492	0.766486488392688	0.981326943002483	-0.317836795985609	-0.316409852409315
LINC01358	-0.187847035765472	0.192941625276352	0.330257582120435	12.4086586864505	-0.255428191796684	0.323301828310926	-0.790061080480601	0.429492097725539	0.919994265815608	-0.448840073666495	-0.476237555220286
FGGY	-0.00809053337034852	0.0664658272133913	0.903117045055798	160.879458382516	0.019738607489321	0.10571255403124	0.186719615945404	0.851880475281777	0.992443224663542	0.185172667007984	0.207405904610052
NFIA	0.104830042967666	0.0829891552900112	0.206525356876971	502.451126352458	0.174565213659843	0.131093462547029	1.33160884050354	0.182988758392586	0.836790939725727	0.58345079952993	0.592067851439581
TM2D1	0.0588206558172978	0.0470445309944058	0.211183157894615	126.684627241106	0.112125048470053	0.0846128783370426	1.32515345977736	0.185120257927593	0.838174289491679	0.421172733060666	0.436937179158301
PATJ-DT	-0.163939695316137	0.297888742090408	0.582087102892599	5.04831147358129	-0.199376450871374	0.499698317077096	-0.398993640878348	0.689897889891586	0.970807126627575	-0.364517346874656	-0.336978726774692
PATJ	-0.122308546706128	0.326357808756334	0.707832824774531	22.3415199005766	-0.168644915523365	0.497885054939833	-0.338722590385334	0.734818720982268	0.977309314098885	-0.217681609218611	-0.260627171260997
USP1	0.0552252823329641	0.127798423760291	0.665648356450737	17.9353253142644	0.100327953241924	0.241016445619768	0.416270155274813	0.677212328796648	0.969187093906418	0.408491619631233	0.407627658465279
DOCK7	0.0433817336930707	0.0539492248143808	0.421326786253878	175.918188795078	0.0868305530439065	0.0915709601666084	0.948232418726669	0.34301114671141	0.895949989219621	0.366718662144639	0.374093782307143
DOCK7-DT	0.243656972505428	0.48017165049646	0.611848068333128	2.26331905608457	0.460453256056786	0.767338301601496	0.600065518814561	0.548462571396502	0.945623311776212	1.07310230533297	1.30234791042745
ATG4C	0.00666801565454633	0.0684763618109316	0.922427090774321	277.799437763173	0.0382130156336124	0.112610421668	0.339338180850372	0.734354982978757	0.977260588575276	0.237227018260793	0.253305004119342
ALG6	0.00746191169266431	0.0805616914735233	0.926202615886678	31.12437975896	0.0134043046168338	0.153806900079178	0.0871502163422666	0.930552110324123	0.996509850107019	0.240027140627613	0.191668523710188
ITGB3BP	-0.1026663013369	0.151649441058244	0.49840750347194	84.1246465124742	-0.114301806208923	0.24085197627799	-0.474572839198946	0.63509146932642	0.960671772087987	-0.148402146981573	-0.12561338556424
EFCAB7	-0.500972916405187	0.249032528777773	0.0442540364677499	17.4450376331889	-0.720372643554904	0.392737278871098	-1.83423546047265	0.0666190497662228	0.693554705986853	-1.55325518586152	-1.63137776273687
DLEU2L	0.00818355078818126	0.394129349141571	0.983434221039073	2.34645377491278	-0.0399454220631035	0.71234380500925	-0.0560760433125193	0.95528122856878	0.997605734391563	0.242572408112406	0.0591227666526062
PGM1	0.256629233477517	0.121202883455131	0.0342299386869729	36.3888818074967	0.42873793477733	0.204901718928835	2.09240770169545	0.0364020604307078	0.624489432542627	1.11885630378127	1.22355216898853
JAK1	-0.0347694078387136	0.040769036691564	0.393748819534321	370.369897276336	-0.0228979453169022	0.0707581650652255	-0.323608523423335	0.746234434181159	0.979106783703591	0.0910745615463071	0.101476698938008
AK4	-0.903137732424666	0.876047303154408	0.302576705876248	3.13180817542475	-1.10132531320114	1.12753188663479	-0.976757576664313	0.328689183131919	0.893200008484498	-2.97171634754395	-2.57784296778459
LEPROT	0.0840436115604934	0.0578771791618284	0.146473034839614	69.871661226642	0.152962060433059	0.106057586865196	1.44225476888778	0.149230515050257	0.802437415752782	0.510135719576187	0.538395480886428
LEPR	-0.000623163351637844	0.0759483335504357	0.993453354209085	135.311648367502	0.0503317358669941	0.133788747772285	0.376203056722387	0.706765943125139	0.97417132061479	0.211510561148728	0.283413592257745
PDE4B	-0.144415544588435	0.208887926775814	0.489342981413763	508.880350764099	-0.172880207964818	0.332975288473823	-0.519198312755299	0.603622455522985	0.956310478220619	-0.295654412030703	-0.271149625225579
DYNLT5	-0.237573105057379	0.758802840854539	0.754212763259407	4.86208918265828	-1.02031592512295	0.89291344639696	-1.1426817786652	0.253170737823907	0.86592814868203	-0.62422711699821	-2.37657763167496
MIER1	0.00722307981607064	0.0328858661142276	0.826150869026601	182.436988724638	0.0409141573739196	0.0674366395788605	0.606705162496635	0.544046595528469	0.944284457533802	0.239184765244125	0.260015907795321
SLC35D1	-0.0418407494148921	0.100531454866357	0.677266877437341	45.0280445747972	-0.0372880758285262	0.180755762010117	-0.206289832278979	0.836564520396854	0.990648905775143	0.0661334851834417	0.0657248617399765
IL12RB2	0.277186906672082	0.215326986916302	0.197995445037342	7.49266146927334	0.265811194677411	0.407908960604555	0.651643431130947	0.514631223225004	0.942915293100659	1.19136453881205	0.818765688243746
SERBP1	0.0233229183043727	0.0475261903512795	0.623611606923463	96.6174449924059	0.0615276660954485	0.094296221795305	0.652493439546397	0.51408290366382	0.942915293100659	0.295969930667224	0.311229536976585
GNG12-AS1	-0.057363779705073	0.175736708119246	0.744107453807511	11.4678089984061	-0.0975362941630751	0.336787638794282	-0.289607702088653	0.772116374001203	0.982430217850642	0.0113827593586967	-0.0839599859150416
WLS	-0.124015304144587	0.170741526474696	0.467634298428834	69.6290043403226	-0.155894122383356	0.265241978400387	-0.587743023647756	0.556704792655187	0.947555806669906	-0.223701452433214	-0.228948217403063
LRRC40	0.0509214404913608	0.0577006671398717	0.377500842727084	50.8783903791686	0.0805418273313319	0.110692537609182	0.727617498622155	0.466847765838631	0.929764317746262	0.393311692757564	0.358469636460972
SRSF11	-0.021616390921403	0.0497303959560196	0.663800813437074	392.563924427028	-0.00234335570177448	0.0827158824883365	-0.0283301783318931	0.977398811426531	0.999277763760166	0.137466097834388	0.152543945409386
ANKRD13C	-0.0393727857504945	0.0451296060539001	0.382969447410216	125.800346102261	-0.0442248796751699	0.0870816009433272	-0.507855611243889	0.611554606373348	0.957208285600797	0.0748381516956458	0.0484905856783693
HHLA3	-0.438158095768282	0.180328308042603	0.0151079949799937	10.4211513887748	-0.605421214119677	0.307522092137772	-1.96870803626181	0.0489866279438986	0.644351542758336	-1.33170327504697	-1.34578446755934
ZRANB2	0.00464980066178669	0.0310458736389177	0.880944549826422	340.901524716922	0.0368370061951861	0.0582033880492231	0.632901407114526	0.526798028871678	0.943831924620134	0.230108644228252	0.24988635093994
ZRANB2-DT	-0.106213807262459	0.213892967562199	0.619489093393847	25.2543481741291	-0.192811013315716	0.339260872497761	-0.568326703566407	0.569813149969554	0.950664109666222	-0.160914428453757	-0.320667098854839
FPGT	-0.0374259835038318	0.0614601349985847	0.542559368194385	66.2386785270543	-0.020173005592216	0.114291799371935	-0.176504401042526	0.859897691430805	0.992443224663542	0.0817046483815056	0.108246727975114
TNNI3K	-0.121601823388816	0.330386872366576	0.712829328325926	22.8191927997847	-0.186058644068222	0.48257612715536	-0.38555293890102	0.699827792554279	0.972922871144953	-0.215188950642497	-0.303891044889074
CRYZ	0.187990888063665	0.179800526920968	0.295767695615789	30.9481922288957	0.310047314929227	0.288897055431038	1.07321036715529	0.283176740240378	0.869972493919917	0.876764446678142	0.928668970096401
TYW3	0.0209815092319207	0.124012249912973	0.865647977468843	42.0464418197724	0.0351330877829466	0.209848277924642	0.167421377627712	0.867038505650291	0.992605222895582	0.287711630337134	0.24565301798831
ACADM	-0.054672085238288	0.0661918129407053	0.408824250920621	92.3867302419056	-0.0447565256702476	0.124701249436005	-0.358910001885876	0.719662417059894	0.976293743854146	0.0208765387948001	0.0471697275355157
RABGGTB	0.165075065884865	0.0812631784036561	0.0422181199859518	53.1616949849156	0.268263792935608	0.143088412576626	1.87481144073738	0.0608186686954345	0.67546646133105	0.795938868572187	0.824859093273562
MSH4	0.192912607653005	0.298439190898418	0.518017054421694	31.6132891241993	0.294673510650451	0.431640796054963	0.682682251871597	0.494807647010567	0.93746798989512	0.89412366809206	0.890473225641878
ST6GALNAC3	0.0320327585296623	0.116040182167236	0.782510548513331	2480.77596908633	0.0741796525717407	0.18019935633384	0.411653260482876	0.680593587777772	0.970189696144468	0.326690097106235	0.342663008713809
ENSG00000272855	-0.234332531453113	0.321633247624235	0.466264361767244	2.09757452559833	-0.391937615099129	0.600055878488018	-0.653168528382236	0.513647637036142	0.942915293100659	-0.612797405556217	-0.81539102390939
PIGK	0.0488672399667275	0.0731148976458215	0.503902364691226	61.9745847081426	0.0991662632396454	0.133218157044037	0.744389994877836	0.456640570111794	0.924314775200944	0.386066395440558	0.404741475341192
ZZZ3	0.0954285740535837	0.0530769680132034	0.0721883970884847	255.257855367986	0.167785578153459	0.0937078761999339	1.79051734984873	0.0733707806244651	0.70333571566057	0.55029121424004	0.57522405529121
USP33	-0.00512974494077714	0.0362224526541295	0.887381886970336	255.019286989404	0.0203217870706554	0.0711685789061763	0.285544370605548	0.775227115828551	0.98259511801062	0.195615558151157	0.208854796364873
MIGA1	-0.105661147033688	0.0669105110936526	0.114303665669677	118.071163411031	-0.126625738403693	0.118682815448937	-1.06692563640921	0.286005417271683	0.872576681075842	-0.158965160295796	-0.156231816516698
NEXN	-0.439348069098125	0.212191282973519	0.0384028931088251	6.23155824563693	-0.529396731040088	0.412896809368347	-1.28215263239734	0.199789108787615	0.845213664483047	-1.33590038748591	-1.15690397478477
FUBP1	0.0502056059348045	0.0384827237736312	0.192019841422063	238.706028997619	0.0919071645594433	0.0740030716146523	1.24193715955496	0.214259748417743	0.846010463457068	0.390786898254864	0.386706467666356
DNAJB4	-0.614819399070289	0.237147175608195	0.00952632574989655	14.2217578283261	-0.994668701307745	0.446345568069253	-2.22847222525444	0.025849041476797	0.591235228160405	-1.95479904952655	-2.31285789197683
GIPC2	-0.199839228140337	0.385109245861293	0.603819539322449	12.5087781607133	-0.26377318951881	0.586321229661035	-0.449878285443123	0.652798205738075	0.961847420997981	-0.49113730716279	-0.496970445706469
ENSG00000273338	0.33809322395646	0.178979175909887	0.0588906603046716	21.7326542485777	0.508393851573905	0.309120416473664	1.64464663115262	0.100042704557799	0.749833750133339	1.40618503560263	1.421454847277
IFI44L	-0.906077283790341	0.327009370844082	0.00559189094331526	340.811810375222	-1.2910611120186	0.489976132191484	-2.63494694373	0.00841504355531488	0.468512721167313	-2.98208433419741	-3.04923573135132
IFI44	-0.432717977410593	0.189787050689357	0.0226065941622633	130.254512897275	-0.615184101431099	0.286662537399694	-2.14602196370483	0.0318712264146548	0.608285635363471	-1.3125156278487	-1.37004006117323
PRKACB	-0.222835820049446	0.157707675522872	0.15766528020697	88.9596812419019	-0.303205300926586	0.249081505200138	-1.21729351475919	0.223492560892457	0.850690357671223	-0.572247765300311	-0.594938315163017
SAMD13	-0.63872045071389	0.383845467147494	0.0961115998400771	5.27915757641205	-0.930937646303314	0.598348795810014	-1.55584443859882	0.119745088086044	0.771922424404542	-2.03909959529626	-2.15452004360661
RPF1	0.0189341898339251	0.0977646212174239	0.846433357330559	30.3790318612836	0.0782947684266829	0.168980541186636	0.463336002340101	0.643123543562912	0.961458270960636	0.280490603196174	0.352886887640973
GNG5	0.0916335240160485	0.0633661188374758	0.14815013132936	39.5791472682885	0.160569371634226	0.124811277538511	1.28649730057191	0.198269560312736	0.845165559981687	0.536905828770058	0.557295611872676
SPATA1	-0.0192780947205697	0.0730015950264887	0.791720032069919	36.5535558516536	-0.0132315779629524	0.137543164856356	-0.0961994583792722	0.923362160972068	0.996509850107019	0.145713418866148	0.1254924916826
CTBS	0.0572711041993168	0.0653304948730504	0.3806840421887	88.6195781946289	0.086312626351414	0.11690617257389	0.738306835739236	0.460328013512745	0.925573700793126	0.41570736488181	0.372807009350112
ENSG00000284882	-0.0470828624942497	0.143830097427439	0.743402757965577	14.0556116603113	-0.042678512787486	0.248562563632691	-0.171701289863398	0.863672371710961	0.992605222895582	0.0476442153318094	0.0523324867071502
SSX2IP	-0.198173715988642	0.296688731023205	0.504164480740537	7.61534485238695	-0.252779397068899	0.506205356801273	-0.499361363274027	0.617524832920398	0.959714614299535	-0.485262938726305	-0.469656706088843
MCOLN2	-0.175304230255483	0.206933131287025	0.396909288529271	11.572394205158	-0.180887588482198	0.350571074231994	-0.515979787774773	0.605868526130688	0.956353189725729	-0.404600792243146	-0.291043716138015
C1orf52	-0.0285809005582843	0.0804234957296754	0.72230494258065	46.0782491055761	-0.0156228946312446	0.138563169093073	-0.112749258937277	0.91022934722158	0.995893406991523	0.112901824589757	0.11955133888036
BCL10	-0.0553274287974759	0.0944319179112257	0.557944367734794	17.7732740179875	-0.0315068151610778	0.189120199162863	-0.166596774435212	0.867687331857872	0.992605222895582	0.018565099928846	0.0800882262706206
BCL10-AS1	-0.175394586339942	0.332769573520787	0.598141374584219	20.7015701077143	-0.144628123287619	0.489600141492274	-0.295400493240873	0.767687956553558	0.981626419645716	-0.404919483962115	-0.200958188735943
ZNHIT6	0.0226529628620258	0.0601014425930976	0.706238905223051	96.286104451703	0.0507115605323634	0.106423185354021	0.476508576243693	0.63371209887588	0.960643649557546	0.293606954749955	0.284357254970819
ODF2L	-0.268510526918697	0.104940636644346	0.0105067475731764	52.0953054839936	-0.366581873991885	0.178982936467509	-2.04813867303172	0.0405464134831495	0.62744101565616	-0.733345392901141	-0.752395464044985
CLCA4-AS1	-0.73870997644621	0.401572359149631	0.0658352297639521	4.24363494407824	-1.14557744801014	0.671525548507414	-1.70593278328188	0.0880205951184193	0.729812141249101	-2.39176908098163	-2.68778603731262
SELENOF	-0.0537170037038509	0.0605331124252945	0.374864297111199	113.000143768023	-0.0449155961254215	0.106725752983756	-0.420850590131305	0.673864187101774	0.968227408793753	0.0242451727699151	0.0467745218762062
HS2ST1	-0.0645991295134541	0.0686413495422337	0.346647976029509	175.205439600024	-0.0973274621301084	0.119174101915973	-0.816682992070975	0.414109613374517	0.915726370796515	-0.0141367845834017	-0.0834411491443585
LMO4	-0.0750599370106022	0.045403046007166	0.0982918632349075	87.9371604544626	-0.0939242270552694	0.0864624435972153	-1.08630086252032	0.277345905560063	0.869218491845411	-0.0510327251617097	-0.0749859161467153
PKN2-AS1	0.329734481665943	0.36043607170803	0.36028561700132	5.54054958534167	0.56159294238581	0.55967024315875	1.00343541442584	0.315650824177993	0.882361444201589	1.376703214152	1.55362635414792
PKN2	0.00182066811328783	0.0236392678857867	0.938608586869326	833.935258843769	0.0345321333738937	0.0420838340889549	0.820555781607286	0.411899343443603	0.915446083412482	0.220130111841911	0.244159965220058
GTF2B	-0.0583078706586512	0.0429352123794638	0.174449995602466	103.989769065094	-0.0513005017632202	0.0713005574082694	-0.719496503645432	0.471835055717896	0.931221530091288	0.00805288986886676	0.0309114199604187
KYAT3	-0.00574052095109317	0.0539613976893684	0.915279280680858	118.738950854584	0.00535245699266194	0.0977507902298288	0.0547561506160451	0.956332734698698	0.997605734391563	0.193461311895367	0.171663955636937
RBMXL1	-0.0239059443560507	0.0859708551271697	0.780958368419919	24.3459806060555	0.0112844843189375	0.174561125589638	0.0646448874617443	0.948456744403651	0.997533093883853	0.129390695672685	0.186401895299956
GBP3	0.057574715699359	0.094411948804889	0.541978096628185	34.3138668554787	0.0995832601683498	0.164613714116181	0.604951177385293	0.545211437098036	0.944558356655219	0.416778222161949	0.405777491400607
GBP1	-0.16382654026792	0.110671714141751	0.138795127111316	18.8495650277047	-0.219685968704775	0.200360595318855	-1.09645296449217	0.272880596370942	0.869218491845411	-0.364118241744742	-0.38743709993286
GBP2	-0.0355001341286769	0.0799673543572069	0.65709114608048	64.5476809913712	-0.0228839801359398	0.140268888647604	-0.163143661838164	0.870405323106554	0.992605222895582	0.0884972429424762	0.101511395001106
GBP4	-0.0130953417828257	0.0956551994857836	0.891108640856691	23.8814817035415	0.0117752317599995	0.176376351485554	0.0667619647465264	0.946771203557001	0.997343859434905	0.167520385972995	0.187621142241742
ENSG00000284734	-0.413160775978881	0.274004295739883	0.13158974669406	2.09690665339706	-0.572938333448012	0.500163751110803	-1.14550151260579	0.252001469211093	0.86592814868203	-1.24353612104684	-1.26508174838954
GBP5	-0.0319540700462041	0.161992940411105	0.843627255157207	10.5799500799429	-0.0489483875608045	0.281460094144173	-0.173908801209068	0.861937135668671	0.992443224663542	0.101004438941395	0.0367551754404694
ENSG00000286548	0.294799598971909	0.165783074617708	0.0753669173357951	7.22223346080285	0.426643073847192	0.30181045101899	1.41361265790079	0.157475662687025	0.810826924758536	1.25348563689129	1.21834755136075
LRRC8B	-0.136476741223997	0.0938810048306504	0.146023812427944	93.9895433261242	-0.164644462955065	0.155033167631718	-1.0619950909226	0.288237913797424	0.873366849588828	-0.267653742170655	-0.250688169747093
LRRC8C-DT	-0.160161566406713	0.113887098739336	0.159629484258368	36.4280096016044	-0.209293519252716	0.193189271851303	-1.08335994668383	0.278648686611166	0.869218491845411	-0.351191643311399	-0.361617378520421
LRRC8C	0.0448097474830922	0.0589597530274277	0.44725118674332	466.992202715057	0.0952608714275974	0.100147552445508	0.951205187759638	0.341500225465483	0.895040946988852	0.371755358590492	0.395038649355974
ENSG00000231613	-0.28323845518206	0.275607837486471	0.30409731793741	2.25810919800998	-0.303641522838848	0.546662442291692	-0.555446102289261	0.578589566239962	0.952648261510516	-0.785291742759387	-0.596022095103498
LRRC8D-DT	0.415856116585237	0.237915404800002	0.0804785928740127	2.64045000883589	0.647681441614768	0.468230993312697	1.38325196508773	0.166587621027215	0.819362476417878	1.68045975735914	1.76751058588372
LRRC8D	-0.0846531258757474	0.057664796088129	0.142098545750362	402.963452500923	-0.0992973516006393	0.0954857222323165	-1.03991831741136	0.298377851515219	0.877613208956653	-0.0848685190448667	-0.0883352790198065
LINC02609	0.05162765367736	0.192302329981709	0.788336574899971	27.5419481616708	0.121421101068056	0.303577655818773	0.399967187112548	0.689180684951284	0.970795272938101	0.395802552067741	0.460032936267638
ZNF644	-0.00788609047189225	0.0387900985332989	0.838899277300465	384.438837088537	0.0203122237296426	0.0705587013090184	0.287876950011924	0.773440931589421	0.982497553800344	0.185893750254679	0.208831036537908
CDC7	0.0964217114126099	0.127976157289811	0.451188579110422	10.3167583803989	0.199323252946445	0.243279813433073	0.819316860423684	0.412605655472994	0.915726370796515	0.553794073555128	0.653578439491722
BTBD8	-1.02679664469563	0.434537617793619	0.0181294421806723	13.0193628703966	-1.3095572739436	0.596673532061027	-2.19476347378798	0.0281805688902543	0.593270004089646	-3.40786928127985	-3.09518887746052
GLMN	-0.0235689744739897	0.0573615773125278	0.681157337667023	81.3066753809829	-0.00499888705683678	0.109103908270756	-0.0458176717595796	0.963455573574495	0.998194104072096	0.130579210110848	0.145946359334419
RPAP2	-0.115921520863419	0.0579635359369951	0.0455106060234998	147.951106472339	-0.159211939764667	0.101098968302153	-1.57481270519826	0.115299682887702	0.766406361953968	-0.195154158443042	-0.237191232765127
EVI5	-0.0317417686657336	0.0219029567422341	0.147281689681958	516.780690530534	-0.0180050859756547	0.0434063028530319	-0.414803491479512	0.678285763426331	0.969642162995608	0.101753239559384	0.113632857664981
RPL5	0.136038490678988	0.0578530212446957	0.01870039935102	162.112762060912	0.221370393282936	0.100001502327121	2.21367067625441	0.0268514415459361	0.59142862165377	0.693525001030349	0.708353882379867
DIPK1A	-0.0790394355311662	0.089257808175203	0.375877075724207	143.19467222476	-0.095958167798151	0.144856713259841	-0.662435075591033	0.507692430690069	0.939638062548509	-0.0650686722897136	-0.0800391794406937
MTF2	0.0866026027975197	0.0348865143123242	0.0130497334955758	194.07194086586	0.159961199965847	0.0716210861690763	2.2334372252918	0.0255201256661537	0.591235228160405	0.519161446189306	0.555784628045336
TMED5	0.0791063765162503	0.0767709542568127	0.302812584093388	86.607227062006	0.132204081948569	0.130273537487445	1.0148191605015	0.310192038507388	0.881207763893702	0.49272177415532	0.486822921017131
CCDC18	0.0211485959687449	0.0819723680240334	0.796409496164599	111.117179050311	0.0450400414195933	0.141600938674454	0.318077280004069	0.750426317280618	0.979538832126853	0.288300956000088	0.270266539961564
CCDC18-AS1	-0.0238584682366714	0.0483669120960815	0.621814205315354	562.26796281285	0.00171906623846763	0.086329249572527	0.0199129060773708	0.984112849626035	0.999493536392095	0.129558146998024	0.16263690792421
DR1	0.0063999159164345	0.0593986419293662	0.914197849004825	67.5287170542305	0.0312849530403942	0.104604901465734	0.299077314753194	0.764881054760606	0.980709116337653	0.23628141324807	0.236092445433343
FNBP1L	0.021561020694696	0.0409185473554747	0.598245415400978	302.96640903893	0.0558674289441566	0.0746871001522246	0.748019789632877	0.454448220964743	0.924264606069269	0.289755604523719	0.297166851654046
BCAR3	-0.0553240029394268	0.0418681119734506	0.186372166899973	295.635348114666	-0.0523689793319832	0.0774120160209445	-0.67649677690624	0.498725291710642	0.937974530558915	0.0185771831504369	0.0282568202639599
BCAR3-AS1	0.0712351203460375	0.139548159751223	0.609722371263855	8.29904350461315	0.152959911643775	0.272698942094691	0.560911276255195	0.574858022497987	0.952648261510516	0.464959347591979	0.538390142285462
DNTTIP2	-0.141660116958067	0.104317898052526	0.174474600092512	16.8196268233181	-0.223593317600764	0.207190373814105	-1.07916846465742	0.280512634961655	0.869218491845411	-0.285935841629175	-0.39714478823301
GCLM	-0.326473475790245	0.20264313285132	0.107163171659521	10.4886678927343	-0.483675143733769	0.345344900325714	-1.40055678620877	0.161346651067393	0.81440670290791	-0.937784440067545	-1.04331009566806
ALG14	0.114558268643885	0.181182956994203	0.52720425958626	16.9180272422963	0.162727881650603	0.321104926874016	0.506774789271448	0.612312847444755	0.957665634792022	0.617762876927397	0.562658363699943
PTBP2	0.102138709381768	0.066089466693706	0.122234736443806	236.909959169177	0.170972506957883	0.114060598366472	1.49896203778062	0.133883480646839	0.79140548833094	0.573958292943917	0.583141882004837
DPYD	-0.105728462291885	0.10847672425221	0.329726478633519	1442.69301263111	-0.122880286369401	0.166234151590302	-0.739200009106732	0.459785555316273	0.925551446907756	-0.159202585539225	-0.146926355996038
DPYD-AS1	0.0366734644835949	0.19044890548755	0.847301010830512	32.217249013635	0.0855843415679663	0.310039525921661	0.276043324842366	0.782514790085093	0.984689387676264	0.343058165361423	0.370997608178205
SNX7	-0.0278978628406176	0.0705484304068262	0.692516190588543	60.0397183765041	-0.0204067492468819	0.125206591668247	-0.162984623852333	0.870530541175295	0.992605222895582	0.115310942533151	0.107665999045592
FRRS1	-0.0837192126568068	0.333058635921308	0.801532090734229	75.3367311811945	-0.106682985717007	0.478224854029735	-0.223081223859548	0.823472291344269	0.989979204804648	-0.0815745470794402	-0.106684660098687
AGL	-0.0129763756824329	0.101159643537666	0.897930391187165	66.67785340427	0.0140728134744426	0.169096092918993	0.083223764851766	0.933673616666417	0.996509850107019	0.167939987057531	0.193329413430637
SLC35A3	0.0363358491846203	0.0569655479451408	0.523567049091982	78.4097859578753	0.09057890246726	0.103357943853653	0.876361304124942	0.380833647714103	0.907622441802369	0.341867374496311	0.383406441301919
MFSD14A	0.0197537679672692	0.0522284338593563	0.705268168874994	92.9418337687295	0.0692226892059711	0.0975171452764432	0.709851472884461	0.477796245755722	0.933006002104028	0.283381307963984	0.330347585507158
ENSG00000241073	0.580722392450629	0.167117538175203	0.000510979315506323	5.2799318881935	0.867733590305598	0.325876959918341	2.66276446951953	0.00775016402740364	0.456373944585111	2.26195371175557	2.31422338940671
SASS6	0.0306085142630208	0.143311596531768	0.830874469454231	20.0591543994337	0.0786052277009092	0.243185572116797	0.323231460718223	0.746519956413194	0.979127526411116	0.32166669601169	0.353658214170625
TRMT13	-0.0105231708118061	0.0553874741912364	0.849315486931359	90.9421542329114	0.0111527009754818	0.101341537532294	0.110050639126408	0.912369214557416	0.99616094741067	0.176592598355248	0.186074483631463
DBT	-0.0732425982577641	0.0773008034101838	0.343383482837782	43.7926403120125	-0.0961905110446332	0.136074630109614	-0.706895260102107	0.479631569762669	0.933006002104028	-0.0446228545419083	-0.0806164290991025
ENSG00000285530	-0.225772648978697	0.185468227372376	0.223485632483267	4.91918565977209	-0.313117952078794	0.40446203282571	-0.774159072215616	0.438836728012527	0.921925495140225	-0.582606149745473	-0.619565992438657
RTCA-AS1	-0.447780655658821	0.340432379520229	0.188399282475005	4.8592044745812	-0.625602717359527	0.555644239334177	-1.12590516210369	0.260205664132603	0.867999730286857	-1.36564266242498	-1.39592479239238
RTCA	-0.0529127978885632	0.0533629007975232	0.321409649464246	56.2377376673686	-0.0333762078111097	0.108925371731984	-0.306413531396831	0.759289806968467	0.980303700571753	0.0270816583836379	0.0754437776584867
EXTL2	-0.232048783602604	0.217102377970706	0.285139534165184	17.8936072101064	-0.295314748248005	0.359344101223353	-0.821816045519138	0.411181600200218	0.914907259415167	-0.60474248006302	-0.575334479427179
SLC30A7	0.081792392703322	0.0359518745124057	0.0229027961208543	143.3663508182	0.142191677674711	0.0667028959152872	2.13171670770178	0.0330301424691253	0.613289402061868	0.502195525933812	0.511636795784446
DPH5	0.0254924303135537	0.0941280133174287	0.786523905939238	37.7168718236259	0.0615274036036689	0.161167381638687	0.38176089341455	0.702638728209851	0.973385349860109	0.303621939003721	0.311228884823823
DPH5-DT	-0.169068053448231	0.0885641317062717	0.0562633647054603	37.5152447618028	-0.220209517050441	0.153085432715959	-1.43847466831823	0.150299419922918	0.802437415752782	-0.382605395713867	-0.388737839714508
RNPC3-DT	-0.209626470722586	0.184989193429336	0.25713772591964	10.6387863487271	-0.297486826171432	0.313537798866737	-0.948806897435269	0.342718833195488	0.895949989219621	-0.525657540982082	-0.580730940302714
RNPC3	-0.0685811444117542	0.0592146358044675	0.246791018827859	207.576380884866	-0.0757589135916509	0.0988254533015658	-0.766593130217908	0.443323461232824	0.922098693901241	-0.028181607137461	-0.0298547528763129
AMY2B	-0.499670165692923	0.210679258304986	0.017705967623551	25.9945889545838	-0.722057912554494	0.324656479833039	-2.22406746024545	0.0261439058001819	0.591235228160405	-1.54866030034421	-1.63556476179567
PRMT6	0.0536363258545858	0.20752302354464	0.796052193938157	6.58174029082817	0.00996948749850415	0.352491277355075	0.0282829339021106	0.97743649192865	0.999277763760166	0.402887267976378	0.183134826095678
VAV3	-0.265510138542107	0.425703880555469	0.532826739697345	20.4275452774586	-0.158601292414836	0.612280974168834	-0.25903351419687	0.795609382158751	0.985869062343159	-0.72276283019891	-0.235674098183274
SLC25A24	-0.299229889438789	0.0983671193361553	0.00235034814445246	54.8640567248041	-0.420628148600151	0.169696618394444	-2.47870672132334	0.0131859677085644	0.501759841533625	-0.84169455948831	-0.886671773032871
EEIG2	-0.035752816829929	0.0280152117310001	0.201887305976466	284.060769956191	-0.0269039409725873	0.0559823592941153	-0.480578905780688	0.630815810570327	0.960643649557546	0.0876060148099342	0.0915239257937769
HENMT1	0.0603275158821858	0.105745747645536	0.568341399528067	12.8526480036054	0.116967815651254	0.22881296722781	0.511193998611096	0.609215220596637	0.957208285600797	0.426487525387079	0.448968885452445
ENSG00000285923	0.305184909772294	0.181578540740464	0.0928149329797267	3.98111485690186	0.545700025013928	0.390085516803024	1.39892408589341	0.161835748964503	0.814940436408687	1.29011529576636	1.51414088916049
ENSG00000290126	0.244013623117854	0.20390244294606	0.231416681094272	4.57985192294185	0.429799141636978	0.378504361405331	1.13551965436064	0.256157651651546	0.866149407514611	1.07436023497242	1.22618870483154
STXBP3	-0.0160315911773041	0.031692989937466	0.612968772986284	159.604619895721	0.000357742659370917	0.0693841455868542	0.00515597124307165	0.99588614837635	0.99998053470918	0.157164045584234	0.15925474131117
CLCC1	0.0121499969936646	0.131592820585429	0.926435661202767	58.5362758360386	0.0582255552022451	0.212713257849503	0.273727908598157	0.784293728631523	0.984923213472607	0.256562318885974	0.303025543901728
WDR47	-0.33524175871098	0.118584588951923	0.00469824604505395	27.5813699331186	-0.487051111855004	0.206635533612392	-2.35705400392857	0.0184205677688409	0.556625492674627	-0.968710737650732	-1.0516975847571
TAF13	-0.311321847468368	0.148277653635369	0.0357651793151824	12.0388622832578	-0.414385669446808	0.285214245954982	-1.45289260730761	0.146253573855594	0.802437415752782	-0.884343672862817	-0.87116252534244
TMEM167B-DT	-0.0756238339024708	0.349076394996372	0.828489080817078	2.63991739028499	-0.104870101407448	0.627385506216056	-0.167154166566502	0.867248746732477	0.992605222895582	-0.0530216257528304	-0.102180604722547
TMEM167B	0.188266680540057	0.120231862747121	0.117380585910639	21.2687824356124	0.301263062712454	0.207638357102385	1.45090274704834	0.146806942879391	0.802437415752782	0.877737184473352	0.906844765311959
ENSG00000270066	0.0648312684322715	0.266295249060359	0.807651898293254	2.29687167683629	0.067791614836078	0.532034493150769	0.127419585964452	0.898608315229957	0.99526856808935	0.442372550182027	0.326792125197096
SARS1	0.0232666936407426	0.0813127112189201	0.774772078691681	63.3990544552613	0.0576683613896256	0.140187369017769	0.411366314908983	0.68080395002924	0.970189696144468	0.29577162266386	0.301641212991009
PSRC1	0.0624655147746303	0.176125032383151	0.722840020733843	41.0816394202003	0.10853838130407	0.280270091003569	0.387263517542754	0.698561131199482	0.972839547772456	0.434028384934837	0.428026214765158
SORT1	0.0480980168952406	0.106118096652937	0.650368802884071	417.188528548484	0.0940053892166865	0.165599619097921	0.567666699529664	0.570261307347083	0.951006806276311	0.383353296213297	0.391919442370794
PSMA5	0.0609736612798716	0.0851648493322157	0.47402303954827	48.7022514263106	0.121053766858648	0.147839635784139	0.81881808093331	0.412890213438559	0.915726370796515	0.428766521746057	0.459120305708701
SYPL2	-0.129578424784118	0.306397913098519	0.672361680534413	1.59180716659497	-0.142302336225464	0.632362360553973	-0.225032900599589	0.821953679612981	0.989979204804648	-0.243322936587476	-0.195179842227112
ATXN7L2	-0.0704418907343385	0.56738916720515	0.901195776596103	2.05948972407928	-0.119294910510523	0.853136971165333	-0.139830900010784	0.888793598459292	0.993921762427819	-0.0347445790464742	-0.13801859981573
CYB561D1	0.036996830159692	0.120551855575994	0.758922862819335	34.2468298984556	0.0621505168993949	0.205063213989716	0.303079795201649	0.761829051525923	0.980303700571753	0.344198696890523	0.312776990665304
GNAI3	0.0314656151781799	0.0333136326415183	0.344900569394663	157.598007692514	0.0749326430641539	0.0623410277685837	1.20197959106981	0.22937143542846	0.852539698816974	0.324689746043339	0.344533790460693
AMPD2	0.141149905967485	0.0952088235895249	0.138199414566033	37.6525143557015	0.220121835427682	0.168705278001348	1.30477148098428	0.191970672940618	0.843636543198338	0.711553291370922	0.705251878743604
GSTM4	-0.0984484408705471	0.107527630395564	0.359895554642001	24.5895040246342	-0.129519105567168	0.187394203496669	-0.691158547865491	0.489465910391751	0.93505358702619	-0.133525481946243	-0.16342029835146
GSTM2	-0.0483263611963277	0.0795639161154187	0.543591838200377	53.8814787938976	-0.0515824812250275	0.146135863649345	-0.352976195828289	0.724106286353276	0.976764607831393	0.0432583154637944	0.0302108506498361
GSTM5	-0.128172961879129	0.424660801847842	0.762785982863625	5.28410846395476	-0.181371132162809	0.614774149935367	-0.295020752225637	0.767978026899999	0.981800531155187	-0.238365778562952	-0.292245065558255
GSTM3	0.495730890206146	0.323856687081039	0.125840912684314	13.2257289184639	0.723683978272064	0.47946699009307	1.50935099438564	0.131209109441034	0.786837438412397	1.96218321914986	1.95633655344629
AHCYL1	-0.244891202773198	0.0871276285961672	0.00494310740641596	87.1216689367833	-0.334942978520995	0.144036158835912	-2.32540898915923	0.0200501012744021	0.570210668710448	-0.650038518129787	-0.673789600179673
STRIP1	0.0425828100310501	0.0520078974274323	0.412914316184173	52.2378137963446	0.112192645494861	0.113852653691512	0.985419679358997	0.324417967061485	0.891626721920653	0.363900807025084	0.437105121889888
ENSG00000258634	0.085815325246167	0.29066697400844	0.767813680467672	2.64112953702393	0.161644800271821	0.547413834626651	0.295288116680621	0.767773793531729	0.981626419645716	0.516384667650818	0.559967481286113
KCNC4	0.120364523335443	0.31673154310482	0.703930094878258	8.81737106176724	0.181494278958037	0.494074122362143	0.367342207866145	0.713363774072948	0.974962028093067	0.638241910514491	0.60928290131529
RBM15-AS1	0.133667524033586	0.201002550245902	0.506047857937669	8.91988387318789	0.260589284786299	0.341594168268038	0.762862217781841	0.445545570851924	0.922098693901241	0.685162449240179	0.805792013533915
RBM15	-0.0890489289759983	0.103867517014382	0.391261519329834	22.1871178244919	-0.103499795993954	0.189285790843384	-0.54679115390965	0.584522221187729	0.952648261510516	-0.100372799190067	-0.0987761230178664
LAMTOR5-AS1	-0.0267752869403303	0.0659069410351093	0.684552318542139	48.7782426148824	-0.0282053867720945	0.124537611157748	-0.226480872002335	0.820827434689051	0.989979204804648	0.119270339905002	0.0882905236847091
SLC16A4	-0.0539779466274618	0.124878121507466	0.665563339048648	10.0293486888284	-0.064104312812508	0.239651049057617	-0.267490224076157	0.789091740100652	0.9854361913985	0.0233248103020555	-0.00089925526443273
SLC16A4-AS1	0.0730638974424162	0.107848677762797	0.498109834640928	13.5073537076756	0.0686733252218979	0.217413212270738	0.315865464222023	0.752104626446367	0.980093347099786	0.471409561984831	0.328982707564933
LAMTOR5	-0.137159733024419	0.237973419420941	0.5643679763684	8.63152348418684	-0.189512830939527	0.41458650147874	-0.45711288298962	0.647589910851146	0.961458270960636	-0.270062698160976	-0.312472866059823
CD53	0.0246691614199903	0.0514298311860976	0.631464631035465	524.105119899625	0.0587482100958121	0.0866529820124392	0.677971014169815	0.497790071754078	0.937974530558915	0.300718216687335	0.304324063929081
LRIF1	-0.196887333528968	0.135070328886874	0.144932816780795	24.4279104438731	-0.249048391053182	0.237738337414718	-1.04757353719831	0.294835134945142	0.87637221674088	-0.480725785088208	-0.460387136257557
DRAM2	0.0481796664217605	0.0511115216722946	0.345866057417602	190.427463025362	0.107013931016974	0.0887093656198633	1.20634309882847	0.227685226118548	0.852539698816974	0.383641279342663	0.424238764857271
CEPT1	0.0410467293333863	0.0426796400051059	0.33618007861589	181.638932710213	0.0849085171471693	0.079963575968306	1.06183992047608	0.28830836345802	0.873366849588828	0.358482951648246	0.369318543165746
ENSG00000273221	0.426865788892521	0.223165576422158	0.0557767174925952	3.65301772152005	0.60709401167054	0.435329876600489	1.39456087050897	0.163148301688687	0.815284160706821	1.71929157940987	1.6666723630142
DENND2D	-0.0988794807888489	0.123744174967213	0.424253465059289	22.311636859005	-0.103240902450026	0.216645316844492	-0.476543430311638	0.633687274154437	0.960643649557546	-0.135045787450085	-0.0981329099610642
CHI3L2	-0.0953343694157905	0.377081048190241	0.800405797780364	2.39446129258916	0.0299622633319991	0.687665935616489	0.0435709576120534	0.965246402172246	0.99903781406641	-0.122541951718521	0.232806263485247
OVGP1	-0.532973269330705	0.382523121992728	0.163526085176354	3.54683054744567	-0.690595731514705	0.635256867219592	-1.08711257941582	0.276987059127639	0.869218491845411	-1.66612248796479	-1.55739793950584
ENSG00000260948	-0.121862736017052	0.24077327356129	0.612764927765698	3.50491203161797	-0.128975150919536	0.451600704544047	-0.285595548505076	0.775187913296596	0.98259511801062	-0.216109206256621	-0.162068859739452
ENSG00000243960	-0.070166332784022	0.193015491876626	0.716211285822527	5.01908945857681	-0.101999892433037	0.355877831149357	-0.286614909682951	0.77440719692726	0.982497553800344	-0.0337726684398092	-0.0950496586971058
WDR77	-0.0318495638343888	0.078581635885441	0.68525301457085	24.4741818538131	-0.0159352855644142	0.157950906640584	-0.100887585284172	0.919639698330448	0.996509850107019	0.101373039069277	0.118775213203404
ATP5PB	-0.0469488683196049	0.123912780624102	0.704772218104957	32.5493039044104	-0.0624415135468976	0.209955737940426	-0.297403224886453	0.766158681907647	0.981047793569323	0.0481168214004022	0.0032319184305584
C1orf162	0.028716869252772	0.126407227921585	0.820285776656476	108.702615808452	0.0616056585241561	0.201309811683501	0.306024122763636	0.759586279010239	0.980303700571753	0.314994742444776	0.311423306769818
TMIGD3	0.0453807410480382	0.139120333112725	0.744274735963187	186.454938301227	0.0795887152647887	0.217544554447997	0.365850183962265	0.714476870498945	0.9751899537075	0.373769289603808	0.356101658810804
ADORA3	0.0815111969118472	0.0747443266336716	0.275478176652852	130.39203539116	0.140011615313579	0.12465267028278	1.12321392711409	0.261346649030256	0.868013617576464	0.501203730298919	0.506220497818713
RAP1A	0.00572149461193583	0.0333574268502161	0.863814227896899	948.363914670266	0.0401360156283658	0.061667455001809	0.650845987193544	0.515145910936221	0.942915293100659	0.233888577690714	0.258082638532644
LINC01160	0.0843053825818969	0.229967869147524	0.713920127546834	4.11469125215879	0.260132902689477	0.455491986656632	0.571103137508269	0.567929731925512	0.950298024664619	0.5110590027982	0.804658146234207
INKA2	0.170757667760982	0.0797555188194981	0.0322729238558757	40.1191311568989	0.302232291036242	0.149274598905876	2.02467327496765	0.0429009245978973	0.631042648009329	0.81598177072946	0.90925278330817
DDX20	0.136565216385788	0.0813130882170147	0.0930549149220606	23.0349499474956	0.214630903874668	0.147765373728256	1.45251149480648	0.146359435355976	0.802437415752782	0.695382796461958	0.691609827978996
LINC02884	-0.444225599238957	0.551724437104262	0.420728243051411	7.45958578626319	-0.547238253795699	0.770016173380989	-0.710684103416794	0.477280012622117	0.933006002104028	-1.35310374987396	-1.20123068998783
CTTNBP2NL	-0.0320248336503242	0.0541402167985035	0.554174376979291	485.854448464683	-0.0113673437705921	0.0890526649990275	-0.127647429425231	0.898427994866654	0.99526856808935	0.1007548511602	0.130124124265114
WNT2B	-0.102519960909894	0.0948015701744662	0.279511985179279	227.256978840058	-0.10842126522757	0.148787966869688	-0.72869646321956	0.466187356743375	0.929090343381222	-0.147885994887152	-0.111003362143546
ST7L	-0.0539895613871658	0.0526395862481739	0.305058652818977	96.0720795967402	-0.0595207760695276	0.0977786939801435	-0.608729505853441	0.542703746174098	0.944284457533802	0.0232838442978549	0.0104884009693911
CAPZA1	-0.00976102580187985	0.0241956205315316	0.686638407696551	300.72205462772	0.00609479760865113	0.0503239382558901	0.121111300503946	0.903602878558021	0.99526856808935	0.179280732804329	0.173508278093004
MOV10	-0.234958467439069	0.0808526026064707	0.00366069811371703	43.1035030061691	-0.300506129492698	0.141161078133952	-2.12881718859882	0.0332693882576126	0.613475271367322	-0.61500512202074	-0.58823230665281
RHOC	-0.175846871436478	0.102355380650037	0.0857960316999435	14.535648757962	-0.220628775252528	0.187184585652283	-1.17866957091419	0.238529776883073	0.857316664447456	-0.406514722575463	-0.389779473838176
LINC01356	0.0317912570333982	0.120395045038634	0.791735340411738	31.7039157761988	0.0952347119470744	0.19908628593568	0.47835897635783	0.63239472676728	0.960643649557546	0.325838305802537	0.394973656930222
LINC01357	-0.0837454743652366	0.0739905385563735	0.257701575674198	108.551442362075	-0.0761615838883057	0.121796984543095	-0.625315841554006	0.531763784818952	0.943831924620134	-0.0816671738134639	-0.030855174858508
SLC16A1	-0.0838917607898383	0.150773857736386	0.577932061165646	15.4204268106517	-0.0652770592953585	0.272799034535441	-0.239286254830487	0.810883622924915	0.986975282876718	-0.082183135437936	-0.00381290787484975
SLC16A1-AS1	-0.162079856389915	0.090281252064123	0.0726095758355024	111.883593718929	-0.205961676488526	0.14788088757936	-1.39275385656579	0.163694236381768	0.815284160706821	-0.357957575410949	-0.353339517525447
ENSG00000287807	-0.308159586872027	0.261590724556081	0.238787899183663	3.05646673591104	-0.439719956012845	0.474938306583126	-0.925846472937393	0.35452577187746	0.897958245436273	-0.873190176434596	-0.934104782058291
LRIG2-DT	-0.443665973928489	0.168234685602944	0.00835972490142285	9.81519583535202	-0.636514474736768	0.293847348803342	-2.16613992717272	0.0303004959500391	0.600826253845579	-1.35112991542506	-1.42303471839204
LRIG2	-0.0574283135075342	0.0558420919541925	0.3037591307676	87.0060063354157	-0.0423258202756141	0.104921262721208	-0.403405555536252	0.686649900467748	0.970795272938101	0.0111551444884727	0.0532087404183465
MAGI3	0.0448327226220236	0.0506365911084468	0.375950676480791	154.226852537904	0.0583863848519456	0.0988073805538412	0.590911170042912	0.55457994131084	0.947415608441858	0.371836393382597	0.303425120225797
PHTF1	0.0442913921753158	0.0940607965149983	0.637726094633927	56.7176506198205	0.0911243580280742	0.165671560512406	0.550030178663346	0.582298674574186	0.952648261510516	0.369927086094379	0.384761608886621
RSBN1	-0.0047727591313491	0.0435294639839367	0.912691448357298	91.5959221896106	0.00658318103545971	0.0759672801523943	0.086658111521875	0.930943273269733	0.996509850107019	0.196874670051988	0.174721651713999
ENSG00000231128	-1.05827086296091	0.274529301646582	0.00011579787570248	3.26970757372079	-1.24506323995179	0.528541387383532	-2.35565893167855	0.0184898856293144	0.556625492674627	-3.51888087261074	-2.93495543123452
PTPN22	-0.358085144699638	0.180517275488001	0.0472936035425469	29.0176091764885	-0.411776096156985	0.297115044363905	-1.38591466157009	0.165772963310133	0.817385105239925	-1.04928082865706	-0.864679120668748
AP4B1-AS1	0.363938610653922	0.249613657167842	0.144838446602874	2.46152787119726	0.54583479269331	0.493169093116829	1.10679034901322	0.268384581813866	0.869218491845411	1.49734337611056	1.51447571531991
AP4B1	0.00439501098121858	0.0862077310756653	0.959340155574456	26.1618235022526	0.00461439617474421	0.166308850873843	0.0277459446716071	0.977864779245035	0.999277763760166	0.229209984644203	0.169830266207704
DCLRE1B	-0.0439575681534021	0.186852740408133	0.814012785643439	4.69370538555002	-0.0215585820382508	0.347114375932393	-0.0621080068503119	0.950476820765924	0.997533093883853	0.0586673294003048	0.104804305859202
HIPK1	0.00796866071810067	0.042220208934632	0.850296256368935	91.2107132407621	0.0353117080208307	0.0802171450964096	0.440201505281584	0.659791169608955	0.962947239993525	0.241814477019733	0.246096794482203
OLFML3	-0.146014332344929	0.124011618255434	0.239026068444609	26.161110328212	-0.195783044664062	0.21415225428645	-0.914223599076304	0.36059936629257	0.899428517979604	-0.301293439235535	-0.328051019440389
SYT6	-0.00388348657251867	0.0888960474493729	0.965154933486532	183.532828150007	0.0361942883171945	0.146842063382578	0.246484471025819	0.805307224018956	0.986746794539674	0.200011191539213	0.248289538116064
ENSG00000232895	-0.460899154811251	0.51067555436248	0.36677627962475	12.0158430416085	-0.674803246252424	0.714123772383266	-0.944938780010619	0.344690131634284	0.895949989219621	-1.41191245233715	-1.51816199500949
TRIM33	0.0990644836039706	0.0256031498028713	0.000109179467381938	248.914320718411	0.181026975709943	0.0493649634848616	3.66711454705031	0.000245302925393481	0.106865993038116	0.563115300980547	0.608121900750739
BCAS2	0.516442535198317	0.226758410327095	0.0227563173728906	52.4402954345074	0.814257752223958	0.34647930974976	2.35009055176208	0.018768844447082	0.556625492674627	2.0352345226098	2.18136431244568
DENND2C	-0.399829949567105	0.177763848180292	0.0244985216084847	6.74321911065505	-0.543666167412517	0.336620449199249	-1.6150717186249	0.106295164637768	0.754386726364467	-1.19651743924023	-1.19235595110164
NRAS	-0.288263299693263	0.133900147635456	0.0313326023012045	11.4972352304407	-0.420401922894983	0.256767057550296	-1.63728917138303	0.101570062445833	0.749923895038915	-0.803014692402723	-0.886109722217929
CSDE1	-0.053889429554995	0.0424384194901348	0.204146440096496	154.137905672195	-0.0664434252444188	0.0792685925991273	-0.838206193219965	0.401914909361274	0.913392782489383	0.0236370157074978	-0.00671070824507209
SIKE1	-0.0363905638834414	0.0859610562254675	0.672048823676716	24.0749532269034	-0.116047973147621	0.173551630178651	-0.668665416903103	0.503708932809413	0.938437069116153	0.0853566399507944	-0.129951683682
ATP1A1	-0.17874512915112	0.124170143717889	0.150003877176514	80.0875567469762	-0.237231473616015	0.201305173195569	-1.17846685134884	0.238610540025743	0.857393340212051	-0.416737063866919	-0.431028367895108
ATP1A1-AS1	-0.0809849286493874	0.0755135461576862	0.283515427292818	27.2415002207584	-0.0817155367251163	0.150884508666784	-0.541576716172885	0.588110135414941	0.952670368821555	-0.071930551595395	-0.044653800066723
LINC01762	-0.253731377831244	0.0926236474824934	0.00615551601751039	28.1082596283489	-0.275750264531702	0.165951707117538	-1.66162957477984	0.0965870696604496	0.745145695984367	-0.681218383903288	-0.526727120645841
ENSG00000224950	-0.205085368066099	0.0926410837933211	0.026845112950821	18.6598253503702	-0.258395495921777	0.177749583566529	-1.45370521121398	0.146028052781642	0.802437415752782	-0.50964077996058	-0.48360973116488
CD58	-0.0616633856497769	0.0548987093471426	0.261343627002478	243.50694694344	-0.0601502923848658	0.0929606334569713	-0.647051231774444	0.517598786686223	0.942915293100659	-0.0037822272342774	0.00892438702238079
PTGFRN	-0.0418325598477947	0.163773777107431	0.798391832539982	13.2837449185706	-0.0436809513745031	0.28555370645655	-0.152969302750583	0.878422483203097	0.992605222895582	0.0661623703131098	0.0498419588321521
CD101	0.136284512330636	0.274537406525221	0.619601578237323	2.79417476516675	0.306201227595894	0.512764405992984	0.597157727831996	0.550402079069179	0.945878593773799	0.694392735212692	0.919113484266743
ENSG00000271427	0.166525101161537	0.177267494464275	0.34752536419935	4.12965825778653	0.09370871014563	0.356862266343511	0.262590693899329	0.792866073609562	0.9854361913985	0.801053236217242	0.391182352332597
MAN1A2	0.00897625462302777	0.0561895189962347	0.873078307264722	213.10278290417	0.0285402340969069	0.0965763986731433	0.295519759372055	0.767596860207322	0.981626419645716	0.245368325501639	0.229273275534735
GDAP2	0.0423983963282826	0.0358082932821188	0.236397839922559	145.775134391727	0.0874465985235867	0.0714864232772472	1.22326162807784	0.221230895258582	0.8488631728604	0.36325036803928	0.375624328376779
WDR3	-0.00110436561437418	0.0865793935963628	0.989822839562043	25.8120819461106	0.00686055325403521	0.165632070256936	0.0414204401562621	0.966960717890832	0.999065594526396	0.209813329831078	0.175410774470305
WARS2	0.146012028150694	0.091599590603443	0.11093045822152	32.6328839439323	0.250986515128532	0.186127087509961	1.34846850335581	0.177507743925729	0.829680847228302	0.728702308901842	0.7819342273118
WARS2-AS1	-0.163406263866571	0.118105655468186	0.166493215152632	89.7422429500748	-0.208676672392668	0.18771205366761	-1.111684989405	0.26627361598228	0.869218491845411	-0.362635899857191	-0.360084841445879
ZNF697	-0.0930909124341421	0.175001324836399	0.594764751197724	8.10314598019918	-0.104945635880351	0.315691121415941	-0.332431382326015	0.739563544981904	0.978391883282218	-0.114629134710135	-0.102368267800092
NOTCH2	0.060156471524162	0.0499356075223495	0.228326520643955	219.544488403331	0.121191838646433	0.0881939953523957	1.37415067955804	0.169394908651336	0.821971750817823	0.425884240939715	0.459463340823952
SEC22B	0.0615150637815336	0.0562137409411999	0.273820562376368	45.8030517855811	0.109255145498429	0.115792104052175	0.943545731315153	0.345401835460412	0.895949989219621	0.430676083176732	0.429806993387383
ENSG00000290569	0.245243453275853	0.228667341278647	0.283499970885237	19.006531857016	0.380399773420786	0.348731475428414	1.09080997909199	0.275356504528687	0.869218491845411	1.0786979250067	1.10345749202397
NBPF8	-0.0614842337056064	0.0829525245275714	0.458573480449989	42.4825509834295	-0.0465344444498955	0.143688751450873	-0.323855861923927	0.74604716159697	0.979106783703591	-0.00315034680932912	0.0427525429443161
ENSG00000290999	-0.230320302464667	0.565048351562433	0.683558794912425	2.69986081450786	-0.304860321210374	0.79605566414033	-0.382963572703921	0.701746773600132	0.973190493389321	-0.59864601596372	-0.599050162216636
NOTCH2NLR	0.57667478875373	0.242016181988309	0.0171817901836976	2.28277911940973	0.858036518144227	0.50354982521957	1.70397540654509	0.0883856819335788	0.731040990342892	2.24767755329208	2.29013131151132
NBPF26	0.573337237657172	0.13435893301788	1.9793641821637e-05	32.3756928841735	0.857909226522043	0.223752316933399	3.83419147689722	0.000125977982139987	0.0748135625224697	2.235905796	2.28981505938634
ENSG00000287979	0.883966585297743	0.241772557355204	0.000255990909734056	2.8785509772627	1.31553889336659	0.507014248556615	2.59467834900442	0.00946794777030315	0.478722133676121	3.33151547580242	3.42678190849169
LINC00623	0.114651872394575	0.11139202145485	0.303355319635646	51.1164663973944	0.198726716272524	0.182926032170371	1.0863774494788	0.277312034225321	0.869218491845411	0.618093023373958	0.652096362450694
PDE4DIPP4	0.0498977396319975	0.244500979350804	0.838291047791852	43.0416783484053	0.082889012305786	0.371312310773489	0.223232599353138	0.823354481409281	0.989979204804648	0.389701034011828	0.364301145425576
FCGR1BP	-0.157506039388578	0.165881109120859	0.342360468768917	114.147731755052	-0.212355011185259	0.256838023304961	-0.826805192053343	0.408347486737477	0.914746068967658	-0.341825428791923	-0.36922356117922
FAM72B	-0.214755297969134	0.146842650917854	0.143608121288959	7.71111763776732	-0.262995914153302	0.265617619890762	-0.990129774754633	0.322110691700756	0.889770199917809	-0.543747244418133	-0.495039328938402
SRGAP2C	0.0287479775160384	0.0627203253000056	0.646699674216415	1099.83672019596	0.0601658632084797	0.106279121802849	0.566111783649184	0.571317793362088	0.95156067652553	0.315104463289298	0.307846179537861
SRGAP2-AS1	0.0720258778480455	0.0545242501899779	0.186505379896753	64.4333333882662	0.118024016362675	0.119911255306402	0.984261369469403	0.324987018280737	0.891705536845986	0.467748400140159	0.451592983673978
LINC02798	-0.0600253777211389	0.0576346931554707	0.297652850856742	1206.08742340053	-0.0363348762069418	0.0959265354804674	-0.37877815585595	0.704852609903364	0.97411520803266	0.00199513203921081	0.0680930569179552
EMBP1	-0.0195627423447006	0.185666512512836	0.916086229040693	7.80554723407982	-0.150562048192033	0.367396878647209	-0.409807641116649	0.681947060530331	0.97024032656075	0.144709448395556	-0.215700842873553
ENSG00000232721	-0.0758218897120616	0.260633258347388	0.771117017449264	5.16497481934784	-0.0864523133680082	0.440219342947249	-0.196384631327678	0.844309124471118	0.99184516188282	-0.0537201813264649	-0.0564221761244184
ENSG00000290735	0.00822184089816349	0.248608033710187	0.973617569019753	40.8256959753236	0.0311220137470257	0.378886366642221	0.0821407590429716	0.93453478158676	0.996509850107019	0.242707459792024	0.235687627764388
H3-7	0.0849377488133455	0.19584319309962	0.664504244873902	38.4624449582877	0.155107690709518	0.30748156647147	0.504445494048534	0.613948355370071	0.958700392133782	0.513289399151982	0.543726233395528
ENSG00000289318	-0.224607467294855	0.206583717250707	0.276927791917496	4.53228231277467	-0.242186644270034	0.384021478232722	-0.630659111528303	0.528263439550206	0.943831924620134	-0.578496479035857	-0.443339337164488
NBPF15	0.0228615304409902	0.0768143224247626	0.765992693407625	60.869373495048	0.0487818938687303	0.131273580514975	0.371604809416815	0.710187107741838	0.974412719895529	0.294342586009983	0.279563057423483
ENSG00000224363	0.12910851845223	0.148790672862994	0.385548091417594	12.2067597146704	0.257360775742122	0.278802376285886	0.923093910355423	0.35595826785215	0.898313312703745	0.669082543451666	0.797770881991951
SRGAP2B	0.0469957451386756	0.0630979127857096	0.456388613284775	1530.44307232546	0.0928610810003621	0.104450634796034	0.889042763423095	0.37398009778178	0.905911440576644	0.379465512861729	0.389076443759951
FAM72D	0.127030189509307	0.148597151891391	0.392627061458838	6.40282000306504	0.160740936122174	0.281790215413499	0.570427670408297	0.568387666586743	0.95031744292334	0.661752143652115	0.557721858572602
LINC01145	0.00581974401672815	0.0574314681127341	0.919285553302365	58.8092483456328	0.0189020832138732	0.113129970860637	0.167082896513413	0.867304823442306	0.992605222895582	0.234235109657969	0.205327585745338
NBPF20	-0.100011971277349	0.100774212047571	0.320984810620273	23.5639902500819	-0.154868142891229	0.186476128207641	-0.830498489966416	0.406257001239366	0.914207540077414	-0.139040154211982	-0.226399202872486
NBPF25P	-0.0127040579355399	0.165652752214581	0.938869447422999	5.40470988268153	-0.00470450545575968	0.330753105923701	-0.0142236168655811	0.988651578357746	0.999809954108995	0.168900469258406	0.146677741379029
GPR89A	0.061688213923366	0.0932779079598177	0.508395653853807	33.9256089593963	0.109007809499495	0.171178209451951	0.636808913053228	0.524249319675158	0.942915293100659	0.431286794858972	0.429192494696076
RNF115	-0.0473052915008954	0.040197106893527	0.239262072948438	194.409038299214	-0.0364357508762324	0.0739378632287083	-0.492788799745639	0.622161825431969	0.960496054214494	0.0468596939251848	0.0678424369009255
POLR3C	-0.107061390829215	0.0483748768048896	0.0268865476608045	74.8291933611665	-0.122857187819152	0.0943511831403614	-1.30212662660927	0.192873102303828	0.843779696500779	-0.163903910185706	-0.146868968357521
NUDT17	0.197715865769345	0.176501894466315	0.262632300880157	6.50165132869973	0.37537071911908	0.324475368772984	1.15685427999838	0.247331900769322	0.86432400264494	0.911065068274704	1.09096296110158
PIAS3	-0.0216588622442714	0.0913822833652722	0.812646084304201	17.0606366500923	-0.0197301478617677	0.188300325856808	-0.104780210931613	0.91655021298876	0.996509850107019	0.137316298748107	0.109346994402029
ITGA10	0.271901339796945	0.115471218554845	0.0185371200493379	11.4562107838884	0.384785519735677	0.254379612330838	1.51264292059395	0.13037038562493	0.785981426414902	1.17272200462901	1.11435374401523
PEX11B	-0.194828756243391	0.161347374259495	0.22723534698194	16.9988517394861	-0.293227259430128	0.283474814099618	-1.03440321624863	0.300947701462432	0.879688348202727	-0.473465050653967	-0.570148177585847
RBM8A	0.178867277671971	0.141886272585452	0.207439172153322	24.5137202218395	0.282358100982557	0.237184021205149	1.19046004679352	0.233865624287554	0.853708856218337	0.84458488626052	0.859875968645637
LIX1L-AS1	0.263964987309854	0.20260046239726	0.192614221425788	5.17837739535271	0.384376587466416	0.371755957362603	1.03394869632581	0.301160148015323	0.879688354673756	1.14472997917093	1.11333776435446
LIX1L	-0.166104654167512	0.0709585161740499	0.0192388702597705	36.5414490823513	-0.243580628777063	0.132727477847626	-1.83519368202491	0.0664769969440529	0.693554705986853	-0.372153295930843	-0.446802648849648
POLR3GL	-0.16925563398172	0.0765186966344558	0.0269700269250942	29.3612828843449	-0.188719985562601	0.136673917349609	-1.38080468623622	0.167339022235672	0.820378347125285	-0.383267004315224	-0.31050306607669
TXNIP	0.164390146710643	0.112609851615159	0.144339469519264	398.458646661281	0.254370926362002	0.171274417497619	1.48516591139793	0.137499879633944	0.795397659200723	0.793523114610561	0.79034269305382
NBPF10	-0.0185178834206722	0.0793371762528802	0.815445073471691	27.0684807980023	0.0124692560963269	0.160568791885059	0.0776567846711635	0.938101071080533	0.996509850107019	0.148394732995638	0.189345424385243
NOTCH2NLA	0.140117306468807	0.0680655530719368	0.0395360113343367	64.7822321429993	0.236614431948152	0.128526664743525	1.84097543043162	0.065625159299315	0.693554705986853	0.707911246552222	0.746227228153838
ENSG00000290578	-0.27369576402596	0.457861118611436	0.549993231196883	2.26628276179289	-0.304893293079193	0.738471807337291	-0.412870593094877	0.679701427314056	0.970189696144468	-0.751634057542581	-0.599132079811837
NBPF12	-0.0236617259571691	0.0410247078452015	0.564096399028255	91.5993780775919	-0.038077969265277	0.0841534826639524	-0.452482393596622	0.65092150214475	0.961847420997981	0.130252069666588	0.0637623957615272
PRKAB2	-0.027009354582713	0.0930216127547913	0.771544138209519	26.1801139940885	-0.0143458449332174	0.170389992540876	-0.0841941754870136	0.932902049035329	0.996509850107019	0.118444768281873	0.122724129624738
ENSG00000237188	0.13609051661101	0.0945332187877738	0.149979117814569	79.8365529537696	0.199566132405378	0.153759350348923	1.29791217218664	0.194317516855059	0.844521183146202	0.693708499837389	0.654181866046298
FMO5	0.117472028432687	0.0765516229628866	0.124895252072746	25.315058309586	0.173290668615612	0.143263919643936	1.20959044710143	0.22643608559444	0.852265795595408	0.628039895031057	0.588901283430619
CHD1L	-0.00167112690310468	0.173537619575042	0.992316676055793	7.1997984734836	0.0713375947759363	0.336149384564205	0.212219917845219	0.831935468435391	0.990648905775143	0.207814326328071	0.335602003426823
LINC00624	0.179859832662999	0.132038082919632	0.173140615557538	11.5554464433022	0.324721091435229	0.25310642929696	1.28294288034164	0.199512088417939	0.845165559981687	0.848085691526237	0.965125517053992
BCL9	-0.891210063730605	0.378569001403533	0.0185648738281834	6.17118209097388	-1.29243782258749	0.610219608081813	-2.11798802508197	0.0341760818579255	0.616831298094092	-2.92964669321814	-3.05265612646782
ACP6	0.00935444472228139	0.0688153669033913	0.891872346654299	45.798514157764	0.032455277647558	0.131358264434472	0.247074501077535	0.804850567254119	0.986746794539674	0.24670222629593	0.239000080968016
GPR89B	0.11674632800768	0.0982821744304273	0.234885105859319	37.401097245855	0.197046022136328	0.17036960231799	1.1565796917724	0.24744412334377	0.86432400264494	0.625480302976044	0.647920729499455
NBPF11	0.0364634800565476	0.0447734343499658	0.415415901037145	76.5685467375476	0.0689771211565697	0.101609121212781	0.678847728759743	0.497234348462834	0.937970704141384	0.342317536787116	0.329737479232156
LINC01138	-0.160336083108361	0.131075760346352	0.221242028733745	48.9272999818474	-0.220615503719281	0.209426812695151	-1.05342530347543	0.292146112236086	0.875338411904181	-0.351807174937965	-0.38974650112152
ENSG00000291232	0.0555082030111152	0.256052924956755	0.82837660330607	4.90230342166859	0.133726615641961	0.448869534233366	0.29791867222701	0.765765236326771	0.980939029062297	0.409489499052327	0.490605609206837
NBPF14	-0.166057074973245	0.112709399081297	0.140664619371723	44.289062438263	-0.219059568184101	0.190955951253881	-1.14717329701264	0.251310005408749	0.865754986692762	-0.37198548105375	-0.385880827081979
NOTCH2NLB	0.0522558800620604	0.163387972375757	0.749099501846758	5.74215919586546	0.0583406747509436	0.317776092179091	0.183590509754473	0.85433470869331	0.992443224663542	0.398018346915888	0.303311554884051
NUDT4B	0.163228667934851	0.261212663656838	0.532044546193367	1.898591064296	0.206622766079595	0.480399071799764	0.430106505629798	0.667118167872967	0.965925503734262	0.789426504295703	0.671713855633395
PDE4DIP	-0.141184835855198	0.47335991518732	0.765503912719368	8.36925281249628	-0.222673090003669	0.684353660737334	-0.325377217627152	0.744895595937476	0.979010203279123	-0.284259494623052	-0.394858511036991
NBPF9	0.124723152093455	0.0728465732195896	0.086871831968746	48.9716375363797	0.208874184323801	0.13552857142439	1.54118192295954	0.123272515807048	0.777937587134967	0.653615074364642	0.677307435098606
ENSG00000274265	0.0772216030558733	0.0521421603040549	0.138611358852056	129.901271438995	0.135732345267494	0.0929518092103015	1.46024425366915	0.144222956912636	0.80088706673541	0.486074056986583	0.495588782846395
ENSG00000289614	0.0773289934590855	0.179517997598328	0.666643612742644	10.8634576275069	0.167620530611693	0.303258850625132	0.552730877486884	0.580447706555609	0.952648261510516	0.486452829842949	0.574813999743877
ENSG00000291233	0.862597641254465	0.51604022741768	0.094609038189574	2.6037811141183	1.25301930643198	0.829514335287083	1.51054569297868	0.130904239295885	0.786837438412397	3.2561458363308	3.27145391532519
NOTCH2NLC	0.111343475469425	0.0454179435475487	0.0142250116501072	69.9611961173463	0.177230072181977	0.121772258336214	1.45542239754348	0.145552359524216	0.802437415752782	0.606424094718781	0.598688610574612
NBPF19	-0.00260598250827225	0.0799998875707478	0.974013644211937	39.3063643325917	0.0334050884668341	0.156893161293575	0.212916153842597	0.831392362321326	0.990648905775143	0.204517030505835	0.241359856770762
LINC00869	0.0337533028640159	0.0780086239726231	0.665242311541546	51.7436758984302	0.0552157645105253	0.139908374359678	0.394656608392689	0.693096330088276	0.971808391264283	0.332758567589031	0.295547811387517
ENSG00000290790	-0.00534439062495326	0.227259764800085	0.981238149385949	77.3494076036461	0.0254514228795995	0.345427352731918	0.0736809713484157	0.941264240290685	0.996509850107019	0.19485848902328	0.221599218952175
FCGR1A	-0.117096929033551	0.167548254061266	0.48462402364061	148.064498135437	-0.149663416986315	0.257799444421033	-0.580542046250061	0.56154914102029	0.948899732754205	-0.199299898627275	-0.21346822124848
H2BC18	0.219082773269392	0.140570987085965	0.119109898480846	53.9651153234662	0.340059599991923	0.235449012907247	1.44430250861101	0.148653900446719	0.802437415752782	0.986427524727407	1.00323357037127
ENSG00000290791	0.243178931711451	0.0869680812600017	0.00517096304680977	35.8580901586295	0.409708377150583	0.164228208115662	2.49475033461996	0.0126045781784627	0.501759841533625	1.07141622471888	1.17627381764401
ENSG00000290792	0.277890817490161	0.0805207038933801	0.000558157253779927	21.4698962769382	0.431892811686465	0.168655378595429	2.56080070071463	0.0104431245386115	0.48246893427202	1.19384727752255	1.23139036375292
ENSG00000264207	0.750184303283419	0.263623627818026	0.00443189123294911	3.2664114329894	1.25748571069101	0.497754343796177	2.52631790433139	0.0115265125610383	0.485901086655133	2.85965676614002	3.28255055950089
H2BC21	0.401429853366998	0.170361434409717	0.0184559024315082	51.2878178414598	0.612677140616631	0.27175067590532	2.25455608739716	0.0241612064065167	0.583839821519602	1.62957739950939	1.68054347536965
H2AC20	-0.0100635495446678	0.211734463343169	0.962091534089917	7.03331834171653	0.0367679708250793	0.391104538717835	0.0940105961071594	0.925100739540738	0.996509850107019	0.17821371211396	0.249714834683644
BOLA1	-0.135031379785572	0.221127835864969	0.541432311586119	3.5336236461483	-0.289664316659954	0.449354270506189	-0.64462348679507	0.519171210707635	0.942915293100659	-0.262555859453582	-0.561296155725291
SF3B4	0.0907371455961531	0.195479397751696	0.642520552755251	11.3180129247784	0.127171170037042	0.329645080191455	0.385782096196255	0.6996580559965	0.972922871144953	0.533744244454014	0.474318805981648
ENSG00000285184	-0.242484001809736	0.214733406823985	0.258799649232917	11.9221759639004	-0.290553955470142	0.354501731964918	-0.819612231115688	0.412437198775965	0.915726370796515	-0.641548165570279	-0.563506436019913
VPS45	-0.0552567421558661	0.0360103449886988	0.124914422610978	196.154468870623	-0.0551934872152937	0.0728608329852393	-0.757519300204477	0.448738807471849	0.922109867517531	0.0188144162583192	0.0212394171954396
PLEKHO1	-0.109940774274252	0.0461021921374622	0.0170921705763008	262.330953976877	-0.132340541703876	0.0827954065235874	-1.59840439537155	0.109953007066769	0.761460012361298	-0.17405968071482	-0.170430069759909
LINC02988	0.0609334227628609	0.12668416214733	0.630525807363522	10.5142771641183	0.12745667232295	0.233679314840613	0.545434123725863	0.585454976576133	0.952648261510516	0.428624597909585	0.475028127640489
ANP32E	0.0474831639275079	0.150929866989456	0.753062220704491	24.820715081616	0.0966197436489776	0.25890789029047	0.373181920182422	0.709013051422176	0.974298402804268	0.381184670266586	0.398414725646072
APH1A	0.00388734017503276	0.0951597984585229	0.9674149555291	28.2371297413121	0.039955283865884	0.175008478471552	0.228304846798487	0.819409256853331	0.989818231914409	0.227419397072117	0.257633616020754
C1orf54	-0.149889715252359	0.140201391317431	0.285023301168788	57.1838554721032	-0.202014402402713	0.22654456503483	-0.891720365799347	0.372542834684059	0.905911440576644	-0.314962163902319	-0.343532636317663
MRPS21	-0.166506364779886	0.07278585589344	0.0221596720753421	44.5061086381737	-0.206876616489278	0.131597132318661	-1.57204501985902	0.11594011079487	0.766406361953968	-0.373570155087066	-0.355612657850786
PRPF3	0.0325736353641758	0.0686712212061387	0.63525613966942	55.3025497803967	0.108161096565729	0.131100914523146	0.825021678598836	0.409359283146292	0.914907259415167	0.328597804475082	0.427088862422761
RPRD2	-0.013663585843101	0.0510771164622137	0.789077323346605	237.974340679495	0.0240783188663695	0.0904557538738232	0.266188913752865	0.790093720661258	0.9854361913985	0.165516152639421	0.21818778421242
TARS2	-0.0134912127103303	0.101258826389455	0.894007586446179	18.553247132421	-0.00881394455582161	0.187381810858431	-0.0470373539216174	0.962483456339428	0.99811803286329	0.166124123760745	0.136467966174978
FALEC	-0.479935877198676	0.410501872978987	0.2423455449362	3.59041808148373	-0.700383389555694	0.667142198025496	-1.04982624638133	0.293798005746684	0.875672229691869	-1.47905619608768	-1.58171507523639
ADAMTSL4-AS2	-0.122235320129869	0.0981234446768232	0.212863530746052	23.8134766543182	-0.142461935091988	0.175280044631971	-0.812767565133329	0.416351335032692	0.915726370796515	-0.217423334376336	-0.195576360708189
ADAMTSL4	-0.0575603251700057	0.139299036208626	0.679449762254241	15.4069697188764	0.020433661033127	0.258041264849587	0.0791875712012099	0.936883430292153	0.996509850107019	0.0106895308677729	0.209132743787918
MCL1	-0.0326802782195782	0.0610863359705633	0.592660175704137	124.443019323119	-0.0333057866749711	0.105622234163737	-0.315329314312176	0.752511629865014	0.980204159206505	0.0984430560252482	0.0756187368079185
ENSA	-0.0638337537635683	0.0488755837674315	0.191536963008921	133.907679703964	-0.0564373267246769	0.0885324127858719	-0.637476433192649	0.523814555914506	0.942915293100659	-0.0114372551067753	0.0181491361445467
ENSG00000288880	-0.407584769126081	0.205812438007997	0.0476619731481229	7.09357622635343	-0.659217140919862	0.376226200150934	-1.75218297039227	0.0797423509448738	0.712753760046109	-1.22386918638991	-1.47943879510862
GOLPH3L	-0.0416293126597112	0.0511754687084769	0.415953073137374	71.6056063858626	-0.00500309950137899	0.0969278554415351	-0.0516167357524665	0.958834083913859	0.997963117666982	0.066879236212447	0.145935893645358
HORMAD1	0.00433328476093935	0.13596700492616	0.974575627328041	8.60620891142767	-0.0245427526955913	0.265491325645491	-0.0924427667680681	0.926346261909096	0.996509850107019	0.228992272296837	0.0973902255333707
CTSS	-0.0287868118790393	0.0445116089294646	0.517809335141091	297.407296322905	-0.0233391040237778	0.0810150187191209	-0.288083671309076	0.773282691440094	0.982497553800344	0.112175562123208	0.100380653682965
CTSK	-0.0344128309159703	0.148934042656157	0.81726750624438	12.2138451403026	0.00529465710925313	0.283510564502249	0.0186753432576624	0.985100098054659	0.999493536392095	0.0923322312775127	0.171520353602193
ARNT	-0.00485220836379966	0.0324214002335837	0.881032342269914	157.720288615802	0.0487132989042685	0.0676846533317174	0.719709660999935	0.471703776696176	0.931221530091288	0.196594447501263	0.279392635341482
SETDB1	-0.052768496641673	0.0380819979355575	0.165852389170352	119.024355795236	-0.0513628195254884	0.0689917090838493	-0.744478143932692	0.456587258893044	0.924314775200944	0.0275906181586926	0.0307565933944361
CERS2	-0.177923390666554	0.183609795498513	0.332530246952031	25.3397791787956	-0.256011533368583	0.295168120505459	-0.867341408449456	0.385754974709043	0.909102350894972	-0.413838739401458	-0.477686849435688
MINDY1	-0.215557101361921	0.170802479415171	0.206939575212576	9.90802011042842	-0.318592609318771	0.301252627721914	-1.05755960280906	0.290256267953228	0.873380158683497	-0.546575256533243	-0.633167610172463
PRUNE1	0.0817705391563469	0.119061488402075	0.492213486718642	16.4660999945463	0.156654465064901	0.218301027947548	0.717607546504735	0.472999303232891	0.932089886418096	0.502118447068644	0.547569146765291
BNIPL	0.246213804587401	0.194231982763796	0.204931003115126	4.62693724887725	0.429754560224391	0.399996396857065	1.07439607856758	0.282645199313739	0.869218491845411	1.0821204164674	1.22607794368149
C1orf56	0.370484538138241	0.125099573268542	0.0030612739295408	52.2966937424875	0.567607900123082	0.201327063475454	2.81933233577554	0.00481236645272628	0.394477334167511	1.52043128319204	1.56857033186948
CDC42SE1	-0.0100674874152738	0.0391551561946521	0.797087840977341	214.238938164294	0.0165302965323891	0.0748818617091839	0.220751676775709	0.825285791636673	0.989979204804648	0.178199822991163	0.199434954595371
GABPB2	-0.0182940997377146	0.0950123088463204	0.847315695555723	40.6779846328445	0.0151696559150829	0.168424704791558	0.0900678789008822	0.928233274369951	0.996509850107019	0.149184032432709	0.196054484779919
TNFAIP8L2	0.131136546822605	0.103531479637503	0.205286000513537	15.282101420339	0.19409882282954	0.203852023852803	0.952155485930785	0.341018132624451	0.895040946988852	0.676235529897968	0.640598503358329
SCNM1	-0.101437684218395	0.0631621134431889	0.108276240564786	48.184540598563	-0.111351946610029	0.117459486083201	-0.948003012129254	0.343127920777601	0.895949989219621	-0.144068735415574	-0.118284550009099
TMOD4	0.20472609995133	0.174465175762525	0.240615535558085	4.84138504597765	0.284537713687064	0.348897937601519	0.815532804931735	0.414767394681478	0.915726370796515	0.935790614929592	0.865291149453299
VPS72	-0.188951720457065	0.105887115355103	0.0743483378002786	21.1716512853654	-0.259619346973201	0.186642445824664	-1.39099841853279	0.164225906316188	0.815284160706821	-0.452736367595035	-0.486650351506008
PIP5K1A	-0.0236845904583799	0.052404774264518	0.651301528713648	213.59870437473	0.0106710238550995	0.0907570944237933	0.117577848022225	0.906402157893773	0.995552892078035	0.130171425100836	0.184877771622769
PSMD4	-0.0700153097117377	0.0717225354107716	0.328966947635256	51.7358663548016	-0.0709670713911687	0.127215979679072	-0.557847147584743	0.576948764593268	0.952648261510516	-0.0332400003544367	-0.0179495681323723
ZNF687	-0.08690524949281	0.123903455071138	0.483056613866089	12.1000027798256	-0.0991864716126202	0.249454369440613	-0.397613687164671	0.690914969746447	0.971581926703801	-0.0928119038335459	-0.0880598010957547
PI4KB	-0.0974673832403509	0.0481994179745212	0.0431588648255928	103.913055765351	-0.0857959869025754	0.0899081413851668	-0.954262712817353	0.33995067726416	0.895040946988852	-0.130065228611357	-0.0547915531830937
RFX5	0.0738337641872064	0.10219621906203	0.470005191683967	22.2680264626982	0.137393699511775	0.178540799388882	0.769536710836138	0.441574759971715	0.922098693901241	0.474124931489216	0.499716366430285
SELENBP1	0.143883102014139	0.489409698240196	0.768763132731781	2.80837325752535	0.22696577127673	0.778827128755678	0.291419960729091	0.770730150264513	0.982165462614613	0.721193449547401	0.722255427118046
PSMB4	0.0265131110076468	0.192278370389584	0.890327984636467	14.5877929113225	0.0732058662083315	0.317504722478749	0.230566227918803	0.817651806924313	0.989255863672001	0.307221945432379	0.340243666408182
POGZ	0.0184632733893425	0.0474880523219528	0.697425368207522	295.75738720514	0.0603375194613211	0.0831434391725702	0.725703916770706	0.468020300149646	0.930364258913363	0.278829650620438	0.308272654224845
TUFT1	0.0306370306845279	0.373032083501811	0.934543538245528	2.26810918112453	0.0512554814006448	0.673432845002784	0.0761107537017041	0.939330984742412	0.996509850107019	0.321767275263695	0.285708609659069
SNX27	0.0294296763378059	0.0525387898248203	0.575376177784418	228.496444045766	0.0636274362064434	0.0897116767250251	0.709243640618463	0.478173296107521	0.933006002104028	0.317508858860777	0.316446351313394
MRPL9	0.132372046775575	0.13204543375823	0.316114964096233	9.9673950121655	0.233880067469257	0.264791453039373	0.883261392256797	0.377095058296549	0.905911440576644	0.680593217663634	0.739433783604424
TDRKH	0.0862321973443376	0.171132977136555	0.614338671986139	10.8287221288036	0.170969908506384	0.292297168195222	0.584918114540869	0.558602777756653	0.948899732754205	0.517855002342193	0.583135426231911
THEM4	-0.337615566785115	0.13984353762268	0.0157681636429194	18.4877564910941	-0.441714993436152	0.250824906576552	-1.76104916957815	0.0782300811880053	0.712753760046109	-0.977083311342723	-0.939061391249878
S100A11	0.0535497620325333	0.11784195312984	0.649526427558629	75.9481987314174	0.0710594665504704	0.198866710016597	0.357322080425327	0.720850701844399	0.976293743854146	0.402581951810723	0.334911002394623
TCHH	0.164418870155794	0.272740912242945	0.546615771575595	2.6766233940167	0.465883953608972	0.53554603982488	0.869923253958358	0.384342346464498	0.908802231774132	0.793624424048271	1.31584031166737
FLG-AS1	0.220950503389289	0.144899967201918	0.127296879749934	53.3879720837185	0.296992304809123	0.227603627916379	1.30486630432023	0.191938376791035	0.843636543198338	0.993015128938536	0.896234198496825
S100A9	0.0970875623440174	0.408414846935383	0.812099818490708	6.47099727913381	0.230813285510839	0.600357061459261	0.384460016094108	0.700637525479884	0.973006739429533	0.55614257259843	0.731814458038846
S100A8	-0.755457692223822	0.425845945428376	0.0760604371790733	6.20891850515752	-0.847952820111072	0.671793500891622	-1.26222242249389	0.2068687625051	0.84555679646271	-2.45083935125681	-1.94834679218714
S100A6	-0.256601071063376	0.486912739927919	0.598196359414842	4.47879172221704	-0.466191779710475	0.713049955555783	-0.653799605592997	0.513240920633753	0.942771423730986	-0.691339976428491	-0.999873214832974
S100A4	-0.0300731258624611	0.256748483135217	0.906756493485597	13.6398820092619	-0.0178087955258609	0.411815353772952	-0.0432446128166448	0.965506542446552	0.999065594526396	0.107638650005256	0.114120535257542
S100A13	-0.781042127826112	0.268171473060009	0.00358579399080425	7.72636291750225	-1.11746444402296	0.433573108773306	-2.57733798847573	0.00995645429045016	0.478805886827748	-2.54107730047526	-2.61794014252484
ENSG00000272030	0.0523445483656923	0.253465829301882	0.836388486796214	2.21014727829557	0.0662035247958254	0.486992177837219	0.135943712874079	0.891865778344817	0.99465502548279	0.398331085723372	0.322846564277473
CHTOP	-0.0762232367810827	0.0834255397439687	0.360891381845582	49.6218397999238	-0.060174751308899	0.153244071911592	-0.392672620599735	0.694561295233469	0.971808391264283	-0.0551357582419105	0.00886361957698714
SNAPIN	-0.175618772601457	0.256590778162591	0.493702825580509	9.9906291484445	-0.26776119574689	0.420947699531426	-0.636091362525429	0.52471687496689	0.942915293100659	-0.405710203319638	-0.506878524670441
ILF2	-0.0971377886130898	0.1320851553485	0.462085018853587	25.0480742498857	-0.107247721644278	0.224272571303152	-0.478202577431147	0.63250602822565	0.960643649557546	-0.128902727171036	-0.108087729161567
INTS3	0.0691731701515424	0.0749554770822953	0.356081846894022	96.1043895271557	0.137512981623384	0.126114169730129	1.09038486252296	0.275543647091246	0.869218491845411	0.457686716691137	0.500012719172286
SLC27A3	0.0823785190359892	0.138453909184906	0.551850987725127	9.78538526412584	0.118432987692798	0.271837087816755	0.43567634072299	0.663071573822602	0.963753263493417	0.504262831191782	0.452609060380259
GATAD2B	-0.0156008539301316	0.0551459569576637	0.777252622891989	322.781500294258	0.0146751932399765	0.0948674938185371	0.154691482290522	0.877064545308784	0.992605222895582	0.158683283547544	0.19482600745328
ENSG00000284738	0.133969543721452	0.142126200547476	0.345880546019832	6.66391271896622	0.224979910707665	0.280370599160199	0.802437600024942	0.422299870449388	0.91717129747017	0.686227692096431	0.717321617538915
DENND4B	0.0192054547018372	0.0356929053941999	0.590525374976958	159.296257995739	0.0510726592458801	0.0723955333665721	0.705466993209036	0.480519665667653	0.933006002104028	0.281447371825192	0.285254393631767
CRTC2	-0.0471705602437812	0.0886283920937413	0.594567714394169	36.693061516883	-0.0388852791530734	0.153434451206439	-0.253432516930341	0.799934002750594	0.986548799596753	0.047334899731035	0.0617566591454801
SLC39A1	0.212219320788876	0.129688554383156	0.10176078520885	34.0832063773333	0.332948844513678	0.214493501589609	1.55225609189181	0.120600959494604	0.773873133437945	0.962219686570344	0.98556711682466
CREB3L4	-0.0214959605923212	0.300748265380953	0.943019778128308	4.19856303107911	0.0582705334962574	0.515573395099241	0.113020830884885	0.910014040368917	0.995893406991523	0.137890863347647	0.303137291091489
JTB	-0.0374318797067047	0.125098557135858	0.764772864452993	39.9749431477603	-0.0315223052679104	0.205133742059472	-0.153667090315993	0.877872234644017	0.992605222895582	0.0816838520949	0.080049741576044
RAB13	-0.133102550752661	0.148480851783452	0.37002365126205	10.2829892577651	-0.145749714860714	0.271327395013083	-0.537172867685129	0.59114821106832	0.953606095134468	-0.255752755448141	-0.203744748544527
RPS27	-0.0215486975788976	0.108091883952981	0.841984768861067	151.863289191952	-0.013774823604415	0.174353494361527	-0.0790051478741944	0.937028528453435	0.996509850107019	0.137704856605478	0.124142814574639
NUP210L	0.180407410654162	0.371557350683142	0.627290569482743	9.62137712478813	0.329615689904928	0.568158477315989	0.580147446645609	0.561815189945671	0.948899732754205	0.850017034305411	0.977285996592177
TPM3	-0.0552385419282033	0.0297642702712748	0.0634724460859993	198.534287679498	-0.0558153199010358	0.0570050296688482	-0.979129740397933	0.327515878494482	0.893200008484498	0.0188786096313969	0.0196944929901235
C1orf43	-0.114174766435544	0.0456974580651527	0.012472270320557	79.4088100652669	-0.149891794813908	0.0887634655950996	-1.68866541891964	0.0912835662181849	0.735917794927144	-0.188993243275322	-0.214035618945474
UBAP2L	0.0445531526560844	0.0566303094726734	0.431435913529712	91.893312210137	0.0891464684174717	0.100021154855978	0.891276135991778	0.372781047889332	0.905911440576644	0.370850332138895	0.379847602908925
HAX1	0.0278780412902969	0.152897085555147	0.85532213646389	17.3373091097231	0.0782984085883956	0.258595099943793	0.302783806055931	0.762054625373693	0.980303700571753	0.31203614229203	0.352895931510925
ATP8B2	-0.575561109180496	0.324092910911614	0.075747107611072	6.85325041749921	-0.866436672790275	0.523503734915167	-1.65507257160387	0.0979097778680807	0.747530195535106	-1.81633253713019	-1.99426935635329
IL6R-AS1	-0.233203399758428	0.199119093099786	0.241528248457401	3.8341057593752	-0.338753374334359	0.394694356291862	-0.858267590945391	0.39074472086206	0.911600573723577	-0.608814885476049	-0.683256411524391
IL6R	-0.101006329255605	0.0525220403081349	0.0544646390597318	257.555052815848	-0.108387938566287	0.0924614943154697	-1.17224947929651	0.241096908423859	0.858593401905719	-0.142547318729568	-0.110920563077366
SHE	-0.671579913496476	0.329702905421198	0.0416576122615148	3.36526632982012	-0.897443573386861	0.593204026710846	-1.51287505306217	0.130311399811389	0.785981426414902	-2.15499703309845	-2.07130504836798
TDRD10	-0.647873414595956	0.306073209636929	0.0342830273609295	6.96594582676035	-0.985248764730542	0.505067139910848	-1.95072830298256	0.0510893746579691	0.651927035496732	-2.07138268736159	-2.28945434892683
UBE2Q1	-0.122328635418708	0.123755001721141	0.322920427896444	24.12449280045	-0.140838513634034	0.21222507041946	-0.663628068802938	0.506928387809949	0.939578991831791	-0.217752463399406	-0.191543019966652
ADAR	-0.165825521087614	0.0790748883527605	0.0359874408017749	197.988479941731	-0.215788069695884	0.127327589724189	-1.694747149171	0.0901233972261166	0.734603606967932	-0.371168775612296	-0.37775288958691
PMVK	0.0393037055314688	0.140114020094844	0.779084492866071	21.7885314875666	0.120073158991491	0.256251025635324	0.468576305963236	0.639372516736849	0.961254958424762	0.352335194638124	0.456684015586565
PBXIP1	-0.121232072521976	0.106378024518452	0.25443858335991	24.2039965106579	-0.157351178011443	0.203500548660541	-0.773222377271919	0.439390785043868	0.921925495140225	-0.213884815563496	-0.232568227350977
PYGO2	-0.0357274315815635	0.110046210939287	0.745439589371734	17.4054803269092	-0.0165617094196507	0.203493695818015	-0.081386842737683	0.935134312372294	0.996509850107019	0.0876955502129624	0.117218882378518
ENSG00000271380	-0.179830555118413	0.24071917535041	0.455030132303757	4.88036428259762	-0.306197466633398	0.441138515600834	-0.694107305992892	0.487614917152523	0.934342703933509	-0.420565431036689	-0.602372258943657
SHC1	0.0569913012823963	0.121705607942356	0.639590248711623	14.4601659287665	0.0933014754933482	0.229507625844389	0.406528868703511	0.684354049797892	0.970527462541452	0.41472048200502	0.390170590349061
CKS1B	-0.0454553773415838	0.180567829379717	0.80124532476453	4.54989203195059	0.0373452459209821	0.34163003715062	0.109314878259716	0.912952746170037	0.99616094741067	0.0533844600979243	0.251149056925793
FLAD1	-0.0429169905484314	0.096718149340877	0.657235962832122	34.1591328218756	-0.0281004641742509	0.166061902017264	-0.169216803089064	0.865626113427846	0.992605222895582	0.0623375135128206	0.0885512006558783
ZBTB7B	-0.0933073636648774	0.0708224636974786	0.187676909474279	31.597565532231	-0.123154358175638	0.140065923750386	-0.879259957583352	0.379260341742762	0.906771623270555	-0.115392572116806	-0.147607278979275
ADAM15	-0.139827922723151	0.0955628086501753	0.143411455390649	21.8016463475618	-0.148929426774988	0.196373865723101	-0.758397387690008	0.448213121281393	0.922109867517531	-0.279473574769008	-0.211644645116275
EFNA4	-0.053983527539269	0.194289917479669	0.781127215016113	3.76029902788127	-0.0442970195971143	0.337775076294814	-0.131143541089608	0.895661757767562	0.99526856808935	0.0233051260673092	0.048311356258403
SLC50A1	-0.0571186790239511	0.0924622825756599	0.53673940592938	17.1362733275681	-0.0815867003370364	0.17505977805317	-0.466050518539195	0.641179340347131	0.961254958424762	0.0122472452187838	-0.0443337100183321
DPM3	-0.086844169562257	0.153439949179418	0.571406370165699	14.5059906794909	-0.12539184014484	0.260545851507392	-0.481265924670776	0.630327511905938	0.960643649557546	-0.0925964709915953	-0.153166234197354
KRTCAP2	-0.113453641381213	0.115500578439139	0.325963062490326	26.0718101079101	-0.167531557076591	0.202800633769327	-0.826089908906042	0.408753091558462	0.914746068967658	-0.186449788846838	-0.257861066401839
THBS3	-0.196129672717176	0.141672329116545	0.166239248537818	8.09364261442145	-0.208765171167391	0.259167387752289	-0.805522534983947	0.420518207611506	0.91717129747017	-0.478053466694242	-0.360304713933038
MTX1	0.788369770477954	0.292066722494247	0.00694897493970484	4.0728842784296	1.19552116348207	0.478068555174775	2.50073164306948	0.0123937051777076	0.499452470946333	2.99433936391736	3.12860154548228
GBAP1	-0.630142018369224	0.279948946214668	0.0243907549348339	5.82558271559451	-0.906357982223607	0.464997758297268	-1.94916634768846	0.0512755623674316	0.651927035496732	-2.00884291290055	-2.09345262327639
GBA1	-0.0763770877078199	0.169639314875454	0.652542996101552	7.69747028736277	-0.0793054272963389	0.306469892493289	-0.258770695715487	0.795812169348687	0.985869062343159	-0.0556784003517439	-0.0386659572283632
ENTREP3	-0.262417566731873	0.339129529215004	0.439050577579362	7.70565318345633	-0.354178256065687	0.525604269935755	-0.673849655195873	0.500406902194085	0.938043516811561	-0.711855130599655	-0.721579056340704
SCAMP3	-0.094071635917157	0.07990878869723	0.239100658636286	48.0539503674659	-0.106786498324326	0.139486525817308	-0.765568557239639	0.443933059339135	0.922098693901241	-0.118088209486431	-0.106941833991713
CLK2	-0.144700195522822	0.060971893266419	0.0176333821738715	42.8185219606021	-0.153574281181637	0.128431573587771	-1.19576734047165	0.23178736421173	0.852539698816974	-0.296658394176783	-0.223184643201833
HCN3	-0.21824802416651	0.486352169915321	0.653615737740462	2.7222252588618	-0.288119789812449	0.811079280751131	-0.355230119484281	0.72241720216153	0.976557046961167	-0.556066314267168	-0.557458826219808
FDPS	-0.0244042933709735	0.0932658627029689	0.793580706936318	46.4131430109956	-0.00398799395113411	0.171997947881781	-0.0231862879775471	0.981501676277219	0.99941698616908	0.127632986657692	0.148457892201372
RUSC1-AS1	-0.106953269497315	0.174866805350226	0.54078453250096	4.84819964358331	-0.132997573187332	0.326676459683949	-0.407123223130323	0.683917487651788	0.970527462541452	-0.163522559296865	-0.172062444296855
RUSC1	-0.0982887849768374	0.218339355125731	0.652591308704361	8.34219585426022	-0.149845502952761	0.394660041451369	-0.379682479132424	0.704181127571271	0.97357174197132	-0.13296236534469	-0.213920608238518
ASH1L	-0.03071679380997	0.0215084559643317	0.153255479701487	778.494820129128	-0.00974800076032053	0.0476617302532573	-0.204524693260676	0.837943497372705	0.990648905775143	0.10536839177233	0.134147332228672
ASH1L-AS1	-0.234012937232349	0.273427939111027	0.392081491881873	3.95512553533829	-0.307199917483658	0.506613719402821	-0.606378993932054	0.544263114097992	0.944284457533802	-0.611670176192548	-0.604862817286305
MSTO1	0.0287128842917837	0.0846287030883961	0.734398292342619	49.6035959679435	0.0594085878899441	0.147104842800653	0.403852019817258	0.686321540673573	0.97076002765723	0.314980687231173	0.305964752272104
ENSG00000287839	-0.106725710826963	0.100281776976542	0.287211714946646	15.7237173656947	-0.138705308745163	0.19831779357267	-0.699409297806335	0.484296278870175	0.934152010858013	-0.162719945236558	-0.186243137951311
YY1AP1	0.0263825294906535	0.042133026746939	0.531202008168134	156.523696184722	0.0841087891532872	0.0790824581977656	1.06355810213881	0.287528931101482	0.873366849588828	0.306761376026726	0.367331643532217
DAP3	-0.0536074870108838	0.0394708716701925	0.174415106564467	212.499453513543	-0.0471629567544837	0.0724514083187839	-0.650959834306715	0.515072415171391	0.942915293100659	0.0246314451869489	0.0411910234311718
GON4L	0.03398322904648	0.0303024442720462	0.262088600355448	217.84733030999	0.0941546764485579	0.0619632549141755	1.51952437906902	0.128630556316294	0.785005514371898	0.333569532016768	0.392290341912344
RIT1	-0.022459759605696	0.083406921277165	0.787714739700623	26.2750817116779	-0.0179951495435518	0.158488496653365	-0.113542307003577	0.90960062378633	0.995893406991523	0.134491482263863	0.113657544425298
KHDC4	0.0772653869499465	0.0429474977722983	0.0720082266938272	80.987551532937	0.130734995501544	0.0829349210744682	1.57635642269624	0.114943685219195	0.766406361953968	0.486228485595889	0.483173020869147
ARHGEF2	-0.116535029752176	0.0424619997044176	0.00606115405303359	165.382808643176	-0.125989044115116	0.0791519569942719	-1.59173631201858	0.111443965649058	0.765254831042502	-0.197318043736793	-0.154649969115677
ARHGEF2-AS2	0.216077233720511	0.350504787726546	0.537581453344324	2.00668733189835	0.392166860840207	0.639200616735806	0.613527037634723	0.53952791070476	0.943831924620134	0.975826793509334	1.13269245923808
SSR2	0.0307765238093519	0.0690938101252676	0.656008325426194	32.6991637507477	0.0407987978727334	0.136340926080924	0.299241020620012	0.764756152456433	0.980709116337653	0.322259276483103	0.259729300658414
UBQLN4	-0.00655673121870858	0.114378297270607	0.954286338514087	23.0276458608871	0.0200202772195457	0.197092490194114	0.101578082451685	0.919091577116882	0.996509850107019	0.190582485806506	0.208105704402033
LAMTOR2	0.137851149582346	0.0738698591052394	0.062022442292846	25.990262265258	0.215042295943839	0.147071821465602	1.46215837813727	0.143697814347636	0.800778509263637	0.699918365520161	0.692631918937078
MEX3A	-0.365884674372948	0.277678169345834	0.18761838567886	2.8405095216757	-0.572209242067	0.506489292750589	-1.12975585122344	0.258579115911012	0.866415114525544	-1.07679027125445	-1.26327034325076
SEMA4A	-0.131446084264007	0.169807032673036	0.438877019264742	13.4022514401856	-0.122455017112605	0.293285013824361	-0.417529063336117	0.676291470692821	0.969170466816334	-0.249910291646759	-0.145869787591602
SLC25A44	-0.51952038936266	0.137680788333059	0.000161057941566948	15.0016984390188	-0.705648261200286	0.254017123646698	-2.77795548217349	0.00547021122371848	0.417821543534278	-1.61867331541827	-1.59479548710297
PMF1	-0.0216194172402703	0.0864059449211324	0.802426869630718	39.1167141769465	0.000705100068104977	0.152435567675866	0.00462556133621177	0.996309349185543	0.99998053470918	0.137455423813178	0.160117740122512
BGLAP	0.0305020103815035	0.552299040373307	0.955957342954327	2.98885175067993	-0.0270394250173492	0.871924261323726	-0.0310112084463608	0.975260600925286	0.999277763760166	0.321291049974336	0.0911873198465726
SMG5	0.0207687186428649	0.08589097752413	0.808932610284361	75.4895064626794	0.0609904688256715	0.14299342510792	0.42652638594845	0.669724325473253	0.966888106034486	0.286961104249013	0.309894886862274
TMEM79	0.00910203552257678	0.191850896436642	0.962159936528453	9.5728520362118	0.0507491781732253	0.339749485030513	0.149372347595074	0.881259830339831	0.99312104142421	0.24581196282093	0.284450714843944
GLMP	-0.0556574939823143	0.13341591980053	0.676552012572816	14.3429594626701	-0.0334266277640757	0.241965127730987	-0.138146467954006	0.890124661701347	0.993993995279084	0.0174009388016972	0.0753185108342202
CCT3	0.0792963782888775	0.0995394595762801	0.425664439585529	84.1571974205755	0.130292502896999	0.164030232014165	0.794320054889319	0.427009131757915	0.919334538706379	0.493391922622781	0.482073661586322
MEF2D	-0.0429306005704712	0.0764273674541124	0.574308412951999	93.8085759111396	-0.0153996299293909	0.132707015185693	-0.116042320052505	0.907619001780572	0.995552892078035	0.062289510090084	0.120106033173529
NAXE	-0.288716172915176	0.611606101066319	0.636882332369695	2.29513279794759	-0.51330155403833	0.898691864915333	-0.571165239252153	0.567887638751625	0.950298024664619	-0.804612005372086	-1.11691600196023
GPATCH4	0.0393826693505337	0.0803941462378321	0.624225990398091	25.5955112744228	0.104000557896625	0.150048909573337	0.693111054204588	0.488239861001258	0.934342703933509	0.35261370510463	0.41675213190918
ISG20L2	-0.0991843581471095	0.10085595562149	0.325397872135854	25.1801047171176	-0.0970074539128481	0.188446445337847	-0.514774655149016	0.606710498051473	0.956353189725729	-0.136121109493543	-0.0826460985590784
METTL25B	-0.0503349999567227	0.0766733003728335	0.511511038895347	34.8793023427631	-0.0700461718508534	0.145116175196765	-0.482690311785552	0.629315643270519	0.960643649557546	0.036173717418469	-0.0156616215140635
MRPL24	0.229724616079043	0.12785550659551	0.0723750258876125	14.2738734969075	0.367308832574504	0.225837548790914	1.6264294159275	0.103858337399079	0.753135988902245	1.02396198849185	1.07093345163897
HDGF	0.240619187253007	0.107169627677911	0.0247541350435869	24.7388982575718	0.388651180382806	0.202404781768883	1.92016797719032	0.0548366851054546	0.656005162281932	1.0623878414454	1.12395785914173
PRCC	0.0530977671783932	0.0745769900221298	0.476473492243011	50.5658316954866	0.0947397746795781	0.138289308935512	0.685083868079476	0.49329099932345	0.936459251614159	0.400987736900965	0.393744000493369
ARHGEF11	-0.0887518367615182	0.0459649384772461	0.0535004335015369	252.063172047914	-0.0905357441385711	0.0793747571282585	-1.14061129021507	0.254031716830385	0.86592814868203	-0.0993249358492382	-0.0665673344327932
ETV3	-0.102388867555929	0.0841406055105089	0.223650565733973	23.4668867827327	-0.124949492284651	0.154130123124147	-0.810675355031074	0.417552129859504	0.916062131612388	-0.147423620199593	-0.152067234527436
CD1D	-0.210645879307513	0.230427795620097	0.360637326068204	5.03789362094039	-0.241999409580047	0.417947677403977	-0.579018433798202	0.562576735020946	0.948899732754205	-0.529253060599926	-0.442874158328978
MNDA	0.0172403413112703	0.117474146263199	0.883322562719847	94.7956538424007	0.043531997940434	0.191538416442858	0.227275544764781	0.820209488011146	0.989979204804648	0.274516290557541	0.266519852263985
IFI16	-0.00180947553446291	0.0606421538447013	0.976195793015467	671.680880204623	0.0208585480754727	0.103214667783329	0.202088991065297	0.839847154167396	0.990956761885998	0.207326361810697	0.210188362592294
AIM2	-0.130636847990129	0.192165198807646	0.496621398843847	18.476242083848	-0.143097500427439	0.308178847771208	-0.464332647948878	0.642409436625468	0.961458270960636	-0.247056063282174	-0.197155403259846
FCER1A	0.798946697766873	0.788040373520275	0.310659198740759	3.00041802293436	1.22317077085165	1.07224022760792	1.14076187346603	0.253969030600631	0.86592814868203	3.0316448664667	3.19729614560894
SLAMF8	-0.408227801553385	0.176716725779733	0.0208843432842596	16.8051020577615	-0.54707993883162	0.309340209632983	-1.768538074894	0.0769709927993019	0.711444517253734	-1.22613720310222	-1.20083736132294
SNHG28	0.0276942911487049	0.260245952026441	0.915252427285305	3.35854279401904	-0.080061010541312	0.494004772912798	-0.162065257121401	0.871254465260367	0.992605222895582	0.311388043729154	-0.0405431805893339
VSIG8	-0.0540381541607522	0.337720465399557	0.872874357297007	2.35491712092741	0.00762495845681084	0.589095012627492	0.0129435121557079	0.989672859847924	0.999809954108995	0.0231124544613373	0.17730991571443
ENSG00000272668	-0.519064467150372	0.286460520471144	0.0699872731107469	4.31894929322788	-0.773235062217465	0.490062061550702	-1.57783089711274	0.114604463662491	0.766406361953968	-1.61706524846383	-1.76271281799515
TAGLN2	-0.185977051509934	0.210709122690451	0.377439141997906	9.29229199978494	-0.309959935731679	0.358571643518651	-0.86442958146398	0.387351948452613	0.90928004101936	-0.442244518974037	-0.61171999783704
PIGM	0.0982873855200166	0.100000641352554	0.325672629741313	28.4250721414476	0.147697885095131	0.18018672657144	0.819693480787956	0.412390867370603	0.915726370796515	0.560374426078022	0.525316798972357
PEA15	-0.893858171421239	0.186679021083584	1.68276337585777e-06	31.5570361414613	-1.30012453154747	0.299531528987549	-4.34052647459864	1.42141740803256e-05	0.0227853210507619	-2.93898673929252	-3.07175351874677
DCAF8	-0.0188650973809231	0.0452375351466994	0.676661507617488	125.98363487256	-0.00547679676752598	0.0798014549130704	-0.068630287173235	0.945283910020132	0.996658817702023	0.147170087035098	0.144759007339375
PEX19	-0.533072265203259	0.258894230898091	0.0394908922198487	6.85187036509562	-0.798107271478997	0.452258496157691	-1.76471482185426	0.0776117062712732	0.712753760046109	-1.66647165277184	-1.82450705784276
COPA	0.184047916647266	0.0495627190011772	0.000204465303733954	235.058737726652	0.284808662438631	0.0904147538373241	3.15002419794301	0.00163256940019914	0.25882504106234	0.862857332994894	0.865964313303149
NCSTN	0.0809003359505369	0.0575274747178997	0.159637906958654	43.8738983235877	0.128995846986575	0.10966598002629	1.17626128864805	0.239490479914929	0.858593401905719	0.49904918441551	0.478852159809537
ENSG00000234425	-0.0356033444064624	0.249740503890085	0.886636620615375	2.43126747737692	0.028390086668567	0.455435710048958	0.0623361015444203	0.950295179491766	0.997533093883853	0.0881332136572338	0.228900238861484
CD84	-0.062106747426028	0.0600282770761354	0.300844142118036	269.839413133204	-0.0796950912931893	0.105914692177879	-0.75244604553394	0.451782864963036	0.923615606377878	-0.0053459927232909	-0.0396340654582417
CD48	-0.516027477503313	0.351143033809546	0.141679632364219	2.69330242832327	-0.566790493768318	0.656276970477331	-0.86364525842812	0.38778279383335	0.90928004101936	-1.60635359072753	-1.24980762956411
CD244	-0.0911557156601948	0.316301197290912	0.773199188981484	6.50358652815018	-0.125114969338718	0.522358951952489	-0.239519144586417	0.810703053196535	0.986922027547583	-0.10780357127267	-0.152478357184886
F11R	-0.0484582905299698	0.119908081560184	0.686118121621936	27.4096243846632	-0.0683166989101357	0.203179143769367	-0.336238738104356	0.736690842921285	0.977309314098885	0.0427929922221688	-0.0113647991214523
TSTD1	-0.0863686974471502	0.240072185006687	0.719025596076561	7.05274861457793	-0.160672345306064	0.407882006100538	-0.393918689481145	0.693641071493237	0.971808391264283	-0.0909194502730315	-0.240819565469753
USF1	0.0601355792678937	0.101001230284851	0.551579786121853	37.6928825864535	0.139758966453773	0.172910976557644	0.808271222776774	0.418934464849477	0.916373524092767	0.425810552608673	0.505592799487781
ARHGAP30	-0.168696183332866	0.0496326418248803	0.000676584604452458	125.776551710419	-0.224990485916878	0.0905771725722722	-2.48396455229773	0.0129928740836055	0.501759841533625	-0.381293785909071	-0.400616009994037
PFDN2	-0.130976857317022	0.096846667277198	0.176242686688223	38.4585156852349	-0.190675295557744	0.172466344071352	-1.1055797383799	0.268908463648515	0.869218491845411	-0.248255298037669	-0.315360973693411
NIT1	-0.029395471016483	0.0993247421642398	0.767265854922821	25.3069975359475	-0.0154418743796321	0.173243003282889	-0.0891341877421564	0.928975267628125	0.996509850107019	0.110028782214134	0.120001078134634
DEDD	0.058535168897558	0.0805150897026218	0.467220639886676	22.9303920584025	0.0839936105088397	0.165370982176288	0.507910211353169	0.611516313185949	0.957208285600797	0.420165802340501	0.367045485728321
UFC1	0.154482771196385	0.0961632068870379	0.108171904596372	20.0921721662121	0.244706322461789	0.188711719869303	1.29672032363049	0.19472743387695	0.844694250068365	0.75857916421661	0.766331281555866
USP21	0.261992226135575	0.254838082832428	0.303915353951824	6.79564141829133	0.46550916373146	0.436338621668188	1.0668529912657	0.286038225153418	0.872576681075842	1.13777192367845	1.31490915773006
PPOX	-0.15090451877184	0.200627339357936	0.451952869546865	15.719705791991	-0.19986235395269	0.333857876942409	-0.598645015606943	0.549409630672518	0.945623311776212	-0.318541441158268	-0.338185938053505
B4GALT3	0.299505012842595	0.133592895576002	0.0249663358997534	13.7717112792634	0.491937437585791	0.249379256438794	1.97264778398491	0.0485357048641371	0.643350380002189	1.27008193412901	1.3805693922569
NDUFS2	0.01366343196425	0.064205788770489	0.831477616901031	95.5129539588086	0.0555267484696518	0.115417634554354	0.481094147216319	0.63044958760086	0.960643649557546	0.26190030132749	0.296320441480684
FCER1G	0.0993399130871725	0.114112468793295	0.384003241803702	103.254763694558	0.158905284389849	0.183121017377541	0.867761039478246	0.385525162635192	0.909102350894972	0.56408675847544	0.553161238234005
TOMM40L	0.136167196045721	0.10404846396362	0.190639342212362	14.2146292733822	0.217222193633425	0.199441554949897	1.08915212623565	0.276086806352067	0.869218491845411	0.693978953133413	0.698047807781415
MPZ	0.069161051107092	0.1146165030281	0.546234189874056	11.2634559103839	0.191665157173895	0.227592660781233	0.842141203130127	0.399708920356942	0.913392782489383	0.457643972042215	0.634552135797953
SDHC	0.090943344599458	0.0888536825324201	0.306062987528305	54.7625462900969	0.167411465818191	0.15116556726071	1.10747089335141	0.268090389841698	0.869218491845411	0.534471521595412	0.574294584686793
ENSG00000289106	0.268638049368162	0.2000081124112	0.17922801607481	3.16777194598292	0.522385621336925	0.390077901956801	1.33918281121902	0.180511166749438	0.834156665855619	1.16121216948646	1.45621696943258
ENSG00000288670	-0.0905639495443887	0.166954859096757	0.587511487554268	9.17877631403023	-0.0871367379660564	0.297611043979281	-0.292787313269607	0.769684726074204	0.982002284762632	-0.105716374136981	-0.0581226080130647
ENSG00000283696	-0.02511649802968	0.0883666930313239	0.776233841403294	28.7983559967914	-0.020711002220613	0.16394372404429	-0.126329948531715	0.899470750662058	0.99526856808935	0.125120995038078	0.106910091878867
ENSG00000288093	0.157544846880102	0.169527476668129	0.352724580555138	11.3961429861829	0.227121768934197	0.286824868205939	0.791848246474657	0.428449166662089	0.919653982743024	0.769379302017014	0.722642998505847
ENSG00000283360	0.260497338480981	0.155731206124729	0.0943790972019848	10.058013003765	0.42226792545773	0.300555475078806	1.40495835368499	0.160033662680455	0.81424355931457	1.13249935881286	1.20747762958965
FCGR2A	0.236063234391019	0.0801473293368682	0.00322572635917792	248.278798935418	0.383596655048461	0.135277483731011	2.83562825437538	0.00457356473057293	0.389331054896083	1.04631870279436	1.11140004622121
HSPA6	0.407183386894309	0.171379929334812	0.0175057046555397	104.717641378154	0.640279715317005	0.275815762990918	2.32140363688382	0.0202650694408623	0.570210668710448	1.6498704821607	1.74912122427451
FCGR3A	0.112249945934876	0.108127224203265	0.299210265282692	249.368209559729	0.17452034217856	0.173989960848199	1.00304834444341	0.315837536122013	0.882361444201589	0.609621274328326	0.591956369622764
FCGR2C	-0.0654330146638517	0.194758843212717	0.736893930361965	114.612627339689	-0.056927309242239	0.287370064812782	-0.198097562038434	0.842968732248999	0.991808281597712	-0.0170779511201714	0.0169317896316982
FCGR3B	0.423820601033022	0.440524382607038	0.336008390087219	2.65889229086908	0.582666589702011	0.716101305669103	0.813665029080746	0.415836873280578	0.915726370796515	1.70855100605122	1.60598318353241
FCGR2B	0.134075254284593	0.230399533249589	0.560617182988455	13.4830608683707	0.202727807487943	0.369915548228282	0.548038081824112	0.583665754557061	0.952648261510516	0.68660054004887	0.662036950663746
ATF6-DT	0.10974194437532	0.267805657686661	0.68196585408023	2.30300108800394	0.184176561148728	0.46631471811793	0.394961930200431	0.692870983909481	0.971808391264283	0.600775391585821	0.615946949019603
DUSP12	0.164190467733475	0.0618816030352613	0.00797089521991848	45.9315903146325	0.255540846615379	0.120000790144377	2.12949303340361	0.033213490657792	0.613475271367322	0.792818834020528	0.793249323983931
ATF6	0.120241806138211	0.055383550710223	0.0299255529066667	672.013069210075	0.195003706415625	0.0925026503449188	2.10808777573946	0.0350233976282567	0.620943643390993	0.637809079070242	0.642846658830356
OLFML2B	0.0422540868638416	0.121059600715551	0.727062729060446	68.9621626798551	0.0596026766517152	0.197825913684075	0.301288519495478	0.763194494561846	0.980423832576847	0.362741379280395	0.306446959838408
NOS1AP	-0.13790236077994	0.497825691387171	0.781772942769054	23.7403533098653	-0.177636386155028	0.824270094487044	-0.215507498504569	0.82937166645038	0.990474242204794	-0.272681993998986	-0.282966203831579
UHMK1	0.0461487701618902	0.0452531748669479	0.307827700319326	92.5125023679433	0.0946759414284194	0.096430287079134	0.981807109531107	0.32619488498093	0.892473269614203	0.376478177665731	0.393585408741793
UAP1	0.0848274315066872	0.233683760279433	0.716604160201493	6.93376360690161	0.0510791088006806	0.418304505345644	0.122109870077718	0.90281200518687	0.99526856808935	0.512900302918987	0.285270417352542
HSD17B7	0.16939975846276	0.110591750365538	0.125582252929191	38.2642375309935	0.267576882991236	0.196454411221779	1.36203041370838	0.173188287072283	0.827894727578665	0.811192337333274	0.823152486618323
RGS5	-0.473812217829005	0.415268701678209	0.25387931357945	4.21061323335524	-0.629518189387593	0.666382665016376	-0.944679719980596	0.344822413659572	0.895949989219621	-1.45745765579461	-1.40565266236464
NUF2	-0.0129647144324779	0.245783348119382	0.957932258113533	4.4363123354559	-0.0402253905219738	0.43501768243373	-0.0924684033461137	0.926325894117877	0.996509850107019	0.167981117035836	0.0584271936170435
PBX1	-0.03330558074738	0.547813865245568	0.951520674306439	7.09347209237845	0.000164703665315862	0.754359867755415	0.000218335667571944	0.999825793343156	0.99998053470918	0.096237573808361	0.158775141860508
MGST3	-0.264730851837118	0.109145327089739	0.0152877552725186	82.1655787273773	-0.367700124535074	0.173085719481558	-2.12438163955087	0.033638244022603	0.615861607251388	-0.720014235889285	-0.755173723167403
ALDH9A1	-0.0493734552539891	0.100096012488575	0.621828209239987	26.6170875567941	-0.058552132588003	0.180909970423194	-0.323653430770205	0.746200431426138	0.979106783703591	0.0395651474036894	0.0128949659429628
TMCO1	-0.0979470405336234	0.0645827280432449	0.129364281959119	39.3398414812765	-0.128658502522495	0.131950890906257	-0.975048380794174	0.329536261840912	0.893385695359704	-0.13175701072238	-0.161282156524293
TMCO1-AS1	0.200457790129158	0.161707983129755	0.215112913001656	4.97937400440011	0.248881524952715	0.338359037570904	0.735554536209371	0.462001839204924	0.925894722732041	0.920736011772847	0.776704443884298
ENSG00000236364	-0.0270773456694911	0.297440145335701	0.927465095653439	1.94082165845254	0.0232971274237277	0.530929076337257	0.0438799238204254	0.965000118355084	0.998999476715614	0.118204959347591	0.216246938071013
FAM78B	-0.720762601500767	0.402425564158597	0.0732859516356678	3.77485099455799	-0.970766708728444	0.699640361233169	-1.38752245084517	0.165282510060398	0.816489682311279	-2.32846753569421	-2.25347412567162
LINC01675	0.291624816320468	0.182506130079821	0.110067342751854	5.17126551573546	0.591992420453137	0.380944304712286	1.55401304896853	0.120181304056092	0.77325552619648	1.24228797436968	1.62915292354841
POGK	0.0211722233046924	0.0621114184626137	0.733197764333282	62.5664058941775	0.0566949833177483	0.113697255316306	0.498648653918889	0.618026922893498	0.959727227784921	0.288384291133	0.29922288507315
TADA1	-0.03071573153508	0.187525386530173	0.869892482399218	12.8979530809732	0.00485775572762109	0.320204210336077	0.0151708052886704	0.987895912986333	0.999809954108995	0.105372138484162	0.170434885540935
STYXL2	-0.173117298788671	0.304790920518602	0.570043754659628	8.24826152291299	-0.187911246680932	0.489403900356692	-0.383959438296215	0.701008511028095	0.973006739429533	-0.396887344359666	-0.308493779169266
CD247	-0.047883589848712	0.196114171515259	0.807105508148687	17.3409297932122	-0.0332190200585838	0.315824508155547	-0.105181894377314	0.916231477216346	0.996509850107019	0.0448199984730514	0.0758343058009029
CREG1	0.176071657709094	0.0817429105537887	0.0312426391527819	149.688900444592	0.256162731283376	0.140179104519283	1.82739597432753	0.0676402541914198	0.69454692839906	0.834724554918225	0.794794377337563
MPZL1	-0.00121777195771322	0.0808612984019761	0.987984304785962	325.786041211064	0.0271808226399845	0.125980865888204	0.215753578516478	0.829179835001685	0.990474242204794	0.209413338367113	0.225895859530497
ADCY10	0.160002051031984	0.174045321335233	0.357932106770397	10.0990319240224	0.261901207503647	0.344677999198956	0.759843123472675	0.447348362595345	0.922109867517531	0.778046019036834	0.809051445223513
MPC2	0.0072339567943528	0.157167750547745	0.963288746354431	31.3259343906623	0.032262838195191	0.25737906062806	0.125351449012452	0.900245322928632	0.99526856808935	0.239223129045818	0.23852197106026
DCAF6	0.0181026517565909	0.0881599773547662	0.837307539964381	447.329860016561	0.0482957313718183	0.136301996834142	0.354328861598311	0.723092440560997	0.976648514349029	0.277557714936995	0.27835520163459
GPR161	-0.168261394426903	0.168901128347352	0.319146967301813	29.1420376585789	-0.239301395549992	0.279943128397825	-0.854821466487015	0.392649992336991	0.913082114675333	-0.379760257484721	-0.436171025353038
TIPRL	-0.0293075750931525	0.0587666090371857	0.617982745571522	53.8443457644184	-0.0107637612152672	0.115397758491895	-0.0932753058286064	0.925684849634599	0.996509850107019	0.110338796786638	0.131623706582044
SFT2D2	-0.056567816097578	0.0374436209410129	0.130853071856379	160.779056407075	-0.0423506555122825	0.0727249609477366	-0.582340024117958	0.560337671204549	0.948899732754205	0.0141901741756351	0.0531470380357708
TBX19	-0.165092524680371	0.0753249829062248	0.0283985287135649	57.9663954862704	-0.198337131374525	0.133486648924719	-1.48581999003045	0.137326741178829	0.795397659200723	-0.368583450158871	-0.334396569412181
ATP1B1	-0.00557641827420213	0.62559178203329	0.992887887512771	6.75211518634054	-0.0120450573642955	0.918612298778692	-0.0131122317655768	0.989538252499895	0.999809954108995	0.194040112587088	0.128440365660603
NME7	0.0564707907356327	0.119818565120904	0.637424722006994	38.6072284664559	0.0621794041233736	0.208459424516415	0.298280609128696	0.765489002740074	0.980939029062297	0.412884607842436	0.312848760085877
BLZF1	-0.126218272620988	0.0916634728465291	0.16852010512973	41.2536475638778	-0.169764661456857	0.160002503147765	-1.06101253491063	0.288684204630585	0.873366849588828	-0.231471463880547	-0.263409145634684
SLC19A2	0.281419488498135	0.114708596268224	0.0141535456568181	25.4426847169528	0.423330950120871	0.197119218815918	2.14758841204725	0.0317464667888534	0.608285635363471	1.20629312702949	1.2101186817096
C1orf112	0.149210690169393	0.067256689857447	0.0265190141022749	61.4240771275293	0.232465564782242	0.117983895796867	1.97031606061286	0.0488021588943333	0.644351542758336	0.739984195487	0.735919495131398
SELL	-0.247594090802662	0.146150950778136	0.0902465877151331	21.9024593162551	-0.316247837949434	0.244735011022875	-1.29220513496483	0.19628611388582	0.845165559981687	-0.659571777981105	-0.627342097735627
METTL18	0.11157191365726	0.236268856139146	0.63676664092216	4.45599839465339	0.172136654148296	0.436098172236717	0.394719962400712	0.693049568719966	0.971808391264283	0.607229810893794	0.586034169937358
SCYL3	-0.0737706985084993	0.0619466828061194	0.23370302387972	43.8451807744994	-0.0824458086605299	0.114653613500481	-0.719086002990948	0.472087930950081	0.931400090291062	-0.0464854980783491	-0.0464681382566447
KIFAP3	-0.465356900728875	0.226538934807889	0.0399560732761738	28.8222830471218	-0.68369697351195	0.347849784318281	-1.96549488984696	0.0493569865442315	0.647798841590762	-1.42763520878159	-1.54025818717462
GORAB	0.145768936517937	0.101755196428694	0.151987800627537	24.439888458743	0.241655047003416	0.177216011068359	1.36361858923796	0.172687638402462	0.827553875122101	0.727844909084499	0.758750481413296
FMO4	-0.156752841641644	0.0940197633428744	0.0954681053763008	28.8678173941814	-0.242527771298235	0.174389429798828	-1.39072518086681	0.164308778740195	0.815284160706821	-0.339168851914645	-0.444186856786789
PRRC2C	0.0239980112888754	0.0302838741310904	0.428106895527132	497.920240301433	0.0550856540422701	0.0561207255803231	0.981556340775182	0.326318465184371	0.892473269614203	0.298351027025974	0.295224555926069
MYOCOS	0.679775402586481	0.380150983081805	0.0737482372497712	20.2968368249749	1.03697792416689	0.513268814997962	2.02034079193183	0.0433480503234578	0.631042648009329	2.61132004672267	2.73470573777809
VAMP4	0.0133567930467072	0.101884954902494	0.895698720971563	36.2016633485907	0.0408127937585933	0.181879159311617	0.224395108890227	0.822449876200986	0.989979204804648	0.260818766151191	0.259764073006886
METTL13	0.0565963748740889	0.0919262827858959	0.538111476823879	16.7119761745587	0.106194140006496	0.169607454379585	0.626117173888072	0.531238088441426	0.943831924620134	0.413327551172702	0.422202019275336
DNM3	-0.376580942186686	0.411923464950923	0.360611113043253	37.3490512162594	-0.5107982456365	0.629982083918066	-0.81081392419873	0.417472536965451	0.916062131612388	-1.11451669550736	-1.11069660913635
PIGC	-0.196213845423543	0.172474450966986	0.255270810080931	32.1251088565147	-0.259250864784564	0.276429156520878	-0.937856440498104	0.348318191278257	0.896004003168177	-0.478350349241145	-0.485734868827941
SUCO	-0.00545255982423885	0.0533421731695927	0.918583200698905	139.444403468462	0.00987153476527329	0.0964667674253851	0.102330937676633	0.918493999482197	0.996509850107019	0.194476969303093	0.182891465539028
PRDX6-AS1	-0.114633370412581	0.0791631183813947	0.147598769035511	96.9143651558373	-0.159589726736603	0.129629768681234	-1.23111942850907	0.218278200069453	0.8488631728604	-0.190610768986444	-0.238129832891464
PRDX6	0.0951103543041429	0.085993040554908	0.268716193906802	37.4770409463238	0.123165668165023	0.160011880184876	0.769728272817733	0.441461095261029	0.922098693901241	0.549168832725093	0.464367259627765
KLHL20	-0.0546825944506559	0.053695343514272	0.308494478904641	120.289417797249	-0.0647477666643987	0.0935258923219236	-0.692297769707791	0.488750350422346	0.934342703933509	0.0208394721271306	-0.0024978965928529
CENPL	0.0650554662304829	0.211077478644983	0.75792515159266	4.43666160128369	0.0294088039248081	0.38184350214465	0.0770179504420832	0.938609264994198	0.996509850107019	0.443163310230221	0.231431210590096
DARS2	-0.135399435664267	0.0939711785809221	0.149623867811506	19.9841963314386	-0.202878155944714	0.174646778802182	-1.16164842739246	0.245378302365739	0.86402353178615	-0.263854016200425	-0.345678605458658
GAS5	0.0945372358321103	0.0801298791474819	0.238079747630999	64.4461977544195	0.162389545286025	0.134143909379403	1.21056219426806	0.226063240898315	0.852265795595408	0.54714740702787	0.561817777395685
ZBTB37	0.0600989723742036	0.0429543363992473	0.161772106585608	84.7648155450342	0.127542759820142	0.0958257803254293	1.33098587235084	0.183193659555846	0.83716659056452	0.425681437741134	0.475242009382695
RC3H1	-0.0577725829728099	0.028199998460782	0.0404940749703282	305.126842151109	-0.050659494757098	0.0553552193030365	-0.915171060560121	0.360101834567046	0.899428517979604	0.00994088395101424	0.0325039821756932
RABGAP1L	-0.061664113235731	0.0419392768495012	0.141475392763867	929.653885159848	-0.0626428021823353	0.0732716559573175	-0.854939080656594	0.392584873880169	0.913077861594261	-0.00378479347671488	0.00273182299930638
RABGAP1L-IT1	-0.526096185551912	0.236170401786198	0.025906353272836	3.39374121160062	-0.716643698429012	0.437876635216522	-1.63663379315648	0.101707010233914	0.750167196648608	-1.64186657134234	-1.62211331312304
RABGAP1L-AS1	-0.022668243165995	0.19245252294223	0.906237097958265	5.96858227656263	0.00129014838134225	0.345403932070158	0.00373518730261646	0.997019758649405	0.99998053470918	0.13375614734307	0.161571274684339
ENSG00000289425	0.0772317255568254	0.163368186260682	0.636394102765176	9.57658256548945	0.182491625457058	0.288506348300105	0.632539375761775	0.527034487182097	0.943831924620134	0.486109759698227	0.611760778054087
ENSG00000287697	-0.0736642865915669	0.239055331231083	0.757970149982859	2.47943005104616	-0.164194153421873	0.500943230249752	-0.327769981720308	0.743085585705553	0.979010203279123	-0.0461101764059989	-0.249569389545176
CACYBP	0.293996215852893	0.207387809813061	0.156302992955248	45.2862172661025	0.450222868482544	0.333595675425369	1.34960642972503	0.177142260636	0.829680847228302	1.25065205298021	1.27693082677199
MRPS14	0.0619531450923239	0.10846184015622	0.567865690514821	22.9931217333986	0.105225144628798	0.188624133641443	0.557856211702056	0.576942574607017	0.952648261510516	0.432221224124578	0.419794580026531
KIAA0040	-0.186031208294576	0.0981465112602258	0.0580336143735118	24.4041852990283	-0.241124965735499	0.167037446137902	-1.4435383880117	0.148868866725388	0.802437415752782	-0.442435533435266	-0.440701629459705
LINC02803	-0.47407115739998	0.271818333179793	0.0811462706056463	5.30078184557743	-0.678520892381568	0.456523425824862	-1.48627836820332	0.137205506019514	0.795397659200723	-1.45837095230893	-1.52739837261299
COP1	0.0203903137954448	0.0229229027168364	0.373725240848234	710.117635098588	0.064369039654737	0.0501464229839827	1.28362175853096	0.199274332731617	0.845165559981687	0.285626446024133	0.318288842298967
COP1-DT	-0.24304400381437	0.2865223052922	0.396295922843556	10.6077869138167	-0.358046982986374	0.463507680912377	-0.772472599119797	0.439834569676681	0.921925495140225	-0.643523328643717	-0.731190789529663
ASTN1	1.27913812451593	1.46734102032132	0.383350879201901	3.98623332976949	2.40472298007263	1.90757970529297	1.26061468016263	0.207447706951428	0.84555679646271	4.72531090060188	6.13282631268566
BRINP2	0.434418364059726	1.14893375810128	0.705352099204211	2.500971560476	1.83655730080885	2.19038163964739	0.838464524887319	0.401769863518268	0.913392782489383	1.74592999758728	4.7212361363395
LINC01645	0.653251517039233	0.440866832097503	0.138408585436891	3.09485241400002	0.729016917552929	0.747185755692907	0.975683639574835	0.32922126214795	0.893385695359704	2.51776859715016	1.96958607726419
RASAL2-AS1	-0.579984527217953	0.294308987288991	0.0487621648992914	2.16278659840379	-0.675022625824257	0.535355284484926	-1.26088720030794	0.207349490402719	0.84555679646271	-1.83193421693431	-1.51870703681647
RASAL2	0.0429481462721508	0.0569277765091036	0.450589757423301	1004.6191541105	0.0995831036603381	0.0977390143350949	1.01886748436935	0.308265882260752	0.881207763893702	0.365189371435281	0.40577710256126
C1orf220	0.233331448113445	0.198527635480758	0.239870850468643	3.79622831522754	0.337124289246125	0.372828013336738	0.904235403957253	0.36587059080742	0.902803850173446	1.03668351696406	0.995940880994711
RALGPS2	0.045277891753952	0.0622458270369063	0.466978227561897	182.171533100597	0.0812753576490996	0.116759243476182	0.696093561668882	0.486370238293174	0.934280206296341	0.373406533531281	0.360292070001757
ANGPTL1	0.540488967486776	0.135857699711768	6.93962690564385e-05	9.69253905887522	0.851132514611791	0.27784250232392	3.06336326333365	0.0021886420089261	0.289766920576328	2.12004783526058	2.27297852682275
FAM20B	-0.0213442561639977	0.0730031056909263	0.770000201972611	52.2753716758227	-0.0271416212456913	0.129725745813013	-0.209223088875613	0.834274088953323	0.990648905775143	0.138425934619574	0.0909334164566771
TOR3A	0.0211330783920883	0.0700022309582208	0.762734776909316	32.3951329633626	0.0755026817591095	0.13467956653965	0.560609776961832	0.575063584999865	0.952648261510516	0.28824622450958	0.345950034086988
ABL2	0.0463759503719953	0.0384152393403278	0.227344371971264	245.82543317054	0.0971366187470811	0.0698960751291958	1.38972923111253	0.164611114943024	0.815537278599933	0.377279456872417	0.399698885949148
TOR1AIP2	-0.108153284771073	0.0631265971957645	0.0866617731038682	83.1491777209594	-0.124765704302233	0.1092415979534	-1.14210801232929	0.253409125403796	0.86592814868203	-0.167755090317602	-0.151610618931
ENSG00000272906	0.349388553686913	0.16641206385489	0.0357694477359811	4.47792209144927	0.418125457482671	0.355483444238598	1.17621640123985	0.239508412098289	0.858593401905719	1.44602438975008	1.1971857951603
TOR1AIP1	-0.0682528096375984	0.0571896596225124	0.23269448095697	69.0514579195507	-0.0810191100294872	0.102466998107974	-0.790684918319883	0.429127879079283	0.919653982743024	-0.0270235492800395	-0.0429235493353357
QSOX1	-0.100013733941978	0.0458501664926354	0.0291599999372725	78.8948041673621	-0.122385127549996	0.0890676505656277	-1.37406933687802	0.169420157746968	0.821971750817823	-0.139046371243451	-0.145696149120273
ACBD6	0.0121929267087747	0.0350970175936889	0.728286064955125	286.773580789722	0.0299651310775226	0.0613115616694786	0.488735407508622	0.625029032836806	0.960643649557546	0.256713734751162	0.232813388310904
XPR1	0.0106364598529771	0.0490896673454463	0.828462327973996	335.406570220516	0.0469113953298389	0.0845619417809946	0.554757782778142	0.579060347083893	0.952648261510516	0.25122397608394	0.274915861264449
ENSG00000243155	-0.423868275733984	0.150386369925294	0.0048244321809195	20.3853552803553	-0.602131011309153	0.25161019346174	-2.39311056132037	0.0167062060439815	0.556625492674627	-1.28130216107905	-1.33761005975009
KIAA1614-AS1	-0.586127836200953	0.296794999485256	0.0482843194810328	2.08977367704195	-0.841078320339334	0.538785481436989	-1.56106344606039	0.118508781758595	0.771359560716435	-1.85360206267688	-1.93126730868569
STX6	-0.00848617697880826	0.0627403825553079	0.892407408168798	234.809511311793	0.0245912360598978	0.102249589198104	0.240502052406815	0.809941072359046	0.986746794539674	0.18377720656462	0.219462111223164
MR1	-0.0130034435964009	0.0699636485488052	0.852554552336627	94.8107261047388	0.0023365592271199	0.120431972312666	0.0194014860194576	0.984520824960341	0.999493536392095	0.167844516784743	0.16417105028542
IER5	0.237102504924168	0.127224139341912	0.0623695042113542	68.7127593451657	0.377606946507613	0.209084444072338	1.8060021068663	0.0709180104724114	0.702860237154869	1.04998427678053	1.09651879935253
GLUL	0.219953332919477	0.157286565474315	0.161985732793809	231.876685940376	0.313349951517641	0.247007974350818	1.26858232954293	0.204590069953156	0.84555679646271	0.989498044582415	0.93687426924486
RNASEL	0.161435598137896	0.0836052847233741	0.0534922337438181	23.8793343379487	0.264353203615398	0.179305236606165	1.4743194823475	0.140395592034305	0.796446838038754	0.783102231843576	0.81514335423898
RGS16	-0.618715088306881	0.222013513814516	0.00532255296838434	106.891811336156	-0.772455225853545	0.340180029503802	-2.27072478940129	0.0231636433908714	0.577212537776811	-1.96853939592181	-1.7607753385052
NPL	-0.092965402836037	0.0858880326281977	0.279073813069413	523.455777948572	-0.132855835915479	0.138206368039619	-0.961285921914926	0.336408424474727	0.893439434473213	-0.11418645428848	-0.171710302399038
DHX9-AS1	-0.661202946021561	0.408736844915586	0.105732883072007	3.71095264614673	-0.969074036604961	0.690689417431731	-1.40305325685802	0.160600958421949	0.81440670290791	-2.11839680166871	-2.24926873377893
DHX9	0.00763122586638855	0.0380217505043943	0.840927801310424	194.571683958441	0.0408570902075193	0.0725473878802787	0.563177964104561	0.573313706500658	0.952244628561477	0.240624322603717	0.259874126173476
SMG7	0.020584327180949	0.0393516991773115	0.60091433216464	173.462394974921	0.0601945951794312	0.0703440066014	0.855717467452774	0.392154076019062	0.912605586541513	0.286310743708123	0.307917563237057
NCF2	-0.0746008295756561	0.0918560764180522	0.416706083503453	58.3602618063717	-0.098986570990818	0.161019032233654	-0.614750750999291	0.53871933802131	0.943831924620134	-0.0494134237221748	-0.087563154141741
ARPC5	-0.0719618167277771	0.0577260805360028	0.212541121260762	121.693174817934	-0.0850511190017387	0.101915088921322	-0.834529213504371	0.403982832308115	0.913524307124447	-0.0401054557429073	-0.0529409517654595
RGL1	-0.0928018358874187	0.122807628057576	0.449848073344341	136.13141838062	-0.10199414797901	0.189486417071281	-0.538266275522228	0.590393230510883	0.953606095134468	-0.113609543144819	-0.0950353867775417
ENSG00000289581	0.193149977048091	0.158356060061057	0.222571220460017	9.27438463065559	0.34735490895105	0.290259452169457	1.19670490092519	0.231421596130596	0.852539698816974	0.894960885209248	1.02135854137173
TSEN15	-0.0900910163985108	0.0986551795400058	0.361142126706671	67.7377362256441	-0.11655721844501	0.171842921774154	-0.678277680812462	0.497595647308503	0.937974530558915	-0.104048308526121	-0.131216887979587
EDEM3	0.0233995845662995	0.0317713369373938	0.46142656499658	167.117969504019	0.0670378701017479	0.0594895929006068	1.12688399488214	0.25979153116325	0.867999730286857	0.296240337501991	0.324919469559339
NIBAN1	-0.23824202450638	0.144285986243164	0.0987019816893835	377.468795628956	-0.294167850884465	0.223733767979028	-1.3148120354905	0.188573081534877	0.840216025428967	-0.626586438900343	-0.572485048159618
RNF2	-0.0785902786318594	0.0529605809885868	0.137825068943965	83.1369723706151	-0.0571118718828554	0.0919626952863012	-0.621033036331231	0.534577886831954	0.943831924620134	-0.0634844670291083	0.0164732494207649
TRMT1L	0.194628513985759	0.0732015775984394	0.0078418992453898	62.0317192097193	0.293524462667579	0.130922084054881	2.24197823298121	0.0249627791470201	0.591235228160405	0.900175780045034	0.887618451226651
SWT1	-0.181866886164019	0.0814993737505348	0.0256471883587823	56.2856516969157	-0.260065495527136	0.141169400277929	-1.84222285435179	0.0654425587563443	0.692910730513949	-0.427747701552319	-0.487758793882786
IVNS1ABP	0.10468401224433	0.0959722240988693	0.275372314584075	118.181909581601	0.169942269813959	0.155424505080241	1.09340718007255	0.27421506244815	0.869218491845411	0.582935739780261	0.58058228946916
TPR	0.0138144926233015	0.052923314485004	0.794070540356735	170.436424716753	0.0321845075704199	0.0999042835177472	0.322153429634502	0.747336463002499	0.979169274163454	0.262433101983806	0.238327361029297
ODR4	-0.00012099677346699	0.0381514059681327	0.997469521943806	106.353774873884	0.0307473316877988	0.0702402202166687	0.437745377120873	0.661570871360614	0.962947239993525	0.213281734954733	0.234756741698297
PDC-AS1	-0.265472980146422	0.112446053088588	0.0182310421717314	71.3661232258119	-0.37187492933893	0.184046241548951	-2.02055160816757	0.0433262026581976	0.631042648009329	-0.72263177014838	-0.765545897454526
PLA2G4A	0.0819765217859022	0.0426396667670121	0.0545376779156044	471.768492433294	0.146318351213445	0.0753476704250668	1.9419094231846	0.0521480664409525	0.652722351445057	0.502844961045916	0.521889389421945
LINC01036	0.0498313768366207	0.229122372935233	0.827828023150356	40.3092235413467	0.161655231452189	0.346949798865965	0.465932627661331	0.641263725713857	0.961254958424762	0.389466968166004	0.559993397233298
RGS18	0.139564812573808	0.0796199060809577	0.0796211591036791	83.8380921341606	0.218720681568254	0.130689136891264	1.67359496566446	0.094210228603161	0.742402019669743	0.70596256506417	0.701770755022646
ENSG00000285280	-0.188010469390045	0.146899579076503	0.200595397408829	21.2892906547602	-0.229840043531026	0.244205130825176	-0.941176144638692	0.346614599511569	0.895949989219621	-0.449416514567675	-0.412664586910239
RGS1	0.501493948587431	0.216908672189401	0.0207774042334101	536.985439300761	0.72534110704086	0.349284357164121	2.07664927490594	0.0378339414918055	0.62692278053714	1.98250989657349	1.96045363896614
RGS2	0.293882992065835	0.234106632020369	0.209356022726832	45.0592272877891	0.509959765558555	0.359619527508538	1.41805359984643	0.156175116588143	0.808663103433526	1.25025270540399	1.42534531246772
UCHL5	0.0729450180868465	0.0498081981795944	0.143052384687613	64.9165522230823	0.141590367313032	0.0890507905237868	1.58999562474643	0.111835791261333	0.765387795809525	0.470990266854863	0.51014285866283
RO60	-0.0892685501000887	0.0660435167135583	0.176483281391268	58.9828698307623	-0.115354677804955	0.119841862186679	-0.962557454466668	0.335769657215923	0.893439434473213	-0.101147417014398	-0.128229212700857
GLRX2	0.118906170916019	0.0955088349871504	0.213140712594775	15.6229363017877	0.190802301930466	0.188824587024698	1.0104738208987	0.312268335728039	0.881495956237621	0.633098207772236	0.632408398452165
CDC73	0.098090556558001	0.0301590126022721	0.00114416378738531	235.420733683399	0.172386869931019	0.0685370323816433	2.51523685722334	0.0118952438628509	0.489111713205917	0.55968019767466	0.58665582336302
ZBTB41	0.0118934771682379	0.130079442662072	0.927149008708804	28.0183775094201	0.0506989408480017	0.224670486339506	0.225659104914159	0.821466567201756	0.989979204804648	0.255657556969776	0.284325901752693
DENND1B	0.0968219494050966	0.0753635829649445	0.198886217524929	141.362539429291	0.174019381157625	0.124298984900462	1.40000645457385	0.161511385622307	0.81440670290791	0.555205738686333	0.59071174735554
NEK7	0.074754550081072	0.0433134897025384	0.0843662430573282	341.747652229794	0.126804427142717	0.0837736050853581	1.51365608551183	0.130113088309484	0.785981426414902	0.477372602535134	0.473407644526869
PTPRC	-0.0051386852504612	0.0381121738319749	0.892745853235477	1414.47105286161	0.0175488814509774	0.0679920816552037	0.258101841034518	0.79632831076771	0.985899422526895	0.19558402510412	0.20196559753515
ENSG00000261573	0.378930640129824	0.109753951070083	0.000555321368813251	21.3003812942457	0.587647660402702	0.201507021649174	2.91626393757039	0.0035425068195324	0.363743909463972	1.55022122792477	1.6183585006721
MIR181A1HG	0.272346078374018	0.248503538318242	0.273103076762817	200.239262311841	0.395825108638878	0.406340967087618	0.974120604860222	0.329996659886531	0.893439434473213	1.17429062618304	1.14178126351421
LINC00862	-0.0897629467808375	0.167240732997889	0.591454840200346	39.5548980026588	-0.0875261740353599	0.27190311153307	-0.321902068504702	0.747526886091099	0.979169274163454	-0.10289118589266	-0.059090149963955
ENSG00000230623	-0.00296583229843378	0.299418722947761	0.992096843237745	3.84586083172112	0.0586393175522982	0.505134622690602	0.116086514204779	0.907583976655903	0.995552892078035	0.203247817160829	0.304053523749849
ZNF281	0.083917459205167	0.166039569162276	0.613273431849088	15.6629544207775	0.125872695466906	0.294759896686666	0.427034670868779	0.669354074905722	0.966683174198395	0.509690772108488	0.471092785800678
DDX59	0.00845450708248652	0.0869150383856211	0.922509409385187	40.0865421561794	0.0274114264506958	0.151662614656748	0.180739508630621	0.856572046049956	0.992443224663542	0.243528088382475	0.226468787614168
DDX59-AS1	-0.371663422808303	0.241323120855164	0.123534278710482	3.91082469716796	-0.581066917457293	0.459178936380789	-1.26544767501144	0.205710894209628	0.84555679646271	-1.09717228850752	-1.28527696565429
KIF21B	-0.0946994360678128	0.0922417045814949	0.30458790517036	58.376380971258	-0.0912741004122606	0.161932695773051	-0.563654547813998	0.572989255967137	0.952130867918308	-0.120302500979698	-0.0684017579128143
ENSG00000229191	0.0455127620094253	0.179767022500432	0.800131926626373	5.69232810505762	0.209083079466781	0.358653220448899	0.582967243972013	0.559915351284377	0.948899732754205	0.374234936022381	0.67782642866418
TMEM9	-0.254951327743205	0.41739002435643	0.541316922296172	2.95281422108071	-0.464609158605748	0.683228287101147	-0.680020378806367	0.496491557425421	0.937901791509813	-0.685521225674586	-0.995941241315661
CSRP1-AS1	-0.43423447223098	0.316416515315845	0.169954244363588	8.90684711836213	-0.614415468465025	0.503810059666348	-1.21953791250601	0.222640095320618	0.849476199755889	-1.31786440257719	-1.36813041618106
NAV1	-0.175582539626571	0.37108635787735	0.636100343045619	31.7206910082735	-0.284982823526996	0.581159519733441	-0.49036936305837	0.623872552053227	0.960643649557546	-0.405582407287761	-0.549665129849742
IPO9-AS1	-0.0928453120719447	0.173402998065876	0.592351972612708	19.7357739522816	-0.130788274595161	0.302543058692293	-0.432296398272954	0.665526004569295	0.965367350484739	-0.11376288644277	-0.166573509813228
IPO9	-0.00923271953667643	0.0393226526355957	0.814368691335756	147.117913645012	0.00788683184104731	0.0728938122386524	0.108196177409765	0.91384007714195	0.996219645830959	0.181144102967045	0.177960532092937
TIMM17A	-0.0626042884137394	0.153623102189205	0.683627055273821	20.9656653060826	-0.101712034005612	0.271040191497735	-0.375265503774787	0.707463018624192	0.97417132061479	-0.00710085177436104	-0.0943344832770451
RNPEP	-0.0293303884513671	0.0596385910573913	0.622859202897193	78.1630894360688	-0.0159522090462751	0.103537955360635	-0.154071122910548	0.877553656962264	0.992605222895582	0.110258332605521	0.118733167332602
ELF3-AS1	-0.0242966815119835	0.186147754367184	0.896152156215727	4.10375358255138	0.0487691797778683	0.363467998753552	0.134177368970895	0.893262321018815	0.994781863466181	0.128012540602824	0.279531469655307
ARL8A	-0.623128343803863	0.116623653793348	9.1385461109269e-08	28.5689714687033	-0.898918831454991	0.207038517219401	-4.34179515738319	1.41323263174287e-05	0.0227853210507619	-1.98410523179231	-2.07497028171901
PTPN7	-0.214574816890841	0.0820098595551223	0.00888489956449585	47.2764384385709	-0.256169956378618	0.145722007855634	-1.75793595043244	0.0787584079841202	0.712753760046109	-0.543110676051681	-0.478080446537438
UBE2T	0.0972286260031468	0.241545008495053	0.687295495704232	2.73820339744259	0.290320136647241	0.53974173128397	0.53788714086756	0.590654966626132	0.953606095134468	0.556640113193305	0.879657401664523
PPP1R12B	0.00299601641730571	0.0851304750894479	0.971925660308866	167.851171600485	0.0149978597123572	0.144451919654159	0.103825963325821	0.917307462061549	0.996509850107019	0.22427564087451	0.195627662391747
KDM5B	-0.0545044236503054	0.0856408591748981	0.524496103873412	72.6680752233493	-0.0531609751872161	0.145891953874894	-0.36438592928026	0.715569841126742	0.975253947852406	0.0214678919947472	0.026289130891377
RABIF	-0.329835423641224	0.118564967915576	0.00540423358156886	12.281238870157	-0.421702425542987	0.225732156447909	-1.86815397583951	0.0617406118342698	0.678911438211136	-0.949642246280967	-0.889340781096061
KLHL12	-0.0883908097736503	0.0574607284237955	0.123979655367647	47.9415525878249	-0.099981193319265	0.101264381289493	-0.98732833841586	0.323481702572231	0.891081741108265	-0.0980515704522388	-0.0900342627624336
ADIPOR1	0.107735357159924	0.0570399474156406	0.0589226174305665	44.0392254268729	0.119838568822255	0.116113697417462	1.0320795176421	0.302034868151918	0.87987373314909	0.593698029471604	0.4561011835176
CYB5R1	0.0446649406947157	0.111624518924357	0.689056665474531	29.6594025375102	0.0858834378292382	0.190366693573701	0.451147394625458	0.651883320909951	0.961847420997981	0.371244615738113	0.371740703651237
TMEM183A	-0.312453852662458	0.0917284585462898	0.0006585186972504	20.1328613672418	-0.445499790354563	0.161775625492246	-2.75381281326535	0.00589054480274784	0.429267665751516	-0.888336327960126	-0.948464602926474
PPFIA4	-0.88131042875052	0.911343853720385	0.333521586815132	2.50453280715516	-1.25345482894333	1.24479019282469	-1.00696072010253	0.31395365067025	0.881973787298438	-2.89473004418586	-2.95580407629829
ADORA1	-0.250216538807601	1.02102895472268	0.806407560166061	3.17280127421092	-0.180723922302916	1.18183458300477	-0.152918119762101	0.87846284646363	0.992605222895582	-0.668821320694355	-0.290637092543337
MYBPH	-0.143108031760776	0.308614872980677	0.642854999934409	6.37118157311861	-0.238008822248462	0.572494334056688	-0.415740048572943	0.677600232385275	0.969430637903843	-0.291042730226233	-0.432959666692636
CHI3L1	-0.369553235419814	0.498039415608986	0.458077616744054	40.0166291024934	-0.49266203367249	0.772646533843242	-0.63762925489606	0.523715047347902	0.942915293100659	-1.08972952192224	-1.06563774764774
CHIT1	-0.423447514192326	0.201523073248087	0.0356202643309198	6.20629999668097	-0.491268412466519	0.355850259895603	-1.38054813451771	0.167417939913049	0.820378347125285	-1.27981810807044	-1.0621753385729
ENSG00000288925	0.423114687455624	0.271544341248693	0.119190823939635	2.83717405174253	0.685035575173584	0.512216960219791	1.33739338673916	0.181094262005491	0.835541770259495	1.70606120347984	1.86031578320904
BTG2	0.095213683855673	0.139321603280638	0.494348224729407	154.395814530165	0.187169263182933	0.218769938699769	0.855552935176327	0.392245112435631	0.912605586541513	0.549533282696501	0.623382225289174
ATP2B4	-0.102897165338338	0.176077777093345	0.558961493680535	120.764718582181	-0.126489052114158	0.266793753937452	-0.474107996335675	0.635422896681122	0.960671772087987	-0.149216419157124	-0.155892223629286
ZC3H11A	-0.107779949536429	0.208756784540256	0.605648837903457	3.47504567359665	-0.26015827075875	0.399066589038869	-0.65191694294761	0.514454754305795	0.942915293100659	-0.166438312942914	-0.487989291095717
SNRPE	0.0241435568691606	0.111985854864393	0.829303686845153	14.5032505775611	0.0719155634874453	0.208239961089569	0.345349485810329	0.729831648110703	0.976861386090741	0.298864375644912	0.337037948935638
PPP1R15B-AS1	0.275028752230203	0.271703245687264	0.311423563488107	3.54591423153039	0.473522948970406	0.497169977496272	0.952436732714732	0.340875537798206	0.895040946988852	1.18375258934561	1.33481916097647
PPP1R15B	0.0758170844511876	0.0719199519817146	0.291797272289134	42.4349505905944	0.15643433294975	0.130650464762409	1.19734999208943	0.231170166551252	0.852539698816974	0.481120229569938	0.547022235287554
PIK3C2B	0.0696400653844086	0.100589725357477	0.488737724108598	82.9268198023288	0.130174507133176	0.16790081626746	0.775305981394471	0.438158875782804	0.921925495140225	0.459333486194621	0.481780504735879
MDM4	0.00859949353982168	0.051706610348897	0.867910452567097	327.348614560638	0.0479482489828712	0.088789931756818	0.540018986771993	0.589183938536977	0.953109590213116	0.244039464938821	0.277491892313748
ENSG00000240710	-0.128631466799429	0.171704362927051	0.453769808400826	8.42971455810948	-0.165379776471475	0.304947841034872	-0.542321519346528	0.587597033651422	0.952666639593947	-0.239982954894594	-0.252515033590126
TMEM81	-0.284546408145777	0.358822989660644	0.427778184307335	2.05480630793472	-0.465505407941038	0.620849853199147	-0.749787417267408	0.453382748196361	0.924058957289763	-0.78990497695203	-0.998167945256828
DSTYK	-0.142219950294104	0.0737228756845708	0.0537165115276103	64.8011647382898	-0.17434594581849	0.131153851014158	-1.32932387779959	0.183741139832703	0.837198996623258	-0.287910409797626	-0.274791205896244
CDK18	-1.13467645089559	0.439714283806766	0.00986614232259463	19.3794163312046	-1.6623460506011	0.62044683368559	-2.679272357192	0.00737823531503428	0.453741652973188	-3.78836829344867	-3.9716817555594
ELK4	0.0463133884163986	0.0461758647790071	0.315871351666467	105.495437272671	0.105945107046841	0.0893056617395104	1.18632016137863	0.235495887581671	0.854477085672501	0.377058796832856	0.42158330453725
NUCKS1	-0.130156472916026	0.0719957383950082	0.070632060981131	161.720974268549	-0.168081320628828	0.119957307114019	-1.40117617402887	0.161161397259663	0.81440670290791	-0.245361749512016	-0.259226937058892
RAB29	-0.08378693132806	0.061238914984952	0.171250259127347	87.2309485377087	-0.0846181048163955	0.111712805302025	-0.757461103833384	0.448773660357808	0.922109867517531	-0.081813395186652	-0.0518651413239682
SLC41A1	-0.177208941099865	0.179908308921565	0.324626100078783	11.3296192052362	-0.237414858503626	0.316928386647057	-0.749112002920775	0.453789701137269	0.924058957289763	-0.411318829847062	-0.431483982014881
ENSG00000286619	-0.505509034444994	0.599061812451384	0.398761885029593	23.6811773839209	-0.714061575087909	0.916316080634418	-0.779274303026008	0.435818148589357	0.921677841433814	-1.56925436581952	-1.6156981070037
RHEX	0.135955168083221	0.375401945084465	0.717233265762245	5.84867549000087	0.243266934196395	0.609916891325177	0.398852593945784	0.690001821337711	0.970807126627575	0.693231116878184	0.762755165627831
FAM72A	-0.0998391073052594	0.128603100625796	0.43755112457311	9.97588906277823	-0.0899356384573375	0.247175536205676	-0.363853315898147	0.715967547066113	0.975253947852406	-0.138430451868822	-0.0650763903027349
SRGAP2	0.0515398111201199	0.0526649949104796	0.32776032331316	3689.0059930661	0.0964882738586798	0.0887653862405852	1.08700336860094	0.277035320969449	0.869218491845411	0.395492725720869	0.398088092990768
IKBKE	-0.116972135625061	0.11665874514176	0.316012200287083	95.8367989955559	-0.143158742677184	0.187191146445865	-0.764773042931201	0.444406702538418	0.922098693901241	-0.198859744252435	-0.197307557748005
IKBKE-AS1	0.250076446075045	0.133464452705966	0.0609675484781247	8.700508188621	0.523025442375079	0.292037300593511	1.79095424218799	0.0733006381782116	0.70333571566057	1.09574420132744	1.45780658514687
ENSG00000261000	0.329207176239817	0.265623309677191	0.215206255653495	2.21966399042752	0.390191946137235	0.498873686867428	0.78214577438903	0.434128908123586	0.921620943606531	1.37484337401306	1.127785844327
RASSF5	0.132622249111483	0.0767255684405997	0.08389370884039	70.6462459242944	0.231164455994652	0.135613883102837	1.70457810591088	0.0882731375625001	0.730646331390814	0.681475697388141	0.732686930318087
EIF2D	-0.0106812897815533	0.0695953475335643	0.878022074314921	31.4409478102512	0.00997389991672838	0.139250889505269	0.0716253946539491	0.942900029963745	0.996509850107019	0.176034902583321	0.183145788613209
MAPKAPK2	-0.0518825764117776	0.0466111333272998	0.265668027400066	93.6042445526828	-0.0373575737856353	0.0879554002499776	-0.424733145201563	0.671031218578577	0.967251695698942	0.0307153157662389	0.0655521962004837
IL10	-0.0214830207709833	0.217192995717862	0.921208041653146	7.09558819804662	-0.0125484323880769	0.369474417888675	-0.0339629262014503	0.972906714239764	0.999277763760166	0.13793650292942	0.127189745877464
IL19	-0.370793072661544	0.255161028765905	0.146175775629351	4.00109089322167	-0.448191944624343	0.456489013945727	-0.981824164288934	0.326186481408614	0.892473269614203	-1.09410250758421	-0.955153177508018
PFKFB2	0.0413184078962573	0.0805019352712599	0.607769594151266	54.6377865434262	0.0908155574335342	0.139495819792633	0.65102708861481	0.515029000671632	0.942915293100659	0.359441179405981	0.383994403295697
YOD1	-0.233459666596128	0.15977856332099	0.143975622625758	13.9078894522662	-0.320637260115495	0.29383980045122	-1.09119751518727	0.275185981039456	0.869218491845411	-0.609718755088269	-0.638247482266203
LINC02942	0.0711728271302375	0.291250867903224	0.806944666170272	2.30669361648526	0.0506695182095255	0.551062066952857	0.0919488406990283	0.926738686523019	0.996509850107019	0.464739635414959	0.284252802111249
CD55	0.212004922177645	0.129814703583197	0.102440629189581	54.5883173185899	0.315062096967144	0.209768268773567	1.50195307807605	0.133109227252394	0.790599761865083	0.961463488884628	0.941128042017839
CR1	-0.436255887772038	0.373050044092833	0.242230456074539	11.9370443963968	-0.700503812915891	0.545003254436201	-1.28532042187629	0.198680336670617	0.845165559981687	-1.32499406514935	-1.58201426337545
CD46	-0.0164059121936987	0.0812582932968026	0.839996222298898	104.532664478157	-0.00134526346188688	0.135014000035592	-0.00996388123848076	0.992050104537212	0.999881714276817	0.155843791293935	0.155023674918459
MIR29B2CHG	-0.0501732312741343	0.0637174465370142	0.431028332375432	369.034047799194	-0.039544097805807	0.110645933902008	-0.357393140545306	0.720797511190874	0.976293743854146	0.0367442859622299	0.0601198444413654
PLXNA2	-0.178958604401297	0.302699627243343	0.554380701999599	27.6486968679725	-0.268646179222993	0.439175874118409	-0.61170523030726	0.540732800784423	0.943831924620134	-0.41749000479883	-0.509077238930541
TRAF3IP3	0.0213551308179201	0.0714854570339866	0.76514307360081	238.880475538555	0.0495337200438406	0.118791708795218	0.416979606962559	0.676693324124602	0.969187093906418	0.289029417691463	0.281430946459795
UTP25	0.0105634875043535	0.0804221484077616	0.895498063271132	24.8554554877984	0.0256355826206928	0.146542664060954	0.174935966839184	0.86112994856418	0.992443224663542	0.250966597918878	0.22205675817162
HHAT	0.0135994332317898	0.107314048192525	0.899157612184193	32.1002309726212	0.0104364190524556	0.190611949723172	0.0547521761757987	0.956335901093195	0.997605734391563	0.26167457368356	0.184294903197551
RCOR3	-0.142060113557278	0.055360559639826	0.010285248540372	157.541968414622	-0.185211099480968	0.0931850441032031	-1.98756250279654	0.0468600968471008	0.6391978620131	-0.287346655350777	-0.301785346398218
TRAF5	0.0223611232763787	0.099240627072242	0.821728576843691	30.2946587194503	0.0662158424882497	0.177646607536068	0.372739133083675	0.709342607960644	0.974298402804268	0.292577617768717	0.322877167205908
LINC00467	-0.295727107844727	0.138494136677921	0.0327361723697114	16.0804667681328	-0.488358900470776	0.251903948584507	-1.93867108163628	0.0525414020968282	0.652722351445057	-0.829340023608691	-1.05494674539833
SLC30A1	-0.0888759540402135	0.087560655893102	0.310095547607423	32.3495006544407	-0.130918779366971	0.157212430385677	-0.832750813951532	0.404985279901734	0.913524307124447	-0.0997627054708213	-0.166897744909744
LPGAT1	-0.0245349787943049	0.0999780017217198	0.806143808238357	131.521626611727	-0.0185035439719647	0.157559386196961	-0.117438538055955	0.906512546396057	0.995552892078035	0.127172050767704	0.112394454085546
INTS7	0.0974139667722066	0.0704700453540586	0.166865568880474	52.7344592997181	0.237181287674462	0.13952561758928	1.69991211486804	0.0891474577831853	0.734092678902977	0.557293822001523	0.747635563792311
LINC02608	0.100142079065549	0.339765855208606	0.768193648926761	3.83420813966499	0.259480821108889	0.570645949879374	0.454714207931799	0.649314857984453	0.961847420997981	0.566916049453234	0.803038069578877
ENSG00000234915	-0.211342796403919	0.109615997310453	0.0538515478243644	20.9478524790508	-0.291932211005526	0.201492049500595	-1.44885225858335	0.147378846094783	0.802437415752782	-0.531711132004452	-0.566930669558207
PACC1	-0.076982140490943	0.0594421119160333	0.195293502796937	53.9149462225412	-0.0982216355290113	0.104288917550333	-0.941822370354995	0.346283590014095	0.895949989219621	-0.0578124604172728	-0.0856626954853429
NENF	-0.371735465986768	0.476339393107408	0.435155216363368	6.66539134050027	-0.59845500420502	0.690927881308808	-0.866161317837371	0.386401702948544	0.90928004101936	-1.09742638942969	-1.3284771330251
ATF3	0.206380180988275	0.215760316436919	0.338806956334541	14.4219996365365	0.338140905569857	0.35882399701007	0.942358672740517	0.346009038330829	0.895949989219621	0.941624665089434	0.998466633021044
LINC02773	-0.224787795289843	0.283218684508447	0.427376010478424	3.46493864206781	-0.35340692388908	0.526592866793458	-0.671119846421494	0.502144184793468	0.938371944026343	-0.579132507467648	-0.719662705242887
BATF3	0.0372376508986804	0.117324926693025	0.750948389824363	55.4687667047118	0.0861302061770892	0.1890880634062	0.455503137667997	0.648747310773277	0.961721891957055	0.345048087119543	0.372353792030864
NSL1	0.0110787758064017	0.0391902484686812	0.777412830234137	200.204378709084	0.0323775744080394	0.0707763989922372	0.45746286712878	0.647338386356314	0.961458270960636	0.252784052888607	0.238807029656439
TATDN3	-0.0606829321189143	0.0843467078725507	0.471865939851049	93.2088441622517	-0.065763635805841	0.137066699475998	-0.479792947938875	0.631374627833385	0.960643649557546	-0.000324104596578731	-0.00502179226774006
SPATA45	-0.945846519273298	0.28479142282948	0.000896343893994388	2.74191439959437	-1.27092693085152	0.487006780918891	-2.60966988684125	0.00906296326907433	0.477941348287508	-3.12235298455007	-2.99921297675437
FLVCR1-DT	-0.213906576089793	0.111482532560467	0.0550165860461417	13.9300016300307	-0.282633954117635	0.19088054692336	-1.48068495545078	0.138690544824606	0.795740520048203	-0.540753747784511	-0.543829435958359
FLVCR1	-0.0498732591869191	0.088189628793614	0.571718117584703	51.8664754941211	-0.0585877069451411	0.151953814516548	-0.385562594341855	0.699820640477127	0.972922871144953	0.037802306799346	0.0128065825454811
ANGEL2	-0.0160897131199983	0.0556002130240772	0.772288899027505	78.4638224599947	-0.00346189690207553	0.110266595057627	-0.0313956996701158	0.974953970628461	0.999277763760166	0.156959045755633	0.149764964158302
RPS6KC1	0.0811402441434074	0.0312479370921292	0.00941352643307352	301.311070730625	0.113369855932207	0.0696642890557123	1.627374045855	0.10365768032994	0.752626750941143	0.499895356035704	0.440029865058117
PROX1	-0.316310112471355	0.304393648567869	0.2987358164122	13.6451082173447	-0.389033291108551	0.481287510000695	-0.808317862036331	0.418907622488317	0.916373524092767	-0.90193760422894	-0.808175320174278
SMYD2	0.0147240573706611	0.0977750332830866	0.880298221530609	53.3588821492452	0.0455448194095039	0.156417580868891	0.291174554397945	0.770917822484448	0.982165462614613	0.265641195324579	0.271520645370952
PTPN14	0.160015163105769	0.133852797510744	0.231908820550878	152.102278241039	0.284182038330496	0.222502987591956	1.27720549465903	0.201529707635326	0.84555679646271	0.778092266164063	0.864407484956087
CENPF	0.0418380992849512	0.209600506518953	0.841786568398593	4.81533729846306	0.0898924709255485	0.321456817056172	0.279640891578419	0.779753031234556	0.984039981381007	0.361274164345388	0.381701023223393
KCTD3	-0.215973158734358	0.149282094438371	0.147968290294562	26.9424074295945	-0.276753218567965	0.252835650582769	-1.09459729247069	0.273693102296908	0.869218491845411	-0.548042717634576	-0.529218929138655
ESRRG	0.96594776476014	1.38305175898527	0.484916039089688	53.0634298596792	1.4206581400323	1.8073686711287	0.786036718864392	0.431845975655591	0.921450033206996	3.62066836641902	3.68794744761841
GPATCH2	-0.0103172427033359	0.0612220403201035	0.866172868637785	177.149993474612	0.000484613523366412	0.105319314139796	0.00460137371121844	0.996328647912709	0.99998053470918	0.177318920033148	0.159569948075353
RRP15	0.0117650866273695	0.083225760555321	0.887582770118303	58.8420019143179	0.0323587864418687	0.140583324925652	0.230175139611912	0.817955678966416	0.989255863672001	0.255204715277775	0.238760351531646
TGFB2	-0.0810699137876711	0.313804366276126	0.796140352807946	9.55777054062823	-0.100839577939072	0.500562383679726	-0.2014525686045	0.840344713841189	0.990956761885998	-0.0722302996419018	-0.0921668929811688
LYPLAL1-DT	-0.0050974550063162	0.384300498253925	0.989416976019621	4.82567834441983	0.0422710143365866	0.610466903797117	0.0692437445398924	0.944795603538229	0.996658817702023	0.195729446825953	0.263386977237054
LYPLAL1	0.0345532007712459	0.0577152724616641	0.549383737463386	163.795769428527	0.0692550937357801	0.099069549003131	0.699055304406316	0.484517469300944	0.934280206296341	0.335579858934075	0.330428093566016
ENSG00000277007	0.326855513882444	0.187630160489831	0.0815049244442135	7.03732200580189	0.464732728866707	0.328008941874813	1.41682945047296	0.156532797029018	0.808780283890856	1.36654890968786	1.31298012916029
EPRS1	-0.0371995644526769	0.114565123210838	0.745406357775066	91.8018978015529	-0.0464419239987369	0.182949078939952	-0.253851641494081	0.799610175676223	0.986411985853835	0.0825032429316381	0.0429824071630347
BPNT1	-0.351319694835774	0.174283013170679	0.0438208954411876	10.6676814993734	-0.475392777479621	0.315302291024828	-1.50773651512157	0.131621975984922	0.787503885310112	-1.02541865202961	-1.02273281114006
IARS2	-0.0705576178455574	0.0718987330661076	0.326421571522532	56.7827007644228	-0.0744703587257386	0.122659910950158	-0.607128752571809	0.543765470157546	0.944284457533802	-0.0351527560079559	-0.0266533778957583
RAB3GAP2	0.0290712682690946	0.0339909445190698	0.392404408486808	211.407856035248	0.0578776209478519	0.0705973717293381	0.819826850916601	0.412314821747241	0.915726370796515	0.316244730560016	0.302161111935066
MTARC2	0.00261908376225214	0.272588687712898	0.992333891907465	8.5576625687135	0.0545316933064219	0.467904417631493	0.11654451475893	0.907221008762173	0.995552892078035	0.222946175166756	0.29384825749527
HLX-AS1	0.205795781786776	0.180083715887603	0.253130606620109	8.53783656799574	0.249853320865589	0.347734156698227	0.718518201484642	0.472437829168155	0.931764943459873	0.939563451534132	0.779118840976716
HLX	-0.211075734186722	0.132841044480133	0.112075154707313	13.3476341694528	-0.274075015674747	0.252837841821771	-1.08399523465299	0.278366911723668	0.869218491845411	-0.530769186394699	-0.5225650163236
DUSP10	0.14988483024155	0.0845526497181705	0.0762816702552395	103.647832710845	0.255602421941914	0.140735145959315	1.81619466977926	0.0693405154515576	0.696313505333195	0.742361930862641	0.793402305991142
ENSG00000236230	-0.27321372424978	0.251786872029562	0.277877737737543	16.9032147102533	-0.497869276945893	0.41255783764911	-1.20678661635158	0.227514331588098	0.852539698816974	-0.749933872261171	-1.07857498359643
TAF1A	0.128960322284093	0.0942074051438484	0.171031181612256	23.202855122963	0.255852312292255	0.186584559802988	1.37124053867269	0.170299984829531	0.823705856789799	0.668559846038968	0.79402315089005
MIA3	0.0275354545697268	0.0371723325578614	0.458844233595847	129.886110377353	0.0570158227331577	0.0744251651628959	0.766082582529257	0.443627165929454	0.922098693901241	0.310827816903334	0.300020000744698
ENSG00000272750	0.0186765008139597	0.213509090360587	0.930294726459067	4.03954867475031	-0.0401364819610563	0.434814085302264	-0.0923072258184902	0.926453947510357	0.996509850107019	0.279581717455669	0.0586480842054134
AIDA	-0.0646090952735128	0.087470068039702	0.460124210244386	225.792499964799	-0.0686029027042158	0.141935135111889	-0.483339820335079	0.628854470449281	0.960643649557546	-0.0141719344598375	-0.0120758636557972
BROX	0.0132187470539052	0.0589367881705098	0.822534101346894	96.7705069045246	0.0323267044477306	0.104683393921418	0.308804512700429	0.757470236175154	0.980303700571753	0.260331869059462	0.238680644802753
FAM177B	0.154957692026571	0.15001131998516	0.301616382014372	196.033989908097	0.230593737198914	0.233900146276808	0.98586401449283	0.324199847620854	0.891626721920653	0.760254240517815	0.73126899700229
ENSG00000287684	0.0434573765433085	0.120802518261757	0.719042327619242	492.847095816102	0.0853871007082756	0.184308738375035	0.463282975409056	0.643161547156504	0.961458270960636	0.366985459340583	0.370507569321451
DISP1	-0.0734294941370023	0.0839169192448044	0.381559707408884	977.864553690355	-0.0963636904670479	0.134814854886793	-0.714785403640919	0.474741655830228	0.932954503429897	-0.0452820483237059	-0.0810466880541008
ENSG00000287338	-0.0039684316956352	0.208558157790884	0.984818818141445	3.62291859706708	0.107716171722156	0.387214583094848	0.278182115098107	0.780872563311351	0.984157287576907	0.199711584628773	0.42598346031679
TLR5	-0.0213961315311373	0.0799840880832716	0.789080479994032	213.708811681439	-0.00649779980273027	0.127682468819103	-0.0508903051673927	0.959412930856669	0.997963117666982	0.138242966864554	0.142222356663147
ENSG00000226601	0.110518655383344	0.243110855298132	0.649395671599541	5.6335206789433	0.0691346826275569	0.452896563623332	0.15265004899674	0.878674254090717	0.992664530014339	0.603514901246655	0.330128935866609
TP53BP2	-0.19342072352788	0.088120491000118	0.0281666539433638	39.3667291353967	-0.233412108363182	0.154615808023863	-1.50962641754689	0.131138776570982	0.786837438412397	-0.468498828742516	-0.421539272253564
ENSG00000291068	-0.0682633061768497	0.179231474917991	0.703302139063132	12.1503138169554	-0.0921080347916866	0.323125065958527	-0.285053821245513	0.775602908188659	0.98259511801062	-0.0270605712488119	-0.0704736422604231
ENSG00000290989	-0.0417179604653931	0.12560044111134	0.739777355559212	37.1457097365251	-0.0416454652849992	0.21094693473835	-0.197421523743185	0.843497687551981	0.99184516188282	0.0665665697025501	0.0548990614923411
FBXO28	0.00435173408284406	0.0464603970328805	0.925374914987963	183.847815105777	0.0176054702719351	0.0814725250944827	0.216090887713597	0.828916902475184	0.990474242204794	0.229057344241321	0.202106190722438
DEGS1	0.0881904032625896	0.0442319964265491	0.0461723120190989	73.9547327326259	0.167223646499982	0.088803591904205	1.88307300317729	0.0596904752485229	0.671624019639706	0.524761720510902	0.573827953360426
ENSG00000232628	0.268414839099182	0.135604521282935	0.0477716110010471	10.8762235811303	0.454623713639073	0.266937337114353	1.70311024509965	0.0885474390224665	0.731040990342892	1.16042489251736	1.28786459137147
NVL	0.042464116245759	0.0613906174330045	0.489123432937911	122.931322068098	0.125797759615156	0.112185139610337	1.12134067000407	0.26214288014006	0.868013617576464	0.363482166413419	0.470906609978999
CNIH4	0.0384851332266333	0.101106176099222	0.703469820842567	31.8707272335547	0.104024469926775	0.180970560780576	0.574814320506542	0.56541688058016	0.949410513793823	0.34944803749213	0.416811540613521
CNIH3	-0.213568680948471	0.101115605799941	0.0346758292459793	45.8090613348649	-0.293489927652025	0.173059901431408	-1.69588636780976	0.089907401808077	0.734603606967932	-0.53956196989745	-0.570800768714105
DNAH14	-0.173435401488578	0.552768505173581	0.753705036994342	10.6269888921594	-0.323196676892664	0.814639710089249	-0.396735726100629	0.691562352041255	0.971677175144646	-0.398009313033384	-0.644606274624991
LBR	-0.00585169282825319	0.0661815134988051	0.92954378568039	92.720802732542	0.0370187302142982	0.113301945242692	0.326726342914983	0.743874874013674	0.979010203279123	0.193069201537271	0.250337838682947
SRP9	-0.083744195416235	0.1783464517206	0.638670067281039	24.6405677184144	-0.111121665898069	0.28818036214255	-0.385597634314521	0.699794685532886	0.972922871144953	-0.0816626628781104	-0.117712424654351
EPHX1	-0.316308068777621	0.391749517793337	0.419422088319001	7.65907946854957	-0.464405960434066	0.605253255191185	-0.767291966546088	0.442907943718361	0.922098693901241	-0.90193039598975	-0.99543640170027
ENSG00000242861	0.251093162551184	0.176976313875349	0.155958702988046	22.9129960238898	0.40439005815479	0.293626791568127	1.37722465989948	0.168442799916618	0.821013667879971	1.09933022570451	1.16306061747524
TMEM63A	-0.204487614522913	0.145675507365628	0.160402262179862	87.6220260564964	-0.273354845105605	0.225358830970017	-1.21297596339579	0.225139010518791	0.851191711097939	-0.507532464783583	-0.520775774667871
LEFTY1	0.426494438686691	0.345062017588812	0.216460949794688	2.52317120436912	0.645376377322269	0.621971834390224	1.03762958648279	0.299442538119183	0.878060466960457	1.71798180335943	1.76178372445951
PYCR2	0.246749152863399	0.198077296361821	0.212866646244433	17.3385496458294	0.415650801470762	0.326078203086281	1.27469667563391	0.202416623957382	0.84555679646271	1.08400862425492	1.19103758831899
SDE2	-0.115747636679745	0.163425493336542	0.478784204399684	11.184108334885	-0.104550408936851	0.286430441008779	-0.365011514029847	0.715102811420658	0.975253947852406	-0.194540857748035	-0.101386338600154
ENSG00000289341	0.729582950648203	0.453220890723842	0.107447326340423	3.57990111218238	1.14685308427487	0.709100844342402	1.61733425284302	0.105806149353503	0.753877251627898	2.78699447091387	3.00768719775269
H3-3A-DT	-0.00688367228766404	0.100230638859237	0.945245672419792	18.2070682580409	0.00370940448188556	0.203904838448482	0.0181918414006776	0.985485811179998	0.999493536392095	0.189429343636929	0.16758184214772
H3-3A	0.0519338296621231	0.0491370275164289	0.290548819391503	123.284576075143	0.0882478600614811	0.0936054658568882	0.94276396419416	0.345801647688885	0.895949989219621	0.396882454450364	0.377615038053296
ACBD3	0.00155965684253735	0.0463716684854228	0.973169144603082	127.883764080298	0.0162062369878358	0.0901929787889457	0.179684019814435	0.857400639590465	0.992443224663542	0.219209508309296	0.198629838611887
LIN9	-0.0455596580375069	0.118603345662772	0.700878629936788	18.5683957307689	0.0630611788761987	0.212045422012116	0.297394672697039	0.766165210379536	0.981047793569323	0.0530166553790925	0.315039502371562
PARP1	-0.0252160825774557	0.0586923463373244	0.667463697257102	84.1204718474052	-0.0067050202200254	0.107237415866556	-0.0625250073945179	0.950144747875776	0.997533093883853	0.124769753935682	0.141707523902092
ITPKB	-0.121232550673046	0.0884591712915574	0.170533497609438	159.195589832329	-0.154176355833844	0.146391404721622	-1.05317901776424	0.292258953063243	0.875338411904181	-0.21388650203306	-0.224680479179788
ITPKB-AS1	0.302998772398238	0.164574047521109	0.0656055760601649	4.78493840552963	0.437011053788961	0.332016782323915	1.31623182036206	0.188096246602391	0.840216025428967	1.28240464869909	1.24410647902657
PSEN2	0.0376874772051116	0.0957464222503775	0.69386338311305	33.9361426729237	0.0770868254850933	0.165576392134455	0.465566524861198	0.6415258087742	0.961254958424762	0.346634653422113	0.349885790510038
COQ8A	-0.0840935632456752	0.131856750581888	0.523626949066777	16.1634349113116	-0.113467794999279	0.230722267146741	-0.49179386282258	0.622865075525181	0.960643649557546	-0.0828949056737563	-0.123541310334315
ZNF678	-0.0513483664819297	0.0451004743188966	0.254898096914079	93.5913855352094	-0.061505121294713	0.0842648763136586	-0.72990223193081	0.46544994793789	0.928005306647311	0.0325995085337075	0.00555835621557774
SNAP47	0.0777700869000709	0.192210682740481	0.685765267956128	12.2277724943813	0.155253134136094	0.322918672238686	0.480780913224298	0.630672217039646	0.960643649557546	0.488008594767647	0.544087583120902
JMJD4	0.175398803809838	0.230360991669847	0.446413146563912	8.03971712942059	0.299355288677661	0.380392752239645	0.786963702423723	0.431303114725517	0.92095446582731	0.832351355957095	0.902104959328445
ARF1	-0.0156591474050957	0.0376980903818744	0.677861519862845	108.59835740922	-0.00917538535891113	0.0772959810767533	-0.118704559164598	0.905509424399462	0.995552892078035	0.158477678713599	0.135569977602995
C1orf35	-0.125838074694474	0.114680672798271	0.272514186539056	23.1021906958507	-0.143684305683752	0.202945499535	-0.707994540470076	0.478948647857258	0.933006002104028	-0.230130481350424	-0.198613302892772
MRPL55	-0.0302431540127344	0.180913473136201	0.867236946743325	11.9187892433848	-0.00899298668081913	0.316328172940621	-0.0284292941637773	0.977319760275254	0.999277763760166	0.10703894978796	0.136023141515512
GUK1	-0.113463743506903	0.179965203313206	0.528383193133872	30.1433015846356	-0.154645042619591	0.282793406603219	-0.546848119541098	0.584483080954585	0.952648261510516	-0.186485419693625	-0.225844917101138
IBA57	0.124905709962128	0.130693443614613	0.339216143489502	8.4903597456591	0.206968195537975	0.254536938718463	0.813116542455544	0.416151242845765	0.915726370796515	0.654258967704279	0.672572064511309
OBSCN	-0.0311402979038175	0.156183237173378	0.841963079791694	9.04210882638908	0.0228073959837995	0.283565891966194	0.0804306745979117	0.935894731124971	0.996509850107019	0.103874665605824	0.215030215352833
ENSG00000269934	-0.200328191840037	0.190581834906528	0.293194290582483	4.37844057908624	-0.375801717221214	0.366439077232491	-1.02555033174801	0.30510358939129	0.880940848258898	-0.492861913567603	-0.775301881318968
TRIM11	0.0519896112723517	0.0799763083228137	0.515651751198129	23.4003030688525	0.0868075407329175	0.151143441176181	0.574338787428625	0.565738566600242	0.949410513793823	0.397079199775896	0.374036608927418
ENSG00000231563	-0.230296186903482	0.115344226572605	0.04586874322702	11.3784740676587	-0.307421516655263	0.217947602430812	-1.41052947234349	0.158383400248754	0.812295306779549	-0.598560958829005	-0.605413373620734
H2AC25	0.206935229696314	0.14790624487874	0.161783803563953	20.3076864446151	0.345775054571622	0.259007634065249	1.33499947142297	0.181876519449374	0.836790939725727	0.943582357567328	1.01743344169843
H2BC26	0.344567067091848	0.154664216971584	0.0258912131778587	17.2808757751623	0.618914400804705	0.268978301619993	2.30098263345827	0.0213926127237126	0.57309057011441	1.42901869655105	1.6960397567012
RNF187	-0.578795776462214	0.309019781951268	0.061067614219038	6.90904959997316	-0.811032751917806	0.514364454499691	-1.57676671632894	0.114849212741833	0.766406361953968	-1.82774141659283	-1.85662001692825
RHOU	-0.419615195837506	0.815832145037949	0.607014222873311	3.01332072169924	-0.521959267343429	1.12757243459164	-0.462905309965705	0.643432241224661	0.961458270960636	-1.26630127484938	-1.13842582470584
RAB4A-AS1	-0.656713834335956	0.326456345629334	0.0442575147183795	3.12494261587688	-0.795070451635612	0.624231460249079	-1.27367891922391	0.20277723044013	0.84555679646271	-2.10256341614407	-1.81696217223156
CCSAP	-0.447883037339888	0.21066969844538	0.0335035526268727	28.4500735585364	-0.661753182632016	0.317214911300315	-2.08613516911731	0.0369663807715674	0.624489432542627	-1.36600376919633	-1.48573951283645
NUP133	-0.00264921384761182	0.0510518425694457	0.958614255040268	73.5309751237602	0.0393277928121747	0.0997717069920557	0.394177808497415	0.693449768387321	0.971808391264283	0.204364550792598	0.256074633774045
ABCB10	-0.11443264468218	0.0691581627293058	0.0979952486321014	60.4586126335296	-0.116271811335706	0.122426835070357	-0.949724880732938	0.342252063967995	0.895803796601281	-0.189902796430459	-0.130507802784094
TAF5L	-0.0866157149363841	0.0819702465562902	0.290661026421703	48.8457779379392	-0.109514506919506	0.150787730270568	-0.726282614129125	0.467665535300258	0.930237236698858	-0.0917906968385631	-0.113719487543284
URB2	0.0827334490770642	0.0844022148770769	0.326973382665661	24.8223044052512	0.13689645445281	0.146276420813821	0.935875062372837	0.349337518205981	0.896408733636458	0.505514692265464	0.498480976356423
LINC01736	-0.0636448121635302	0.103980031695057	0.540480283997244	92.0522627070039	-0.0740843815300631	0.16473064207764	-0.449730424137762	0.652904831097452	0.961847420997981	-0.0107708459361949	-0.0256944294101418
GALNT2	0.00208321034852483	0.0526392297124616	0.968431764570262	876.991696058997	0.0353915558899858	0.0812522127122804	0.435576517962775	0.663144011000149	0.963753263493417	0.221056115184697	0.246295174060229
ENSG00000227006	-0.0205298111802595	0.171739192118959	0.904847052900398	6.97987646454621	0.0175957422922277	0.323078108608051	0.0544628120055461	0.956566436314387	0.99771428403034	0.141298534438709	0.202082021855694
PGBD5	-0.683070651829771	0.431333769408131	0.113279233751971	39.0093524634819	-0.931414351868411	0.657462113796195	-1.41668140615801	0.156576095716861	0.808780283890856	-2.19552560595114	-2.15570440393892
TTC13	0.0433099081048315	0.0412035867576744	0.293203546487335	174.607774411202	0.0800053331201678	0.0750550302344201	1.06595564441566	0.286443693184667	0.872576681075842	0.366465328677179	0.357136733074187
ARV1	-0.0740889087707139	0.113102145254867	0.512427886290082	25.4592632812562	-0.0929888839344816	0.192819550498242	-0.482258586819647	0.629622262467451	0.960643649557546	-0.0476078461312386	-0.0726620848964225
FAM89A	0.0672780988938952	0.0869470767176337	0.439059610050831	43.4505891401024	0.123537981446957	0.152091670899362	0.812260005537724	0.416642454420907	0.915726370796515	0.451002678529372	0.465292260539441
C1orf131	-0.0154606657482661	0.0721831071688775	0.830401421612277	35.2517273722515	-0.0130961618214562	0.135280483925545	-0.0968074731952025	0.922879289061671	0.996509850107019	0.159177736277823	0.125828928926226
GNPAT	0.0782431006325426	0.0443395563369696	0.0776252519909481	88.8894096424959	0.145550791124695	0.0885561909528243	1.64359814439436	0.100259237508569	0.749923895038915	0.489676944612605	0.519982409960534
EXOC8	0.287885623794352	0.109600207646303	0.0086220179323661	10.8008537608156	0.415903392290446	0.227219428394196	1.830404183435	0.0671895226177403	0.694430734434904	1.22909960193361	1.19166514245102
SPRTN	-0.0389580361728444	0.107719767568802	0.717605393036996	20.004001538119	-0.0211770602748405	0.199793822577478	-0.105994569810226	0.915586660580356	0.996509850107019	0.0763010001206864	0.105752184960225
EGLN1	0.102340970421619	0.0850354854404773	0.228779418100843	197.847221744316	0.173435992604384	0.140064781553007	1.23825554633623	0.215621321214268	0.8473900302801	0.574671680635037	0.589262336416436
ENSG00000233461	-0.215357776913723	0.287132186785877	0.453236588764806	2.08418731588613	-0.345954900660972	0.549340217657211	-0.629764378323468	0.528848754913308	0.943831924620134	-0.545872226389677	-0.701148382455332
TSNAX	0.0365549838447751	0.0561229483951462	0.514828612387396	185.96840363541	0.0882025975955281	0.0977597464716222	0.902238403626912	0.36693023839089	0.90282581782428	0.342640276531065	0.377502584847078
DISC1	0.0512404291008785	0.0319767969978658	0.10906158988966	2365.66602295245	0.1020386390257	0.0628617114091676	1.62322400612877	0.104541527841225	0.753562099370876	0.394436786091432	0.4118778047436
ENSG00000286071	0.179663642850212	0.0952546341957558	0.0592759963930926	51.2251297340502	0.29424923182392	0.177902770337031	1.65398903719416	0.0981297401793774	0.747530195535106	0.847393717443298	0.889419117931011
SIPA1L2	-0.0151028388341406	0.0553758753983795	0.785058323946845	750.357067575691	0.00559055502205366	0.098876068718381	0.0565410325725701	0.954910808522732	0.997605734391563	0.160439814808997	0.1722555028767
NTPCR	-0.119866727085826	0.0986525257037916	0.224350981631168	30.7352766784434	-0.154791306916305	0.168825264908522	-0.916872880372367	0.359209256537377	0.899428517979604	-0.209069154430759	-0.226208306253151
PCNX2	-0.00193825527437355	0.0457976359073816	0.966241873024879	918.787263809848	0.0328650450659873	0.0768563766503848	0.427616373531222	0.668930443177295	0.966322169191833	0.206872147388653	0.240018135531239
MAP3K21	-0.0559398736189497	0.0837534625684812	0.504190293451942	33.0526278243919	-0.0287414030423403	0.160471877320234	-0.179105544985833	0.857854828142229	0.992443224663542	0.0164049676688124	0.0869588077274533
COA6-AS1	-0.118969415593038	0.189105491924903	0.529272683851911	11.8129880115102	-0.150059146843459	0.316269973536678	-0.474465359975301	0.63516809422108	0.960671772087987	-0.205904279106635	-0.214451399921917
COA6	0.171236968306079	0.0955667983198926	0.0731643732139566	15.0943653435585	0.280503212529746	0.185051851784515	1.51580873049776	0.129567723822613	0.785981426414902	0.817672294566735	0.855267555265938
TARBP1	-0.16886991534484	0.227355673826002	0.457629087280471	66.6771077316247	-0.232966490985826	0.348178309910607	-0.669101102379521	0.503430986813884	0.938371944026343	-0.38190654988471	-0.420432149568681
IRF2BP2	-0.0956618827425924	0.131837919894267	0.468082681229003	87.3818043965866	-0.125633326423893	0.205964866137463	-0.609974549445943	0.541878666891124	0.943831924620134	-0.123697112278314	-0.153766199439317
ENSG00000230628	-0.0107376764678613	0.332544837351733	0.974241254707241	3.44454604975503	0.0669619389883195	0.559319044610351	0.11972047015665	0.904704584148923	0.99526856808935	0.175836023115556	0.324730821040595
LNCATV	-0.289376758855909	0.24333593117261	0.23435827535369	2.72116402453333	-0.319944263411128	0.431275419795736	-0.741856012945655	0.45817457912692	0.924671727581499	-0.806941934454789	-0.636525753242741
TOMM20	0.102010666868321	0.230204047467927	0.65767061575829	23.7732349067591	0.143789020570504	0.364979245867708	0.393964923207228	0.693606936498133	0.971808391264283	0.573506678767004	0.515605345139416
RBM34	0.192304071443613	0.158742737686978	0.225734612831937	5.3760925360165	0.294238905711983	0.305324799182703	0.963691473799721	0.33520063025872	0.893439434473213	0.891977321758129	0.889393463023116
ARID4B	0.0124929527536627	0.0393999578754176	0.751182628424339	476.951741025033	0.0500216460864935	0.0715848863125846	0.698773842680528	0.484693377863345	0.934280206296341	0.257771945900459	0.282643183723905
TBCE	0.0345546989764612	0.0621909297742106	0.578468736806678	58.9426208500636	0.0836973299002364	0.113973918323967	0.7343551150214	0.462732335162937	0.925947297948612	0.33558514320019	0.366309385657848
B3GALNT2	0.0637616830359047	0.0499779943525843	0.202027940830424	83.4083627469331	0.0979980848334358	0.110304929782106	0.888428876452022	0.374310098156587	0.905911440576644	0.438600053724317	0.40183917197686
LYST	0.00845289943060883	0.0444367427509403	0.849134231579706	612.998710535295	0.0445118564848884	0.0803653658394008	0.55386864751962	0.579668743351167	0.952648261510516	0.243522418090944	0.268954280716884
GPR137B	-0.124498961097768	0.07930405563651	0.116439773768614	70.12395066071	-0.136087441754943	0.136029172041798	-1.00042836188937	0.317103250189613	0.883857919336467	-0.225407341601877	-0.179739127833762
ERO1B	0.0575076652109507	0.0739010797762008	0.436468305893829	110.49251804951	0.111018580610131	0.127826025278575	0.868513124523624	0.385113490577963	0.908802231774132	0.416541730778589	0.434188193750501
LGALS8	0.0705895317950761	0.0466125304895246	0.12992705329575	83.1963890295819	0.100329706910434	0.100171788938764	1.00157647151303	0.316548189315035	0.883398801921236	0.462682315267199	0.407632015400821
ENSG00000230325	0.112175648000015	0.139831905572383	0.422426963644981	10.4920209886915	0.155378343339182	0.259744331633035	0.59819724404496	0.549708330131436	0.945623311776212	0.609359220735381	0.544398661539606
HEATR1	0.0865680845067757	0.0495039659557678	0.0803411459183661	84.8312547665285	0.149585757977868	0.0896657643423634	1.66825944188372	0.0952642354761199	0.742629940400518	0.519039697958637	0.530007161154943
FH	-0.0485464860398521	0.116208522939547	0.676127547963057	14.7816690719123	-0.0719702601565093	0.216530720981239	-0.332378979898863	0.73960310879758	0.978391883282218	0.0424819209886355	-0.0204419598023701
KMO	-0.334597700630327	0.198812548374641	0.0923788093806183	25.7880718127623	-0.451624217217652	0.318051645903817	-1.41997132551934	0.155616029174711	0.808420317064006	-0.966439103393125	-0.963680553328281
OPN3	0.267425075419381	0.147757826261984	0.0703132007058851	19.7591661739779	0.403358458687706	0.241434015366991	1.67067783748111	0.0947853287096573	0.742629940400518	1.15693393238579	1.16049764028952
CHML	0.211556703635773	0.115778607892299	0.0676618746178232	16.0495382083211	0.34843723618544	0.209322426621753	1.66459581903791	0.0959934200609625	0.744168227415103	0.959882593271023	1.02404755013698
LINC01347	0.0663009199894768	0.251933193585868	0.792420588292933	2.72500402443852	0.0861244943917082	0.485653767480574	0.177337231086451	0.859243508041304	0.992443224663542	0.447556105709671	0.372339601275549
CEP170	0.00674422556372455	0.0345176457881334	0.845091664230572	750.473943152247	0.0353135348775155	0.0629339496935847	0.561120588322383	0.574715333775657	0.952648261510516	0.237495815510077	0.246101333251516
ENSG00000227230	0.331701111732733	0.250070105469092	0.184696484183592	2.46257160052268	0.710815672632812	0.492378953151453	1.4436353708526	0.148841569879142	0.802437415752782	1.3836396448342	1.92436564339392
SDCCAG8	0.0438754682265778	0.0466082724025178	0.346517053247971	1291.41348058071	0.0947158916748554	0.0787631735880946	1.20254031624206	0.229154255743638	0.852539698816974	0.368460095587009	0.39368466390181
AKT3	0.0243471126043094	0.0547187179344986	0.656355636259492	864.478503800748	0.0671601933943537	0.0943572829687202	0.711764807986444	0.476610428372493	0.933006002104028	0.299582329809586	0.325223378022104
AKT3-IT1	-0.292360770171253	0.271172488928835	0.280973154141826	3.76769298774957	-0.33971513857763	0.497934020381628	-0.68224930346648	0.495081323698457	0.93746798989512	-0.817466734209102	-0.685645885241849
ZBTB18	-0.0362800367705472	0.142664898165432	0.799261887482674	24.8542604107192	-0.0340091991783978	0.237529964639339	-0.143178563723683	0.886149159051854	0.993452834941616	0.0857464761838719	0.0738711300516589
ENSG00000289439	-1.31609027916757	0.615156791324812	0.0324001511445948	3.80664409236332	-1.83262378604508	0.890180548019707	-2.05871021347516	0.0395220072297356	0.627166945858728	-4.428226529042	-4.39473155841735
ENSG00000240963	-0.173119238054821	0.210684650245468	0.411248575315874	9.98571471829288	-0.205507560239318	0.376378284584771	-0.546013329291934	0.585056774782626	0.952648261510516	-0.396894184276058	-0.352211279654529
ADSS2	0.0354684549111192	0.107426965775834	0.741276481626896	51.972806773399	0.083462750563287	0.173699315504669	0.480501321037408	0.630870964061532	0.960643649557546	0.33880801912802	0.365726580501365
CATSPERE	-0.11587742612297	0.120490318254563	0.336192453042766	30.4161909388027	-0.143408328800918	0.195112103830707	-0.735004779228606	0.462336583479709	0.925894722732041	-0.194998633458584	-0.197927646805251
DESI2	-0.0315454357615621	0.0599566847149767	0.598792958478777	85.1637999109411	-0.0270038901733757	0.104619290105728	-0.258115784824057	0.796317549721488	0.985899422526895	0.102445718334838	0.0912756050748109
COX20	0.0585794111742417	0.080486025933422	0.466723233915465	54.6716969843731	0.108683182247171	0.142669089630711	0.761785068710324	0.446188293338749	0.922109867517531	0.420321847694746	0.428385968260076
HNRNPU	0.110503936531281	0.038670349631299	0.00426873920497839	384.200900637301	0.186117615267299	0.0713671756296771	2.60788820105562	0.00911027038047166	0.477941348287508	0.60346298690914	0.620769438348915
EFCAB2	0.224098404826269	0.27746738800697	0.419288216051743	39.0534229766644	0.352165915610715	0.414207751204554	0.850215657690096	0.395205198078093	0.913392782489383	1.00411797968852	1.03331133962579
KIF26B	0.0533614441975099	0.13564156134202	0.694023775855126	237.443680555414	0.112265558850059	0.211490048126964	0.5308314024434	0.595535617058737	0.953606095134468	0.401917742699452	0.437286272881012
SMYD3	-0.0534273149805883	0.0486181339319105	0.271804081526124	776.53193901617	-0.0753594714483804	0.0897131663177443	-0.840004589532307	0.400905813231906	0.913392782489383	0.0252669235212425	-0.0288623511420335
TFB2M	0.0314744442767701	0.113430290136403	0.781412864625153	14.1623472704452	0.100086910484499	0.226175008276406	0.442519760459933	0.658113134237508	0.962947134907146	0.324720886841698	0.407028795139176
CNST	0.0536940307974772	0.0513073853384458	0.295322581811837	90.517766821388	0.139953640113948	0.0970182688569475	1.44254934418907	0.14914746184187	0.802437415752782	0.403090797019864	0.506076460216203
ENSG00000225300	0.112648093374339	0.223004182877094	0.613461262996792	2.889371204831	0.168953472113247	0.422618891625051	0.399777377351941	0.689320494626596	0.970795272938101	0.611025565944611	0.578125651957146
SCCPDH	-0.148179261784983	0.221669301307681	0.503833671765648	12.2357640060198	-0.203427579919515	0.368109247610013	-0.552628278806603	0.580517973842796	0.952648261510516	-0.308929284556103	-0.347043632446003
AHCTF1	0.0787594803712938	0.0525635973884587	0.134038317347123	120.709390245527	0.122031072086126	0.100517024704274	1.21403386585653	0.224734792251948	0.851191711097939	0.491498249149755	0.461548390524009
ZNF670	0.00617538467397838	0.0923455269533741	0.946683133226956	30.7647484092548	0.0578240046870704	0.168956104256648	0.342242767383144	0.732168202603766	0.976861386090741	0.235489477120588	0.302027903982221
ZNF669	-0.0233912846298417	0.139808882955069	0.867126921675514	8.72165642015838	0.0197112953437135	0.272484059249419	0.0723392604984305	0.942331921163393	0.996509850107019	0.131205933615018	0.207338048423307
ENSG00000259865	0.0693340595661253	0.0862679016623324	0.421566591320358	95.7088236644927	0.13158840890677	0.144439559991917	0.911027483842614	0.362280892721615	0.900521440264428	0.458254184000113	0.48529330025797
ENSG00000290124	-0.260182418892128	0.189739983017098	0.170294626770713	5.59194524316195	-0.334533158962406	0.338572429974937	-0.988069698962702	0.323118514412646	0.890919216460015	-0.703971620468963	-0.672771416075824
ENSG00000290683	-0.177176366154579	0.0974719866198415	0.0691075878244174	98.1643104191653	-0.224975784086299	0.157646982378851	-1.42708588957096	0.153555139188137	0.805285348261453	-0.411203935920763	-0.400579483747596
ENSG00000232347	0.0932684143481244	0.289135461346249	0.747015707285825	2.06794548281632	0.184659190174746	0.548974846187659	0.336370949337855	0.736591153549425	0.977309314098885	0.542672192080038	0.617146026008606
ZNF496	0.0714763174041916	0.0800722281662402	0.372045684977319	51.7043202296501	0.145673352984234	0.143708635047655	1.01367153710651	0.310739509952379	0.881207763893702	0.465810065122891	0.520286911135517
ZNF496-DT	-0.212745632886373	0.341750871203506	0.533602150143247	7.96692633203107	-0.283955726358726	0.548348564886336	-0.517838004039611	0.604571300091299	0.956353189725729	-0.536659026467839	-0.54711333848712
NLRP3	-0.0795343150230055	0.0701717569746256	0.257036470189447	110.400397806869	-0.0692856304905165	0.124995855931675	-0.55430342049411	0.579371209806896	0.952648261510516	-0.0668141440737324	-0.0137720798677823
GCSAML	-0.0438114763048355	0.385730768937033	0.909570381596345	2.63763108494682	-0.0940587786897641	0.645772045858581	-0.145653221276726	0.884195151445053	0.993185134487664	0.0591826047425917	-0.0753202055492538
ENSG00000235749	-0.0539112441159547	0.357798051909642	0.880232045235642	8.91702806280576	-0.057655300301963	0.55754614405836	-0.103409019892581	0.917638353687858	0.996509850107019	0.0235600743485131	0.0151231182073597
TRIM58	0.218681876598555	0.313316586686758	0.485203343929045	5.01655910742507	0.290289906177377	0.541760120832463	0.535827380079804	0.592077857339617	0.953606095134468	0.985013536395312	0.87958229499081
SH3BP5L	-0.0129425262605423	0.0996226572294688	0.89663328945013	15.1350258398498	0.0293772265334573	0.191589736184684	0.1533340309271	0.87813486518329	0.992605222895582	0.168059376144753	0.231352757531327
ZNF672	-0.0689010984548726	0.0857054089823626	0.421437746672035	20.8576289913312	-0.050601101254988	0.164584033124767	-0.30744842190511	0.758502076327119	0.980303700571753	-0.0293101056177078	0.0326490590378643
ZNF692	0.11481635857095	0.145368075074015	0.429625883691701	24.0150316873646	0.173659473226025	0.245920189177771	0.706161921095831	0.480087447839296	0.933006002104028	0.618673176693017	0.589817567155683
PGBD2	0.0884999358127407	0.115669594722899	0.444206188785852	11.7238632698956	0.100168281104508	0.221954951983931	0.451300050794814	0.651773308260299	0.961847420997981	0.525853461715445	0.407230957944923
SH3YL1	-0.546424002893804	0.109477677198427	6.00081053415468e-07	49.2743734259849	-0.777690280346961	0.188893690427857	-4.11707918133972	3.83704273346422e-05	0.0383391650299897	-1.71356409000307	-1.77378167057566
ACP1	-0.123105620763127	0.0670845262022016	0.0664935090671651	42.8416798553069	-0.170382809910058	0.137353525468529	-1.24046914215607	0.214801920868823	0.846010463457068	-0.22049294066234	-0.26494491647743
ENSG00000228643	0.0350784028960176	0.215751798490214	0.870843750165982	3.88578014536417	0.143006601786138	0.451202536466408	0.316945473990669	0.751284976168975	0.979836918148203	0.337432280593919	0.513661449705199
TMEM18	0.0817114061331708	0.119810343150877	0.495234981483925	14.5969688539955	0.155065200131564	0.218088845753019	0.71101848238113	0.477072782715219	0.933006002104028	0.50190988109418	0.543620666859893
EIPR1	-0.000646252065961638	0.0675383176803059	0.992365420177826	85.9538264287204	0.0130869607827188	0.116139409670765	0.112683203916897	0.910281717761064	0.995893406991523	0.211429125768911	0.190880092702984
TRAPPC12	-0.0603536445983811	0.042815437495416	0.158650899791705	220.567805886729	-0.0599963293170125	0.0778108974623342	-0.771053043644109	0.440675491537527	0.922098693901241	0.000837313658568886	0.0093069035347889
TRAPPC12-AS1	0.235275689198121	0.257921849197755	0.361664712477307	1.96321451326455	0.557791098212116	0.584421846876125	0.954432318356412	0.339864853628765	0.895040946988852	1.04354098026694	1.54418078908926
ADI1	-0.331627985963186	0.273390843319909	0.225122977863205	8.59416168626436	-0.470213451660076	0.452879587441105	-1.03827477479591	0.299142149054545	0.87772398308676	-0.955964728836166	-1.00986493524787
ENSG00000235078	-0.20856522973117	0.203209098687364	0.304722993628108	9.17151306668111	-0.295902094112309	0.341848834835051	-0.865593396727788	0.38671317803712	0.90928004101936	-0.521914475777104	-0.576793722184051
ENSG00000242282	-0.00556844990625756	0.204935938195577	0.978322818343357	5.59881358465142	0.0676998208004786	0.355375626882764	0.190502149498318	0.848915658973757	0.992091066672049	0.194068217533123	0.326564065735519
RNASEH1	0.028081197556809	0.0648287041719576	0.664898580242994	37.1569177002296	0.0680757541376957	0.128315473768438	0.530534253885446	0.59574156609091	0.953606095134468	0.31275268750514	0.327498060563338
RNASEH1-DT	-0.331917371778415	0.240549870897898	0.167639705964767	7.10107773851028	-0.457240269258161	0.404959911929059	-1.12910008074641	0.25885561726899	0.866676720895733	-0.956985411211385	-0.977633462100426
ENSG00000287126	-0.296917226388832	0.287675374118303	0.30201310637874	2.2926799796218	-0.4281369084636	0.546762657482796	-0.783039775310682	0.433603755088808	0.921620943606531	-0.833537648227671	-0.905327056248009
RPS7	0.0915777292945925	0.0527680343509211	0.082656287025491	106.524535559039	0.142358097581045	0.0989261492813594	1.43903405333365	0.150140874743009	0.802437415752782	0.536709037200384	0.512050260929392
COLEC11	0.622742923190797	0.441532497553642	0.158417936954237	2.24966760986008	0.879302227611814	0.742535953022029	1.18418808413675	0.236338617959785	0.855004337381254	2.41016282521845	2.34296531341086
NRIR	-0.828775157660569	0.369453159010844	0.0248808095343792	26.8813845087639	-1.16641840430637	0.524917311096932	-2.22209932811872	0.0262765936807726	0.591235228160405	-2.70943476550603	-2.73956475300615
CMPK2	-0.77955200837767	0.338085302629283	0.0211226506289361	20.3620113857218	-1.10085903263836	0.493628883132244	-2.23013496627879	0.025738484105588	0.591235228160405	-2.53582155337932	-2.5766845080503
RSAD2	-0.566860617170584	0.238037921862702	0.017247541278119	28.2106444275332	-0.772692651633306	0.3685341708137	-2.09666487622369	0.0360232518417634	0.621659634355407	-1.78564534244782	-1.76136521556141
LINC01814	-0.299884947216167	0.282457191136956	0.288371662402229	2.32253863668149	-0.402109641867471	0.505202227949455	-0.795937982101894	0.426068083294989	0.919080517713551	-0.844004990383446	-0.840663111935418
ID2	-0.0681553110737362	0.0982273103238679	0.487774419367796	113.395684826189	-0.031756084942828	0.15454856243598	-0.20547641752399	0.837199921096914	0.990648905775143	-0.0266796655770166	0.0794689231553137
KIDINS220	-0.00554440707246672	0.0648773596735147	0.931895842554419	229.793667143199	0.0179189295131848	0.110443528057763	0.162245174781206	0.871112786706029	0.992605222895582	0.194153018153641	0.202884970578001
ITGB1BP1	0.0258389643058048	0.117832853806468	0.826428132037625	40.1548477230341	0.0663810743888897	0.202192888717387	0.328305682806051	0.742680547840519	0.979010203279123	0.304844186673411	0.323287680787201
IAH1	0.0432234025022591	0.0915631534420501	0.636883180745464	36.2887667441182	0.0708253125723222	0.160429848808713	0.441472164302604	0.658871208869384	0.962947134907146	0.366160217855374	0.334329254029015
ADAM17	-0.031903695638581	0.04346074285823	0.462899512046477	319.476825758655	-0.0110405719183531	0.0729678842433787	-0.151307277617207	0.879733328670421	0.99270172190652	0.101182112715703	0.130935978893723
ENSG00000239300	0.253201991372671	0.15868485457738	0.110571880407438	11.6524556996688	0.437221201168278	0.304991681195874	1.43355123475477	0.151700368115069	0.802437415752782	1.10676820053662	1.24462858373485
ENSG00000271855	-0.191924274077573	0.561972195627706	0.732712780861469	2.50723109423608	-0.254237697347489	0.877993754927074	-0.289566635207566	0.772147795120845	0.982430217850642	-0.46322075532304	-0.473279808332694
YWHAQ	-0.249530824279445	0.105099235389523	0.0175851090155966	55.4231591177587	-0.335306742240809	0.175518321234362	-1.91038029467641	0.0560842661335368	0.656324083108398	-0.666402761468267	-0.674693359966899
TAF1B	-0.166958884542635	0.0660446015134406	0.0114723594128947	71.9062161062516	-0.204615484425278	0.118125502865648	-1.73218720311397	0.0832402367450672	0.718669806494479	-0.375166221383233	-0.3499949446987
ENSG00000260077	-0.237296539922757	0.163086987205746	0.145660819010341	6.17941797055545	-0.336135580757023	0.292521457119794	-1.14909717757685	0.250515912087536	0.864550938951193	-0.623251653987745	-0.676752583798899
KLF11	-0.0995150872707653	0.143704565749053	0.488624803540484	7.55573435524242	-0.139685842232781	0.280198076788541	-0.498525342621102	0.618113811436627	0.959727227784921	-0.137287612375586	-0.188679243279767
HPCAL1	-0.0792121838906753	0.0690090393531149	0.251029546430603	134.589781945716	-0.0918860834982814	0.116178731430521	-0.790902795777492	0.429000716811735	0.919653982743024	-0.0656779668598686	-0.069922211090198
ODC1	-0.150935529690537	0.142753917942764	0.290368901363605	12.9126881147892	-0.165082670981758	0.263422965773924	-0.626682910872076	0.530867107974906	0.943831924620134	-0.318650818662237	-0.251776884127865
NOL10	0.14021597326558	0.0492630880088357	0.0044234886153959	149.923261958411	0.221641941853427	0.0896545000185136	2.47217866150231	0.0134292383449646	0.507182255504724	0.708259250687826	0.709028536461407
PDIA6	0.062071582142428	0.126763180274662	0.624370473031337	84.2612088352833	0.118613215271619	0.20680108204901	0.573561869678754	0.566264320708904	0.949410513793823	0.432638959214733	0.453056830263335
SLC66A3	-0.0357026187585084	0.107719978847876	0.740312793261174	33.9838243214918	-0.0269193155341321	0.18809009067291	-0.143119265017236	0.886195990283978	0.993452834941616	0.0877830666351193	0.0914857281679181
ROCK2	-0.00154560855529138	0.0279031253661236	0.95582620810101	231.401512167285	-0.00307311853528145	0.0737424601237409	-0.0416736644007361	0.966758848480696	0.999065594526396	0.208257037610509	0.150730872067512
E2F6	-0.124507520494274	0.121904842518442	0.307088608033018	17.6883289178266	-0.188581676062792	0.218144768407743	-0.864479480481085	0.387324547736884	0.90928004101936	-0.225437531143645	-0.310159440373219
LPIN1	0.000177378871961421	0.142350411427999	0.999005778590269	36.8386255654437	0.0275523023345443	0.229534400987604	0.120035612160951	0.904454937474613	0.99526856808935	0.21433412503903	0.226818789419948
LINC00276	-0.569776299986983	0.599252671849116	0.341700100667459	4.1143396163057	-0.987301531779637	0.910761107179293	-1.08404006714494	0.278347034100069	0.869218491845411	-1.79592914319345	-2.29455438560026
ENSG00000287291	-0.175452918600384	0.168372979553604	0.297388896706131	11.5126960315985	-0.273614833045343	0.246361405098362	-1.11062377216147	0.266730325929507	0.869218491845411	-0.405125225594935	-0.521421706717442
NBAS	0.0679158328682129	0.0388228872200495	0.0802260211981104	329.246351689135	0.103287212256306	0.0796961309097951	1.29601288139335	0.194971047013244	0.844952626993113	0.453252007257351	0.414979846579453
DDX1	-0.0994426219830022	0.0719626968207142	0.16701362604704	64.8730568615652	-0.115646898926928	0.12537608553117	-0.922399981120619	0.356319979618677	0.898898372880012	-0.137032022646779	-0.128955227101503
CYRIA	0.104941758168439	0.0975465169424199	0.282011139484247	390.438199171961	0.178827301369094	0.160669051036975	1.11301647837542	0.265701352391121	0.869218491845411	0.583844826225338	0.602656877423869
SMC6	-0.00982879332489589	0.0526717836985033	0.851970716446	76.5090165775645	-0.0142862119804332	0.110475782058838	-0.129315327886293	0.89710814336906	0.99526856808935	0.179041712393809	0.122872285864034
GEN1	0.131500422798558	0.150917496923491	0.383568640824571	15.1717506887033	0.174248750997963	0.268185660458453	0.649731796622128	0.515865481267226	0.942915293100659	0.677518943859108	0.591281609677725
RDH14	0.0178608373744719	0.134030285588275	0.89398798783788	16.5990478510399	0.0301284444389161	0.227769336967012	0.132276121272986	0.894765893860525	0.99526856808935	0.276704820064771	0.233219135340376
LINC01376	0.0135022164313372	0.0964544083862932	0.888671464543307	53.3856784490807	0.0352793476572781	0.150700762697717	0.234101984792493	0.814905805101761	0.988114563699554	0.261331683778197	0.246016396153052
LINC00954	-0.0230435870339581	0.139034175119999	0.868361210166811	8.2928327007206	0.0128547185081084	0.272645524774205	0.0471481001522187	0.962395191559695	0.99811803286329	0.132432285389528	0.190303093906089
TTC32	-0.306526158927943	0.141442229742426	0.0302236174565236	18.772652026399	-0.412432617372276	0.246106840331778	-1.67582752603005	0.0937719808068074	0.741286776493046	-0.867428971061084	-0.866310227460113
WDR35	-0.0210934412726604	0.177241323350564	0.905267650559933	31.8628613381843	-0.0481403647037196	0.283598087323691	-0.169748552107735	0.86520788905924	0.992605222895582	0.139310574866463	0.0387626834068113
LAPTM4A	0.042571170050545	0.0488618007508693	0.383614020849059	93.3035595712468	0.0879667167903831	0.0938224298433993	0.937587279898953	0.348456550827715	0.896004003168177	0.363859752065496	0.376916546232844
PUM2	0.0375329189775529	0.028286769914706	0.184551074746047	549.311711615493	0.0929306446256979	0.056223324221488	1.65288420619891	0.0983544320638432	0.747742457469291	0.346089516616809	0.389249272450135
RHOB	0.542691149995279	0.41874127419163	0.194973462038582	30.4223861760275	0.797369932838083	0.67398631096002	1.18306547161517	0.236783200775779	0.855514960579053	2.12781507454861	2.13940704396741
HS1BP3	-0.13250271254353	0.0910905526262167	0.145772748950952	41.1619288211639	-0.183282075033038	0.160641683080192	-1.14093721827817	0.25389604996103	0.86592814868203	-0.253637087520333	-0.296992744416067
LDAH	-0.0733515358540215	0.0569705053641126	0.197907779275658	85.0715585229401	-0.0952164956003952	0.112987391872296	-0.842717882257287	0.39938624366038	0.913392782489383	-0.0450070844476161	-0.0781965176491933
TDRD15	0.309978132413733	0.505266393990838	0.539549446257864	3.04721130782814	0.550548325171343	0.815346725913092	0.675232152989631	0.499528281727453	0.938043516811561	1.30702130018383	1.52618634196407
ATAD2B	-0.0306309691849357	0.0305005390067027	0.315245442460117	364.301960076083	-0.0142235623794136	0.0579537518110134	-0.24542953536117	0.806123862288889	0.986746794539674	0.105671100742577	0.123027936873201
UBXN2A	-0.0685414802219142	0.0856716719814654	0.423682781753288	56.8536835639349	-0.10276305861926	0.150536645529956	-0.682644802250559	0.494831316586143	0.93746798989512	-0.0280417089898444	-0.0969457216426655
WDCP	-0.0627857200092992	0.144353678063686	0.663603307884478	6.65448359176464	-0.0664476269614701	0.266576723750112	-0.249262673900058	0.803157602127787	0.986746794539674	-0.00774077267632088	-0.00672114728201113
SF3B6	-0.675325108577961	0.162155057775904	3.11779595102081e-05	9.42864722636744	-0.954043536754807	0.343671126615502	-2.7760363407607	0.0055026057580587	0.417821543534278	-2.16820657693322	-2.21192591863116
FAM228B	-0.163310000750601	0.0660686755456721	0.0134426458438988	137.783683540334	-0.20420743583288	0.109723222916936	-1.86111408691916	0.0627280672994769	0.684552062730373	-0.362296373658311	-0.34898116050595
TP53I3	-0.269987046035228	0.133651109667912	0.043374226828823	9.77878893301093	-0.36360936100579	0.261279069327044	-1.39165131727662	0.16402801098231	0.815284160706821	-0.738553170752049	-0.745010346845245
FAM228A	-0.531329752396459	0.319561012354212	0.0963752239599931	1.87364284036109	-0.620238866965651	0.699026900668757	-0.887288981829269	0.374923336084671	0.905911440576644	-1.66032569807435	-1.38259847086378
ITSN2	-0.00219491551662414	0.0219982342694432	0.92052145140953	709.426752575405	0.0217303353694124	0.0499137253376006	0.435357914530229	0.663302653314937	0.963822072021613	0.205966890213289	0.212354291343188
ENSG00000242628	-0.797590592258238	0.321229223877345	0.0130305648765812	3.42201889252154	-1.17001278766378	0.55579482252213	-2.10511638513364	0.0352811782936101	0.620943643390993	-2.59944479844484	-2.74849488803985
NCOA1	0.0374317495742923	0.0241186254656655	0.120665766825589	738.537822189261	0.0763341396396712	0.0490081736600256	1.5575797655552	0.119332898392885	0.771359560716435	0.345732685627226	0.348015765649245
CENPO	0.271212578164607	0.183346932028454	0.139078422959425	3.74684985192664	0.393420759844227	0.347513634635387	1.13210165194527	0.257591700461322	0.866149407514611	1.17029269807058	1.13580773279437
ADCY3	-0.404930868850281	0.467539978322588	0.386441783247291	8.91541843862989	-0.638120790014182	0.678799730244545	-0.940072250447554	0.347180501604123	0.896004003168177	-1.21450870949524	-1.42702555935352
DNAJC27	-0.307511766345781	0.160610830782776	0.0555385531540215	20.9281055522546	-0.443006241307878	0.267805340843308	-1.65420988212136	0.0980848756761543	0.747530195535106	-0.870905271789494	-0.942269456920649
DNAJC27-AS1	-0.158171796238884	0.5439848893421	0.77123101325466	3.94493682065541	-8.60321090541952e-05	0.774333972904871	-0.000111104655180568	0.99991135131118	0.99998053470918	-0.344173596005134	0.158152196531572
POMC	0.433104929159756	0.239484759917637	0.0705308330053452	3.65091129543538	0.565205929679572	0.459944889817085	1.22885576553388	0.219125888861678	0.8488631728604	1.74129742825303	1.56260271008999
DNMT3A	-0.108974944290836	0.0422500161066704	0.00990043105808312	336.144738859739	-0.103614578827931	0.0802385416344613	-1.29133178042995	0.196588655059283	0.845165559981687	-0.170653136269126	-0.0990612974428065
ENSG00000289567	-0.246549254946655	0.251107733753798	0.326175465239211	3.26663551807121	-0.306087982058857	0.473196051538887	-0.646852358686054	0.517727501885768	0.942915293100659	-0.655886574743416	-0.602100247881523
ARNILA	-0.585942679540037	0.184564011533752	0.00149971009860272	6.45015034482224	-0.870494998260822	0.32735483282011	-2.65917869842228	0.00783314039500051	0.457525167929848	-1.85294900322992	-2.004352141315
DTNB	0.0284820605187524	0.0561207197921275	0.611794096600869	525.599222342993	0.0742645369453313	0.088121257405986	0.842753940779408	0.399366072578833	0.913392782489383	0.314166556943799	0.342873901332387
DTNB-AS1	0.32406506549571	0.248943575179486	0.192998061004715	3.64749046682368	0.482043135178809	0.485457859235885	0.992965972242264	0.320726537467478	0.888783436861806	1.3567068188271	1.3559873018751
ASXL2	0.0116824664139187	0.0316731445200625	0.712243603791264	298.532453505387	0.0480938804264254	0.0645328524110506	0.745261965488292	0.4561133693213	0.924314775200944	0.254913308473198	0.277853709161528
KIF3C	-0.325052643416948	0.200485111544132	0.10494675875273	45.066559776719	-0.443864575311346	0.306912603899014	-1.44622465702776	0.14811420002579	0.802437415752782	-0.932773072940179	-0.944401961384645
RAB10	-0.010043877121497	0.0285848538818993	0.725310339427961	576.871541653045	0.0278096153253021	0.0573983991953123	0.484501583932209	0.628029940510141	0.960643649557546	0.178283098015243	0.227458075640951
HADHA	-0.017017904373443	0.0379668328986412	0.653986627152197	113.079738104831	-0.0075508686548999	0.0751171587278348	-0.100521222884085	0.919930534745349	0.996509850107019	0.153685255530382	0.139606039449716
HADHB	-0.0215534428988369	0.0540229137677645	0.68991638704916	143.831573942148	0.00185711100158741	0.0945713548328141	0.0196371407057715	0.984332835540619	0.999493536392095	0.13768811955697	0.162979875897511
ENSG00000286707	-0.156683803080182	0.162230077976229	0.334138117696417	7.27124024983544	-0.164010952554261	0.299977850497945	-0.546743542171573	0.584554935436001	0.952648261510516	-0.338925348469809	-0.24911423261744
ADGRF3	0.227736866850434	0.347778720300087	0.512575495934436	4.90936333360738	0.314795247400113	0.553020214364166	0.569229187692621	0.569200615296398	0.950363968780066	1.01695106916815	0.940465062466047
SELENOI	0.0367882510566114	0.0475415082629252	0.439041210472639	79.3899420329763	0.096650266884634	0.0917711501814093	1.05316612784715	0.292264859648052	0.875338411904181	0.343463024984197	0.398490559687401
SLC35F6	-0.216895952697074	0.20875396093947	0.298803427881423	17.7305564178961	-0.27399357219513	0.341229661342002	-0.802959423625591	0.421998187752083	0.91717129747017	-0.551297471268429	-0.522362672500396
CENPA	-0.378886925557153	0.162103545580537	0.0194228506129461	8.19029553526729	-0.501801854103518	0.333325876145805	-1.50543924133876	0.132211186656392	0.78818627681478	-1.12265004710899	-1.08834535073761
MAPRE3	-1.27753978102033	0.572418152486237	0.025626226653453	3.60611088044126	-1.7847349119852	0.891018423431001	-2.00302806883926	0.0451742757794948	0.636811238826881	-4.29225644362628	-4.27575312193945
TMEM214	0.159607743674799	0.0932766814169274	0.0870586688641423	24.1193317297979	0.238374541059799	0.170238755813552	1.40023662602933	0.161442471372487	0.81440670290791	0.776655271637626	0.750600165171994
AGBL5	-0.00761513072768753	0.14390228157728	0.957796634664441	13.3378123566015	0.00945672848206047	0.2544796757283	0.0371610363577999	0.970356605621448	0.999113451002955	0.186849442692765	0.181860892071041
OST4	0.174295737795315	0.0899730554628825	0.0527209888823255	19.8068573520572	0.266727838103982	0.174412849647884	1.52929006459369	0.126192551557809	0.783590971162544	0.828460771206645	0.821043060678203
EMILIN1	0.085481544176057	0.220979582031031	0.698882024359721	10.3760885085824	0.140597672023865	0.357703761346852	0.393056174456976	0.694277992098751	0.971808391264283	0.515207400357418	0.50767653771203
PREB	0.100015216326572	0.0885965750994167	0.258946960500005	18.4051089980951	0.187024450821166	0.163965036965433	1.14063616416342	0.254021361323871	0.86592814868203	0.566468596416728	0.623022443424932
SLC5A6	0.0526062826416188	0.0960366228488702	0.583847682596209	15.6838869626528	0.123703073385845	0.176674124730717	0.700176517497345	0.483817074691269	0.933551078332264	0.399254239341725	0.46570242639006
ATRAID	-0.188300349960299	0.141217035497646	0.182396961193913	13.0458580568604	-0.317184194186159	0.252078462547435	-1.25827566139837	0.208292080087104	0.84555679646271	-0.450438941975678	-0.629668446041344
CAD	-0.0246236827142991	0.0838657753029043	0.769057278280409	30.2718673222709	-0.0243427722477393	0.169901819388275	-0.143275524272692	0.88607258518625	0.993452834941616	0.12685918633902	0.097887070812753
UCN	-0.321839324936051	0.381972022765816	0.399467279469478	5.93490742856467	-0.456823423501924	0.592187734378337	-0.771416557591293	0.440460063967376	0.922098693901241	-0.921439492070571	-0.976597821624363
MPV17	-0.137603186228467	0.0600636203151448	0.0219658864878375	50.0590671512754	-0.162354778117318	0.116666195222793	-1.39161800731802	0.164038102967266	0.815284160706821	-0.271626786121704	-0.244999518105761
GTF3C2	-0.110819243141109	0.0511313452817115	0.030208591026974	78.7869712097291	-0.118001404556584	0.0991278853861548	-1.19039566007998	0.233890918021896	0.853708856218337	-0.177158096885872	-0.134804924009069
GTF3C2-AS2	-0.0841053494778179	0.114252192683526	0.461646884911281	11.9709739594531	-0.0931881333245767	0.219279117323867	-0.424974956401988	0.670854931213219	0.967251695698942	-0.0829364764722721	-0.0731571138852654
EIF2B4	0.0964813281986794	0.0746610522874923	0.196267876207285	27.3354503488386	0.183170301254678	0.143938934655929	1.2725556270965	0.203175772858065	0.84555679646271	0.554004345792419	0.61344692722467
SNX17	-0.29549054960117	0.186515451023129	0.11313263603051	14.8672874334478	-0.428327153371742	0.31565527992708	-1.35694594898172	0.174798385419241	0.829421750156325	-0.828505667475097	-0.905799713878055
ZNF513	-0.0290161053565428	0.172786423815664	0.86663797893997	11.4500293548323	-0.0214929168181863	0.301085283525451	-0.0713848135203511	0.943091495828632	0.996509850107019	0.111366829286544	0.104967449081248
PPM1G	-0.0207488236090582	0.0563926812799666	0.712921934231271	54.1815918533435	0.000721613337438374	0.0990507339099161	0.00728529016346978	0.994187230876869	0.99998053470918	0.140526063521806	0.160158766832891
NRBP1	-0.12139974115902	0.0610939718119327	0.0469114798862767	56.8575709806097	-0.164151224000547	0.119015960220464	-1.37923706783926	0.167821672707774	0.820660725360656	-0.214476193625936	-0.249462732716663
KRTCAP3	0.264482866129998	0.17878694263104	0.139055159416396	6.0200772979386	0.405867113849817	0.338334965548807	1.19960144583776	0.230294164780824	0.852539698816974	1.14655657106454	1.16673031697507
ZNF512	0.0589917288850777	0.0380719965741068	0.121266807023619	109.554704334474	0.130031002247218	0.0798859963524432	1.62770708490063	0.103587010111459	0.752626750941143	0.421776118769186	0.481423971255119
GPN1	0.087020291786596	0.135211819026936	0.519844612104888	12.1771367999041	0.205713312039746	0.259403716675205	0.793023764949815	0.427763976917663	0.919587378183748	0.520634662107425	0.669454345009396
SUPT7L	0.157492892388268	0.0668582620178898	0.0184916497029789	34.6695920602645	0.282773985424463	0.13444422691603	2.10328098060376	0.0354412150103322	0.620943643390993	0.769196055184109	0.860909220765777
SLC4A1AP	0.0441032660365597	0.0622245366511445	0.478463415204767	38.7060235196258	0.100058491485657	0.133534881166648	0.749306028593282	0.453672775043872	0.924058957289763	0.369263553108167	0.406958189009572
RBKS	-0.103401557041027	0.0971085700396221	0.286964806049028	30.5337235277917	-0.112102198311956	0.190363955025626	-0.588883532582967	0.555939405162883	0.947430376866033	-0.150995441120359	-0.120148527315153
BABAM2	0.0500460435495561	0.0196757677076213	0.0109736428081168	659.806805974655	0.0816077957145813	0.0461530450158583	1.76819959953977	0.0770275411347011	0.711444517253734	0.390224111463666	0.361118002163104
ENSG00000223522	0.261670607017258	0.182634616713647	0.151927948870672	4.87495774288525	0.429535151172455	0.354197187866353	1.21270062520804	0.225244300724387	0.851191711097939	1.13663755237092	1.2255328286321
FOSL2	0.250585966999545	0.223071500455451	0.261291546436095	19.5300376105008	0.400708405618187	0.357297329690603	1.12149846170184	0.262075745945447	0.868013617576464	1.09754131438576	1.1539136648467
ENSG00000270640	0.923443941767942	0.216098814595331	1.92645526048824e-05	4.65112870799918	0.999240578873359	0.581791668175942	1.71752301301636	0.0858836533425248	0.72247432464875	3.47075465011188	2.64094846266995
ENSG00000230730	0.366116033918248	0.202382845951653	0.0704468078641897	3.67930155642277	0.637012754932721	0.395969106811442	1.6087435710889	0.107672424242685	0.756275591309256	1.50502328795258	1.74100456155925
PPP1CB-DT	-0.178948663247597	0.211757018152841	0.398073971933904	10.5014570675573	-0.233845794612217	0.348098914433615	-0.671779729599855	0.501723935098963	0.938371944026343	-0.417454941710603	-0.422616752416652
PPP1CB	0.0925781636285129	0.0542072552547282	0.0876631422066031	203.938419099811	0.159245829987852	0.097185535980774	1.63857541537205	0.101301715886119	0.749923895038915	0.540237633415054	0.554007313310842
SPDYA	0.0169008802913487	0.23978578070714	0.943809034731712	8.02913169722939	0.0978606775558113	0.427350509724111	0.228993941341004	0.81887362513379	0.9893551452814	0.273318989715986	0.40149778781669
TRMT61B	0.0834953071082019	0.0794979359194622	0.293588154793447	34.6951543312233	0.167914646516936	0.152706055367106	1.09959389700211	0.27150910225908	0.869218491845411	0.508201814521908	0.575544721675349
WDR43	-0.012739567577407	0.0429969894100337	0.767008807104868	138.367646162705	0.0058044455308337	0.0833431362749845	0.0696451536414752	0.944476096760986	0.996658817702023	0.16877522446859	0.172786907275147
YPEL5	-0.0398530376461442	0.0501825165867095	0.427101244491318	59.9956652969422	-0.0253191726992676	0.0969099622337162	-0.261264911425781	0.793888223682542	0.985580019195252	0.0731442723838107	0.0954612338854973
LCLAT1	-0.0579100440629344	0.0883246884486836	0.512049622958314	65.2809044354543	-0.0821163886516062	0.151388530836956	-0.542421464807296	0.587528196067464	0.952666639593947	0.00945604984863288	-0.0456497043641028
ENSG00000273165	0.251494127654388	0.173745211157715	0.147760263620984	4.34986593186839	0.366494997523374	0.339397090620331	1.07984130580941	0.280212853866973	0.869218491845411	1.10074445540196	1.06891150345507
MEMO1	0.0898404935268857	0.0618911085842899	0.146615734354438	60.7177227910956	0.162879384136871	0.1171566833648	1.39026967526642	0.164447002679479	0.815284160706821	0.530581694959042	0.563034766972989
DPY30	-0.011613061300944	0.0858810991593456	0.892435917818271	29.6727930653449	0.00252695006312819	0.154515631215361	0.0163540092562297	0.98695197013362	0.9997633988499	0.172748484529899	0.164644070468765
SPAST	-0.0178050331667083	0.0556280967127722	0.748913246646952	121.668404127355	0.0429254225150435	0.106830145570371	0.401810016132271	0.687823850205002	0.970795272938101	0.150909001671231	0.265012834253316
SLC30A6-DT	-0.239546543724472	0.270889638510521	0.376536606476686	2.51905576434371	-0.420606463963843	0.457915540819367	-0.918524108640721	0.358344543190565	0.899428517979604	-0.63118756205141	-0.886617898220107
SLC30A6	0.00512301728974971	0.0590262142180975	0.930836656751873	69.4731286669156	0.03944371943037	0.110593748954752	0.356654149110252	0.721350734656563	0.976293743854146	0.231777709698652	0.25636264989574
NLRC4	0.0887444580971073	0.119084981647366	0.45613899772407	53.8333124312343	0.147153471709601	0.195863304056822	0.751307001677614	0.452467916407894	0.923615606377878	0.52671590753299	0.523964220640134
ENSG00000289727	0.110214379324326	0.11364326819858	0.332132427430539	13.6561024145501	0.217253343912953	0.233549869715487	0.930222500991389	0.352255894053223	0.896937553385948	0.602441700024284	0.69812519969398
YIPF4	-0.0698003967858186	0.0467572686048272	0.135483128629699	135.862550053038	-0.0655402163060823	0.08409121819116	-0.779394301995879	0.435747479319147	0.921677841433814	-0.0324819886477512	-0.00446671338393249
ENSG00000272754	0.071400559135386	0.226842050016206	0.752944702978064	3.68861429777159	0.130443222555778	0.42727943625394	0.305287854944306	0.760146925056386	0.980303700571753	0.465542860838238	0.48244811994852
BIRC6	0.039379525811434	0.0243036797342082	0.105165432406186	748.032432336678	0.0802360396635299	0.0472822332600169	1.69695960049712	0.0897042986855435	0.734366192153958	0.352602617640124	0.357709916393973
ENSG00000276334	0.0173592251482211	0.191279835501865	0.92768883052633	8.3755435865927	0.0298294932337898	0.341489785383734	0.0873510556114299	0.930392472565288	0.996509850107019	0.274935601493628	0.232476400254881
ENSG00000276517	0.0871357051611026	0.124657942586651	0.484553016984663	12.2900355113439	0.165269284418574	0.243891630165882	0.677634096365531	0.498003721823972	0.937974530558915	0.521041732499352	0.568972400806259
TTC27	0.156229941317032	0.0416040805887811	0.0001732314090288	156.818949131796	0.24390413274495	0.0794099784107714	3.07145446486945	0.00213018652326551	0.289766920576328	0.76474154555946	0.764338265847274
LINC00486	-0.0344202540184926	0.0864694069128361	0.690583896473755	216.692680361371	-0.023149374044862	0.142706113035951	-0.162217115667849	0.871134881955981	0.992605222895582	0.0923060495176779	0.100852031987166
RASGRP3	-0.110380625317765	0.176897129147835	0.532639403050653	119.298059522288	-0.135319850262673	0.269212554497731	-0.502650593376444	0.615209951785684	0.959097728958439	-0.175611063623755	-0.17783207035127
FAM98A	-0.0289212205548894	0.116263605643923	0.803549853838872	32.046813147045	-0.0326852377815673	0.19819340390025	-0.164915870752276	0.869010200389686	0.992605222895582	0.111701494082215	0.0771604714706079
LINC01320	-0.470332828564166	0.39034908682648	0.228240708022903	3.85049849972833	-0.621310520956138	0.651345064369743	-0.953888430178455	0.34014012056576	0.895040946988852	-1.44518562616408	-1.38526096228244
CRIM1	0.0267173684766397	0.435402100277002	0.951070503736545	18.2269361210005	0.0790243469190139	0.623597540192071	0.126723314037887	0.899159392664532	0.99526856808935	0.307942374657436	0.354699502992859
FEZ2	-0.00562195059093544	0.0236730328612594	0.812281852838413	331.858578705967	0.0192718865004781	0.0546970354350593	0.352338775715902	0.72458421141075	0.976764607831393	0.193879517178651	0.206246350650723
STRN	-0.0521599689903283	0.0537972822572131	0.33226330087166	143.90621584661	-0.0372202522097356	0.0945812579502986	-0.393526719947988	0.693930492955612	0.971808391264283	0.0297369343078417	0.0658933674373519
HEATR5B	-0.0628332524668682	0.0734658827644919	0.392401036855082	434.871970895471	-0.0638745163432382	0.117019801005369	-0.545843658889041	0.585173409553369	0.952648261510516	-0.00790842271007639	-0.00032833299577236
GPATCH11	0.025310047853154	0.0638999251570588	0.692039483706374	73.7896025917099	0.0631199764731676	0.112527818675138	0.560927752944291	0.57484678967747	0.952648261510516	0.302978664340339	0.315185583194996
EIF2AK2	-0.310191107607426	0.14690341299387	0.0347266979802752	226.389690325625	-0.425436623667916	0.226636908707912	-1.87717272571969	0.06049442437133	0.673420571300292	-0.880355480676868	-0.898618281624622
CEBPZOS	-0.0208591526629003	0.0888028906192019	0.814291998873911	65.4101626913897	0.00767241343367464	0.14922856839853	0.0514138379534988	0.958995758264708	0.997963117666982	0.140136925855738	0.177427816146653
CEBPZ	-0.0632361499622001	0.0694163378144964	0.362311570142171	56.7082855285873	-0.094260143371417	0.124011633159511	-0.760091137983598	0.44720010950508	0.922109867517531	-0.00932946807879861	-0.0758204899149913
ENSG00000272054	-0.0276774311018457	0.212133765424044	0.896193324535312	3.69574117834425	0.00979641005642306	0.437203424593534	0.0224069838097237	0.982123309476956	0.999493536392095	0.116088419447579	0.182704820507686
NDUFAF7	0.00570780794826528	0.0633691492870419	0.928229724469095	36.4995443786202	0.0147478077750759	0.128950877166242	0.114367642153091	0.908946363478218	0.995893406991523	0.233840303948018	0.19500641603505
PRKD3	-0.0558641144781344	0.0851136393289282	0.511600636560904	299.936835778913	-0.0623528990728218	0.136954452364351	-0.455282015271319	0.648906363192052	0.961769022317916	0.0166721750290996	0.00345207836920448
QPCT	-0.095418596531284	0.193744656630015	0.622368281593929	4.91022303631313	-0.211334662678744	0.393223354005752	-0.537441788555755	0.590962484368402	0.953606095134468	-0.122839026169913	-0.366688536659414
ENSG00000290100	0.0700653744167506	0.189001855892776	0.710851584808395	5.55847605892588	0.0994662809319142	0.360488109342547	0.275921114605747	0.782608656097603	0.984710891463467	0.460833578495238	0.40548686008123
CDC42EP3	-0.0678335252353084	0.134395977903043	0.613749306110722	42.321542884052	-0.067898833327566	0.221042917252497	-0.307174887897473	0.758710258676303	0.980303700571753	-0.0255447062369456	-0.0103266249181938
RMDN2	-0.0577083269427948	0.059167958032912	0.32939623829897	62.0880352568135	-0.0466839417860093	0.102478929079521	-0.455546737317909	0.648715951617217	0.961721891957055	0.0101675190999623	0.0423811214052299
RMDN2-AS1	0.561424124701548	0.199422197234376	0.00487387058408527	5.06611963113668	0.900070071342875	0.351199624640743	2.56284462793374	0.0103818496398286	0.48246893427202	2.19388748069946	2.39456238318221
CYP1B1-AS1	-0.289797384079667	0.16287577759097	0.0751981234915814	14.9259932109895	-0.446902492429177	0.267036311276828	-1.67356450623633	0.0942162190718484	0.742402019669743	-0.808425506661403	-0.951949573140497
ATL2	0.048122808375845	0.0429282330121611	0.26228529259032	139.434784043886	0.0958168616202782	0.0862132027094175	1.11139429471412	0.26639866702609	0.869218491845411	0.383440737359258	0.39641998990993
HNRNPLL	-0.0791864776029252	0.0859609296438005	0.356950455971786	80.1212014938546	-0.0915963728474142	0.147076093399867	-0.622782198860723	0.533427657725446	0.943831924620134	-0.0655872991302905	-0.0692024338778946
GALM	-0.0888748195145477	0.06505390349663	0.171884993037212	92.7733851129551	-0.0696316838381007	0.117829571683324	-0.590952532911186	0.554552225806016	0.947415608441858	-0.0997587039258583	-0.0146318387792576
SRSF7	0.182553699140084	0.0686961039334097	0.00787436614721473	186.428889210416	0.286807501678863	0.112530258692008	2.5487144969945	0.0108120774350354	0.48442807812191	0.85758713178231	0.870930367992094
GEMIN6	0.135939004052938	0.151964624062115	0.371031034780177	7.94153498080083	0.171418666746402	0.282720796541861	0.606317854374823	0.544303704779309	0.944284457533802	0.693174105304173	0.58425035229359
DHX57	0.104155772642544	0.0681943017312826	0.126676896604866	73.5557130402201	0.158473248491936	0.117515940284879	1.34852555413137	0.177489406791441	0.829680847228302	0.581072604743705	0.55208785831758
SOS1	0.014005720915335	0.0206092501474944	0.496767772444436	464.930616089506	0.0475416097301558	0.0515758805593973	0.921779894293895	0.35664339685071	0.898898372880012	0.263107576464069	0.276481609582144
CDKL4	-0.0202215471322977	0.380558045256217	0.957623098303326	2.45514779254445	0.0711203103053848	0.687425501272842	0.103458935075434	0.91759873960925	0.996509850107019	0.142385801554477	0.335062166834616
MAP4K3	-0.0309776348064518	0.040484261818363	0.444166024092175	373.112169170545	-0.00640306369580902	0.0758976109613227	-0.0843644959927923	0.932766634712959	0.996509850107019	0.104448388808008	0.142457725610544
MAP4K3-DT	-0.161342167472044	0.0837056594777403	0.0539180786299121	93.2504286033493	-0.191127710334005	0.144569753814597	-1.32204493188192	0.186153189352061	0.838174289491679	-0.355355699170853	-0.316484984307062
ENSG00000289003	0.0205215127341872	0.201551022122475	0.918901174342882	3.979150880293	0.0813419100118372	0.420019849754109	0.193662061589367	0.84644049984859	0.99184516188282	0.28608919311599	0.360457417302521
THUMPD2	0.0787414742673609	0.0550324295994333	0.152481948402309	112.956942806054	0.133688391804226	0.0954987705499749	1.39989647023012	0.161544323214496	0.81440670290791	0.491434740463553	0.490510643256204
SLC8A1-AS1	0.243296643867082	0.0979889175012881	0.0130317812582181	74.1858847933622	0.375835580457942	0.177901696593526	2.11260256453125	0.0346347990425634	0.618892626288371	1.07183140305963	1.09211789481766
SLC8A1	0.0164627780563791	0.0440262342113789	0.708455579883494	2990.61812234002	0.0386703038790875	0.0816670584706912	0.4735116533304	0.635848189014	0.960671772087987	0.271773774967213	0.254441122717543
ENSG00000289013	-0.016003183404865	0.075971469070188	0.833162514978755	50.9274538608915	-0.000161062193526106	0.14230059029121	-0.00113184487286034	0.99909691864354	0.99998053470918	0.157264241623991	0.157965786591591
ENSG00000288992	0.151442955536434	0.132763020819226	0.25399422942671	7.74162202275924	0.200740604712962	0.257487493919668	0.779613027635392	0.435618685371576	0.921677841433814	0.747857538951147	0.65709980641525
ENSG00000287255	0.105609136215218	0.235689430674384	0.654091125385498	22.5927521687602	0.20505534384112	0.363371729148972	0.564312871343529	0.572541223222967	0.952034688936391	0.586198711502737	0.667819643232383
LINC02898	-0.219240008150791	0.422473814099903	0.603800194101115	10.323787171777	-0.262006710912485	0.651429895406222	-0.402202466850407	0.687535026898969	0.970795272938101	-0.55956510555538	-0.492581683874453
PKDCC	-0.186131721144686	0.267243026478665	0.486122894644825	31.214858919193	-0.253353476120729	0.398952772670095	-0.635046284864986	0.525398228447955	0.943362817899023	-0.442790048719674	-0.471082987857674
EML4-AS1	-0.0970882993174979	0.133143850519874	0.465880233784037	13.4102740408232	-0.0415609777747772	0.252887508687199	-0.164345712409958	0.869458997583345	0.992605222895582	-0.128728175243766	0.055108968116071
EML4	-0.0168764433396104	0.0501661609312629	0.73656103111977	567.836107198554	0.00505240785231316	0.0906936999793918	0.0557084764814007	0.955574046735476	0.997605734391563	0.154184197691382	0.17091849276511
COX7A2L	-0.195251251503834	0.0831432172719712	0.0188556495535919	31.083048394148	-0.240400640124686	0.15851196586997	-1.516608786001	0.129365485809399	0.785981426414902	-0.474955218600198	-0.438902064730586
MTA3	-0.0393117888980929	0.0644583649468111	0.541942111007659	128.211375629396	-0.036793749860675	0.112141705100727	-0.328100503087826	0.74283567362181	0.979010203279123	0.0750532915156154	0.0669529994216395
OXER1	0.220505705699026	0.177982384603731	0.215375605302372	6.02459215079273	0.356955964527671	0.329358608279808	1.08379120980623	0.27845738352126	0.869218491845411	0.991446298888487	1.0452120690119
HAAO	-0.146451280511881	0.0942791092040702	0.120332383518073	45.4570771142636	-0.171971573264003	0.171018857901367	-1.00557082051843	0.314622066199541	0.882305748479695	-0.302834583512215	-0.268892150224237
ENSG00000288886	0.0776781580983955	0.134642707577971	0.563993061535313	8.03863822997165	0.0826762395384498	0.264050439364533	0.313107752206054	0.754198799611021	0.980204159206505	0.487684355973943	0.363772518021409
ENSG00000289082	0.0694415065645084	0.168179852784207	0.679679683510034	8.8174158941993	0.135318016618335	0.289118081878018	0.468037196910524	0.639757989642071	0.961254958424762	0.458633156471287	0.494559396045543
LINC01819	-0.203110064963079	0.473979179238897	0.668271796983647	9.71067735000682	-0.310308167808669	0.697973980977555	-0.444584148214326	0.656620305156008	0.962709465699769	-0.502673758921998	-0.612585169734793
LINC02580	-0.0466793561614701	0.0953592621550247	0.624480351887838	25.0355879036889	0.00679822051467489	0.193231774943796	0.0351816905716063	0.971934861999783	0.999277763760166	0.0490674081093524	0.175255910694197
ENSG00000286796	0.254809170084846	0.157369626752069	0.105409335615807	10.5178727764879	0.362516114991366	0.279832615794854	1.29547484649583	0.195156473035084	0.845165559981687	1.11243682318161	1.05902609203372
ZFP36L2	0.100103665148974	0.100447897050561	0.318971802282825	913.810492154932	0.175668645691928	0.155509825182491	1.12963052646854	0.25863194245041	0.866415114525544	0.566780561099804	0.594809294426378
ENSG00000234936	0.0478963494055989	0.24799703480488	0.846855004422078	2.16960743243159	0.0931700476105899	0.486652094881197	0.191451035741118	0.848172238719767	0.991935792977505	0.382642002011924	0.389844061811751
THADA	0.0539516527006451	0.0348463697035484	0.121556862981302	422.526186728158	0.105750933220625	0.0665293633614281	1.58953773007148	0.111939042869452	0.765387795809525	0.40399944603511	0.421100885630945
PLEKHH2	-0.704956201946851	0.661619081133759	0.286648993448546	6.73764602678028	-1.0529420499308	0.852499809251625	-1.23512291557594	0.216784762090314	0.847781922634349	-2.27271734825818	-2.45763623650072
DYNC2LI1	-0.573490053280563	0.270163785601162	0.0337748447628856	15.1646608045521	-0.835132015790769	0.425360900065575	-1.96334927743011	0.0496056032643793	0.647798841590762	-1.80902778982085	-1.91649389770248
LRPPRC	0.112620750345585	0.0432730671024855	0.00925306423151147	158.935534663224	0.188645219566224	0.0814354448081042	2.31650014328221	0.0205309766230287	0.570210668710448	0.610929125324287	0.62704919358277
PPM1B	-0.0862380845338373	0.0661603867873157	0.192414325301225	188.823578351109	-0.0947561543215695	0.111216605616607	-0.851996460386671	0.394216056628896	0.913392782489383	-0.0904587701305408	-0.0770528138834202
ENSG00000289272	-0.238229140628875	0.386117826911518	0.537244221270747	3.37330600492715	-0.316594903015841	0.638257373199106	-0.496030153837453	0.619873136526386	0.959727227784921	-0.626540996636063	-0.62820437023144
PREPL	-0.000540220616597345	0.234626421352247	0.998162895269504	15.0818481246931	0.0661631448696869	0.371864968266501	0.177922500143306	0.858783840212794	0.992443224663542	0.211803105507688	0.322746241591435
CAMKMT	0.101266345776519	0.0462533634748973	0.0285689858045747	404.435616891917	0.153725651605912	0.0767782993606915	2.0022018315844	0.0452630287926965	0.636811238826881	0.570881410423065	0.540292599698217
SRBD1	0.0647629739750359	0.041706935940688	0.120468379531917	239.00332908654	0.124884331113622	0.0775612454690521	1.61013828953343	0.107367669733627	0.755975290994164	0.442131671240637	0.468637224927036
PRKCE	-0.148140213743695	0.149962908448191	0.323228223865206	439.278579855843	-0.172075351484769	0.22572614818134	-0.762319088289811	0.445869584019897	0.922098693901241	-0.308791559604044	-0.269149984025714
EPAS1	0.0738460244552765	0.424286578106809	0.861828120689647	4.59419124102081	0.193556204643355	0.657330998816383	0.294457746541514	0.768408146258015	0.981943900198782	0.474168174242924	0.63925038514373
ATP6V1E2	-0.137589764683146	0.13700746845707	0.31525807634024	12.0026969878144	-0.216487934456791	0.262674662495316	-0.824167555409542	0.409844359316012	0.914907259415167	-0.271579447468474	-0.379491682085866
RHOQ	0.0300151057140997	0.0429244753947391	0.484393387592285	337.732910912282	0.0878402525343111	0.0837483086271671	1.04886001847943	0.294242549230345	0.875807150349946	0.319573705908811	0.376602349673556
RHOQ-AS1	0.159726574636387	0.0889572994680628	0.0725673743820182	62.2153074388674	0.265820730844885	0.182069435380425	1.45999645843612	0.144291047273208	0.800956883036002	0.777074396078908	0.818789380558889
PIGF	0.0356805232180182	0.0446331045437041	0.42404786818675	88.3535006875767	0.0885154416482789	0.0910851217749866	0.971788146333539	0.331155954119052	0.893439434473213	0.339555997680538	0.378279836285714
CRIPT	-0.177412471039427	0.17214974765685	0.30274222265337	22.2180448172753	-0.261483259908374	0.273186136790968	-0.957161527228052	0.338485732382452	0.895040946988852	-0.412036693029042	-0.49128118593491
LINC01118	0.058295575697231	0.134588656600057	0.664913901580834	20.4056860878627	0.0729328638024797	0.24462341715289	0.298143426542425	0.765593698249586	0.980939029062297	0.41932074171926	0.33956540031735
SOCS5	-0.16351597743774	0.160648537544288	0.30874965009734	10.7166312367004	-0.258653011851836	0.30443351751965	-0.849620678955434	0.39553601127679	0.913392782489383	-0.3630228666763	-0.484249521582342
MCFD2	0.00167733469261212	0.081277818543266	0.983535182305666	44.0100374549401	0.0556697410041167	0.144159630579972	0.386167339498239	0.699372740524158	0.972890803928457	0.219624565652138	0.296675702039898
TTC7A	-0.0334927332436111	0.11890352269291	0.778188962585505	847.08782189805	-0.00693765126029322	0.181564679597185	-0.0382103571888812	0.96951996308512	0.999065594526396	0.0955774749219312	0.141129559228863
ENSG00000233845	0.357279410242761	0.232777216137683	0.124819305523934	2.36245461019613	0.56480119245608	0.468869290181736	1.2046026563974	0.228356730745118	0.852539698816974	1.47385594813368	1.56159715289156
STPG4	0.0743676322893012	0.100937460505291	0.461262594309008	40.363725604264	0.150693745198071	0.170261432963419	0.88507269423985	0.376117425505104	0.905911440576644	0.476007918608223	0.532759921366687
ENSG00000225187	-0.277633806923894	0.271681696095643	0.306824257164196	4.29304553545072	-0.314570204972565	0.47241617319196	-0.665875181298552	0.505490885320926	0.93937955729655	-0.765523788024343	-0.623174070140698
CALM2	-0.0550195676033575	0.121796474743241	0.651460864613334	256.509311963856	-0.0565526320026294	0.192576566495281	-0.293663102587382	0.76901535159441	0.981943900198782	0.0196509461532081	0.0178626637235981
MSH2	-0.293875136599393	0.163265326079367	0.0718630080813802	28.3184283831425	-0.427436994432196	0.275719139987332	-1.550262322927	0.121078566578685	0.775666287757853	-0.822808001961299	-0.903588141338019
MSH6	-0.0629460667131776	0.0768027405137808	0.412455009858473	37.9863589453247	-0.0324099555544571	0.147466295445806	-0.219778732872338	0.826043483398941	0.989979204804648	-0.00830632580975142	0.0778444017073213
FBXO11	-0.00766342855927475	0.0173113943285034	0.657996353253024	725.125800739001	0.0376300542391791	0.0411373951012964	0.914740812988259	0.360327713069399	0.899428517979604	0.18667909313564	0.251856654443175
ENSG00000233230	-0.398247316823587	0.180872295058727	0.027678385142514	5.27015928430502	-0.633177263962804	0.34469980298594	-1.83689476604845	0.0662254321153172	0.693554705986853	-1.19093539180479	-1.41474352074169
ENSG00000230773	0.0027589507525069	0.233511824200058	0.990573184024497	9.81284614303798	0.0544745271436209	0.39790580678659	0.136903071567481	0.891107410939137	0.994360435328179	0.223439495033574	0.293706229919909
FOXN2	0.0250959314678339	0.0797826717085186	0.753100567474345	208.326875859831	0.0664765043816738	0.127267461642039	0.522337002121173	0.601435710417477	0.955452630722274	0.302223462083557	0.323524773672708
PPP1R21	-0.108602453335726	0.0498452897024598	0.0293472206044314	290.677498761199	-0.124868457461719	0.0811186958333357	-1.53933018990185	0.123723707257369	0.777937587134967	-0.169339336722636	-0.151865905999213
STON1	-0.0407206246499463	0.436081422905266	0.92560287858851	9.1330934745489	-0.0759030834292273	0.656714780335084	-0.11557998342979	0.907985427481024	0.995633715685227	0.0700842372433569	-0.0302129384089412
ENSG00000231918	-0.346827090239184	0.24249478234244	0.152646548202501	8.42108466003708	-0.298621856356392	0.428597898217997	-0.696741299007736	0.485964708115121	0.934280206296341	-1.00957294678336	-0.58355088792965
ASB3	-0.0310745190529668	0.0548169028902948	0.570796789747435	165.845691874149	-0.0114424819531297	0.0980124642851997	-0.116745171510371	0.907061993310158	0.995552892078035	0.104106671841763	0.129937445758809
CHAC2	0.238259162577175	0.298447679534548	0.424680127818833	2.64897379176266	0.410486992596278	0.553574021939078	0.741521415976875	0.458377351553721	0.924671727581499	1.05406388268537	1.17820826380013
ERLEC1	-0.0370231578517492	0.0978413183361004	0.705133445466291	45.2641488648602	-0.0348899351635063	0.173401901373505	-0.201208492451036	0.840535551275176	0.990956761885998	0.0831254403544685	0.0716829685524556
PSME4	0.00201513754213997	0.0447837583845886	0.964109650955035	294.786880741733	0.0274211207318588	0.0772592756461502	0.354923347423659	0.722647016991799	0.976639673455802	0.220816018020109	0.226492872757914
ACYP2	-0.0497297043608352	0.0428002877832813	0.24527561269707	296.461483267831	-0.0401090749231898	0.0765707425262444	-0.523817238802961	0.600405662071295	0.955022324884517	0.0383086339002287	0.0587161761490613
ENSG00000272156	-0.328002413853041	0.295120604552814	0.266388377904498	2.00649702825627	-0.528091869372107	0.563370857230566	-0.937378748996913	0.348563768242568	0.896004003168177	-0.943177102911999	-1.15366208605541
EML6	0.154721121574299	0.386548355355386	0.688962593555884	7.87598154428047	0.125822236464624	0.621826624537548	0.202342954610859	0.839648621485626	0.990956761885998	0.759419841323296	0.470967421959587
RTN4	0.0702604246172928	0.0372660802208476	0.0593796300557686	639.187836830108	0.124543602669386	0.0652238794421138	1.90947861020623	0.0562003784685665	0.656324083108398	0.461521533092525	0.467790695574352
CLHC1	0.0417409512516054	0.264479281539159	0.874596162378661	24.4926855689919	0.0882397276661316	0.39860873665888	0.221369276563662	0.82480491276111	0.989979204804648	0.360931516986032	0.377594833366874
RPS27A	0.0989599433997033	0.0901996111557179	0.272588230921989	170.589886737495	0.161881497167335	0.146787713349066	1.10282729714834	0.270102171435745	0.869218491845411	0.562746580959101	0.560555547451799
MTIF2	0.0968259125286262	0.0640951312107345	0.130875251250986	55.5234431933781	0.15186043559033	0.11521103238664	1.3181067163837	0.187467926473498	0.839942088300181	0.555219716877815	0.535658527806069
ENSG00000240401	0.00321759261147338	0.148260916509921	0.982685484364604	18.3867003185927	0.0597529889846387	0.266149499455118	0.224509116518986	0.822361174005885	0.989979204804648	0.225057154356697	0.306820406212032
CCDC88A	0.028948034959864	0.0635423675723602	0.64869878361307	531.428892804243	0.06831545215549	0.106248985018243	0.64297510365638	0.520240254616954	0.942915293100659	0.315810078755566	0.328093582925137
CFAP36	0.00867398814919339	0.570535764046899	0.987870042408773	6.13809995852668	0.0205993496583829	0.794380013058054	0.025931354414474	0.979312091244107	0.999277763760166	0.244302212215409	0.209544392087489
PPP4R3B	-0.00171255134441862	0.0355717135551111	0.961601776388026	185.050014941905	0.0262529829463203	0.0690291795582795	0.380317180565004	0.7037099837497	0.973386762757136	0.207668219660337	0.223590670314391
PPP4R3B-DT	0.0799803248986725	0.227798553784062	0.725512495863639	5.65641923812682	0.148965946493784	0.427514471455416	0.348446558982317	0.72750484166265	0.976861386090741	0.495804246287146	0.528467258563055
PNPT1	-0.200382827701938	0.0713448351524888	0.00497493614557917	77.4822512707671	-0.285809689304518	0.129651898005599	-2.20443891451689	0.0274934914678566	0.593270004089646	-0.493054617765119	-0.551719452473065
ENSG00000285755	0.203772100192504	0.182153643709105	0.263275597943985	88.5882510135802	0.322731229285543	0.278662842822467	1.15814231282766	0.246805965095234	0.86432400264494	0.932425796446605	0.960181765670733
VRK2	-0.0614416083654805	0.0478172623500714	0.198818402152618	209.730631662236	-0.0715131370538696	0.084863312935177	-0.842686133506183	0.399404004370119	0.913392782489383	-0.00300000449427874	-0.0193062514964701
ENSG00000287875	0.156661020869052	0.109356107542061	0.151978820283654	20.9770639542484	0.268973735844862	0.191962704778509	1.401177047152	0.161161136229157	0.81440670290791	0.766261990853973	0.82662292462249
FANCL	-0.53837595804995	0.180563677481588	0.00286708535462998	43.0420257000167	-0.766408423286465	0.287068271303089	-2.66977754040009	0.00759015158359368	0.454515259050407	-1.68517811842188	-1.74575224328225
PAPOLG	0.0672717741674869	0.0659447035349218	0.307669659921031	153.552741832324	0.123609736820262	0.109952740543336	1.12420787521474	0.260924849330536	0.868013617576464	0.450980370812707	0.465470534560125
REL-DT	-0.755738319870341	0.378289881598812	0.0457409867146522	2.42584164492508	-1.1969449503029	0.688855361427059	-1.7375853006693	0.082283911757935	0.718669806494479	-2.45182914300791	-2.81540701877325
REL	0.021077465256425	0.0583226693643698	0.717804900828542	388.208358172588	0.0685192668482134	0.0926667958702181	0.739415517767293	0.459654722308669	0.925551446907756	0.288050073404671	0.328599954268115
PEX13	-0.0576023731293721	0.0537664657555562	0.284014844090146	57.9560603094069	-0.0699578611667757	0.099005865694363	-0.706603196448378	0.479813101986638	0.933006002104028	0.0105412250117819	-0.0154422163323354
SANBR	-0.346658095465706	0.224723798446426	0.122928761238966	21.6029174599368	-0.472167988572298	0.356243300248471	-1.32540875363262	0.185035615224938	0.838174289491679	-1.00897689135246	-1.01472092216382
C2orf74-DT	0.0742275222062403	0.239417985518992	0.756535715750463	4.01570335011223	0.0888151800543434	0.447294038099384	0.19856106384009	0.842606113627446	0.991808281597712	0.475513741337449	0.379024527147757
C2orf74	-0.307556150741205	0.197134259653972	0.118727871151115	19.6203171484806	-0.424803984876271	0.317671272600799	-1.33724394213669	0.181143022664267	0.835541770259495	-0.871061818405669	-0.897046509981149
USP34	-0.0168309954373794	0.0227257018636383	0.458926917063957	740.557577997761	0.0028410388809116	0.0466246843356892	0.0609342223200192	0.951411594603669	0.997605734391563	0.154344495364442	0.165424414487886
USP34-DT	0.143442938427018	0.21411408062903	0.502897970994837	6.29910973764677	0.288761631418263	0.364323207781877	0.792597411447769	0.428012417360296	0.919653982743024	0.719640964277067	0.875785343299681
XPO1	0.00172960434831712	0.0593058629734038	0.976733683107947	372.754037692056	0.0319477304630238	0.10519854609135	0.303689847911792	0.761364193135814	0.980303700571753	0.219808924088278	0.237739095579653
ENSG00000289410	-0.0659905773491142	0.791494589599329	0.933553651755241	2.66083666332802	0.100458683905144	1.02183042407646	0.0983124807581838	0.921684167981287	0.996509850107019	-0.01904451055736	0.407952454782063
ENSG00000236498	0.656113562844878	0.188088730657591	0.000486067112967717	4.2452036392338	0.993754046197174	0.336908059000758	2.94962978666811	0.0031815491231384	0.340001549626057	2.52786321671049	2.6273173407797
COMMD1	-0.0367196086221121	0.0384178264417003	0.339175259893663	287.824579663578	-0.0227266737168992	0.0704633379129626	-0.322531892329194	0.747049780954898	0.979127526411116	0.0841960780028847	0.101902217966832
ENSG00000229839	0.143772362616044	0.122711786783571	0.241347104903545	10.6361480993855	0.224823893394415	0.248848613057127	0.903456485581471	0.366283672822263	0.902803850173446	0.720802864570773	0.716933997316923
B3GNT2	-0.117362295123221	0.0839315167994931	0.162019939477556	29.7999228985397	-0.111022657559609	0.15424613379625	-0.719775950470588	0.471662954544596	0.931221530091288	-0.200235861886193	-0.117466441478937
ENSG00000228541	-0.321848186909045	0.197213152914859	0.102683415749074	7.61115916760708	-0.335365853200131	0.382530309324785	-0.87670400233669	0.380647432306155	0.907614647004926	-0.921470748819064	-0.674840219329473
EHBP1	0.0305596032682892	0.0567360839590166	0.590144051861629	213.061698555937	0.0657847749086516	0.0958861726924501	0.686071547767923	0.492667991751817	0.936459251614159	0.321494183788734	0.321806193046591
ENSG00000226605	0.0454618192035778	0.324203088556084	0.888481144925215	1.97522553185441	0.0833853349802672	0.584378646175777	0.142690592009047	0.886534547172946	0.993452834941616	0.374055257470993	0.365534243863523
EHBP1-AS1	-0.21482867131355	0.230176254887498	0.350653495633202	5.72266761137211	-0.207139511628156	0.41527225902744	-0.498804114951654	0.617917388373533	0.959727227784921	-0.544006036921136	-0.356265812747312
ENSG00000286480	1.71323285134576	0.378385069377261	5.96151607418706e-06	2.26295974200068	1.70992557699102	0.599927889794962	2.85021851138713	0.00436892028933355	0.384331786672043	6.2563909105186	4.40662350858159
WDPCP	0.0500808705020545	0.070912210809642	0.480040383190623	204.274980746856	0.0659592665681282	0.12696641369047	0.519501690651276	0.60341093423575	0.956231755006592	0.390346948364188	0.322239712214259
MDH1	0.0293652898676808	0.201512621130751	0.88413902101336	16.0344027574223	0.0407584893461707	0.33681646708097	0.121010975797607	0.903682341655911	0.99526856808935	0.317281763641175	0.259629155362428
UGP2	0.084893467551207	0.0550789105616574	0.123242275294303	149.491965439438	0.13701963202667	0.0962359140303304	1.42378896077701	0.154507572255232	0.805796021567408	0.513133216293532	0.498787007254719
VPS54	0.0255410886650476	0.0292489242494132	0.382536784373748	277.850777458664	0.0653593246865948	0.0617621838947502	1.05824180048385	0.289945218733026	0.873380158683497	0.303793560137734	0.320749175039523
PELI1	0.0074956721719133	0.0557286574077899	0.89300483097892	874.845847282385	0.0274418758817205	0.0926344307568388	0.296238403555954	0.767048022506345	0.981481314474416	0.240146216008419	0.226544438290157
ENSG00000225889	-0.0191522175723035	0.0882264701103988	0.828145863636976	176.734122302839	0.0017333081067601	0.141962356424808	0.012209631837706	0.990258365303419	0.999809954108995	0.146157395660852	0.16267229140848
ENSG00000288932	-0.0030362622541367	0.109945804164379	0.977968428166499	231.856413585892	0.021369552963859	0.170424756939031	0.125389957114645	0.900214838427147	0.99526856808935	0.202999406179052	0.211457938539658
LGALSL-DT	0.061942473913771	0.375927244513284	0.869123045747207	4.57330519710751	0.0689379502915694	0.630501695617639	0.10933824725727	0.912934211505236	0.99616094741067	0.432183586191762	0.329640160421373
AFTPH	-0.0170608748173319	0.0285158425324921	0.549643374064697	315.53403213532	-0.0106954808141773	0.0657663980996931	-0.162628350087903	0.870811064002662	0.992605222895582	0.153533696012173	0.13179334714101
SERTAD2	-0.0346993379812799	0.047266584393272	0.462875694834908	194.239013396243	-0.01906520404022	0.0872416191700729	-0.218533358522993	0.827013569998648	0.990233610620839	0.0913217024383374	0.110999026899901
LINC01800	-0.00878837850179021	0.14744413236276	0.95247039272216	6.85824429562357	0.0266468966568306	0.2777843388303	0.0959265621994239	0.923578898272387	0.996509850107019	0.182711322364222	0.224569336827309
LINC02245	-0.0303649967406774	0.0532638123623652	0.568618822535962	255.875743615696	-0.00140634795779461	0.0844951561802358	-0.0166441251945229	0.986720522610801	0.999722800994583	0.106609202653113	0.154871912364863
SLC1A4	0.0338801602534082	0.0850543712011065	0.69038302766727	92.2750748214373	0.0739803082811478	0.14720285022278	0.502573884739216	0.615263894003235	0.959097728958439	0.333206001757207	0.342167743947595
LINC02576	0.032280239367647	0.100719442379324	0.748591903362877	15.3784194870298	0.0663253288060898	0.208493809473757	0.318116537721174	0.750396539459322	0.979538832126853	0.3275629779326	0.323149182599213
CEP68	-0.101611143643275	0.0741804361326339	0.170754468052002	60.9316058584803	-0.151448535487024	0.142829979248149	-1.06034136729728	0.288989326038007	0.873366849588828	-0.144680537959007	-0.217903293325484
RAB1A	0.0214304217060773	0.0321406749773752	0.504919379094834	533.496737170753	0.0751528901644182	0.0605830481769019	1.24049370947749	0.214792839465555	0.846010463457068	0.289294973494521	0.345080987615412
ACTR2	-0.0386067891965588	0.0258349420366954	0.135080688889497	451.136553719556	-0.0275582466548247	0.0475500966967876	-0.579562368307161	0.562209776504869	0.948899732754205	0.0775398707880683	0.0898983234262233
SPRED2	0.0175621563932989	0.0647703133170383	0.786279396214937	219.576678423685	0.0372448899860739	0.109564799880555	0.339934815074526	0.733905617565555	0.977220503495218	0.275651353041672	0.250899725688401
LINC02934	-0.260043435028683	0.387441434208803	0.502105057124129	9.01379942572485	-0.40422310945712	0.590387857084863	-0.684673820110457	0.493549772853686	0.936519120521535	-0.703481415447179	-0.845913957237162
MEIS1	-0.997702430470167	1.72531868000294	0.563080907337474	3.54447397925075	-1.40181900605615	1.79556745677625	-0.780710855927947	0.434972574234481	0.921633353996724	-3.30525211721027	-3.32441031665678
LINC01829	-0.240396835743107	0.399123329384038	0.546966366190051	2.39906969200409	-0.323104808746258	0.71666900329034	-0.450842449251792	0.652103104436629	0.961847420997981	-0.634186596667267	-0.644378031037391
ETAA1	-0.353666730282094	0.132315989470919	0.00751998118604303	20.580752619396	-0.4553711293766	0.24750318433401	-1.83985967938929	0.0657888409555149	0.693554705986853	-1.03369679694206	-0.972989641483793
C1D	0.121118314158092	0.0713168693365652	0.0894488403669309	38.7020865537526	0.20897191223617	0.137014239422018	1.52518390145213	0.127213234783902	0.784317544986488	0.640900579207949	0.677550237094732
DNAAF10	0.118730931729201	0.10772016645855	0.270367613287905	23.329286395509	0.202736167036011	0.190935987627801	1.06180175646726	0.288325692256939	0.873366849588828	0.632480127894025	0.662057719704121
PNO1	-0.182204515025966	0.129847551058918	0.16055162551646	22.7491119844159	-0.221636338368752	0.213980546095873	-1.03577798268376	0.300305731504089	0.878805433754461	-0.428938540254908	-0.392282733448566
PPP3R1	0.0783754535383876	0.0389483632790497	0.0441892363930849	421.999421543124	0.13784723710382	0.0746645219898136	1.84622138373331	0.0648600672798852	0.692292438352703	0.490143761820622	0.500843166645257
ENSG00000289156	0.151982447233906	0.094320009188351	0.107103688535027	47.0412887194342	0.275233883952656	0.158842038178511	1.73275215496379	0.083139730126117	0.718669806494479	0.749760360852596	0.842176070287472
ENSG00000273064	0.192450271902223	0.270310348834831	0.476489280327806	4.73867576864346	0.305830606468692	0.470707468170427	0.649725417906395	0.515869602291725	0.942915293100659	0.892492980175021	0.918192687461518
CNRIP1	0.0321834246953688	0.11727318504303	0.783753244019568	23.690350322661	0.0168130089427986	0.226733517821782	0.074153169343114	0.940888508656611	0.996509850107019	0.327221506359162	0.20013734489424
PLEK	0.0137967613762994	0.0985744945245027	0.888689389415298	166.241165044767	0.0366507698424119	0.159377764116032	0.229961626364196	0.818121588356434	0.989255863672001	0.262370562735671	0.249423652442567
FBXO48	-0.234403693341137	0.201064790279371	0.24369056886794	3.7158993046208	-0.388196723504762	0.401323761240036	-0.96729065407263	0.33339875446296	0.893439434473213	-0.613048398110349	-0.806096893661632
APLF	-0.0332486485052801	0.0955716942515347	0.727921131263043	52.4263729125975	-0.0274933718928427	0.165166764597024	-0.166458257869986	0.867796330220762	0.992605222895582	0.0964383774864787	0.0900595027794452
ARHGAP25	-0.0826153254564906	0.0558252264108646	0.138901977795995	630.903397127511	-0.0821913399284319	0.0946145804580627	-0.868696341837743	0.385013242838903	0.908802231774132	-0.0776810659539035	-0.045835918508908
ANTXR1	-0.32449862065646	0.484160093914451	0.502711181203792	14.8314627859821	-0.453680624865972	0.688187112100226	-0.659240222446797	0.509741521794486	0.940534714788214	-0.930818999045257	-0.968789634958647
GFPT1	0.0424985837506745	0.0478630768360204	0.374583779302381	101.923083042386	0.0971275324462205	0.0896395997121445	1.08353375916583	0.278571574748118	0.869218491845411	0.363603735519207	0.399676311313787
NFU1	-0.177175741340863	0.0687842425155066	0.010000305306217	38.0631199310428	-0.227320140457463	0.124970528809064	-1.81898998606922	0.0689129578567243	0.694763971347981	-0.411201732162617	-0.406403965134218
AAK1	-0.00671821502592651	0.0405152031488984	0.868298916312992	673.30189285799	0.0103205613861642	0.0755823018720505	0.136547328283748	0.891388612331	0.994360435328179	0.190012922036491	0.184007058384743
ANXA4	0.0836463756512405	0.0817318322343644	0.306107087213849	213.354654166332	0.138660070621657	0.1358704843259	1.02053121625051	0.307476592306894	0.881207763893702	0.508734642985554	0.502862626550455
ENSG00000231024	0.666868323285414	0.344806483028481	0.0531086404122841	2.86466698984547	0.964599103139094	0.584379052455919	1.65063942501919	0.0988122235398381	0.749833750133339	2.56579594821865	2.55488278037815
SMANTIS	-0.135828365482829	0.207251298574094	0.512223095755196	3.75785376211948	-0.125575576254581	0.402051639073595	-0.312336933991691	0.754784473751013	0.980204159206505	-0.265366879246823	-0.153622720917718
GMCL1	-0.35506810038422	0.110487212715984	0.00131055731534962	37.4470516017523	-0.469300347563366	0.190275095189953	-2.46643075960551	0.0136467109671089	0.510728967428364	-1.03863951938776	-1.00759635616973
SNRNP27	-0.164783560446996	0.143854093070958	0.25200584590665	20.9965104499526	-0.21671930010348	0.246063178447391	-0.88074656871026	0.378455005283371	0.906771623270555	-0.367493713444136	-0.380066502927619
MXD1	-0.289951045356434	0.172186003319903	0.0921930999926329	37.2010881320701	-0.422517320735742	0.286550543185168	-1.47449492169593	0.140348384016809	0.796446838038754	-0.808967479863598	-0.891365363169262
PCBP1-AS1	-0.0676255237940791	0.0631373136265823	0.284130541136411	135.000619189333	-0.0803726670038244	0.116612143586225	-0.689230679859647	0.490678112943887	0.936103824802372	-0.0248110717811074	-0.0413174814965047
PCBP1	0.120362035422011	0.112395346188702	0.284222961213942	48.8731394306917	0.170589968903496	0.181587474773628	0.939436869840049	0.347506490568753	0.896004003168177	0.638233135483866	0.582191477960101
C2orf42	-0.257571073386221	0.150972193974505	0.0879926521925462	20.7686018686393	-0.339973192908441	0.257925950205421	-1.31810386910536	0.187468879484757	0.839942088300181	-0.694761236983595	-0.686287013299441
TIA1	-0.0763245490921919	0.0846848114224227	0.36744058054487	78.3408228118096	-0.0852570281830548	0.139692563843072	-0.610319016542861	0.541650502205845	0.943831924620134	-0.0554930932766632	-0.0534525268010051
PCYOX1	-0.62520513246051	0.284157140070772	0.0277920612054994	9.75412504555173	-0.968859406121041	0.464190919860455	-2.0872002546114	0.0368700364857017	0.624489432542627	-1.99143019890314	-2.24873549093498
SNRPG	0.161373092286208	0.0692144980761495	0.0197273981405161	30.2549742389377	0.295858551238047	0.135572013072155	2.18229813464955	0.0290875365970164	0.594905653618279	0.782881769686109	0.893417422577868
FAM136A	-0.111022924699752	0.0900077443446175	0.217396020623807	19.1497120894818	-0.14906878120647	0.170440638266763	-0.874608208009387	0.3817871201831	0.907622441802369	-0.1778764948381	-0.211990866920387
TGFA	0.159656181176752	0.0854482600645422	0.0616987544887974	59.3657036205545	0.261192067374646	0.144952957685094	1.80190919554797	0.0715596932300936	0.702860237154869	0.776826113821109	0.807289608357464
ADD2	-3.70109591240548	2.16271488265953	0.0870221689412184	3.32268862610356	-1.86026182901564	2.29058248503501	-0.812134835208612	0.416714266433254	0.915726370796515	-12.8402947318903	-4.46339742714991
TEX261	-0.321729214840975	0.144973199183065	0.0264709206659406	25.9707748960984	-0.44772617668557	0.24074870878128	-1.85972410382615	0.0629245699859862	0.685997807999179	-0.921051126686147	-0.95399599137231
ENSG00000236469	-0.113240642110031	0.19763346453562	0.566656113034808	32.8871531013243	-0.144763378014606	0.305354770976623	-0.474082581227096	0.635441019453665	0.960671772087987	-0.185698526723444	-0.201294224950181
NAGK	-0.225470656982422	0.0686603613065532	0.0010239766415141	195.89310166156	-0.302677265507392	0.114355115372241	-2.64681876732963	0.00812528856375332	0.465204411586019	-0.581541004559241	-0.59362642738503
MCEE	-0.201921445528906	0.101098358525212	0.04579507971137	40.5749111512675	-0.273781274404291	0.175080244120002	-1.5637473878357	0.117876904261878	0.770199332354112	-0.498481421760127	-0.521835225160745
MPHOSPH10	0.0212436511284262	0.061570754883535	0.730073116772086	45.6486863631218	0.0424641428098002	0.118660142876388	0.357863573904816	0.720445411647335	0.976293743854146	0.288636221659476	0.263866798995937
PAIP2B	-0.539060175174363	0.293970583746619	0.0666953477889031	2.84687258700656	-0.748934266676938	0.624691469660656	-1.19888665533367	0.230572021340664	0.852539698816974	-1.68759139620869	-1.70233823798382
ZNF638	-0.0139050344625562	0.0347526745895975	0.689072493299776	631.517805482376	0.00308753664925634	0.0657671992118994	0.0469464518218027	0.962555905684481	0.99811803286329	0.164664547835627	0.166036830621042
ENSG00000281195	-0.128270699084504	0.153866254052828	0.404477888170168	7.76599514190979	-0.177129837279106	0.297277793045646	-0.595839451929424	0.551282485227265	0.94648963636484	-0.238710503969933	-0.281707698710297
ENSG00000289463	0.243908291790583	0.108940433946537	0.0251614950188655	16.2122475253206	0.424144895951029	0.204350375913218	2.07557678352964	0.0379331105211136	0.62692278053714	1.07398872460928	1.21214090512059
DYSF	-0.37165093856709	0.770790718658129	0.629686312754884	9.5655999105176	-0.662988023210763	1.13862432908665	-0.582271084741867	0.560384098905245	0.948899732754205	-1.09712825578614	-1.48880743632062
SPR	-0.158946745512258	0.256686002949102	0.535767232799081	4.30689435795028	-0.294374963390416	0.467582373456319	-0.629568136228977	0.528977176426008	0.943831924620134	-0.346906891914595	-0.572999612818253
SFXN5	-0.210227212766971	0.0892333185221242	0.0184765324454543	95.3601478859329	-0.285233468328426	0.147198234636431	-1.93775060572522	0.0526536566331326	0.652722351445057	-0.527776396794939	-0.550287849159205
RAB11FIP5	-0.139291747240432	0.212611038268604	0.512372316604425	7.01722456986124	-0.22258669585682	0.394760050336795	-0.563853144883624	0.572854079992836	0.952034688936391	-0.277582449370198	-0.394643867433131
SMYD5	0.0671051173655858	0.198533365566923	0.735360000084966	9.61167022230132	0.131142276662283	0.353248132495583	0.371246907197513	0.710453638559998	0.974412719895529	0.450392561557868	0.484184898401515
PRADC1	-0.492317187176116	0.346905693370762	0.155850271307219	2.77223193475446	-0.809047393763273	0.620471464850845	-1.30392361227725	0.192259628587212	0.843675669440582	-1.52272587238502	-1.85168745558259
CCT7	0.300902478634021	0.176017425887224	0.0873576471732793	27.7446769130415	0.459904675708151	0.288785389202698	1.5925482829235	0.111261563355852	0.765095602733499	1.27501088581985	1.3009849794034
FBXO41	-0.26420688582174	0.085045452504242	0.0018921704140493	23.668126148621	-0.3630616017816	0.153000420506145	-2.37294512381434	0.0176468855325006	0.556625492674627	-0.718166174066744	-0.743649455879652
ALMS1	0.0345508730057061	0.0949135325756756	0.715839543104381	96.5943586796703	0.0779482097960772	0.157667238752711	0.494384314793088	0.621034789271387	0.960496054214494	0.335571648755362	0.352025873369353
ALMS1-IT1	0.0663130487169311	0.297918077845992	0.82385602104672	2.14864300678187	0.193113660269648	0.564452091713869	0.342125865249766	0.732256173031682	0.976861386090741	0.44759888451117	0.638150897242011
TPRKB	-0.14985083111424	0.0925735627290826	0.105507164376692	19.4424469051368	-0.202246306390405	0.184289792689833	-1.09743629008685	0.272450716762682	0.869218491845411	-0.314825017047273	-0.344108794651101
DUSP11	-0.0196207331888435	0.0677932924910518	0.772260008997899	30.3169962410898	0.0058099219399714	0.122697155629579	0.0473517247417818	0.962232903902909	0.99811803286329	0.144504910959974	0.172800513245417
STAMBP	-0.0685814760488363	0.0475982036622317	0.149629413404494	77.5905929993319	-0.0795510716426196	0.0842466883261111	-0.94426348647302	0.345035019887799	0.895949989219621	-0.0281827768427708	-0.0392762530606177
ENSG00000286244	0.345662317164098	0.173069872952144	0.0457989645832581	4.98993191804696	0.56788141953709	0.318874606190457	1.78089257818763	0.0749300013204779	0.708862379705269	1.43288171397061	1.56924988245119
DGUOK	-0.048306265835395	0.0521558064117708	0.354346456526803	68.7959307176516	-0.0300156414714732	0.1050712561591	-0.285669388267551	0.77513135267186	0.98259511801062	0.0433291930937551	0.0837930014942829
DGUOK-AS1	-0.118110316104805	0.157949436918075	0.454597121787905	11.0284572567299	-0.172372223516094	0.277313059801354	-0.621579898327068	0.534218142261061	0.943831924620134	-0.202874179979264	-0.269887553467769
TET3	-0.0537065589062279	0.0514083353605096	0.296159208104473	373.210505236108	-0.047834416173776	0.0869219170665974	-0.550314785822389	0.582103484542598	0.952648261510516	0.0242820122426379	0.0395228031308601
BOLA3	-0.271807524834719	0.296140068938586	0.35870560089273	3.82600347995935	-0.28952887979551	0.531220449667434	-0.545025855041474	0.585735735469318	0.952648261510516	-0.744974116518273	-0.560959666996136
MOB1A	-0.0362961128558822	0.0384937740187099	0.345727625262199	168.19685774431	-0.0204542299529449	0.0711464079869216	-0.287494907075349	0.773733400989691	0.982497553800344	0.0856897747973474	0.107548034689964
MTHFD2	-0.0665530295965258	0.0636416863899239	0.29567838672501	121.876176697906	-0.0921018849953157	0.104922518182956	-0.877808563789098	0.380047616269827	0.907388773446744	-0.0210283157946031	-0.0704583632802585
SLC4A5	-0.757389257460204	0.366933187939134	0.0390075993666079	10.9049462373713	-1.1128588329175	0.561266632820909	-1.9827632142041	0.0473938847947799	0.639980884828159	-2.4576521060278	-2.60649764321554
DCTN1	-0.742326304024744	0.340921190928953	0.0294497510859534	10.624992175533	-1.07821909835776	0.520782218012003	-2.07038385925249	0.0384164121299618	0.62692278053714	-2.40452410084846	-2.52043628681837
RTKN	0.150888684716118	0.407789187850315	0.711370275475952	2.90501173730533	0.215378355155368	0.662884874436919	0.324910649588014	0.745248696610987	0.979010203279123	0.74590259013326	0.693466847724541
INO80B	-0.107715106831467	0.130526765189354	0.409238830999058	9.03829287965483	-0.101514572949855	0.250777681476881	-0.404799072836208	0.685625210371137	0.970699859908426	-0.166209608553712	-0.0938438973499277
WBP1	-0.106043771963896	0.148140250695547	0.47409409008086	21.191218624131	-0.137561790213843	0.242724441814578	-0.566740577032324	0.570890448192941	0.951401563265514	-0.160314703023984	-0.183402101288602
MOGS	0.0879814392406736	0.0803366248760123	0.27344664914933	43.3168259569323	0.139447257232473	0.140738215553056	0.990827236827538	0.321769947194409	0.889409942217139	0.524024690971096	0.504818367503022
ENSG00000286883	-0.0059509520106764	0.173409634102741	0.97262412235026	5.77374325138273	0.0471981110514709	0.343187665853606	0.137528576191909	0.890613006807368	0.994110162414692	0.192719108019392	0.275628197667071
CCDC142	-0.156725398420618	0.0667596175369056	0.0188944051102705	33.9922756214021	-0.208292657140481	0.130053089898918	-1.60159714238527	0.10924472314144	0.761460012361298	-0.339072057909736	-0.359130767348591
TTC31	-0.255867464228412	0.0904424158903788	0.0046684230912486	24.6262502065582	-0.290212362318236	0.169855696554237	-1.70858186216656	0.087528430774981	0.729322603870563	-0.68875249795725	-0.562657758327585
PCGF1	0.0746491336774291	0.477748597624729	0.875834456296612	3.97212375374856	0.11745542420971	0.718754883471912	0.163415132071656	0.870191589361207	0.992605222895582	0.477000792102158	0.450180333936823
AUP1	0.159853813200479	0.0801449141236036	0.0460909262717147	79.3305609408772	0.24392610781063	0.13681456759956	1.78289572587455	0.074603278982027	0.707924362426973	0.777523174674757	0.764392862222891
HTRA2	-0.107071311248317	0.177149412485117	0.545569457343122	10.6858998986941	-0.232206592988507	0.311724430273933	-0.744909832009162	0.456326230977353	0.924314775200944	-0.163938900141673	-0.418544206338056
LOXL3	-0.0828834307910067	0.0550006873578637	0.131822798153285	154.851067844479	-0.0837544574808734	0.0959288494736707	-0.873089356751446	0.382614374656351	0.907622441802369	-0.078626690705504	-0.0497194360497067
M1AP	-0.0985964471549782	0.0970117165196643	0.309469669902659	21.2706029246933	-0.0272762570949346	0.189619072281122	-0.143847645528483	0.885620778400074	0.993452834941616	-0.134047509626905	0.0905989178251825
SEMA4F	-0.826106234724447	0.400953293582155	0.0393645889559425	3.45109117283397	-1.20621681954151	0.662615107899889	-1.82038834484853	0.0686998860917651	0.694557292674068	-2.70002130272258	-2.83844269306909
ENSG00000286739	-0.626045594883237	0.299431683356153	0.0365478436715071	2.91155725965939	-0.707958620488727	0.510388767174329	-1.38709678978283	0.165412250789088	0.816523799075785	-1.99439456390227	-1.60053550378195
HK2-DT	-0.106872878161511	0.254655836797879	0.674722345932021	2.22389456896518	-0.160473842813122	0.440751844013142	-0.364091143333566	0.71578995021454	0.975253947852406	-0.163239013887044	-0.240326392123942
HK2	0.137012867884601	0.0931977715352722	0.141526467247279	207.676842648586	0.22643312673491	0.159609523626273	1.41866927229922	0.155995459643148	0.808663103433526	0.696961692078239	0.720932088116485
POLE4	0.0574492512340408	0.223868089127258	0.797471367857208	7.84349663428839	0.0515316901879421	0.402265985377926	0.128103523690994	0.898067047524389	0.99526856808935	0.416335700926534	0.286394841906104
TACR1	0.936592004557313	0.386459682803777	0.015370990730826	2.50509730671158	1.29609903207079	0.686048539369286	1.88922351363411	0.0588618852902348	0.667085953717374	3.51712871287221	3.37848417028574
ENSG00000270571	0.121169531518673	0.234261284438601	0.604987962750762	7.47173613346422	0.153561667843133	0.400208531969482	0.383704133161365	0.70119774887294	0.973006739429533	0.641081226131532	0.539885187077096
EVA1A	0.00974515856029481	0.238279771546833	0.967377237098688	3.0480608235051	0.0738540966105205	0.468909519479484	0.15750180694242	0.874849383934128	0.992605222895582	0.24808029912199	0.341854174929085
EVA1A-AS	0.105972516662399	0.160587556132816	0.509314853593442	6.47340093223357	0.229861018154797	0.305469193412555	0.752485105247114	0.451759383812171	0.923615606377878	0.587480377702039	0.729448579045969
MRPL19	-0.105825191796617	0.1254083046817	0.398755932357362	30.0281536497167	-0.114919822301843	0.215225804392448	-0.533950018801165	0.593376114602173	0.953606095134468	-0.15954375672125	-0.127148827561934
GCFC2	-0.00848678756558395	0.0724844658363861	0.906793309735511	55.5279125433698	0.00662505566805763	0.142752819611038	0.0464092806440468	0.962984039600374	0.99811803286329	0.183775052985807	0.17482568795232
SUCLG1	-0.120619566968438	0.140934848249398	0.392078881805347	32.6821152678816	-0.162655001542832	0.2330485783493	-0.697944620365974	0.485211828135369	0.934280206296341	-0.211724469097569	-0.245745413983727
TRABD2A	-0.253783588707723	0.31903821784435	0.426343330957503	4.11298356637446	-0.364938225132031	0.553970403293821	-0.658768452181138	0.510044468659035	0.940536255873995	-0.68140253502132	-0.748311868944804
TMSB10	-0.0120975189683955	0.0813625629367252	0.881800972997373	152.155611024712	-0.00674041475195161	0.13314743681242	-0.0506236914004404	0.959625384019393	0.998016773362299	0.171039771190526	0.141619587274825
ENSG00000287625	0.123872147385698	0.130342116118801	0.341928527763974	9.17492004361412	0.244119547318009	0.246954313467519	0.988521090764902	0.322897510488696	0.890919216460015	0.650613526048431	0.764873456736604
ENSG00000290085	0.257517654090043	0.172477026686791	0.135422840592038	4.15728972030394	0.344933161124479	0.355713155926994	0.969694697474931	0.332198694323665	0.893439434473213	1.1219898203991	1.01534178329158
KCMF1	0.0359519099341637	0.0385213787921376	0.350666339886295	195.765747259765	0.0863413249525189	0.0694505277244498	1.24320617540999	0.213791867660519	0.846010463457068	0.340513196076109	0.372878310142949
TGOLN2	0.0347316115209042	0.0570261860259068	0.542493472145079	173.895649169363	0.0822799878128768	0.098451542438379	0.835740972411641	0.403300640035649	0.913392782489383	0.336209125118327	0.362788042781891
RETSAT	-0.0721889226456363	0.193877129633054	0.709636985711521	13.3103091672433	-0.0796142326640789	0.324459609957254	-0.245374863991754	0.806166189818339	0.986746794539674	-0.0409064729160655	-0.0394331746781563
ELMOD3	-0.0247474571637761	0.038579777352668	0.521222629144425	106.524111693406	0.00747526914772039	0.0711323022052426	0.105089655697513	0.916304667409934	0.996509850107019	0.12642262589813	0.17693801722438
CAPG	-0.0983438659650231	0.0766126476582568	0.199264260120957	72.9488553705115	-0.108293071360769	0.145412626027181	-0.744729493713472	0.456435265547488	0.924314775200944	-0.133156639531234	-0.110684868419533
PARTICL	-0.160748368108961	0.402300280696891	0.689470976654881	3.13095499979432	-0.177393413822777	0.6753824844727	-0.262656225029697	0.79281555971648	0.9854361913985	-0.353261330641301	-0.282362546536099
MAT2A	0.148989630085585	0.0723855955128398	0.039563519315263	150.777404224479	0.243859047450937	0.119158017096956	2.04651817302829	0.0407054163424991	0.62744101565616	0.739204502359234	0.764226252819296
GGCX	0.0592581365593384	0.0858066857972374	0.489816659222912	38.1344769768705	0.119503255066809	0.152312624083758	0.784591925887201	0.432692865509391	0.921620943606531	0.422715755763921	0.455268106792876
VAMP8	0.0802385036178111	0.0817840538072385	0.326542414976341	39.7224633607041	0.13370692680063	0.15304915722373	0.873620797566196	0.382324796295871	0.907622441802369	0.496714859228118	0.490556692885382
VAMP5	-0.113138505834305	0.159957371365487	0.479377513362628	9.44724301121068	-0.161796667319661	0.291173979089854	-0.555670076788463	0.57843641614505	0.952648261510516	-0.185338285512511	-0.243612908973886
ENSG00000288858	-0.170754364755397	0.236740430982385	0.470741867269747	2.78272101402841	-0.313573322822826	0.538216323691608	-0.582615779231735	0.560151980651448	0.948899732754205	-0.388553124108899	-0.620697347063427
TMEM150A	0.0857749494456118	0.127437171928725	0.500898704434149	27.2367843833317	0.157489040058089	0.209507508525569	0.751710719899417	0.452225042351071	0.923615606377878	0.516242259606458	0.549642622698112
USP39	-0.0428774651615802	0.0604787551970463	0.47834471418464	56.8006360676232	-0.0170368696428628	0.1109931671381	-0.153494760823116	0.87800812160846	0.992605222895582	0.0624769220933716	0.116038361400648
C2orf68	0.00944665854979241	0.0539082448907652	0.860894295004256	51.7981331891048	0.0220570193768816	0.111346864280604	0.198092865204502	0.842972406967168	0.991808281597712	0.247027470394081	0.213165927724165
GNLY	0.242482716717258	0.520960534416599	0.641606986765766	74.8926751171422	0.348487403983295	0.652584966389359	0.534010775503175	0.593334078933489	0.953606095134468	1.068960629674	1.02417219048962
ATOH8	-0.223468011577543	0.176786885732417	0.20621096735132	26.5119767878498	-0.301834818856778	0.292933978829372	-1.03038514023868	0.302829246006587	0.87987373314909	-0.57447754546414	-0.591533394561149
ST3GAL5	-0.24707089424634	0.0690828812020072	0.000348303004486064	124.92831437172	-0.346601310564217	0.124619886760506	-2.78126805900823	0.00541470070159973	0.417821543534278	-0.657726430090122	-0.702754368002534
POLR1A	-0.0525338697291054	0.0575521298453958	0.361345127870372	63.5643066495827	-0.0730147581522742	0.104928250398237	-0.695854146763712	0.486520175546431	0.934280206296341	0.0284181623637191	-0.0230369829863566
PTCD3	0.092970608080068	0.0369126388895661	0.0117800345051789	109.637104767599	0.173575008698081	0.075442774150426	2.30075061068126	0.0214057315798405	0.57309057011441	0.541621810226338	0.589607717630717
IMMT	-0.0343583371871048	0.0643158178858785	0.593194270940867	113.460108971603	-0.033220791197047	0.116644073570446	-0.28480479273543	0.775793700159814	0.98259511801062	0.0925244341626782	0.0758299054617997
ENSG00000273080	-0.0506678276952614	0.426743682276803	0.905488246421777	2.32496333090743	-0.0459040061011217	0.671199606708235	-0.0683909907609285	0.945474393370958	0.99666513759775	0.0349998125868119	0.0443188476550727
MRPL35	0.355367666032545	0.131344454130079	0.00681778174350171	18.722986699969	0.548136129261719	0.246098441288029	2.2273043518394	0.0259269398866083	0.591235228160405	1.46711310339629	1.52019331532814
KDM3A	0.118380410439458	0.105099779289332	0.260012272724851	155.122668814844	0.191261630441075	0.171726810358932	1.11375521411778	0.265384215060291	0.869218491845411	0.631243816769734	0.633549586026416
CHMP3	-0.0362360396935645	0.0473031254357181	0.443653087051984	120.716626050227	-0.0420291265771565	0.0837070867788636	-0.502097590472699	0.615598875036747	0.959097728958439	0.0859016567030062	0.0539458667978724
CHMP3-AS1	0.260532759469769	0.161012447570907	0.105643031743637	5.78474097544383	0.494338102436116	0.320479044396108	1.54249743026917	0.12295276191598	0.777937587134967	1.13262429091757	1.38653377033022
RNF103	0.0157903136021819	0.209204494371305	0.939834489376718	21.1890280509989	0.0422237593589967	0.334265997040178	0.126317841877053	0.899480333608031	0.99526856808935	0.269401949603842	0.263269573696883
RMND5A	-0.0520416648324671	0.0957678660650578	0.586844316636084	41.7469166422925	-0.0631955257827854	0.186376972625463	-0.339073678966666	0.734554226277833	0.977260588575276	0.030154200678512	0.00135859819339941
PLGLB1	0.1084659320481	0.488590235859876	0.824315636443363	9.63202379027931	0.156178671920912	0.717939162736865	0.217537473963032	0.827789506147073	0.990275007564881	0.596274814071597	0.546387053315194
CYTOR	-0.507300154241236	0.223542313617784	0.0232458528984803	14.1444493285057	-0.734768739782016	0.359651531844662	-2.04300183573074	0.0410522563967197	0.62806034256148	-1.57557176049377	-1.66714442157176
RGPD2	0.903199946992131	0.494473834599956	0.0677617467801316	5.50882099274724	1.34057031812282	0.708326171745229	1.8925889958574	0.0584125482879401	0.66460397014993	3.39935277903075	3.48897171434483
ENSG00000287670	0.0691802551472962	0.241083764427276	0.77414657481279	2.4866019415361	0.109525193094722	0.494011415868722	0.221705793786407	0.824542919565387	0.989979204804648	0.457711705926662	0.430477918344635
KRCC1	-0.0398075751291392	0.0486166773062633	0.412897716903319	180.846886913411	-0.0445575302912662	0.0800626741704202	-0.556533125491434	0.577846455840324	0.952648261510516	0.0733046216041182	0.0476641254415497
THNSL2	-0.167124192509669	0.346955454065832	0.630027778528783	6.66769546726966	-0.222691469822718	0.517573040238857	-0.430260953545701	0.667005827135514	0.965925503734262	-0.37574927321078	-0.394904175132799
EIF2AK3	0.263064242992758	0.0762016595681896	0.000556011780936119	80.1805465627853	0.383400023428001	0.13324931706461	2.87731323412411	0.00401077251829201	0.373423059810819	1.14155299605478	1.11091152100061
RPIA	0.01416582496522	0.0797100836781702	0.858945351704498	34.0722336041769	0.0466451952028925	0.150835399578701	0.309245676632788	0.757134650623786	0.980303700571753	0.263672273741264	0.274254495226595
IGKC	0.0839016448535513	0.3106493970511	0.787095103277162	5.27178463078856	0.110915942414289	0.501853328904216	0.221012666502525	0.825082570399585	0.989979204804648	0.509634993873619	0.433933192305931
MRPS5	-0.0363669171105211	0.0616055032059248	0.554976607073513	93.4489618652663	-0.0272076943167094	0.106973346006676	-0.254340873987538	0.799232224884258	0.986357853584705	0.0854400436391591	0.0907692599414666
ZNF514	-0.0886476046070471	0.117978442788994	0.452419088454632	53.0856315181684	-0.0985815622427506	0.19175639900545	-0.514097901055957	0.607183544823696	0.956353189725729	-0.0989573023392281	-0.0865569223488474
ZNF2	-0.0344348504216327	0.11613738365255	0.766847503188522	12.0093100048116	-0.050836888537053	0.216221026861542	-0.235115378346652	0.814119183027409	0.987746821422625	0.0922545670653852	0.0320632527788492
ZNF892	-0.488630041019781	0.20062454492672	0.0148693885420132	14.6334119572249	-0.682547312344215	0.352144829669265	-1.938257372642	0.0525918302544161	0.652722351445057	-1.50972107084128	-1.53740188932044
FAHD2A	-0.493048835338415	0.148375888213882	0.000890640403310411	12.1555283375504	-0.726499655762197	0.284156543569326	-2.55668810802856	0.0105673918553754	0.483986546976192	-1.52530644249185	-1.64660013634693
ENSG00000291126	0.0340585270087053	0.0973544404109815	0.726458395736488	20.5875704309311	0.0775430813649488	0.17829871720426	0.434905436117721	0.663631068595831	0.964072643906158	0.333835112770519	0.351019344227571
LINC00342	-0.271508106409309	0.140000719420569	0.0524607237964961	75.8274418618606	-0.37028228887574	0.226389789079624	-1.63559624478252	0.101924116821817	0.750617270744437	-0.743918048481939	-0.761589031148904
ANKRD36C	-0.269623766529092	0.126125646445753	0.0325378980497196	93.4070301427912	-0.368011427564386	0.203510235048422	-1.80831901391506	0.0705568642533789	0.701532653744657	-0.7372718605783	-0.755947145980645
GPAT2	0.289900611989021	0.374396973047422	0.438745451585901	3.16922380183251	0.437991328243634	0.630105139558902	0.695108325176088	0.486987417849569	0.934311185280532	1.23620659484183	1.24654194079563
STARD7	-0.107351346752429	0.0931378983368402	0.249071935252185	56.7110233861404	-0.118469886918488	0.157943027532308	-0.75007987860847	0.453206597316758	0.924058957289763	-0.164926603368442	-0.135968854045658
STARD7-AS1	-0.16975503899776	0.0897465042938977	0.0585583351657927	26.6509831775212	-0.165640980275895	0.170037508152453	-0.974143776133112	0.329985156342563	0.893439434473213	-0.385028437914051	-0.253163986418149
TMEM127	-0.124377982277745	0.0599412464868388	0.0379866958564516	43.0271367083196	-0.167436878041529	0.110744629635614	-1.51191871418461	0.130554542594182	0.786434399167541	-0.224980641525806	-0.257625839247723
CIAO1	-0.00010958384337503	0.049611922532874	0.998237617468126	84.4370125692356	0.024558710595973	0.0910629469987075	0.269689389651771	0.787399224026895	0.98539597258062	0.213321989092916	0.21938130270721
SNRNP200	0.0210083174781017	0.0402878981636984	0.602049992009906	89.0535813089014	0.0576009334676297	0.077777127485701	0.740589622292485	0.458942302220176	0.924988166531769	0.287806184744944	0.301473690390165
ITPRIPL1	-0.233602748613121	0.152456091411698	0.125457676067942	8.17713822764604	-0.326446210418694	0.2743141192762	-1.19004523456557	0.234028613485946	0.853708856218337	-0.610223414561092	-0.652679640846258
NCAPH	-0.130784038491971	0.443385701384346	0.768019281326268	2.05909464401199	-0.0299010973065818	0.767001188390811	-0.0389844210923781	0.9689028093391	0.999065594526396	-0.247575213645196	0.0840775829532124
NEURL3	-0.171771907842085	0.338327578004246	0.611657536275728	2.13494151522794	-0.326840194401293	0.585569428013638	-0.558157886606198	0.576736575327252	0.952648261510516	-0.392142063994516	-0.65365848194802
ARID5A	0.0359718665489897	0.0438730769203256	0.41226881836583	98.0829314977258	0.0736212277993667	0.0882723012749779	0.834024113294935	0.404267395889341	0.913524307124447	0.340583584339631	0.341275619521395
KANSL3	-0.0187417636345555	0.0529918634267837	0.723584350804208	69.8345669500066	0.00359668788712673	0.105204888079032	0.0341874598490597	0.972727666287481	0.999277763760166	0.147605093087787	0.167301801230643
LMAN2L	-0.090667137644056	0.139284337600496	0.51507877253001	19.0526021134304	-0.110872607405809	0.237508224116882	-0.466815866347629	0.640631623172625	0.961254958424762	-0.106080325198575	-0.117093646481291
CNNM4	-0.20650157916417	0.102332580049123	0.0435969277167719	30.4235377844044	-0.266011178609598	0.178868263487366	-1.48719047987173	0.136964509741004	0.795397659200723	-0.514635847553117	-0.502530660852552
CNNM3	-0.289551666277356	0.211215621563425	0.170411783881659	12.9707140909787	-0.382385322638327	0.340251389387555	-1.12383177428493	0.2610843990993	0.868013617576464	-0.807558844175204	-0.791658646732498
ANKRD23	-0.102159333230561	0.147586449450519	0.488811768835322	22.6037991142849	-0.127360278881342	0.253178092886804	-0.503046205258701	0.614931786908447	0.959097728958439	-0.146614037877024	-0.158056759768674
ANKRD39	-0.157544049752026	0.281138832351373	0.575221553948159	5.03195174204095	-0.188510273563874	0.495131200435934	-0.380727923018993	0.703405147020072	0.973385349860109	-0.34195949378753	-0.309982043058108
SEMA4C	0.0810074294548121	0.115630822958199	0.483571709315151	49.9700795636366	0.147983188584861	0.192840959999373	0.767384629206068	0.442852864625625	0.922098693901241	0.499426910090238	0.526025626728201
FAM178B	-0.415339572812963	0.707992546375607	0.55744283146663	1.90034116518116	-0.786153921517045	0.976812154902332	-0.804815867177298	0.420925943898912	0.91717129747017	-1.2512208775577	-1.79480932706363
ANKRD36	-0.112244689903991	0.103147666378081	0.276509394908472	120.88277664574	-0.132353135665675	0.167300412960601	-0.791110633401986	0.428879434624202	0.919653982743024	-0.182185739261968	-0.170461359071117
APPAT	-0.154251245880696	0.232585003951133	0.507200072681706	13.8218771525766	-0.216425177500358	0.378264631614946	-0.57215282479983	0.56721844427249	0.949928107279594	-0.330345562835668	-0.379335764355473
ANKRD36B	-0.66726682898579	0.253164562052367	0.00839629582667138	26.4639191401117	-0.982795554327701	0.388088299754932	-2.53240191716244	0.0113284058251775	0.485901086655133	-2.1397845067367	-2.28335942304245
COX5B	-1.32229365705015	0.26070571330387	3.93701795521286e-07	6.85255261332787	-1.98963601989556	0.466189685446749	-4.26786795591346	1.97350080183887e-05	0.0261120365805288	-4.45010624165527	-4.78482363007625
ACTR1B	-0.552811630300214	0.179677794104211	0.00209317712103563	23.2400188790996	-0.794964747238412	0.299538628990038	-2.65396403101268	0.00795523062875502	0.46278271081068	-1.73609366253249	-1.8166995529039
C2orf92	-0.398204717708206	0.143914422212479	0.00565825798637378	14.650506713176	-0.536402133188354	0.25543132943143	-2.09998567670748	0.035730101124405	0.620943643390993	-1.1907851419861	-1.17430868121945
TMEM131	0.0195610624884812	0.0279956166619041	0.484727809189873	382.851680136455	0.0514941993553812	0.0625031846201542	0.823865210522039	0.410016149783826	0.914907259415167	0.282701623351069	0.286301697084307
INPP4A	-0.0706426553894196	0.0537412549766286	0.188679401579687	386.850179980479	-0.0733812509747835	0.0931099040118135	-0.788114344586512	0.430629825335284	0.920585061849335	-0.0354526888923073	-0.0239475231453923
COA5	-0.023594941690544	0.169324655705512	0.889175676682338	16.9850836593632	-0.0236868066903723	0.298144174827317	-0.0794474911478365	0.936676695516395	0.996509850107019	0.130487622068603	0.0995167970890754
UNC50	0.0286890043900968	0.101363731513936	0.777153632489491	33.3795477437735	0.0598184522352255	0.173130235982358	0.345511296139636	0.729710019477596	0.976861386090741	0.314896461282661	0.306983047647114
MGAT4A	-0.0351185544119695	0.0446004191078688	0.431045327142134	1369.65935527773	-0.0219335233045627	0.0723760888938738	-0.303049303157624	0.761852288631626	0.980303700571753	0.0898430991354479	0.103872775801071
LINC02611	0.125478441990276	0.125039546736852	0.315614829620018	51.2297508393312	0.219162727730608	0.199978958583465	1.09592893813944	0.27310987393124	0.869218491845411	0.656279030389079	0.702869005133564
CRACDL	-0.0548345009937839	0.105699969114863	0.603917656723787	74.4487611976506	-0.0582657765807552	0.173137963779819	-0.336528022559236	0.736472723605767	0.977309314098885	0.0203036879832935	0.0136064086462471
TSGA10	-0.288303250525695	0.317401356535808	0.363707098090976	32.6650552320631	-0.394255145821746	0.454804296253436	-0.866867681483048	0.38601451310023	0.90928004101936	-0.80315560155719	-0.821148857796269
LIPT1	0.0578801532652854	0.112016941062508	0.605359364425974	17.4052629997028	0.107645004792418	0.208098458135431	0.517279204069653	0.604961268899571	0.956353189725729	0.41785552009386	0.425806648266069
MITD1	0.0214200642549361	0.0535764151228318	0.689300895562824	88.3020725740455	0.0576791538141874	0.100817420917907	0.572114950859081	0.567244100936695	0.949928107279594	0.289258442098455	0.301668026438295
MRPL30	-0.0562936565449114	0.0796808127111432	0.479883787869956	25.5741370419866	-0.057565232242053	0.15013524122839	-0.383422518064782	0.70140650974937	0.973186354698419	0.0151571525438841	0.0153468895353574
LYG2	-0.124320063367967	0.308570827914285	0.687029237570192	2.32007374548868	-0.312711386626193	0.544775123365554	-0.574019211256014	0.565954801116081	0.949410513793823	-0.224776357807352	-0.618555893061171
LYG1	-0.174439471408593	0.180244079158267	0.333146337901331	6.21493186674758	-0.158313750085946	0.344379408448749	-0.459707364035113	0.645726283049118	0.961458270960636	-0.401550732193945	-0.234959708100314
TXNDC9	-0.036984994730629	0.0964162192691261	0.701276992674559	22.1560855091332	-0.0301057825423885	0.17684883184825	-0.170234556981533	0.864825675798992	0.992605222895582	0.0832600441362049	0.0835690487726855
EIF5B	-0.048300237481388	0.0444304227879639	0.276993365101429	117.138481559152	-0.0730289977033792	0.0879922099273016	-0.829948443887421	0.406567933536889	0.914207540077414	0.0433504554859066	-0.0230723607136447
REV1	0.00335814142728616	0.0355611015549894	0.924765204409215	210.851522957401	0.0296753685433614	0.0684556513986019	0.433497716215837	0.664653224860153	0.96489408239403	0.225552879066094	0.23209348219615
AFF3	0.265310035454297	0.763369660938146	0.728177266868056	9.65144948731803	0.240295352035948	1.13500000214482	0.211713966151418	0.832330191668188	0.990648905775143	1.14947405045089	0.755372361035817
CHST10	-0.334376877729751	0.277341702028973	0.227952673660649	7.30310969593243	-0.480532381513709	0.469857090075813	-1.02272029445416	0.306440113083499	0.881207763893702	-0.965660246825866	-1.03550199947651
PDCL3	-0.509241034091956	0.277375179001077	0.0663682118380916	3.27181572023038	-0.525511989843428	0.500520715249651	-1.04993054998995	0.293750044549988	0.875672229691869	-1.58241736850838	-1.14725245461911
RPL31	0.067686284488654	0.0653042571658542	0.299980207253625	88.0500707967627	0.114581303183741	0.111205449710075	1.03035690681047	0.302842494490148	0.87987373314909	0.45244237536475	0.44303966853946
TBC1D8	-0.16999822946687	0.167558066778195	0.310314142671643	319.707935166746	-0.193754729617308	0.24756593516724	-0.782638893700861	0.433839195083011	0.921620943606531	-0.385886186333564	-0.32301173301562
CNOT11	0.0141485606330866	0.0570134431032885	0.804009194472359	47.6542867319011	0.0458816123360861	0.105911985120281	0.433205102179698	0.664865772548804	0.964894728957006	0.263611381331888	0.272357397050924
RNF149	-0.0441939632955003	0.0666852182643746	0.507506675940657	756.552013837765	-0.0455633886481911	0.108900494463102	-0.418394690242927	0.675658568087312	0.969055190555289	0.0578335485360423	0.0451651012532694
MAP4K4	-0.0173091358864391	0.0498650737536824	0.72850159834808	1040.46146172447	-0.00107692839036356	0.0887251763689268	-0.0121377993759697	0.990315675068798	0.999809954108995	0.152658063260477	0.15569034516053
ENSG00000288948	0.0349365431137425	0.130822194471141	0.789427862184636	18.5611713324241	0.102460331334838	0.232529378020303	0.440633919925128	0.659478042342117	0.962947134907146	0.336931932021526	0.412925486331463
IL18R1	-0.79370865540962	0.430823839326798	0.0654306363340558	6.21968680154804	-1.14220309096486	0.670713437180168	-1.70296735930466	0.0885741769681414	0.731040990342892	-2.58575295760613	-2.6794025508923
MFSD9	-0.0666606902709775	0.122225162956345	0.58548358024222	11.0774840636701	-0.0528321231574614	0.218734109750833	-0.241535822728536	0.809139855660351	0.986746794539674	-0.0214080419150076	0.0271061536571215
TMEM182	-0.0174057629952323	0.12392246345821	0.888299016814572	45.4077787144762	0.0126789044807673	0.195961467331341	0.064701008077926	0.94841206017615	0.997533093883853	0.152317253235509	0.189866289356085
MRPS9	0.122403522517877	0.0778857558698784	0.116048505307214	47.0106544245512	0.189210658932177	0.138422344029773	1.36690835759493	0.171654032034376	0.825062208156164	0.645433591720252	0.628454010317446
TGFBRAP1	-0.0777428940986921	0.0523568184597964	0.137579149618656	79.0611500086502	-0.0906711337567174	0.0995908514418569	-0.910436374867756	0.362592421809006	0.900676152968626	-0.0604956873014207	-0.0669037057799718
C2orf49-DT	-0.00507841625355992	0.333071803488364	0.987834956649898	4.15014779234446	-0.12455467421454	0.578605112722031	-0.215267151077487	0.829559038888644	0.990474242204794	0.195796597730945	-0.151086321160871
C2orf49	-0.0741687241911728	0.081274337259673	0.361467429168612	33.1663517149579	-0.0974690308682526	0.159261326672147	-0.612006900262113	0.540533192218638	0.943831924620134	-0.0478893602506114	-0.083792872325352
NCK2	-0.0705566689678144	0.0893193345197427	0.42956441907438	926.577878997209	-0.0779854375223416	0.140029393754154	-0.556921910690112	0.577580783729878	0.952648261510516	-0.0351494092551519	-0.035386483184337
ENSG00000290119	0.196420473485984	0.209945187829367	0.349489587182868	6.51059073788559	0.360038539540834	0.382209917308259	0.941991620930276	0.346196929827994	0.895949989219621	0.906496136409213	1.05287063193683
ENSG00000235522	0.00842998270628918	0.171505094809221	0.960797400069024	13.1649877198067	0.0751410300058159	0.29989333034484	0.250559190227449	0.802154936818086	0.986746794539674	0.24344158933093	0.345051521415703
ENSG00000234162	-0.0392384686457384	0.14456929784022	0.786070841644806	30.8897643140157	-0.0242336902564743	0.246025954455251	-0.0985005436118817	0.921534840320054	0.996509850107019	0.0753118967595027	0.0981580816691031
UXS1	-0.0651753838801498	0.0638394923426584	0.307289601296822	90.7207132827545	-0.0620434908623141	0.111323219409862	-0.55732749368204	0.577303694330926	0.952648261510516	-0.016169270782712	0.00422079356333488
ENSG00000233339	0.438669257215352	0.289161802837833	0.12925725244172	1.93445490052547	0.57050304711547	0.517270284849693	1.10291092263544	0.270065850407869	0.869218491845411	1.76092317104138	1.5757632356345
SULT1C2	-0.284432943417143	0.250866558744866	0.25687771661704	7.06822727559843	-0.2040590284514	0.430506926468137	-0.473997085541672	0.635501985535687	0.960671772087987	-0.789504779559379	-0.348612446925667
SULT1C4	0.0988604293081157	0.161887928787706	0.541416729691188	8.92211036062885	0.227178568978992	0.314096023836042	0.723277443007618	0.469509448285148	0.931221530091288	0.562395588360211	0.722784116472269
GCC2	0.00910009895519717	0.0681036546958068	0.893702039339389	230.840881582068	0.026721723217053	0.11455801823917	0.23325930063895	0.815560060319293	0.988392909194186	0.245805132423278	0.224755241117544
GCC2-AS1	-0.0473632243911245	0.106757534389316	0.657293995759824	24.3990524920134	-0.00623564465352741	0.181911378597704	-0.0342784750552493	0.972655089198553	0.999277763760166	0.0466553608967827	0.142873673078058
LIMS1	-0.00700961450286188	0.0504074556841193	0.889403461998407	660.975898020803	0.00158661081586107	0.0898323967720947	0.0176619000813961	0.985908575233968	0.999493536392095	0.188985137346974	0.162307826495713
RANBP2	0.163069753793151	0.0677584689534399	0.0161003492095413	273.483822350774	0.278530390067963	0.11387003941941	2.44603753092657	0.0144435964383738	0.523562225669394	0.788866003901177	0.850366138463824
CCDC138	0.291180943099612	0.183439422585918	0.112435401240787	23.0911299825056	0.413295745607184	0.29900172446402	1.38225204669988	0.166894324315926	0.819362476417878	1.24072240498266	1.18518652437215
SH3RF3-AS1	-0.390151022245997	0.262679232963985	0.13747086604422	3.72842908395071	-0.539971271763492	0.504886130179393	-1.06949119709752	0.284848393351976	0.871574712379662	-1.16237924031068	-1.18317609636711
SH3RF3	-0.102077459065991	0.0566374683617663	0.0714989130944349	2016.64137560104	-0.117902095528857	0.0936039388864978	-1.25958476674601	0.207819193640379	0.84555679646271	-0.146325262434814	-0.134558193780408
SEPTIN10	-0.00373583969553017	0.0738256550787081	0.959641439708819	69.6457979067371	0.0139931942992729	0.12454686799478	0.112352839734672	0.910543646929756	0.995893406991523	0.200531951566718	0.193131602035792
SOWAHC	-0.115258078334382	0.289346954498448	0.69038056619311	2.993759541745	-0.106555262342285	0.553784216968168	-0.192412963528735	0.847418738697981	0.991856310987986	-0.192814153989739	-0.106367335297793
RGPD5	-0.0918292519492462	0.201863751827918	0.649176081865834	6.68410031282916	-0.0813968954319425	0.358144590282294	-0.227273837551991	0.820210815439959	0.989979204804648	-0.110179177066482	-0.0438621455623446
MTLN	-0.175075098738811	0.164009987848042	0.285761423030247	15.284101778002	-0.273480287743822	0.286495382833707	-0.954571361809907	0.339794505353606	0.895040946988852	-0.403792630652746	-0.521087433048982
MIR4435-2HG	0.242031785008292	0.201436733307911	0.229546625577024	26.6251799550218	0.357335246074896	0.317746045591003	1.12459384163305	0.260761184540929	0.868013617576464	1.06737016454562	1.04615438236462
BCL2L11	-0.00907515589128942	0.0875797385856411	0.917469616153657	54.1559827752627	0.00210294780823306	0.158100815911124	0.013301309016743	0.989387403836609	0.999809954108995	0.18169984007425	0.16359064989163
ANAPC1	0.146466453356551	0.0412148299812806	0.000379806276333832	93.6701023873248	0.240164907277944	0.0864235824838156	2.77892793119192	0.00545386237623862	0.417821543534278	0.730305095818354	0.75504827504176
MERTK	0.0664901410896734	0.0917711084329641	0.468745632949486	768.564438936238	0.0958569791473763	0.145532532620704	0.658663581408323	0.510111824128477	0.940536255873995	0.44822350069528	0.396519660673613
ENSG00000286904	0.136320488735176	0.158563856351383	0.389943511091666	6.66563733034996	0.212852662702428	0.306196497547792	0.695150546812528	0.486960960367813	0.934311185280532	0.694519626304462	0.687191842413306
TMEM87B	-0.0146458159771378	0.0464312197103864	0.75243492462357	118.804730557833	0.00717646827123728	0.0881303797478446	0.0814301299026547	0.935099888470368	0.996509850107019	0.162051763808106	0.176195655625781
ZC3H8	0.0799957598257069	0.0808949870705531	0.322719890957735	56.6284530067411	0.113537979794638	0.147056252483828	0.772071760819039	0.440071926499561	0.921925495140225	0.495858686267123	0.440447563629642
ZC3H6	-0.189011250563583	0.0766885441472495	0.0137143001929575	125.386823955828	-0.267968040127391	0.130924659777609	-2.04673466849229	0.0406841433481739	0.62744101565616	-0.452946334107975	-0.507392423179635
RGPD8	-0.0696033202477743	0.146787466383688	0.635373305639598	26.9975796418979	-0.0669787362942823	0.243094444318499	-0.275525573947414	0.782912480692473	0.984724316111085	-0.0317868870278196	-0.00804067210395213
TTL	-0.129339659767379	0.0893980987937742	0.147957677541837	70.2827589309704	-0.156620363181445	0.149293905599752	-1.04907405665529	0.29414403538348	0.875807150349946	-0.242480797022996	-0.230752540356136
POLR1B	0.0538822104281626	0.105796633527796	0.610542057481048	23.9957184206137	0.115598855381523	0.192337527194482	0.601020804768041	0.54782612938929	0.945623311776212	0.40375451867555	0.44556774571612
CHCHD5	-0.258752111177215	0.257992993820756	0.315888655752223	4.53554303034392	-0.440470182574831	0.464743287624376	-0.947770940009437	0.343246077508613	0.895949989219621	-0.698926833202542	-0.935968696904934
ENSG00000243389	-0.674896039447308	0.231472017272304	0.00354925575610588	5.05346928074423	-0.975770566324352	0.415277988172559	-2.3496804408494	0.0187895345485924	0.556625492674627	-2.16669322252412	-2.26590605615248
[truncated: 12,238 more rows]
