# Supplementary material for: Integrative analysis reveals generalizable human neurodegenerative disease-associated glial states
Source: bioRxiv. 2025 Sep 25:2025.09.25.678630. Preprint. [Version 1] doi: 10.1101/2025.09.25.678630 (PMC12485690; doi:10.1101/2025.09.25.678630)
Supplement: Supplement 6 [file media-6.zip › microglia_diffexp/NM_2024_PD_DMV.csv]

gene	nebula_logFC	nebula_SE	nebula_pval	DESeq_basemean	DESeq_logFC	DESeq_lfcSE	DESeq_stat	DESeq_pval	DESeq_padj	nebula_zscore	DESeq_zscore
ENSG00000241860	-0.101431164526772	0.123232635130221	0.410458592123794	14.3780827752543	-0.21130949287431	0.193390010881978	-1.09265981169663	0.274543191093974	0.478739572495001	-0.36774768110372	-0.378724520070086
ENSG00000290385	-0.139856025443643	0.121119634223701	0.248216060059338	10.1146120314079	0.0800552818498505	0.205148889783228	0.390230149109954	0.696366369572207	0.830187885882104	-0.542515643993821	0.276426242599674
ENSG00000291215	-0.109730879876892	0.092038550745775	0.233172101753491	16.427093555012	-0.200449981469387	0.149512680760732	-1.34068883287679	0.180021501737516	0.367063674313457	-0.405497312714525	-0.354306272579832
LINC01409	0.158805465829266	0.0894804704026928	0.0759391736648991	32.7640454284649	0.191868402101347	0.157510499090007	1.21813087514697	0.223174242627576	0.419781939309172	0.815887722420674	0.52784459294283
ENSG00000290784	-0.222988979056088	0.132302679192762	0.0919026167376815	5.7442182763934	-0.598682697089437	0.221303559802993	-2.70525561189522	0.00682518483577677	0.0366088958330757	-0.920629620341497	-1.2497558601476
LINC00115	-0.20657951489134	0.0983160186779447	0.0356252908519689	11.7285278556325	-0.189817213900126	0.172009731603157	-1.10352601641198	0.269798799877344	0.473919024804614	-0.845994382743746	-0.330397871885594
LINC01128	-0.0544614530151804	0.0874042054715316	0.53321961726785	33.1181931611065	-0.0732984825891207	0.130678362482008	-0.560907568758466	0.574860550061677	0.746612019194135	-0.154115136898142	-0.0683986794437916
NOC2L	0.0369943937924166	0.0842421906911565	0.660557704623647	24.0903435660959	0.164526081443845	0.134519938500837	1.22306093265736	0.221306682906797	0.418026766393247	0.261853890954218	0.466363783366988
KLHL17	0.394326285456136	0.276785419880361	0.154254285372822	3.20157094182651	1.09880359475871	0.487522577222187	2.2538517108674	0.0242054984111697	0.0930499448333022	1.88710809595552	2.56714149739545
ISG15	0.0109391752229253	0.255621929538665	0.965865465097519	6.61233638491218	-0.312957560586701	0.419031917986319	-0.746858525934339	0.455148963166595	0.652726733453386	0.143346826429047	-0.607286154360732
C1orf159	-0.0401585696619559	0.114716909971215	0.726288644087595	17.6794737607337	-0.383098686521982	0.208919798372886	-1.83371173773688	0.0666967953311995	0.187965660265984	-0.0890612700147808	-0.765002584545265
SDF4	-0.129583219842651	0.102396275022233	0.20568958110935	22.2588188468449	-0.0972243401177291	0.156078049286695	-0.622921292020641	0.533336245390744	0.71411397108127	-0.495791797369226	-0.12219737155486
B3GALT6	0.220427759636063	0.168838177763743	0.191703463363056	4.68233885565072	0.183443145168087	0.269037704323119	0.681849206339379	0.4953343062161	0.685087236992094	1.0961646707362	0.508899909218656
UBE2J2	0.136311931041985	0.0519737442067347	0.00872341180382398	53.0004913122414	0.312164206505132	0.0866963257759322	3.60066246996354	0.000317407413063147	0.00346322233669113	0.713580279812736	0.798336755475943
INTS11	0.073392371034243	0.180614677313585	0.684487091765554	6.8114812649791	0.187127739130322	0.311516147419683	0.600699965893641	0.548039841769111	0.726059183262216	0.427402969964191	0.51718493456797
CPTP	0.235777048641788	0.284366432051492	0.407030235150599	1.70805860239113	0.19094750852988	0.459704228313972	0.415370355043733	0.677870804846905	0.817597264738976	1.1659779090234	0.52577390980601
DVL1	-0.20417052846997	0.277064425366104	0.461179315220489	3.17538170958413	0.243601544019286	0.451300253758637	0.539777104024337	0.589350758771196	0.758366981006438	-0.835037579272068	0.644169592816021
AURKAIP1	-0.0695652355410491	0.205464745406643	0.734929884142398	5.836000497198	-0.0133304260949592	0.328079342029664	-0.0406317143057238	0.967589500666262	0.984360709304454	-0.222811736989731	0.0664430082144635
CCNL2	-0.131660971945881	0.0602844302327117	0.0289625207115445	61.7552764813049	-0.30455615867399	0.102197282674975	-2.98008078788739	0.00288172371902495	0.019260526026066	-0.505242046343651	-0.588395110047572
MRPL20-AS1	0.0523713547187758	0.131155904630428	0.689667662026836	4.77613409679862	-0.110851232391211	0.228672218780104	-0.484760383148283	0.627846328005551	0.785768037842348	0.331792989559011	-0.152838237027505
MRPL20	-0.15868225393227	0.0735521263464717	0.0309735623124171	33.9873232849141	-0.142252937219708	0.131384596432679	-1.08272157529972	0.278932024524686	0.484023525565662	-0.628143061331235	-0.223446809690404
MRPL20-DT	-0.0335816125175906	0.203132818597557	0.868693299640394	2.8867535669768	-0.357141391370891	0.337721736654102	-1.05750193904954	0.290282570134482	0.495745673566346	-0.0591472670825919	-0.706636085948511
ATAD3B	-0.234955678565636	0.0922544812635363	0.0108709083357482	19.612832056181	-0.247800022346578	0.147150620486993	-1.68398897351901	0.0921837997338728	0.236167142083294	-0.975057812035572	-0.460775613022597
ATAD3A	0.132044029653342	0.148126054268418	0.372698452999417	8.03080669925713	0.236443563867662	0.228264068129517	1.03583347920315	0.300279835667759	0.505918196380446	0.694168565268794	0.628074455166141
SSU72	0.0963039765025832	0.0624348719254942	0.122959190819854	49.5512731664963	0.0739587121123419	0.107468330684167	0.688190759468437	0.491332662198777	0.68206029357816	0.531611925278469	0.262717748438088
MIB2	0.244503527652563	0.19930829283648	0.219912646186658	8.63404199857459	0.591897970919325	0.319814150507354	1.85075604059525	0.0642046578304741	0.183054374335573	1.20566859165764	1.42733451017688
CDK11B	-0.0288535468712793	0.0555470953087584	0.60345188907709	58.2628088196296	-0.0371056355831457	0.0986620672217741	-0.37608816263437	0.706851354271975	0.836243276431532	-0.037642585433798	0.0129830570464986
SLC35E2B	-0.0404608634449865	0.0891911944157645	0.65008658631677	34.0395588780359	0.0199391966455475	0.185680401394571	0.107384497748778	0.914483952393093	0.955918093941302	-0.0904361941496762	0.141251703715879
CDK11A	-0.13760425124447	0.0622550272967894	0.0270821602342726	102.688141532932	0.191111860325682	0.131205867707802	1.45658013368191	0.145232314835075	0.319611238465525	-0.532273889559648	0.526143464445783
ENSG00000290854	-0.0602013812148373	0.116986562113449	0.606831989463554	19.2041267998626	0.250309621528938	0.205612721576811	1.21738392259659	0.223458177185058	0.419890218079087	-0.180222077421876	0.659253098022364
NADK	0.0376258860506107	0.0646663110256182	0.560669878342459	56.952177681135	0.220264711847393	0.113855719583707	1.93459505286824	0.0530400075884239	0.161122243275566	0.264726109952856	0.591695358721709
GNB1	-0.020459343725905	0.0271910040754165	0.451792145646133	454.418799532168	-0.0918804111428085	0.040150848011	-2.2883803380102	0.0221153816508389	0.0876320567794105	0.000536805429231622	-0.110181234233913
CFAP74	0.145979806481516	0.163141888312777	0.370892552551568	12.353153736099	0.0681300011448796	0.295293649128116	0.230719493446745	0.817532728479532	0.902124613957387	0.75755271993939	0.249611550410788
PRKCZ	0.111003560596443	0.212756042446402	0.601850640329245	6.33078727260692	0.394769231119714	0.401010120661955	0.984437077219051	0.324900655305894	0.532272415481395	0.598470107874719	0.98407899191421
FAAP20	0.245134674575442	0.126369753272057	0.0524014731660965	16.9030760173767	0.541331445320469	0.21694328628635	2.49526710223219	0.012586234817041	0.058109864726417	1.20853923996616	1.31363271543174
SKI	0.0488027083694652	0.0359607612084528	0.174746263937132	494.691247869629	0.164090540220567	0.0790305648053733	2.07629213614592	0.0378669401783603	0.128281323804065	0.315561699767397	0.465384443414606
MORN1	-0.354546555587053	0.166746084183124	0.0334811043054359	8.88203808506881	-0.760619201640709	0.305841975324856	-2.48696798676114	0.012883699199385	0.0591622865813487	-1.51899352080731	-1.61387957606789
RER1	-0.0490640149505154	0.0657359379274817	0.455437662154408	47.7330088185063	-0.0783337021223666	0.10359778534859	-0.75613297966541	0.449569470434615	0.647574491545639	-0.129565945752656	-0.079720665502466
PEX10	-0.288917722623402	0.135848438364318	0.0334396023517876	5.4607892832161	-0.379409336940374	0.219240827663541	-1.73055968171511	0.0835303279553017	0.221345977157458	-1.22049361292929	-0.75670686590723
PANK4	0.158164582344526	0.166268600897364	0.341472672374909	6.86543595912035	0.203511654808088	0.289519827653416	0.702928212059147	0.482100488487923	0.67457959290706	0.812972789265282	0.554025128657896
ENSG00000272449	0.0124222080931036	0.208081173336131	0.952395482547829	2.66734294483334	-0.170365682956678	0.329190883381758	-0.517528557311558	0.604787239231486	0.769689536214957	0.150092111315851	-0.286659965185106
TNFRSF14-AS1	-0.0942242038296939	0.136391709544124	0.489669066515111	9.08555320543205	-0.255146625836271	0.21726662397761	-1.17434800230782	0.240255663541812	0.439651139814179	-0.334968230258543	-0.477294881296744
TNFRSF14	-0.0873981988650342	0.066115487899926	0.186200770345627	44.8044884588655	-0.237601785182738	0.107151197809757	-2.21744404205907	0.0265927629292696	0.0995538942603814	-0.303921482036547	-0.437844279397583
PRXL2B	0.028082422077131	0.331571899512443	0.932504014858335	1.50793901620272	-0.298571319431722	0.531387864525567	-0.5618707903657	0.574204056279532	0.746075652090428	0.221319531041133	-0.574937848449153
MEGF6	0.456153007842101	0.37556340412328	0.224525092824098	1.99793210489465	0.0730366937436796	0.556048830283392	0.131349424305877	0.895498895489674	0.945585086467633	2.16831484767139	0.26064453612889
TPRG1L	0.486115356590785	0.282909048263518	0.0857465884857312	1.74602111152121	0.568650295428657	0.453118484858566	1.25497042038828	0.209489498085972	0.404441684386349	2.30459272947137	1.37506075010266
WRAP73	-0.302160214204852	0.0993317849935488	0.00235067515832731	14.4342385843873	-0.131651538438676	0.174816528671188	-0.75308404439433	0.451399411781747	0.649355581658802	-1.28072449528137	-0.199608943553927
LRRC47	-0.068094631708635	0.167068160645	0.683577695359537	7.62487110563214	-0.227531544332565	0.283081496565131	-0.803766926109261	0.421531594184768	0.624148703974141	-0.216122983149726	-0.415200752981236
CEP104	0.145743947030836	0.0741840767274205	0.0494575699354862	38.8900229573849	0.0629458836020762	0.130254848766553	0.48325174992057	0.62891699491293	0.786502256620611	0.756479959368756	0.237954758455917
DFFB	0.129247850895435	0.104070133247531	0.214262282736942	17.8467366222464	0.177039388404405	0.183094081941001	0.966931243913461	0.333578406363774	0.541494924985339	0.681450693200154	0.494500687035228
C1orf174	-0.317702462418939	0.124700765326219	0.0108429887845839	9.90206713481709	-0.677979157823101	0.206892550559818	-3.27696263586387	0.00104930254101803	0.00876459412533002	-1.35141537077952	-1.42805859690037
LINC01134	0.473846191717631	0.185647502931971	0.0106984434157416	4.04208004263941	0.849143948277971	0.304038884810424	2.79287943319301	0.00522411593537048	0.0300180915281096	2.24878883324172	2.00576715846046
NPHP4	-0.0273543773104286	0.0589531998107857	0.642646620290116	60.9141186406396	-0.00580720439684019	0.0872980210123546	-0.0665216041497475	0.946962558178482	0.972808438085848	-0.0308239059662637	0.083359412875674
KCNAB2	-0.0442062697982457	0.0781828221930048	0.571786919796913	49.1139543781376	0.05463824742656	0.124605753754314	0.438488960423853	0.661031871073686	0.806979413987446	-0.107471442239992	0.219274551895171
RPL22	-0.0298548411852677	0.0900823655093601	0.740329409490631	48.6646399001676	-0.433713939676765	0.163281285118431	-2.65623791092889	0.00790178460551212	0.040892960254356	-0.0421967767394679	-0.878813946054124
RNF207	-0.166904716935274	0.26348500779228	0.526439478633824	2.422650608466	-0.455976038582713	0.422454461285027	-1.07934956396417	0.280431925632257	0.485581176529959	-0.665541325753928	-0.928871579447417
ICMT	0.359952955847841	0.197596162345615	0.068506644037952	6.05844170537335	0.617296859876089	0.31104992092562	1.9845588066351	0.0471935792687422	0.148697067882229	1.73076773062829	1.48444539973703
GPR153	0.445828800333133	0.242242506758307	0.0657060870608218	3.17829938709467	0.489417876905714	0.369157807355592	1.3257687285868	0.184916314148326	0.373719574686004	2.12135720952403	1.19690201601197
TNFRSF25	-0.463817967999447	0.202404313562881	0.0219320906265397	9.05366666769097	-1.0135484208491	0.395296602289505	-2.56402006740954	0.0103467562199117	0.0500637898082207	-2.01599316358425	-2.18260574079635
PLEKHG5	-0.481620979230274	0.149180193321354	0.0012446247758477	15.9010338113816	-1.23140888159232	0.252225139057195	-4.88218139633213	1.04918672215388e-06	3.28680805657982e-05	-2.09696667739481	-2.67247774796206
NOL9	-0.258803398258638	0.0676255188576837	0.000129710327374561	24.9782391955551	-0.389097435758705	0.11848008583563	-3.28407455999406	0.00102317849499914	0.00859324087987487	-1.08352449977029	-0.778491123580994
ZBTB48	-0.0775413726539861	0.0667746374531407	0.245544356810479	25.179570762176	-0.148775966137461	0.114227699250786	-1.30245086886347	0.192762302877837	0.383671512413412	-0.259089636289767	-0.238114222298632
KLHL21	0.0488176876641971	0.184417807362061	0.791230993957942	8.6959586430152	1.31270083086429	0.343872297037602	3.81740792199014	0.000134861093157509	0.00172737214555174	0.315629830159111	3.04810196181738
PHF13	0.407600264960273	0.22371041423082	0.0684550601015828	3.83609799915525	0.531209835086978	0.367271548773225	1.44636805345077	0.148073997289573	0.323356459654879	1.94748219496402	1.29087368194804
THAP3	0.829201696335277	0.213834368343534	0.000105415879431042	7.40663837230273	1.57854929064042	0.342013215002422	4.61546285756602	3.92220185733999e-06	9.75393023581027e-05	3.8650538284012	3.6458777957074
DNAJC11	-0.140104963661746	0.0496990838919341	0.00481637163260611	68.9104197668986	-0.23643095423762	0.0765108079209451	-3.09016413056195	0.00200045915517698	0.0145720560143396	-0.543647890779502	-0.435211597436019
CAMTA1-DT	0.0152390076735418	0.168088557827713	0.927762286960987	3.87674611504802	-0.0672368836343051	0.294160315916946	-0.228572244439964	0.819201399217053	0.903220543731542	0.162903773161756	-0.0547688191355053
VAMP3	0.174052921418829	0.0894685095918755	0.0517256680454972	24.919444663922	0.292025350569265	0.145693702821182	2.00437867192987	0.0450295122205244	0.144406023149713	0.885237791335957	0.753053358269913
PER3	-0.387340178977706	0.122393972306132	0.00155243036839482	42.1715749600336	-1.60777359987724	0.305568621010164	-5.26157952528692	1.42823089883281e-07	6.12859079529966e-06	-1.66814890143885	-3.51875586260303
ENSG00000236266	-0.0640895469694004	0.180495803781326	0.722533407362423	10.0443247906743	0.192173280365128	0.383159813725079	0.501548631879788	0.615985060773264	0.777608170250155	-0.197906638721243	0.528530129577196
PARK7	0.0253832330334602	0.110057368955069	0.817597303245589	19.4086033247836	-0.0729976866208676	0.191312208672298	-0.38156313769764	0.702785430928194	0.833811700805326	0.209042797713765	-0.0677223220900395
ENSG00000284747	0.417429709736091	0.169153819059159	0.0135964404278157	7.66918978043537	1.09885503671369	0.268223735370549	4.0967852274357	4.18927235940346e-05	0.000670590002859995	1.99218950160924	2.56725716764444
ENSG00000284716	0.117158491035007	0.189403976142182	0.536203589364311	4.02920306575997	0.833328726635072	0.324580517278131	2.56740217688728	0.0102463695501948	0.049782472292875	0.626464604895935	1.97020570621921
ERRFI1	-0.266708265742543	0.235394326764987	0.257202669067252	6.62790120340772	0.260878976143177	0.450345370455004	0.579286461587469	0.562395899022795	0.737587311880658	-1.11947824310503	0.683018910972817
RERE	0.00893081298427145	0.0219369953367794	0.683925765760013	1090.7605627887	-0.0752560550763047	0.0327273992082083	-2.29948168498002	0.021477602210424	0.0858151769070124	0.134212183679024	-0.0728003958461059
RERE-AS1	0.0191197705272048	0.122629943770299	0.876100517561962	7.22686887043784	0.0855342054793956	0.207552321444683	0.412109124504262	0.680259441067739	0.81913082762742	0.180554663814596	0.288745923308861
ENO1	-0.143722507352397	0.0784411279021492	0.0669165543391106	100.437952967565	0.104630235128869	0.116468513760668	0.898356403378465	0.368995571178709	0.574177883796252	-0.560101580562502	0.331684464526347
SLC2A5	-0.144914606927924	0.0478913131827686	0.002478894398626	426.029151056799	-0.217320008135845	0.0935206843193689	-2.32376409259054	0.0201381412197459	0.0818726606542694	-0.565523612273368	-0.392239515701801
GPR157	0.305568480109719	0.166715190220406	0.0668208270333621	6.81146801325389	0.79081867719208	0.273047752507704	2.89626510355461	0.00377633235287536	0.0238064342854723	1.48341058187607	1.87461937001892
MIR34AHG	0.169251670185658	0.054218617776762	0.00179839230685728	178.77930918541	0.0141771926933031	0.093170302131083	0.152164288072791	0.879057359910192	0.93711062605875	0.863400239362502	0.128295500319662
LNCTAM34A	0.0833846408933424	0.128005990273217	0.514780552491543	9.10633508391125	-0.104577466041169	0.201587321868346	-0.518770054941588	0.603921102361423	0.769160905144217	0.472850854647522	-0.138731305903339
H6PD	-0.0897938069311911	0.074780467311052	0.229842169256042	38.8700465450289	-0.323926593065406	0.122947503863081	-2.63467401034951	0.00842181235166054	0.0429187436510605	-0.314817436676724	-0.631950666400585
SPSB1	-0.0423843437719365	0.223509099889736	0.849597979133945	9.66185555240382	0.944611550448574	0.399390893474523	2.36513041704801	0.0180237226801741	0.0757283071139842	-0.0991847681296185	2.2204316539594
SLC25A33	-0.0462346737409786	0.067579330105156	0.493877881735219	43.3612662081231	0.01939603637138	0.11177269970652	0.173531071740307	0.862234006633251	0.927567608680813	-0.116697240760294	0.14003037602378
TMEM201	-0.225172954412427	0.282382414000113	0.425216256087482	2.57038891461977	-0.611718142671358	0.448757237180341	-1.36313822260549	0.172838952523337	0.357654993071053	-0.930563005002413	-1.27906682309026
PIK3CD	-0.0205987777984996	0.0505376473482152	0.683572700405607	187.829757670953	-0.251821854797707	0.0736196197878215	-3.42058075718783	0.000624875800194682	0.00589437954629454	-9.73831727142698e-05	-0.469818938867945
PIK3CD-AS2	-0.105156827627789	0.105501188593588	0.318892694037583	14.9944950167294	-0.48763873150774	0.156003945686588	-3.12581024384734	0.00177315926187067	0.0132115888777222	-0.38469313087355	-1.00006699913275
CLSTN1	-0.118589870751136	0.0790486777672022	0.133559182043983	41.2352372473051	-0.263932265518523	0.135125712353848	-1.9532349611403	0.050791760174041	0.156649682727227	-0.445790699636681	-0.497049906741458
CTNNBIP1	0.060250416773811	0.0739410351619041	0.415161550046903	34.3696107915818	-0.0884247740447054	0.117799063483037	-0.750640721837646	0.452868906825666	0.650794923878666	0.36762936194881	-0.102411031804757
ENSG00000285701	0.357038190262849	0.247922365106266	0.149833184822826	2.0678399985398	-0.249451199892786	0.384825160844152	-0.648219568974104	0.51684294675053	0.701720916535618	1.7175104895756	-0.464488382453033
LZIC	0.201462742488859	0.105827966249775	0.0569516760709984	17.8159941803247	0.382132699130924	0.179920911319783	2.12389263887031	0.0336791220736788	0.117738583077747	1.00990600033624	0.955665009552088
NMNAT1	0.234769642633432	0.0912014967521448	0.0100476157516316	22.246774698721	0.318577575379979	0.148166772539371	2.15012833120413	0.0315450651735522	0.112042395871469	1.16139591987152	0.812757591054358
UBE4B	0.118424135332321	0.0509800901508402	0.0201819072229152	103.679316531028	0.143943494348295	0.092337816281877	1.55887912606556	0.119024991712213	0.280126707008267	0.632221140386427	0.420082630656842
KIF1B	-0.034811974537428	0.102300742198043	0.733637742492808	50.4311964239529	0.157545527026344	0.195857657857951	0.804387884289957	0.421172996127829	0.623919265804295	-0.0647433280361901	0.450667597873003
PGD	-0.0896559082622864	0.0755475376601928	0.235326936049908	30.2120387464477	-0.201118390185967	0.109772021180066	-1.83214618829017	0.0669296435272445	0.188508036255536	-0.314190231558093	-0.355809228731127
DFFA	-0.0682892085721549	0.112611900183655	0.544241196277589	19.2462235758265	0.255449840408809	0.173006163199436	1.47653607065047	0.139800039371929	0.311777085913318	-0.217007977948704	0.670811181262265
PEX14	-0.0376506675528838	0.0410692686047123	0.359268355338914	106.275612995711	-0.0910878713247848	0.0616858047906781	-1.47664234314326	0.139771535005396	0.311758902846193	-0.077654567888297	-0.108399162030037
CASZ1	-0.0903361716988755	0.167089515148551	0.588752043917661	4.6298040448056	-0.0520668244966764	0.271671230011412	-0.191653803365521	0.848013394639002	0.91982160724171	-0.317284276720638	-0.0206580525777705
TARDBP	-0.0307780454405376	0.0616930055825513	0.617856629319498	56.1923448993816	-0.167132169469314	0.10866583804423	-1.53803782750275	0.124039365981443	0.287554335270843	-0.0463957906896827	-0.279389220705594
MASP2	-0.133401560061473	0.320500435298972	0.677242476616361	1.30274597174088	-0.611755374596259	0.508729840606255	-1.20251521685307	0.229163974091543	0.426453221466028	-0.513158770879124	-1.27915054125426
SRM	-0.0419009863567232	0.111592910411324	0.707302982472474	17.3778402351305	0.0166259781606613	0.168306914719434	0.0987836904287425	0.921310018301385	0.960105317711491	-0.0969863114849109	0.133801737880716
EXOSC10	-0.256917825744163	0.0587869626651549	1.24064713525113e-05	39.8823550166981	-0.443611093968165	0.104551758612734	-4.24298070022263	2.20570411414257e-05	0.00040611996784315	-1.07494834205955	-0.901068277204517
ENSG00000226849	-0.26245318154151	0.0906600249885127	0.00379259678455225	9.98839715438811	-0.292623192087704	0.157865282802594	-1.85362599611988	0.0637926857796383	0.182354945597738	-1.10012482503153	-0.56156313570435
MTOR	-0.0492333067465094	0.0394373480331185	0.211887194224739	95.7210366063111	-0.218034251991866	0.0563064231276784	-3.87228028137145	0.000107821860241319	0.00143753096347848	-0.130335936368468	-0.393845534848926
ANGPTL7	-0.494282904584561	0.183326452357787	0.00701376971131636	2.66999778396473	-0.809124998585126	0.313540499446681	-2.58060760894693	0.00986266131078087	0.0484659207830918	-2.15455696783783	-1.72294770172627
UBIAD1	-0.0619415814542722	0.140561899780171	0.659451047187975	7.2239341959759	-0.159476322201097	0.238801470143036	-0.667819683461639	0.504248700479754	0.692167190201555	-0.188137037778528	-0.262174599681471
MAD2L2	-0.220147970002714	0.268476311235653	0.412221639001762	3.15243233997358	-0.146852206141648	0.416994342981323	-0.352168341401758	0.724712017901596	0.847988344197567	-0.907707846443998	-0.233788535263735
FBXO6	-0.30999320336947	0.128253673307068	0.0156476511912419	5.07322846523152	-0.380906303618888	0.235687331308212	-1.61615094669968	0.106061681454237	0.258285924115397	-1.31635131414227	-0.760072883168748
AGTRAP	-0.0328981982951872	0.0979451444882015	0.736958409323848	20.1055003288338	0.141468801871226	0.159872575405988	0.884884737185053	0.376218800705398	0.581270379022289	-0.0560388911871539	0.414518139666949
MTHFR	-0.0804422218622586	0.0427961616325689	0.0601544664059991	106.173156024628	-0.111132424324879	0.0687920371185376	-1.61548384056985	0.106205956988096	0.258536318941784	-0.27228358142539	-0.153470513561184
CLCN6	-0.0290458135176219	0.0397556523443103	0.465018380264714	104.831286671667	-0.144789823902084	0.0627821270701775	-2.30622679827714	0.0210979629294308	0.0847625738567926	-0.0385170726618898	-0.229151147993958
NPPA	-0.387796549273074	0.149721743815035	0.00959438470421574	4.42215574097481	-0.593400899801844	0.258938441646061	-2.29166784209258	0.0219248174194519	0.0871022505312718	-1.67022461244838	-1.23787942956498
ENSG00000285646	-0.396338427416345	0.201295041431187	0.0489596571249983	3.98031149374457	-0.205789040584628	0.35746291771913	-0.57569339470989	0.564822440787256	0.738899655885566	-1.70907567414994	-0.366311459736038
KIAA2013	-0.105964568448935	0.115282284441699	0.358004160240096	13.1137258960832	-0.182686374487403	0.199098745873678	-0.917566676202528	0.3588457707097	0.566009750883575	-0.388366981981569	-0.314363761776903
PLOD1	0.175558713534684	0.13457527658111	0.192049828677721	31.1309607298441	1.15141839336669	0.181801652845601	6.33337692669137	2.39852643938422e-10	2.75119795293114e-08	0.892086592199372	2.68544895397927
MFN2	0.00384388382778423	0.0871398110699524	0.964815379201105	31.2188387592022	-0.282229443136921	0.143478920809627	-1.96704464700702	0.0491780638100952	0.152966245585147	0.111075281558054	-0.538192182374283
MIIP	-0.0249843729991529	0.109673233270279	0.819795981531945	15.5584615398058	0.15044341724389	0.178232152735128	0.844086854897979	0.398620872657497	0.603585366041335	-0.0200444049963447	0.434698088020814
TNFRSF8	0.0491655105653537	0.160792818165476	0.759780289960048	7.31943520591341	-0.0434534694830496	0.261874065408717	-0.165932695225967	0.868209917083536	0.931380092423158	0.317211834581018	-0.00129041930204145
TNFRSF1B	-0.0343679569892812	0.0541393376274037	0.525555183016598	581.145168694663	0.00150800402870606	0.0844162308637967	0.0178639109241821	0.985747419327696	0.993399428766592	-0.0627238010808431	0.0998080875091195
VPS13D	-0.00492382457090215	0.0261121263936194	0.850434023016944	366.630859054528	-0.0453776538172903	0.0470084805647582	-0.965307818336709	0.334390656965274	0.54223885615021	0.071197075118533	-0.00561706048675035
LINC02766	0.0125345316621433	0.0863011970726941	0.884520051490662	19.4721541974412	-0.0157340798353726	0.138004724128332	-0.114011168347696	0.90922894011431	0.953221881577546	0.150602993095959	0.061038251985037
DHRS3	-0.0113794974841161	0.0545337291605419	0.834706659639648	145.263994943939	0.139961599763128	0.0980446622244431	1.42752901165317	0.153427468948192	0.330803011515462	0.0418347097851078	0.411129107442472
ENSG00000288927	0.244940831556812	0.211187078462372	0.246118562592407	1.61673628850413	0.0964992338449214	0.361050034494694	0.267273852999284	0.789258316981629	0.886151286854411	1.2076575829171	0.313401431865689
PDPN	0.0801732799101904	0.0862465056751028	0.352587066210912	48.7492101281957	0.143393033704953	0.158182873012645	0.906501639361999	0.364670397574139	0.570796548527458	0.45824460744875	0.418844887657037
PRDM2	0.00221124847680191	0.0271417179102537	0.935067809430525	271.62306150955	0.0142575606549152	0.0502133519485725	0.283939631624622	0.776456644202211	0.87860388037625	0.103649559053792	0.128476212388903
ENSG00000289380	0.494144578455695	0.176102140750968	0.00501589496022167	4.26819378515638	0.55232954429495	0.299258899102777	1.84565787667774	0.064941897120306	0.184675129382953	2.34111207438088	1.33836258518992
KAZN	-0.414146542753256	0.249065486341554	0.0963521132071761	10.8210523479929	-0.0655386937285281	0.440953598956457	-0.148629456440835	0.881846028288845	0.93841758713608	-1.79007240298852	-0.0509503396608289
TMEM51-AS1	-0.131152309068204	0.106442097248684	0.217894183311134	17.3428637179056	-0.271254693277619	0.17051432314334	-1.59080297934616	0.11165392225263	0.267881978854822	-0.502928492753393	-0.513514814469262
TMEM51	0.0993161157036136	0.0568368181825125	0.0805696255796887	231.001560123409	0.186560114996288	0.112363926704985	1.66032035785032	0.0968500224023245	0.243340248184551	0.54531205117468	0.515908598453989
TMEM51-AS2	0.0557581721043004	0.130539073889179	0.66927896631498	12.6436980189998	0.0372402702256656	0.204005294461442	0.182545606593089	0.855154566679756	0.923410369458979	0.347197265879736	0.180154181071801
FHAD1	-0.0296208920092118	0.134459184536419	0.825640221118914	29.8684081240948	-0.34375335015526	0.274435630418086	-1.2525827992217	0.210357577942496	0.405494870580232	-0.0411327046792578	-0.676532291070152
EFHD2	0.0523224949737344	0.0576419665378727	0.364028658046565	64.6740693543108	0.0995655527366799	0.0893280196666697	1.11460606770655	0.265019269033072	0.468207840193476	0.331570760567039	0.320296229503551
CELA2B	-0.263528482492302	0.264304237685185	0.318733001272156	1.6442960387694	-0.248763436079807	0.458456469072312	-0.542610810101951	0.587397794447735	0.757424857041474	-1.10501562104691	-0.462941905233758
CASP9	-0.0134906704576215	0.105358496189929	0.898113047203062	18.7136903594487	-0.0205013369743322	0.170788272218437	-0.120039489292984	0.904451866177901	0.951283333260329	0.0322324525203021	0.0503187950658225
DNAJC16	-0.0176012381342673	0.0631465132380846	0.780447048651107	45.0306694014594	-0.11074010247318	0.0991475534979822	-1.116922188861	0.26402759638954	0.466778851597387	0.0135363395864526	-0.152588354897372
DDI2	-0.0255422878267777	0.0408086750971115	0.531378315002777	116.815161112197	-0.0337264826231294	0.0624600048413868	-0.53996926046957	0.589218231694235	0.75831589442359	-0.0225819714458657	0.0205812804111053
PLEKHM2	0.0181729395950097	0.039095272174274	0.642047995499373	124.055154897656	-0.0247471028843557	0.066300784033308	-0.37325505640964	0.708958623001544	0.837441723677333	0.176248188546434	0.040771941721239
ENSG00000237938	-0.134418914302186	0.14395158617617	0.350418097312141	4.39216944310211	-0.223234632972173	0.240586135896985	-0.92787820935683	0.353470748917321	0.560864942582259	-0.517786007619724	-0.405538896095654
SLC25A34	-0.22157085415355	0.227620366564935	0.330343212630843	2.99272307149341	-0.624709979198527	0.379182107637878	-1.64751966565661	0.0994512774528207	0.247698524171382	-0.91417955664767	-1.30827972851891
SPEN-AS1	0.0520147121422333	0.109663335755973	0.635276941186848	17.8929779682899	0.0210248145937399	0.181190763466225	0.116036900510434	0.90762329693442	0.952516358548905	0.330170870568989	0.143692779262501
SPEN	0.0654670838671413	0.0376171863341089	0.0817975158323821	249.113165033716	0.143702096551676	0.0484688379404313	2.96483478164438	0.00302845527291422	0.020048792707767	0.391356351695098	0.41953983357126
ZBTB17	0.0755906664234323	0.121596301259358	0.534170273915377	11.9669143864751	0.0325845171670302	0.209862223594485	0.155266234241342	0.876611433928203	0.935740405292045	0.437401486493125	0.169685447608551
EPHA2	0.405434495652037	0.201053984777586	0.0437429719472436	3.35391527528524	0.373618982321628	0.304472116540843	1.22710409927311	0.219783467341599	0.416164736169979	1.93763161695128	0.936521418615108
EPHA2-AS1	-0.475821419162836	0.179979183912489	0.00819912371916013	2.10752045935521	-0.994672521632842	0.345469998053084	-2.8791864047193	0.00398702598672904	0.0247777894891287	-2.07058851298616	-2.1401621757521
ENSG00000224621	-0.217159896633113	0.216926522600889	0.316790153713828	2.05037626831711	-0.820895791006809	0.33772989397115	-2.43062816073052	0.0150726743402026	0.066733612201608	-0.894117179274087	-1.74941501796103
ARHGEF19	-0.0982961095658039	0.156415332816639	0.529722197562127	3.49455773289484	-0.0421344400230304	0.267100346288779	-0.157747605379276	0.874655686425445	0.934701842473623	-0.353488496919235	0.00167549570101125
FBXO42	0.0375823377337984	0.0338260075684524	0.266547438451848	203.740703854801	0.0904268673837692	0.0532463859290473	1.69827239550617	0.0894563622308719	0.231565937199245	0.264528038953119	0.299747360188698
SZRD1	0.0276724258790691	0.0695649533465113	0.690783048950705	33.5254555241971	0.0940575731348557	0.115881892396779	0.811667562459225	0.416982412001702	0.619749060779477	0.219454743541109	0.30791121473874
SPATA21	-0.312713786596784	0.123393734638846	0.0112679925804085	5.03770717108571	-0.427503789892046	0.221661489157139	-1.92863357328156	0.0537763680426428	0.162574651051548	-1.32872535472863	-0.864850060503429
NECAP2	-0.0372835192404752	0.0725268530462451	0.607206522267099	39.0354809205007	-0.119140619923721	0.112069780765477	-1.06309318274693	0.287739695723925	0.493493551141381	-0.0759846656139073	-0.171477410445535
LINC01772	0.20744099448886	0.145287239504848	0.153349682694094	7.34070305194027	0.0171408980509073	0.225731810939714	0.0759347917316144	0.939470976956547	0.969813962077254	1.03709691004296	0.134959565415386
CROCCP3	0.0251745261705207	0.0810282796818114	0.756037708006446	54.8326001907806	-0.0587427532538331	0.120415817413735	-0.487832533262633	0.625668465477885	0.784886152588933	0.208093535376655	-0.035669269431012
NBPF1	0.00548876630177905	0.0639781755976856	0.931632379164369	75.8013276573839	0.131740558887874	0.121362847103364	1.08550979177072	0.277695929261041	0.482643968725878	0.118556707705454	0.39264361548669
CROCCP2	0.0293720657251053	0.0639056190335956	0.645791639733886	70.4142585102782	0.141902416243979	0.133626265205212	1.0619350621381	0.288265166370031	0.493843526276529	0.227185222883148	0.415493146983063
CROCC	0.0916459555730351	0.0910370920202351	0.314084691058931	42.7099991495871	0.371555819626849	0.193490483398547	1.92027955639311	0.0548225972421377	0.16451074772817	0.510425828321144	0.931882276446066
ENSG00000290851	-0.172095240839316	0.230552710539753	0.455397798700344	2.33045565931519	-0.392374208621848	0.376051398365051	-1.04340579593046	0.296760390317537	0.502305711666751	-0.689149408318083	-0.785859139300864
ENSG00000238142	0.188756119541581	0.115978308566745	0.103628346082495	11.3766262025534	0.485984004720028	0.188399208002945	2.57954377765979	0.00989309182052485	0.0485849045491468	0.952112411635618	1.18918075326326
ENSG00000290122	-0.474752940355216	0.154268067790399	0.00208776794933289	14.309921819644	-0.560276500905575	0.302674256965063	-1.85108739184993	0.064156981642767	0.182986557770536	-2.06572874615439	-1.16339727838382
ENSG00000226526	-0.318191823433735	0.14194563732716	0.0249842817600159	6.99754545149253	-0.577826436844565	0.223610976039387	-2.58407009834252	0.00976419469257512	0.048111192825847	-1.35364113362246	-1.20285933733079
ATP13A2	0.0929437026029984	0.102715969962689	0.365538889621761	19.3715056385671	0.296230527271363	0.17926723753591	1.65245212311604	0.0984424174312147	0.245889351480316	0.516328376810884	0.762508944402962
SDHB	-0.0646453942996932	0.0535905939232343	0.227708592390871	56.1617628282249	-0.156437388041496	0.0870805815359467	-1.79646696522024	0.0724202820044293	0.200398536854381	-0.20043480156361	-0.255341378217928
PADI2	0.0492416531553535	0.0567836355378057	0.385843198945472	1238.76352316439	0.0819051741669067	0.134861662079029	0.607327337541713	0.543633699526773	0.722591093926423	0.317558154255987	0.280585833832086
PADI1	0.140466600895866	0.16992209359858	0.408433793077411	14.9128610194637	0.466122303878821	0.391855095417304	1.18952722404293	0.23423226465454	0.432313742438903	0.732476982872104	1.14452055552195
RCC2	0.0505599363655828	0.0373936151597569	0.176343076638908	177.173297144364	0.0114059763739907	0.0563145019191493	0.202540659781849	0.839494075114395	0.915049072657475	0.323554107544209	0.122064258101589
ARHGEF10L	-0.0331241165461285	0.0508172023083333	0.514511613474762	192.591780764772	-0.18711819601088	0.0810246577380089	-2.30939816636957	0.0209214966896378	0.0842524731305365	-0.0570664361555566	-0.324328972066552
IGSF21	-0.0117893488438802	0.0437613573941583	0.78762119758299	707.110547219069	-0.100459699549989	0.089709774232688	-1.11983003423259	0.262786197901481	0.465389799497432	0.0399705810537462	-0.129472266749595
IGSF21-AS1	-0.129483110629886	0.15253303228407	0.395944893993559	7.78897708550449	-0.66354241506736	0.242597934340041	-2.73515278220504	0.00623513285062244	0.0340885082579176	-0.495336470199158	-1.39559673518135
ALDH4A1	-0.292221229396058	0.246709215055439	0.236224554601075	2.88336763387584	-0.591196660521343	0.399477971614103	-1.47992305591368	0.138893781950962	0.310433884696058	-1.23551896722529	-1.23292306842937
UBR4	-0.0515343009048952	0.0337375696406985	0.126635524696173	156.324194344986	-0.015288355245901	0.055340601070095	-0.27625929155588	0.782348920281526	0.881754201721064	-0.140801558158306	0.0620404898327981
EMC1-AS1	0.0286868751937134	0.0797970703819308	0.719222686333998	28.927556330267	-0.0348590769307267	0.131608290252189	-0.264869917114868	0.791109673540696	0.886448936339428	0.224068767793772	0.0180345757687191
EMC1	-0.177431725953813	0.0912680343385425	0.0518866425371403	18.4286018355311	-0.364550208086206	0.16016014234204	-2.27616061496542	0.02283639823399	0.0896032154744637	-0.713421366893852	-0.723295244304609
MRTO4	-0.0608828954639899	0.155660594611015	0.695704151888646	7.66188416495912	-0.372382017791087	0.225731310061775	-1.64966932451319	0.0990105875276233	0.246785419839841	-0.183321811660671	-0.740905527174578
AKR7A2	-0.154849441935983	0.283547118145992	0.584986628900587	2.00418728075795	-0.695369932540451	0.459839920292076	-1.51220001103596	0.130482988235954	0.297741833742659	-0.610710265772627	-1.46716277251761
SLC66A1	-0.232485492039219	0.131501896765177	0.0770734412241349	7.39770237375446	-0.514582313025567	0.199616845380114	-2.57785014108248	0.00994171029711498	0.0487038887244977	-0.963822651858561	-1.06065122039687
CAPZB	0.0420647084304586	0.028786572725384	0.143943710330743	581.74617848911	-0.0857210359702904	0.0526780702869714	-1.62726226498641	0.103681408593268	0.25476586721691	0.284915225188311	-0.0963315183728767
MICOS10	-0.0264489682852733	0.0840796864314013	0.753087967508767	93.7112409286062	-0.629931572046279	0.156632231724066	-4.02172378642991	5.77737826827467e-05	0.000864293532145505	-0.0267058301389747	-1.32002078589207
NBL1	-0.038896223813799	0.176644017715109	0.825718874608207	8.9522692891361	-0.0820295409155756	0.32251152424221	-0.254346076805523	0.799228205761158	0.890556945305149	-0.0833197368750135	-0.0880309755128907
TMCO4	0.134171303156399	0.0479190362337939	0.00511092087264506	73.5587963038863	0.183175950764801	0.0758187692899098	2.41597103831094	0.0156933095306867	0.0687266462837593	0.703844052642548	0.508299106951947
OTUD3	0.0207408236935537	0.0923042012580889	0.822212077381785	24.6022212197186	-0.0582679758440692	0.169424977191774	-0.343916090825941	0.730909390462312	0.851273546148572	0.187927707017856	-0.0346017046150535
ENSG00000227066	-0.0114075929563598	0.224945123054807	0.959554391303018	5.79117404076796	0.200051544332204	0.463792214687796	0.431338728846214	0.666222093944371	0.810117181864885	0.0417069230258769	0.546244867576771
PLA2G2C	0.186427458616239	0.201269445267579	0.354311853153161	7.46846736415211	1.04122527090903	0.362355768002592	2.87348888262098	0.0040596536586053	0.0251272058166362	0.94152095296868	2.437673263567
LINC01141	0.101719382455975	0.0714730511697168	0.154682499817884	221.075573166897	-0.380028422455829	0.106323435258203	-3.57426771936913	0.000351209437714462	0.00374403436071527	0.5562428398508	-0.758098915951688
MUL1	-0.24007887364137	0.132663351493886	0.070344654186059	5.49980289990852	-0.402002429832757	0.287677374017915	-1.39740718645368	0.162291159302396	0.343104922626747	-0.998359662595595	-0.807508758667007
PINK1	-0.0721241886965541	0.18530248484796	0.69711039385704	5.54850489088717	-0.435048900801226	0.330200170518774	-1.31753081810263	0.187660757935908	0.377366126387526	-0.234450634813885	-0.881815684337873
PINK1-AS	-0.316614959639604	0.152237489034601	0.0375490469724137	4.13531208068632	-0.628090868044106	0.26420173507099	-2.37731545508337	0.0174391668896247	0.0740439572012642	-1.34646907713404	-1.31588185512388
DDOST	-0.171754439657676	0.0797362763467718	0.0312377128039125	22.9491286323499	-0.25661297860489	0.129224647040637	-1.98578974275854	0.0470566751774057	0.148600537423764	-0.68759934081375	-0.480592061388651
HP1BP3	0.188858767339247	0.0372684126808954	4.03012817797156e-07	422.130557969886	0.54122137041423	0.0819275294228992	6.60609900269927	3.94579069094357e-11	5.86850170821014e-09	0.952579285062485	1.31338520555742
EIF4G3	-0.00414666693146691	0.0325554996718664	0.898645786193616	890.841253544921	-0.039603724929936	0.0533035747253663	-0.742984408343804	0.457491120146827	0.654003963188619	0.074731824607475	0.00736595682456446
NBPF3	0.352784662548806	0.182684494354901	0.0534689033245339	8.39236603615233	0.103178543003959	0.358790198687088	0.287573471576195	0.773673254044998	0.877298240653227	1.69816415087868	0.328420249750566
USP48	-0.0298659917996196	0.0383420102937485	0.436017113902742	132.910358324087	-0.0769736574734464	0.0684123413048273	-1.12514286173122	0.260528501009549	0.462745431570031	-0.0422474931274718	-0.0766625254447032
LINC00339	0.066004500121544	0.129683044638199	0.61077476110992	8.32216528122289	0.0912899891599969	0.222142094144047	0.410953131200791	0.681106902154504	0.819822160297388	0.39380068439442	0.301688140059935
CDC42-AS1	0.184055428652199	0.178505584929809	0.302498340751044	3.77298819768354	0.353648567645298	0.312159890921588	1.13290841626457	0.257252715274741	0.459332359564103	0.930732238713436	0.891616771447599
CDC42	0.0627912160697355	0.0341416705723934	0.0658950102077116	160.346392308689	0.034790352740021	0.0607374905006145	0.572798652912224	0.566781031290207	0.740639650118117	0.379185690494071	0.174645398101321
CDC42-IT1	0.111072720427637	0.173081655250755	0.521044643099156	3.76603494537436	0.256982153724105	0.292560596921916	0.878389490682826	0.379732385613271	0.585400061911009	0.598784667837285	0.674256677507017
ZBTB40	0.0946994057575993	0.0535870975754108	0.0771938433305293	84.1528246370469	0.218625017228757	0.0689315172557393	3.17162636095253	0.00151587903706057	0.0116341437719092	0.52431384914436	0.588008409326534
C1QC	0.0471985600611751	0.0672764310490091	0.482952611265891	189.781015378475	0.299585542793953	0.112271868705975	2.66839366126994	0.00762149003936787	0.0398748654074715	0.308265545003948	0.770052893325666
C1QB	-0.0655548970256323	0.0556008125347613	0.238387153839054	300.64568044656	0.157549878401952	0.106079617067017	1.48520406424938	0.137489775729565	0.30833403418428	-0.204571496788071	0.450677382195941
EPHB2	0.0518026334403675	0.0689529907633603	0.452487387042274	100.5898482458	-0.15438523802434	0.118048321384601	-1.30781392071942	0.190936431399404	0.381449555634777	0.329206272082149	-0.25072699869959
ENSG00000240553	-0.132272045628986	0.107888402849325	0.220195662335679	27.7612337769027	-0.666128280023464	0.142468207099515	-4.67562759148201	2.93056001734257e-06	7.674059641995e-05	-0.508021395447946	-1.40141120400228
LUZP1	0.0420221680158953	0.0348990038080412	0.228547856652697	192.004957835261	0.0501452360489338	0.0556656218183164	0.900829531961392	0.367678963054134	0.573396521940983	0.284721738434778	0.209171752634271
LINC01355	0.134802963076263	0.108775715911629	0.215243885652777	15.5201205547203	0.313912006418619	0.178545655184363	1.75816099302153	0.0787201201918221	0.212570689444478	0.706717034217491	0.802266785958865
ENSG00000284726	-0.168529647034488	0.130969994877777	0.198170774776006	4.97106683401413	-0.253988489061579	0.249259296012949	-1.01897298565901	0.308215791699015	0.51444298464123	-0.672932002427885	-0.474690742920945
HNRNPR	-0.0317221493932774	0.036950695076117	0.390616764031278	133.222443977685	-0.0792055759335887	0.0576294868570065	-1.37439321870275	0.169319640275327	0.352726591965761	-0.0506898628252663	-0.0816811248370398
ZNF436	0.24454214783735	0.30843718971592	0.427869524957996	2.18178237781344	0.261841584083486	0.412500365890826	0.634766913522656	0.525580445272842	0.708996727820946	1.20584424801295	0.685183391311398
ZNF436-AS1	0.158141337926664	0.31595610229363	0.61671122827332	3.08993328840832	-0.112763422815577	0.494089909146981	-0.228224500699188	0.819471715195617	0.903330035882279	0.812867066577902	-0.157137909203316
RPL11	-0.0664189085294099	0.0610364995204461	0.276514130098432	138.338756858526	-0.151606491892887	0.114654421979751	-1.3222908395078	0.18607132196959	0.375154854073724	-0.2085012840879	-0.244478825257859
ELOA-AS1	0.0454929519294146	0.0933177199399751	0.625899764932357	31.2997776906911	0.216269759929637	0.153664653391487	1.40741384017997	0.159304709570531	0.338807275802314	0.300507920081858	0.582712475330178
ELOA	0.214635907919007	0.088861053247574	0.0157174910633031	28.5916156337863	0.54691963440681	0.14000506189894	3.90642757475151	9.36707017850733e-05	0.00128119775057637	1.06982156625129	1.32619808592076
PITHD1	-0.420323986167948	0.178742197193993	0.0186945973973056	6.16092078561973	-0.370336752372973	0.315525717873369	-1.17371336596278	0.24050985475203	0.43987230956857	-1.81816929587748	-0.736306628080451
LYPLA2	0.24792590073091	0.107159874304709	0.0206892558504515	11.5551182839679	0.295016646068679	0.16984586431563	1.73696690971786	0.0823930118145341	0.219052160358703	1.22123458609147	0.75977946141559
GALE	-0.102032619554369	0.0947784261982342	0.281686516718309	17.8258941144954	-0.142780569229289	0.138534909600497	-1.03064685746745	0.30270645402992	0.509186358766262	-0.37048328163512	-0.224633221170013
HMGCL	0.0315891398954712	0.054218396035868	0.560143947605069	41.2976540562723	0.011973570826502	0.0876654453968693	0.136582558524589	0.891360763569807	0.943718386133389	0.237269151024602	0.123340527474927
FUCA1	-0.0330700362092686	0.0838121958972069	0.693157984479257	21.6044542392136	-0.107454946664876	0.135243719600251	-0.794528182029363	0.426888009194967	0.628149823337185	-0.0568204623229936	-0.145201489634278
PNRC2	0.0842071247693333	0.0617184743232414	0.172449666989528	47.3611960516992	0.0953017601708521	0.106605296835614	0.893968339282504	0.371338831222503	0.576112979086239	0.476591761656343	0.310708842167479
SRSF10	-0.106838427100822	0.0422366890110148	0.0114219608071405	118.690934559753	-0.153892288382994	0.06681704197314	-2.30318918405364	0.0212682011126385	0.0852230114686134	-0.392341557108194	-0.249618572556479
IFNLR1	0.0291919468503681	0.0820938058698963	0.722145713827955	69.0081502691574	0.316145921759977	0.133569804009934	2.36689665080638	0.0179379411290021	0.0754921209217536	0.226365987417755	0.807289875455582
GRHL3-AS1	0.353664724796292	0.158806161916612	0.0259458420145621	4.95427969828125	0.311252034075094	0.255232007332073	1.21948668322831	0.222659527194931	0.419133317431299	1.70216694184628	0.79628568233647
STPG1	0.0627777632583055	0.16188133129293	0.698163208962409	7.20320411811935	0.461837183043987	0.292312666593667	1.57994242406871	0.114120052516283	0.271924884818315	0.379124503013032	1.13488521032371
NIPAL3	0.165892561555934	0.0978625059917914	0.0900451581330287	34.6123110357432	0.236127429898706	0.177461048996782	1.33058736682542	0.183324821595496	0.371622726216938	0.848121990896919	0.627363609419385
RCAN3AS	-0.02633056345949	0.153934046701599	0.864183711072473	7.01872553835644	-0.442695321829794	0.23506590252231	-1.8832817396295	0.0596621967256367	0.174000835341566	-0.0261672889522346	-0.899009109910003
RCAN3	0.0240922927615989	0.0949200525692647	0.799637185318532	29.3342723394887	-0.254461797782995	0.135946802481383	-1.87177479086234	0.0612377673038604	0.177167395151622	0.203171208431658	-0.475755005305123
NCMAP-DT	-0.220211488440429	0.202799018550065	0.277540617239074	1.84351267516128	-0.496565334388288	0.333937634584707	-1.4870002148929	0.137014754190801	0.307896291543036	-0.907996747631942	-1.02013898858576
NCMAP	0.0294671692446223	0.103616726219862	0.776114417008966	32.1856310317475	0.0705144081589463	0.154624441534979	0.456036623052215	0.648363642917118	0.799334045676469	0.227617782636731	0.254973029248646
SRRM1	-0.00524286144272651	0.0383829559354039	0.891352132073199	153.468632150094	-0.0806489785546561	0.0702804299866028	-1.14753109179938	0.251162190670557	0.452799262806555	0.0697459983196814	-0.0849267001778718
CLIC4	0.105598916736376	0.161482204067694	0.513153477599865	30.9993055784521	0.711713696734447	0.268572252195346	2.6499896803069	0.00804942295027486	0.0414205946171517	0.573888142578503	1.69674718788277
RUNX3	0.0639801240829936	0.112922933954397	0.570998072820467	39.2102451100039	0.474986872622913	0.197164638399991	2.40908753454714	0.0159924617247878	0.0696187897590293	0.38459320600832	1.16445305758548
SYF2	-0.136025475800879	0.0892131102945059	0.127327658116627	19.2132524030427	-0.333845901512244	0.154511447206286	-2.16065480939112	0.0307220141772999	0.110010069728644	-0.525093138307632	-0.654254812467161
ENSG00000284602	0.12152627133247	0.135464745828449	0.369662219286292	6.20316917042079	0.151001193881899	0.234251921674631	0.644610267452299	0.519179779478562	0.703646380769008	0.646330599117507	0.435952281463163
RSRP1	0.0726593162796151	0.0546180212389027	0.183413642602688	254.649253703109	-0.169666768833524	0.118279439807524	-1.43445698685775	0.151441895321744	0.327828258681017	0.424068813819023	-0.285088415840272
RHD	0.181180841244147	0.208499929048331	0.384861813981465	11.9786737331961	0.376311549924826	0.438826397414056	0.857540822845614	0.391146063801206	0.596440709553102	0.917657740238568	0.942575814588146
TMEM50A	0.0304078671920989	0.0784757445007074	0.698400080029478	33.1141877598569	0.170135837978827	0.129765062359281	1.31110666373182	0.189821729737245	0.380065230407118	0.231896363223686	0.478977649527594
MACO1	-0.110922392305353	0.0611279833776591	0.0695865254150498	76.4318656217197	-0.128093150951506	0.103359451782171	-1.23929789431799	0.215235198237136	0.410813356814688	-0.410916673901825	-0.191607700856347
LDLRAP1	0.352355311834777	0.212774200136788	0.0977206420549197	6.78279415020675	0.89265829414234	0.392786494808971	2.27262980255082	0.023048498115165	0.0901634174224242	1.69621133314906	2.10361171399092
ENSG00000225643	0.30568847870632	0.247090526497716	0.216030748352062	1.86429477324324	-0.125965822656024	0.402821675912884	-0.312708650473085	0.754502022828118	0.865661474840697	1.48395637201759	-0.186824278575622
MAN1C1	0.110828328174913	0.052838103711173	0.035948658296142	129.955518425287	0.0617872173682354	0.0832251347766489	0.742410541407395	0.457838634658016	0.654160980730325	0.597673097485811	0.235349429560208
ENSG00000233478	0.0737584023115096	0.119089006179416	0.535682348302	13.6491769425279	-0.142322440973405	0.173077029603841	-0.822306930614474	0.410902233242655	0.615068527559531	0.429067791622761	-0.223603092951776
SELENON	0.0667912938608151	0.102987401239135	0.516636723420586	16.688518671896	0.0238462608776342	0.176629084194529	0.135007555445237	0.892605900645196	0.944539861023336	0.397379261798371	0.150036966498158
MTFR1L	-0.200595909339585	0.131288149482576	0.126535957706242	10.6203778663612	-0.473462899377981	0.222533010161958	-2.12760749083203	0.0333696406378547	0.116789930301872	-0.818779123454179	-0.968191810239097
ENSG00000236528	0.269187981213706	0.159722241268723	0.0919209412840736	5.11892418809748	0.241456545226758	0.269660728942401	0.895408635042045	0.370568686348174	0.575651951283086	1.31794099970277	0.639346437387639
PAQR7	-0.148497041868414	0.0796531972351461	0.0622803158559074	21.0056284981294	-0.354292705919754	0.127514093504047	-2.7784591975985	0.0054617372276997	0.030999760130097	-0.581817616774524	-0.700230649849773
PAFAH2	0.110360598910693	0.0937512809624726	0.239130199138493	18.9502955245012	0.0362319013111789	0.156539103234361	0.231455914608982	0.816960630626287	0.901853419367593	0.595545722428585	0.177886804502331
PDIK1L	-0.0543173776589346	0.0742430139926851	0.464402973616601	21.7316106600881	-0.0327978607847886	0.123803789826929	-0.264918067779979	0.791072579394039	0.886448936339428	-0.153459838325475	0.0226693410086731
ZNF593	-0.073461067099338	0.271680745275887	0.786856522277048	1.38482279360204	-0.385820059802569	0.44092012124655	-0.875033914786641	0.381555452604379	0.587087984978553	-0.240531164697696	-0.771121751771206
CEP85	0.0455808856829426	0.124791781425934	0.714920685867313	13.1061687679669	0.146596349831231	0.196357842929428	0.746577511976021	0.45531862701002	0.652822989393234	0.300907869557449	0.426047731601332
SH3BGRL3	0.297075148439809	0.129881251546905	0.0221793236849832	18.4142763397475	0.336439680005945	0.216892412691805	1.5511823388862	0.12085799332853	0.282876027471315	1.44478032431154	0.852921579579283
UBXN11	-0.32421282093904	0.123474047801188	0.00864565646219203	13.3597963707981	-0.705422240990952	0.199674192056268	-3.53286638461603	0.000411080177065225	0.00420663809783713	-1.38102646289782	-1.4897659768829
DHDDS	-0.0365776216804898	0.061990618078681	0.5551565070215	41.5977979427203	-0.0789706360125615	0.0872724557342057	-0.904874686385267	0.365531778912717	0.571502482258003	-0.0727740286558544	-0.0811528486629954
DHDDS-AS1	0.327861186098992	0.0950327618248807	0.00056062680885492	12.3861916598258	0.458693523087615	0.164127468162734	2.79473952911291	0.00519415461420936	0.029902012226634	1.58480459398407	1.12781650677181
HMGN2	-0.490558027837819	0.113654009114708	1.58709118379349e-05	17.0821595985618	-0.848976033004148	0.189083347764495	-4.48995664103407	7.12376730296574e-06	0.000161433419103746	-2.13761509464659	-1.81255508689326
RPS6KA1	-0.025485293395775	0.0366168537218021	0.48642945904222	175.59925174673	-0.0257260653469557	0.0593038269280403	-0.433801099854347	0.664432882861634	0.809256001517649	-0.0223227434261739	0.0385706872813204
ARID1A	0.082266449842835	0.0273777054616354	0.00265694254101206	396.90776598875	0.101103107863077	0.0416198920911839	2.42920158566421	0.0151321161418162	0.0669387488237027	0.467764981404105	0.323753512267603
PIGV	0.145676682098223	0.146612908287693	0.320410680055374	4.43885671621941	0.555226727459475	0.324849894940053	1.70917933515705	0.0874177354835562	0.228057270073671	0.75617401798169	1.34487707123796
ZDHHC18	0.11570572257498	0.199074768338187	0.561093930818619	10.3713843290969	1.04937504206438	0.315021737474723	3.33111946647359	0.000864974720355376	0.00758040488622655	0.619856971758133	2.45599850138295
GPN2	0.0121756733163923	0.112811465782222	0.91405169901578	13.3635852748229	0.221940989406218	0.197455445309068	1.12400541326588	0.261010729481942	0.463263047727247	0.14897079611316	0.595464567000749
GPATCH3	-0.0522490011816099	0.137302219495576	0.703544531324944	5.98685882718194	-0.0826983989796683	0.23002621361924	-0.359517281437141	0.719208152097879	0.84404265145216	-0.144052232551342	-0.089534942048389
NUDC	-0.06214757828053	0.113507417851052	0.584021552970387	50.1938776126755	0.422744122242094	0.151386459873191	2.79248304370289	0.00523052088922582	0.0300289995871135	-0.189073974043952	1.04698217323317
SLC9A1	0.00792808452843268	0.0925350746090433	0.931723556140916	19.5348523954895	-0.208434370203969	0.144321680522957	-1.44423463923575	0.148672984206432	0.323925678432417	0.129651469459706	-0.372259638335407
WDTC1	0.157160472739921	0.0495047720668074	0.00150015784389077	80.9627686701607	0.223539190340307	0.0808245621509064	2.76573339083409	0.00567949472789698	0.0318346797426469	0.808405793160993	0.599058215415727
TMEM222	-0.275850929063282	0.100904168805029	0.00626097329345395	13.758787957488	-0.232444632256333	0.174656342165408	-1.33086854662396	0.183232268311706	0.371494970841687	-1.16106185865571	-0.426248118962137
MAP3K6	0.0374089917976845	0.199974598332231	0.851606754370173	10.305917081391	0.887849395496612	0.331212140058184	2.68060643954852	0.00734888889753635	0.0386864704540754	0.263739608874076	2.09279862370458
WASF2	-0.0166017096001475	0.0322483195366849	0.606686832214271	478.184916556291	-0.0601054598838706	0.0534121175457443	-1.12531505294456	0.260455553210102	0.462745431570031	0.0180824995878265	-0.0387333951092427
ENSG00000241169	-0.143265539640361	0.137906731089639	0.298870684982214	6.9343233787188	-0.34595430184296	0.211244043926865	-1.63769967385558	0.101484358692637	0.250991102811188	-0.558023152320122	-0.681481259860773
ENSG00000237429	0.241641849427496	0.235961067010163	0.305799812099181	1.93980476116164	0.0939868897444588	0.360723672412236	0.260550933948827	0.794438831930454	0.887987874288879	1.19265280807617	0.30775227899515
AHDC1	-0.00547741919436529	0.0761506918009474	0.942658661094128	48.7633589254387	-0.0136902697960807	0.119247256215775	-0.114805742543111	0.908599097265477	0.952696423734671	0.068679158272487	0.0656338785746337
FGR	-0.177147881352634	0.101051066353437	0.0795928992872799	52.3427754504895	0.15848616846985	0.151055439981224	1.04919206146796	0.29408973159638	0.499076171299983	-0.712130355253427	0.452782685256834
IFI6	-0.283992149451755	0.180330305540321	0.115292393672838	8.31745078283508	-0.479564487616777	0.322943283465848	-1.48498052806691	0.137548982291366	0.30833403418428	-1.19809060693956	-0.981911588794788
FAM76A	-0.123865648046442	0.10753231080266	0.249365305111621	16.534733253807	-0.388431744297073	0.166247938699315	-2.33646051395328	0.0194672532418399	0.079899507833332	-0.46978654057303	-0.776994277336614
STX12	-0.00521859048632661	0.0365711282150608	0.886529481731223	182.283208883892	-0.0511175485247434	0.0571590853578873	-0.894303122673914	0.371159729661723	0.57600275095209	0.0698563900167803	-0.0185235499510039
PPP1R8	0.0917593954784518	0.0903619108668414	0.309884023705767	21.3482294439225	0.321978056841279	0.156219740225878	2.0610587136794	0.0392974389991468	0.131670487320195	0.510941787538875	0.820403772803418
THEMIS2	-0.0629096288558984	0.0702480498958152	0.370500849127238	172.298664814332	0.0381815080304342	0.120490506000798	0.316883954576317	0.751331657484308	0.864071908504424	-0.192540012007355	0.182270609408862
RPA2	0.147465079593473	0.0617391932287133	0.0169165502799148	62.3713289467892	0.226590808873779	0.0952464270937971	2.3789953679904	0.0173598941074176	0.0738791144875735	0.764308194127667	0.605919958436907
XKR8	-0.0269488376085611	0.144167974536545	0.851718137854245	6.12217845499286	-0.15164047404955	0.234049022407641	-0.647900480376455	0.517049320026205	0.701876697694412	-0.0289793879673623	-0.244555236127623
EYA3	0.026622189618224	0.0365789967111182	0.466736094639123	187.856399691581	0.0873961125685542	0.0569660442572055	1.5341790659354	0.124985606215821	0.288960836344728	0.214677949364591	0.292932530460111
ENSG00000289576	-0.0771142152863674	0.107078793987474	0.471424470768355	31.6013338966726	-0.396746609535112	0.138606732775051	-2.86239060391823	0.0042045838003155	0.025759517984214	-0.257146794567224	-0.795690738867883
PTAFR	0.100382032731436	0.0526538045304559	0.0565913863110826	147.316343035288	0.143470413883213	0.0825015553911881	1.73900253398782	0.0820343172013119	0.218439719312862	0.550160166252193	0.419018881520399
DNAJC8	0.223278351006197	0.0680523091568508	0.00103446617359702	38.9472925984607	0.310530762839322	0.10702239784376	2.90154929337932	0.00371322354297673	0.023500600054514	1.10913002792691	0.794663861714346
ATP5IF1	0.129464262571858	0.135919264777348	0.340839129023877	14.7506961991067	-0.0667540727202249	0.234110767672159	-0.285138839977259	0.77553777460502	0.878333331924668	0.682434999374117	-0.0536831905145287
ENSG00000270605	0.0947474379627504	0.163427078796964	0.562080789086768	3.98302084452044	0.124879278673544	0.276695880931745	0.45132322986893	0.651756604774253	0.80193897752178	0.524532314233031	0.377215625025025
SESN2	-0.0274357400156737	0.116272394251516	0.813463002642621	15.6164023886654	0.153357125540714	0.171240276336232	0.895566912305116	0.370484113963129	0.575603056977806	-0.0311939683142232	0.441249731796794
MED18	0.447289394800307	0.18612815508731	0.0162555887182987	3.13413301864368	0.560255507927293	0.312424913587031	1.79324850087932	0.0729331979983647	0.201381337443574	2.12800043772435	1.35618457868085
PHACTR4	0.0233177117847399	0.0308226773473308	0.449342542951838	222.793447433307	0.0135960235120994	0.0558961168816589	0.243237352978998	0.807821532101401	0.895701943417875	0.199648178388376	0.126988707373719
RCC1	0.0596799431214855	0.0961543598339237	0.534818027262504	27.83462476835	0.45687082400552	0.145443625681387	3.14122273743611	0.00168244025753268	0.0126650134177608	0.365034674141999	1.12371806112105
SNHG3	-0.080017954635876	0.106104616428403	0.450763920573027	27.4466678164229	-0.0537535517096249	0.178891750042201	-0.300480886887988	0.763810373294603	0.871405779246772	-0.270353884944866	-0.0244507575161944
TRNAU1AP	-0.0411380187923216	0.077761518899126	0.596786044442459	45.4967754246447	0.264617713972689	0.141507835491081	1.86998630184947	0.0614857200992017	0.177784021555242	-0.0935161027762792	0.691425681979183
SNHG12	-0.157993869262692	0.0814625969702798	0.0524447220070502	56.4244010237242	-0.456557754194507	0.129596706107925	-3.5229117151658	0.000426833516089091	0.00434462633419853	-0.625012078329182	-0.93017960107455
TAF12	0.128460006798897	0.0764062617367639	0.0927093359247028	35.0243147015122	0.457016835838818	0.128339127238264	3.56100937939493	0.000369431884989998	0.00388690044379243	0.677867338451656	1.12404637728087
RAB42	-0.328726724540839	0.214149214365298	0.124775018507055	6.35356696273473	-0.72907807981125	0.35544384663684	-2.05117654085078	0.0402497575780577	0.133894904742294	-1.40155707038331	-1.54295751611198
TAF12-DT	0.410487941764186	0.295119764559823	0.164249729568597	1.68795373729261	0.0766239433183377	0.441460012104623	0.17356938616714	0.862203893081002	0.927567608680813	1.96061622799531	0.268710676920786
ENSG00000270103	-0.195870817845357	0.164254025362186	0.23307027855247	5.90927949963269	-0.0907882892342407	0.298798199489346	-0.303844833701811	0.761246108126478	0.870068576467173	-0.797287969154308	-0.107725534151417
GMEB1	-0.0407311218138855	0.0645681006453693	0.528155464305935	39.0436475707967	-0.0335880380201356	0.0997131023040282	-0.336846785868969	0.736232401942128	0.854833892868343	-0.0916654114704275	0.0208925812103345
YTHDF2	0.0564540568919015	0.0431213279902102	0.190469641408402	84.0818344710222	0.140478614460129	0.0634822177143399	2.21288133146609	0.0269058280824893	0.100358018114355	0.350362361701381	0.412291645272833
EPB41	0.0935623219603882	0.0355467415908256	0.00848606847068357	359.403504721063	0.176311577713473	0.0590316975626866	2.98672721593759	0.00281981207178264	0.0189293168832771	0.519142045938517	0.492864162065128
SRSF4	-0.191426585048707	0.031302803353531	9.63648328297652e-10	182.064656307926	-0.319062502194176	0.0525965731630981	-6.06622224616776	1.30953889512419e-09	1.16632711246555e-07	-0.777074245696462	-0.62101347316232
MECR	-0.0313721096882963	0.102705775446358	0.760018770131877	13.8094946663822	-0.143330964310085	0.155173883837931	-0.923679686072591	0.355653111572768	0.563126616659765	-0.0490977757048329	-0.225870816748594
LAPTM5	0.0167369878082714	0.0382010438947029	0.661292722962345	344.13987496727	0.0775335298781704	0.0674587813851463	1.14934673123583	0.25041303581218	0.451826015830215	0.169717042757264	0.270755935579636
SDC3	-0.240324064671221	0.140464655026043	0.0870955178032859	16.2203768649945	-0.482821427814042	0.26039256167766	-1.8542059139605	0.0637097063337913	0.182185736667416	-0.999474866028568	-0.98923500960373
PUM1	-0.00676892246263193	0.0235007172513205	0.773323420476213	422.757420816426	-0.0802897682337426	0.0391508386406816	-2.05078029031832	0.0402883478069406	0.133994181514226	0.0628050083113672	-0.08411899473054
SNRNP40	0.0614864851082647	0.067264706750343	0.360665734547845	40.3377275475446	0.0381271528981619	0.112934361619251	0.337604537286043	0.735661222489104	0.854781668806962	0.373251376958124	0.182148388710094
ZCCHC17	-0.159360407488901	0.0650215473723035	0.0142505033411335	47.9718950202839	-0.198103005950523	0.106532426033025	-1.85955594298689	0.0629483774474845	0.180717052870693	-0.631227510117542	-0.34902896065149
ENSG00000229044	-0.216574897370092	0.15481376830406	0.161831510280311	8.37107365658398	-0.406738622180071	0.238709695739112	-1.7039049080964	0.0883988539330342	0.229717055708253	-0.891456424568649	-0.818158364582584
SERINC2	-0.198298740258292	0.270678097590528	0.463802507830545	3.16773875586574	-0.0703769777922862	0.464464218232223	-0.151522926911668	0.879563226572928	0.937220205627937	-0.808330899279207	-0.0618295047808575
PEF1	-0.101347460052179	0.144925407789891	0.484359728137762	8.33403989281316	-0.188906807397285	0.242461215521674	-0.779121753517723	0.435907996921573	0.636332628629844	-0.367366967675997	-0.328350769536862
ENSG00000269967	0.0103343863911087	0.215917302616401	0.961825661550831	7.02339326984956	0.687715143252327	0.33453747821763	2.0557192781998	0.0398095826092368	0.132921315603945	0.140596062741342	1.64278503466206
PTP4A2	0.23520132439673	0.109373068363712	0.0315196300710604	44.3199645406064	0.919879267651964	0.168836429049671	5.44834590988263	5.08404094792556e-08	2.52046677285669e-06	1.16335933992271	2.16481966739684
KHDRBS1	0.0223378482198882	0.0530630028035533	0.673778145482495	176.039720561859	0.24441631176012	0.0693008762632594	3.52688630994555	0.000420477271542613	0.00428562296923572	0.195191460652693	0.646001645806337
ENSG00000203325	-0.0540214622090109	0.0984292953144331	0.583118549767409	12.6369917923383	0.00294217363308641	0.152851151320995	0.019248619376819	0.984642772121069	0.992678027385498	-0.152113924790934	0.103032901871107
TMEM39B	-0.0339257425286035	0.0839216729510724	0.686025329977182	22.9292983168897	0.0501713273030694	0.143118576688932	0.350557757516809	0.725920152276782	0.848662487916509	-0.0607124751161145	0.209230420347491
KPNA6	-0.00500341516831362	0.0437077360656852	0.908861769524632	99.7511743121022	0.0650217159785475	0.0697792059470421	0.931820806729943	0.351429139873895	0.559561687322337	0.0708350728563804	0.242622389146371
TXLNA	0.190788114209633	0.0630008226423488	0.00245898631624409	54.1874250008278	0.404830830659998	0.0908005967081097	4.45846002489807	8.2550588070329e-06	0.000180141375875979	0.961354541867584	1.00670308783911
CCDC28B	-0.86704526558161	0.193468571378496	7.40917567194044e-06	2.68831021459113	-1.22002458221585	0.322290212876112	-3.78548442823742	0.000153409440775232	0.00190908141611355	-3.84999364396528	-2.64687948397829
DCDC2B	-0.393329099437138	0.200681378337119	0.0499995191593924	2.36919235564688	-0.701553492242859	0.340369341284429	-2.06115359742876	0.0392883888448434	0.131668962746479	-1.69538833454624	-1.48106686871071
TMEM234	-0.152917229322833	0.133105523757298	0.250621096388293	7.20512227365513	-0.551780041939113	0.206248170236145	-2.67532090736781	0.00746577496788272	0.0391671940866423	-0.601921974697187	-1.14429249271733
EIF3I	0.015790824557825	0.175170981114712	0.928171824509077	5.46099176144987	0.119579201514171	0.282831958022749	0.422792397118547	0.672446735222787	0.814360093934979	0.165413604308919	0.365298091079958
ENSG00000291132	0.120425711235891	0.156432827340003	0.441404428685989	7.21385108296581	0.157108672498175	0.27796896494549	0.565202207120437	0.571936235629071	0.74469361846591	0.64132491681892	0.449685304877646
TSSK3	-0.419680311483517	0.315906538395808	0.184014577038904	1.77170399835151	-0.538227357264075	0.511024463218394	-1.0532320779212	0.292234639995054	0.497233098694179	-1.81524166749633	-1.1138184873765
FAM229A	-0.0488184469220706	0.160643427166506	0.761209250116344	6.34204620468664	0.00486030700733134	0.298114588154077	0.0163034859764036	0.986992276504789	0.99419612597165	-0.128449027615331	0.10734593711783
BSDC1	-0.0475116356860008	0.062345734553399	0.446019933024171	49.9869031400857	-0.0655413449883821	0.112895140781281	-0.580550628971354	0.561543355011923	0.736938461014962	-0.12250525235733	-0.0509563011739083
ZBTB8A	-0.333805080513218	0.144396370258427	0.0207926971062866	6.83493545981195	-0.501903086648293	0.259038718037694	-1.93756010858292	0.0526769132968714	0.160520339204263	-1.42465497905352	-1.03214123720142
ZBTB8OS	0.0150703680723556	0.0685384395114448	0.825963067504607	49.0733624779942	0.160475416356158	0.111273948798297	1.44216519759757	0.149255775973773	0.324733593543848	0.16213674892644	0.457255625649468
RBBP4	0.0956224078163783	0.0500278028787558	0.0559550823211722	70.0230097292253	0.133189908513977	0.0823293935395544	1.61776860957911	0.105712473682028	0.257949886004299	0.52851194344339	0.395902563016689
SYNC	-0.0429867242034905	0.102941493435742	0.676251271345359	23.1102662323205	-0.358682849978646	0.158024585886695	-2.26979142496109	0.0232202411049594	0.0905808183057991	-0.101924577679881	-0.710102145919043
YARS1	-0.212116221854968	0.10257250698207	0.038643435913203	45.6097980717005	0.179757041993678	0.128970169291459	1.39378774937827	0.163381708617532	0.344459729467653	-0.871177011231229	0.500611490317368
S100PBP	-0.0341261927551431	0.0416547116468343	0.412635984317559	120.966061740676	-0.13204549860569	0.0728735532363844	-1.81198106502871	0.0699891222933501	0.195222753898731	-0.0616241837577926	-0.20049478606569
ENSG00000287691	0.0357224899723532	0.115894520403971	0.757905212643057	17.9220527246407	-0.464761468791074	0.162369963656828	-2.86236110622872	0.00420497517997978	0.025759517984214	0.256068885249044	-0.948626133877817
RNF19B	0.177405404957008	0.0736811667556125	0.0160514214683446	58.6440898513891	-0.109815897686564	0.11630069184787	-0.944241138567013	0.345046437248417	0.552673188227571	0.900485906868703	-0.150510226299337
ENSG00000236065	0.0137738600882168	0.102966422873543	0.893584130217953	26.1326751557317	-0.537672938329241	0.145938387409602	-3.68424612518271	0.000229380518155546	0.00267418581249986	0.156239835994239	-1.11257184392642
AK2	0.0126165030093297	0.0545482796542442	0.817089067650725	73.2885014834098	-0.0467766231720634	0.0883149883074365	-0.529656676273653	0.596349990951107	0.764028227095426	0.150975823732721	-0.00876272502563942
AZIN2	0.0121704921245153	0.0869926072092357	0.888736945219279	115.924866124817	-1.06813747443372	0.118895390268059	-8.98384262018503	2.61471649239188e-19	2.10814957615533e-16	0.148947230475495	-2.30535242533721
TRIM62	0.0998756561703338	0.23065654671781	0.665010450277623	3.56229220968755	0.211135802139666	0.393744716382014	0.536225105646424	0.591802984438663	0.760428612532786	0.547857011525605	0.571168470517662
ZNF362	-0.014994601530207	0.04009765140527	0.708439942760738	93.9830499942939	0.0165593816009064	0.0651496768497648	0.2541744242123	0.799360808420925	0.890607680795527	0.0253921162481287	0.133651991615211
A3GALT2	0.0695446557714646	0.277356273946162	0.802014174825356	1.4257146698287	0.312514727218909	0.458909970580296	0.680993543948786	0.495875575539761	0.685243835962204	0.409902389813446	0.799124921832635
ENSG00000225313	0.0156364838849774	0.0686540279432027	0.819834608569489	151.45501031404	0.0362813777317908	0.102477658928734	0.35404182834643	0.723307536269374	0.846874584889946	0.164711615951875	0.17799805513216
PHC2	-0.0430188354052054	0.0444654946284867	0.333311341609199	527.14044493526	0.125726531996659	0.0705235892944973	1.78275855290975	0.0746256153229731	0.204946181630087	-0.102070629199021	0.379120723749945
PHC2-AS1	-0.149131584127437	0.106782304731808	0.162535532082233	13.8389773643506	-0.192010730961408	0.161512812919643	-1.18882661685137	0.234507901757807	0.432561896090048	-0.584703708105267	-0.335330123483231
ZSCAN20	0.325149491453799	0.159921245310828	0.0420338268960867	5.34103469073236	0.762711918140192	0.292553416416613	2.60708600665954	0.009131642030358	0.0456403341804418	1.57247098137463	1.81141967593629
SMIM12	-0.0829934435908759	0.0792775643727931	0.295158726644857	39.3058410347866	0.173945382829118	0.118738917803072	1.46493993753257	0.142937305359928	0.316424361388546	-0.283887314366832	0.487543634267703
TMEM35B	0.176049834164119	0.0984327370563996	0.0736906530754061	10.0681889371193	0.127996213425921	0.163413413907724	0.783266259269256	0.43347077246899	0.634104159993551	0.894320358305259	0.384224235390314
ZMYM6	-0.06994843676642	0.035067261768171	0.0460763260546592	161.330100763509	-0.234461669590284	0.0495724648254074	-4.72967544414121	2.24879047895898e-06	6.09720731808366e-05	-0.224554652798325	-0.430783545555562
ZMYM1	0.084958906756053	0.0529654130441373	0.108704130564433	56.7919828748001	0.128867698036701	0.0868367642241544	1.48402233993946	0.137802994053492	0.308716593434548	0.480011094953104	0.386183819584896
SFPQ	-0.0451910366899594	0.0345359574161884	0.190696547050824	251.169434311658	-0.141815383607734	0.0500380589017692	-2.8341503791371	0.00459477045687953	0.0274521406509117	-0.111950461798677	-0.222462944764161
ZMYM4	-0.0310882577350507	0.0230277550990773	0.177005001736461	373.892176057301	-0.0747872993299882	0.0384618176730161	-1.94445566680686	0.0518405265952282	0.158956170318715	-0.0478067306249709	-0.0717463710931281
ZMYM4-AS1	-0.0802234595324494	0.106610585867673	0.451756104285832	20.6361369783185	-0.417927457039257	0.12632998086449	-3.30822069455986	0.000938907876685851	0.00803526802399472	-0.271288583764356	-0.843317115149882
KIAA0319L	-0.0194556281405058	0.0302687978992972	0.520378649650959	260.887361744828	-0.021667074419427	0.0383580343784296	-0.56486404401398	0.572166241715242	0.744696300712516	0.00510200941424443	0.0476975661374128
TFAP2E-AS1	-0.25394254513936	0.172180312388474	0.140249109222145	4.2162683508601	-0.24581228388333	0.302834466616127	-0.811705109494428	0.416960861788444	0.619749060779477	-1.06141586027769	-0.456306066656129
TFAP2E	-0.330058053622421	0.29667871349456	0.265918906794517	2.49048182745052	-0.345587883221541	0.487404959578018	-0.709036451990027	0.47830185646096	0.671909194471306	-1.40761236026524	-0.680657346127528
PSMB2	-0.034934399531015	0.0764257686719861	0.647597471193345	26.9488899845049	0.00972439964874934	0.119132033887129	0.0816270765423402	0.934943269170871	0.967324028296018	-0.0653001541697267	0.118283134336465
C1orf216	0.301815086057688	0.166327925669458	0.0695887014502854	8.42970725714321	0.690665161400146	0.277344546497898	2.49027850059197	0.012764303057661	0.0587372660079028	1.46633900330052	1.64941832326485
CLSPN	-0.0232592740043392	0.202256495633756	0.908445995937108	9.06847273839084	0.652871424000876	0.319622032883633	2.0426358537009	0.0410884991148618	0.135773898229822	-0.0121981296966214	1.56443689095302
AGO4	-0.112132362998465	0.0297969927361342	0.000167745730815103	267.067996062748	-0.160560239513892	0.05123313409642	-3.1339140645138	0.00172491364022393	0.012933897236706	-0.416419988894932	-0.264611851249788
AGO1	-0.148561227208743	0.0416255512790672	0.00035835842813219	76.5175137554799	-0.257393083613531	0.0729604493158044	-3.52784400352885	0.000418958981869099	0.00427868842883515	-0.582109551238545	-0.48234617319526
AGO3	-0.0397919513115581	0.0291246850155316	0.171856733751593	266.802667484337	-0.0467121238059842	0.048297325571647	-0.96717827028929	0.333454923015988	0.541494924985339	-0.0873937781689215	-0.00861769442295763
ENSG00000271554	-0.0537258511322393	0.104297131729698	0.606467073170633	21.7176450776742	-0.555969840255362	0.120715148964038	-4.60563437999806	4.11210335431875e-06	0.000101602114975498	-0.150769395638132	-1.15371349964901
ADPRS	0.179357405846465	0.0997868724943748	0.0722713757057565	23.1707077219375	0.233617211139159	0.144280464953467	1.61918809462185	0.105406798777385	0.257653040211105	0.909364201047779	0.621719235502388
COL8A2	0.0502631948566525	0.0931856639868547	0.589619411610424	38.1644108954245	0.118386340151876	0.138118429772419	0.857136446938648	0.391369480534406	0.596496773684864	0.322204436841877	0.36261587243494
TRAPPC3	-0.0769776034064161	0.0720997119048405	0.285676254987279	26.5008092430123	-0.137510511180502	0.124724139031685	-1.10251722118979	0.270236875854554	0.474253488511389	-0.256525442156415	-0.212783186953468
MAP7D1	0.0890112194762205	0.126343076084339	0.481109021509694	20.2079122371621	0.352219037816215	0.212298644499531	1.65907341823369	0.0971009989257369	0.243850852875961	0.49844224661373	0.888402389892144
THRAP3	-0.0228286435296911	0.0275192188153312	0.406791703195372	200.063476140898	-0.071666134666996	0.0459029348897157	-1.56125386838941	0.118463863477521	0.279277920069582	-0.0102394912261926	-0.0647282495260543
SH3D21	-0.0199740132781669	0.112567350955477	0.859162354059513	16.4959031363349	-0.349838285139531	0.191328600291011	-1.82846832416809	0.0674792953931917	0.18970734559154	0.00274423602639684	-0.69021462380758
EVA1B	0.509638795983199	0.163369253851539	0.00181126613486302	5.07822662943108	0.599653095179793	0.27194492286384	2.20505346768336	0.027450342811866	0.101620725196142	2.41158449169727	1.44477236133323
STK40	0.189229855379425	0.0503349422549253	0.000170312230640253	83.5963906427085	0.208163284425493	0.0764474722992041	2.72295836820833	0.00647002105792019	0.0350474726259828	0.954267106417912	0.564484590322007
LSM10	0.131590411982672	0.104939504325411	0.209854912796022	10.4959483140606	0.0109438276020663	0.184308555554319	0.059377751451375	0.952651233556548	0.975880305808764	0.692105374034206	0.121025089517536
OSCP1	0.0455632930821325	0.116466378684965	0.695638964278215	13.1274410263724	-0.0118774412334672	0.161603795564289	-0.0734972912733488	0.941410399497854	0.970227792647176	0.300827853054275	0.0697101297841703
MRPS15	0.22536596092335	0.153551817713914	0.142189344563113	10.4600454096168	0.397625613329571	0.259575957916574	1.53182758727357	0.125564986458878	0.289862873351951	1.1186251132395	0.99050173462577
CSF3R	-0.0839098083277807	0.0401729419108219	0.0367334262158717	463.750225080171	-0.354886686199875	0.067728115251488	-5.23987246481185	1.60687610048287e-07	6.72561065117409e-06	-0.288055220105766	-0.701566249302043
ZC3H12A-DT	0.182079515758582	0.219518626346447	0.406850356753087	6.60324034273539	0.995285160146292	0.382247907658359	2.60376875897996	0.00922049438749425	0.0460243576155179	0.921745185461307	2.33437423357328
ZC3H12A	-0.0115329176681208	0.172757380674541	0.946774450020996	6.19246731777219	0.00925888894197589	0.252003365834969	0.0367411320531302	0.970691412133164	0.985879582474836	0.0411369080914924	0.117236406244978
MEAF6	0.0199203076073243	0.0716921632538378	0.781120653718512	35.4700351398167	-0.0653289482925525	0.127316743972991	-0.513121418706805	0.607866389794625	0.771797516567645	0.18419575011581	-0.050478714762191
SNIP1	-0.0973887303415218	0.0870934921242904	0.26347772366283	19.9433337597154	-0.286548668387202	0.125725724599926	-2.2791570245392	0.02265773272255	0.0892042682027097	-0.349361460026645	-0.547904213348319
GNL2	-0.0458688311374682	0.0542866218025074	0.398145441180203	41.6177131253468	-0.138669973895676	0.0860305782263106	-1.61186843974119	0.106990571230465	0.259580069794029	-0.115033277247393	-0.215390306784108
C1orf109	0.0329119893471019	0.113564752279619	0.77196302206628	10.1296420066491	0.129834342521051	0.18787295290174	0.691075221396859	0.489518270951035	0.680607223879007	0.243285872968553	0.388357376329194
CDCA8	0.132130790583875	0.325001241545669	0.684335055310661	1.8000609096892	0.731060199134717	0.549548128562318	1.33029331033709	0.183421650426311	0.371671463344002	0.694563180388428	1.74024893175187
YRDC	-0.229320996826453	0.130277254262219	0.0783648292902465	4.63964146956293	-0.535007083492715	0.238574067865633	-2.24251985255176	0.0249277937002885	0.0952242015680381	-0.949429564448118	-1.10657751317394
C1orf122	-0.247598484746503	0.410590524245065	0.546488600870119	1.69975758808072	0.260028178174757	0.598439537946471	0.434510358501774	0.663917874417078	0.808984880543686	-1.03256114265854	0.681105841905303
MTF1	0.169524904062774	0.0734695736250911	0.0210316140619606	39.2132392490853	0.260435027087007	0.113634605239468	2.29186370241864	0.0219135093649479	0.0870799091988681	0.864642990200287	0.682020665515687
INPP5B	-0.127935030824947	0.0468312899638719	0.00629840060124352	99.0051087004886	-0.202938034738963	0.0805024385985476	-2.52089300985007	0.0117057437814994	0.0549893557156667	-0.488295332054615	-0.359900806094287
SF3A3	-0.0299672059268188	0.0586481654241277	0.609375014719661	52.2560290590816	-0.0512340223504291	0.101004799446591	-0.507243444184261	0.611984015694559	0.774511115761681	-0.0427078457846895	-0.018785448170517
FHL3	0.309434341506603	0.101110057265576	0.00221062570661724	18.940146593811	0.235978309200533	0.167884410601042	1.40559989075643	0.15984296851257	0.33970673862052	1.5009936961679	0.627028302794792
UTP11	0.00663921348734339	0.0901912816747072	0.941318656056454	15.1937308541255	-0.0633949119695992	0.151624659946426	-0.418104231805028	0.675870911074997	0.816391589546627	0.123789291668965	-0.0461299208037812
RRAGC	0.0551365949536149	0.0839298697501936	0.511221747027625	21.7540495886982	0.108695636426699	0.132802226378719	0.818477516459146	0.413084575165682	0.616557923910291	0.344370143807926	0.34082575747555
RRAGC-DT	0.0887025429515876	0.111245241579788	0.425241789387111	23.7230965879595	0.202048227742044	0.19025932919396	1.06196226276014	0.288252817296917	0.493843526276529	0.497038291827302	0.550734527179601
MYCBP	0.00479747749627661	0.0901972428143456	0.957581528866183	16.2987952792837	-0.0434633552655553	0.149540811275899	-0.290645442503094	0.771322501522399	0.875913822787456	0.115412515809282	-0.0013126480630654
AKIRIN1	0.194035585706764	0.0659349210267949	0.00325221825416111	49.1931059764863	0.309575551707106	0.101445000413608	3.05165903144476	0.00227580456580746	0.0159775665186088	0.976125030674952	0.792516013532031
NDUFS5	-0.172304658776182	0.24976813625076	0.490283208700561	5.96058426622462	0.111673168095456	0.391260760372003	0.285418777976301	0.775323322850678	0.87822966450381	-0.690101904835843	0.347520911841776
MACF1	0.018167967359351	0.0244515530332415	0.457470205163655	684.914492872654	0.0240151057699825	0.0443038531113573	0.542054563733334	0.587780918016783	0.757484300757054	0.17622557330525	0.150416624128699
ENSG00000287422	-0.374635056672346	0.26430236485827	0.156351768256511	2.48315134845398	-0.845192289112933	0.450788040700472	-1.87492172108116	0.0608034933514569	0.176177173189137	-1.61036213811442	-1.80404711712093
ENSG00000226438	-0.718710473169457	0.174819686115451	3.93688240722514e-05	2.85386125437841	-0.974104862818088	0.292606756267373	-3.32905800004149	0.000871402555602058	0.00760336939795334	-3.17532185916213	-2.09391459015575
PPIEL	0.14885539183855	0.150649940670172	0.323109574109779	11.0932480571783	0.210453473789829	0.24774651460399	0.849470976922632	0.395619273210022	0.60052434069603	0.77063175738998	0.569634215255643
PABPC4	-0.125802956672605	0.0496896822646219	0.0113487690680546	97.4633253100368	-0.167833128208572	0.0799455579808595	-2.09934275834006	0.0357866967419271	0.123028816739134	-0.478598009866734	-0.280965367489502
PABPC4-AS1	-0.576771983947191	0.140387892960805	3.98380594823307e-05	3.4677737603256	-0.941489517845434	0.2603394421034	-3.61639216185882	0.000298737686912393	0.00329946836756377	-2.52974240812025	-2.0205770765397
PPIE	-0.2433181343058	0.146137715682626	0.0959143426154884	9.68997148752612	-0.524820086048772	0.261230086587002	-2.00903384792158	0.0445335442397968	0.143441834358589	-1.01309280603669	-1.08367145271748
ENSG00000284719	-0.290262846834915	0.23659812171704	0.219890984275354	1.95872565161798	-0.56039363703192	0.387237013008494	-1.447159280251	0.147852318204203	0.323302379468889	-1.22661164726099	-1.16366066582516
LINC02811	-0.0992009596975165	0.199927021109031	0.619763290579659	3.53121414377361	-0.427581084063242	0.302452671499081	-1.41371237339043	0.15744637085165	0.3361546557173	-0.357604030729035	-0.865023860974874
TRIT1	-0.00418226613713012	0.050577091815842	0.934097306760716	69.882587113185	-0.0280571202486125	0.08043006718034	-0.348838702144845	0.727210406215758	0.84890163932174	0.0745699085847281	0.0333291737933179
MYCL	0.203448886374183	0.219480236616571	0.353948518284553	3.11869898182524	0.44463227882747	0.325043521753109	1.3679161375971	0.171338327824755	0.355606536234578	1.01893958725268	1.09619897541497
MFSD2A	-0.08422833438629	0.107713433036965	0.43423405334748	22.4275166062718	0.165162765945073	0.178389767159033	0.925853363538684	0.354522190426684	0.561800500170308	-0.289503973570184	0.467795405761819
CAP1	-0.00470965667032572	0.0361307694270015	0.896289285066596	139.776127499656	-0.00937320108599617	0.057253270405138	-0.163714684238457	0.869955757172771	0.932559756018951	0.0721711759170023	0.0753410604417185
PPT1	0.0177539725529282	0.0547963517515025	0.745938661694191	83.1891415287815	-0.105197393185053	0.0922890748285391	-1.1398683254816	0.254341162898824	0.456342501106476	0.174342598917337	-0.140125248398616
RLF	-0.00242151997246814	0.0433831393346372	0.955487531706725	320.793145932073	0.142190942091549	0.0713950312986317	1.99160837253214	0.046414044025261	0.147238919118446	0.0825783180629111	0.416141914251737
ZMPSTE24-DT	-0.0447077897442258	0.313793985377253	0.886704845966978	1.55031268198041	-0.685507389081767	0.477453622637513	-1.43575701718408	0.151071494567354	0.327335816870904	-0.109752507602786	-1.44498626585191
ZMPSTE24	-0.0609826145411828	0.0569684805871084	0.284411239875191	36.8221247195015	-0.0651612047264754	0.0982636383143459	-0.663126318588208	0.507249656047943	0.694606014212786	-0.183775364375409	-0.0501015335282811
COL9A2	0.0553865102849504	0.116903066834396	0.635655728761358	41.0959011369338	0.376624415002001	0.261007226390778	1.44296546961547	0.149030198650405	0.324427115692135	0.345506834801994	0.943279310040257
SMAP2	-0.0236271934201096	0.0314750818148772	0.452855226528685	1152.19306443684	0.0496974394091643	0.0814783899046693	0.609946262650881	0.54189740534724	0.721210792442277	-0.0138715391838024	0.208164855660044
ENSG00000284677	0.212830877713189	0.154933440150498	0.169537220423905	7.45167831302315	0.392120681022331	0.251445145957149	1.55946808807817	0.118885631897103	0.279970637207029	1.06161173947512	0.978123571881325
ZFP69B	0.19900430128669	0.164000196565604	0.224961867547909	6.19568847168366	0.343517361312899	0.26152533074941	1.31351468069475	0.189009577324932	0.379132868278203	0.998724261468853	0.868836160573413
ZFP69	0.136372879396922	0.124670140827498	0.274012165177627	7.64263058066161	0.203608855228161	0.211197522119124	0.96406839050563	0.335011639029274	0.542958453056437	0.713857491481945	0.554243689495947
EXO5-DT	0.0607306880135913	0.0823060524102509	0.460596986772585	23.7651523977712	0.143437512583297	0.129412682653896	1.10837291710356	0.267700796284951	0.471368792906801	0.369813781728304	0.418944901020343
EXO5	-0.373460950787679	0.141313008100408	0.00822254215939174	3.86640121359514	-0.531349790991913	0.256442101231565	-2.0720068523854	0.0382648021588058	0.12922806531542	-1.60502194718635	-1.09835387675985
ZNF684	-0.194014252642761	0.149668340706194	0.194874029471746	6.86186032494691	-0.505504322658799	0.244878385323259	-2.06430764394127	0.0389885567289577	0.130979320291865	-0.788843745527	-1.04023882731357
RIMS3	-0.190195424509179	0.358634209416919	0.595881324979556	1.69638856698303	-0.888425183665118	0.603446342963674	-1.47225216297085	0.140952795999461	0.313162564454784	-0.771474552832264	-1.90125881288991
NFYC-AS1	-0.0250849000777899	0.139095500021123	0.856883298126688	6.72828553290897	-0.00549381134730112	0.228446757904975	-0.0240485415406348	0.980813889337469	0.991191413548416	-0.0205016327475835	0.0840640955045721
NFYC	0.0217086898733419	0.0401365881901273	0.588596959639553	135.782971318713	0.0182713597919363	0.061653773227355	0.296354283533608	0.766959534425316	0.873156428592936	0.192329856994606	0.137501474856928
CITED4	0.405794600364572	0.343673658748145	0.237699823197897	1.63435091878261	0.637798374651801	0.514958718116698	1.23854272626814	0.21551488973419	0.410966947966177	1.93926948278958	1.5305442565872
CTPS1	-0.0499401822818856	0.0865494064383184	0.563930286323412	27.5761993163586	0.0508610392727384	0.123301018314828	0.412494884209906	0.679976729601904	0.819055056031985	-0.133551021456266	0.210781278111196
SLFNL1-AS1	0.0481422157275806	0.114411725794827	0.673915419772336	12.8975090821174	-0.0986169723147441	0.179701184461923	-0.548783095726564	0.583154312436115	0.754377715944	0.312557578196838	-0.125328786623331
SLFNL1	0.0853160072589562	0.15191198503145	0.574378547636025	6.07394973251026	0.0144051156238583	0.242810943587118	0.0593264677903199	0.952692079990212	0.975880305808764	0.481635296731594	0.128807998379609
SCMH1	-0.0147367254508683	0.0546598279104248	0.787461865245527	199.256219647632	-0.107957619652976	0.097030845014177	-1.11261135195929	0.265875382861514	0.469233293785199	0.0265650151471412	-0.146331779292108
HIVEP3	0.0473789053171813	0.0517998562200603	0.360373709678504	675.591723577128	-0.213088191172855	0.076469295449068	-2.78658499364338	0.005326664741687	0.0303907550010812	0.309085810120257	-0.382724027381683
FOXJ3	-0.0421137715307314	0.0309066179192605	0.173004385434077	231.589056988406	-0.170813434869132	0.0472212722534908	-3.61729844871989	0.000297693978701152	0.00329268885178553	-0.0979541232220851	-0.287666761587343
PPCS	0.12027307101559	0.0741321187126066	0.10471449173229	25.6367008675892	0.338836231198396	0.120777140900003	2.80546656986137	0.00502437929590074	0.0292322318396898	0.640630662637627	0.858310365313584
CCDC30	0.167868397148066	0.0974376681506908	0.0849195330871062	72.1513949330533	0.769569380715946	0.141881126474441	5.42404335121049	5.82657410099932e-08	2.81658280475216e-06	0.857108692558374	1.826839082214
PPIH	-0.103939608067555	0.0825362448607672	0.20791449133006	22.5425358662812	-0.287767581825636	0.133553961961317	-2.15469146403148	0.0311859862146019	0.111205335852301	-0.379156845826422	-0.550645011612537
ENSG00000285728	-0.406242868762517	0.141882513822252	0.00419340455855681	4.72117800862854	-0.774400175990662	0.225955185632311	-3.42722904908594	0.000609774493956424	0.00578154797197196	-1.75412408802396	-1.64486690411485
P3H1	0.123047124031752	0.067014230503309	0.0663378035612943	29.4751307979851	0.163847689597001	0.107065305732605	1.53035279239952	0.125929427350404	0.290397846993955	0.65324790009836	0.464838379562532
C1orf50	0.17212783829885	0.0938121120384044	0.0665331559567146	17.7745916214402	0.168650301504694	0.15272563694913	1.10426975374716	0.269476139176137	0.473515138338982	0.876481927365475	0.475637333750152
TMEM269	-0.250942674301026	0.122885193037008	0.0411425639332225	6.33162154762413	-0.687802849831339	0.211727019115824	-3.248536028626	0.00116000517484975	0.00944214626648427	-1.04777153462917	-1.45014774380402
SVBP	-0.145227302689893	0.085965525287688	0.0911491629742853	23.0532785351738	-0.381074289211367	0.121236447651892	-3.14323206091909	0.0016709331257887	0.0126155862759769	-0.566945847774545	-0.760450608613198
ERMAP	-0.127759411923861	0.0618267591358422	0.0387898151901239	86.3335012140909	-0.454405504611453	0.0791988382249827	-5.73752740312438	9.60687396011018e-09	6.28921804251828e-07	-0.487496563839052	-0.925340141818953
ZNF691-DT	-0.203133192848539	0.112351477319572	0.0706041153691246	11.3977633221041	-0.61191556094429	0.155565854262482	-3.93348247175001	8.37239469758923e-05	0.00117022549609826	-0.830319461130194	-1.27951072964073
ZNF691	-0.0706567675941778	0.0731126306860011	0.333839129377348	15.574040876065	-0.137477288459495	0.128716193462186	-1.06806521201144	0.285491096773794	0.49142684553938	-0.227776356998825	-0.212708483719263
SLC2A1	-0.470788027625214	0.320108392246073	0.141368365510966	8.47022001597177	0.582623172727518	0.519981722739193	1.1204685611993	0.262514142606461	0.465176882659153	-2.04769511625112	1.40647958317096
EBNA1BP2	-0.132411974647162	0.173622623659711	0.445676689893165	4.92078655628045	-0.35122987078993	0.295348235763978	-1.18920592121163	0.234358645041749	0.432434084049474	-0.508657835213045	-0.693343685654682
CDC20-DT	0.158505279828461	0.142331888845786	0.265437292083587	4.63717573834963	0.0220229456102604	0.255848576758617	0.0860780461993272	0.931404375434134	0.96556700462039	0.814522385120889	0.145937135318708
ELOVL1	-0.250346052089624	0.238363289899228	0.293593531959754	4.57540311372639	0.0548547715331815	0.416692610330444	0.131643254939608	0.895266470737575	0.945585086467633	-1.0450579152168	0.219761419031817
ENSG00000288772	0.312427725090899	0.110022058058381	0.00451584398890831	10.7836678518924	0.452717309692492	0.197830080426918	2.28841493020438	0.0221133689956567	0.0876320567794105	1.51460851581052	1.11437864089595
MED8	-0.0357973381626667	0.104743519414674	0.732530127740418	12.1905134438092	-0.0777130012497627	0.184647572361888	-0.420872044271746	0.673848519982892	0.815302502611519	-0.0692250617205757	-0.0783249832328396
SZT2	-0.0324036464245685	0.0585187976790195	0.579763259640701	57.4738649475253	-0.191893871456817	0.0912273090229915	-2.10346960259954	0.0354247397507931	0.122223330685225	-0.053789518751987	-0.335067358042109
HYI	-0.245130337510502	0.11599932251963	0.0345832335292375	12.4170380123455	-0.41476940764413	0.213265372073596	-1.94485116646596	0.051792893864973	0.158841910133638	-1.02133525779505	-0.836216056102079
KDM4A	-0.135164343162277	0.072102645713126	0.060846391706943	41.0483355885895	-0.513896434071481	0.109547524023051	-4.69108214589446	2.7176382403474e-06	7.1902418314131e-05	-0.521176444962867	-1.05910898139323
KDM4A-AS1	-0.23657593135066	0.111526480730297	0.0339004799337207	16.7272927160774	-0.513353737846178	0.141666256710797	-3.62368392985889	0.000290436495427833	0.00323695107569851	-0.982427214860952	-1.05788869714218
ST3GAL3	0.0365032739958824	0.046884430744513	0.436227240807945	167.233853775434	-0.114368014328911	0.0666193606127835	-1.71673839672015	0.0860269811794409	0.22546575272675	0.259620128636614	-0.160745927210056
ST3GAL3-AS1	-0.188388183729622	0.140934725956707	0.181318877675356	5.46268418530881	-0.513459146201638	0.245411269112951	-2.09223948051594	0.0364170984152731	0.124525341657046	-0.763254671693893	-1.05812571400373
ENSG00000288573	-0.245622116270352	0.154551679788843	0.112002707619028	4.15385551715624	-0.221412440364436	0.26041061548293	-0.850243527721894	0.395189706206862	0.600348186174427	-1.02357201727838	-0.401441589282159
DPH2	0.129901411935249	0.204147028855205	0.524572422019288	3.63974588636386	-0.0254917959080651	0.355410265513984	-0.0717249848458924	0.942820772335323	0.971028063157511	0.684423287734713	0.039097455837007
ATP6V0B	0.0755883829243684	0.0770759279945613	0.326740573712453	59.0799252703984	0.245426837318675	0.142085669132063	1.72731591312394	0.0841109428144871	0.222231033627997	0.43739110044435	0.64827387171632
CCDC24	-0.332552206621519	0.203717522757973	0.102591402360508	3.70565602913856	-0.133408123566495	0.361234615784073	-0.369311571309209	0.711895501595854	0.839467876910699	-1.41895652725472	-0.203558728105866
ENSG00000230615	0.221574898439365	0.271537209756447	0.414499008253141	2.7399103153061	0.272421295702342	0.407564470864341	0.668412767002495	0.503870148171766	0.691833539467893	1.10138220717021	0.708972492593397
DMAP1	-0.0148314947629056	0.148038978418851	0.920196329748468	7.97766684311237	-0.141771840028418	0.270618260106661	-0.523881278271985	0.600361117102164	0.766410996074004	0.026133975470899	-0.222365034475503
ERI3	0.101549432970494	0.0467061744344767	0.0296887225064154	100.089350535762	0.112416864955565	0.0745974523111676	1.50697995002083	0.131815796556389	0.299652335270999	0.55546985786302	0.349193157793803
RNF220	0.371399275496605	0.280051144927512	0.184778842950251	8.33221131799953	0.432003099062667	0.44556420695015	0.969564189232551	0.332263770231629	0.540174143316956	1.78282907632662	1.06780152495914
TMEM53	0.635708734696799	0.359068358408101	0.0766539870443579	1.89529074840878	0.398990927310588	0.536832956211091	0.743231060415185	0.457341801465999	0.653973588785367	2.98498894508807	0.993571723085402
ARMH1	-0.0514705024879469	0.130716425502286	0.693760482577176	23.9954240942422	0.495855792731094	0.211446311429525	2.34506712072092	0.0190236545690233	0.0787417898791861	-0.140511383539593	1.21137804684649
KIF2C	-0.0534556137298603	0.30829244010296	0.862342877097086	2.46712000816444	-0.29212688799863	0.488291772287754	-0.59826297426629	0.549664477802667	0.727393757382434	-0.149540273679495	-0.560447166889035
ENSG00000225721	-0.0684115975478989	0.318139446739754	0.82973885046124	1.62004044879926	-0.238695081202992	0.511494309434504	-0.466662241984447	0.640741547961765	0.794545478099445	-0.217564640262128	-0.440302619538978
RPS8	0.0464063890838285	0.0579216418597853	0.423020172084563	133.239469929363	0.00120190517991841	0.109681150000711	0.0109581744895146	0.991256816743138	0.99580714641538	0.304662510284551	0.0991198063178691
PLK3	-0.169302863432272	0.0666923655666365	0.0111308322372005	61.3110852084645	-0.392689171627547	0.117616626520993	-3.3387216012139	0.000841648690210801	0.00742269216196848	-0.676448825950195	-0.786567352068148
BTBD19	0.0228241338728877	0.0800739072911359	0.775614766174152	31.1446586464656	-0.0736335481939317	0.12504427574189	-0.588859807912535	0.555955321390259	0.732759837879925	0.197403235814124	-0.0691520940826895
PTCH2	-0.223503746180076	0.163196827919675	0.170832143237481	8.74633107005508	-0.22052677975808	0.320468030662047	-0.688139716471871	0.491364801875356	0.68206029357816	-0.922970937901937	-0.399450129531162
EIF2B3	0.0145084540040585	0.0483532391765151	0.764137998243942	128.011658216796	0.0272374718696421	0.06114584700493	0.44545088838897	0.655993943722006	0.804228366660292	0.159580992713085	0.157662303053997
HECTD3	-0.399509225870309	0.101556779519314	8.35956596335449e-05	9.68693744791907	-0.483295741089841	0.172737777410758	-2.79785781856275	0.00514427521127147	0.0297235209805541	-1.72349743061987	-0.990301530787283
UROD	-0.19823975019832	0.191116813313618	0.299610010664523	6.38932354435573	-0.145485053664641	0.323274367595348	-0.450035846475614	0.652684593542378	0.802381453212077	-0.808062594531549	-0.230714412838177
ZSWIM5	-0.66051047631371	0.26239825165729	0.0118289616170591	2.62373490397245	-0.909637811817031	0.450598482465526	-2.0187325239974	0.0435150276250294	0.141200319463636	-2.91061055903031	-1.94895664981997
MUTYH	-0.0304584694747948	0.104101501242567	0.769839881844788	14.9836542306452	0.115489450978808	0.175454146577254	0.658231527904966	0.510389368684563	0.697057073568054	-0.044942261927605	0.356102047443906
TOE1	-0.211591946416153	0.116848538502425	0.0701683537091131	6.17933494355488	-0.319016006454275	0.190231805632234	-1.6769856407241	0.0935452897901155	0.238304662567233	-0.868792446960891	-0.620908924767663
TESK2	0.117240782355083	0.0982474994262953	0.232743768431933	28.3405878345542	0.604394266247032	0.17634912604947	3.42725977602794	0.000609705494291087	0.00578154797197196	0.626838890866792	1.45543316219219
MMACHC	0.2551627752994	0.311025044101691	0.41199209316321	1.89930242903432	0.323926378000011	0.459191599731134	0.705427490811408	0.480544240973495	0.673417236652684	1.25415009432877	0.82478468705181
PRDX1	-0.29470918309573	0.240629148046762	0.220671568484594	11.5783612917595	0.592500489698406	0.374733460082194	1.58112512709286	0.113849430513634	0.271656576205273	-1.24683493791409	1.4286893089442
AKR1A1	-0.000245898067404891	0.050955209118037	0.996149608383524	95.3279172225295	-0.133945054980958	0.0802876842201379	-1.66831384267728	0.0952534414026757	0.241068473293836	0.0924737086848728	-0.204766049842064
NASP	0.0771280421359918	0.0718756873645602	0.283237223921888	106.704904174483	0.433265915805538	0.111015129045052	3.9027646009375	9.51001834706952e-05	0.00129843111460569	0.444393939167502	1.07064104237502
CCDC17	0.179004468550535	0.262558173706318	0.495383957291155	1.7528329700993	-0.0287349341371398	0.427614190212444	-0.0671982707656731	0.946423861743889	0.972711649651435	0.907758934801765	0.0318050695619904
GPBP1L1	0.109159045050064	0.0270255626987133	5.36558853253963e-05	298.086931791593	0.197021973942117	0.043160622310574	4.56485480038706	4.99840175560931e-06	0.000120393893858772	0.590080689751459	0.539432701097461
TMEM69	0.163459864586284	0.0838513917470993	0.0512477293068289	16.5829734800152	0.307723655505717	0.14331296218595	2.14721439576723	0.031776217159766	0.112602329555969	0.837057344634845	0.788351916448321
MAST2	0.112830782726192	0.0434797772085976	0.00945861030864008	128.423695903896	0.155957371366264	0.0679418674156587	2.29545311747378	0.0217071702478339	0.0864843019574949	0.606780870275517	0.447096536845037
PIK3R3	0.115847263357097	0.268043597819598	0.665599257630052	3.52255040111892	-0.4137245554326	0.445356088108402	-0.928974738371371	0.352902178136301	0.560561257167535	0.620500742316207	-0.833866644702197
POMGNT1	-0.118519292659417	0.217347198591836	0.585547630386385	5.51007705094114	-0.53307543509382	0.418850484646227	-1.27271056053348	0.203120768812507	0.397358146559524	-0.44546968899357	-1.10223408860265
LURAP1	-0.214045663202272	0.179642980666455	0.233455059656818	14.2818697667983	-0.491149522704915	0.341154154760509	-1.43967035386013	0.14996068466907	0.325804528215216	-0.879952697746106	-1.00796121878432
RAD54L	0.347747711601578	0.4009592371685	0.385783442102351	1.65639776364355	-0.0826601564398031	0.567419332373053	-0.145677370727048	0.884176086313817	0.939494587378883	1.67525456486537	-0.0894489514574441
LRRC41	-0.0668132506678946	0.083769987005501	0.42511436890947	32.7064090191566	0.0682254238507001	0.150127250914169	0.45445063061673	0.649504517946978	0.80020586379522	-0.210294872160314	0.249826113954213
UQCRH	-0.00496403686419679	0.100026307599714	0.960419380907461	24.8803103422711	0.00561742018793314	0.184200331714615	0.0304962544618883	0.975671280499829	0.988839453918418	0.071014177369145	0.109048350452346
NSUN4	-0.122661857920033	0.0635516187691917	0.0535927359653018	34.0795854765309	-0.163537129098808	0.106756797620865	-1.53186619253598	0.125555457649275	0.289862873351951	-0.464311336678474	-0.271305561852888
MKNK1-AS1	-0.0350856922066568	0.114911023692261	0.760115430256948	14.1723787748877	-0.257966400497793	0.167036488933066	-1.54437154507698	0.122498349329933	0.285320391270374	-0.0659882793077541	-0.483635309791581
MKNK1	-0.0393315063212734	0.0430969299041563	0.361437717821181	295.676585997196	-0.310904617140495	0.0742996925491465	-4.18446707481116	2.858358702461e-05	0.000501571557422682	-0.0852995342066831	-0.602669990770701
MOB3C	-0.00967158846122091	0.0858406672979469	0.910292920784387	15.6364571466359	-0.0451758378800408	0.146880576392898	-0.30756849536863	0.758410695866922	0.868121955189262	0.0496027998604051	-0.00516326553046874
ATPAF1	-0.264991658098592	0.105275578588373	0.0118317267622664	16.9868477518926	-0.326583244350044	0.190053127829038	-1.71837868747849	0.0857275651557269	0.225027513814356	-1.11167058905355	-0.637924302427541
EFCAB14-AS1	-0.218919907087893	0.21713516093627	0.31334909035408	1.92055218254332	-0.658643315668223	0.371465614689724	-1.7730936313402	0.0762131931276992	0.207778947414704	-0.902122242519799	-1.38458082321746
EFCAB14	-0.0593431579555238	0.0468372378441494	0.205152407170936	76.6203077517013	-0.174283128732689	0.0788508193359616	-2.21028938190378	0.0270850850662844	0.100756779536282	-0.176318616819647	-0.295468571476998
TAL1	0.024264396842753	0.0617312236772892	0.694271313401918	118.892149080756	-0.112181755859446	0.108157961337176	-1.03720294347751	0.299641286579133	0.505178373659091	0.203953990176358	-0.155829996981291
ENSG00000226252	-0.0679185500098749	0.168246046755116	0.686443739129494	5.29027766641672	-0.589112949898958	0.247633603277949	-2.37897014823843	0.0173610818525486	0.0738791144875735	-0.215322109989479	-1.22823772304151
STIL	0.437742299262808	0.225502415716566	0.0522356308776308	5.66671968399742	0.698237733351323	0.35082175577747	1.99029199829392	0.0465587789534468	0.147575819322957	2.08457734135412	1.66644569486076
CMPK1	0.0398660230192958	0.0417736315440133	0.339914286331743	79.0015458108368	0.0854560534443807	0.0699268303769906	1.22207817777052	0.221678064558823	0.418282346929599	0.27491493472073	0.288570193880372
LINC01389	-0.152330787855551	0.20747672304058	0.462822806781202	2.51248137197755	-0.634316185793142	0.330247356704682	-1.92073054610508	0.0547656865421835	0.164372169306369	-0.599254660407804	-1.3298798467308
ENSG00000290466	0.437411677010742	0.291473535989132	0.133435533203992	4.00627542669541	0.426487174795752	0.402271951717366	1.06019615082535	0.289055371892495	0.494550589525173	2.08307357071967	1.05539864614951
ENSG00000223720	0.262956022780857	0.258801366345203	0.309603931382062	2.93024954473472	-0.057856483242196	0.375013866986771	-0.154278250313973	0.877390345725521	0.936180448991381	1.28959615591841	-0.033676439396547
SLC5A9	0.172104164622597	0.146104336112603	0.238815006773095	16.5482009342462	0.516813021439375	0.23952573401937	2.15765134195385	0.030954949710632	0.110522133935044	0.876374252280278	1.25850160316751
SPATA6	-0.131735755724515	0.0670974041085008	0.049605402777546	313.758732011128	0.0464089445607363	0.106155685111267	0.437178136169463	0.661982164590207	0.807461165646737	-0.505582185730943	0.200770482369646
AGBL4	0.359654347383401	0.464002477223098	0.438272896543024	3.08301533874755	-0.282165763149076	0.78614127192302	-0.35892500906212	0.719651190007452	0.844384871038865	1.72940956844405	-0.538048994191557
ELAVL4	-0.144835064039495	0.235509976477275	0.538564735454238	26.5735165255194	-0.708396804246614	0.411630500973173	-1.72095314261657	0.0852593270441165	0.224190482942336	-0.56516182700619	-1.49645445659841
FAF1	0.0232975999127984	0.0239288117084271	0.330244624080887	537.903221016555	0.06898400833802	0.0347367796100943	1.98590684318859	0.047043668747143	0.148590095162368	0.199556703473301	0.251531835608067
FAF1-AS1	-0.312954014299527	0.173845728509954	0.0718318478187711	3.77504007513258	-0.756957995704952	0.300568572436815	-2.51842030445175	0.0117882557460931	0.055224553447829	-1.32981798343922	-1.60564714006607
CDKN2C	0.482800222962283	0.393263665987977	0.219568754387689	3.25324623263866	0.815450669583561	0.552819633610653	1.47507544957761	0.140192259976358	0.31219730056372	2.28951449269609	1.93000584773103
RNF11	-0.1400647139373	0.0911564326291623	0.124408121860128	27.0907292756112	0.0514924328932564	0.170727384907023	0.301606171272984	0.762952302964855	0.871163007399918	-0.543464822781847	0.212201003650835
EPS15	-0.101209883729074	0.0368274632340705	0.00599202221257573	422.437116121639	-0.196453450399348	0.0683025602143685	-2.87622381624899	0.00402464225437773	0.0249698655820946	-0.366741228684177	-0.345319838371893
ENSG00000238140	-0.294888387497307	0.172775333909532	0.0878641316319893	3.25097423086623	-0.818545547551899	0.289089436703623	-2.83146128369637	0.00463358428093796	0.027597066192669	-1.24765001407721	-1.74413035788706
EPS15-AS1	-0.0924930524706159	0.289425306333932	0.749290632660695	1.9400872496182	-0.201271154201129	0.456924820683246	-0.440490743970015	0.659581714686575	0.806073576967184	-0.327094426963977	-0.356152727567378
OSBPL9	-0.02112821862149	0.0421091771188026	0.615844407465221	149.771636249423	-0.213560027747705	0.0715954243348143	-2.98287257505447	0.00285556854998676	0.0191190798152304	-0.00250544118247685	-0.383784979558078
NRDC	0.00926066329351849	0.0276710748586525	0.737874452167025	346.845787070025	0.0535909672448684	0.0400024205280212	1.33969311200377	0.180345137835196	0.367625704124733	0.135712443282578	0.216919681062162
TXNDC12	0.101866881898538	0.0517433204269795	0.0489879799498552	43.2988610339294	-0.0138688406846932	0.0882308204568698	-0.157188164100466	0.875096556023872	0.934900446206451	0.556913712210232	0.065232351471792
ENSG00000223390	-0.0291921542231379	0.18574385104449	0.875115991468332	3.09503579083137	-0.122466391679103	0.328772044219504	-0.372496365893381	0.709523317244074	0.837750325843242	-0.0391826747325454	-0.178955603044716
BTF3L4	-0.0488406447930855	0.0444320877693183	0.271672065317227	84.3011456773412	-0.0568933426602773	0.0712194804675389	-0.798845235696556	0.424380157079911	0.626368592957621	-0.12854999028911	-0.0315107613821077
ZFYVE9	0.0585199953404958	0.131571744208669	0.656481413540416	18.0186857644421	-0.0461371124280954	0.250322404742887	-0.184310759060836	0.853769674007862	0.922803756164992	0.359758878578782	-0.00732474765846178
CC2D1B	-0.17678277679024	0.0740150989399524	0.016918730973169	22.2855134037221	-0.263492839058232	0.121795518700862	-2.16340339832525	0.0305101664339042	0.109509193908383	-0.710469748576165	-0.496061830606072
ORC1	0.0654713370012567	0.300816185770044	0.827705206386843	2.16510302224813	-0.221903282872136	0.442642680851151	-0.501314700257646	0.616149661161577	0.777751867117188	0.391375696243589	-0.402545277411838
PRPF38A	-0.00930522699170985	0.0886854263423573	0.916436138829166	25.8391783704236	0.124141474902034	0.137557115036996	0.902472219402438	0.366806072361832	0.572484168081314	0.051269123333804	0.375556630027902
TUT4	0.0317446914912033	0.0236031823224572	0.178646972346802	444.143319197596	0.0677199313522442	0.0387540862263831	1.74742686375461	0.0805633210089471	0.215597703858227	0.237976647027495	0.248689484462193
GPX7	-0.054564454910926	0.126802477369699	0.666969689903946	8.64269431805971	-0.214554378672433	0.210866301969305	-1.01749011894591	0.308920330471466	0.5152259708756	-0.154583620870855	-0.38602083585647
SHISAL2A	-0.0874609622130334	0.0816808935056166	0.284275546899366	65.9011122554299	0.0239022309531799	0.143527031557297	0.166534698682443	0.867736178812389	0.931067487793443	-0.304206948846634	0.150162818491472
COA7	-0.219541343722607	0.106950801270426	0.0400985662585499	9.58894155334892	-0.387591387402705	0.178956378429686	-2.16584282048933	0.0303231999387421	0.108991342060439	-0.904948725482204	-0.775104685635691
ZYG11B	0.0419793160514762	0.0484462372060357	0.386208654779264	98.802391935381	0.151157749753673	0.0741311516400281	2.03905843103149	0.0414441962772	0.136651666545507	0.284526834657675	0.436304306511114
ECHDC2	-0.0247743394264728	0.0432705038998721	0.566952358288041	86.0928139595488	-0.062436425504219	0.0738809938736057	-0.845094553154416	0.398058049224061	0.60303117643032	-0.0190891083795203	-0.0439747078429936
SCP2	-0.0658143138847597	0.0514314557207556	0.200667903872964	109.182155082705	-0.180131033189224	0.082023641059773	-2.19608677281172	0.028085733149717	0.103250623019082	-0.205751403622532	-0.308617927188737
CPT2	0.0727179261773428	0.117946101700128	0.537541331881644	11.3901765711756	0.0378013360250741	0.194104183269904	0.194747662766809	0.845590496721017	0.918760253866888	0.424335389473083	0.181415770386221
ENSG00000236723	0.441646613361542	0.285443115425231	0.121807404278483	2.55751546756025	0.406035237577598	0.437484483880878	0.928113458963624	0.353348718831435	0.560827864837314	2.10233535023788	1.00941126734151
CZIB	0.0639050213261178	0.139816257667252	0.647624822234019	9.73902005232273	0.053801634203118	0.246350668919037	0.218394512339644	0.827121740870847	0.90770670881872	0.384251615810895	0.217393378057612
MAGOH	0.0718911512292453	0.0862657530540051	0.404636999738567	25.1880740991794	0.212939475994995	0.146992254137182	1.44864419723959	0.147436971677759	0.32270138150187	0.42057496536224	0.575224136831632
LRP8	-0.0479860324162747	0.104171908863318	0.645054950105837	64.6395334755457	0.128078953623989	0.162686328632278	0.787275456399831	0.431120634033857	0.632175456376439	-0.124662953079554	0.38441028157218
LRP8-DT	0.162677457150054	0.23582155060044	0.490299295090166	2.48648605299755	0.247100248269419	0.391632287027911	0.63094963427213	0.528073456771049	0.710834487951158	0.833498717472189	0.652036634259176
LINC02812	0.42960900805007	0.167157390318979	0.0101673026427873	8.71055495391158	0.335512179639235	0.275890581708896	1.21610595606793	0.223944561946332	0.420417493193121	2.04758465737493	0.850836040676365
NDC1	0.0408906889247175	0.0644144720945014	0.525554994650573	53.4538769640068	0.173915390751198	0.0884526262907494	1.9661981565084	0.049275725351437	0.153176711984307	0.279575427137889	0.487476195323714
YIPF1	0.207561849766581	0.054024170788884	0.000122026763677818	50.6819879487123	0.301536708111386	0.0929801120335799	3.24302371245246	0.00118268367639788	0.00956575039004177	1.03764659663096	0.774440202831494
DIO1	0.0475801647112293	0.124920492866364	0.70328963601867	6.91661541769402	0.00916203266487467	0.215218113062855	0.0425709181001828	0.966043578459607	0.983179748765794	0.31000119910205	0.117018619232556
IFT25	-0.0340115338065577	0.0479819542676634	0.478423703068837	59.3286395731283	-0.107028392783538	0.0803498262516469	-1.3320301707727	0.182850274493229	0.370906164587099	-0.0611026799606874	-0.14424235824668
LRRC42	0.00689211831431284	0.108070918832456	0.949150155040406	9.0493768558594	0.225786066865179	0.191282495160023	1.1803801841684	0.237849039607169	0.436988419014418	0.124939579799093	0.604110448892776
TMEM59	0.204403094239442	0.101773015031281	0.0445985381200962	32.5481367500263	0.707341761893015	0.164401950188123	4.30251442323898	1.68870674083151e-05	0.000321357746121713	1.02327961505775	1.68691663630556
TCEANC2	0.139658327611823	0.0664685673341902	0.0356305770326202	41.0027294914706	0.21347382066738	0.10758013224051	1.98432383583736	0.0472197506427115	0.148747555026876	0.728800709960764	0.576425642126747
CYB5RL	-0.0590823851025663	0.0913397044847954	0.517734008481271	10.1462738969431	-0.0127565589445239	0.170437019778168	-0.0748461746229028	0.940337102786261	0.969839364275415	-0.17513254251252	0.0677333821165068
MRPL37	-0.254336658494099	0.122624347682639	0.0380688895624555	8.90233484742777	-0.363645495478067	0.211290019363907	-1.7210727538046	0.0852376227039734	0.224190482942336	-1.063208407772	-0.721260945011635
SSBP3	0.406055631407154	0.0863431122440075	2.56599660469925e-06	60.211268697711	0.670521097930483	0.176941308423896	3.78951135776687	0.000150943910316155	0.00188452303352337	1.9404567314217	1.60412321661405
ACOT11	-0.121391614247681	0.0993666744493846	0.221838807225733	63.7676693355997	0.0730196498944469	0.206183653921945	0.354148587948151	0.72322753067734	0.846874584889946	-0.458533881830394	0.260606212035546
FAM151A	-0.112041078653757	0.2099809022767	0.593633899095166	2.96102326950846	0.0437402281704533	0.335202619233368	0.130488921209775	0.896179618794076	0.946080599566291	-0.416004799910828	0.194769717245933
MROH7	-0.323577010420025	0.129715048339563	0.01261269936063	26.1152601794195	-0.192315031057366	0.259069018809668	-0.742331259604047	0.457886656694867	0.654160980730325	-1.37813460313461	-0.33601436007338
TTC4	-0.0357926397457218	0.0869584911829121	0.680628207640662	23.9230455778816	-0.229021859847083	0.151852196687809	-1.50818931067508	0.131506082296501	0.299315250888925	-0.0692036918902449	-0.418551814710918
DHCR24	1.11921939721066	0.791846758907362	0.157529540404063	1.20587214120293	1.15522193182703	0.779486772706421	1.48202890963247	0.138332602816069	0.309540920616325	5.1841426051626	2.69400143299975
USP24	-0.0356315172392443	0.0297232911871779	0.230615722816653	439.598871302799	-0.199883346029898	0.0486555351998186	-4.10813168962209	3.98872662567337e-05	0.000650035140198834	-0.0684708576896543	-0.35303215960345
DAB1	0.193403725581415	0.119252509251402	0.104846167536253	62.596123249364	-0.250609202697827	0.259084754794058	-0.967286565730323	0.333400797678075	0.54149351353164	0.973251138504525	-0.467092219590223
OMA1	0.0737901690419161	0.1200441094828	0.538758059887542	19.8978667229385	0.0694382114791976	0.237505869696736	0.292364191116039	0.770008184072942	0.875183436813645	0.429212276381544	0.25255313797597
MYSM1	-0.00431938212227818	0.0398979928556855	0.913788946153302	140.856103938828	-0.038452367422871	0.0704952441824516	-0.545460447279974	0.585436876495219	0.756154025591953	0.0739462633500495	0.00995485162000875
JUN	-0.136036685763821	0.0890476521547335	0.126590980146198	108.811527560603	-0.842753047946353	0.216397288162492	-3.89447139149698	9.84131052636037e-05	0.00133651627618187	-0.525144124631089	-1.79856234047923
LINC01135	-0.0171168592398795	0.291563254585862	0.953185332819691	2.1761337580771	0.0229527167642363	0.486483889986024	0.0471808362757823	0.962369100947383	0.981004275845952	0.0157394422293546	0.148027780219803
LINC01358	-0.16884641260392	0.154771124950169	0.275298143039545	11.2894799621977	-0.140563374908222	0.24291880984162	-0.578643436462858	0.562829789535466	0.737853517964356	-0.674372748652135	-0.219647729866854
FGGY	0.0167285410183818	0.0597491622228481	0.779493226964316	163.098138176055	-0.27904450553041	0.0903274620561562	-3.08925435497046	0.00200659565983436	0.0146098093692978	0.169678624185882	-0.531030663608204
ENSG00000226883	0.0483440159031405	0.213882087269923	0.821177186622011	2.27059987062184	0.0788776191989656	0.384874097683961	0.204943953551626	0.837615914026396	0.913724858432696	0.313475426817547	0.273778199147526
NFIA	0.0326943396911586	0.0388263429142859	0.399751062913806	491.637339963693	0.0472706415294469	0.0725812834648136	0.651278666797936	0.51486661691219	0.699657740129321	0.242295936086928	0.202708058477724
TM2D1	-0.0102562753211877	0.0349242869904685	0.769008768461528	101.568707043749	-0.069653417817953	0.0571831320492416	-1.21807629840864	0.223194979807638	0.419781939309172	0.0469434660591435	-0.0602025377960169
PATJ-DT	-0.380206354106179	0.270521256194976	0.159885030806461	2.61813655498496	-0.971674320976017	0.472431196704919	-2.0567530843712	0.0397099830482456	0.132675513700343	-1.63570209458875	-2.08844937445478
PATJ	-0.21310981833373	0.111670570877519	0.0563421958999091	19.4827607630257	-0.520666018010877	0.203101895486182	-2.56357045198676	0.0103601672596496	0.0500970335386907	-0.875696190439283	-1.07433078740959
USP1	-0.0104501802750307	0.119106461235838	0.93008479912788	12.7036857064456	-0.114958282099703	0.20363679846869	-0.564526072714592	0.572396161243018	0.744817830572548	0.0460615273098855	-0.162073178867636
DOCK7	-0.012026642695976	0.0358302742973068	0.737130370622325	179.464459638349	-0.0440174874863183	0.0559653881774549	-0.786512680779553	0.431567192981374	0.632664712327118	0.0388912963888818	-0.00255864681976656
ATG4C	0.166935005192655	0.0410771871563547	4.82523357278819e-05	238.594973647355	0.243814378279543	0.0684547965841504	3.56168435881372	0.000368483224872116	0.00387958386379103	0.852863341847067	0.644648163116985
ALG6	-0.234698552250482	0.0818054832930467	0.00411793749864769	27.2273889485317	-0.450185636700945	0.144295625804207	-3.11988415582187	0.00180922176818945	0.0134410612351572	-0.973888323292279	-0.915851521643258
ITGB3BP	0.0984394557736812	0.10197094636051	0.334360684377405	94.5076922930859	0.700128240137518	0.149874412342892	4.67143276289032	2.9910601045661e-06	7.77689382274413e-05	0.541324734982875	1.67069661010602
ENSG00000286429	0.389232319529899	0.209613927942459	0.0633252354541367	6.83831651260942	0.343328120352005	0.296759309106726	1.15692451699479	0.247303201051414	0.447805879066975	1.86393918846394	0.868410641188048
EFCAB7	-0.190832023715532	0.160906491642542	0.235629847503389	18.3840580437178	0.573641734155205	0.241466841589344	2.37565427360325	0.0175178676950677	0.0741745853482748	-0.774369999785541	1.38628429245301
DLEU2L	-0.439223497721154	0.313886959667477	0.161721631036524	1.93714606850873	-0.249422695993386	0.510288505065327	-0.488787604497293	0.624992074562777	0.784646253911423	-1.90413002689788	-0.464424289765614
PGM1	0.0323424880041437	0.108295600981213	0.765207063251628	47.6589393243546	0.642336721224694	0.170529263895642	3.76672429441659	0.000165403486671934	0.00203519358419868	0.240695607520688	1.54074899469017
JAK1	-0.00329742589206819	0.0305167999833862	0.913953803626343	374.712143436113	0.0171012931700431	0.0431692138399756	0.396145578037071	0.69199763639331	0.826824100453094	0.0785944313395978	0.134870511520906
AK4	-0.397798097005934	0.279261103868624	0.154311465742974	4.75877855154468	0.438497833532577	0.48090427090061	0.911819378753661	0.361863807319398	0.568436388876728	-1.7157146957255	1.08240531584404
LEPROT	0.056399225796126	0.0614371840839187	0.358619796342456	53.0916161639664	-0.0402621221518132	0.0960564032868131	-0.419150840278657	0.675105896953606	0.815959146447045	0.35011297318876	0.00588551210553185
LEPR	0.321889927091467	0.07138215648863	6.50145326458391e-06	138.652521057259	0.847553308512477	0.101981428202908	8.31085937359243	9.50114665868288e-17	5.82192262657452e-14	1.5576454905356	2.00219051177596
DYNLT5	-0.0167005936353724	0.221870195313645	0.939998369694689	6.61100130096665	-0.384346872751845	0.428786370203656	-0.89635981798884	0.370060620641341	0.57526324253146	0.0176327448981219	-0.767809204395666
MIER1	0.0544076141592705	0.0307897548511143	0.0772167123173388	183.842740430609	0.0422446015905312	0.0489851158478783	0.862396686408182	0.388469263353003	0.594145431839522	0.341054517274125	0.191406713274596
SLC35D1	0.102420978467765	0.0765434399314358	0.180871499314428	45.0347385811137	0.417346137691508	0.115714754583557	3.60668040297441	0.000310139261896717	0.00340575150752388	0.559433912058392	1.03484448878403
IL12RB2	-0.0499644757471739	0.245291473512462	0.838592394354704	12.5913391174886	-0.243901533527051	0.360231429356743	-0.677068999677735	0.498362176751045	0.687622945288097	-0.133661515530641	-0.452009632557762
SERBP1	-0.0477453684146484	0.0429535530998201	0.26632821089186	81.2776369040905	-0.0827148756202981	0.0732652677422658	-1.12897800239091	0.25890711342507	0.460864288933145	-0.123568339948847	-0.089571990739965
GNG12	0.288655511266535	0.302811223636813	0.340462226745157	4.68134459034757	0.00641597422133887	0.503254630895357	0.0127489621107391	0.989828075517039	0.995481636610131	1.40648525174822	0.11084394597179
GNG12-AS1	-0.123931045842585	0.132365659391415	0.349130107266171	26.8384377819059	-0.774550912568116	0.245181025859852	-3.15909809844281	0.00158258210727619	0.0120915587537974	-0.470083989655124	-1.64520584413865
WLS	0.0308913455803948	0.0962251338143203	0.748186153278107	68.3608565030294	-0.568520579805733	0.220127782324554	-2.58268435634132	0.00980349691895094	0.0482272862239594	0.234095370090794	-1.18193457268805
LRRC40	-0.066584116109746	0.0554197438179237	0.229576236713855	48.8359561350068	-0.0761558517239952	0.0914015298030717	-0.833201062258761	0.4047313436108	0.609783240133984	-0.20925269844778	-0.07482364131406
SRSF11	-0.0955861048990089	0.034225494873593	0.00522485953548356	273.718242234033	-0.378216651541323	0.0608282035181974	-6.21778434452983	5.04223892384314e-10	5.08171434699691e-08	-0.341162570845929	-0.754025042925871
ANKRD13C	-0.0623938916883359	0.0564976915524542	0.269436229527527	99.7644578802299	-0.133596194480335	0.090516497570858	-1.47593199102465	0.139962150362635	0.311995389602256	-0.190194282393484	-0.203981616571896
HHLA3	0.108185218882389	0.23029795445678	0.638525093629476	4.12595031439461	-0.0147862579885378	0.379408241388463	-0.0389718945862292	0.968912796455378	0.985114180993647	0.585651431935747	0.0631694849263448
ZRANB2-AS1	-0.129201323879439	0.118411879807454	0.275220999044508	8.93865657001754	-0.311596131185963	0.182624961422667	-1.70620778648546	0.0879693995234856	0.228989504044227	-0.494054818290214	-0.604224900607394
ZRANB2	-0.0603391012270811	0.0330910963781252	0.0682391893758884	300.022356932478	-0.15099494078242	0.0586978284263469	-2.57241102150629	0.0100992912507629	0.049245781032136	-0.180848469955635	-0.243103716764346
ZRANB2-DT	-0.312437769890703	0.141738086582654	0.027501018926092	20.3818576231409	-0.757780796597694	0.224428149005634	-3.37649621919161	0.000734153810260986	0.00669434655915955	-1.3274699467377	-1.607497256069
NEGR1	0.309670579144606	0.562175863862662	0.581741377780703	2.43711259211555	0.810777808796885	0.819972459023734	0.98878663530017	0.322767544474816	0.530011363898564	1.50206817684959	1.91949864653919
LRRIQ3	0.845130679979627	0.333556394088379	0.0112866428253208	2.47978051807896	0.788461511063601	0.473900460242107	1.66377030033014	0.0961583412957469	0.242537126429781	3.93750369434751	1.86931914390794
FPGT	-0.113236282204586	0.0741254374484757	0.12660429417599	47.4702362148526	-0.151413629782887	0.124801178816609	-1.21323877882103	0.225038541854336	0.421747666095739	-0.421440949446133	-0.244045163506619
TNNI3K	-0.488837049460694	0.159435451080635	0.00216907108926297	11.6070505919287	-0.729098695237338	0.257569619545295	-2.83068591910981	0.00464483073976074	0.0276304958770175	-2.12978756117031	-1.54300387110508
CRYZ	0.329914722597993	0.120051981609364	0.00599419192284745	30.4015307463833	0.690356401360422	0.175487266782746	3.93394013148024	8.35646057924113e-05	0.00116906501930041	1.59414470301992	1.6487240582299
TYW3	0.024100977057819	0.0834415140804526	0.772706295603594	34.5763166699843	0.149983647188355	0.117225750896424	1.27944283607853	0.200741157476459	0.393997923303252	0.203210707254121	0.433664268119895
ACADM	0.0963883447251032	0.0398927679234254	0.015684050088599	75.5915764290804	0.1297582011378	0.0671697982891493	1.93179381869249	0.0533849593394482	0.161754324297863	0.531995657633789	0.388186167968969
RABGGTB	-0.114892105403856	0.0541088098641543	0.0337242799757956	60.6957178661423	-0.217631376253918	0.0792041262657567	-2.74772775756266	0.00600098137579546	0.033151472663473	-0.428972137342136	-0.392939645153687
MSH4	0.230347925895242	0.133145851474115	0.0836227571765553	20.6389181612157	0.590509851338434	0.229694975810661	2.57084356875614	0.0101451141009035	0.0494423228413711	1.1412846063008	1.42421324199009
ST6GALNAC3	-0.0427800418646018	0.04779050748306	0.370702780836448	1973.18620578005	-0.248194435910522	0.108559833763483	-2.28624554134136	0.0222398978589393	0.0880343657108762	-0.10098452349436	-0.461662475023915
PIGK	0.0324100876648534	0.0770345135811688	0.673958349973343	44.5596495295393	-0.0593634009016085	0.117275816258917	-0.506186209529747	0.612725935098008	0.774834786178503	0.241003071353019	-0.0370648320214939
ZZZ3	0.042712496618325	0.03788969534432	0.259621875123402	207.595112246882	-0.170024469262308	0.0529144712160847	-3.2131941481185	0.00131267523561742	0.0104029342650922	0.287861563035118	-0.28589272620671
USP33	0.0110289951100319	0.0312139312733347	0.723836812134654	206.274217561951	0.0694382104932013	0.0529716073581561	1.31085715454526	0.18990602853476	0.38006606525029	0.14375535461424	0.2525531357589
MIGA1	-0.052377879735431	0.0478747141645757	0.273928023346177	73.4226602984927	-0.00657370096745487	0.0837527830187329	-0.0784893436434767	0.937438806613005	0.968733468830152	-0.144638411441104	0.0816359004390819
NEXN	-0.0722712331669599	0.190624859253134	0.704592769784551	6.66926369697395	-0.0852329490329453	0.30562541284702	-0.278880438112025	0.780336581321779	0.880867387910362	-0.235119437821466	-0.0952340263045459
FUBP1	0.0767744025091067	0.0330717024736768	0.0202624085948534	218.371703268998	0.0698517740330247	0.0524266898351591	1.33237048252815	0.182738476688904	0.37075841532702	0.442785478506535	0.253483057602692
DNAJB4	0.00658223005264435	0.188820655264079	0.972191621482829	29.1036876873745	0.354909896671451	0.276619510945415	1.28302553734716	0.199483129332425	0.392081352096924	0.123530113663809	0.894452943645298
GIPC2	0.0927041059391943	0.28616584631247	0.745974089684736	11.6595016502226	1.14998348188348	0.418050494531839	2.75082435477396	0.00594455080962753	0.0329422309910931	0.515238618257459	2.68222247145928
ENSG00000273338	-0.684430117256034	0.139429273878136	9.1636382988168e-07	23.1933428848199	-1.3448793278302	0.242928832646006	-5.53610418813459	3.09273632919436e-08	1.65078842602538e-06	-3.01940436649774	-2.92762269286353
IFI44L	0.100448610797169	0.0923829982221924	0.276901490074181	315.271100706549	-0.953128280292541	0.292406070662725	-3.25960496692945	0.00111567487954983	0.00915917657010925	0.550462983559626	-2.04674751564296
LINC01362	0.0507405301247535	0.350422606993027	0.884870276909807	1.69221443984431	-0.0190665063235583	0.543721196335875	-0.0350666967777734	0.972026557192379	0.986812692292414	0.324375502928547	0.0535450958293462
TTLL7	0.765019880645764	0.473899756219785	0.106460767023532	2.56465269828781	0.396671258538031	0.695657242491365	0.570210779546301	0.568534745743583	0.742045136750955	3.57313539551706	0.988355811975624
PRKACB	-0.0276199622405965	0.102146326172063	0.786855585222748	104.837038150508	0.22237036282799	0.151865070363558	1.46426273201366	0.143122175740536	0.316696318094652	-0.0320318670652036	0.596430038290168
SAMD13	0.0258042360841826	0.213823302265413	0.90394435283482	3.6338351662068	0.032233862801269	0.347996359357937	0.0926270115605271	0.926199883873482	0.962854487365117	0.210957647729864	0.168896980727544
RPF1	-0.0242711149637275	0.0727417430514391	0.738635047627348	25.6538847549621	-0.101811082618095	0.111985908200364	-0.909141911283483	0.363275221924849	0.569485583776787	-0.0168002903556706	-0.132510930735545
GNG5	0.0707930969700837	0.0630343149123247	0.261400025719822	34.7193746860563	0.172222387035512	0.104062073606061	1.65499668676101	0.0979251699897951	0.245140773152183	0.415580680374933	0.483669377301238
SPATA1	0.102973535580797	0.078955777238143	0.192167943140725	69.5332703560224	0.0298925745135901	0.0927026655665674	0.322456472323603	0.747106908132263	0.861492715519619	0.561947109991209	0.16363245687165
CTBS	0.0469412024463735	0.0467255009086243	0.315081618498486	92.94974704823	0.167444043592028	0.0696397925056514	2.40443053557979	0.0161976842692166	0.0702725361994134	0.307095004239457	0.472924992176921
ENSG00000284882	-0.0160546292356691	0.0925929210142926	0.862345371627881	13.5419741237109	0.0371406227349507	0.145986252043767	0.254411783404206	0.799177448550784	0.890556945305149	0.0205707876012542	0.179930117852073
SSX2IP	-0.388019784272797	0.266100561463249	0.1447937646443	2.23101692220002	-0.613419348836096	0.461761678269679	-1.32843277756333	0.184035177179019	0.372520465011283	-1.67123995317354	-1.28289208479989
MCOLN2	-0.161749632996416	0.138412219864679	0.242561587370455	22.2884008995538	-0.380033310714799	0.23868085078222	-1.59222371409072	0.111334446668336	0.267408652949552	-0.642094434938346	-0.758109907488312
C1orf52	-0.167962508024137	0.0813917143359858	0.0390526657042694	33.3961387929944	-0.167074497827082	0.13917623445907	-1.20045278187359	0.229963540361602	0.427370068518669	-0.670352481587743	-0.279259542639918
BCL10	0.105042128619724	0.0765451493455188	0.169973235873083	22.6614622527299	0.301433587410956	0.123298836631956	2.44473991519262	0.0144956633577352	0.0647468539588088	0.571355700753425	0.774208329896278
BCL10-AS1	-0.168238883344689	0.170507524962798	0.323792294124564	18.9000535385082	0.893401381822093	0.358304929192747	2.4934108046878	0.0126522368276321	0.0583176399507325	-0.671609520666441	2.10528259016523
ZNHIT6	-0.07632170301569	0.0650385432368784	0.240601688414748	85.3878252057514	-0.187202587463451	0.0924853399508275	-2.02413255509449	0.0429565147716254	0.140010819103517	-0.253542207541877	-0.324518731190889
ODF2L	-0.192506790493408	0.0819089947297351	0.0187606975806723	64.7418529792099	-0.312555382398105	0.151112686450925	-2.06835964430828	0.0386062170307606	0.130008493887496	-0.781987348842926	-0.606381833146072
CLCA4-AS1	-0.0898849065549249	0.303072397143759	0.766787950293074	1.80848497585075	-0.410095729302948	0.478521296602165	-0.857006223578582	0.391441445120685	0.596547104835234	-0.315231785493613	-0.825707016591048
SELENOF	-0.0758722046082747	0.0452106062446365	0.093309075260156	90.6323294428308	-0.212572437832688	0.0795506713897969	-2.6721639694414	0.00753638129173345	0.0394835242845639	-0.251497751970358	-0.381564325786045
HS2ST1	-0.00738309479971211	0.0585297012294884	0.899618964224598	167.286812528794	-0.104806645863092	0.0920277666198145	-1.13885895216896	0.254761988645236	0.456776557122703	0.0600115655856493	-0.139246630157148
ENSG00000267734	0.0624332599532062	0.212578228250837	0.76899062587794	1.90455402126496	0.54130111001527	0.397218801332892	1.36272781700892	0.172968307628511	0.35782599656464	0.377557597124385	1.31356450472111
LMO4	-0.0324964237166458	0.0619358229559973	0.599806379927569	56.5106138891203	-0.225867207913556	0.114409287288499	-1.97420343458657	0.0483586156302158	0.151123140114091	-0.0542114981151368	-0.411458395054529
PKN2-AS1	0.019301121758374	0.209779272795802	0.926692628703541	5.37504082081134	-0.197235866767502	0.380772066578224	-0.517989327683476	0.60446571552121	0.769504678655637	0.181379504412136	-0.347079147405757
PKN2	0.0148458875844666	0.0242855044409878	0.54099666508748	740.548899534517	-0.0336560361326129	0.0422750328619624	-0.796120874524391	0.42596178222551	0.627514181227953	0.161115743342013	0.0207396834714374
GTF2B	0.0681204974267324	0.037695569408519	0.0707432399133618	92.1890008632567	0.0134144976982889	0.0642538570155961	0.208773423438733	0.834625119180269	0.912216195827807	0.40342488418811	0.126580535948485
KYAT3	0.0340467758412835	0.0425104106306474	0.4231869801232	94.9996554236104	0.0615477620637335	0.067044757551142	0.918010062409198	0.358613597870871	0.566009750883575	0.248447227340983	0.234811000281932
GBP3	0.135372642460756	0.0972977930888212	0.164127548803021	31.0763310101098	0.0530978131656512	0.146875026628114	0.361516960266459	0.717713028634687	0.84355009850192	0.709308109452448	0.215810795228524
GBP1	-0.137429322648073	0.117499751541899	0.242156449571712	20.4184077575671	-0.219563140225848	0.196376458737246	-1.1180726123574	0.263535982391276	0.466124894844932	-0.531478261059921	-0.397283329597718
GBP2	-0.0114771134302167	0.077022762708434	0.881546238467777	87.0754510339514	0.0238018441611044	0.131572923800509	0.180902297171664	0.856444265720791	0.923999556769969	0.0413907227507109	0.14993709290933
GBP4	0.250720726089027	0.107826881690614	0.0200604451699705	26.7302887610676	-0.0173622556805248	0.186470735208475	-0.0931098151198564	0.925816319974266	0.962645347470754	1.23394630248593	0.0573772032267517
ENSG00000284734	-0.144588095797414	0.208270862599034	0.48753733482864	2.14664289729072	-0.158196876944855	0.364765542174181	-0.433694685089837	0.664510166661695	0.809256001517649	-0.564038540271061	-0.259297692079258
GBP5	-0.0148371591823278	0.100329889725436	0.882434521836514	14.4202377075071	-0.0550915902648575	0.171079944829017	-0.322022492583324	0.747435654767994	0.861547539156577	0.0261082119672781	-0.0274594155832928
ENSG00000237568	-0.210180996315846	0.258895096661635	0.416884330821317	2.41360010444116	-0.532466961889303	0.426022671954607	-1.24985592772874	0.211352181409981	0.406228935553112	-0.862375016451416	-1.10086590096095
ENSG00000286548	-0.179429052167031	0.173042286726649	0.299778410060985	6.44299320109767	-0.701178436154578	0.292322429029808	-2.39864740615945	0.0164557516750862	0.0711503414932672	-0.722505814441139	-1.48022353312729
LRRC8B	0.0577213044967041	0.0991581660377211	0.560490250027295	50.5428514710182	0.518294648103972	0.221686581462972	2.33796129961317	0.0193892558273949	0.0797594011868591	0.356126189522328	1.2618331275092
LRRC8C-DT	0.125385088977359	0.127152677740336	0.324084686327254	23.3037677154712	-0.0277729731054717	0.218334595106955	-0.127203721846584	0.89877915970545	0.947388560347333	0.663881676281342	0.0339680952885995
LRRC8C	0.0158905117226508	0.0459864708495087	0.729682779334126	341.997392077551	-0.101471964885254	0.0603582598524236	-1.6811612053322	0.0927316066294905	0.237028086156418	0.165867011876498	-0.131748404649418
LRRC8D	0.0437916304595192	0.0457837124709925	0.338825094663436	309.238561149158	0.121969807090539	0.0579642508063554	2.10422467976014	0.0353588526768641	0.122050983361172	0.292769792202669	0.370673507748233
ZNF326	0.0125547712495253	0.0410051576724689	0.759471088584034	108.422044251882	-0.0279969187920377	0.0725385722790965	-0.385959054781474	0.699526993233004	0.831927180291623	0.15069504889973	0.0334645402947287
LINC02609	0.410636451273215	0.0980552268546981	2.81661791056583e-05	27.8708205858708	0.655633621985322	0.148525837273301	4.41427319328218	1.01349907426515e-05	0.000215038674773793	1.96129169444447	1.5706478549169
LINC02788	0.320570018325901	0.241661819945984	0.184666445285924	1.76140939911418	-0.0428434813619898	0.370367469430716	-0.11567830573199	0.907907500326203	0.952651940841918	1.55164214372693	8.1174718238371e-05
ZNF644	0.00985752663392984	0.026300787836605	0.707809458806063	354.530119791103	-0.0417705869749293	0.0436486071536956	-0.956974109800264	0.338580322935206	0.546398330631755	0.138427159423078	0.00249364059237237
CDC7	-0.0351654299566032	0.154212787592874	0.819621466351077	12.5079683310232	0.196780730868431	0.234062231093496	0.840719709237611	0.400504976449222	0.605301473384534	-0.0663509508644251	0.538890251915457
BTBD8	-0.175166951802164	0.195301969773358	0.369770599340553	6.40953160756315	-0.106112319728867	0.347813594492977	-0.30508387656196	0.760302270834489	0.869414802351899	-0.703120484719001	-0.142182514324238
GLMN	-0.136294665482046	0.0454145373887461	0.00268984861382388	73.1434738131941	-0.243419647093637	0.0739068017496842	-3.29360277174594	0.000989121745696882	0.00836222738539213	-0.526317494911301	-0.450926082685717
RPAP2	-0.0642800569237538	0.0424551952794627	0.130008567931301	123.243545721843	-0.0678745073959087	0.0703296606095284	-0.965090785419103	0.334499341861697	0.5423002876473	-0.19877313597948	-0.0562025535123064
RPL5	-0.0139107504356685	0.0578826803326385	0.810077039569071	131.864849353452	-0.257105054653545	0.108411896571069	-2.37155757610975	0.0177132866583297	0.0747932299666351	0.0303218009196879	-0.481698523207425
DIPK1A	-0.125214126551517	0.0776808316369674	0.106982598220892	91.9670542258643	-0.227008171712049	0.126000384848352	-1.80164665358178	0.0716010161682683	0.198741795013898	-0.475919831252802	-0.414023918987437
MTF2	0.00406832990266702	0.0316371823406234	0.897679462542869	166.899245761387	0.0229871644189478	0.0540217456424444	0.425516875576249	0.670459922249288	0.813226342546031	0.112096130621654	0.148105237789194
TMED5	-0.043501181180442	0.0577932952898067	0.451628464656807	95.2938576942669	0.197655510827084	0.0830858063861982	2.37893232820471	0.0173628631519621	0.0738791144875735	-0.1042644845972	0.540857245892758
CCDC18	-0.120360145780317	0.048102725796069	0.0123442261439342	153.312665814331	-0.155948174022752	0.0736888970294246	-2.11630490222265	0.0343188840893255	0.119620246954352	-0.453842449291014	-0.254241351841051
CCDC18-AS1	-0.0441497359083419	0.0414270833149365	0.286549527959908	438.113150349662	-0.0992590367620251	0.0686676089920047	-1.44550011598019	0.148317460456642	0.323749668956299	-0.107214308901393	-0.126772506141991
DR1	0.0733627282302565	0.0483612200154729	0.129273170984619	62.107804894245	0.130501788650265	0.0831830702317914	1.56885034763227	0.116682813679999	0.276184181514819	0.42726814546923	0.389858168046413
FNBP1L	0.106542933469227	0.0303938520645066	0.000455903455993323	270.192801709765	0.207852893911395	0.0473069578003138	4.39370662532893	1.11434174308151e-05	0.000233523955708149	0.578181818011484	0.563786659069922
BCAR3	-0.142752219703599	0.0514530928099158	0.0055301125490822	195.906660008578	-0.493534898804519	0.0654361033016539	-7.5422415746453	4.61960952759019e-14	1.5726177411812e-11	-0.555688417007669	-1.01332487666778
BCAR3-AS1	-0.177095095556666	0.107569985091373	0.0996969801366618	14.148561356416	-0.486845561933768	0.157072028340175	-3.0995051574644	0.00193844202944713	0.0142422030930938	-0.711890269386864	-0.99828351088574
DNTTIP2	-0.180983038568752	0.128366213927901	0.158570331812526	22.0521917560794	0.0416894741793919	0.180720457238314	0.230684864439096	0.817559632846165	0.902124613957387	-0.729573817585648	0.190158476774041
GCLM	-0.216500631726208	0.150202276089218	0.149473456677432	13.0198223515449	-0.132703007100864	0.239762157899795	-0.553477697495221	0.579936348184252	0.75135697884257	-0.891118641815906	-0.201973232430673
ABCD3	-0.0115912734550219	0.0600732606442463	0.846996329708217	59.0033428475799	-0.08515690739274	0.0992704591095552	-0.857827274665473	0.390987846717634	0.59627106260502	0.0408714882108165	-0.0950630422224022
ALG14	-0.218448628438486	0.170628122907772	0.200453158651645	7.22236022255922	-0.430643734533509	0.287726030453722	-1.49671454422951	0.13446755017631	0.303910947351859	-0.899978723778415	-0.871910409952133
RWDD3	0.117840481031063	0.0763431088102352	0.122693970857563	29.4292352494131	0.13177414026068	0.124998649636631	1.05420451055868	0.291789295407923	0.496768194749274	0.629566502976455	0.392719125170475
ENSG00000228852	-0.0720937988561998	0.25158022498163	0.774446294451166	2.16081957319683	-0.276647559825284	0.423151562916701	-0.653778891701137	0.51325426765238	0.69889263343705	-0.234312412570146	-0.525640990789046
PTBP2	0.0538483369434226	0.0388575486918481	0.165811551325921	175.301487651245	0.064008934591319	0.0720167992752736	0.888805601407726	0.37410756497999	0.578845654316882	0.338510754268293	0.24034509087348
DPYD	-0.0129456661192755	0.0441062016121425	0.76913140602241	1709.70680141511	0.216636438063955	0.0840941510064889	2.57611778549544	0.00999166034938459	0.0488704485607352	0.0347112981349955	0.583536972593379
DPYD-AS1	-0.0330038871595415	0.0858491195083297	0.700651912438955	156.331003482924	-0.385610275947464	0.157803476173929	-2.44361078283504	0.0145411044646868	0.0648864489643279	-0.0565195963109365	-0.770650040484904
SNX7	0.00646927306482095	0.0522492206833556	0.901461212314498	66.4620663249391	-0.0117493158942948	0.0800615808118098	-0.146753483695411	0.883326601682965	0.93898273618634	0.123016350902278	0.069998227114246
FRRS1	0.0548008176013573	0.0956686578712759	0.566767304933026	93.6445291495448	0.27545334989637	0.301026519090577	0.915046789660042	0.36016706723173	0.566817269665387	0.342842926208736	0.715790244051355
AGL	0.0197072813460941	0.0619129220678307	0.750252505479593	56.3467429099299	-0.0256764293161702	0.0949326882567863	-0.270469843292726	0.786798814200641	0.884640677268757	0.18322684184057	0.038682296803974
SLC35A3	-0.127440831195429	0.0512029111814507	0.0128125589840518	67.7384885652783	-0.242572043137985	0.0781946703335254	-3.10215571091147	0.00192116875938418	0.0141589824071905	-0.486047561719188	-0.449020195543
MFSD14A	-0.0352446677685477	0.0535934210607159	0.510775597333995	78.8882956724413	-0.00406671723315258	0.0859403510901208	-0.04732023062005	0.962258004439315	0.980985040030054	-0.0667113485508958	0.0872730002123258
ENSG00000241073	-0.304257889777961	0.108504454683754	0.00504564618357942	11.9039726045688	-0.642512963847921	0.158862379822798	-4.04446266362501	5.24432647104312e-05	0.000802575796302793	-1.29026536226095	-1.34831078231355
SASS6	-0.105413452517205	0.111202730911135	0.343160294102205	12.8421989563694	0.168310149604379	0.191881003985895	0.877159000151734	0.380400281961748	0.585899046789867	-0.38586033897997	0.474872482277882
TRMT13	-0.0160587608274746	0.0574435572438411	0.779817236899683	65.685350201346	-0.0623834642062085	0.0903120294092852	-0.690754760071804	0.489719670044947	0.680729890197505	0.0205519958641828	-0.0438556212622071
LRRC39	-0.686664982249161	0.235338897021085	0.00352543282454619	2.63237522848211	-1.05955088905282	0.40717951323758	-2.60217141237799	0.00926355384036829	0.046164079791998	-3.02956921271613	-2.2860449851487
DBT	-0.145484186477838	0.0771688523697611	0.059393282085612	31.2675872041044	-0.0541322884334127	0.128593500533935	-0.420956644065595	0.673786741444163	0.815302502611519	-0.568114233430272	-0.0253023692241489
ENSG00000285530	-0.193220510974351	0.142404371530674	0.174830797137267	9.93799763483891	-0.684960952334062	0.189951503706006	-3.60597804687136	0.000310979427885949	0.00341253141531866	-0.78523356682657	-1.44375757081714
RTCA-AS1	-0.418066625812671	0.218238410957209	0.0554107031617781	4.63693946914525	-1.05716666199314	0.369621844001688	-2.86013037148396	0.00423466881876445	0.025917255946725	-1.80790213390507	-2.28068391094881
RTCA	-0.213865650516735	0.0564532398404535	0.000151640089801056	41.2104197243705	-0.29383607838933	0.0916453556253671	-3.2062298889481	0.00134486499405013	0.0106141318140056	-0.879133945261516	-0.564290381598414
CDC14A	0.0885023867875308	0.0452391414180713	0.0504270801773241	165.598805445219	0.056249589535816	0.0677163160993829	0.830665233667792	0.406162771725458	0.61077917935234	0.4961279206713	0.222897749012257
ENSG00000228086	-0.033205513028711	0.139036766391982	0.811240964336292	6.07464146299489	-0.26740701555238	0.217256476460541	-1.23083564600178	0.218384340594681	0.414164412188775	-0.0574366521331273	-0.504863085726198
EXTL2	-0.13569832976341	0.131264247142808	0.301239107791381	14.234042742815	-0.524590488814344	0.227436466805211	-2.306536397541	0.021080678788169	0.0847205927491925	-0.523605178555228	-1.08315518988721
SLC30A7	-0.0568979854828457	0.0366602408856796	0.120653793619544	139.45075345207	-0.0716410231154565	0.0573222664693822	-1.24979397236015	0.211374818545196	0.406228935553112	-0.165197228172609	-0.0646717847315076
DPH5	0.0688785069106322	0.0947511692686416	0.467262117748164	28.9595227401532	0.247002949366806	0.144234455210095	1.71251001715933	0.0868027201792266	0.226839111297436	0.40687254203752	0.651817851977365
DPH5-DT	0.060660780410073	0.0957644084993363	0.526447895016403	33.4146744893326	0.164698585360679	0.13638738754153	1.20757929548675	0.227209127152392	0.424361938411058	0.369495820669606	0.466751668528414
RNPC3-DT	-0.140901410553984	0.148666053147266	0.343245921272981	9.83884508179847	-0.131594800521855	0.261039809969195	-0.504117745631918	0.614178637442534	0.775967220369664	-0.547270373661296	-0.19948136502453
RNPC3	-0.147022117235098	0.0388695995438448	0.000155295497683257	182.776746183749	-0.261015971556641	0.0718944378972706	-3.63054471515036	0.000282823699378842	0.00317404853537324	-0.575109210616888	-0.49049244894614
AMY2B	-0.285625558052466	0.119822024757225	0.0171373151330465	17.1433583367975	-0.902993173834466	0.220337316148862	-4.09823079275593	4.16320067045869e-05	0.000669916712928116	-1.20551984641895	-1.93401579210626
PRMT6	0.316440626860134	0.198573019753087	0.111031678732314	4.2736713991477	0.902029597820867	0.321023510825909	2.80985525172341	0.00495637856335569	0.0289575755957459	1.53286041447073	2.12468363923655
VAV3	-0.0715065243619244	0.190528478473212	0.707432735711191	54.0259250518025	-0.502547039608083	0.278872926680156	-1.80206463779276	0.0715352365236077	0.1986250208983	-0.231641309420447	-1.03358920315107
SLC25A24	0.0557629212418316	0.0619097136539855	0.367740614218648	73.182739093754	0.13651885865402	0.0928458586844934	1.47038177672453	0.141458384066824	0.313830700292496	0.347218866402732	0.403387902399954
ENSG00000290547	0.514990572982811	0.645341120932766	0.424862973961362	2.00271768206058	1.39645941714666	0.861315874424783	1.6213092764362	0.104951326559395	0.25682897309319	2.43592600242096	3.23643804923558
EEIG2	0.0474237803148393	0.0456273884658228	0.298632267268491	296.317185102498	-0.156353475281512	0.0695570155343606	-2.24784623204937	0.0245859966998347	0.0942288925305898	0.309289915268285	-0.255152695461911
HENMT1	-0.0987490091330864	0.0952816665454665	0.300020024544485	13.1098783165344	-0.169784317540473	0.158085325050463	-1.07400429158289	0.282820758093671	0.488392649446167	-0.355548422001046	-0.285352730993268
ENSG00000285923	0.0198934630126234	0.17951170750929	0.91175919318029	3.57916585871471	0.258200494373656	0.279023092102543	0.925373209894636	0.354771809191234	0.561943671359725	0.184073652728375	0.676996187821881
ENSG00000290126	0.167631647035006	0.158223937034451	0.289391157619185	3.36481908949419	0.398123983719901	0.277898254032689	1.43262499113459	0.151965035848741	0.328621172242639	0.856031880984142	0.99162234964049
PRPF38B	0.0684709125458893	0.0356683818261948	0.0549017575348682	280.339664010126	0.0775975143044438	0.057400205466373	1.35186823242128	0.176417471633227	0.362819348341231	0.405018678806481	0.270899808310002
STXBP3	0.209261016445265	0.0514869470982875	4.8166330429042e-05	172.40148802378	0.397188455539997	0.074473197369161	5.33330741221097	9.64398391195669e-08	4.34518204550778e-06	1.04537492386386	0.989518759729379
GPSM2	-0.30664252416357	0.23196723377667	0.186194219678858	4.5175986387569	-0.0566417479501022	0.417058556887662	-0.135812458501742	0.891969541861667	0.944108437212664	-1.30111140526192	-0.0309450359391095
CLCC1	-0.0178547127239266	0.0729916203517279	0.806755954103235	38.922374220194	-0.153039659834712	0.125231645987844	-1.22205261000536	0.221687732536158	0.418282346929599	0.0123834600021906	-0.247701387322918
WDR47	-0.17639363729592	0.0942380879106276	0.0612360636376991	21.1075334489344	-0.239881629800137	0.168057717027446	-1.42737646353342	0.153471411277425	0.330851189045718	-0.708699823712951	-0.442970643561786
TAF13	-0.123257833630837	0.162493113803839	0.448126645452468	9.08597429539872	0.0938598611005842	0.273299401741977	0.343432369417324	0.731273211389932	0.851461983955781	-0.46702201560935	0.30746664764869
TMEM167B-DT	-0.00603125131683091	0.283939423477326	0.983053144231775	1.44760733050557	-0.354615696263834	0.45524404051527	-0.778957360677275	0.436004832673409	0.636352708815163	0.0661601612086897	-0.700956912557607
TMEM167B	0.0390615212692947	0.100339893289897	0.697060127544229	13.5249764431375	0.197453936858479	0.167710988550052	1.17734644918362	0.2390572544887	0.438419499762049	0.27125581589416	0.540403995017146
ENSG00000270066	0.579213683033902	0.216770563658789	0.00753978114627075	4.88707308179684	0.742414053847584	0.347975507357916	2.13352387782845	0.0328817750278193	0.115504680497859	2.72803225463039	1.76577873912621
SARS1	-0.126070793830658	0.0933583560578073	0.176888844730481	31.9435331004629	-0.0877759963137893	0.149271822610203	-0.588027899565484	0.556513566325973	0.733164028426865	-0.479816214783608	-0.100952217074612
PSRC1	-0.0140767201665458	0.136272466499621	0.917726189628063	21.5406228477973	0.14794817744928	0.236198920253365	0.626371099794105	0.531071560967863	0.712139814641693	0.0295669200671692	0.42908739518387
SORT1	0.0198571286952052	0.0472142166098412	0.674065304720733	354.533359063346	0.390555451230437	0.0958734719385673	4.07365503025375	4.62810190867378e-05	0.000728652550246388	0.18390839319362	0.974604061010858
PSMA5	-0.249922255591183	0.0649346655289924	0.000118685072892546	39.0466488985084	-0.517006506215356	0.0969592336840819	-5.33220495429961	9.70273376653708e-08	4.35883221611676e-06	-1.04313035975023	-1.06610216078132
CYB561D1	0.118192054802065	0.0752040265111674	0.116039005698482	24.3829978301145	0.197522413715918	0.125956128412318	1.56818422577524	0.116838144638593	0.276381028060317	0.631165567496076	0.540557969242132
GNAI3	0.0667791957193787	0.0440173422658681	0.129238652420574	181.290972553359	-0.0766474184708961	0.0675861280621585	-1.13407026957372	0.256765073383236	0.458973205595678	0.397324235768787	-0.0759289579380071
GNAT2	0.250998666397357	0.229023804803292	0.273100603587897	2.13263978984182	0.232392664260877	0.377946387217123	0.614882618595775	0.538632242345949	0.718880233533507	1.23521045960538	0.618965770118692
AMPD2	0.0900800568572795	0.0935559281759925	0.335624245485908	49.6783218791568	0.0169289492449181	0.120489405224807	0.140501558733171	0.88826372101629	0.942138886813581	0.503303644346636	0.13448298611021
GSTM4	-0.131574792158328	0.0822313309497053	0.109586005217007	21.3484519275088	-0.266523247395396	0.131479888654375	-2.02710277688182	0.0426519029565481	0.139284694391678	-0.504850074439173	-0.502875881258466
GSTM2	-0.198073886243937	0.0754022057161499	0.008616721644314	76.3001360200843	-0.655849710891085	0.105067271275455	-6.24218848485791	4.31490540048676e-10	4.50198300769164e-08	-0.807308194782722	-1.37829923924056
ENSG00000260246	-0.70808610042175	0.157474858486079	6.908035622497e-06	2.51026885791886	-1.24396110336513	0.285856459136925	-4.35169842626949	1.3508698724088e-05	0.00027086355465223	-3.12699897814718	-2.70070215386507
GSTM5	0.327233058638098	0.338238136084135	0.333312367981531	2.43488451032839	0.19116328021477	0.5311875006529	0.359879101032695	0.718937546343437	0.84404265145216	1.5819476791077	0.52625908507832
GSTM3	-0.497655707437955	0.165243238304744	0.00259827286496795	13.0171121367859	-0.435414261393916	0.285368289244661	-1.52579763696383	0.127060269392264	0.291994639486963	-2.1698975018008	-0.882637219031545
AHCYL1	0.00222391630296657	0.0573936804100824	0.969090942831685	57.9763007694488	-0.0524117808868234	0.102233396313113	-0.51266790282796	0.608183645616488	0.771843635271032	0.103707176182917	-0.0214337072268494
STRIP1	0.168665034488047	0.0548470083068453	0.00210367681823824	37.2508779468186	0.227843760366223	0.0952945219459393	2.39094289696399	0.0168051663844692	0.0722127191707386	0.860732041654467	0.608737293259347
ENSG00000258634	0.236460146034272	0.279898937113816	0.398219474177985	2.07391997168127	0.27045548809616	0.461765761098839	0.58569844471052	0.558078179437108	0.734246437806521	1.16908484387993	0.704552259043642
KCNC4	-0.00385137110225903	0.160072861908161	0.980804659536063	8.28855630933611	-0.222998964207792	0.269995093657472	-0.82593709828927	0.408839774650578	0.613234201101642	0.0760749199184055	-0.405008981074636
RBM15-AS1	-0.178582058832271	0.125746848148942	0.155557830675596	8.94589984319242	-0.218173488386604	0.20444671228692	-1.06714109484148	0.28590812723878	0.491737973200707	-0.718653430953853	-0.39415861603827
RBM15	0.0100639321708933	0.0627281066416142	0.87253655743557	29.6523887124111	0.0264429659746694	0.109092263233194	0.242390845977274	0.808477326779157	0.896026108285278	0.139365954629192	0.155875810010939
LAMTOR5-AS1	0.0853245699164666	0.0619683047892237	0.168541116123901	51.4187430184376	0.175895141151005	0.107793905822753	1.63177259241567	0.10272740107155	0.253127112426605	0.481674242304182	0.491927780061632
SLC16A4	-0.0619493568349373	0.0960331941259624	0.518873562714918	14.843325728741	0.0724722457343695	0.163672931295235	0.442786996975348	0.657919809427075	0.80504805625191	-0.188172402576399	0.259375341717393
SLC16A4-AS1	0.0279864068684885	0.147628396120041	0.849643486647148	8.96916746788526	0.280627163374618	0.253781607941549	1.10578211577591	0.268820837649804	0.47285180984698	0.220882824647915	0.727423866713512
LAMTOR5	0.0722908238870568	0.184942963855644	0.695884666220149	7.73036188284607	0.597453299985914	0.295345246004373	2.02289797472165	0.0430836674100919	0.140186639986236	0.422392798259012	1.43982599298671
CD53	-0.0259320855939899	0.0305465736444945	0.395916913739907	370.793038740985	-0.0677307921251225	0.0543206362131425	-1.24687037646911	0.212445030337416	0.407416802671367	-0.0243548903345554	-0.0558794013078163
ENSG00000232811	-0.0353573221087903	0.243398281219225	0.88450141790483	2.01857858271954	-0.200158309173419	0.390743882769699	-0.512249373565729	0.608476492099583	0.77201021885651	-0.067223734779112	-0.353650430337633
DRAM2	-0.056512821408959	0.034888552043749	0.105273122609138	175.359422338278	-0.168462326524649	0.0570303114408819	-2.95390858419699	0.00313776938254102	0.0206298236786034	-0.163445384731529	-0.282380156758514
CEPT1	-0.0766740564915949	0.0354262227736835	0.0304389891255862	162.616750215448	-0.179547950853726	0.0563101033169048	-3.18855658714133	0.00142985021128612	0.0111413404815321	-0.255144818396718	-0.3073068324033
ENSG00000273221	-0.544411122614691	0.208195579165466	0.00892529519399604	1.94994885588825	-0.650576094868152	0.394027874784171	-1.65109155088204	0.0987198823011773	0.246341403644199	-2.38255536104972	-1.36644120471074
DENND2D	-0.220286683505008	0.0968928387638902	0.0229955600860976	22.0619327367191	-0.24804083060196	0.153340115089371	-1.61758604692187	0.105751838092551	0.257963759194235	-0.908338757672899	-0.461317084490176
CHI3L2	-0.94529536004263	0.161777883221223	5.12172994270711e-09	3.50908811777338	-1.29792329184386	0.295994841047318	-4.38495241083061	1.16011137766618e-05	0.000240809569030735	-4.20589889068814	-2.8220392954967
OVGP1	-0.558359731622149	0.312899027483204	0.0743469081809625	2.22334651032257	-0.713078641362769	0.512295968946976	-1.39192709797913	0.163944475118625	0.345028907039734	-2.44599788037745	-1.50698184159287
ENSG00000260948	-0.179691977622695	0.233813114278485	0.442173428933969	2.296898508444	-0.0593261251452328	0.393136653477429	-0.150904589079835	0.880050980383993	0.937329616159738	-0.72370167944057	-0.0369810152998544
ENSG00000243960	-0.153987301904475	0.137049439946795	0.261187242917332	5.01632135415755	-0.212156266162952	0.243518057749989	-0.871213692007864	0.383637485259946	0.589285334071705	-0.606788990498301	-0.380628539409373
WDR77	-0.12527138642883	0.0620139878150817	0.0433781506917711	23.1540636319803	-0.289921533003184	0.113191745120881	-2.56133106432424	0.0104271939302576	0.0502624870414149	-0.476180266603106	-0.555488297003023
ATP5PB	-0.101450865564296	0.10271320764269	0.323294680129612	22.2417534290878	-0.154402986781187	0.167756357907605	-0.920400208415511	0.357363659777798	0.564726006203434	-0.367837287418818	-0.250766907818993
C1orf162	-0.00520348831808162	0.0657421233817415	0.936913323020427	103.443123516413	0.302666750041792	0.113819635966942	2.65917868626553	0.00783314067765707	0.0406087641499741	0.0699250792746311	0.77698116830426
TMIGD3	0.0781822217857604	0.0598057314507437	0.191121124343088	165.966780694215	0.410128365591964	0.126337699410197	3.24628648065172	0.0011692111735702	0.00949840197219858	0.4491886690771	1.01861490543694
ADORA3	0.0144606094613282	0.0650794333624464	0.824158680122181	73.3653091989544	-0.000690286975868984	0.122842662887255	-0.00561927720911202	0.995516489067421	0.997730918941696	0.159363381170223	0.0948651014203555
RAP1A	0.0165655186734834	0.0252397715525566	0.5116143826854	866.198470036519	-0.0930413271609171	0.0421491782517915	-2.20742920787459	0.0272840876938694	0.10125119655581	0.168937148941896	-0.112791621901329
LINC01160	-0.148797340233986	0.131705561579059	0.25857203899739	5.613181818218	-0.069837583485863	0.227834055712169	-0.306528289932613	0.75920244354761	0.86851036014531	-0.583183465143469	-0.0606166450878234
INKA2	-0.0786531513529707	0.0675065751693686	0.243971078801946	113.455218243255	-0.455195062212031	0.083482983333745	-5.45254905891743	4.96528676734133e-08	2.47762957618573e-06	-0.264146344206719	-0.927115508332219
DDX20	0.0341555121834602	0.0801453558756233	0.669984286264287	18.6526109888072	-0.0981601784950692	0.150106368857107	-0.653937466094543	0.513152094675376	0.69889263343705	0.248941793321468	-0.124301658963077
LINC02884	-0.361585689181945	0.298798135861683	0.22622759943794	6.2394876990338	-0.122399514091809	0.436535579923118	-0.280388402964464	0.779179533456691	0.880189607921469	-1.55100964290993	-0.178805224872328
CTTNBP2NL	0.0309962422673923	0.0384559164298989	0.420231249656829	430.202472542582	-0.137345639658554	0.062100720673199	-2.21165935225335	0.0269902110846938	0.100551415693541	0.234572472150842	-0.212412463679012
WNT2B	0.0507691967594558	0.058281598252316	0.383698649943992	203.126921265437	-0.0327743997801949	0.0859738821865553	-0.381213444672389	0.703044873617458	0.833845185734425	0.324505887508485	0.0227220944517314
ST7L	0.113464117406096	0.0521093245095002	0.0294489128569099	79.2598891643211	0.174830102660051	0.0808204884927869	2.16319037313978	0.0305265403951927	0.109542298504089	0.609661469168875	0.489532978630054
CAPZA1	-0.00219384779607508	0.0295507125883212	0.940819340342524	255.408800811688	-0.103858531584257	0.0467369683191749	-2.22219230984322	0.0262703119496966	0.0988244595055766	0.0836138404181137	-0.137114739665358
MOV10	0.0504119863451956	0.0658840841563706	0.444175186143528	40.1945514710887	-0.00642457278559532	0.104924834284456	-0.0612302400037915	0.951175846867392	0.975092922145343	0.322881185819689	0.0819712238911818
RHOC	0.0995299061801367	0.121356300788968	0.412132780490496	10.7484921613628	-0.0688486838497296	0.203444211289563	-0.338415546027688	0.735050060489893	0.854277511315126	0.546284435333677	-0.0583930463311446
LINC01356	0.0446724737855675	0.0996354663448658	0.653894012602741	21.1141495263152	-0.261837815980516	0.124949008971847	-2.09555736484083	0.0361214746730173	0.123957184255365	0.296776135753315	-0.492340414272788
LINC01357	-0.0164828724709615	0.0793731536841353	0.835492057840837	75.5460158547349	-0.139734881150514	0.0958232621220839	-1.45825635713053	0.144769894912008	0.318822602092733	0.0186230070220235	-0.217784813123593
SLC16A1	-0.219719567655006	0.1502001005922	0.143509611558346	11.1782397656586	-0.286150799696085	0.253146856255078	-1.13037469210264	0.258318373478558	0.460106589186037	-0.905759342173072	-0.547009582291168
SLC16A1-AS1	-0.0932673522268735	0.089349498099415	0.296555422843787	50.7799302562248	-0.126080315801796	0.147143356426585	-0.85685360769042	0.39152579458319	0.596616298340782	-0.330616177930368	-0.187081723120331
ENSG00000287807	0.263667593383758	0.211065092154693	0.211583130744034	3.44000854716823	-0.35341747659853	0.309571379259515	-1.14163485475916	0.253605829770915	0.455717032992451	1.29283259560235	-0.69826264545441
LRIG2-DT	-0.323308153035783	0.155730331740548	0.0378868341013615	10.8740072598536	-0.76611260507407	0.218305166975881	-3.50936542495448	0.000449177303384622	0.00453290323488078	-1.3769117579185	-1.62623181546412
LRIG2	-0.12313153429404	0.0450611586249766	0.0062847548809305	69.6818592512293	-0.255217741890068	0.0730727933341798	-3.49265068769021	0.000478251674244267	0.00476045314993367	-0.466447567783653	-0.477454789909331
MAGI3	-0.0377035712035366	0.0622268827275224	0.544577926301933	150.378064030526	-0.00701382856975125	0.106203958998327	-0.0660411215919145	0.947345086600319	0.972940425156227	-0.0778951897938399	0.0806462477448278
PHTF1	0.115426400019249	0.0819941251723729	0.159208107983507	65.7404760152016	0.155640605041804	0.116569606197481	1.3351731220412	0.181819691613274	0.369598706982981	0.618586527756784	0.446384269209891
RSBN1	0.129723398966561	0.0492325703523655	0.00841595594656595	83.9890480166606	0.335872795752454	0.0716897690916693	4.68508686815514	2.79841219467672e-06	7.37846409815021e-05	0.683613630571012	0.851646907130042
ENSG00000231128	0.0356299928389887	0.149375525683312	0.811472912261586	10.8720673748403	0.318526946522022	0.261005928279289	1.22038203738109	0.222320083500963	0.418893915112708	0.255648180132993	0.812643749101654
PTPN22	0.176838009403956	0.114005384798527	0.12086877429266	60.3347802537542	0.666846773310887	0.195755140892378	3.40653517588846	0.000657930717475375	0.00614938417388973	0.897905219194276	1.59586128248319
AP4B1-AS1	-0.215893728786583	0.144830101622612	0.136048444165489	9.02323562247111	-0.205695368221752	0.197512695629614	-1.04142859053213	0.297676679091868	0.503218521036706	-0.888358262522415	-0.366100831941248
AP4B1	-0.0881590743028725	0.104944624483736	0.400878522904861	25.7441831889742	0.148666650876626	0.165099406003818	0.900467509090782	0.367871508489908	0.573453696554437	-0.307382175116785	0.430702924769863
DCLRE1B	0.177900817546829	0.211461013095044	0.400183420630471	3.51150852119509	0.301484277394642	0.319179281565188	0.944560924870266	0.344883084009992	0.552469305024476	0.902739194116782	0.774322309293762
HIPK1	0.0445981853610591	0.0519277969018383	0.390423309873744	97.4486897545589	0.146480735787164	0.069495839615505	2.10776266029144	0.0350515241972134	0.12126339186475	0.296438249387357	0.425787766651151
OLFML3	0.174216163941092	0.112124516297544	0.120238322211774	17.0824369908159	0.0468151206696348	0.178818418081966	0.261802565819455	0.793473660808013	0.88738345451634	0.885980268013615	0.201683793142285
SYT6	0.0544550386145774	0.0710450793763796	0.443387347173145	170.45572971744	0.131398438478469	0.107112648989725	1.22673129380894	0.219923601729118	0.416338316224463	0.341270218131523	0.391874337706425
ENSG00000232895	-0.297748285592957	0.265262627841841	0.261664348331378	14.9343918271335	-0.0418228074933698	0.593007285338885	-0.0705266335294167	0.943774502834222	0.971553095149348	-1.26065770108827	0.00237621969784028
TRIM33	0.00625297653575265	0.0248640547592214	0.801437922817154	233.561986738708	-0.0209170488011626	0.0421195798595967	-0.496611050511149	0.619463358970622	0.780070628530289	0.122032568453533	0.0493840426728588
BCAS2	-0.182403029771771	0.166255927566768	0.272588080026805	75.9714312991645	-0.585132204097377	0.369525822210177	-1.5834677008433	0.113314902832692	0.2707117673854	-0.736032369782111	-1.21928678293432
DENND2C	-0.295492483598133	0.152637388232825	0.052878534299594	7.81143107369251	-0.555357678468892	0.247012548243905	-2.24829743434946	0.0245572302147834	0.0941421946096765	-1.25039762701353	-1.15233701801473
NRAS	-0.120887416533055	0.101343026897962	0.232926628667721	11.3547893032623	-0.22814327461977	0.160899349134518	-1.41792540396813	0.156212544657024	0.334454223843599	-0.456240637160762	-0.416576264364141
CSDE1	-0.048612289369151	0.0355382620319932	0.171347777858013	137.432177949031	-0.0890991603974443	0.0643469244790162	-1.38466851553255	0.166153850488589	0.348100497214811	-0.127511360316128	-0.103927429021096
SIKE1	0.376741063202766	0.0880350696537254	1.87361606228361e-05	23.1592726392904	0.848959811591468	0.140216401847943	6.05463983102433	1.40732182424233e-09	1.23900936928553e-07	1.80712515270324	2.00535311633504
SLC22A15	-0.526706351454854	0.290578308694257	0.0698913551975249	6.9451004273516	0.587213403877442	0.604406425586409	0.971553873385304	0.331272539425889	0.539237491389352	-2.30202867298351	1.41680098678452
ATP1A1	-0.114235917647576	0.0845681421028757	0.1767546913378	50.8735663719674	0.0667555337667181	0.134195596825287	0.497449509119356	0.618872099893731	0.779582410843851	-0.425987595701591	0.246520980001514
ATP1A1-AS1	-0.241720083375331	0.104419187575697	0.0206183497738802	23.6317549023879	-0.391947822155644	0.149651503711483	-2.61907038977229	0.00881697521063489	0.0443279433054532	-1.00582438400345	-0.784900384356
LINC01762	0.302199024083939	0.104719036832968	0.00390410368683732	27.8879941033393	0.672004823721201	0.149429073419918	4.49714910453046	6.88706917588991e-06	0.000157450078918642	1.46808527030377	1.60745946096377
ENSG00000224950	0.0853885557274867	0.102352962517131	0.404136836177581	19.2779311224791	0.69778283855933	0.159820806576553	4.36603251795689	1.26523652026176e-05	0.000257449659678895	0.481965269248171	1.66542283727548
CD58	-0.00890794003945614	0.0424141948302411	0.833650023760161	240.63395587464	0.0654999406809952	0.0747581901390353	0.87615738903227	0.380944477672513	0.586622355506964	0.0530761053155582	0.243697705401854
PTGFRN	0.154582347108867	0.165599343357513	0.350576330518704	9.30464876239133	0.0972723749980672	0.248209942873421	0.391895561765117	0.695135382426892	0.829279567276501	0.796679693082483	0.315139885035309
CD101	-0.256406213877248	0.243544230815837	0.29242730495785	2.34511180547402	-1.00103281250027	0.380598973737143	-2.63015110805744	0.00853469230874456	0.0433641630108318	-1.07262137556864	-2.1544636623218
TTF2	-0.00864924939323526	0.0484929420260276	0.858439479524075	69.4382154303038	-0.00877065399104576	0.0762795383025973	-0.114980428385041	0.908460635031826	0.952687331983304	0.0542527091126821	0.0766959228789329
ENSG00000271427	0.305966754993036	0.223045546982361	0.170135656483111	1.93255130458984	0.21457305017087	0.358103472393992	0.599192877791458	0.549044271664356	0.72671024969645	1.485222057269	0.578897324052754
MAN1A2	-0.0159742247862351	0.0442469597426846	0.718081330334489	183.484811190554	-0.0677646115854444	0.0751231607782124	-0.902046863889384	0.367031973582326	0.57273737428009	0.0209364915101189	-0.0559554463453263
GDAP2	0.0645781062750773	0.0367018714573546	0.078487240858759	151.613168841673	0.0821702862020393	0.0586133070171237	1.40190496635915	0.160943627249667	0.341150605484662	0.387313011026772	0.281181953772029
WDR3	-0.263882699908313	0.0868051850221607	0.00236623964397678	17.4720393683644	-0.236021614541412	0.141942959628901	-1.66279197755544	0.0963540830666716	0.242779267660201	-1.10662670966868	-0.434291173152008
SPAG17	-0.177989363969258	0.315006304087214	0.57205043989246	2.02045653104195	0.0946773640485284	0.526696574981212	0.179756938901503	0.857343390637589	0.924611607125025	-0.715957674317325	0.309304850912408
WARS2	-0.237360220488301	0.0837119626305469	0.00457626561035443	29.2662278882249	-0.37070940860983	0.135392935353741	-2.7380262318804	0.00618091455662406	0.0338888439845827	-0.98599440057436	-0.737144567457378
WARS2-AS1	0.148912404999036	0.0724600307267709	0.0398696190036067	91.0032053390996	0.324019804145903	0.1262279128957	2.5669425780147	0.0102599601149192	0.0498326978441496	0.770891070597063	0.82499476121329
ENSG00000227712	-0.405495026399412	0.334261112073932	0.225088306181735	1.31183248488677	-0.723483541699783	0.568655301107001	-1.27227081202158	0.203276915423296	0.397447232593423	-1.75072267333451	-1.53037786946806
ZNF697	0.1867493326409	0.121218974199893	0.123415411539991	9.47849898716932	0.286252082300355	0.202490532275455	1.41365662425617	0.157462746880295	0.3361546557173	0.94298493400218	0.740071826397867
NOTCH2	-0.0450700582867954	0.0411248874301082	0.273108766359695	225.899863034549	-0.0980799782420553	0.0671713897950301	-1.46014513829982	0.144250189352129	0.318364594537568	-0.111400215198684	-0.124121323996442
SEC22B	-0.0780198566261256	0.0765902107734822	0.308361478756096	37.1941710667472	-0.0166661339397085	0.123718005907591	-0.134710657656066	0.892840646413095	0.944638846771338	-0.261265927032036	0.0589424737363338
ENSG00000290569	0.049037665898648	0.169187707471673	0.771937285048806	10.8704272136533	0.0310100276134213	0.305524797556678	0.101497580102867	0.919155478438474	0.958577355449587	0.316630358124542	0.166145115621477
NBPF8	0.0222661467495106	0.062857655869995	0.723165577049393	37.0813973486901	0.0240822329732165	0.1026567097827	0.234589955436843	0.814527006424212	0.899974043361237	0.194865340541517	0.150567563577149
NOTCH2NLR	-0.0148488647758398	0.28485871793522	0.958427403134096	1.6973647312771	-0.497779174092725	0.464243860128418	-1.07223641892653	0.283613856440243	0.489200923609187	0.0260549713651342	-1.02286837826189
NBPF26	-0.0220674254584998	0.136869143043089	0.871912175796822	21.4222970349486	-0.0920361676245011	0.274660629051081	-0.335090500383964	0.737556818630928	0.855749230938138	-0.00677723974517766	-0.11053146180644
ENSG00000287979	-0.886517023141373	0.207822964511707	1.99248044123984e-05	6.8825120360108	-1.87192250493359	0.372178628288805	-5.02963459653843	4.9141543837252e-07	1.77547007085581e-05	-3.938557123999	-4.11271014815414
LINC00623	-0.164293304079647	0.0613634327848433	0.007420015100751	38.6076847215653	-0.26727395552992	0.097248539926751	-2.74835957158056	0.00598942852948414	0.0331115321700352	-0.653663825246369	-0.5045638924717
PDE4DIPP4	-0.148147038217019	0.163995952601824	0.366335979891033	19.6060550803049	-0.257857380808702	0.281670161675303	-0.915458631738028	0.359950910262318	0.566743021405647	-0.580225693636776	-0.483390172634827
FCGR1BP	-0.160090532170359	0.0944499940145509	0.0900798549715514	57.1599336229049	-0.228323972505378	0.133805812356971	-1.70638306724859	0.0879367811524955	0.228943499400931	-0.634548339398103	-0.416982574144316
FAM72B	-0.357493252559919	0.141970653917692	0.0117997016355361	4.53291217119018	-0.505972140785845	0.253056221379368	-1.9994455699523	0.0455601655266954	0.145403369938218	-1.53239599553107	-1.0412907437747
SRGAP2C	0.0383040887767428	0.0353204221681662	0.278154572613242	655.800828791466	-0.0802890201602882	0.0761143094933818	-1.05484790829337	0.291494889639626	0.496423075041287	0.267810782377021	-0.0841173126435594
SRGAP2-AS1	-0.00930137967059388	0.0794682369858252	0.906824195517259	65.0446963308021	-0.323742545643187	0.094955120640073	-3.40942693201699	0.00065099514106037	0.00608827507075935	0.0512866221212551	-0.631536824991142
LINC02798	0.143836954733711	0.0444897813206913	0.00122483186003281	916.298206492442	0.36641362426317	0.0893720568539599	4.0998678687894	4.13386087172173e-05	0.000667298363476346	0.747806377966945	0.92031974896655
EMBP1	-0.121620782672586	0.173867789831906	0.484238665567533	6.20403205150793	-0.142067468329635	0.279093888616817	-0.509031097146979	0.61073042702821	0.773652477602345	-0.459576209579243	-0.223029772027228
ENSG00000232721	-0.0277080914609528	0.251367659059728	0.912227493130564	2.99258882930393	0.0960197788045447	0.437614562974804	0.219416324154809	0.826325755000564	0.907206626092689	-0.0324327055834245	0.312323349123305
ENSG00000290735	-0.205371021768642	0.138965991417554	0.139447678818263	32.1246240213036	-0.317422604629025	0.228922573603401	-1.38659372744492	0.16556568208237	0.347253856067976	-0.840497788190613	-0.617326067430018
ENSG00000289318	0.0569995883346838	0.152790107911093	0.709105197767087	9.05157855473577	-0.26118275742829	0.264275485147624	-0.988297334058036	0.32300705068739	0.530234141607385	0.352843604747487	-0.490867476748031
NBPF15	0.0773094716715491	0.063230856620116	0.221460336919732	47.2570468803717	0.0483568280401604	0.102697338002088	0.470867395211133	0.637735432873428	0.792526088763531	0.445219135917233	0.205150412470478
ENSG00000224363	-0.316202363781966	0.0857500519793394	0.000226477980647455	40.1938423468487	-0.608426274383015	0.120578129558395	-5.04590904346677	4.51370111739649e-07	1.66214873599512e-05	-1.344592465591	-1.27166486442261
SRGAP2B	0.0103040187348613	0.03363939495651	0.759370082021353	919.755647184796	-0.159530145946628	0.0776844119716287	-2.05356701425365	0.0400176174574793	0.133354335834485	0.140457941397673	-0.262295625526026
FAM72D	-0.424544371762574	0.136233432478463	0.00183135284187751	4.03489765309915	-0.727055194008431	0.236193261156806	-3.07822158196862	0.00208240013738327	0.0150473055210256	-1.83736489412777	-1.53840893889373
LINC01145	0.0660643337510651	0.0681064833946474	0.332038845112561	47.5468355492228	0.0591658550171016	0.109559461495568	0.540034189739926	0.589173454173475	0.75831589442359	0.394072825953145	0.229455142767287
NBPF20	0.0638814634997368	0.0801982386860379	0.425715638934356	18.440110121632	0.148587093797578	0.139524542055976	1.06495310149784	0.286897153206816	0.492600032501145	0.384144467646179	0.430524036017565
NBPF25P	0.278508739272188	0.262711499573941	0.289084773509701	3.07192811933683	0.326859096614848	0.409375349476888	0.798433752868898	0.424618822680636	0.626571059150743	1.36033464432771	0.831379076641374
GPR89A	0.0702993294776061	0.10584885035334	0.506595426685621	25.4413818362026	0.154222933279309	0.144490317710435	1.06735825433216	0.285810091727076	0.491725605926222	0.413334875530295	0.443196551211743
PDZK1	-0.447757067778373	0.22761270441849	0.0491614968925711	1.90837314577571	-0.400823795735678	0.397742222345927	-1.00774766473515	0.313575616228681	0.520440397075532	-1.94294330089533	-0.804858530861189
CD160	0.152065687002697	0.221949402845799	0.493257647546688	2.60423981268931	-0.234448298781431	0.356696738272339	-0.657276261950085	0.511003297092031	0.697600243410381	0.785233156919512	-0.430753480508661
POLR3C	0.0795533053552954	0.0499919469453458	0.111537036567798	66.1429272974632	0.168034472997569	0.0752642210694303	2.2325943271579	0.0255757085411428	0.0968746849269338	0.45542477447038	0.474252607279702
NUDT17	-0.0510609758827311	0.141380690303932	0.71798023471271	7.1056069581327	-0.102255242745973	0.235776243962557	-0.433696122337974	0.664509122835428	0.809256001517649	-0.138648731890763	-0.133509650799774
PIAS3	-0.0878464631072296	0.111022262949797	0.428797606768705	11.0755724726086	-0.183310505918084	0.193914342353754	-0.945316904840769	0.344497110496125	0.552255256978875	-0.305960324249	-0.315767157857312
ITGA10	0.185702774960361	0.160999403325969	0.248730791511275	9.24503606195746	0.977840522425702	0.253519787382062	3.85705799347357	0.000114759942195964	0.00150514345419519	0.93822487112855	2.29514894383824
PEX11B	-0.372368355137599	0.131395456620254	0.00459763050892234	7.62973552034964	-0.760277387488933	0.205816283433275	-3.69396130766015	0.000220787412056783	0.00260372776389365	-1.60005248961459	-1.61311098692585
RBM8A	-0.0714646532740484	0.0904439359590877	0.429437736559484	22.0604734909236	0.000319082289780477	0.15949202480919	0.00200061595657974	0.998403740480978	0.998990653195826	-0.231450866968412	0.0971347273380104
LIX1L-AS1	0.00755872420164039	0.127405705534034	0.952690868967417	9.43488358717161	-0.145151255368352	0.187787464915212	-0.772954975636366	0.439549027339726	0.639636320871783	0.127971506270625	-0.229963847816724
LIX1L	-0.0462936870896898	0.0712906915872436	0.516102416357506	26.8059543879931	-0.0727040071376755	0.113748270642122	-0.639165824036295	0.522715062367814	0.706500091795707	-0.116965651432225	-0.0670619665697956
POLR3GL	0.0845789073150375	0.0820986370781885	0.302911033946692	19.7042359219726	0.0156310278694195	0.131106592278852	0.119223813217368	0.90509804098347	0.95159186293244	0.47828274183429	0.131564533871609
TXNIP	0.0173026089373438	0.0551247599618115	0.753611501984558	361.426698325111	0.0867956036232233	0.118570106306286	0.732019278105532	0.464156801237141	0.65934885368618	0.172289659811349	0.291582250921701
NBPF10	0.10613844856426	0.0933789590430244	0.255687966727457	22.2482385869351	0.273616899038419	0.150594852529183	1.81690738058525	0.0692312963884217	0.193673160952197	0.576342097549939	0.711660876727075
NOTCH2NLA	0.112782611641628	0.0623523576758183	0.0704829101162717	51.9190880895035	0.109857866134861	0.10305779729223	1.06598306019824	0.28643129956036	0.492249498315753	0.606561773521006	0.343439099052001
NBPF12	0.118300171692434	0.0634369321968937	0.0622028554005434	48.8721600576359	0.168259634903156	0.111967054556146	1.50276021433414	0.1329008889037	0.301392852274728	0.631657316021194	0.474758897013284
PRKAB2	-0.111630420687264	0.123598059902166	0.36643412763631	12.5390281429466	0.0989892670698357	0.211565628152828	0.467889174314881	0.63986384555003	0.793907084284894	-0.414137002486556	0.319000417425697
ENSG00000237188	-0.124700201961376	0.0899841752737011	0.165807534797389	59.8385973350316	-0.375904781460159	0.134809508271633	-2.78841445443694	0.00529667339819326	0.0302647294990386	-0.473582345792741	-0.7488266676305
FMO5	-0.0602644424043062	0.102936635216644	0.55824394087434	34.5636422925731	-0.426524522387739	0.139010314184521	-3.0682940678889	0.00215284651912755	0.0153392817797744	-0.180508898905622	-0.862648120159364
CHD1L	0.199722302162028	0.159209558146468	0.209674217397396	6.26566762523692	0.127727270813146	0.251115464378486	0.508639605805532	0.611004862273901	0.773872136020991	1.00198994798904	0.383619502172167
LINC00624	-0.169850318241794	0.0894480495051894	0.0575814229165899	45.3455223011307	-0.514501387872289	0.123715198882829	-4.15875650298695	3.19984775812073e-05	0.000548305009022946	-0.678938817053652	-1.06046925544953
BCL9	0.483429203392304	0.320564398543977	0.131540084347698	1.80908032059923	0.382123356072629	0.489665035741711	0.780377049984414	0.435168972395226	0.635617228081852	2.29237528713567	0.955644001138242
ACP6	0.199659401410309	0.0659660824759783	0.0024724094263905	41.4195738868326	0.309359201077526	0.105093358635961	2.94366080875895	0.00324355268200619	0.0211528239828237	1.00170385622501	0.792029536468675
GPR89B	0.0369378045517602	0.118699116105023	0.755657295156707	31.5569150346797	0.404438232036955	0.16279894633604	2.4842804031553	0.0129813545224646	0.0595393323142622	0.26159650586355	1.00582030683872
ENSG00000290705	-0.403381577088563	0.296822229790687	0.174146410630696	1.79211029814885	-1.32940091381769	0.467431433052357	-2.84405544816835	0.00445432955667089	0.0269175047253023	-1.74111006259461	-2.89281857230773
NBPF11	0.00389088538924033	0.0571045760460303	0.945677261616703	51.2496713371652	-0.0541920716032937	0.0912717413167635	-0.593744250098364	0.552683181911274	0.730001178108192	0.111289058965501	-0.0254367951834276
LINC01138	-0.0254197096990843	0.0749032074576502	0.734332944459638	50.830857620088	0.0884735090159845	0.138361595038918	0.639436897146919	0.522538752317244	0.706486931301458	-0.0220244488118034	0.295355119480695
ENSG00000291232	0.0266758986330926	0.117927079670475	0.821040639370874	8.45350526726972	0.034579809841871	0.211772943467435	0.163287194651419	0.870292315776836	0.932569109218337	0.214922234311717	0.174171980062273
NBPF14	0.0441902445122995	0.0794882439729991	0.578255741270814	35.8086828004658	-0.0560523209131435	0.124521749855734	-0.45014080655053	0.652608914676785	0.802352806094195	0.29458281024155	-0.0296196747207973
NOTCH2NLB	0.0300646135044547	0.15716924722042	0.848299849751847	5.82739900593153	-0.169746107471656	0.241941114470423	-0.701600915756742	0.482928080379342	0.675305820477511	0.230335140975573	-0.285266813415375
NBPF9	0.0820045613232229	0.0619372197428246	0.185504747807737	39.7352711436338	0.196855918115718	0.104453156017737	1.88463351056898	0.0594793347761709	0.173621175578537	0.466573832705456	0.539059314845077
ENSG00000274265	-0.0131348318442485	0.0440233883126215	0.765428177263155	97.5052404022187	0.00695640757631879	0.0717103685098911	0.0970069980237138	0.922720837043687	0.961105398218052	0.0338509148411256	0.112059142026367
ENSG00000291233	-0.17174236647131	0.136701035621891	0.208994349394459	12.002709349589	-0.237262145751189	0.20428775968316	-1.1614114625329	0.245474609711888	0.445389736607417	-0.687544428287421	-0.437080580241352
NOTCH2NLC	-0.0106266169835169	0.0702482885563907	0.879760955107054	54.7198731591704	-0.00289872321703185	0.126425710095071	-0.0229282731720632	0.981707487590554	0.991413238723887	0.0452590394573496	0.089899303172866
NBPF19	0.0293998129437458	0.0885859850855088	0.739980757673171	31.76117173778	0.0311251822895498	0.145469205781579	0.213964062856603	0.830575081869558	0.910322650007853	0.227311425678993	0.166404047655942
LINC00869	-0.0190187838335363	0.0619659586150883	0.758901909300078	42.5960384760962	0.0336420873528199	0.101677894821836	0.330869235754427	0.740743260680405	0.857900204911403	0.0070889102853851	0.172063456118512
ENSG00000290790	-0.0514653328381699	0.13419265328101	0.70133553414955	42.7806431423654	0.330998200111509	0.252313953706098	1.31185055463506	0.189570563509607	0.379661584835099	-0.140487870398912	0.840686093301756
FCGR1A	-0.140477434722785	0.0954600327360222	0.141133311350151	61.031995857959	-0.0190877598923544	0.144451543340428	-0.132139535867543	0.894873924975959	0.945484078674854	-0.545342002534759	0.0534973059349797
H2BC18	-0.238505462587379	0.0876803702076382	0.00652484747733323	42.7789677506188	-0.568113155054117	0.18313860340076	-3.10209395782561	0.00192156958186233	0.0141589824071905	-0.991203310220251	-1.18101845426913
ENSG00000233030	-0.488393827709176	0.19649527616538	0.0129360673845633	3.96492152430975	-0.601305302329032	0.326858434542911	-1.83965056055511	0.0658195562854364	0.186478598619678	-2.12777165374025	-1.25565294164803
ENSG00000290791	0.0506374392905518	0.0870329232969579	0.560688365586041	27.8798859007353	0.0355540112277101	0.143800639955956	0.247245153002099	0.804718502731709	0.894005231999425	0.323906614436665	0.176362528942214
ENSG00000290792	0.0916895953471893	0.100932863560592	0.363655507803796	21.1110066408065	0.0389474877940834	0.164187999740393	0.23721275522977	0.812491741442808	0.898804055833284	0.510624315296709	0.18399295977472
ENSG00000264207	-0.120080189521219	0.250032659206791	0.631043936312776	2.1485721587913	-0.205133709051603	0.445589518189321	-0.46036475428142	0.645254428929293	0.797140072963975	-0.452569123013876	-0.364837908397962
H2BC21	-0.321904375320775	0.10810344185022	0.00290378410681605	27.9513579506415	-0.879269697520272	0.190556718658302	-4.61421514660389	3.94583527366662e-06	9.78094669211957e-05	-1.37052694960044	-1.88067216601029
H2AC20	-0.363104558517524	0.135490589669687	0.00736387546674642	14.9476571130655	-0.992043961150603	0.191845518603689	-5.17105621424471	2.32774523616604e-07	9.35924652830121e-06	-1.55791792294898	-2.13425170353976
H2AC21	-0.810653814271003	0.186719460525948	1.41474379806343e-05	2.19474997579963	-1.54014647413522	0.310761817751057	-4.95603509234518	7.19462272145259e-07	2.42229506527324e-05	-3.59350815944284	-3.36669230911069
BOLA1	-0.0880227083319791	0.304942797353943	0.772846794686467	2.15630239816366	0.0406225065858551	0.495105723487586	0.0820481457974371	0.934608427677985	0.967146658800527	-0.306761941175219	0.187759337642307
SF3B4	-0.141828869308494	0.153409813564589	0.355220974395242	6.50252640728454	-0.102617424816956	0.246568547741312	-0.416182135787314	0.677276730802783	0.817320976994987	-0.551488738369002	-0.134324038401207
ENSG00000285184	0.225918136257397	0.259745576733609	0.384427738035917	2.96716988594249	0.498773779237864	0.463376071633908	1.07639088371383	0.281752477728907	0.487151942023604	1.12113657472529	1.21793931042814
VPS45	0.0753580724033266	0.0325956858375874	0.0207830149509966	184.408544676009	0.0649080430707025	0.0594657856545748	1.09151913753802	0.275044515636739	0.479395486976812	0.436343578094648	0.242366788954687
PLEKHO1	0.0565075225976635	0.0379289277144971	0.136269854635424	192.31286466444	0.0337788688066844	0.0644713719264515	0.523935939275794	0.60032309684591	0.766410996074004	0.350605540004634	0.172371017229505
LINC02988	-0.32633498602015	0.154040080712476	0.0341321544984386	5.85904617414501	-0.589613402168813	0.249325482516804	-2.3648340964469	0.0180381493722454	0.0757681410017622	-1.3906787156137	-1.22936301928429
ANP32E	0.00862673988001205	0.0899903220579466	0.923629401780006	27.5491948989575	-0.159503691915161	0.135847490835982	-1.17413793168798	0.24033978226182	0.439666243667164	0.132829166649605	-0.262236142086727
APH1A	0.107805508144333	0.0965159156243178	0.264006594894593	14.4514180157255	0.0197171587630369	0.156799197114769	0.125747829873166	0.899931539571151	0.948152932981575	0.583924391925865	0.140752438531176
C1orf54	0.148958112964449	0.0913708371670404	0.103046807502189	33.3105950970072	0.0661053067740578	0.14911339205805	0.443322399562361	0.657532556178564	0.804982116846434	0.771098964335969	0.245058906521447
MRPS21	-0.0694608312575812	0.0837087732286566	0.406656658830308	29.8911040256029	-0.284278242417753	0.135019834239985	-2.10545542451544	0.0352516835942528	0.121790830171484	-0.22233687453081	-0.542799027565727
PRPF3	-0.118880190870524	0.069068664449184	0.0852166241846622	43.7648430143236	-0.266112156894468	0.121673370027038	-2.18710270649471	0.0287350271141093	0.104757705940276	-0.447111163904884	-0.501951520187487
RPRD2	0.0160814568412315	0.0359580995709067	0.654710689852595	175.815443608383	-0.019535563659976	0.0630726613183775	-0.309731082399782	0.756765463995431	0.867269058303041	0.166735488394093	0.0524903929333603
TARS2	-0.115621393129518	0.115666240348756	0.317498182639306	10.9938065940056	-0.427614493164546	0.188656630403218	-2.26662848928554	0.0234129302141356	0.0911699740595686	-0.432289159892989	-0.865098983296095
FALEC	-0.0957554695129501	0.226527291091874	0.672506477610996	1.98119065029945	-0.520548643667178	0.399826311643717	-1.30193693738454	0.19293794422601	0.383896138147583	-0.341932892659928	-1.07406686432257
ADAMTSL4-AS2	-0.146947463653473	0.10046889861821	0.143572359944089	15.3633980303783	-0.395481928331056	0.161970495399809	-2.44169116946174	0.0146186462216624	0.0651217403893517	-0.574769663405222	-0.792847029101815
ADAMTSL4	-0.14743603868772	0.0994243410945138	0.138101827941523	20.7786852112949	-0.589178726673489	0.140980139774599	-4.17916117557747	2.92586278163198e-05	0.000511075164787004	-0.576991851369389	-1.22838562597192
MCL1	-0.0102138480714416	0.0651152098974108	0.875356682765532	171.144840447088	-0.128352969841169	0.0874789235950413	-1.46724450377719	0.142309554442497	0.315490602677946	0.0471364381046429	-0.192191918848655
ENSA	0.123232818876338	0.046390985959036	0.00789808619575172	118.242324051189	0.298222573429491	0.0753063269241937	3.96012640119461	7.49101021340541e-05	0.00107448300991721	0.654092496771792	0.766988176873692
ENSG00000288880	-0.311243431906185	0.200904529051216	0.121331095085373	4.80132284301582	-0.824821759303347	0.403566384008906	-2.04383167673635	0.0409701786571586	0.135526272262797	-1.32203773406143	-1.75824278763953
GOLPH3L	0.076036866146533	0.0587573098723644	0.195636574729043	66.1051669136423	0.102551423627443	0.0881773259394994	1.16301353590385	0.244824010589985	0.444501841218025	0.439430938644355	0.32701013509893
HORMAD1	0.251999459885778	0.137841473410519	0.0675220681021764	10.4709716092615	0.459253724224919	0.231221555704298	1.98620635877151	0.0470104150918992	0.148515683397155	1.23976237300393	1.12907615184284
CTSS	0.152237544691142	0.0337110356045937	6.30318300019212e-06	280.117854343193	0.227627065553183	0.0550352326836556	4.13602440570372	3.53374624477947e-05	0.000590976623622016	0.786014817995172	0.60825004227932
CTSK	0.0731038447753073	0.108558042491804	0.50068781615612	13.3407687343979	0.392832005433608	0.17518032699551	2.2424436132242	0.0249327157444612	0.0952242015680381	0.426090664719324	0.979723026485935
ARNT	0.0545419742013084	0.0349181163541307	0.118288822360108	145.47236931205	-0.00128183535726713	0.0569450586431996	-0.0225100366530258	0.982041105938092	0.991621363249993	0.341665627640708	0.0935349702348133
SETDB1	-0.0968569609583578	0.0414915718754732	0.0195760027966788	85.6996144542231	-0.215589201321787	0.0647460305493214	-3.32976708367563	0.000869186589654858	0.00759992543774131	-0.346942811016464	-0.388347695198319
CERS2	0.179380762984927	0.129215096980208	0.165065868059376	13.2943986391066	0.371771984025702	0.220863278760752	1.68326752238619	0.0923233146183647	0.236268101677035	0.909470436422755	0.932368334758724
ANXA9	0.197779377569424	0.250027482520967	0.428926163073249	1.62488516535953	-0.130122525856293	0.375811080930309	-0.346244516085526	0.729158962294606	0.849945681280708	0.993152935570617	-0.196170869200471
MINDY1	0.154669109046677	0.218366842188064	0.478759333295828	4.3485148981277	0.181443954879624	0.383445338063391	0.473193795485988	0.636074923914523	0.791232785988354	0.797074312783519	0.504404612752401
PRUNE1	-0.170751760499871	0.12024329416156	0.155592469976154	10.6301227931891	-0.288269908285929	0.194043054021685	-1.48559766665862	0.137385572609094	0.308322529563245	-0.683038850816895	-0.551774522082297
BNIPL	0.14921011267099	0.247617442496875	0.546785994459562	4.26754558559418	0.103141975620337	0.35741315207029	0.28857912760875	0.772903470005163	0.876882294437325	0.772245135702896	0.328338025846558
C1orf56	0.276956020776098	0.0762338509371301	0.000280167240360479	33.7438971798166	0.402825859061679	0.12062515009905	3.33948483157039	0.000839339345882991	0.00740799796547723	1.35327240800393	1.002194791759
CDC42SE1	0.191823457786376	0.041468383790962	3.7319832477874e-06	185.986523126775	0.429487760408191	0.061905426280733	6.93780474849684	3.98239591736923e-12	8.71518900831132e-10	0.966063599583893	1.06214563865849
GABPB2	-0.0524877791250567	0.112792879628961	0.64168329334465	16.7500366421695	-0.0356512497990656	0.202007483462911	-0.17648479743381	0.859913091117165	0.926502225546761	-0.145138267315386	0.016253328672704
TNFAIP8L2	0.108935492042957	0.0981050154835924	0.266828090653684	9.27447646013167	0.183056368011813	0.171781428510104	1.06563538095764	0.286588498845576	0.492333813765325	0.589063902631925	0.508030218127288
SCNM1	0.0847050427389812	0.0558052472556287	0.129047480965059	33.7283723784325	0.032076357641367	0.0954263801599173	0.336137214757731	0.7367673961468	0.855300071352897	0.478856444134439	0.168542821149634
LYSMD1	-0.040295931744481	0.220108183836304	0.854740504597396	3.30796297235135	0.36152320956142	0.384869801356078	0.939338987594253	0.34755672742722	0.555460695840441	-0.0896860345752353	0.909323365053441
TMOD4	0.377595228281105	0.221026230547281	0.0875671675045425	2.82844904602878	0.950787830457738	0.370452836495189	2.56655567670377	0.0102714134136907	0.0498725141313243	1.8110101554632	2.23431938133583
VPS72	-0.146768470689936	0.109670521771475	0.180809324446902	11.5916182657914	-0.121597028925791	0.187053718358566	-0.650064751413816	0.515650396658114	0.70039454558108	-0.57395554892666	-0.177000789970937
PIP5K1A	-0.0175820559087264	0.033214884877038	0.5965677590009	176.833880571974	-0.0540116961967327	0.0563597805080538	-0.958337589498142	0.337892554922517	0.54595254180551	0.0136235861867392	-0.0250312105162791
PSMD4	0.0913974104909756	0.082290710416175	0.266712580178525	30.6818803009217	0.318503381354146	0.141096942515621	2.25733722981903	0.0239870107086832	0.0924420168669983	0.509295369637848	0.812590761441353
ZNF687	0.0232536405628476	0.121302743808155	0.847977822231115	9.06134546235469	-0.0612968778403602	0.205840379713248	-0.297788402478424	0.765864666693929	0.872483143383974	0.199356762969743	-0.0414123681717604
PI4KB	0.090772887312456	0.0377153438354643	0.0160934502805237	71.8040746569764	0.103635259823596	0.0744057237959881	1.39283988564847	0.16366821411735	0.344692222678521	0.50645484813476	0.329447204271725
RFX5	0.00186181929201896	0.0726435866881914	0.979552850849793	21.227540740248	-0.103107948326008	0.119070694643438	-0.865938916664334	0.386523660138464	0.59247107761268	0.102060248765045	-0.135427009243744
SELENBP1	-0.470027723274915	0.308929779281706	0.128141664697841	2.41886395745474	-0.895972446298825	0.511820370976632	-1.7505603471569	0.0800216706242961	0.214534821892473	-2.04423702065083	-1.91822927500299
PSMB4	-0.368161656305973	0.159197014686103	0.0207437289057905	11.9274012196042	-0.189609305708871	0.24170451550688	-0.78446737046364	0.432765920762641	0.633678182007541	-1.58091914292829	-0.329930378139327
POGZ	0.04718154546178	0.0356878320944861	0.18614733090293	184.605714230762	0.0380813847376479	0.0661337727043532	0.575823564578544	0.564734444025736	0.738855000799793	0.308188157427137	0.182045476320307
TUFT1	-0.17465355971737	0.257696493337832	0.497930805479942	1.89632932172199	-0.3415034658873	0.428963072260749	-0.796113903435758	0.425965833690735	0.627514181227953	-0.700785421255336	-0.671473294506591
ENSG00000250734	-0.0932887611495875	0.123125827666644	0.448648488473354	8.65586223964003	-0.281407974182535	0.213506116870211	-1.31803237447104	0.187492810594205	0.377365551922276	-0.330713552227142	-0.536345061312771
MRPL9	-0.325494160545424	0.140022974155592	0.0200945992516336	6.22697403367493	-0.573423952102631	0.236670182169371	-2.42288211741125	0.0153979223734254	0.0676845833109047	-1.38685438543117	-1.19296009251284
TDRKH	-0.0384437425459234	0.165064709636317	0.81583825082449	6.48187247524332	-0.167739411776196	0.285925092838497	-0.586655092461375	0.557435373887334	0.733784657079916	-0.0812617143462235	-0.280754640601859
ENSG00000285651	-0.430603900446562	0.196577546251682	0.028487705365872	6.09946755597139	-1.16429286240243	0.268684048450839	-4.33331591181329	1.46880104599761e-05	0.000289210324211278	-1.86492547493158	-2.52156344749028
S100A10	0.0129043684190906	0.246919558391512	0.958320388270637	3.24337201329716	-0.0237391802813559	0.406554146943808	-0.0583911896110531	0.95343703247173	0.97637573772263	0.152285123234397	0.0430383147331881
S100A11	0.0338209447797307	0.0704890508611826	0.631366604699304	62.3468209438347	0.267652540510276	0.112515746492954	2.37880073547782	0.0173690623343667	0.0738791144875735	0.247420078936458	0.698249667214023
TCHH	0.198851234206388	0.231166072346835	0.389673610117298	6.46138316376625	0.197905452045444	0.365401465917716	0.541610996410206	0.588086514897642	0.757569744737032	0.998028065798355	0.541419253362556
FLG-AS1	0.03390960048728	0.107414093440929	0.752237497348509	53.956729052312	0.0940511744186568	0.215289994748082	0.436858083111151	0.662214272645567	0.807615670938415	0.24782331207868	0.307896826850561
HRNR	0.112968804683971	0.210412136210481	0.591341521159069	3.30821872736278	0.271489444326906	0.34234712266539	0.793023882348385	0.42776390851991	0.628730431076069	0.607408636149476	0.7068771701925
FLG	0.00505328950051038	0.242377436003174	0.983366233827983	2.66303236455138	-0.365516314197787	0.369786139974784	-0.988453256313803	0.322930716316455	0.53016564604563	0.116576026666471	-0.725467590486201
S100A9	-0.234714805591633	0.282261735499181	0.405662875681065	4.94274137654881	-0.225785894004041	0.418731173765279	-0.539214436732158	0.589738900010829	0.758586334399277	-0.973962248434889	-0.411275555966017
S100A8	-0.244204073181297	0.289876791698304	0.399541192307006	6.62133113319003	-0.0455472423866456	0.42247894722321	-0.107809496037637	0.914146810049491	0.955759893350682	-1.01712232569718	-0.00599839031860249
S100A6	-0.0319277648465985	0.230950529214414	0.890046761072078	6.77352986762578	0.413961560589521	0.398195224972226	1.03959448689621	0.298528339348262	0.504022490195553	-0.0516250644904956	1.02723406891848
S100A4	0.374807555205282	0.135346921540436	0.00561879351569472	17.9252106048155	0.983148218382577	0.248416696831182	3.95765756055721	7.56883606381459e-05	0.00108361681926706	1.79833096982557	2.30708360909576
S100A13	-0.277466460988172	0.195687813886291	0.156218903457457	5.84176091230164	-0.962342500700865	0.361180185527567	-2.66443880163358	0.00771168966339439	0.0401820999841968	-1.16840978957231	-2.06746622995438
ENSG00000272030	-0.304742651942223	0.179025215088022	0.0887116748420505	2.25070717971125	-0.782571123640093	0.330459399302939	-2.36813092709974	0.0178782079129023	0.0753631054725959	-1.29247020813189	-1.66323975851815
CHTOP	0.0749935823595709	0.0820926221877745	0.360967005708444	33.1304048756221	-0.00742271393571025	0.142436602561557	-0.0521124051137233	0.958439128546541	0.978718208441105	0.434685766435193	0.0797268450489935
SNAPIN	-0.39439839499837	0.204982078284128	0.0543467100872814	3.86787342261723	-0.375407583142852	0.354661391574438	-1.05849577106861	0.289829477742231	0.495358448012187	-1.70025181622202	-0.747708688090624
ILF2	0.0173638171952778	0.106528972648093	0.870521430585022	15.3827416541417	-0.243128705836097	0.172185770359941	-1.41201392732892	0.157945860391596	0.336847088311131	0.172568053598494	-0.450271884226243
INTS3	0.138019295009795	0.0479085035732189	0.00396549648090082	73.6803096477193	0.192167383860344	0.084255426473051	2.28077160017472	0.0225619657465581	0.0890102377727333	0.721345890811607	0.528516870940802
SLC27A3	-0.175518721474765	0.163371181861268	0.28266339631488	4.35253719403822	-0.468697978429556	0.26992384372108	-1.73640821043537	0.0824916815438108	0.219162342970801	-0.704720440258724	-0.957477606381142
GATAD2B	0.0265967701854503	0.0326301148775496	0.415015711036779	272.210135640804	-0.0525966510856817	0.049282027128238	-1.06725827143471	0.285855225658767	0.491737973200707	0.21456233404738	-0.0218493986977612
ENSG00000284738	-0.260849386370132	0.1452237355588	0.0724643431193302	5.69512485838017	-0.201544926107652	0.231769681434003	-0.869591418776847	0.384523728978543	0.590274131951588	-1.09283027644224	-0.356768319735395
DENND4B	0.0034070353254	0.034531199208305	0.921403924492435	111.440466171291	0.00978391259714291	0.058314955114234	0.167777074988347	0.866758658335357	0.930402002368891	0.10908836160489	0.118416952686901
CRTC2	0.0409869642973808	0.076186052720703	0.590587307148198	28.3607215342684	-0.0404327048953503	0.130646857257666	-0.309480884148691	0.75695575115941	0.867365184532201	0.28001331683626	0.00550194681479821
SLC39A1	-0.00193407374111359	0.0790151424706399	0.980471926664274	20.4558101922811	0.037386840741198	0.125182085410354	0.298659673376121	0.76519972937577	0.871920161730692	0.0847953718879489	0.180483753461349
CREB3L4	-0.194112370324937	0.221459816971215	0.380751306084521	2.47485069405032	-0.310021066922002	0.385098702004416	-0.805043136495555	0.420794787744279	0.623600208324911	-0.789290014609782	-0.600683276350431
JTB	0.0352907026043728	0.0947315412004072	0.70949543882447	21.0894097165659	0.0886058252311018	0.145391957563231	0.609427279996332	0.542241260369782	0.7212463200143	0.254104984875615	0.295652640240813
RAB13	0.201939614468356	0.116256767514517	0.0823847275377696	8.62193909407579	0.492132125732124	0.214350657033054	2.29592077087141	0.0216804118909443	0.0864451404886452	1.01207495924533	1.20300516348538
RPS27	-0.115781243745226	0.0813010575424308	0.154416075004237	105.09005884079	-0.165646482752349	0.1517334438036	-1.09169395091802	0.27496764490298	0.479316039174869	-0.433016209147231	-0.276048567098345
NUP210L	-0.38917269032264	0.232848344118555	0.0946512005295137	10.1124702673415	1.20383123217476	0.492228941668943	2.44567340573894	0.0144581903133637	0.0646860448044445	-1.6764837208002	2.8033022921232
TPM3	-0.083904276706666	0.0396089080062139	0.0341481154780836	162.109277900738	-0.224650577851411	0.0628167982828259	-3.5762818862551	0.000348515843033913	0.00372742236747858	-0.288030060609267	-0.408722731095643
C1orf43	0.127920220444378	0.0658199484060727	0.0519573329028762	51.4532572161188	0.261865691585066	0.114330708717451	2.29042305888457	0.0219968040890347	0.0872574259971029	0.675412225815614	0.685237598440798
HAX1	-0.295722528612101	0.151430598672562	0.0508363668385757	7.7887664263844	-0.877088772903952	0.240311042499773	-3.64980636669986	0.000262438064749819	0.00299128624546315	-1.25144394175624	-1.87576822926275
ATP8B2	0.116966164666992	0.272261871696029	0.66748005110586	2.73046711185397	0.321018678458919	0.432357160074719	0.742484936304609	0.457793575255353	0.654160980730325	0.625589846035501	0.818246554315057
IL6R-AS1	-0.0271326815910106	0.169207376504819	0.872604076369227	3.18140815451298	-0.12041544999947	0.289660494744419	-0.415712367355162	0.677620490362076	0.817488446358217	-0.029815566356448	-0.174343940544075
IL6R	0.0109849979901669	0.0437065046254595	0.801554699010401	195.085927798317	-0.147944095793289	0.0616603620335305	-2.39933874719772	0.0164247122523982	0.0710655822167971	0.143555242321616	-0.236243713102925
SHE	-0.0793756660504557	0.196677065232995	0.686518842722166	4.19499062593306	-0.606438474204823	0.335368446308458	-1.80827528910411	0.0705636658341453	0.196431909306428	-0.267432560963907	-1.26719517928648
TDRD10	-0.305594000242944	0.206509288010617	0.138924617495916	7.80548857085304	-0.423569013263543	0.33759380821158	-1.25467056255392	0.209598376293294	0.404540446823355	-1.2963423993299	-0.856002484774554
UBE2Q1	0.0368526925830669	0.0945841121692991	0.696811064669252	16.4845418678512	0.220886660897731	0.15398876713619	1.43443359542177	0.151448566269701	0.327828258681017	0.261209390724258	0.593093847592083
ADAR	-0.00803082908760609	0.03867708870024	0.835511717157585	159.738426905821	-0.0495132593765454	0.0659825668562645	-0.750399108970774	0.453014367430988	0.650884176953226	0.0570654728923223	-0.0149162118299843
PMVK	0.0987260602413967	0.143842898110326	0.492494674062532	16.29614699078	0.218156671464918	0.211783748308459	1.0300916534312	0.302966982963891	0.509418847093073	0.542628299336333	0.58695530644317
PBXIP1	0.143342656630275	0.0733610801194566	0.0507091069966711	20.8037840816868	0.196195987494401	0.142211671768475	1.37960538016749	0.167708180010679	0.350446270574764	0.745558159742166	0.537575422187585
PYGO2	0.211549613734381	0.104854829288313	0.043638394344389	13.1410840184205	0.330966781992979	0.169238710525693	1.9556210335385	0.0505098132436861	0.155968520274144	1.05578416091901	0.840615447821925
ENSG00000271380	0.0857234742790976	0.152089988540307	0.573001516635203	3.68838344009229	0.00250741779460816	0.275386234270707	0.0091050948906304	0.992735285739728	0.996293652231901	0.483488580760626	0.102055327902449
SHC1	0.0313346299911739	0.0986741039315597	0.750821168397082	15.2729779489657	0.134027697933312	0.157700158141629	0.849889432659559	0.395386561233077	0.60046916620471	0.236111562514246	0.397786381599611
CKS1B	0.178380034308683	0.21753741716032	0.412217804683455	5.06275394221583	0.84139230367485	0.364012449289848	2.31143826348885	0.0208086595057772	0.0839282104149384	0.90491881780971	1.98833713151747
FLAD1	-0.0354704254663715	0.0736339160856576	0.630009735153802	18.5080926023898	-0.0702509776748831	0.13284790902017	-0.528807552885283	0.596938957753673	0.764089120045631	-0.0677381632748525	-0.061546186136415
ZBTB7B	0.117139659253999	0.0703557157131533	0.0959201498690904	28.6896557296755	0.28016813343769	0.11156374007202	2.51128308585593	0.0120293188765293	0.0560607080457384	0.626378952224053	0.726391711012635
DCST2	-0.301122853195346	0.243920293052883	0.21701168272779	2.14930639492395	-0.685082052534085	0.400360377822196	-1.71116346792523	0.0870509405026613	0.227410190579855	-1.27600626166681	-1.44402987171034
ADAM15	-0.133078596359203	0.193695229873433	0.492050281652868	6.60364443500006	-0.368740768867603	0.328433485835428	-1.12272586313678	0.261553940206951	0.463904690289485	-0.511689833660192	-0.732717965683835
EFNA4	0.266224411488336	0.186322442490005	0.153051070203233	2.91113741010891	0.166543582468611	0.295894402955945	0.562848032287407	0.573538369802376	0.745653423321955	1.30446178256504	0.470900252596373
SLC50A1	0.031073950456322	0.0905393745804015	0.731441049593187	17.4313629643333	0.155754411470649	0.151167067163387	1.03034618844794	0.302847524162721	0.509311804001397	0.234925912646267	0.446640169631363
DPM3	0.0503246473750159	0.150482070850886	0.738060477303123	6.67350886352208	-0.164619584017086	0.241269425869554	-0.68230602955092	0.495045461226901	0.684873243071877	0.322483941599801	-0.273739525141474
KRTCAP2	0.248840206333154	0.153374085887425	0.104709233908427	12.2610671469659	0.305931792398517	0.243479648441296	1.25649841519415	0.208935320155191	0.403940018912549	1.22539312625922	0.784322807293332
THBS3	-0.0530850278474254	0.188206908733759	0.777900000513456	6.26119461855735	-0.305795749368604	0.315442166185353	-0.969419380631945	0.332335986429026	0.540174143316956	-0.147854736290327	-0.591182402333483
MTX1	0.140583197861978	0.191277837709553	0.462358639006007	2.9786261745488	-0.151788436328672	0.328118255031771	-0.462602839070856	0.643649073262593	0.796619594357715	0.7330073013628	-0.244887937979124
GBAP1	0.483021733743085	0.239430024174661	0.0436557022413017	4.17326682168847	0.75123814123894	0.354557160566567	2.11880685201363	0.0341067934487916	0.119016393813676	2.29052199114879	1.78562021649692
GBA1	-0.35621364528854	0.168688300523629	0.0347149563778769	4.15669389325933	-0.447542209211209	0.296983096138465	-1.50696189456705	0.131820424792171	0.299652335270999	-1.5265759521846	-0.909907620093723
ENTREP3	-0.0786074518072284	0.23947659966584	0.742724988327349	3.97270437851931	0.805898201629034	0.434940134839128	1.85289454128466	0.0638974756767587	0.182484233760676	-0.263938488763035	1.90852656399911
SCAMP3	0.0780349095721004	0.0870221898056368	0.369866066988492	21.7818990722723	0.126224183850002	0.147245293180433	0.857237478520471	0.391313653565744	0.596496100751331	0.448518648291706	0.380239723092161
CLK2	0.0073131277579075	0.0489601159932067	0.881262404143281	38.697350154043	0.0731237512759172	0.0859417925713755	0.850852060307995	0.394851538031951	0.5999534527982	0.126854458891921	0.260840290089525
HCN3	0.130879568926455	0.287788673372034	0.649269930079825	2.37600612363738	0.66026988908908	0.501122506913576	1.3175817888438	0.18764368519476	0.377366126387526	0.688872243454024	1.58107277306922
FDPS	0.0320978633793003	0.0962310793548127	0.738719256587212	37.8818019167126	0.192114881768771	0.151881281180698	1.26490164077695	0.205906589120951	0.400679110428115	0.239582980270088	0.528398816912587
RUSC1-AS1	-0.204126777277832	0.152956796312084	0.182027344344515	3.77693584578992	-0.420931247173914	0.263069928568976	-1.60007359816326	0.109582257221012	0.264441710592568	-0.834838585533601	-0.850071313214777
RUSC1	0.0300533009493037	0.260441559081953	0.90813311545273	3.92466110267072	-0.369672485113645	0.466829413470441	-0.791879162809118	0.428431137884224	0.629255666466771	0.230283688031524	-0.734812984238372
ASH1L	0.0500875869910725	0.022496814768584	0.0259853819174656	653.6430307651	0.133425856834706	0.0348319426623782	3.83056030288022	0.000127851794370939	0.00164862090738082	0.321405718819155	0.39643310663653
ASH1L-AS1	0.0706819704247619	0.151838615250196	0.641568273609713	4.64810646127206	0.367771180945018	0.291607328752376	1.26118634438477	0.207241717409688	0.401967063686885	0.415075243023035	0.923372294684618
MSTO1	-0.0866441486234549	0.0993527862960476	0.383161602341222	25.3323840974731	-0.0223423892259887	0.162925208927564	-0.13713279469184	0.890925830914282	0.943652845966404	-0.300491832026292	0.046179081238269
ENSG00000287839	-0.208919753302395	0.0963722564071712	0.0301707667193616	14.7611413195999	-0.474506867463795	0.150314334625636	-3.15676391506887	0.00159530450370551	0.0121635816552723	-0.856638499339565	-0.970539233630518
YY1AP1	0.0201055538021665	0.0442929941809335	0.64988514231876	109.654768000855	0.00330416631183185	0.0707863561449562	0.0466780110148004	0.962769855907105	0.981216913222071	0.185038306193651	0.103846863613
DAP3	-0.00724687346574282	0.0313976398800439	0.817462802938354	140.614723474727	-0.00985012008272703	0.0522017877457634	-0.188693156079246	0.850333315889538	0.921039105289672	0.0606311416744604	0.0742686801420212
GON4L	-0.0564937748028921	0.0295044577477497	0.0555238993207455	190.785918838076	-0.0981181468639882	0.0505982687809918	-1.93916015760698	0.0524818393919242	0.16028096045552	-0.163358754969889	-0.124207148378587
RIT1	-0.186709808869103	0.0575118338764682	0.00116850290640171	30.0971878239685	-0.324240986302977	0.0976186349219522	-3.32150707251964	0.000895327132505251	0.00775901084373805	-0.755620911978448	-0.632657598010859
KHDC4	-0.0326485227444365	0.0490379857006568	0.505551565698997	64.8500657330236	-0.118029701873946	0.0805439080605316	-1.46540818189804	0.142809586498492	0.31622469582624	-0.0549032907881682	-0.16897944613855
ARHGEF2	0.115419611788808	0.0481045906307651	0.0164243359045638	108.555063687392	0.263759216512454	0.0938118385773017	2.8115770942397	0.00492992748243445	0.0288690975165953	0.618555652818594	0.689495300153323
ARHGEF2-AS2	0.040524848451001	0.237401481049693	0.864458286119096	2.06056818289521	-0.312444608347469	0.383490652450176	-0.814738524527824	0.41522199659244	0.618332435676056	0.27791147331194	-0.606132751204622
SSR2	0.0748196590813259	0.0901018344533208	0.406318337914062	20.0579162757246	0.197376822968867	0.150764770877532	1.309170715546	0.190476529556949	0.380729378429397	0.433894710428411	0.540230599919405
UBQLN4	0.112914747373685	0.104272993285205	0.278863357390367	15.0390188969938	0.383283888455402	0.175806210527707	2.18014987812388	0.0292463535278979	0.106066498507071	0.607162767048778	0.958253526179133
LAMTOR2	0.0545731130695138	0.0777006086014988	0.482460191610276	16.4347132732638	0.105593796051175	0.136402907237005	0.77413156500911	0.438852992860049	0.638744797873928	0.341807256691096	0.33385108770077
MEX3A	0.579163365723736	0.305238563243196	0.0577735602043759	1.95035682306522	0.653811034500254	0.459562896680557	1.42268020160627	0.154828882505526	0.3325141807237	2.72780339618859	1.56654966019859
SEMA4A	-0.436727164736781	0.121282383568136	0.00031710315944668	12.1690599540577	-0.505456947144159	0.206019553187457	-2.45344162398142	0.0141496503686566	0.0635695404076948	-1.89277594467185	-1.04013230069388
SLC25A44	-0.0082457093044328	0.118687392902676	0.944612184316495	12.9438602532778	0.00846860994135179	0.197557017582455	0.0428666622172367	0.965807824007255	0.983123597155369	0.0560881322627378	0.115459417621453
PMF1	-0.04461719761234	0.085367068852499	0.601217031141376	26.755952057382	-0.4034539185409	0.119298235473946	-3.38189342816402	0.000719880666582586	0.00661538808121094	-0.109340467013289	-0.810772516048272
SMG5	0.0377714217346241	0.0732729927004689	0.606211354331234	50.1227622109824	0.186887407540763	0.122700165956764	1.52312269574776	0.127728011696143	0.293045591009916	0.265388050540693	0.516644534911416
TMEM79	0.485640279387304	0.188753792773788	0.0100857064004252	9.13486205982887	1.17979186111366	0.279820842119897	4.21624012055596	2.48409255045387e-05	0.000447691926828268	2.30243193374988	2.74924835818527
GLMP	-0.0619742324568069	0.128334589868458	0.629158669152474	8.95410936946374	-0.264594354921713	0.209672882895593	-1.26193884143553	0.206970794137928	0.401746780967933	-0.188285544476097	-0.498538653546441
CCT3	0.0793798221729443	0.115305227980339	0.491180704720226	63.1437896130927	1.00070596620273	0.182511500395017	5.48297484836219	4.18232499012532e-08	2.12853941939302e-06	0.454635720153676	2.34656323351509
TSACC	0.170380755149727	0.165021469979456	0.301849049099722	5.87842440175706	0.510800681303668	0.264408912040595	1.93185879160247	0.0533769372202609	0.161754324297863	0.868535661440596	1.24498250419933
MEF2D	0.0605799105983039	0.067034225262584	0.366145944139116	91.5835864532111	0.0521252636118843	0.121616178475717	0.428604682906494	0.668210937020363	0.811590403356672	0.369128000151198	0.213623960589753
IQGAP3	0.380111025888201	0.339289355609304	0.262579462482618	2.93392779319495	0.343375021490374	0.486932543310885	0.705179857471848	0.480698314693981	0.673417236652684	1.82245276871786	0.868516101144906
GPATCH4	-0.184356770623549	0.0911527947464711	0.0431244481892286	18.0827887310711	-0.0885158994656669	0.154857431934538	-0.57159606975198	0.567595658707801	0.741072010205812	-0.744918577839419	-0.102615932651464
ISG20L2	0.253156451457813	0.0867890490202501	0.00353509842954162	18.4046661544399	0.364900054688021	0.142433290330016	2.56190146167762	0.0104100849581174	0.0502116157032117	1.24502472282903	0.916916399119433
METTL25B	0.0245556086670375	0.0823973057435474	0.765691941220521	20.0712801805901	0.141820285835772	0.140054897285933	1.01260497550639	0.311248882352938	0.517863401213079	0.205278510189841	0.415308471949418
MRPL24	-0.168988975025658	0.174279176838526	0.332223352344499	6.0960227903553	-0.399331130372117	0.274578978703535	-1.45433977596398	0.145852127865546	0.320606793911938	-0.675021165938169	-0.801502185358293
HDGF	0.103700790554717	0.120297954263801	0.388669431100334	17.0185033201327	0.315033453074275	0.181559595399065	1.73515176866216	0.0827139268398835	0.219638524052726	0.565254886968427	0.804788424452886
PRCC	-0.108269419286412	0.0688099615876568	0.115613361818255	35.8592066216836	-0.145006352806774	0.116917625027833	-1.2402437423122	0.214885253691851	0.410394708079658	-0.398850145121778	-0.229638025919343
ARHGEF11	0.0802155648605717	0.0317357838746617	0.0114843077244244	232.72985531546	0.0921198381610373	0.0527470490447522	1.74644534299691	0.0807335967309813	0.215876761794712	0.458436932273427	0.303554104147211
ETV3	0.188788507666763	0.0710794246565525	0.007906848220637	27.9251407751494	0.206410173774298	0.127058987281057	1.62452242215432	0.10426435895632	0.255680240840905	0.952259722686974	0.560542618334274
CD1D	0.0896510887118383	0.179677709453349	0.617811097128171	5.6323284975214	0.216125694680778	0.289011345815412	0.747810415784904	0.454574518630375	0.652208209318977	0.501352566655406	0.582388536179492
MNDA	-0.0806684746576903	0.0712236943019638	0.257379210194603	91.6147518025012	-0.563558704197598	0.132308461893904	-4.25943054684971	2.04948366855826e-05	0.000380558064468412	-0.273312648003961	-1.17077750474111
AIM2	-0.144039756473025	0.132255346819656	0.276108262124633	22.3247478011306	-0.482862276364816	0.241672301661309	-1.9980042108488	0.0457162036070305	0.145749536536129	-0.561544526124772	-0.989326859962851
DUSP23	-0.299449899400162	0.119974368035765	0.0125620674448956	5.17458682548191	-0.306888203872091	0.20449875887672	-1.50068492130603	0.133437074937216	0.30229555619095	-1.26839715860652	-0.593638850275138
FCRL6	0.0722821189696879	0.24026465761386	0.763533650347227	3.67670977422796	0.245656397785923	0.35476690215864	0.692444521434173	0.488658214770467	0.680090414469773	0.422353205645288	0.648790051873441
SLAMF8	0.065442139027056	0.167758574552724	0.696464722515212	25.0506896302666	0.714576005451793	0.230421057519325	3.10117492361505	0.00192754386549374	0.0141757294649537	0.391242894969887	1.70318325669356
SNHG28	-0.564632179885035	0.307622512908832	0.0664359425052712	1.51661942429117	-1.38487809894126	0.507323912498513	-2.72977099013704	0.0063378335746867	0.0345144943230095	-2.47452688423279	-3.01756227263625
VSIG8	-0.449057205931057	0.217814135466213	0.0392407667011004	1.44320170964678	-0.74760041865164	0.378861962217988	-1.97327917079595	0.0484637646840676	0.15138996965645	-1.94885672493899	-1.58460607994128
ENSG00000272668	0.0377173597560542	0.306197611803054	0.901964723141483	2.73777395618437	-0.281569627814368	0.551205849633469	-0.510824817990596	0.609473729295892	0.772635556031428	0.26514216020722	-0.536708548972816
TAGLN2	-0.0153238841655748	0.144694366120771	0.915657577138795	8.49297056204172	0.133348499403404	0.231370867465283	0.576340923402612	0.564384766998837	0.738831844612476	0.023894438598161	0.396259163921034
PIGM	0.146747036767974	0.125851438674766	0.243600762361953	13.4808498697622	0.371823352887558	0.242349125436368	1.53424672863193	0.124968965722907	0.288960836344728	0.761042316805384	0.932483840653539
PEA15	0.283104272770009	0.166855764512755	0.0897532825864686	15.3216567002989	0.933913057146151	0.301749226185705	3.09499735575592	0.00196814651719858	0.0143914255355442	1.38123652942613	2.19637546510426
DCAF8	-0.120950629403117	0.0527152567894881	0.021766722989094	78.169145671714	-0.292828543505471	0.0985501111069768	-2.97136695449896	0.00296477301062144	0.0197053718851888	-0.456528148534011	-0.562024880395666
PEX19	0.00526842584950734	0.175367366722249	0.97603337785329	4.7428613277542	0.121980219490931	0.299473545595586	0.407315508447798	0.683776273839977	0.821438919022255	0.117554532263125	0.370696920640421
COPA	-0.0116935737411113	0.0529825725259964	0.825321328635119	216.412644058272	0.0734760798068425	0.0714708240168146	1.0280569843375	0.303923023350699	0.510336160770509	0.0404061953723698	0.261632521428967
NCSTN	0.000651552817548705	0.08972344336818	0.994205980676383	23.6996506663183	0.223608073739231	0.149109613347732	1.49962211502597	0.133712315789273	0.302650556379414	0.0965555884682917	0.599213103773056
ENSG00000234425	-0.164520004880547	0.139517878528205	0.238317055135282	14.6347468266444	-0.969496505212858	0.185527620026572	-5.22561818598225	1.73574207970064e-07	7.20591678019896e-06	-0.654694929490168	-2.08355242814568
CD84	-0.0771975187482843	0.0488477818447938	0.114022393114246	222.700828968512	-0.261286251090563	0.0980734319102912	-2.6641899442202	0.00771739728964683	0.0401981669772526	-0.257525684067238	-0.491100188309795
ENSG00000228863	-0.904497486063992	0.342693444432863	0.00830583495179149	2.70359306720234	-0.142532093165319	0.536297474756659	-0.265770584189291	0.790415899109339	0.886448936339428	-4.0203377421151	-0.22407450818568
CD48	0.333950927402436	0.261348810439899	0.201320740589821	6.32554920157566	0.535000904901766	0.358449853228505	1.4925404490561	0.135557521596785	0.305562930156142	1.61250259097703	1.29939812448865
CD244	-0.184945179626797	0.182226409940044	0.310144090169774	6.9194558161435	-0.649681383634475	0.328147043947471	-1.97984835035867	0.0477205715481595	0.14998593261105	-0.747594841081239	-1.36442939409408
F11R	0.123292917430461	0.0802216136010419	0.124316824120821	35.7180984028682	0.153460030999077	0.125781091165026	1.22005644550925	0.222443477912257	0.419018607606732	0.654365843288244	0.441481120747612
TSTD1	0.134771729177517	0.165607929210583	0.415759547609578	6.0170607865719	-0.132405067074607	0.270614237121908	-0.489276057619098	0.624646269201461	0.784469273479028	0.706574972939278	-0.201303296829785
USF1	-0.060090503881508	0.0730251310156451	0.410579476429447	22.5117185787457	-0.12749056674064	0.124403501007753	-1.02481494256898	0.305450514448474	0.511779113074065	-0.179717773561972	-0.190252754961823
ARHGAP30	0.0418824209790198	0.0432917905880754	0.333321685444769	99.7700970933092	0.00419082469178754	0.0643536182660047	0.0651218191720756	0.948077008117168	0.973503760655808	0.284086126376026	0.105840566916378
PFDN2	0.284053446215782	0.106535171835089	0.0076693969161937	25.1055830726801	0.519555937779933	0.174222310040639	2.98214354785412	0.00286237753249141	0.019156295945931	1.38555365915904	1.26466921122568
NIT1	0.0632971206696522	0.0833560502791491	0.447638164897757	18.4675531839461	0.0584434128174751	0.137934940674611	0.423702743711205	0.671782613955584	0.814050374442086	0.381486698597535	0.227830689164348
DEDD	-0.130539373710213	0.0827642757986922	0.114739624925655	23.2438655837292	-0.380824097486393	0.123331651774913	-3.08780505252147	0.00201640700297078	0.0146742702510733	-0.500140676185074	-0.759888037864606
UFC1	0.213904563508594	0.0971595602452298	0.0276949762366407	12.3984739989364	0.0409489615417816	0.165013570987458	0.248155114132364	0.804014393979716	0.893809615484417	1.06649518927219	0.188493390732819
USP21	0.135653325590272	0.224621459880261	0.545897027885801	4.5817971724479	0.65278327830439	0.381609445177113	1.71060566386511	0.0871539327201916	0.227617941812731	0.710584741757485	1.56423869019134
PPOX	-0.14692349630434	0.132265581889862	0.266645046143776	10.650489908095	-0.145632003004197	0.228342774820241	-0.637778020867284	0.523618188950614	0.707221569082565	-0.574660652606382	-0.231044837035732
B4GALT3	-0.0925027336928733	0.134669710841737	0.492154594727058	7.35731015128364	0.080197617927587	0.239143557751939	0.335353453304291	0.737358475847375	0.855606430685695	-0.327138460109494	0.276746293607806
NDUFS2	0.122624731112361	0.0899669899018707	0.172883477892177	34.6454569862277	0.350383225082165	0.162134386636813	2.16106670737921	0.0306901868655352	0.109974964349271	0.651326728536517	0.884274457426834
FCER1G	-0.0851372945012641	0.0672191999770868	0.205311893206721	79.490149488933	0.0189650882193888	0.10213916866756	0.185678897398469	0.85269657796659	0.922229516935202	-0.29363820083482	0.139061363861224
TOMM40L	0.104968101719057	0.124536312726196	0.399300345797017	10.274929184024	0.100345047532284	0.205871369020423	0.487416234757392	0.62596339087568	0.784900809104079	0.571019003877496	0.322048969210403
NR1I3	-0.1584125221386	0.236595969748186	0.503145530757616	1.2986279453099	-0.274668589736052	0.401154900840486	-0.684694588450934	0.493536664599108	0.684015943847332	-0.626916239034898	-0.52119116062516
MPZ	-0.0449946217670194	0.0944688602777005	0.633867424411165	11.6391191651855	-0.150786316416545	0.159542649941514	-0.945116033059634	0.344599640795679	0.552288186335511	-0.111057106946002	-0.242634612657496
SDHC	-0.074173458549212	0.0463105837226726	0.109232491839072	43.7451247317195	-0.132701159219049	0.0841849413887389	-1.57630518035616	0.114955488356796	0.273150787364319	-0.243771337843519	-0.201969077360172
ENSG00000288670	0.376951164042065	0.159639147640357	0.0182124548901146	7.03792727929851	0.350995086749779	0.253608111149052	1.3840057605393	0.166356690873296	0.348327578200419	1.80808075526912	0.885650264226283
ENSG00000283696	0.0949264213129314	0.0799375361944283	0.235027512098002	31.7203554688288	0.0577351768879613	0.12440813735339	0.46407878227419	0.642591302681379	0.795913338112552	0.52534638498712	0.22623817919189
ENSG00000288093	-0.0756838109220889	0.104112759381114	0.467262231824903	9.70627951102156	-0.079549860512589	0.165858963831693	-0.479623522749805	0.631495117032845	0.788669517187756	-0.25064088014388	-0.0824552688794038
ENSG00000283360	-0.0631083355337312	0.111801548736195	0.572436043823258	13.2156800539754	-0.150401915870001	0.166034148206105	-0.905849293624233	0.365015626016672	0.571103500658707	-0.193443790458828	-0.241770265512315
FCGR2A	-0.0746316901894373	0.0642096326255786	0.245108351318753	295.004175317909	0.0310220878270192	0.109995599011897	0.282030263989597	0.777920304531892	0.879610359102749	-0.245855514816006	0.16617223371818
HSPA6	0.268337558893961	0.115357293085978	0.0200109236908162	171.581562751792	0.253762706279804	0.174377021032723	1.45525313356617	0.145599196086109	0.3201508964416	1.31407302014809	0.667017561349251
FCGR3A	-0.00113655879795467	0.0670126771794754	0.986468243304502	184.362956410138	0.506994539166383	0.102094547701351	4.96593158578316	6.83720567349253e-07	2.31723791398743e-05	0.0884227125904133	1.23642417065873
FCGR2C	0.11710227178457	0.0767344730257687	0.126992125630646	205.937434557164	0.118226539894765	0.188523265523058	0.627119096238575	0.530581170401002	0.712052781074195	0.626208902633401	0.36225655219652
FCGR3B	0.109147524288993	0.293500621786164	0.709980895050349	1.79127778985765	-0.0952139776325619	0.428897532303856	-0.221997028337078	0.824316196662825	0.906289656869189	0.590028289823515	-0.117676953749904
FCGR2B	0.17749976892273	0.125352368350751	0.156773600094444	37.0143203643992	-0.127735816512122	0.217695944482133	-0.586762499485177	0.557363225811214	0.733778554159675	0.900915102906529	-0.190804213438514
ATF6-DT	0.140008745111311	0.172045689691241	0.415766319532752	4.77732268383591	0.0227926605651907	0.281891422148859	0.0808561693415221	0.935556337579594	0.967840865436373	0.730394515405609	0.147667884480951
DUSP12	0.154866315418979	0.0676830715442859	0.0221311138146277	36.3378102802144	0.14859673955868	0.104184704930538	1.42628171436251	0.153787040640298	0.33115879611593	0.79797126738879	0.430545725076404
ATF6	-0.0290281347682096	0.0336955192872445	0.388971790544628	680.289791633058	0.058112125701078	0.0573995508763957	1.01241429268701	0.311340007352363	0.517863401213079	-0.0384366643286514	0.227085770677974
OLFML2B	0.0522936634676211	0.0812426251488871	0.519787667780329	60.0233893687277	0.38676957815958	0.140575513760566	2.75132964349924	0.0059353882425435	0.0329197003937451	0.331439626101742	0.966091303653382
NOS1AP	0.275663888463494	0.145102165155462	0.0574604610886686	46.7542777556961	-0.207371073601899	0.349763729465165	-0.592889016591277	0.553255428989618	0.73044211985624	1.3473953969577	-0.369868753643014
ENSG00000285636	-1.01930610189052	0.342117794294337	0.00288812531200035	2.1226427122999	-2.04344175949419	0.522803511285842	-3.90862286763974	9.28237355198553e-05	0.0012730231015476	-4.54252227138755	-4.49838123878035
UHMK1	0.0240538749374287	0.0483502447586352	0.618841924686151	85.6594321298199	0.185497659365063	0.0696026207815564	2.66509590130574	0.00769663704503608	0.0401446315604044	0.202996472474033	0.513519604733803
UAP1	-0.0519338938758959	0.162384889924165	0.749104979776029	12.2563160984826	-0.254467595902592	0.296382587025943	-0.858578091432606	0.390573329564931	0.595935541394939	-0.142619028615208	-0.475768042716663
HSD17B7	0.255555035313267	0.111348509469282	0.0217278720023915	27.6567383127029	0.601319072385875	0.19089291732683	3.15003343658031	0.00163251777460558	0.012386597220992	1.25593421226468	1.44851840866579
RGS5	-0.16406564234173	0.307836712679615	0.594059048186218	1.39693854999263	-0.329475730040893	0.463969435301423	-0.710123781810856	0.477627379906022	0.67138684463024	-0.652628350368534	-0.644428225930872
NUF2	-0.253082854129372	0.161138045892997	0.116276398806671	9.61190277976302	-0.943944956644574	0.240904263430103	-3.91834060221377	8.91606598886733e-05	0.00123606529306297	-1.05750572389866	-2.02609827450698
PBX1	0.624913899436492	0.347661863738462	0.072260065164125	3.95522717886471	1.30333926172608	0.55696620077867	2.34006885858412	0.0192801847914744	0.0794814722337451	2.93589074868185	3.02705192525586
MGST3	-0.0227137974475722	0.0867772566338863	0.793515517642369	50.8515763631813	0.301070755824917	0.161659599107637	1.86237475217575	0.0625502854007724	0.179993975954856	-0.00971713628881893	0.773392481822195
ALDH9A1	-0.113542038735909	0.0776980471258047	0.143926483961406	21.8349915626345	-0.120593800868833	0.124897793689651	-0.965539881100601	0.334274470668271	0.542165231992297	-0.422831623214225	-0.174744972920747
TMCO1	-0.159641512009948	0.0790072300575374	0.0433218407209918	27.4577119248282	-0.351035768767659	0.130662015130751	-2.68659386904744	0.00721846622757072	0.0381898258779801	-0.632506059039524	-0.692907235888072
TMCO1-AS1	0.128543092469915	0.227314521911045	0.571743505143416	3.5567607682259	0.228997527927259	0.396683723353993	0.577279869189153	0.563750410404197	0.7384431412554	0.678245237372373	0.611331607202314
UCK2	-0.128590483486317	0.0681582890394305	0.0592081130529143	61.0307504919247	-0.154385793978929	0.0961496767840036	-1.60568188206966	0.108343824119584	0.262116083652543	-0.491276530259765	-0.250728248796047
ENSG00000236364	-0.530121443397533	0.153625035846566	0.00055903315453044	2.93337931870154	-0.592594961622684	0.295802430171898	-2.00334717087454	0.0451400376729105	0.144623320110606	-2.31756155059615	-1.23606723036128
FAM78B	0.0296439937272956	0.298201212825504	0.920813246023008	1.93829162595319	-0.243599366939968	0.480442910472515	-0.507030828491961	0.61213318782589	0.774511115761681	0.228422034204297	-0.451330193287288
LINC01675	0.0172706960445727	0.148578591036228	0.907462759583213	5.23299821188875	0.00289460872264563	0.246137244833565	0.0117601410733387	0.990616981285235	0.995642913951767	0.172144510261645	0.102925949383864
POGK	-0.0229964954330585	0.0663498993704943	0.728896145647431	42.3038903197523	0.171521425966006	0.0998947708273549	1.71702106672272	0.085975322883771	0.225368920475101	-0.0110029327720768	0.482093225277633
TADA1	0.0188044885144501	0.153370944674776	0.902417603171501	7.45316535938931	-0.104744389771818	0.258891506152247	-0.404587973273334	0.685780400360811	0.822548430116746	0.179120665257666	-0.139106643689267
STYXL2	0.182245320139313	0.322704022582264	0.572247565334111	2.88285993994215	0.116721185915842	0.492694641108078	0.236903705007495	0.812731495619991	0.898804055833284	0.922499314251032	0.358871675598745
POU2F1	-0.100718422713406	0.037443974000153	0.00714855767553353	250.188901922482	-0.362085587359857	0.0555334721540499	-6.52013233308068	7.02453895691364e-11	9.35729672008348e-09	-0.364505914398097	-0.717753400236163
CD247	0.150240532832858	0.165805865438656	0.364870674185853	18.1490896726213	1.21283486445001	0.246743227554687	4.91537245609386	8.8613826406006e-07	2.84357006577163e-05	0.776931800229806	2.82354748668219
CREG1	-0.124287390191657	0.0576515417642698	0.0310963093894076	130.131391024974	-0.308903661344773	0.117770060871309	-2.62293879326701	0.00871749318906693	0.0440010801197088	-0.471704752215838	-0.59817072445796
RCSD1	0.00921129004067947	0.0362111500998203	0.79920418337624	595.034872934138	0.0748053605510001	0.0680493792626499	1.09928057186641	0.271645703899441	0.475581775775489	0.135487878700846	0.264621487044874
MPZL1	-0.0028009537412667	0.045469447231228	0.950880750070265	279.741087779863	0.190323155396321	0.0673890709345099	2.82424364599538	0.00473923431252429	0.0280201970025317	0.0808525377935147	0.524370015213696
ADCY10	0.195596114578106	0.17413705696536	0.261339463395819	11.58376290632	1.71978032717391	0.310852492889744	5.53246432475578	3.15762679966549e-08	1.67571410538289e-06	0.983222790962637	3.96344405396617
MPC2	-0.0546130965960381	0.0997653012610527	0.584093141430622	28.1006552951615	0.045401523082326	0.165815968282447	0.273806699997615	0.784233174468226	0.88318908870671	-0.154804858059897	0.19850523616569
DCAF6	-0.00270287118156596	0.036749405534862	0.941369488114136	430.779303323043	0.16678604315718	0.0571104836152532	2.92041027494704	0.00349570842194976	0.0224531477215297	0.0812986471285889	0.471445439656764
GPR161	0.151026429071187	0.106122123079792	0.154696146041919	25.3368422538785	0.187178515903064	0.19483941611017	0.960680952755608	0.336712611139909	0.544505488235223	0.780506295526302	0.517299109115732
TIPRL	-0.0506480943959346	0.0642384283989014	0.430439855525217	37.6511610833878	-0.101557915498214	0.103761731914079	-0.978760797692829	0.327698183855421	0.5353533623207	-0.136770821219373	-0.131941669637218
SFT2D2	0.0674283808080784	0.0413721836899615	0.103143795111447	157.727576014395	0.109158018792246	0.0675904864000916	1.61499087528535	0.106312670902561	0.258631698516172	0.400276927145761	0.341865451308547
TBX19	0.258311811207421	0.0704953381627214	0.000248074459071391	53.245361553443	0.483568079569379	0.120146252469014	4.02482865367851	5.70168150506326e-05	0.000856615795368208	1.26847286811585	1.18374840404912
ENSG00000228697	0.541470161921383	0.244842027568703	0.0270006617732923	2.64478491641561	0.6467311186842	0.431071596245803	1.50028701569895	0.13354007137405	0.302439437223398	2.55636323255104	1.55063005477987
ATP1B1	-0.0726036814363678	0.161851820134219	0.653733808274948	11.8103882028594	-0.366553031739087	0.312628412908238	-1.17248790130498	0.24100122675582	0.440402933636216	-0.236631513738577	-0.727798710603583
NME7	-0.202875319105673	0.10902967217158	0.062781618933757	22.264501408736	-0.539023755328301	0.172330065635937	-3.12785672853534	0.00176085992721756	0.0131391199342649	-0.829146572858172	-1.11560923507296
BLZF1	0.0564736730448979	0.0962472840546836	0.557367580094058	30.4664069106077	0.0772192141958799	0.178397136581046	0.432850076384489	0.665123690791504	0.809424040295127	0.35045158193581	0.270049178356953
SLC19A2	-0.1777123758787	0.107522665157588	0.0983736286624157	29.2113628896125	-0.505861953229701	0.175607037638444	-2.88064738197575	0.00396859359597104	0.0246932921594965	-0.714697848174136	-1.04104298060047
ENSG00000213062	-0.673701184216605	0.275767581857341	0.0145655935996971	1.7305780941848	-1.17250831923968	0.466671794551329	-2.5124902188849	0.0119882428308199	0.0559560913849268	-2.97060591345084	-2.54003638340952
C1orf112	-0.00320718846478663	0.0721707901328249	0.96455457730709	49.8326377591657	-0.297946490838055	0.0994816075372089	-2.99499071450585	0.0027445319652402	0.0185132035118954	0.0790048586245933	-0.573532884756936
SELL	0.0783286853821087	0.170905975629731	0.6467265140484	13.6817112037824	0.242066853125338	0.240091895775004	1.00822583929357	0.313346055902946	0.520284872141472	0.449854830092666	0.640718750446404
METTL18	0.0691348336269171	0.195297829240114	0.723341177676839	3.74822953675577	-0.128389791429775	0.306136349815981	-0.419387607864766	0.674932879182053	0.815959146447045	0.408038393961782	-0.192274714347462
SCYL3	-0.133596238062217	0.0585117862993269	0.0224164493262242	37.7206963279596	-0.159401469505351	0.0924430925304877	-1.72431995881986	0.0846500981413666	0.223193606441927	-0.514044225680981	-0.262006289010587
KIFAP3	-0.0417858030001238	0.0990834611995661	0.673227004553732	23.0180091853363	-0.312403826068852	0.17016984183402	-1.83583543771266	0.0663819985942601	0.187413534180883	-0.0964624225205429	-0.606041049862328
GORAB	-0.164608751197308	0.0773892198430477	0.033418064173268	24.6506443916579	-0.311088309315323	0.116002098757146	-2.68174724982	0.00732387708036386	0.038581318086002	-0.655098574750666	-0.603083033385576
FMO4	0.154462167460973	0.0983984712153851	0.116470523102123	23.3015726561379	0.00644391341209278	0.160390413049289	0.0401764250716937	0.967952472518962	0.984587177861399	0.796133079464578	0.11090676887874
PRRC2C	0.0485718664445098	0.0256457421171645	0.0582310611356019	536.957822037296	0.0883667055103004	0.0427487951088375	2.06711569964301	0.0387232530927581	0.130316677093137	0.314511760430951	0.295114965542145
MYOCOS	-0.126293803997995	0.216571249980206	0.559791458027212	15.2800829335204	1.20527177349977	0.392885300912274	3.06774463361483	0.00215680843035148	0.0153603665014199	-0.480830532902644	2.80654143367225
VAMP4	-0.0461026768055909	0.0746799506311581	0.537012642305745	34.2099987478488	-0.0889490802598882	0.129821196470054	-0.685166079796578	0.493239125807603	0.683856472825294	-0.116096878522019	-0.103589965040851
METTL13	0.0968167141098783	0.0953704289556426	0.310027218402623	13.7319688571069	0.177379226669323	0.160381847120925	1.10598069453323	0.268734875456199	0.472809183084129	0.533944011979264	0.495264833279934
DNM3	0.219282609947074	0.113593236316929	0.0535548681814369	48.1548239998462	0.374679540875861	0.220102392020896	1.70229654223971	0.0886997926839898	0.230111568869265	1.09095618139952	0.938906146646557
PIGC	0.0204921913648536	0.174197873465198	0.906354940447625	12.214187592813	0.523493634218867	0.330995334281266	1.58157405860598	0.113746839972517	0.271472581391259	0.186796851510284	1.27352335231934
SUCO	-0.0295762595034051	0.0408431685724086	0.46897847585256	139.921029097282	-0.135095549871038	0.0615500184104067	-2.19489048679466	0.0281714544006697	0.103441637095843	-0.0409297024579773	-0.20735300499269
ENSG00000224228	-0.0663373889251592	0.291119287830882	0.819747207434464	4.79530707313343	-0.93213099499872	0.463673508483128	-2.01031755738669	0.0443975898002253	0.143173921507638	-0.208130508115507	-1.99953388974304
PRDX6-AS1	-0.000442470677736296	0.0705953220572283	0.99499912741216	72.2497371526494	-0.00944318640866188	0.103059497937001	-0.0916284922563314	0.926993213123298	0.96321027143972	0.0915796366219463	0.0751836943443117
PRDX6	0.139918690089376	0.104820387059271	0.181927954707921	32.6566123821659	0.750215032697276	0.167914152878139	4.46784871815858	7.9010147566949e-06	0.000173652288461706	0.729984917755645	1.78331969701237
KLHL20	-0.0113202369815589	0.0455969344328344	0.803927442125508	98.7165985493881	0.04757721349661	0.0711011641373763	0.669148164785106	0.503400968151759	0.691313261417911	0.042104244587958	0.203397403503355
CENPL	-0.0715155542560185	0.163898273242873	0.662589260062193	5.00135229580607	0.233921227638782	0.281513660074859	0.8309409482175	0.406006989685778	0.610724771700356	-0.231682380127231	0.622402834409567
DARS2	-0.035189651901391	0.075690522665008	0.64199239864721	19.845974380218	-0.107530172049754	0.127626102801198	-0.842540590754015	0.399485429168976	0.604356832850043	-0.0664611196417943	-0.145370638318505
GAS5	-0.00736671377396449	0.0690208567394417	0.915001828696507	81.4014666691915	-0.286915883101249	0.133293810083739	-2.152507178848	0.0313574304848164	0.111625890636735	0.0600860714766701	-0.54872991714247
ZBTB37	0.141078123990659	0.0582233646956579	0.0153908080643985	75.7778117350668	0.278939967585288	0.0968547694725977	2.87998174074645	0.0039769820280771	0.0247354395810447	0.735258376037549	0.723630108153648
RC3H1	0.0340144152084665	0.0254190369888711	0.180848430881921	295.068377139327	0.0568988577413731	0.0401080103616171	1.41864074603473	0.156003780313759	0.334147358868355	0.248300041333271	0.224357666603362
RABGAP1L	0.0194758304432073	0.027450456408617	0.478020316486338	816.291073658055	-0.0863557025075062	0.0471153043868908	-1.83285884769819	0.0668235650071288	0.188278497764246	0.182174132687137	-0.0977586032574223
RABGAP1L-AS1	-0.246599350741562	0.156704063006812	0.115565431948762	7.88623903191838	-0.929003125834744	0.217608896945385	-4.26914128454915	1.96226950913373e-05	0.000367033047746271	-1.02801677709596	-1.99250069271279
ENSG00000289425	0.35171699455443	0.145207555696615	0.0154282454519676	6.26173767575442	0.162319953354197	0.231453846828398	0.701305921584195	0.483112119030888	0.675376410059734	1.69330807187233	0.46140317513338
ENSG00000287697	-0.370526189587865	0.218625817867346	0.0901141022878532	2.29625454961234	-0.747168798733435	0.394689645713314	-1.89305396492754	0.0583506932852469	0.171568957857331	-1.59167375999135	-1.58363555727304
CACYBP	-0.166372605140907	0.143092216379248	0.244953269217735	68.2949253400286	0.533417291640897	0.267540499092057	1.99378147776183	0.0461759406082288	0.146726661310404	-0.663121119353376	1.29583727731138
MRPS14	-0.0154553028677899	0.0859025557864189	0.857217978058728	18.606939247162	-0.0910753882360553	0.144732460720038	-0.629267185695309	0.529174150331471	0.711163157445833	0.023296706340353	-0.108371093073832
KIAA0040	0.13149381742304	0.0877877644522668	0.134169519858201	25.6144366635903	0.427586888206035	0.134184701585813	3.18655467540454	0.00143978271514467	0.0111676108421778	0.691666032576347	1.05787141616829
COP1	0.0323544387056967	0.0189688234453385	0.0880706615767553	729.292314869487	0.0439540448698292	0.0301904371415427	1.45589295920951	0.145422212335003	0.319937221134556	0.240749962948806	0.195250496618801
COP1-DT	-0.480654335115296	0.155220216473219	0.00195756321439392	7.81661061482224	-0.902991942951143	0.260264969488639	-3.46951011012092	0.000521408443338014	0.00510706901757995	-2.09257008574078	-1.93401302439301
BRINP2	0.163525338060049	0.63000961523963	0.795203142533179	2.33247594307893	-0.129523763980697	0.830722599548381	-0.155916986068649	0.876098456108681	0.935388364171236	0.837355137921802	-0.194824518050694
ENSG00000227579	-0.0366861217993773	0.302886554394366	0.903594674484093	2.23517365453043	-0.0722284561914795	0.488154295288425	-0.147962348971657	0.882372482283394	0.938619821963704	-0.0732675202209204	-0.0659926624118596
SEC16B	0.0121204317536379	0.0808105192927732	0.880775805117838	21.609255692306	0.0297486070089614	0.143988776859174	0.206603651047447	0.836319408662872	0.913050237940826	0.148719540671785	0.163308737504591
RASAL2-AS1	-0.2625067726298	0.221764528632046	0.236524517791274	1.63656792586663	-0.679003738194586	0.388848220851394	-1.74619222047073	0.0807775561834325	0.215956611374171	-1.10036857361268	-1.43036242588049
RASAL2	0.0832487552639751	0.03446674761477	0.0157207265847408	1027.64963375276	0.0081115133324947	0.061615988881167	0.131646241175137	0.895264108623409	0.945585086467633	0.47223280544542	0.114656464979491
C1orf220	-0.31726684876536	0.150138029223904	0.034586408350624	3.54350109223107	-0.426203378754619	0.276701179394861	-1.5403019954115	0.12348675762588	0.286750589672707	-1.34943406729458	-0.861926009889295
RALGPS2	0.0969457115355518	0.064929666723633	0.135414131882158	198.286978452749	0.439372467968176	0.0930176118999515	4.72354061767097	2.31773641933596e-06	6.23268170039737e-05	0.534530731534392	1.08437198260423
ANGPTL1	-0.234479832392882	0.129487218194765	0.0701665812981783	17.130230015049	0.0181721492721962	0.199486420712189	0.0910946680346442	0.92741736932105	0.96346441425985	-0.97289351880778	0.137278394192033
FAM20B	0.0333902007537954	0.0791758239123226	0.673227815925972	34.6737120956177	-0.141130924017697	0.126336465887777	-1.11710362503778	0.263950020732558	0.466746360709132	0.245460924000213	-0.220923897283717
TOR3A	-0.0503373068768328	0.0728945914668699	0.489848837471016	23.0710315413024	-0.116792643970224	0.126853507467257	-0.920689118512312	0.357212758933009	0.564545780882572	-0.135357264987573	-0.166197848981319
ABL2	0.00966115980522895	0.0461092610150722	0.834036442503803	232.031601797529	-0.0652060730380941	0.0712308786525044	-0.915418625624401	0.359971904058812	0.566743021405647	0.137534023317641	-0.0502024225551188
SOAT1	-0.0358483232891263	0.030971288811178	0.247080578707524	323.850153495561	-0.140873837002715	0.0597066375246419	-2.35943343727193	0.0183028640455145	0.0765605223522283	-0.0694569575941436	-0.220345822071649
AXDND1	-0.166675691893638	0.354309507822265	0.638052128772786	3.21896566169248	-0.106575554057663	0.612797958059124	-0.17391630088849	0.861931241602355	0.927372151292772	-0.664499650155826	-0.143224123846504
TOR1AIP2	0.224839008683184	0.0504959074140117	8.48294186365005e-06	82.9566669178661	0.385867594933451	0.0756322310898909	5.10189358918736	3.36271817376234e-07	1.28783699259663e-05	1.11622837406187	0.964063141535729
ENSG00000272906	0.322394155665913	0.168944985670138	0.0563551753894861	3.00304802891576	0.275053422912415	0.312235550288429	0.880916419217265	0.378363059851768	0.5836414977212	1.55993887556508	0.714890984802195
TOR1AIP1	-0.0428250010187173	0.0545516965449416	0.432432941338131	54.1097021441584	-0.193304605074269	0.0882907153681812	-2.18941033910722	0.0285670288548004	0.104469009152532	-0.101189011411572	-0.338239475214722
CEP350	0.0340840839797891	0.0254467316211172	0.180431134492453	452.746839898291	0.155390029825521	0.0412990774539583	3.76255450254924	0.000168186640323228	0.00206427139982655	0.248616916110448	0.445820836158625
QSOX1	0.00731041412868691	0.0551445691597777	0.894534913877897	58.3945467269584	0.0818507329712899	0.0884334055073426	0.925563507384027	0.354672865453088	0.561943671359725	0.126842116480274	0.280463419614847
LHX4	-0.134455039928831	0.180672987051713	0.45676150451081	4.43202513496897	-0.155210566491796	0.314013394313269	-0.494280082641803	0.621108389425598	0.781307227591619	-0.517950317965324	-0.252582798102308
ACBD6	-0.0612026812290962	0.0382689912690167	0.109759278509406	248.42315154976	-0.0120629409047771	0.0572956019033113	-0.210538688905543	0.833247258895652	0.91168593379205	-0.184776294654111	0.0692930229075799
XPR1	-0.0281383434891851	0.0329141883502811	0.392606445542327	347.163784298459	-0.062830857328489	0.0513352067473255	-1.2239330726327	0.220977476102241	0.417735309754515	-0.0343896227643653	-0.0448616109037234
KIAA1614	-0.232240458622314	0.343396030857675	0.498847007849735	1.47564845655233	-0.295498008870421	0.589119533757317	-0.501592617351829	0.615954113605031	0.777608170250155	-0.96270816529724	-0.568027329632788
ENSG00000243155	0.156809549875733	0.0860454115458796	0.0683936240647603	31.319508754265	0.542124054901623	0.134930828373659	4.01779238618723	5.87459200213411e-05	0.000875417070823856	0.806809689163675	1.3154149445021
KIAA1614-AS1	0.56622488733218	0.254339314727385	0.0259969173054733	2.59346029960064	0.758540881712466	0.376493455295479	2.01475183975549	0.0439306575088914	0.142150172510148	2.66895525835715	1.80204085620994
MR1	0.110734814460628	0.0444830562970482	0.0127969477754845	85.0037441828211	0.133685613723019	0.0722705553974121	1.84979363985635	0.0643432979047461	0.183279096430421	0.597247768650315	0.397017185215172
IER5	-0.0467714819094399	0.116263358981754	0.687471276425388	89.0242181784947	0.0881722677247936	0.217890154004432	0.40466384599921	0.685724620947695	0.822548430116746	-0.119138807699669	0.294677760792232
GLUL	-0.212855002738046	0.0890406359677011	0.0168237189181926	370.506151222442	-0.728996324497892	0.192349164279323	-3.78996356562936	0.000150669382943894	0.00188262991624594	-0.87453721155146	-1.54277368450107
RNASEL	0.0475494024368585	0.0724904810520498	0.511862762992365	20.9542461041931	0.0413177291938289	0.123573012298654	0.334358841184282	0.738108793852205	0.856114513689085	0.309861282915046	0.189322586399026
RGS16	-0.150884476805674	0.115597155212039	0.19180393502494	112.300354137043	-0.424415390375163	0.183908538294232	-2.30775250736944	0.0210129058123071	0.0845431285178931	-0.592676397536808	-0.857905613286602
NPL	0.0332601856168129	0.0492595125723662	0.499546608116702	385.376193661459	-0.44831841810818	0.0956056649893426	-4.68924533036986	2.74214472080336e-06	7.24257154792874e-05	0.244869575584288	-0.911652971265027
DHX9-AS1	-0.622907004994261	0.161415698852509	0.000113840905583554	6.39388798412708	-1.40874304588432	0.233667799058907	-6.02882832618792	1.6515260281583e-09	1.4166123696844e-07	-2.73957852603703	-3.07122400372787
DHX9	-0.0215812884045791	0.0336304400500242	0.521055726746053	180.564106525231	-0.057849104781558	0.0576623062537052	-1.00323952578364	0.315745306424921	0.52290836206739	-0.00456614045758566	-0.0336598484956089
SMG7	-0.080283798115138	0.0401571138784096	0.0455821508164609	165.311212415364	-0.134927419885468	0.0686049644218156	-1.96672968235755	0.0492143830094236	0.153017075973485	-0.271563022003781	-0.206974954871917
NCF2	-0.0476975618444843	0.0739013598388438	0.518653764574477	58.6202437482836	-0.396854777980241	0.117123167261431	-3.38835421940409	0.000703133949245608	0.00649079031793061	-0.123350901116774	-0.795933961952728
ARPC5	-0.0186765803693738	0.041634733524521	0.653733423123643	111.179702624451	-0.0262155744788531	0.0704770231902137	-0.371973350918904	0.709912690861262	0.838097450007989	0.00864535579744581	0.0374699973252336
RGL1	-0.274066754661909	0.12406638319649	0.0271723344542177	117.01122351741	-0.542201752354017	0.199874352288562	-2.71271299266667	0.00667348786941912	0.035933624137656	-1.15294689042607	-1.12275514753658
ENSG00000289581	0.00897903486019523	0.253274189218021	0.971719452014337	2.93169608019037	-0.295295803326576	0.372848313802423	-0.791999835844924	0.428360771949343	0.629212644116596	0.1344315114481	-0.567572658623254
TSEN15	0.0983478589409393	0.0940513796959764	0.295707757595421	36.1131924222099	0.468831500379149	0.150809895863991	3.10875819980652	0.0018787540653691	0.0139104076981098	0.540908124708081	1.15061234254422
ENSG00000286655	0.0264334252498891	0.226476306251241	0.907085052372052	1.87811003259711	-0.241662948263401	0.419680166180003	-0.575826469149248	0.564732480568092	0.738855000799793	0.213819391562872	-0.446976042467232
EDEM3	0.0934338415124915	0.0409079560623571	0.0223714305720911	164.065818826893	0.143994048144229	0.0623715593399755	2.30864916105986	0.0209630575838169	0.0843976554865944	0.518557677755671	0.420196303828192
NIBAN1	0.0849275667697249	0.0870679047715083	0.329353156548374	255.227377566217	0.303375774312035	0.152355262176783	1.99123922585632	0.0464545933184866	0.147337042452567	0.479868551156279	0.778575450907024
RNF2	0.0596437200095773	0.0402729005600259	0.138609522731771	79.8384003605407	0.100093285336605	0.0644267803135602	1.55359750789126	0.120280454140628	0.282046971875977	0.36486992040375	0.321482867166438
TRMT1L	0.122708214411744	0.0574921360948865	0.0328143208590468	47.9554867593315	0.128745092216814	0.0909288973306411	1.41588753406591	0.156808435336462	0.335355077609837	0.651706435992068	0.385908133217238
SWT1	-0.0546587929224524	0.0736022165325375	0.457709185570033	41.683848700597	0.0119238374057522	0.117580840498524	0.101409696981218	0.919225239081361	0.958584849386479	-0.155012698861098	0.123228698965234
IVNS1ABP	0.0169181284254408	0.0465261028820746	0.71613686356095	147.224735685614	-0.0302656945884494	0.0791141650008178	-0.382557214477794	0.702048099072158	0.833559214327443	0.170540925418228	0.0283630650228707
PRG4	0.221738550393139	0.242041988145154	0.359606029888888	1.99746115669234	0.309355756148712	0.373735294511206	0.827740276853719	0.407817603980917	0.612006061459999	1.10212654606699	0.792021790344449
TPR	-0.0643244744439475	0.0393945945457014	0.102505831003417	172.623360306757	-0.0225546835704897	0.069278249830025	-0.32556659017553	0.744752293277604	0.860221859337261	-0.198975160380757	0.0457017249695094
ODR4	-0.00465471761587537	0.0448500669524309	0.91734079470432	93.5380931642948	-0.0349799376107187	0.0732481304246722	-0.477553999097517	0.632967678486438	0.789495077566052	0.0724210554585357	0.0177628134503382
PDC-AS1	-0.213200391261466	0.0980368399828143	0.0296528532211429	41.7559757279849	-0.327388071176758	0.193423077005087	-1.69260088426858	0.0905314626540772	0.233437380305977	-0.876108143682464	-0.639734002690169
PDC	-0.830949732795516	0.261284629750186	0.00147149427126855	1.96303365469894	-1.25706144210561	0.449204836268714	-2.7984147556097	0.00513541227952328	0.0297089806306711	-3.68582017439551	-2.73015903287587
PTGS2	-0.585270030963298	0.243187895955445	0.016099250025957	7.8917922664811	-1.46640935577821	0.363494131470745	-4.03420366057885	5.47877844054295e-05	0.000832265139725396	-2.56839411251451	-3.20089007933052
PACERR	-0.409139567641814	0.211877033850628	0.0534801252265317	2.20176872213466	-0.636573701434735	0.337405010947289	-1.88667530350989	0.0592040113743485	0.17323143178754	-1.76729915620016	-1.33495600288499
PLA2G4A	0.033692187166446	0.0353145222940257	0.340053070995741	470.655141684576	-0.00483892737171785	0.0600206502865945	-0.0806210420682266	0.935743331525197	0.967903585120492	0.246834450121065	0.0855366404835242
LINC01036	0.182465294158693	0.15748548660891	0.246612512061374	46.864707198939	0.40649948207445	0.309863661410014	1.31186561284631	0.189565481807468	0.379661584835099	0.923499823045038	1.01045514828582
RGS18	-0.00807371670770407	0.0626638701810826	0.897482944723255	87.6211498562981	0.17029318423834	0.0994715642733009	1.71197854866799	0.0869006217252634	0.227056221082946	0.0568704069423389	0.479331451808671
ENSG00000285280	-0.179563715222608	0.0823841229539368	0.0292877724586771	70.0125779804342	-0.562075636002489	0.142344063575228	-3.94871146632284	7.85729883369215e-05	0.00111243956407884	-0.723118303005529	-1.16744273903364
ENSG00000236069	-0.124521438549027	0.165387558764162	0.451505845579635	4.98380947414759	-0.0138621855465536	0.279301551154344	-0.0496316095963723	0.960415956848975	0.979801496204312	-0.472769275382853	0.0652473159397238
RGS1	-0.162615287061595	0.0725595375483813	0.0250177173225448	972.309984279416	-0.631455819281433	0.200882228661505	-3.14341305096462	0.0016699001824403	0.0126140043859975	-0.646031693107378	-1.32344814508315
ENSG00000289995	0.252551321295616	0.250205253910427	0.312794070171535	6.23506766924675	0.461283788180512	0.45561095755478	1.01245104080942	0.311322444503192	0.517863401213079	1.24227240666687	1.13364086955806
RGS13	0.306296162820985	0.245883497449138	0.212875912809295	6.03514680507173	0.658211950305863	0.44692858379638	1.47274525320077	0.140819739397546	0.313003132302817	1.48672030433293	1.57644537717131
RGS2	-0.381114528136865	0.143085164475333	0.00773208585685151	120.707309733779	-0.625275026343239	0.271180056991007	-2.30575593677958	0.0211242736000554	0.084846027078985	-1.63983274650278	-1.30955027012145
UCHL5	0.100563495250787	0.0509395793063442	0.048362179509901	67.7880834704187	0.152183461875954	0.0822363743132867	1.85056142305348	0.0642326738392493	0.183060647122801	0.550985513022255	0.438610680299188
RO60	0.0124349774792109	0.0660589125611478	0.850687950502676	53.3703056702378	0.136067237442194	0.104085029555516	1.30727000821593	0.191121026366235	0.381619265237795	0.150150190370507	0.402372405651434
GLRX2	-0.00700659602292435	0.0948880943991732	0.941137202612809	13.0654848640015	0.0403321773913212	0.171970172077019	0.234530075211287	0.814573487523971	0.899974043361237	0.0617239966180521	0.187106515442354
CDC73	-0.0443979706378893	0.0241760252414462	0.0662916862274787	253.790259539415	-0.0955439085894635	0.0445097396384797	-2.14658430638996	0.0318263904076135	0.112727971018319	-0.108343356007001	-0.118418822832215
ENSG00000227240	0.417739858349822	0.322418621192997	0.195098049116811	2.2780721672819	1.18949929122806	0.494236771805889	2.40673976337648	0.016095634746149	0.0699486606173779	1.99360015190495	2.77107608341057
ZBTB41	0.162114070890931	0.0868870573583518	0.0620690313495032	26.0026657279112	0.277021901514852	0.141500787854572	1.95774105370751	0.0502604053445921	0.155354953485433	0.830936265286865	0.71931722424348
ENSG00000290127	-0.797251920201673	0.225540175776281	0.000407998278951644	2.22052647282062	-0.853831724566859	0.377675827375369	-2.26075290679973	0.0237745622691434	0.0919471142138368	-3.53255226605826	-1.82347339379433
DENND1B	0.104488001197136	0.0555582337372222	0.0600136436559836	157.722884003765	0.0811537047005217	0.101696737529805	0.797997130210173	0.424872155480755	0.62666289764799	0.568835360574788	0.278896110719567
NEK7	-0.0159029268910834	0.0277732774755047	0.566916822633224	366.635990729572	-0.0522548555989067	0.0458682735101821	-1.13923746415498	0.254604123528262	0.456613482206868	0.02126077603833	-0.0210808515250641
PTPRC	0.0148223985674807	0.0227028500370101	0.513829047642313	1515.10650602634	-0.0165123482867662	0.0408226004186919	-0.404490358708397	0.685852166257864	0.822548430116746	0.161008908143369	0.0592882697849749
ENSG00000261573	0.0530168793217133	0.0918520547460336	0.56380528861854	35.016448218957	-0.101506591502007	0.13646944164886	-0.743804549030009	0.456994727692	0.653782427485408	0.334729031932591	-0.131826264625442
MIR181A1HG	0.0374073588491584	0.0742269525659048	0.614290017736331	325.516682689252	0.438112434278713	0.160379610931837	2.7317215182977	0.00630043705719159	0.0343474716295794	0.263732181727156	1.08153872304695
LINC00862	0.279692864719076	0.148731742287765	0.0600373817405576	23.6704213751191	1.44438503755387	0.26243712738933	5.50373741673791	3.71823226746805e-08	1.91783165337855e-06	1.36572040727443	3.3442016139662
ZNF281	0.461394963708079	0.23077320283479	0.0455711721756079	5.30463824770527	1.59283067967935	0.418187615193884	3.80889012923271	0.000139591964272036	0.0017731420403676	2.19215685845286	3.67799033549433
DDX59	-0.130609648674903	0.0777699712526115	0.0930672042097531	34.2639157946817	-0.442340882740228	0.129859688998323	-3.40629864550146	0.00065850104029587	0.00615096185139782	-0.500460308114193	-0.89821213285583
DDX59-AS1	-0.214431558039483	0.277799507857652	0.440177670289368	2.48738753169582	-0.0728622884361896	0.46214278225685	-0.157661855239566	0.874723259592784	0.934701842473623	-0.881707864921208	-0.0674178713408375
CAMSAP2	0.0851474589136889	0.0350133832422223	0.0150217340498635	207.552836450648	0.223389689780036	0.0622241415995962	3.59008069918454	0.000330575601283318	0.00358177734103971	0.480868687555972	0.598722054648957
KIF21B	-0.142076813685169	0.0721401964062622	0.0489009556086324	46.5524538146682	-0.273161313676937	0.119203932767508	-2.29154615401576	0.0219318456737732	0.0871075820265832	-0.552616464861372	-0.517801962117489
ENSG00000229191	0.155661946511857	0.190119365781221	0.412923913196783	3.21278914467985	-0.193446139643781	0.296729470876066	-0.651927626442527	0.514447861988649	0.699387214532519	0.801590039766786	-0.338557723984663
CSRP1-AS1	0.173615385097074	0.266936054458101	0.51543345328249	2.85695675395981	-0.298376195666947	0.435446524451767	-0.685218916473398	0.493205788742176	0.683856472825294	0.883247742970943	-0.574499101234675
NAV1	0.0724287259419326	0.159477662417372	0.649712087736792	20.8790594780151	0.334658951229336	0.300316884332304	1.11435276765536	0.265127877701153	0.468322807366175	0.42302001877807	0.848917506618823
IPO9-AS1	-0.207750390664221	0.150367418567175	0.167088904513767	19.2521054034281	-0.49436171310742	0.281347794829087	-1.75711955875728	0.0788974326034812	0.212899378201995	-0.851319882140256	-1.01518401705853
IPO9	-0.0114914626037481	0.0455434422214617	0.80079472717519	110.357107310114	0.0757803913100911	0.0734616923159302	1.03156337570048	0.30227670485252	0.508575161080259	0.0413254583420081	0.266813900819153
TIMM17A	-0.121602468351269	0.105048083410984	0.247031946000488	14.4207126776334	-0.361307676283084	0.167998143438078	-2.15066469717421	0.0315026747356868	0.111995700690644	-0.459492910471535	-0.716004221613869
RNPEP	-0.11574028820507	0.0536490407150968	0.0309776344471782	54.9001050657657	-0.211975843860548	0.0891143998214908	-2.37869350279154	0.01737411537836	0.0738791144875735	-0.432829930884896	-0.380222849294175
ELF3-AS1	-0.337450177276579	0.102288993108566	0.000970340035025791	8.34617220844135	-0.308145687183782	0.195104956387716	-1.57938420883285	0.114247957181759	0.272144993946099	-1.44123398859758	-0.596466375158605
ARL8A	0.225522779937084	0.195373702716861	0.248371081978878	9.16415077545375	0.435845944732648	0.329967874363505	1.32087387468667	0.186543422126347	0.375760510657924	1.11933837384523	1.07644238854292
PTPN7	0.0174685403018801	0.0875651696390599	0.841877994631653	35.907643183753	-0.0250942737609118	0.14949621992673	-0.167858918260347	0.866694269947222	0.930402002368891	0.173044366162071	0.0399913076697557
UBE2T	0.0276040516747182	0.178255737629547	0.876934483039945	3.57305592555483	0.08378123811092	0.307054059310562	0.272855008981274	0.784964672225019	0.883475371344884	0.219143756848548	0.284804273500715
PPP1R12B	0.221906614673236	0.0562601889656253	8.00360788944632e-05	127.709760851855	0.456711673049514	0.094938617995976	4.81059955042607	1.50478232370872e-06	4.39081150797979e-05	1.10289095356688	1.1233602008742
KDM5B	-0.0268586786069645	0.0647269298300789	0.678175802153923	61.4249733267164	0.0100396168294474	0.0988874782257732	0.101525663406297	0.919133186356246	0.958577355449587	-0.0285693173862527	0.118991918631123
RABIF	0.122995130524308	0.104562089298967	0.239479810804227	11.4122475411094	0.40202242198698	0.184741900423692	2.17613016356859	0.0295455290303614	0.106898871489248	0.653011417801152	1.00038821643518
KLHL12	0.00159927202856827	0.0610277620216004	0.979093311255347	40.7702518549737	-0.00891529894281683	0.0942242003703213	-0.0946179315693611	0.924618306403088	0.961802092876804	0.100866103898914	0.0763706802322922
ADIPOR1	-0.0512556548025127	0.0650956633730688	0.431053774871117	39.7453894893829	-0.17457996710618	0.114615677324114	-1.5231770311185	0.12771442092046	0.293045591009916	-0.139534190872683	-0.296136029947112
CYB5R1	-0.0269084230063001	0.0821214585431885	0.743164092136484	17.4347592652183	-0.0892327669213747	0.142815316452469	-0.624812304015535	0.53209425431472	0.712967376899475	-0.0287955700552183	-0.10422785111616
TMEM183A	-0.0489057146720321	0.0995668358029185	0.623295760336083	15.0509642190588	-0.098852247967289	0.168724441563791	-0.585879834901782	0.55795626924394	0.734246437806521	-0.128845947903989	-0.125857817709358
PPFIA4	-0.311077451789826	0.290335618675032	0.283971238341848	4.52213236954779	-1.08062951860941	0.51647305734021	-2.09232505597591	0.0364094478107847	0.124525341657046	-1.32128280597258	-2.33344151838819
ADORA1	0.588991691522396	0.528123075513544	0.26474133271447	2.75134078588787	1.18811910111894	0.714657744555691	1.66250084067529	0.0964123949351033	0.242787927539864	2.77250561338511	2.76797264510554
MYBPH	0.34659220193772	0.244396229613656	0.156144958947021	5.89183610021112	1.10714094701688	0.402260974162583	2.75229519672321	0.00591791493678542	0.0328465720712376	1.6699989552097	2.58588852230866
CHI3L1	0.175477933868194	0.130867551342569	0.179958792321323	118.87678678259	1.00934338212939	0.30944148430066	3.26182310174254	0.0011069819972653	0.00911712753554148	0.89171918168913	2.36598496916316
CHIT1	-0.110107087997497	0.169845985664957	0.516806409037484	7.64630041265739	-0.33721505773314	0.275591264427727	-1.22360575700169	0.221100986802868	0.417735309754515	-0.40720842175414	-0.661830557578296
LINC01353	-0.2667548524876	0.281833115036768	0.343893967573279	1.49172774794548	-0.576014473185719	0.437069472049529	-1.31790140932205	0.187536653877536	0.377365551922276	-1.11969013380123	-1.19878503090804
ENSG00000288925	-0.117888444833673	0.148241694425691	0.426471084172073	3.69160341801268	-0.255119710094925	0.321591034246809	-0.793304796859261	0.427600262741753	0.628638044620049	-0.442600401069861	-0.477234359675736
BTG2	0.0486851739514918	0.0718066149310967	0.497769141125231	192.007458275483	-0.675905691084716	0.139241540356193	-4.85419573322505	1.20876302762045e-06	3.62666550366733e-05	0.315027117460304	-1.42339628548572
ATP2B4	0.0132347996680159	0.102910221907879	0.897669974602401	94.2225791286833	0.161728604880941	0.168099630784546	0.962099703170852	0.335999523212211	0.543984009309645	0.15378802512843	0.460073493453007
ZBED6	0.306582953404436	0.201917632429951	0.128924546812267	3.15512075767163	-0.0899877118940316	0.312045671647356	-0.288379939445938	0.773055921784497	0.876882294437325	1.48802471519741	-0.105925389108109
ZC3H11A	-0.246685636965489	0.222702263268679	0.267994619713176	2.57489105248143	-0.125390226398653	0.360417125935931	-0.347903075007993	0.727912975847597	0.849398147243247	-1.02840923310546	-0.185530016675351
SNRPE	-0.0808699694626719	0.120200502158881	0.501079452170795	8.71976688100098	-0.241315034950968	0.198984029070852	-1.21273569581327	0.225230887658463	0.422016581803835	-0.274229107706333	-0.446193739005191
PPP1R15B-AS1	0.26310749623439	0.152098146103152	0.0836564696236553	6.26268042582688	0.277337467465258	0.23308107304459	1.18987553919576	0.234095313867543	0.432217200570917	1.29028510328931	0.720026792767256
PPP1R15B	0.183190411082156	0.0753404940902007	0.0150364484859487	41.0857290513395	0.45003580948766	0.109576381349909	4.10705120887837	4.00742407663957e-05	0.000652388197981313	0.926797875518017	1.10834913061642
ENSG00000288934	-0.506449617795929	0.185017914251344	0.00619456912308401	1.83288346003512	-0.370207689732849	0.35450964565545	-1.04428100693389	0.296355397581627	0.501809255615446	-2.2098948827263	-0.736016423174284
PIK3C2B	-0.177329152025109	0.114799730120262	0.122423042107838	23.6190424361318	-0.402534955063949	0.233539033876217	-1.72363030018059	0.0847746049388096	0.223368106821057	-0.712954829445506	-0.808706172842029
MDM4	-0.0499980866599923	0.0363111340515028	0.168532214713107	239.096611529112	-0.228922950218664	0.0594245473944498	-3.85232972325584	0.00011699933306677	0.00153189126773491	-0.133814388192349	-0.418329410617782
ENSG00000240710	-0.125821366601477	0.156370462383284	0.42102952807368	6.09827114420738	-0.389966793501378	0.237501687193492	-1.64195378192692	0.100599582722114	0.249579193058868	-0.478681743826705	-0.780445925388058
RBBP5	0.0244130657514203	0.0803480831384202	0.761248803095165	28.9933279311046	0.220256977177385	0.135494270668493	1.62558148097846	0.104038717403132	0.255377384922544	0.204630181623585	0.591677966863139
DSTYK	-0.0103052914655925	0.0714955954410117	0.885390843078745	35.1987655557434	0.0632004452089144	0.13198243998419	0.47885495385966	0.63204181894632	0.789077377035875	0.0467205257152635	0.238527155139848
NUAK2	0.101659533910343	0.091864727247651	0.268457364570902	26.6492802743799	0.11273606189972	0.155931186217006	0.722985982693848	0.469688496076367	0.664741137416285	0.555970630449065	0.349910890819708
CDK18	0.880479223348899	0.353952381262095	0.0128621286316959	4.62085211804853	0.725363870884859	0.525624991470515	1.38000263049811	0.167585834910143	0.350286178876856	4.09827962868713	1.72744040401942
ELK4	0.0634574946929307	0.040038950788381	0.112990409649555	107.908345722455	0.0486921998405703	0.0656257027244209	0.741968433390212	0.458106461393243	0.654395084118154	0.382216128468719	0.205904515608116
NUCKS1	-0.121214477152233	0.0561051845332678	0.030735050476588	88.5766884100641	-0.307251257428165	0.087693731927978	-3.50368550491736	0.000458866929560707	0.00460943114356752	-0.457728208404779	-0.594455197461845
RAB29	-0.0922306945679791	0.0478317967430262	0.0538265524879779	54.2957466812048	-0.144584612135714	0.0760153710334648	-1.90204441772786	0.0571653479508124	0.169220476378453	-0.325901143368464	-0.228689717316988
SLC41A1	-0.250140700093574	0.141172180172746	0.07641384688651	6.73829015234444	0.0300027196394353	0.253472363883293	0.11836682776687	0.905777008573365	0.951838964985533	-1.04412391183543	0.163880124638868
ENSG00000286619	0.344379265414989	0.187960571798306	0.066923288273238	36.8432910969228	0.354636716363215	0.562591538158679	0.630362691774418	0.528457314465355	0.710972689157265	1.65993384634907	0.893838681720683
PM20D1	-0.378456923635364	0.321393487770312	0.238976025672163	2.65375218636651	-0.513859809269323	0.546330976676312	-0.940565025976501	0.346927811758688	0.554816489020915	-1.62774515233036	-1.05902662838027
RAB7B	-0.025411256537981	0.250443262399141	0.919181242090954	7.2365155440644	-0.433320313465393	0.393137203478401	-1.10221141533149	0.27036977035101	0.474378022220493	-0.0219860012622027	-0.877928854461184
RHEX	0.471254059591866	0.288465600679301	0.10233073777936	7.09522346356514	0.517415358222668	0.454853369576403	1.13754320145969	0.25531127532267	0.457386671344636	2.23699902736208	1.25985599270665
FAM72A	-0.339291857797044	0.0984664012339032	0.000569450063521605	9.55431794917073	-0.668296638702387	0.162311914183186	-4.11736034329646	3.83236618438317e-05	0.000630590951434649	-1.44961051216008	-1.40628688550353
IKBKE	0.127887739909064	0.0863163288102657	0.138442233750808	64.3425197386763	0.384751104584759	0.131011694747936	2.93676915885266	0.00331650875351267	0.0214932402645718	0.675264494454851	0.961552647588232
IKBKE-AS1	0.0534693619365026	0.146828079414621	0.715736253559161	10.0797163895796	0.0179658114694835	0.228072659098016	0.0787723155442432	0.937213724598996	0.968639660446095	0.336787060587554	0.136814431556389
ENSG00000261000	0.356351123252209	0.275270852386951	0.195476461642904	1.76367436225567	0.446803602459274	0.415882033075964	1.07435177988961	0.282665045737174	0.48817878643154	1.71438549968745	1.10108132378644
RASSF5	0.103715141369743	0.0749847658341336	0.166619030477876	94.5273254050487	0.0672226575708838	0.127183020614954	0.528550566308691	0.597117260285346	0.764180393509708	0.565320158843147	0.247571335236974
EIF2D	0.0290468078084399	0.0926204324238299	0.753816328653307	22.5936981388817	0.0291834878137007	0.16012577590075	0.182253529449184	0.855383765950145	0.923410369458979	0.225705850878849	0.162038033892169
MAPKAPK2	0.0883328011161056	0.053084940616497	0.0961144625170696	86.3685961140587	0.157372513331355	0.0884229112343125	1.77977077586071	0.0751134821539605	0.205732779030309	0.495356593420579	0.450278566445539
IL10	-0.203456650911276	0.180125944891439	0.258676679894688	7.6586024936744	-0.188297432667399	0.296803999254683	-0.63441676372367	0.525808872185822	0.709242415515947	-0.831790646851004	-0.326980554762565
IL19	-0.0834798717918038	0.206318829284381	0.68575989421204	3.17230047130837	-0.0408063313826697	0.348015542054946	-0.117254336233716	0.906658509747006	0.952039400440297	-0.286099737879629	0.00466182577287532
PFKFB2	-0.0809795911966047	0.0673987470668398	0.229557326065298	44.7252751387071	-0.216473449743187	0.095324337784552	-2.27091480281196	0.0231521359710108	0.0903841923903961	-0.274727700718013	-0.39033597956872
YOD1	0.244736446553672	0.149330506196453	0.101235929057626	10.8851712452671	0.485586600736386	0.258473661098	1.87866956607341	0.060289625843929	0.175251760588833	1.20672797771381	1.18828716712809
LINC02942	-0.297167452717074	0.266208239629374	0.264295035882863	2.89755937088207	-0.989975923978099	0.395039858174335	-2.50601528806041	0.0122100340337478	0.0567148306133967	-1.25801589637966	-2.12960160082203
CD55	-0.161053282771452	0.0956599819763943	0.0922587215391393	125.089555116693	0.290160528513611	0.150563655050296	1.92716182678138	0.0539594656147313	0.162842105293497	-0.638927222165909	0.748860196645755
CR1	-0.248637574429303	0.196278013687261	0.205240320918248	25.5792398873192	-0.716548992012246	0.272707993085848	-2.62753204958931	0.00860067394615844	0.0435837658555082	-1.03728723880541	-1.51478512830413
CR1L	0.0192389163906091	0.291089241921148	0.947303906595444	2.60607717046573	0.407189764823904	0.495598694179872	0.821611859768376	0.411297837275662	0.615402825636135	0.181096575465987	1.0120072894813
CD46	-0.0821199374677729	0.0540844742826569	0.128922574422725	99.348539954216	-0.176814070147522	0.0889651825779446	-1.98745245076758	0.0468722801805643	0.148140387886541	-0.279914342648417	-0.301159541498236
MIR29B2CHG	0.0626917659289477	0.0315549773238325	0.0469504075602092	449.0839039611	0.104775891823928	0.0521348495946437	2.00970929500278	0.0444619656171397	0.143286001580296	0.37873336098396	0.332011982137032
ENSG00000289071	-0.280650034380066	0.193236563107338	0.146400123492959	2.0603756826039	-0.917071249381452	0.334306609132019	-2.74320406576018	0.00608428619453629	0.0334909019813516	-1.18288965034828	-1.96567116959745
PLXNA2	-0.423435050817267	0.183062997597931	0.02071953465114	11.094497798101	-1.09582656161019	0.345041200599854	-3.17592959827724	0.00149357193288913	0.0114975017286073	-1.83231936482261	-2.36761295974282
G0S2	0.0158014034575347	0.447702715096367	0.97184498024334	9.75171306485223	1.08755932839214	0.731805334147911	1.48613200484314	0.137244208280373	0.308205572540851	0.165461720364716	2.54185810583689
TRAF3IP3	0.0987226847772973	0.0473000162033252	0.0368737064559846	172.571789263761	0.205022878300291	0.0709762891449721	2.88861084131242	0.00386947627480716	0.0242060950080644	0.542612946698214	0.557423203200086
C1orf74	-0.271925804016174	0.195202143933949	0.163605511872749	2.00779683082541	-0.255418482501329	0.33447268660747	-0.763645262314296	0.445078668532647	0.644357590201748	-1.14320919524449	-0.47790616693214
UTP25	-0.0135516058014288	0.0667874506962794	0.839208137845315	19.5294903476093	0.0615507330276661	0.146148874537584	0.421150920405052	0.673644880533102	0.815251657106864	0.0319553000296723	0.234817680668359
HHAT	-0.0865870973685416	0.11092821112777	0.435056165430319	23.8742000465735	-0.442184434331704	0.174847259883875	-2.52897548766495	0.0114396016319226	0.0540040854851841	-0.300232345554159	-0.897860349445294
RCOR3	-0.0388750004742516	0.0410647127182547	0.343803624406381	140.938914706888	-0.142293792956808	0.0701875878484401	-2.02733556343425	0.0426281068536822	0.139266361461198	-0.0832232066669683	-0.2235386762084
TRAF5	-0.110453553106298	0.0766363857202537	0.149509047643231	31.0348334194825	-0.231552969291792	0.117007545477966	-1.97895758214495	0.0478207822456493	0.15008534382731	-0.408784250523139	-0.424243162557175
LINC00467	-0.582484988203604	0.137698905427833	2.33550891486231e-05	13.6027236410134	-0.966316093774063	0.222870222789581	-4.33577927853733	1.45244633183459e-05	0.000287468027873051	-2.55572689035522	-2.07640108673283
SLC30A1	0.169949538557292	0.0759340779830013	0.025213265141916	34.7673906796716	0.442919250279955	0.130721449485087	3.38826758748941	0.000703356089024402	0.00649079031793061	0.866574357128078	1.09234713038517
ENSG00000288738	-0.385792224201869	0.154617373648118	0.0125906913850435	2.90902171655044	-0.325450521511288	0.293537198079382	-1.10871986119891	0.267551051148527	0.471267627060398	-1.66110833196472	-0.635377308775316
LPGAT1	0.0124505728148985	0.0724241739097091	0.86350684017277	72.8804494813474	-0.0745843621998621	0.125769680123855	-0.593023391062242	0.553165498181235	0.730386335686807	0.150221122703993	-0.0712900550689897
INTS7	0.205558811828761	0.0768478620272326	0.00747559951479242	48.1933837984676	0.30759966080017	0.112901621810589	2.72449284489657	0.00644003257607714	0.0349097165721606	1.0285361704217	0.788073107089902
DTL	0.631936618140953	0.384195925002917	0.100005069726675	5.12893686823378	0.812545564917207	0.573872609215587	1.41589884561289	0.156805122992959	0.335355077609837	2.96783221086656	1.92347354972212
LINC02608	0.06416080202204	0.281928020169937	0.819973808810685	2.6766692495642	0.907230009369121	0.476432305595731	1.90421597929788	0.0568820614682356	0.168544738806944	0.385414984268354	2.13637706921709
PPP2R5A	0.024679601257951	0.0536222397085999	0.645337248343601	79.6438254105601	0.0589595630031354	0.0930902691999914	0.633359034298945	0.526499210316968	0.709923545713021	0.205842466233151	0.228991283090321
ENSG00000234915	-0.0797272958832214	0.0887680329166194	0.369103861457897	30.7857735978626	-0.332435251306608	0.117210105795337	-2.83623369376597	0.00456490303090406	0.0273590569367838	-0.269031880469495	-0.6510828828509
PACC1	0.0483368001785526	0.0729080414851861	0.50734137063215	44.2628763984894	0.0508068241563674	0.122510020309123	0.414715661855002	0.678350065684288	0.818046497379958	0.313442607505859	0.210659372246383
ENSG00000260805	-0.0462015930057551	0.153760029470678	0.763812144138705	3.61947036629426	-0.390271087044748	0.261733618377362	-1.49110033882641	0.135935153397002	0.306188886176838	-0.116546779507657	-0.781130147244329
ATF3	-0.338067903623923	0.193335696997438	0.0803591986991953	30.8454914093228	-1.16178059153268	0.345737422111156	-3.36029748946054	0.000778585865884378	0.00698720379583057	-1.44404359604372	-2.51591445928328
LINC02773	0.167445598730908	0.223741831049196	0.454226435390491	2.47811125871363	-0.581883506220954	0.342007438774587	-1.70137675456956	0.0888722634199312	0.230478111279825	0.855185676669263	-1.21198189546659
BATF3	0.0902974018133069	0.0860309249586324	0.293905569820943	36.8229961320387	-0.00950418484565728	0.143838427878162	-0.0660754221654019	0.947317778349797	0.972940425156227	0.504292195360301	0.0750465357857419
NSL1	0.182047574821547	0.0331909757944175	4.13816787393737e-08	170.501460756372	0.243589977600701	0.0541851205833782	4.49551417396725	6.9402034708034e-06	0.000158209787156603	0.921599908357753	0.64414358504633
TATDN3	-0.00202132672274459	0.0769890231850757	0.979054155363294	53.2229378190141	-0.266095294519287	0.120312890689144	-2.2116939672475	0.0269878176276828	0.100551415693541	0.0843985187701529	-0.50191360414918
SPATA45	-0.146173926801305	0.241051709127839	0.544248699211312	1.84007217855052	-0.430097766791445	0.397741697411092	-1.08134945264969	0.279541697332942	0.484587446129155	-0.571251382358833	-0.870682769504021
FLVCR1-DT	0.0749181889719493	0.132164184167379	0.57081136108791	8.52538488947021	-0.165759687116896	0.211094136625357	-0.785240602921538	0.432312513628512	0.633256396660468	0.434342854360677	-0.27630311374298
FLVCR1	-0.118911010315349	0.0906856687374895	0.189775448176035	37.3004492054677	-0.415632159462983	0.146667069578044	-2.83384784777348	0.00459912238128837	0.0274567247696635	-0.447251340120516	-0.838156004102489
ANGEL2	-0.0965086107022336	0.0563836565280767	0.0869627415134917	57.6273807769904	-0.249140282833452	0.0980741094255137	-2.54032674161239	0.0110748950555119	0.0527046652237923	-0.345358408023652	-0.463789267233142
RPS6KC1	-0.0023348491172951	0.0365998301928065	0.949134265626272	257.825485806396	-0.0272995755194092	0.056251007309858	-0.485317096083805	0.627451430173263	0.785480792581859	0.0829725234923935	0.035032557490142
PROX1	0.342393619577129	0.259077479410407	0.186305469271262	16.4112960775808	2.32721015030791	0.436865844194649	5.32705905310145	9.98157191341122e-08	4.47098538425575e-06	1.65090252470409	5.32928559150738
SMYD2	0.0365642571000222	0.0683060203143713	0.59244197669784	51.4163003844038	0.241940005377922	0.115459337776922	2.09545637482671	0.0361304426109957	0.123960190449685	0.259897498355773	0.640433525856227
PTPN14	-0.000783268792313131	0.0844989745416729	0.992604062594299	121.050108064008	0.262998634953732	0.227095221975152	1.15809849571607	0.246823843823274	0.447202183740832	0.09002958306755	0.687785087967443
CENPF	0.359456605787298	0.199867266689514	0.0721015107741225	10.0130235154746	1.07404853422379	0.333797809559484	3.21766202013496	0.00129240010488005	0.0102820951117476	1.72851017947803	2.5114782937541
KCTD3	-0.303011770722704	0.130283243003849	0.0200296306201759	12.2821160498503	-0.0762444566875912	0.22869183384292	-0.333393875095516	0.738836985933381	0.856469450436131	-1.28459763351427	-0.0750228747647446
ESRRG	0.143060549111533	0.41122023576853	0.727920711195865	10.2768815228465	0.748923556135807	0.909637037464902	0.823321308709029	0.410325299121788	0.614505422419996	0.744275048881382	1.78041573631562
GPATCH2	-0.114542093755744	0.0481003139020823	0.0172508610915775	154.522153080952	-0.395083063499527	0.0683606654802637	-5.77939171194275	7.4971190103888e-09	5.18221928887603e-07	-0.42738017783288	-0.7919501581646
RRP15	0.00236496795530218	0.0763519282754284	0.975289822141526	53.0133851436905	0.0307431534050957	0.117502121117649	0.261639135640063	0.793599668834379	0.88738345451634	0.10434872202987	0.165545033331891
TGFB2	-0.53203718174277	0.205969131559891	0.0097919254928438	12.6562208291128	-1.40931687389033	0.422394969699971	-3.33649066628651	0.000848432775188492	0.00747391701156555	-2.32627491168682	-3.07251428961137
LYPLAL1-DT	-0.283427700263756	0.262037522120694	0.279416874948598	3.62589627115949	-0.253459753486309	0.458594140817051	-0.552688599629151	0.580476661127375	0.751853357534519	-1.19552332023019	-0.473501850009244
LYPLAL1	0.0140031916860664	0.0502524619184668	0.780508196099764	164.261882813159	0.15266613758821	0.0750405459628849	2.0344486521156	0.0419063807567433	0.137701382842675	0.157282905903307	0.439696004910943
ENSG00000223842	0.143353997383694	0.218681741225999	0.51212199943825	2.04179602897803	0.345691115440725	0.368235091571425	0.938778305906439	0.347844579415337	0.555702483268698	0.74560974094052	0.873723974057559
ENSG00000287676	0.861775846078061	0.279954591895176	0.00208206119089656	2.26584540742222	1.5901198309457	0.442142916502826	3.59639331898137	0.000322659820187078	0.00351052967716324	4.01321097608066	3.67189483332866
LYPLAL1-AS1	0.666814196634531	0.250116764420263	0.00767570432136107	2.5410069504781	0.912108116642674	0.388065516884986	2.35039723179785	0.0187533854608871	0.0779235115996564	3.12646605360315	2.14734577915699
EPRS1	-0.0666814678300435	0.0773922065761959	0.388905233846841	50.0895467553113	0.131886562680757	0.122637138315497	1.07542107140062	0.282186252040079	0.487571756711253	-0.209695483702802	0.392971913567164
BPNT1	-0.149205218111749	0.132229113120872	0.259157773903323	7.02666221756792	-0.143968756689984	0.237790826793838	-0.605442853415047	0.544884784586266	0.723631557440573	-0.585038617878018	-0.22730493027351
IARS2	-0.0820697591748616	0.06100460009606	0.178526941359694	42.6386706188096	-0.127029721249208	0.103208865336826	-1.23080242026343	0.218396770132575	0.414164412188775	-0.279686116499404	-0.189216516880296
RAB3GAP2	-0.0425404820801401	0.0359375593784122	0.236518693255689	189.722984314364	-0.128954651285049	0.0643081365238286	-2.00526182619623	0.0449350635495735	0.144249840426638	-0.0998949326794102	-0.193544834818732
MTARC2	-0.651050086675655	0.39250885458132	0.097178493963113	2.02410251499532	-0.195142276520773	0.603832042742032	-0.323173105611656	0.746564147612581	0.861161280685138	-2.86758182748157	-0.342371587103859
HLX-AS1	-0.299222908796365	0.142360744080581	0.0355651996199242	6.89543304060254	-0.509883183460661	0.227281603023157	-2.24339839511212	0.0248711352969411	0.095083833694495	-1.26736473625094	-1.05008495231849
HLX	-0.317204760060658	0.149023040504038	0.0332905269720535	10.0239550319567	-0.129381881843837	0.230627425643996	-0.560999549305793	0.574797844426927	0.746593876443624	-1.34915166896755	-0.194505487755213
DUSP10	0.105301864271814	0.0659688326811244	0.110435982086394	161.135330172683	0.230587917827086	0.114486319223585	2.01410892926657	0.0439980982510941	0.142276875161465	0.572537057555312	0.614907692049222
ENSG00000236230	0.331880188740765	0.162423080110541	0.0410220740314545	12.9847066171125	0.752259766422176	0.239231044174302	3.14449058657322	0.00166376263988559	0.0125738430589084	1.60308424126951	1.78791740056316
ENSG00000276997	0.0902279248089108	0.263431547390568	0.73196716106609	1.68298084485471	0.0185922631904863	0.408275836964872	0.0455384852767712	0.96367809988774	0.981750669161421	0.503976192797474	0.138223044945496
TAF1A	-0.0439206965787609	0.0642750631973741	0.494402099612341	23.8112877643555	-0.157911036589581	0.10698296106743	-1.47603912823137	0.139933388442905	0.311983638124997	-0.106172568317369	-0.258654963297315
MIA3	0.108614583050982	0.0412735544481296	0.00849893242367398	150.94263089925	0.261445135513681	0.0663984547098233	3.93751837533353	8.23286292072208e-05	0.00115705712919763	0.58760431086081	0.684291953480201
ENSG00000272750	-0.116082911214052	0.155535073125262	0.455458696354442	3.52237435081138	-0.288553523049245	0.256674071386675	-1.12420207265324	0.260927310384488	0.463168652118189	-0.434388284614493	-0.552412246490358
AIDA	0.178386105669912	0.0487563617013565	0.000253473428501084	203.510363836911	0.393472546937557	0.0807825248776576	4.87076316980012	1.11168024289845e-06	3.41964450621715e-05	0.904946432208535	0.981163321577307
BROX	-0.00119671776058104	0.0516741207483783	0.981523492513585	166.491596980475	-0.0478004588440253	0.0760444507687384	-0.628585759523638	0.529620285642895	0.71148555093111	0.0881490913177029	-0.0110648795052583
FAM177B	-0.0201917950232911	0.0682069477173644	0.767201659014356	205.785883703284	0.253958404274345	0.116867563187765	2.17304440468501	0.0297769753801127	0.1073807640885	0.00175369836297253	0.667457599752994
ENSG00000287684	0.0237829251402612	0.0474426812503523	0.616161354571677	483.143524319506	0.447817560413878	0.0938526837440352	4.77149445864769	1.8286401266451e-06	5.11185001826209e-05	0.201764110327065	1.10336126764
DISP1	0.10804471962879	0.0390969556919817	0.00571838259056519	885.793775175308	0.326027273050863	0.0807688057415913	4.03654938385423	5.42431119260166e-05	0.000826264930703829	0.585012398566381	0.829508672633656
ENSG00000287338	0.237215567495105	0.201741511675222	0.239659158784265	3.2855568201794	0.5502980967196	0.364940907993719	1.50791014289105	0.131577526347492	0.299366720053057	1.17252073061272	1.33379475632462
TLR5	0.120702861145101	0.0503277935141486	0.0164698372506326	189.472880406163	0.349593451406293	0.0853927287819708	4.09394870491718	4.24088171378733e-05	0.000677435526313954	0.642585478962596	0.882498605055613
ENSG00000226601	-0.115078992419675	0.215795777650049	0.593841630031425	4.03295376972855	0.0932192376982288	0.341546606882647	0.272932700310087	0.784904949250927	0.883475371344884	-0.429822156373195	0.306026168403955
TP53BP2	-0.0795200915445418	0.0702735224410117	0.257811177959655	43.6037837176724	-0.154501900130373	0.1215053169401	-1.27156493247567	0.203527742993406	0.397683864147448	-0.268089452070043	-0.250989320278492
ENSG00000291068	-0.375797924268597	0.124331942565804	0.0025066525352416	7.79323901144562	-0.565354657268011	0.230139860558767	-2.4565699131622	0.0140270505454085	0.0632373123322877	-1.61565121388615	-1.17481581041796
ENSG00000290989	0.0549890413266879	0.0713519394856018	0.440900546376117	36.4941662275646	-0.032739115696312	0.121178249759003	-0.270173201555749	0.787027008377428	0.88468350024463	0.343699025001514	0.0228014327811086
FBXO28	0.124799972429976	0.0449091587313077	0.00545361681153565	128.653540243125	0.264147993368065	0.0639772618780734	4.12877928210609	3.64694276327631e-05	0.000605938353477547	0.661220388130926	0.690369487685784
DEGS1	-0.115026335741509	0.056584923434283	0.0420718340189002	56.8398945930269	-0.238071786956903	0.0930774108171443	-2.55778265496242	0.0105341909109097	0.0506529023508317	-0.429582657773693	-0.438901105917164
ENSG00000232628	-0.0599718672723489	0.151329303218086	0.691883413295403	9.58830868676439	-0.600232427533583	0.202863864176713	-2.95879421389078	0.00308845267062938	0.0203580062226211	-0.17917817815389	-1.25324051982678
NVL	-0.0777289269569923	0.0494570603848045	0.116032973122921	95.0776424217611	-0.286586770008593	0.0738849507414946	-3.87882467447654	0.000104962367890656	0.00140429564516765	-0.259942690346061	-0.547989887075821
CNIH4	-0.225345967130196	0.0997550916517383	0.0238838743273383	28.0208995368575	-0.105901126464396	0.144347166574221	-0.733655734142473	0.46315858350598	0.658358201793459	-0.931349919503003	-0.141707633898423
WDR26	0.0608794952894025	0.0324959236279519	0.0610062406242324	229.584250774738	0.0945290054765811	0.0457216443027862	2.0674891928771	0.0386880814957488	0.130226921650929	0.370490602511416	0.308971257973276
CNIH3	-0.231164205401765	0.0964363690023363	0.0165270100856868	25.4858286413727	-0.578586520621967	0.171960268642377	-3.36465234202003	0.000766401616969172	0.00690618021785338	-0.957813038069161	-1.20456843022621
DNAH14	-0.0960297023970521	0.182032380080893	0.597817347604274	25.9147902479246	-0.429540396257367	0.317672955145024	-1.35214656866611	0.176328432449355	0.362768635064688	-0.343180187285553	-0.869429489210148
LBR	0.00371605929015016	0.0559309799911537	0.947027454264656	78.9481898629837	-0.0547871887742566	0.0984061343984114	-0.556745665391578	0.577701211900294	0.749158119453196	0.110493896654723	-0.0267749510013481
SRP9	-0.214285962419469	0.113030205558263	0.0579826354226083	17.2920520645938	-0.197990913998656	0.2006992787646	-0.986505358750589	0.323885186924086	0.531220254656324	-0.8810456517262	-0.348776915331927
EPHX1	0.268833282468236	0.289681421161941	0.353391590566223	4.59358011158519	0.0986392069069832	0.466899941826956	0.211264123360164	0.832681176497162	0.911196724248877	1.31632772184811	0.318213286644736
ENSG00000242861	-0.292280288851845	0.154453693401859	0.0584444992628756	10.6261871981139	-0.705127743455673	0.30958722658218	-2.27763836137631	0.0227481329474501	0.0894452383526662	-1.23578758760624	-1.48910378192462
TMEM63A	0.258311303633842	0.117070101975619	0.0273513261545876	30.4527082151585	0.771364464255604	0.225752131965712	3.41686458302313	0.000633467807751932	0.00596440894096611	1.26847055951672	1.83087543270001
PYCR2	-0.155346824836789	0.146725428445082	0.289709683997279	8.85017105757074	-0.267727512792745	0.25024434443165	-1.06986438954615	0.284680354100457	0.490553244596727	-0.612972514594768	-0.505583742544296
SDE2	-0.222631650162189	0.103504754182455	0.0314815961271702	14.0209340479515	-0.2052945385843	0.175474286894055	-1.16994086266468	0.242024768130852	0.441483379732855	-0.91900437977124	-0.365199543022828
ENSG00000289341	-0.455175545401193	0.285107810010297	0.110376480640878	3.32803202915248	-1.06457089935747	0.489312819328223	-2.17564481719285	0.02958182941406	0.10700449699976	-1.97668479509855	-2.297332772366
H3-3A	-0.0089443950053258	0.0576207384985062	0.876640986586017	170.001045403213	-0.232218112713369	0.101546719143042	-2.28681058997347	0.0222068811023493	0.087971867495963	0.0529102970349231	-0.425738776501393
ACBD3	0.0643825090761801	0.0415319296899667	0.121095185625463	96.4247837509399	0.022654262889636	0.068179758825845	0.332272558304333	0.739683459187983	0.857126392685379	0.386423375431936	0.147356689200817
ACBD3-AS1	-0.112453518956052	0.143661442172777	0.433763610786308	3.81212196155504	-0.151390558919203	0.252663056689289	-0.599179638301356	0.549053099418155	0.72671024969645	-0.417880703940824	-0.24399328731825
LIN9	0.0938637291884641	0.101597694467932	0.355550584676588	16.9731327934939	0.285480356998376	0.161857061351317	1.76378067546112	0.0777689122369132	0.210745085186144	0.520512937751636	0.738336556852529
PARP1	0.0979750780761275	0.056590294462406	0.0833973224279084	63.8036069050681	0.204619641328727	0.0874462587545632	2.33994734872576	0.0192864586093805	0.0794837857220501	0.539212603870972	0.556516501249904
ITPKB	0.217440268726884	0.061454618086636	0.000402826576023015	148.260603210115	0.0138867801121953	0.104853221488218	0.132440185576519	0.894636131114621	0.945393608879526	1.08257665277358	0.127642490620113
ITPKB-AS1	0.113405099393524	0.174786323748705	0.516453852723312	5.46758265136182	-0.630894697849422	0.251019146856033	-2.51333296982026	0.0119596396500287	0.055856621889875	0.609393037284283	-1.32218643067557
PSEN2	-0.000477673479209492	0.0737040576816256	0.994828973626582	29.2544151017509	0.0037220039107175	0.11649315871659	0.0319504076610417	0.974511599637455	0.988252561554758	0.0914195235661098	0.104786395928947
COQ8A	0.134870507028856	0.190306932446977	0.478510717021687	5.89526119079858	0.17962527720472	0.358860407161356	0.50054359193756	0.616692369736139	0.778122787491931	0.707024244672349	0.500315209471269
CDC42BPA	-0.0765873368906653	0.331251016126943	0.817154500534791	6.59501118508615	1.11008777613753	0.536427379242567	2.06940924175976	0.0385077000064669	0.129819422623034	-0.254750391256698	2.59251464019708
ZNF678	0.0289942839587223	0.0419660634639105	0.48962942378855	90.9622429806578	-0.0136890001168796	0.0627545706411422	-0.218135507533933	0.827323532465223	0.907798094250752	0.22546695642356	0.0656367335226888
SNAP47	0.128178450328377	0.130233325312645	0.325006573242129	10.1169406193405	0.0735540276827201	0.21197608868474	0.346992097736612	0.728597255479174	0.849678644690903	0.676586733925907	0.261807791793677
JMJD4	-0.162882996514579	0.166886719165118	0.329059836216448	4.91947508498951	-0.353695642782403	0.269816615204117	-1.31087421178578	0.189900264723084	0.38006606525029	-0.647249317182729	-0.698888118412444
ARF1	0.0143115735319374	0.0527384084061449	0.786107178303571	82.6762937299417	0.0744799266587195	0.0867234016599382	0.858821554887478	0.390438973590644	0.595908601816785	0.158685520401035	0.263889729875779
C1orf35	0.0398204015250221	0.116381695865126	0.732235396921563	12.4880356260639	0.0743187283924874	0.20553163301465	0.361592652685196	0.717656455981187	0.84355009850192	0.274707434278881	0.263527266131962
MRPL55	-0.00916069544381303	0.181100143203588	0.959657339142304	5.98553508912536	-0.315043400491159	0.315417903757935	-0.998812675937813	0.317885444305396	0.525033651893732	0.0519264968049514	-0.611976287564055
GUK1	-0.272606585113681	0.145103827037932	0.0602854440456283	17.7568553091031	0.028202014066092	0.242139223033932	0.116470242667541	0.907279868478482	0.952286420364636	-1.14630559488645	0.15983113268081
IBA57	0.0223487280581647	0.161032260769252	0.889620706354133	5.35445044256616	0.311106240783514	0.274578944116457	1.1330302175376	0.257201563882131	0.459332359564103	0.195240945468689	0.795957857580504
OBSCN	0.213793410132695	0.121152743295891	0.0776209109100394	13.5040777580872	0.44792457790316	0.204935623390198	2.18568431633923	0.0288387091102182	0.104985785375341	1.06598962988666	1.1036019027332
ENSG00000269934	-0.143415184376981	0.146461748517835	0.327481707537322	4.19489309476914	-0.272071388625636	0.230360165462525	-1.1810696006376	0.237575075099932	0.436642180618579	-0.558703782129895	-0.515351201797238
TRIM11	0.140628109194013	0.0734345242571503	0.0554907752480272	18.4178818737504	0.386452190095879	0.125911987871728	3.06922475475151	0.00214615065752465	0.0153392817797744	0.733211571770634	0.965377638001131
ENSG00000231563	-0.0895031362664495	0.108581498870935	0.40977222231334	9.05094670673449	-0.11893291278355	0.174123962258371	-0.683035874218585	0.494584174162426	0.684544178170781	-0.313495378021555	-0.171010368774408
H2AC25	-0.191250569024767	0.122103706539192	0.117279295067425	19.7485339924444	-0.362720242086167	0.202643496316018	-1.78994267608033	0.0734631272760889	0.202425545300223	-0.776273671245288	-0.719180458563196
H2BC26	-0.108266936793997	0.119495998730536	0.364920075395274	15.0439604953509	-0.299609743633817	0.20433967877977	-1.46623379963676	0.142584603469682	0.315952388681042	-0.398838853990673	-0.577272806093301
RNF187	-0.332296350476076	0.220200206129199	0.131282258151107	3.40002011485182	-0.56225998389156	0.348224764536526	-1.61464674874547	0.106387215546669	0.258771952200606	-1.41779281562987	-1.1678572560604
RHOU	-0.0926792521268929	0.414213183418071	0.822953618062947	4.8558440920678	-0.443239068840653	0.641348603294801	-0.691104754206371	0.489499712824265	0.680607223879007	-0.32794131967463	-0.90023175691392
RAB4A-AS1	-0.231890309063368	0.242457730885578	0.338862404456961	2.16764315031018	-0.545127577859432	0.38204996273346	-1.42684892300263	0.153623446015964	0.330899545770325	-0.961115578527536	-1.12933403756584
RAB4A	0.0515022363059502	0.0852594259382513	0.545800418834288	31.0792928180329	-0.0590163339780596	0.14854532689272	-0.397295123398136	0.691149843066579	0.826163219179024	0.327839974482433	-0.0362844317144363
CCSAP	-0.0673482585721377	0.11694709467083	0.564691869108523	17.9552817798656	-0.319495524604698	0.247286999294496	-1.29200291772803	0.196356134157132	0.388376968257341	-0.212728250950076	-0.621987149416682
NUP133	-0.0849426960915056	0.0582626660895434	0.144860750187008	47.6534444622118	-0.238404650130916	0.103203570202976	-2.31004266288494	0.0208857922892574	0.0841529332138702	-0.29275310803699	-0.439649568261404
ABCB10	0.0190079023972461	0.0735157934147577	0.795978330123082	51.0947898696984	0.306333095694348	0.11519875393376	2.65917021872035	0.00783333755879454	0.0406087641499741	0.180045853510051	0.785225161260365
TAF5L	0.0853896708555886	0.0734014063530947	0.244697777769696	42.0582389618209	0.0930447608906579	0.109527750650988	0.849508552285958	0.39559837338426	0.60052434069603	0.481970341190192	0.305633847082146
URB2	-0.0317175946579481	0.0799566335868426	0.691599786246299	18.700097120739	-0.0933305846443144	0.140060654618571	-0.666358335240418	0.505182087056667	0.6928796158361	-0.0506691465026561	-0.113442034296016
GALNT2	0.0291882988274364	0.0330956691219444	0.377810816713331	859.108470808902	0.0361247007147632	0.0675119827058393	0.535085762066334	0.592590554871707	0.761121380907158	0.226349395099107	0.177645757682011
ENSG00000227006	-0.103276824980432	0.100744788325607	0.305300352726369	17.3656962378479	-0.273786320023235	0.156130858248182	-1.75356955758246	0.0795042911304654	0.213783787226189	-0.376142306613773	-0.519207325496911
PGBD5	0.228904038050736	0.162899554210385	0.159966222346896	24.6049021495712	-0.00121387982051025	0.373714177805718	-0.00324815030469972	0.997408355577896	0.998516442236165	1.13471736490539	0.0936877722397093
COG2	0.00113053833351631	0.0610110580108248	0.985216000301637	38.8185605453413	-0.0550245001991122	0.102853329013901	-0.534980255152224	0.592663510758956	0.761151267715999	0.0987341603845473	-0.0273085596406615
TTC13	0.0238163910884844	0.0392956862616486	0.544460590903804	149.219056055842	-0.013652309158329	0.0532969719190747	-0.256155437480734	0.797830816600813	0.88966712087151	0.201916323645672	0.0657192352921641
ARV1	0.0138795087715577	0.10229503968915	0.892073348883609	15.2603025333889	0.0267385175713314	0.173092091015471	0.154475674852998	0.87723468964633	0.936079563297028	0.156720358362543	0.156540375087979
FAM89A	-0.029011596704718	0.096388270774868	0.763424563901055	27.4906534649013	-0.093684866145906	0.147200607956597	-0.636443472934089	0.524487413453399	0.707958647166501	-0.0383614441821733	-0.114238657004396
C1orf131	-0.190868764962251	0.0758825187204898	0.0118924618472602	27.7378972556824	-0.366380718298464	0.115198487533468	-3.18042993569703	0.00147056695398054	0.0113546447419495	-0.774537110158611	-0.727411253739075
GNPAT	-0.0500747217795682	0.0441288059007509	0.256484266897697	78.6440623525809	-0.0729582614749129	0.0724824250393333	-1.00656485258766	0.314143931796475	0.521101341763964	-0.134162948041742	-0.067633672340031
EXOC8	0.242776171203771	0.104456374812057	0.0201154620589033	17.226862664939	0.616304216453432	0.167166061488576	3.68677835061365	0.000227111004423916	0.00265987268866206	1.19781204877012	1.48221338285706
SPRTN	-0.214254671983809	0.103315062364088	0.038097983020718	12.7714540943017	-0.220482007877159	0.176260897941355	-1.25088440177195	0.210976655537969	0.4059488387296	-0.880903333300893	-0.399349457334398
EGLN1	0.0437071949783732	0.0540672553473922	0.418868592936672	197.180947059496	0.26929194989184	0.0970417648998654	2.77501084373017	0.00551998672958579	0.031203201738201	0.292385753934646	0.701935975236936
ENSG00000233461	0.230892525189309	0.327575137327058	0.480901328529044	2.28617232202577	1.04934607102722	0.537975044291879	1.95054785934995	0.0511108548805882	0.157285493353903	1.14376160965083	2.4559333583089
TSNAX	-0.00138908616189363	0.037674660518576	0.970588206496185	173.016597605311	0.0291376328328671	0.0604818692355617	0.481758140102836	0.629977769041435	0.787549326256385	0.0872741412770363	0.161934926281807
DISC1	0.0160284245400509	0.0270207261959866	0.553054005036541	1999.94572304439	0.145262580728284	0.0605537925258955	2.39890145057658	0.0164443397553122	0.0711210730411145	0.166494281346792	0.423048673647781
DISC1-IT1	-0.0670639927115765	0.177105861075433	0.704935800767693	3.19975672076746	0.000561423670415567	0.29527632392711	0.00190135010809115	0.998482943018134	0.999004650518894	-0.211435323293762	0.0976796461275238
SIPA1L2	-0.0238087589660921	0.0415362882057503	0.566506699876485	700.559202727042	-0.164308700318202	0.0818324982750086	-2.00786611409591	0.0446575209100841	0.143720286307054	-0.0146973545503444	-0.273040484934509
MAP10	-0.353607578431431	0.26765226320826	0.186452860125792	1.94783985751447	-0.387404418689483	0.471667496522682	-0.821350679335721	0.411446548210894	0.615402825636135	-1.51472276690547	-0.774684275532313
NTPCR	-0.0285850186905401	0.0964555634066932	0.76695953993278	27.0734193155311	-0.156119662049167	0.170172990471931	-0.917417397533001	0.3589239596065	0.566009750883575	-0.0364212375354177	-0.254626952713365
PCNX2	0.0310763176106999	0.0324702571953629	0.338531791529557	874.084870143016	0.00658688724593256	0.0549498559267922	0.119870873814629	0.90458543740474	0.951283333260329	0.234936679184873	0.111228253918826
MAP3K21	0.0394381891574559	0.0941307372845085	0.675236239423765	30.741237958992	-0.0157365023047963	0.156061820189027	-0.100835055529506	0.919681398362976	0.9587994651914	0.272969016096563	0.0610328049206416
COA6-AS1	-0.146152038387949	0.195918502764026	0.455677172801391	6.05264549383514	-0.801491264406513	0.319422009581329	-2.5091923548319	0.0121007570209755	0.0562925893727066	-0.57115182719268	-1.7057828032794
COA6	0.0631837558052869	0.115214175507893	0.583415477276817	12.4836874191232	0.155660246108848	0.19361573206749	0.803964866112162	0.421417266080014	0.624115290469695	0.380971080689345	0.446428433299615
TARBP1	-0.326390644589193	0.105218006242438	0.00192190873233347	35.0898637492747	-1.38889335670908	0.164203931645651	-8.45834410168868	2.71200870201035e-17	1.97834577648079e-14	-1.3909318677266	-3.02659081492106
IRF2BP2	0.235509957968449	0.0769521075093447	0.00220986623649399	77.8606682037316	0.528573546358343	0.148868134288806	3.55061577740273	0.000384331050615854	0.00400514786692808	1.16476309934621	1.284945832321
LNCATV	0.499766667426331	0.235996558311945	0.0342016478170327	2.38700872252913	0.456299759668451	0.361990949822483	1.26052808749008	0.207478922107241	0.402216938464736	2.3666830462241	1.12243398950904
TOMM20	-0.133772230694027	0.138558815602845	0.334317220046293	16.4110281096481	-0.0129841507544898	0.212538493537996	-0.0610908195421483	0.951286880440117	0.975092922145343	-0.514844693737631	0.0672216286005998
RBM34	-0.239467723050094	0.101632495720143	0.0184623693646877	8.32650822730063	-0.415244271300372	0.189660506749364	-2.18940821374645	0.0285671831934172	0.104469009152532	-0.99557996368953	-0.837283814848295
ARID4B	-0.0194843749717884	0.0264267765167362	0.460941941942529	412.334678354487	-0.0516511376807979	0.0394497641428994	-1.30928888430616	0.190436513488411	0.380699066961891	0.00497126007584903	-0.019723356423397
GGPS1	0.118514803292462	0.0683635611162409	0.0829897720113666	44.5078899921282	0.226483789560955	0.120366038479313	1.88162535231962	0.059886901505719	0.174378909744556	0.632633525865906	0.605679319243361
TBCE	-0.154012106376162	0.0580314144998476	0.00795571017078125	47.6843573455436	-0.271475139285255	0.0882821426639339	-3.07508552798369	0.00210442196583358	0.015142151289152	-0.606901808785313	-0.514010500230064
B3GALNT2	0.0319131586977927	0.0627029233668442	0.61078161669078	66.7918841079497	-0.0635825507954982	0.104915669975104	-0.606034835507283	0.544491621206887	0.723297532541476	0.238742887159714	-0.0465518376947664
LYST	0.0672299808493107	0.0333904453516287	0.0440673457361523	537.022664906114	-0.023184866483089	0.0552424658978639	-0.419692823378935	0.674709868476157	0.815840277463593	0.399374543745953	0.0442847217775423
GPR137B	-0.0253472969564635	0.0640897823165071	0.692476361778728	70.8534917477918	-0.0833743589458952	0.116304713454107	-0.716861393401688	0.473459625490746	0.667304076078088	-0.0216950936179744	-0.0910548776268304
ERO1B	0.100808643451489	0.0618756030355375	0.103267571285503	100.349058354175	0.287555573650636	0.111511822552879	2.5787003303105	0.00991727774935869	0.04862512045946	0.552100521655223	0.743002803051027
LGALS8	-0.0125559447138856	0.0478789995410242	0.79313390682041	99.5902820460544	0.0237880254034207	0.0795080760306654	0.299190052017432	0.764795039202952	0.871787435799367	0.0364838697068751	0.149906020623244
ENSG00000230325	0.14434540917838	0.13016975700919	0.267472774868709	9.20924903805064	0.157984043493729	0.215905513273692	0.73172769466735	0.464334789115317	0.659357122215196	0.750118983540444	0.451653627836039
HEATR1	-0.160337768231549	0.0500027633953538	0.00134323816981979	73.0804469089092	-0.313297801705346	0.0698118039403352	-4.48774826063951	7.19799106394191e-06	0.00016263425532231	-0.635672844256057	-0.608051206445641
MTR	1.29928577774309e-05	0.037850201087731	0.9997261097664	177.922841600422	0.0255435186320661	0.0581261880211019	0.439449403129496	0.660335936275675	0.806609218388251	0.0936512234116726	0.153853349975934
FH	-0.298915018831439	0.146860580059492	0.0418140683586123	7.1835531948038	-0.444693979287811	0.237172679137156	-1.87497978648142	0.0607955044085492	0.176177173189137	-1.26596435897746	-0.903503208275788
KMO	0.297408254261232	0.111442416564209	0.00761416107576842	33.2672995873094	0.330541464611667	0.176959527324068	1.86789301265674	0.0617769850292631	0.178390505874323	1.44629539097536	0.839659096777062
OPN3	0.461014718303376	0.11491135824418	6.02279284181955e-05	20.5446592681371	0.939026661022706	0.175120874477136	5.36216292789986	8.22313175716607e-08	3.80574487577121e-06	2.19042738661633	2.20787370295023
CHML	-0.0576587735240855	0.0873239381876223	0.509070314966029	17.9335973574046	-0.0872469770785899	0.138417437177262	-0.63031781875038	0.528486667062815	0.710972689157265	-0.168657523746516	-0.0997626863369451
LINC01347	0.00426975739142173	0.230617463505849	0.985228443556234	2.08944678471686	-0.0742089648491124	0.399190377528475	-0.185898681497699	0.8525242161925	0.922108202206659	0.113012284149337	-0.0704459521369151
CEP170	0.000638702640831727	0.0261377955148759	0.980504849229635	746.729341836274	-0.0638896971713917	0.0459723972386868	-1.38974038790449	0.164607725804782	0.345854581210184	0.0964971419533528	-0.0472424743120733
ENSG00000227230	-0.145990019022974	0.128790548715396	0.256985010198	7.76645305306993	-0.463213889826199	0.197352388279514	-2.34714103976356	0.0189180921285647	0.078432493637894	-0.570414913806664	-0.945146311925801
SDCCAG8	0.0694272907995851	0.0249717951077671	0.0054320699005406	1119.25707773306	0.223965420661675	0.0455470080381418	4.91723672549737	8.77743850925914e-07	2.82482312023825e-05	0.409368578198763	0.600016619259779
AKT3	0.0374049041936469	0.0325515399137938	0.250515639096679	851.557106987876	-0.0971668014225666	0.0554457350542005	-1.75246664739104	0.0796936000380398	0.214053642028918	0.263721017206762	-0.122067992428456
AKT3-IT1	-0.100089777037545	0.21404334087526	0.640060269648766	2.51001523001017	-0.169869054248933	0.367801533994799	-0.461849770999962	0.644189056271214	0.796716371578435	-0.361646642522329	-0.285543266445695
ZBTB18	-0.0232986401192469	0.104494154986588	0.823561995592129	24.1417630189174	0.253707342480293	0.185530148044358	1.36747232271725	0.17147730676868	0.355702215624835	-0.0123771787691527	0.666893072603116
ENSG00000289439	0.230897848227723	0.289088689735827	0.424458946378817	4.39365285379084	-0.0822622977277002	0.553059697546854	-0.14874035857717	0.881758513901751	0.93841758713608	1.14378582044972	-0.0885543428386918
ENSG00000240963	0.24772548053106	0.195951766693156	0.206152286411956	7.25528805353243	0.955992721203671	0.358908969977045	2.66360777013964	0.00773076443267889	0.0402467105394928	1.22032301402032	2.24602288305473
ADSS2	0.0477537802807244	0.0945324146898225	0.613448054590839	34.9438517507166	0.121679166135635	0.160310264289435	0.75902292766449	0.447838841601681	0.64672722160362	0.31079085555578	0.370019984536827
CATSPERE	-0.125820040969806	0.102936522698614	0.221591521093889	27.2353406570497	-0.127879309771688	0.175275411666312	-0.729590697040518	0.465640410382421	0.660653483906168	-0.478675714450382	-0.191126866437771
DESI2	0.0941125189966087	0.042744437607471	0.0276830496144204	86.4624612015565	0.113071445836449	0.0661015480074449	1.71057182841942	0.0871601832151891	0.227617941812731	0.521644509523654	0.350665021246571
COX20	0.0170416873382861	0.0604238211866715	0.777915976023551	66.0328401365256	-0.00992027498392851	0.0850225083480656	-0.116678220587387	0.907115049826707	0.952178665773285	0.171102908961684	0.0741109327373437
HNRNPU	0.135801489996975	0.0430476101762156	0.00160673524873442	464.864579716625	0.199890887583748	0.0568369802813778	3.51691603941951	0.000436591859319002	0.00442923886947536	0.711258638576221	0.545883621467393
EFCAB2	-0.0321699719060461	0.119452996899346	0.787690587944829	31.6432535543272	0.116730752795096	0.240765012175656	0.484832707793655	0.627795019335254	0.785768037842348	-0.0527266959178372	0.358893187287129
KIF26B	0.0416219116817485	0.0716200077425941	0.561139887892881	242.263423484115	-0.145032713021545	0.128885649290445	-1.12528209168355	0.260469515961537	0.462745431570031	0.282901250800379	-0.229697298406305
SMYD3	0.0823059212183141	0.0376819454968263	0.0289455748745005	758.400517153902	0.0526109524480429	0.0618990515242776	0.849947634939256	0.3953542002842	0.60046916620471	0.467944509233754	0.214716060387097
ENSG00000235096	-0.31071405250139	0.134510923392311	0.0208906980952907	5.04351779185457	-0.645782408011475	0.213221391610625	-3.02869427468503	0.00245613099890155	0.0169179275054734	-1.31962995540032	-1.35566231902312
TFB2M	0.0138065510932262	0.132533703744374	0.917031356263487	10.6086670464357	-0.0984662731338233	0.224473269228762	-0.438654782692525	0.660911695649044	0.806979413987446	0.156388524635239	-0.12498993068782
CNST	0.0172886450364422	0.0430962405582498	0.688299643483949	87.0547791065137	0.0610383679576461	0.0697269428482723	0.875391426388321	0.381360963167867	0.586893264804149	0.172226147739832	0.233665597796616
SCCPDH	0.0840224581085931	0.189375695838332	0.657273005064574	5.70955052891291	-0.0499562358797849	0.301766454830209	-0.16554602103767	0.86851422994496	0.931576073976113	0.475751841475991	-0.0159122704448836
AHCTF1	0.0469921157634014	0.0514082852044545	0.360666323514161	124.615117776854	0.123942960076544	0.0744770339754548	1.66417690743957	0.0960770814519386	0.242432022856572	0.307326573501872	0.375110257814774
ZNF670	-0.0144256877161777	0.0897140744542343	0.872253870339717	25.9351827744764	0.0888051380595512	0.147397747003619	0.602486400673212	0.546850412871611	0.725173257858397	0.0279797094355974	0.296100806810338
ZNF669	-0.40263636197627	0.102871745296486	9.07929794382445e-05	8.05273896421584	-0.471430154398698	0.194413284967577	-2.42488652191294	0.015313172508292	0.067466922535095	-1.73772059744151	-0.963621064085066
ZNF124	0.109748569258775	0.0550753326008454	0.0462943989359107	253.30712011468	0.347933111042669	0.0989486361400467	3.5163002201488	0.000437605852303515	0.0044365877243134	0.592762025287159	0.878765232493506
ENSG00000259865	0.136541671241656	0.0636548861352494	0.0319504097189751	55.1376928074427	0.23670089402468	0.106789897139412	2.2165101790076	0.0266565815390358	0.0997440577910332	0.714625208167253	0.628653077097321
ENSG00000290124	0.300143735564632	0.284195102790589	0.290914031257393	1.92803499429249	0.205999272315804	0.459985425637265	0.447838694085605	0.654269615569064	0.80323419144915	1.45873719254631	0.559618682336282
ENSG00000290683	0.110670410388441	0.048049384047304	0.0212640009955096	111.913877191721	0.269743910467286	0.0833225905826122	3.23734426139622	0.00120647771668463	0.0097290004145866	0.59695483932723	0.702952235064434
ENSG00000232347	0.236466837468403	0.174055286931358	0.174281891797733	4.7871607351069	0.149072943019933	0.284235359597138	0.524470084338633	0.599951621798315	0.766266279657368	1.16911527855904	0.431616496452667
ENSG00000289566	-0.683175431132511	0.212567089888373	0.00130932266715223	3.62512122689309	-1.01008000317154	0.332016334725177	-3.04225996593698	0.00234809006868933	0.0163427495512275	-3.01369767211701	-2.17480680048567
ZNF496	-0.179471169467421	0.074698215806458	0.0162782464162346	32.87495148461	-0.39125487955541	0.128680147524879	-3.04052246660477	0.0023616807126646	0.0164224179924235	-0.722697376742629	-0.783342262330238
ENSG00000286216	-0.195008158385688	0.24168356473779	0.419739142195379	1.77547205753877	-0.407585178384071	0.431980288972557	-0.943527259897648	0.345411278733313	0.553068356011043	-0.79336433136261	-0.82006189579434
NLRP3	-0.098509170105107	0.0563466901005471	0.0804174629743465	101.554173010152	-0.316258908563665	0.0967943982244693	-3.26732656398411	0.00108568365829625	0.00899004754672442	-0.354457561101584	-0.614709428663517
GCSAML	0.369149298014556	0.344324608683824	0.283676573130876	1.93349961802257	0.223249665860613	0.513687595944726	0.434602018080722	0.663851329937352	0.808968142813642	1.7725954939088	0.598407202664226
ENSG00000235749	-0.0301605589234476	0.211416672561912	0.886559245287412	10.2198970119861	-0.615529428929806	0.339547248714139	-1.81279462949798	0.06986350260091	0.194978866158379	-0.0435872740645373	-1.28763672348861
TRIM58	0.706462176990458	0.300774000450109	0.0188333131358223	3.65590824673543	1.07543018089082	0.488019583365818	2.20366193805932	0.0275481278310901	0.101836334518453	3.30679713598502	2.51458500721492
SH3BP5L	0.191847051841216	0.107922048724594	0.0754622366644445	10.2070655577012	0.297092812202997	0.183238535484105	1.62134461191853	0.104943752374494	0.25682897309319	0.96617091252667	0.764447842580112
ZNF672	0.218877682102806	0.0798043505676724	0.00609403053951902	18.4949323106098	0.233891553465368	0.139357921056781	1.67835133942669	0.0932785311036391	0.23791771861083	1.08911444631522	0.622336110292479
ZNF692	0.148176416589535	0.128681296176459	0.249526901857187	14.5891761647798	0.414725649587066	0.231405074198309	1.79220637673509	0.073099913581943	0.201719667125631	0.76754357129661	1.028952167786
PGBD2	0.400456870241447	0.119098320431541	0.00077266514536527	10.7256340579717	0.713689973506756	0.207237057424479	3.44383375433149	0.000573528236823075	0.00550493675431873	1.91499186153562	1.70119096196579
SH3YL1	-0.0403035352037367	0.0974497411523638	0.679179683924898	26.7766781224825	-0.150487271988644	0.177182697773661	-0.849333901557818	0.39569552167455	0.600580570348998	-0.0897206174222082	-0.241962193744821
ACP1	-0.151959001895975	0.0687727948309435	0.0271343146196572	32.4811879069703	-0.241795242723651	0.106944732272849	-2.26093644431927	0.023763192949793	0.0919471142138368	-0.597563664702527	-0.447273514310257
ENSG00000228643	0.383083838443113	0.257291313782494	0.136510836083433	4.24592509890698	1.30483361274539	0.411569843128923	3.17038197654501	0.0015223866437157	0.0116782378543219	1.83597402505761	3.03041206105445
TMEM18	0.0301901271204654	0.136499147317895	0.824956583831146	8.76547146802158	-0.3074719173717	0.2001013656543	-1.53658080426545	0.124395996240581	0.288206634363197	0.230906015103982	-0.594951364270047
EIPR1	-0.0129002494238086	0.0578220106584925	0.823455540320342	84.9362299488057	0.0239094762646097	0.0863180422263877	0.276992800669667	0.78178563418437	0.881313866367677	0.0349178670895361	0.150179109998616
TRAPPC12	0.145312229219376	0.0324547848813675	7.55665902859442e-06	183.309449444179	0.198666124383724	0.050694820382958	3.91886435109078	8.89671644900431e-05	0.00123449999349907	0.754516375359553	0.54312966967159
TRAPPC12-AS1	0.204386100060518	0.236530841379662	0.387533423416234	3.79443810717286	0.537298166857324	0.40135575018202	1.3387080329948	0.180665740144384	0.368167779785006	1.02320232035945	1.30456365255792
ADI1	-0.0707537114215357	0.18761345648315	0.706080766107758	5.39639837475091	-0.146176122794865	0.326311754291215	-0.447964625461854	0.654178726674286	0.803195114783807	-0.228217287032606	-0.232268322256885
ENSG00000235078	0.214658470517976	0.164045253027461	0.190692912661161	6.21179976744586	0.46041394794129	0.276649150657369	1.66425216505188	0.0960620473558333	0.242432022856572	1.06992418781882	1.13168498282925
ENSG00000242282	0.132071661889766	0.178982941214275	0.460574711133313	4.13883358381668	-0.099554051196742	0.288567154713484	-0.344994395829936	0.730098583871081	0.850717289596188	0.69429424509052	-0.127435863378933
RNASEH1	-0.22994556406318	0.0738787932521444	0.00185528559283301	25.0569276821934	-0.29004581239416	0.119324003933822	-2.43074153424336	0.0150679591840806	0.0667320227640736	-0.952270286341342	-0.555767746493303
RNASEH1-DT	0.181762380473022	0.244503506379251	0.457243322233338	2.66199789695582	0.0462262295913097	0.385436045520059	0.119932295198125	0.904536781241197	0.951283333260329	0.920302757655574	0.200359637058355
ENSG00000287126	0.330420636059346	0.212990926715642	0.120821022155699	3.7306594028919	0.0618682488960209	0.34541741931822	0.179111548624663	0.857850114153241	0.925060249099922	1.59644575142789	0.235531633696858
RPS7	0.0722836995280982	0.0700690679757515	0.302256537269582	75.170905977189	-0.0440489149941093	0.117137565685899	-0.376044309408182	0.706883955306759	0.836243276431532	0.422360394506016	-0.00262931341190203
LINC00487	-0.307473030911558	0.269378846223127	0.253697303861651	1.99798356856712	-0.609773836342541	0.42704240144894	-1.42789997965916	0.153320649486615	0.330712338705359	-1.30488880273451	-1.2746949364221
NRIR	-0.000586511965994728	0.136218530517403	0.996564583433028	27.8036972630271	-0.590703362532359	0.256239811411857	-2.30527551233214	0.0211511480841409	0.0849013614507661	0.0909244930008554	-1.23181385900619
CMPK2	-0.0123904964104404	0.149266125226221	0.933844039110249	17.420682555579	-0.609879974649395	0.256064839755702	-2.38174040306061	0.0172310396401175	0.0735475888121927	0.037236378948725	-1.27493359462211
RSAD2	-0.291707789958889	0.139237021547362	0.0361670152969712	25.1899987057904	-1.27080457331233	0.234333038369823	-5.42307043920438	5.8583893014662e-08	2.82215929903021e-06	-1.23318368838861	-2.76106126839861
LINC01814	0.0953363625327031	0.216508207150476	0.659693755190257	2.83414336379439	-0.358705135322813	0.35469390772534	-1.01130898363379	0.311868567666576	0.518506033002417	0.527210922429147	-0.710152255820767
ID2	-0.407477478791058	0.0920503081004608	9.56934676382632e-06	102.580782938624	-1.38694636133713	0.12853687439095	-10.790260521807	3.82703116940598e-27	9.77104841402169e-24	-1.75973947021412	-3.02221288178189
KIDINS220	0.0589712252714102	0.0427932866794638	0.168188308986855	144.40622980102	0.1506650810768	0.067544883765338	2.23059205491026	0.02570816356769	0.0972163312005539	0.361811209646201	0.435196512133079
MBOAT2	1.55461428231382	0.613912070627702	0.0113314495330863	3.77896895821555	0.939124107104212	0.702535698076151	1.3367635405232	0.181299833718066	0.36888459991062	7.16445106449236	2.2080928161724
ITGB1BP1	0.221204379842536	0.12084156568894	0.0671703929735928	21.7901131566065	0.650174622705496	0.192813748357459	3.37203455793065	0.000746150853960168	0.00676673472573715	1.09969697581645	1.55837297527512
CPSF3	-0.079379864689816	0.0647076791365877	0.219918199597856	34.7834945183294	-0.205111202779524	0.102735494370463	-1.99649793906569	0.0458797498628703	0.146058164619557	-0.267451657653664	-0.364787301726886
IAH1	0.0344050975057733	0.0866264334311339	0.691244853126399	31.5901556754196	-0.0733408287249597	0.137640977533137	-0.532841527569817	0.594143284436751	0.762157174199179	0.250076983334057	-0.0684938972106521
ADAM17	0.015610340930488	0.0335300355421871	0.641528396541784	276.314444826873	-0.05323193966806	0.0571564221002295	-0.931337856920303	0.351678825181357	0.559572999784495	0.164592709837681	-0.023277882287291
ENSG00000239300	-0.222110535732464	0.105907337776354	0.0359744817946652	17.3434914855608	-0.416975344279646	0.163008475472899	-2.55799793887999	0.0105276716241561	0.0506511939731302	-0.916634192732368	-0.841176233839856
ENSG00000271855	0.191088150700559	0.321127455436343	0.551807430097235	1.47126197845006	-0.418338995428157	0.508345706257587	-0.822941927665615	0.410541018180416	0.614746477719241	0.962719199150931	-0.844242483323201
YWHAQ	0.0752773201739729	0.102302969921649	0.461835792821392	23.7154423634452	0.0776980409397499	0.188138210131278	0.41298384249289	0.679618451708792	0.818995835566944	0.435976292376854	0.271125848337839
TAF1B	-0.0300681165635985	0.063369650273176	0.63515220133139	66.0574706343717	-0.152570179789711	0.0945962654164648	-1.6128562699385	0.106775737722056	0.259420774426186	-0.0431668180751056	-0.246645733941923
ENSG00000269973	-0.177893684758335	0.299154794233275	0.552074575557279	1.67054127204434	-0.333924789061157	0.467195729655666	-0.714742810914105	0.47476797896731	0.668655940958006	-0.715522496144008	-0.654432195741731
ENSG00000260077	-0.122637343872562	0.164595847363885	0.456222367617282	2.90035882427963	0.0790608805825601	0.290375417705088	0.272271259073508	0.78541345364507	0.883777633053388	-0.464199839329193	0.274190273103081
KLF11	-0.242756267187742	0.133352529254797	0.0686966027867315	7.35120167736753	-0.543959007507239	0.21645154222584	-2.51307522188817	0.0119683812509817	0.0558804121864642	-1.01053726336732	-1.12670643867988
RRM2	0.218751771583487	0.401916957539747	0.586254953440105	3.01443730650895	0.386964337319196	0.628090253405409	0.616096707791811	0.537830694802626	0.718499033197997	1.08854176694976	0.966529231031804
HPCAL1	-0.0940511962927707	0.0513508927831312	0.0670200349307013	115.188222465182	-0.140261684384991	0.0787763285148341	-1.78050547708095	0.0749932737741816	0.205550538727266	-0.334181339322018	-0.218969361053834
ODC1	-0.15133340500709	0.118119181751051	0.200126073953829	10.6278961917024	-0.458542865744248	0.1886882902105	-2.43016069112025	0.0150921299315394	0.0667811491684728	-0.594718259637888	-0.934643240672124
NOL10	-0.104053309907189	0.042861873630995	0.0151973115742651	117.719614823798	-0.2225709329179	0.0646111982790095	-3.44477333413281	0.000571538448326439	0.00548927742314277	-0.379673996400702	-0.404046527647366
ENSG00000234818	-0.271869598966588	0.153398034547823	0.0763423244273412	3.13960724929976	-0.285370264972116	0.269834371047763	-1.05757566711767	0.290248940822836	0.495743508135246	-1.14295355757175	-0.545254504244473
PDIA6	-0.0308131071117765	0.0904518612792119	0.73336141880692	58.6906475726182	0.0147481527822784	0.146243395192819	0.10084662464813	0.919672214356264	0.9587994651914	-0.0465552618422575	0.129579337523731
SLC66A3	-0.0664543890344281	0.086520708622122	0.442442657603548	18.1700192869163	-0.113054963049617	0.12999028344957	-0.869718567030254	0.3844542230189	0.590274131951588	-0.208662660223984	-0.157793454496534
ROCK2	0.00289328333788888	0.034906536327822	0.933941726704986	202.741943187322	-0.0180989485246187	0.0633803071191275	-0.285561073262086	0.775214321445509	0.87822966450381	0.106751661194124	0.0557207062149959
E2F6	-0.0139605687104054	0.124190022421365	0.910495975476722	12.2669387150572	0.0909006277763748	0.213636308592195	0.425492409859472	0.670477753531978	0.813226342546031	0.0300952122429116	0.300812638182004
LPIN1	0.152695050029896	0.114568876562309	0.182604175000154	23.3833933101442	0.242548873832583	0.20843146845275	1.16368644155845	0.244551106015689	0.444214026051314	0.788095691527502	0.641802602241025
LINC00276	-0.235399461136501	0.377282107301379	0.532670361388268	1.80643863909558	-0.40025969348501	0.649894069933502	-0.615884514111608	0.537970742893977	0.718623457481063	-0.977076270242723	-0.803590113908252
ENSG00000287291	-0.503133670786799	0.162349325077435	0.00194122093068944	11.1970639216542	-1.0128654706663	0.225914016831238	-4.48341136540868	7.34591227404256e-06	0.000165245271844432	-2.19481294644835	-2.1810700873065
NBAS	-0.0454084381616816	0.0275454208975529	0.0992515114969077	289.662397808199	-0.103869060101679	0.0428453258451836	-2.42427984973197	0.0153387802698286	0.0675046353637641	-0.112939269862924	-0.137138413653491
DDX1	-0.0895035517525305	0.0630389307135216	0.155661859400628	47.8305766167896	-0.174503566008571	0.0873462194426258	-1.99783765252937	0.0457342637983434	0.145776776347653	-0.313497267778714	-0.295964237603939
CYRIA	0.0222199233170139	0.0569743556740739	0.696537525471771	551.727660423789	0.113694456001029	0.0958888621698368	1.18568990629647	0.235744782131899	0.43400942512306	0.194655102301417	0.352065896094472
SMC6	0.0118770638875237	0.0609260658036427	0.845438163890582	63.2059563668628	-0.0532950048742488	0.104690205945654	-0.509073455275413	0.610700737278022	0.773652477602345	0.147612629542407	-0.0234196880974533
GEN1	-0.393787422239507	0.126754667162396	0.00189194859381814	14.2364914124756	-0.712526963785735	0.204221983145524	-3.48898268840139	0.000484862548996	0.00480663881202408	-1.6974729261519	-1.50574136224637
RDH14	0.000767176411076191	0.128566551090997	0.9952389281969	10.5540016742136	0.283910861478674	0.217322334366047	1.30640443517632	0.191415058384943	0.381970104373621	0.0970814797642043	0.734807454243219
LINC01376	-0.167219925516521	0.107832904470844	0.12096594492982	48.6569951868411	-0.609884000486065	0.135786841924321	-4.49148085221672	7.0729660687963e-06	0.000160757814848502	-0.666974990322008	-1.27494264695168
LINC00954	0.130332432129406	0.15190168909793	0.390889617540294	7.13605119659106	0.226298649037036	0.267360629815481	0.846417249963902	0.397320018782116	0.602389684058119	0.686383698768089	0.605263019930717
TTC32	-0.211605655152379	0.149932956984217	0.158145809245698	8.92363138559731	-0.294719641689785	0.252761895531353	-1.16599711784179	0.243615610768781	0.443266789463983	-0.8688547984658	-0.566277125434241
WDR35	-0.0392603777913425	0.109759131180953	0.720570993211745	21.2615074615394	-0.239579958272407	0.182283378471095	-1.31432695773959	0.188736199126716	0.378683671830015	-0.0849760200030461	-0.442292317461266
LAPTM4A	-0.0277066994934712	0.0535046234679246	0.604571664334237	89.2377219396917	0.0764349662552114	0.0844201396476635	0.905411511686915	0.365247419393848	0.571407804094604	-0.0324263744916424	0.268285750925008
PUM2	0.0215202846602663	0.0206062701027359	0.296320648945353	511.263282166923	0.0117911912100586	0.0336750960789043	0.350145733287014	0.726229330420048	0.848662487916509	0.191472932740323	0.122930436224461
RHOB	-0.349104978214214	0.183512217660004	0.0571250492969144	30.3108945949823	-1.15486961313425	0.35662091896953	-3.23836755418412	0.00120215823872828	0.00970277242311832	-1.49424357065349	-2.5003747195436
HS1BP3	-0.034272870497332	0.0578833790042815	0.553782218081278	43.7160510076776	-0.0115855885941183	0.0921390898263253	-0.125740210978382	0.899937570699922	0.948152932981575	-0.0622913187738213	0.0703663775390256
LDAH	0.0989800481156152	0.0674704358698206	0.142372351328741	79.1748148668238	0.082442435757412	0.0966056191132412	0.853391723112638	0.393442109912995	0.598821627596341	0.543783513495	0.281793897988455
TDRD15	-0.196953248687399	0.266831908013554	0.460443169103739	5.36148260312108	0.503630819773258	0.553953896999539	0.909156560683383	0.363267490200942	0.569485583776787	-0.80221119408523	1.2288606505733
ENSG00000233005	0.126650559372037	0.229516490620777	0.581075356703694	35.7827472797272	0.329260067108579	0.501031993537852	0.657163756716674	0.511075627116307	0.697600243410381	0.669637420809709	0.836777799433464
ENSG00000235537	-0.163036419798358	0.353071051387798	0.644248703360434	2.77388516817196	-0.425252382692295	0.621022217854602	-0.684761946458826	0.493494151848613	0.684015943847332	-0.647947132975064	-0.859787639538529
ATAD2B	0.0456522756615806	0.0256797263348336	0.0754440140632181	342.45010635354	0.0358070545790627	0.040475196277641	0.88466660750557	0.376336470740841	0.581379399453537	0.301232572909384	0.176931511739754
UBXN2A	0.220834901334766	0.0840034807636895	0.00856670918265667	37.9385311247767	0.352165631651405	0.137422128609985	2.56265592167386	0.0103874934296595	0.0501658297127849	1.09801647510431	0.8882823030023
MFSD2B	-0.252785063484934	0.22132683984569	0.253398034431507	2.13575665492773	-0.386942696550386	0.385046322363334	-1.00492505466722	0.314932939028412	0.521977227592713	-1.05615128140871	-0.773646066257161
WDCP	0.00989268695615385	0.128419952610431	0.938596594322248	6.81548960174921	-0.165918008607377	0.213435268727854	-0.777369221105321	0.436940966161564	0.637016396563073	0.13858707927036	-0.276659108888012
SF3B6	-0.129817339686678	0.180151784243826	0.471155776969932	6.60387358134845	0.402231624410811	0.302392002976116	1.33016620959576	0.183463514710252	0.371680460443505	-0.496856645679313	1.00085862033921
FAM228B	-0.123183132838016	0.0672477552438614	0.0669841160498405	113.400303456637	-0.553958819593556	0.0948968890534263	-5.837481345481	5.29958259968598e-09	3.81146975796195e-07	-0.466682253666793	-1.14919160189533
TP53I3	0.136510435068954	0.115612548328508	0.237698894788023	11.3855366187069	0.262182116955273	0.192907683397184	1.35910665836704	0.174112793242267	0.359525223624484	0.714483136546401	0.685949099420338
PFN4	-0.859874283637343	0.201808828408168	2.03663814353727e-05	1.43104774556891	-1.19361342026103	0.368333856122082	-3.24057482205874	0.00119288961819018	0.00963812028536676	-3.8173778354388	-2.58749243928809
FAM228A	-0.0771664004763778	0.350750364084465	0.825868222932623	2.20887951987548	-0.913153595683534	0.624808588659744	-1.46149334733428	0.143880099931924	0.317868366146113	-0.257384148695086	-1.95686209578098
ITSN2	0.0837736336383174	0.0254183530639481	0.000981442526218677	631.841154625832	0.135813159398996	0.0282357584354227	4.80997029740182	1.50952725621171e-06	4.39628289694054e-05	0.474620112050051	0.401801096288673
ENSG00000242628	-0.0152818322687534	0.176483127470561	0.930996702063076	4.7304157041996	0.0672040709644602	0.322723436915784	0.208240441434061	0.835041232957926	0.912364385785455	0.0240857034243119	0.24752954216372
NCOA1	0.0182267305985658	0.0274376954305576	0.506501364013872	617.294334063712	0.0614111499345938	0.0505119394584999	1.21577493544964	0.224070669321771	0.420587182860912	0.176492846403066	0.234503819907501
CENPO	-0.298499616069733	0.200137917066391	0.13583825080648	3.51842494673576	-0.17247719331253	0.322808981040163	-0.534301098924726	0.593133232036659	0.761335929851022	-1.26407498078038	-0.291407819902037
ADCY3	0.365323497542014	0.274388979419147	0.183055019959725	4.81749374370191	0.213922845720041	0.511231757157632	0.418445925404591	0.675621114708874	0.816362190899609	1.75519458889428	0.577435301259314
DNAJC27	-0.0404945939273316	0.125744994191215	0.747424343715552	11.6353943150583	-0.315222130792187	0.205561508548064	-1.53346865869338	0.125160423133468	0.289268187580641	-0.0905896106499856	-0.612378173115051
POMC	0.355079146878469	0.220265443510006	0.106950824032076	3.96695151423712	0.464639863940977	0.355746146564203	1.30609949939998	0.191518723197093	0.381970104373621	1.70860016398607	1.14118720248773
DNMT3A	0.030474031234438	0.0473719640597882	0.520034293923231	253.692237603352	-0.283399570388359	0.0640590945444996	-4.42403334613934	9.6875057505353e-06	0.000208431040157936	0.232197297426707	-0.540823282039388
ENSG00000289567	0.0772506311147438	0.239587037930517	0.747125118496211	1.63502062941214	-0.538374084460186	0.398091193808945	-1.35238883158658	0.176250960318671	0.362659182451327	0.444951511155482	-1.11414841207151
ARNILA	0.245248817479537	0.154655047301352	0.112789317184484	5.17045993564675	0.186623017580917	0.265072239525515	0.704045877889651	0.481404203306729	0.673974683828896	1.20905839663585	0.51605003860005
DTNB	0.0372185844933324	0.043343778037387	0.390515188386897	409.978994729632	-0.0593833619882154	0.0890553318121516	-0.666814224144101	0.504890805847242	0.692676182587668	0.262873578499288	-0.0371097156939509
DTNB-AS1	-0.0915005898195522	0.174804299787446	0.600664006400111	4.17360791575372	-0.239073613812591	0.290920757923002	-0.821782589593922	0.411200644360269	0.615394946361367	-0.322580404749397	-0.441153772284224
ASXL2	0.0358359766951994	0.0323917938213124	0.268584199804448	269.787601776598	0.071334384651407	0.0436185851495798	1.6354126207162	0.101962578478885	0.251889169443322	0.256585057406695	0.256816794422097
KIF3C	-0.283720225614744	0.13398178965711	0.0342087128267041	20.5300511501353	-0.448773635769325	0.193395813886854	-2.32049301766107	0.0203142222039593	0.0824572257399187	-1.19685381456292	-0.912676554840503
RAB10	-0.00429503968463458	0.0294754256726388	0.884145628657776	460.25880484537	-0.0211498263556848	0.0377311817400354	-0.5605397281592	0.575111349314274	0.746747818286605	0.0740569801656016	0.0488606287065617
HADHA	0.0768894104304328	0.0420061626982715	0.0671854160078194	96.9781877423823	0.0983775202060061	0.0684857932733529	1.43646609762325	0.150869756644894	0.327037470219773	0.443308569537882	0.317624868769281
HADHB	0.0117546171232628	0.0306368424273565	0.701218700484909	120.015272035252	-0.0469612784964127	0.0550955126331838	-0.852361222393419	0.39401363569476	0.599274710604451	0.147055704389218	-0.00917793333863124
ENSG00000286707	-0.215670295350631	0.149593164422187	0.149383570741937	5.17503025484796	-0.351019218126078	0.238521419760772	-1.47164652331072	0.141116355430969	0.313351033835098	-0.887342019248891	-0.692870020801023
ADGRF3	0.0691127488622356	0.204986570511148	0.735998213199004	5.95942779378417	0.684641222680907	0.362946193724146	1.88634358072718	0.0592486700838425	0.173231815319083	0.407937945730033	1.63587314420221
SELENOI	-0.0580367878278013	0.0569918615363332	0.308518943152868	65.3858171726376	-0.135356466080908	0.0907507650005254	-1.49151873353491	0.135825356545303	0.305986564252573	-0.170376847856671	-0.20793969037376
SLC35F6	-0.122508708117489	0.106852997781004	0.251581569480842	14.0975191075398	-0.366590932212651	0.17512797099442	-2.09327459303649	0.0363246493168217	0.1243202195899	-0.463614764762039	-0.727883932038413
CENPA	-0.0148773767345648	0.143141458679278	0.917221102135921	9.29485023085256	-0.192451541155946	0.245761371596267	-0.783082955250195	0.433578399678778	0.634201041218294	0.0259252902986197	-0.336321311026122
MAPRE3	-0.32148024846967	0.287139032215479	0.262885164251309	2.0868417956808	0.216485500547603	0.493670669394844	0.438522103840962	0.661007850535684	0.806979413987446	-1.3685978915894	0.58319758074669
TMEM214	0.00560063793235969	0.0716829502150093	0.937724099477527	23.6212978043975	-0.0883880947034285	0.1175261943801	-0.752071443899273	0.45200809565827	0.649904756276978	0.119065533931893	-0.102328556157402
AGBL5	-0.0328434205639465	0.104449434342322	0.753184404898346	20.0727665307269	0.0767650130993619	0.158230057816515	0.485148107500406	0.627571288983213	0.785566642910103	-0.0557897453926799	0.269027880586586
OST4	-0.0847270424281567	0.120047549814736	0.480325569146385	13.7271365614204	-0.149885957988766	0.182896611151716	-0.81951194745994	0.412494388278884	0.616258827675691	-0.291772249537207	-0.240610103994106
EMILIN1	0.176866164509779	0.193983859213971	0.361896588454537	4.08114011822845	0.290972446220459	0.313341288203992	0.928611891169062	0.353090257110696	0.560561257167535	0.898033277185174	0.750685841167711
PREB	-0.397519777523798	0.0870367065628017	4.94127157848144e-06	12.8741039525015	-0.578730089889026	0.149263503697257	-3.87723774100086	0.00010564911160814	0.00141005810462227	-1.71444881400817	-1.20489125413277
SLC5A6	0.0954022535966948	0.141904696114635	0.501393956960263	9.36790679830995	0.469478064573967	0.233795537936584	2.00807110656368	0.0446357361005066	0.143680361698605	0.527510615043556	1.15206618000879
ATRAID	0.0226471665025398	0.144223388737974	0.875222473840611	8.02419133825089	-0.13990013524346	0.225818067352936	-0.619525872678765	0.535569983029466	0.716353494283453	0.196598334349923	-0.218156396631348
CAD	0.125738060255885	0.0894541062282216	0.159838390647661	20.8336377340468	0.0925522901924444	0.136598837816596	0.677548152471907	0.498058229332584	0.687468443855565	0.665487097090545	0.304526497870724
MPV17	-0.0456450058908356	0.0802536883505091	0.569519716075461	32.4844139245714	0.0519709070959579	0.137234565488036	0.378701290823767	0.70490969469946	0.835022549729433	-0.114015251899638	0.213276880922254
GTF3C2	0.00979507942712553	0.0438984658319931	0.823434068818173	63.1005475472342	-0.0425058198808243	0.0750397736702706	-0.566443871054269	0.571092078719522	0.744188631279685	0.138143130519369	0.000840426337172918
GTF3C2-AS1	-0.2468877774378	0.22069004797649	0.263264624317425	1.43979865587393	-0.163253153372475	0.40876975107094	-0.399376795726119	0.689615589017176	0.825007513327147	-1.02932862949937	-0.270667025798341
GTF3C2-AS2	0.113539082466835	0.120317754703975	0.345343293009959	8.85360609009702	0.114364784736386	0.20268111256576	0.564259704758035	0.572577400428772	0.744909825661857	0.610002433082359	0.353573169520452
EIF2B4	-0.153116432379114	0.0814483506683354	0.0601188997247283	20.4516321763451	-0.254977192152465	0.142237881545297	-1.79261100757652	0.0730351450834104	0.201592680922706	-0.602828010828924	-0.476913899734122
SNX17	-0.0818038215364307	0.153274746455996	0.593544191199529	8.6433209067831	-0.184456946530315	0.253283770429189	-0.728262005172117	0.466453215993199	0.661445599907416	-0.27847655117593	-0.318344996726715
ZNF513	-0.216203080724474	0.121022554449482	0.0740233002233835	8.29191859864583	-0.436054517634248	0.192699628926615	-2.26287160002943	0.023643605552823	0.0916168015692711	-0.889765289293914	-0.884076872690965
PPM1G	0.0149581189571889	0.065974538521916	0.820637094454338	42.7532414541153	-0.082624549426753	0.107067181815675	-0.771707520694789	0.440287675385981	0.640103150729604	0.161626205785208	-0.0893688870029188
NRBP1	-0.0932715244057976	0.0564220306096036	0.0983095554514551	41.0577013791803	-0.140863803101863	0.0885277116807469	-1.59118314963176	0.111568363914268	0.267760577597161	-0.330635154270008	-0.220323260257847
KRTCAP3	0.0526111106118383	0.171458366792192	0.758961496163638	3.57146850976595	0.0639333362234057	0.293576577910322	0.217773967795671	0.827605228463715	0.90797711772797	0.332883472335568	0.24017510351505
IFT172	-0.0360970370032593	0.147287385396388	0.806395305436777	10.4056616070083	0.241767069510541	0.268508146520857	0.900408693900696	0.367902795857237	0.573453696554437	-0.0705881832674359	0.640044669428697
ZNF512	-0.0186849377757731	0.0391388397535393	0.633076301414113	96.0942118124053	-0.0640831340493438	0.0626996958455029	-1.02206451219875	0.30675036802179	0.513003153681855	0.00860734376938374	-0.0476774284627209
GPN1	-0.146353637305711	0.127747147750057	0.251939619291235	13.4099805164505	-0.157593902658911	0.192285090381526	-0.819584619619847	0.41245294451923	0.616258827675691	-0.572068760431667	-0.257941869078072
SUPT7L	-0.0961661083105411	0.088951743335088	0.279650740394704	20.4588625125562	-0.125803783145533	0.1571125365294	-0.800724028295425	0.423291428906668	0.625545186129775	-0.343800602898201	-0.186459923244813
SLC4A1AP	-0.110279326436671	0.0793215765622543	0.164443390410048	25.8107945747752	-0.271191804679762	0.135533666095879	-2.00091838796654	0.0454011856225468	0.145165513448104	-0.407991814600006	-0.513373405773279
MRPL33	-0.0273556689973392	0.102307057337266	0.789170516445452	29.5796359140306	0.0769454053724376	0.147121833521578	0.52300466579729	0.600971006344218	0.766933925873632	-0.0308297809514859	0.269433503179081
RBKS	-0.0543354424946008	0.115052813537275	0.636737491024092	38.0859911806746	0.0180861937079769	0.178702005385491	0.101208677927044	0.919384808103677	0.958685989744757	-0.15354200269651	0.137085118071035
BABAM2	-0.0220788421554032	0.0262361325334965	0.400043625406861	586.436079355389	0.0109971159913643	0.0423683366933342	0.259559776230122	0.795203366993291	0.888528109334079	-0.00682916635761386	0.121144911582242
ENSG00000223522	-0.0490487517017583	0.143572093569572	0.732628217844216	7.0146620224178	0.0394618793782928	0.248277824586829	0.158942424455197	0.873714235644467	0.934535017216624	-0.129496523851607	0.185149599382321
FOSL2-AS1	0.0152051367941744	0.210221653846398	0.942340030467569	4.18929434358325	0.146530191564521	0.389203229609677	0.376487604461743	0.706554429000183	0.836150427230143	0.162749718093056	0.425898970863412
FOSL2	0.0622068019973941	0.171747507549595	0.717203211444245	81.8188276026764	0.231216323594628	0.294781069079883	0.784366256341824	0.432825232284004	0.633704456977794	0.376527597413959	0.616320699226433
ENSG00000270640	-0.103467042398451	0.230040160814048	0.652870400448835	6.70049615884159	0.0730615106586789	0.410485876080792	0.177987879525236	0.858732494493472	0.925700834784425	-0.377007473327723	0.260700338415918
PLB1	0.193140199641289	0.0592014156364411	0.00110463258385371	137.571014239143	0.484128196766183	0.100145154789845	4.83426480074975	1.33638601569841e-06	3.97516453873474e-05	0.972052542318994	1.18500786037502
ENSG00000230730	0.426878122150735	0.148095229451648	0.00394587061008285	7.63899653446385	0.447593883827914	0.246937962876946	1.81257623823097	0.0698972054598132	0.195037393522564	2.03516375710038	1.10285831773459
PPP1CB	0.0426103654456607	0.0595787747766115	0.474489350257157	297.466049646668	0.00267534673730734	0.0742873680774632	0.0360134812491624	0.971271609445485	0.986403459632418	0.287397039376002	0.102432925966552
SPDYA	0.628310220090341	0.139250525857125	6.41934268721149e-06	10.785434197801	1.04286347020294	0.224200297201776	4.65148121219654	3.29559303741792e-06	8.41419829003419e-05	2.95133824875944	2.44135685063694
TRMT61B	-0.0743471794476694	0.091226772169358	0.41508887429733	19.8704490649835	-0.133680178502451	0.152934830059448	-0.874098976998816	0.382064354569269	0.587575930895154	-0.244561473365428	-0.204170459564993
WDR43	-0.148148363824455	0.0451621893273702	0.00103673691876407	122.741647998426	-0.217323857736085	0.0688460551568086	-3.15666391111434	0.00159585166974173	0.0121635816552723	-0.580231722902873	-0.39224817175343
CLIP4	0.636534568189693	0.394864675182859	0.106954934522786	4.68952385695894	-1.03397057213741	0.611234156587203	-1.69161124422518	0.0907201211614655	0.233766448456264	2.98874508717409	-2.22852614419639
YPEL5	-0.0180101273261592	0.0573744466434231	0.753593170869117	64.6960961981811	-0.00500029317529624	0.0932481435197435	-0.0536235144910689	0.957235121607792	0.978244484850551	0.0116765870874302	0.0851738000221703
LBH	-0.0149544209995	0.19783607262229	0.939745323632811	3.29922057843158	-0.200370327235014	0.334475044835259	-0.599059123629697	0.549133458742549	0.726753818961305	0.0255748695316004	-0.354127165368095
LCLAT1	-0.264353640244617	0.0856625487567513	0.00202876669298295	48.3808954020162	-0.542047642879704	0.110310664925654	-4.91382808040391	8.93150757619744e-07	2.85640427055884e-05	-1.1087686896591	-1.12240862335662
ENSG00000273165	0.345717793682211	0.20835893968733	0.0970671438887925	2.5692400824773	0.291144081449351	0.334247860810582	0.871042467536815	0.383730965677202	0.589369827873376	1.66602188031852	0.751071773033417
MEMO1	0.00673031587978685	0.0494900385846923	0.891826542193115	39.2097494572021	0.00319900242039437	0.0868042172420288	0.0368530760605198	0.970602154187329	0.985879582474836	0.124203653078787	0.103610396443124
DPY30	0.179029546685344	0.103279739517909	0.0830169514787314	16.2056445290289	0.330351689736755	0.184012176088932	1.79527081717189	0.0726105622488178	0.200770083301462	0.90787299779195	0.839232376854752
ENSG00000288937	-0.00398271366935183	0.204329717475895	0.984448935860291	1.70684052296782	-0.259333881574942	0.361302555653566	-0.717774833078134	0.472896133381264	0.666755256996556	0.0754775339463072	-0.486710171093805
SPAST	0.00709305810538894	0.0439442926759213	0.871770315010639	101.148901329656	-0.0872886505915537	0.0737607608369484	-1.18340225346251	0.236649764657842	0.435359402521134	0.125853515129293	-0.0998563916718718
SLC30A6-DT	-0.104958682902301	0.240586713296201	0.662647124868836	1.97802718773066	-0.659674151839043	0.396343084968564	-1.66440181967944	0.0960321566785076	0.242432022856572	-0.383791908352387	-1.38689871872881
SLC30A6	-0.0268435826057097	0.0589118812818921	0.648636995423312	59.962380179547	0.0333656590875014	0.0938899329883533	0.355369931850311	0.722312471610253	0.84634425214911	-0.0285006561777503	0.171441890972147
NLRC4	0.278793934873004	0.0884907016040048	0.0016296616617022	38.4278901720574	0.383631528614223	0.155298580072368	2.47028355594399	0.0135005990690229	0.0615339711807088	1.36163180072569	0.959035215439279
ENSG00000289727	0.00247165751010601	0.102335953440359	0.980731057030886	22.0777197399194	0.000644781220601627	0.16202466445575	0.00397952510975711	0.996824806736321	0.998144298114765	0.104833978598399	0.0978670804617887
YIPF4	0.0227930690013719	0.0449824021218906	0.612357751017058	101.468176215583	0.0987994180362157	0.0720504535567329	1.37125324212457	0.170296026099049	0.354114948257274	0.197261943323203	0.318573530753188
BIRC6	-0.0238109953894513	0.019872312757623	0.230839356494087	641.010123703477	-0.125233490205623	0.0311091524341773	-4.02561562776742	5.68264482003466e-05	0.000855972822006991	-0.0147075264844858	-0.185177586164495
ENSG00000276334	0.0109344246923923	0.146953360646938	0.940686181765876	6.06580236322954	0.0843489568428225	0.249120286595215	0.338587266399053	0.734920676525549	0.854240939669683	0.143325219570256	0.286080822323544
ENSG00000276517	-0.175744495424294	0.0989303621008751	0.075659352696439	9.24708561452705	-0.197444363921573	0.17925991535942	-1.10144180044765	0.270704421269638	0.474747685109283	-0.70574732890038	-0.347547965469415
BIRC6-AS2	-0.0945867869500256	0.101477418171607	0.351286449708557	38.4900814166552	-0.556582728316355	0.105095840168455	-5.29595393522928	1.18396684315692e-07	5.18205373437738e-06	-0.336617368649851	-1.15509161435409
TTC27	0.016184712802029	0.0465109466337678	0.727857890617597	132.117724534409	-0.026667369011363	0.069641797337774	-0.382921895051358	0.701777676534847	0.833388879397472	0.167205127931992	0.0364541108550035
LINC00486	-0.211137973974933	0.0865052326014454	0.0146566436222188	50.661518900865	-0.147814359293116	0.175971807304114	-0.839988868430859	0.400914627883107	0.605741314186933	-0.866727642121859	-0.235951992982967
RASGRP3	0.153447367446421	0.0689919124333074	0.026139323414166	124.967119935811	0.547546450417174	0.138921751323823	3.9414018697537	8.10067750788126e-05	0.00114162169956976	0.791517460121989	1.32760751843584
FAM98A	0.139880702479747	0.0996107876635089	0.160237682126376	30.6213953171777	0.309125104546086	0.164821892075116	1.87550998628996	0.060722596952058	0.176130434199048	0.729812138544703	0.791503156705518
LINC01320	0.960226599812663	0.320943757655091	0.00277261293353872	3.16913466116886	0.0811175872076036	0.518414274377059	0.156472518634015	0.875660579364253	0.935192812053409	4.46099496968874	0.278814898421158
CRIM1	-0.0555537930411466	0.10703526535141	0.60374451659974	44.3360600331357	-0.137530638291143	0.207908056457814	-0.661497397620323	0.508293382983553	0.695351521157801	-0.159083431813625	-0.212828443940691
FEZ2	-0.0204815757107734	0.0342876692476014	0.550276911889035	281.511465238241	-0.165257411268881	0.0491490917578673	-3.36236958524119	0.000772766188991069	0.00695126556027845	0.000435687595262787	-0.275173717077891
STRN	0.0614540218518769	0.0435661582254662	0.158365306797086	114.813901545453	0.0977085461552657	0.0668648647056918	1.46128383846036	0.143937563229202	0.317903623285488	0.373103724187175	0.316120641431011
HEATR5B	0.0245979546000324	0.038033804591159	0.51780070993871	356.21541837289	-0.0903055778729648	0.066036996674469	-1.36749977165268	0.171468708791296	0.355702215624835	0.205471112382005	-0.106640129380752
GPATCH11	0.0677500273008873	0.0488374558429837	0.165363879246063	78.669242284195	0.226791631292099	0.0820363235134844	2.76452699949213	0.00570053893599944	0.0318942863259954	0.401739873295145	0.606371519407679
EIF2AK2	0.0542006948724829	0.0541411868556003	0.316778887278783	200.303251109178	-0.116960531366728	0.122885920007773	-0.951781386828781	0.341207863654106	0.548965635877855	0.340113385377441	-0.166575353626369
CEBPZOS	-0.123621291829074	0.0647790284585831	0.0563455303160392	54.0533228035505	-0.0849485669435218	0.104381762246023	-0.813825759554646	0.415744775877085	0.618810165338231	-0.468675134121324	-0.0945945765187857
CEBPZ	-0.0683236313521093	0.0611655445815185	0.263982315516665	78.0128327816786	0.111423621174715	0.0868253321898248	1.28330774400162	0.199384280676205	0.392037966330225	-0.217164543229257	0.346959790973271
ENSG00000272054	-0.1657546401139	0.110867544251087	0.134896408014523	10.1242871935406	-0.148429274231688	0.198446928510747	-0.747954505245215	0.454487599433248	0.652144579966085	-0.660310426319483	-0.237334665241011
NDUFAF7	0.000261217436436555	0.0695921144641844	0.997005107953131	32.2386462950935	-0.0693630481279645	0.113563567066651	-0.6107860990951	0.541341197330475	0.720862813100273	0.0947802243479508	-0.0595496245396625
PRKD3	-0.0779109854664654	0.0439466260462193	0.0762527756207428	281.332803925173	0.021713773786415	0.0644620577492684	0.336845805805221	0.736233140791115	0.854833892868343	-0.260770747860602	0.145241944363041
QPCT	-0.0336307528445078	0.196933078084232	0.864402658144272	5.523287867699	0.494463668254037	0.330471830237944	1.49623545189318	0.134592309104046	0.304058336995263	-0.0593707722463363	1.20824777341609
ENSG00000290100	-0.066528832582391	0.141115253795242	0.63731918375799	7.9926556065438	-0.11833452668208	0.229186688176041	-0.516323734261501	0.605628322167997	0.770310550256687	-0.209001252138629	-0.169664862574763
CDC42EP3	-0.0668569753777976	0.0980798861740305	0.495454996625638	32.933864042223	0.0251724834628806	0.164682787472923	0.152854368383942	0.878513121685429	0.936921645161451	-0.210493745449518	0.153019055664621
RMDN2	0.135954068067049	0.0525494562450135	0.00967694865561084	59.0391222198554	0.0781575349149401	0.0867156885998257	0.901307896839987	0.367424636263558	0.573116587203079	0.711952610079363	0.272159047455931
RMDN2-AS1	-0.0213077526439669	0.12319480845263	0.862683005779434	20.7026001026006	-0.498001777101969	0.152658027829762	-3.26220497003486	0.00110549178780805	0.00911465484253579	-0.00332201656177738	-1.02336891416716
CYP1B1	0.462860949881961	0.255397482659983	0.0699373802594112	5.078670069746	0.635184583276624	0.412496526743543	1.53985437960192	0.123595853114769	0.286830006645227	2.19882460977638	1.52466699357719
CYP1B1-AS1	0.321732989703155	0.152563822722397	0.0349582260995331	15.194040767238	0.51059727581772	0.243780298647015	2.09449770408661	0.0362156673758099	0.124140932881717	1.55693169152625	1.24452513504969
ATL2	0.0705960917264817	0.0383240435627212	0.0654629238557639	147.357876203636	0.0357798093640244	0.0632582988255568	0.565614473172792	0.571655886912091	0.744596253006234	0.414684640564211	0.176870249277851
HNRNPLL	0.0241748580696941	0.0519892241556048	0.641933263287987	73.6405857480036	0.124035585479851	0.0848030701629384	1.46263083684981	0.143568420604737	0.317440052378401	0.203546740583417	0.375318531459647
GALM	0.123911117698678	0.0545700780504847	0.0231664311317385	86.7804657247315	0.1582119475523	0.0890132124508529	1.77739846924021	0.0755027024679939	0.206392915615132	0.657177606270757	0.452166083461223
SRSF7	0.0471162856109044	0.0518355165827666	0.363372518910513	171.913177792	-0.105242885619892	0.0828813934890678	-1.26980111204059	0.204155484515499	0.398583478396136	0.307891335762103	-0.140227540803073
GEMIN6	0.135830470929112	0.145569289748929	0.350769166673156	6.82873981923181	0.165643285820812	0.250803389996477	0.660450745195823	0.508964616737666	0.69602115370508	0.711390452676556	0.468875882848888
DHX57	-0.085008716309397	0.0711051172850641	0.231877741029343	47.1896130548639	-0.187126995086253	0.104682160067151	-1.78757292518816	0.0738449368730994	0.203202907842466	-0.293053388082645	-0.324348757302933
SOS1	0.0103593183475425	0.0369755534013524	0.779349622449133	433.237979268711	0.236406319342775	0.0431516431631528	5.47850097964851	4.28944213912439e-08	2.17395156106471e-06	0.140709460867784	0.627990708670335
CDKL4	-0.00463948651629095	0.206527120938036	0.982077591933809	2.96797904510789	-0.082794003915689	0.326148499953838	-0.253853701388807	0.799608584230384	0.890721633349713	0.0724903311353614	-0.0897499153470943
MAP4K3	0.0161552221598487	0.0373939757191368	0.665721497898565	348.471173568875	-0.0989145054896354	0.065948295892229	-1.49987962769014	0.133645586017093	0.302592885798261	0.167070995515239	-0.12599780739509
MAP4K3-DT	0.0279387181524128	0.0747933304901117	0.708742426935909	82.8060688575361	-0.292240787413065	0.131970700969535	-2.21443688080833	0.0267987402075552	0.100114141337908	0.220665921852108	-0.560703276394055
ENSG00000289003	-0.360972891992336	0.154093482206013	0.0191520660949102	3.61527383135554	-0.27960417529432	0.27555888818359	-1.01468029987128	0.310258247805623	0.517007081272092	-1.54822245477346	-0.532289113855033
THUMPD2	0.0269562765038118	0.0491455293845168	0.583349276861262	95.8617401648376	-0.00211037976846533	0.0788868074345486	-0.0267519986813547	0.978657539003049	0.990228192865767	0.216197478206837	0.0916719395942146
SLC8A1-AS1	-0.0763518671106201	0.0622825962051644	0.2202385300161	244.863990586962	-0.432012229603705	0.0900405989501033	-4.79797152219198	1.60280560028802e-06	4.58085428933063e-05	-0.253679403026716	-0.874987551277117
SLC8A1	0.0263077505784287	0.0257153955615088	0.306291281482993	2795.28803194779	-0.0385490041538094	0.054560398797039	-0.70653816694429	0.4798535261884	0.672981326398558	0.213247784905257	0.00973755826999376
ENSG00000289013	0.0115177170161796	0.0635109458176901	0.856092775865923	31.7628779682555	-0.0335606862511288	0.107710214131922	-0.311583135560609	0.755357352503924	0.866181546748081	0.145978210596516	0.0209540832650773
ENSG00000288992	0.185707892659537	0.143121966399428	0.194442048738809	5.68355675290121	0.230236601494363	0.230705852552998	0.997966020135845	0.318295836075812	0.525541486618384	0.938248147982087	0.614117736696727
ENSG00000287255	-0.222721349187585	0.169980153031907	0.190101619641216	36.0230883793213	0.738796819408321	0.259063748287993	2.85179545301345	0.00434730649904427	0.0263852568378998	-0.919412358240586	1.75764517560989
LINC01913	-0.473842564304822	0.310608494530811	0.12712696664209	5.86050489956095	-1.01616610093768	0.702388962952646	-1.44672845750025	0.147972990929355	0.323339137455961	-2.0615880787845	-2.18849174780624
LINC02898	-0.275357595718656	0.191441030833183	0.150337158212576	11.0696361133022	-0.776321206694545	0.423153844971681	-1.83460747413627	0.0665638704495621	0.187719427727695	-1.15881802844764	-1.64918645417697
PKDCC	-0.313391391104979	0.143185701126524	0.0286182217385271	45.4007595302012	-0.253806372445737	0.247756766923339	-1.02441751883318	0.305638110782258	0.51192545583571	-1.33180730627553	-0.474281243042736
EML4-AS1	-0.372580451800201	0.134700478450528	0.00567499192171069	8.79309419096701	-0.769171520894305	0.209359767796492	-3.67392230603722	0.00023885538811135	0.00277293200229487	-1.60101716979233	-1.63310996686202
EML4	-0.117893219407592	0.0388709169004509	0.00242182494369658	467.579079134371	-0.530339178698843	0.0617429265816444	-8.58947264181849	8.73694059229484e-18	6.69205964666823e-15	-0.44262211728529	-1.09608145582222
COX7A2L	0.0233283537378251	0.0779881206397333	0.764843134373442	25.8542865396913	0.0336590865092913	0.134627023580867	0.250017311636346	0.802573960947474	0.892791410046791	0.199696581230116	0.172101679717564
MTA3	-0.0274578452830228	0.0547556998909908	0.616046753796305	97.2899667880816	-0.213882603244113	0.0966110284728507	-2.21385287606391	0.0268389013144959	0.100230406932414	-0.0312945097983446	-0.384510309456622
OXER1	-0.359137961882162	0.156953647532215	0.0221271282001125	3.86385706591496	-0.402471329834251	0.287825864854747	-1.39831536695759	0.162018385263151	0.342859461782872	-1.5398766341316	-0.808563107786201
HAAO	-0.149381675311492	0.0785930228882578	0.0573414574534872	34.9042308876279	-0.339542347628268	0.135525723325284	-2.5053719640611	0.0122322676846768	0.056783669291383	-0.585841198931028	-0.667063605228582
ENSG00000288886	-0.0648183959718367	0.104194900305435	0.533884012508916	6.53283194550845	-0.00206241860384997	0.199205621754325	-0.0103532148625479	0.991739477279703	0.995900167318766	-0.201221665825331	0.0917797830821792
ENSG00000289082	0.0303899195615005	0.121005236868403	0.801701626379527	6.26044413775394	0.0288482463721998	0.210956562403544	0.136749698817216	0.8912286445256	0.943718386133389	0.231814731936974	0.161284223874174
LINC01819	0.372579486764836	0.277813263571332	0.179883174232835	11.3491137722236	1.27072501579617	0.666578416292752	1.90633987650463	0.0566061237627332	0.168019610525346	1.78819703639744	2.95371688290181
LINC02580	-0.0574885532201637	0.100540486033428	0.567460824576179	24.7215955721381	-0.26386804964573	0.137335937889667	-1.92133285504422	0.0546897576105791	0.164240814906187	-0.167883309994037	-0.496905513590034
ENSG00000286796	-0.148973189166639	0.138678670288622	0.282718313433398	9.69304564065134	-0.155157745163931	0.215104953958171	-0.721311816900798	0.470717688131514	0.665582819317581	-0.583983279612614	-0.252464026252593
ENSG00000287387	-0.188715429806549	0.140547561769987	0.179364021287355	13.2067857943767	-0.677833568103965	0.222204966113717	-3.05048793444639	0.00228469859893653	0.0160106577479912	-0.764743086456201	-1.42773122988897
ZFP36L2	0.00432903386845376	0.046101616857222	0.92518700780635	587.94936764747	-0.206411692248128	0.0828270078091995	-2.49208196345349	0.012699672728883	0.0584749884381603	0.113281891608961	-0.367711528473261
LINC01126	0.0259948753985029	0.229422420643063	0.909788172716858	1.69508244514762	-0.311172942383788	0.395703125988898	-0.786379793200112	0.431645018027472	0.632702136748909	0.211824733356605	-0.603273335797404
ENSG00000234936	0.234132898831968	0.207670415711919	0.259562670380609	2.31839762076018	-0.0918809403999046	0.317108194126201	-0.289746345574843	0.77201029776466	0.876267111067331	1.15849981525567	-0.110182424299495
THADA	0.0176724775221247	0.0302287152371515	0.558799562936315	366.118838533646	-0.034722040958302	0.0535247067321842	-0.648710531606216	0.516525495838046	0.701352071507094	0.173971934712462	0.0183427091796032
PLEKHH2	-0.286979388040409	0.301019153951101	0.340408092203164	4.50301461619883	-0.521760406002021	0.499086852875734	-1.04543007493714	0.295824242750641	0.501297740563836	-1.21167747727164	-1.07679158291149
DYNC2LI1	-0.239456975885125	0.177938045724366	0.178388864984299	6.223304750447	-0.539790507211055	0.291078609482495	-1.85444924369654	0.0636749152642822	0.182152051628437	-0.99553108231212	-1.11733332159385
LRPPRC	-0.0488105949295873	0.0480601482589699	0.309812883382368	127.538593907655	-0.0917842948049136	0.0811413799376204	-1.13116507108303	0.25798562032167	0.459758226815689	-0.128413314363593	-0.109965111018138
PPM1B	-0.0366656304494392	0.0494785180662867	0.458668336804526	129.561672413235	0.0837591752417455	0.0916588040320687	0.913814838915426	0.360814147884472	0.567585529516773	-0.0731743193244147	0.284754663847043
PREPL	0.122663934011941	0.160909368043626	0.445870877204381	9.67029792448266	0.413721006081893	0.291619741643554	1.41870026957085	0.155986418599671	0.334147358868355	0.651505035256062	1.02669316801759
CAMKMT	0.201525603161073	0.0383324209074569	1.46173988768103e-07	396.502599532382	0.385675075653007	0.0565544929857459	6.81953024935107	9.13386806284618e-12	1.74902156068426e-09	1.01019190980648	0.963630250656828
SRBD1	-0.0105920532899365	0.0357362450822378	0.76692825251822	269.091446628422	-0.145026104707893	0.0649652976019079	-2.2323626622413	0.0255910034580402	0.0968746849269338	0.0454162456559635	-0.229682439225978
PRKCE	0.0187022535843254	0.0505068938650287	0.711165600062943	508.773486623914	-0.0689927715293727	0.0991388991416692	-0.695920290891896	0.486478749274882	0.678354678345232	0.17865566967804	-0.0587170359187633
EPAS1	0.188279475570111	0.211195841667855	0.372665097926132	8.07188909871361	0.114840910439569	0.325046363741232	0.353306245662212	0.723858863720713	0.847313664960465	0.949944489776436	0.35464376605314
ATP6V1E2	-0.153345883294763	0.130824959856069	0.241138659347832	11.3561487775437	-0.415124441461237	0.21602727721278	-1.92162974424916	0.0546523631535127	0.164192890988166	-0.603871623431661	-0.837014370435962
RHOQ	0.00356996081511548	0.036859681636468	0.922843347775835	335.461657900689	0.0401772472659686	0.071487042904547	0.562021390640193	0.57410144518298	0.746075652090428	0.109829396322024	0.186758145980461
RHOQ-AS1	-0.0154714941825752	0.0722691185982701	0.830483363361267	88.3738718424812	-0.366867640852098	0.104779089263674	-3.50134405090011	0.000462917807880904	0.00464403267775217	0.0232230633125313	-0.728506127622429
PIGF	0.0185673264172961	0.0447002458441042	0.677868030527833	81.3740336442273	-0.0695893729097536	0.072629583574312	-0.958140877106258	0.337991725379317	0.546055182565467	0.178041979854379	-0.0600585290684977
CRIPT	0.0288175103884545	0.114729559600445	0.801676701333628	16.9459806987059	0.284844877139387	0.215465681784517	1.32199649976861	0.18616931647248	0.375303034483738	0.22466293642111	0.736907643166336
LINC01118	-0.132096276280311	0.106086407749576	0.213066967564302	17.0828868372611	-0.350678211409642	0.158597748007301	-2.21111721834473	0.0270277209005772	0.100616684441298	-0.507221942950958	-0.692103247224637
SOCS5	0.222970701749641	0.0974774945946569	0.0221720791297097	15.1531341499615	0.392256447908157	0.173146115633831	2.26546490212752	0.0234841654767459	0.0912849355336896	1.10773074546836	0.978428851676656
LINC01119	0.147861903151993	0.246615891156887	0.548797134621564	2.13875449270505	-0.420046089500987	0.377791423495504	-1.11184654647404	0.266204134829335	0.469543021468116	0.766113068453678	-0.848080984339057
ENSG00000228925	-0.166188626889712	0.245550408392986	0.498532572621173	1.42164417675349	-0.489316620778676	0.425052133661346	-1.15119201158635	0.249653250905095	0.450782431708529	-0.662284330269166	-1.00383983144088
MCFD2	0.154828488678957	0.0777233934472362	0.0463661328728123	35.7524418045981	0.19156190467272	0.125399743207341	1.52761002353876	0.12660939159546	0.291382418229418	0.797799219861778	0.527155415521464
TTC7A	0.0410361260047316	0.0427599315768812	0.337213055829491	882.324364283248	0.135957484638224	0.0904234862372923	1.50356384492233	0.132693706344365	0.301076359961424	0.280236919244724	0.402125620042934
ENSG00000233845	-0.0409670095335368	0.160608942478502	0.798666694602711	4.45206881384716	-0.0290515246728606	0.30091565426576	-0.0965437465981852	0.923088731408399	0.961174298290189	-0.0927383006169473	0.0310931971981199
STPG4	0.104010464826786	0.0716283517371152	0.146477934561088	52.3178784933731	0.0589280794243226	0.111395956681399	0.528996573842097	0.596807826620187	0.764089120045631	0.566663379813882	0.228920490419209
ENSG00000225187	0.206338863499963	0.169581108147211	0.223696992113652	4.88796071158835	0.450635108494012	0.290003371571685	1.55389610145488	0.120209201818081	0.282037638993047	1.03208408284797	1.10969668953616
CALM2	-0.0512091978188572	0.067770878011494	0.44987558356394	145.295355489248	-0.72361854508252	0.141929158300132	-5.09844878775589	3.42448150560541e-07	1.30202512981891e-05	-0.139322890370827	-1.53068143248198
MSH2	0.16321171600011	0.153957974145502	0.289096544345805	12.5318464388941	0.135156454726906	0.26523550450127	0.509571503185612	0.610351692498035	0.773364563885641	0.835928689335519	0.400324457366978
MSH6	-0.0890744843029884	0.0739605561072099	0.228453866208415	30.2617394198259	-0.0103293046945118	0.122483832070748	-0.0843319850455485	0.932792482583121	0.966417424637551	-0.311545738422208	0.0731912054741668
FBXO11	0.0564477877801463	0.024042614354516	0.0188835244686729	621.976742903232	0.0840465083043269	0.0342814497547772	2.45166143513563	0.0142198385217747	0.0637873224934309	0.350333847872978	0.285400749068802
ENSG00000233230	-0.006809373860083	0.223643037176725	0.975710154012365	2.99657321110081	-0.371829047262026	0.367427828059633	-1.01197845907763	0.311548352993446	0.518029872951981	0.0626210230434992	-0.739662140549716
ENSG00000230773	-0.122886704512137	0.209738463722168	0.55793970980518	10.4682136588898	-0.926727551334198	0.395581574608051	-2.34269645205901	0.0191449520580893	0.0791583051492226	-0.465334007416302	-1.98738393015645
FOXN2	0.133815515604797	0.0545469591663669	0.0141584984160505	178.52037232078	0.335008072517754	0.106630831289529	3.14175617376672	0.00167937825086894	0.0126650134177608	0.702225822566199	0.849702526285624
PPP1R21	0.0253530981725011	0.0439355142891725	0.563903993541205	186.797223327312	-0.0726452326979732	0.0737675684645183	-0.984785512252788	0.324729438479765	0.532092231048403	0.208905735193925	-0.06692980879941
NRXN1	0.0120872597528588	0.35631345075811	0.972938466090319	5.06211219378856	0.674742171377501	0.610495852348694	1.10523629076535	0.269057215546543	0.473049742008333	0.148568664315623	1.6136145475092
ENSG00000231918	-0.358212080828553	0.177421165029972	0.0434879525871841	10.4588867906814	-0.675879790062175	0.304639745409141	-2.21861986246885	0.0265125970958773	0.0992955433601729	-1.5356654452878	-1.42333804551938
ASB3	-0.0312926151424256	0.043677577627687	0.473716150122363	157.896694524382	-0.050143685062239	0.0708615233949984	-0.707629227538993	0.47917553759093	0.672698869167472	-0.048736210314323	-0.0163337609114744
CHAC2	0.21802390431906	0.16255008844258	0.17983211310195	5.08041900492103	-0.0445005185600854	0.275322905374644	-0.16163028099508	0.871597010055228	0.933452817061278	1.08523120508895	-0.00364477048269481
ERLEC1	-0.0270101709693934	0.077386138976301	0.727065944533196	40.340920898946	0.141929486079765	0.134356700712017	1.05636328763371	0.290802271968847	0.495969717689909	-0.0292583507605669	0.415554015094444
PSME4	0.024773943479269	0.039176733727101	0.527149261703941	270.125725835938	-0.0833393596322166	0.0771294540237958	-1.08051276502625	0.279913905546786	0.484958280826874	0.206271563370807	-0.0909761796199379
SPTBN1	0.30428470975196	0.469978558524659	0.517344748066534	2.26641594654728	0.634267515234852	0.668124499554158	0.949325336307981	0.342455171314799	0.550133260210927	1.47757160354562	1.52260491236797
EML6	0.0297238322088254	0.237668274444955	0.900472593077855	5.46275823578993	0.608541724458538	0.411998112668749	1.47704978674942	0.139662292084012	0.311605979090442	0.228785163918869	1.46475896491828
RTN4	0.0585680112144385	0.0262082438011297	0.0254359256771769	546.375380741121	0.0793856707704822	0.0482646966707646	1.64479788015675	0.100011499489956	0.248592594627071	0.359977269388146	0.274920582865221
CLHC1	0.0269593903903981	0.124334769546582	0.828341569174366	28.1693037390452	0.505154691190388	0.242571160348805	2.0825010296525	0.037296728936655	0.12699457447891	0.216211641110811	1.23228716471554
RPS27A	-0.108640276270166	0.0723306510871759	0.133098400161206	108.054830373716	-0.234917968180569	0.139421915278705	-1.6849429138236	0.0919995859310303	0.235912563923243	-0.40053691556226	-0.431809559663525
MTIF2	-0.0274689360395904	0.0514146570778787	0.593159760743302	58.6258687088293	0.0347124402420297	0.0847419826990698	0.409625065834231	0.682081006632365	0.82035007777351	-0.0313449539349263	0.17447020728586
ENSG00000240401	-0.0683184814404153	0.101964267669596	0.502842647480993	36.1594784505613	-0.622893164791169	0.120430993358378	-5.17219984175972	2.31353954440563e-07	9.32660849493415e-06	-0.217141119863385	-1.30419451490399
CCDC88A	0.0411824478377865	0.0342813279595449	0.229631586474987	482.536307802943	0.0181030269001537	0.0637483637221887	0.283976338264078	0.776428513819458	0.87860388037625	0.280902435477683	0.13712296848965
PPP4R3B	-0.0320145006649707	0.0347615364595999	0.357063560212061	168.660933638257	-0.0669568872374838	0.0598521011590665	-1.11870570858549	0.263265709022402	0.465808200105587	-0.0520195653923807	-0.0541392308364531
PPP4R3B-DT	0.0136358446924658	0.132869142171946	0.918259710551079	6.64062950986075	-0.0981453267553641	0.210770321764905	-0.465650599826081	0.64146561783554	0.795161984109292	0.155612099966383	-0.124268263956408
PNPT1	0.141911674181332	0.088939425835034	0.110578312618342	42.4963360449095	0.187719775800059	0.141866875809962	1.32321075464804	0.185765300498908	0.374932626922631	0.739049616013813	0.518516163698445
ENSG00000285755	0.123078863076743	0.0774061932709568	0.111826023309969	84.2877066786021	0.0888808305463451	0.12096036915025	0.734792983608892	0.462465580875341	0.657799757628876	0.653392258935443	0.296271005800584
VRK2	-0.0103390707888685	0.0453946569302966	0.819833103490546	248.261985574671	-0.188134569987258	0.0653510873665308	-2.87882845670308	0.00399155387000819	0.0247958693165675	0.0465668870715343	-0.326614348486581
ENSG00000287875	-0.0841831148874187	0.0749915933841241	0.261621284988657	18.7779024164113	-0.27086752093627	0.119612096176126	-2.26454956978117	0.0235403345957214	0.0914104906646024	-0.289298301525781	-0.512644234781105
FANCL	0.0248833349936215	0.110538752367242	0.821894008246196	34.7545296800989	-0.0613618036819373	0.205154120311089	-0.299101005570301	0.76486297905159	0.871787435799367	0.206769109273764	-0.0415583577295801
PAPOLG	-0.244034155881381	0.0712195231139035	0.000611399223135841	183.026750382959	-0.252415779974404	0.102223232073616	-2.46926041032069	0.0135392650106236	0.0616735060058707	-1.01634949009914	-0.471154414416939
REL-DT	-0.259344155878169	0.215477120821142	0.228751589543284	1.89155807163818	-0.644444399512319	0.356503120032982	-1.80768235479313	0.0706559524006338	0.1966173541917	-1.08598403001523	-1.35265372853887
REL	-0.0628811902939092	0.0444710972556135	0.157368116880653	480.82207684973	-0.104481008722906	0.066503727696335	-1.57105492191326	0.116169892080678	0.275395632433288	-0.192410664771535	-0.138514415973234
PUS10	-0.0120605356165234	0.061572198592441	0.844706972868044	65.6432949655773	0.0165880445361094	0.0961755027859735	0.17247681639912	0.863062686057877	0.927834845656414	0.0387371410701866	0.133716441903948
PEX13	0.154050629732737	0.0584861206018117	0.00843931879053197	69.6969046932509	0.258332166988717	0.0892089885616209	2.89580872010756	0.00378182838919318	0.0238312748227274	0.79426128061612	0.677292261409574
SANBR	0.0897696752570935	0.131124817151229	0.493588542649505	14.8309180819547	0.117775981158651	0.22433636641833	0.524997275470838	0.599585084940226	0.76593780796866	0.501891934357615	0.361243444486873
C2orf74-DT	0.0597657188134738	0.150678572954578	0.691630163055218	3.62947521020084	0.157450909292616	0.274799530891583	0.572966441324587	0.566667416331591	0.74061753696644	0.365424808096855	0.45045484435648
C2orf74	0.122731932281608	0.120337525673676	0.307777112029129	15.9852796488489	0.508091533133226	0.222737794374393	2.28111953142173	0.0225413746819323	0.0889748309076322	0.651814312083254	1.23889082584964
C2orf74-AS1	-0.271048660318219	0.261079332781212	0.299183911114465	1.70091082528167	-0.332971176776884	0.404090581676817	-0.824001330085903	0.409938802204944	0.614226575799837	-1.13921967872847	-0.652287942662669
USP34	0.0170902418973696	0.0170896726048172	0.317294387034837	692.503146135287	0.00363240260008278	0.0301508734730553	0.120474207930623	0.904107509905654	0.951107192984804	0.17132374987503	0.104584922133585
USP34-DT	0.416038803994662	0.19792778090608	0.0355556620142783	5.04823025320036	0.35841147289232	0.314293860559273	1.14037058265962	0.25413194322706	0.456234294889879	1.98586323894488	0.902326442882879
XPO1	0.119341910672322	0.0432082585087129	0.00574456251937566	375.455843836166	0.407399332561528	0.05377770983503	7.57561699468568	3.57424837547589e-14	1.2733467642771e-11	0.636395461977591	1.01247851481479
CCT4	0.170910703201269	0.0939123662237879	0.0687749032931955	95.9348392453067	0.583969166862701	0.122481353318494	4.76782098695611	1.86229141081654e-06	5.15885029336322e-05	0.8709460264802	1.40950612982557
ENSG00000236498	0.282822242463805	0.152781047981584	0.0641464652611173	11.1710259728124	0.38431054387369	0.21232464292981	1.81001384752469	0.070293639779242	0.195858178933832	1.37995376975147	0.960562021023534
COMMD1	-0.0577132171206087	0.0348647415849548	0.0978542946189976	206.970742392804	-0.15193542055947	0.0551416308342896	-2.75536683011903	0.00586263647461747	0.0326106492936329	-0.168905149794593	-0.245218440631681
ENSG00000229839	-0.372301059412638	0.100837837186191	0.000222430095226869	22.8640217204447	-0.603642220218437	0.135047638351263	-4.46984654887742	7.82757358315464e-06	0.000173281213468708	-1.59974640817456	-1.26090763840741
B3GNT2	0.120296516675529	0.079042193322299	0.128027155787256	37.2915855030217	0.0953238585075804	0.121312841504332	0.785768903980179	0.43200288732676	0.633044980960268	0.640737300635224	0.310758531572024
ENSG00000228541	0.55331229938565	0.254711200206146	0.0298321071342799	4.77332192170768	1.27461221757278	0.435509918619994	2.92671225861323	0.00342565657584634	0.0220865459113595	2.61022487815002	2.9624574837895
EHBP1	0.0475138031709091	0.0462808035303705	0.304589207142057	179.033933017613	0.110671732460752	0.0814307964346201	1.35908940236891	0.174118260595995	0.359525223624484	0.309699366618099	0.345269125158016
ENSG00000226605	-0.24593322231838	0.187137375585673	0.188783792581076	4.23815800046768	-0.753647256188628	0.295315811059996	-2.55200442361523	0.0107105158888457	0.0513374195560787	-1.02498702227669	-1.59820274833693
EHBP1-AS1	-0.150243200285068	0.155885808178557	0.335144732232451	16.2236186163487	-0.336403410397753	0.207088660751116	-1.62444147920803	0.104281620521834	0.255680240840905	-0.589759676734671	-0.660005521002405
ENSG00000286480	-0.171515964615234	0.192762457377665	0.373584625905396	6.33571404205225	-0.25471334622915	0.309608958044066	-0.822693722553396	0.410682186019361	0.61485930488962	-0.686514683735672	-0.476320626720764
WDPCP	-0.0827047326192561	0.0513077860761015	0.106976439242723	165.257172290602	-0.207483922254657	0.0750230573290465	-2.76560206477117	0.00568178216706016	0.0318358526032167	-0.282574168992456	-0.370122500448854
MDH1	0.0737947876681345	0.14512261638238	0.611103042317421	11.9367510073662	-0.168380640147133	0.255110928210633	-0.660029114895893	0.509235145689702	0.696172147347263	0.429233283299364	-0.282196480153888
UGP2	0.0644490917104523	0.0490237837193159	0.188627733085782	127.056579087409	0.162055323071853	0.07859746069663	2.06183916930031	0.0392230505453309	0.131536320337987	0.386726213518475	0.460808138442802
VPS54	0.0210799167118298	0.0247256712989465	0.393907876061739	262.743866615234	0.0439522760951404	0.0433883387921717	1.01299743937351	0.311061384015324	0.517725917180655	0.189470005275294	0.195246519425307
ENSG00000228079	-0.192974342350529	0.236707269812555	0.414932267539134	1.52855401572738	0.072063192947228	0.407756908014552	0.176730771522959	0.859719869135534	0.92641034959318	-0.784113916998666	0.258455562565224
PELI1	-0.119261414240538	0.0403977081515491	0.00315536197292295	828.875330407401	-0.355708075028625	0.0706028742021586	-5.03815289459914	4.7004590495647e-07	1.71036418480479e-05	-0.448845083825313	-0.703413190196367
ENSG00000225889	-0.106238193608456	0.0580029150407865	0.0670108969402329	155.570092519452	-0.356007452365493	0.107334033215973	-3.31681799051702	0.000910489097306566	0.00785348112704914	-0.389611512490823	-0.704086357674353
ENSG00000288932	0.16176696436843	0.0626435403282011	0.0098132651762263	203.034873096641	0.517329178750393	0.109300942581829	4.73307152281044	2.21147518024352e-06	6.01733362098587e-05	0.829357519173132	1.25966221311527
LGALSL-DT	-0.439002696724165	0.217582759883951	0.0436292386399096	5.55328623532667	-0.475828502810437	0.420541025228949	-1.13146750082561	0.257858374683966	0.45969189360918	-1.903125756758	-0.973511008122282
AFTPH	0.0669658957598053	0.0227055214634869	0.00318471888302312	257.414835183621	0.117353977698844	0.0407144141294221	2.88236930846656	0.00394696830790666	0.0245920636526468	0.398173404378855	0.360294544988627
SERTAD2	0.220133980377414	0.0421108362431477	1.71826577837165e-07	183.381329117187	0.335235440812997	0.0681357801820109	4.92010864068018	8.64961878006184e-07	2.80134270807119e-05	1.09482847324978	0.850213777215583
ENSG00000226756	0.247363434548	0.25599942748297	0.3339113061779	1.82889119500783	0.251836049287679	0.398797864903937	0.631487957811262	0.527721520606263	0.710763890957296	1.21867631869281	0.662685360248454
ENSG00000287123	-0.125926703154112	0.203270172116557	0.5355843278625	2.30602083205591	-0.467351958311386	0.382771976609528	-1.22096701658005	0.222098508354595	0.418644893501174	-0.479160846529554	-0.954451001302259
LINC01800	-0.0785669167705273	0.159975342503445	0.623342343484827	6.74091745020288	-0.0230568839558903	0.280988356144551	-0.0820563680013451	0.934601889355385	0.967146658800527	-0.263754123078401	0.04457249798653
LINC02245	0.082877191724864	0.0530692712489736	0.118363516114696	224.044371044955	0.0138892001819515	0.0746232328388901	0.186124342963511	0.852347252525323	0.922108202206659	0.470542821376117	0.127647932288716
SLC1A4	0.138424557819483	0.0482542838212359	0.00412230204604963	84.2114503515674	0.237843558368107	0.0816358947670465	2.91346789358785	0.00357438590829395	0.0228270763586356	0.723189149420597	0.631222424805121
LINC02576	0.0144787898066496	0.100138760856757	0.885036750625002	28.1125679849058	-0.307569158562918	0.131432705150779	-2.3401265172932	0.0192772083711148	0.0794814722337451	0.159446070914327	-0.595170016784407
CEP68	-0.0404245964521501	0.0648054516245356	0.5327695235651	57.432145646496	-0.107352191584952	0.113289425159966	-0.94759234088592	0.343337026804421	0.55113032383476	-0.0902712408276098	-0.144970438818187
RAB1A	-0.0386702711517761	0.0325308379337871	0.23454728449047	468.701215372255	-0.202114295947849	0.0469179254163387	-4.30782678804176	1.64866410252903e-05	0.00031648979181256	-0.082292035394538	-0.358048581171937
ACTR2	0.0106498246922623	0.0245042303524697	0.66384431641724	369.303053387104	-0.0103050658605004	0.0408266009244479	-0.252410576123409	0.800723726186082	0.891498456478017	0.14203077214548	0.073245707912232
SPRED2	0.0670648010055842	0.0444543369489393	0.131395349571149	172.861980528169	0.106727172021132	0.0717243726395404	1.48801820209013	0.136746093422957	0.307518115846488	0.398623255540616	0.336399549956756
MEIS1	1.76620719208194	0.759642247999202	0.0200692175620194	2.37103664771472	3.37768733903402	0.832018958116214	4.05962785593431	4.91509887596443e-05	0.00076441014904466	8.12684002101104	7.69134508209833
LINC01829	0.116959716935367	0.304134439811988	0.700559105468512	2.4745880198697	-0.241225107365541	0.468794072068761	-0.514565182748641	0.606856900316589	0.771008844003833	0.625560519789565	-0.445991531561847
ETAA1	-0.00969791288117308	0.101849125795032	0.924141339068984	15.9568042366904	0.0267437286502525	0.176627185578235	0.151413433683495	0.879649593088222	0.937220205627937	0.0494830683860542	0.156552092504172
C1D	0.0702219965802766	0.0778471871991761	0.367030707793528	36.5481806205874	0.264405018650954	0.128730951089922	2.05393509806558	0.0399819737498488	0.133318942500967	0.412983141975296	0.690947424089624
DNAAF10	0.000900382328953656	0.0848147139433386	0.991529917011611	17.347086185826	-0.0278821476014928	0.146342017340717	-0.190527287433634	0.848895962516385	0.920067726743208	0.0976873408228224	0.0337226100393958
PNO1	0.0106028180601026	0.0834328015316578	0.898875395641301	18.1580522096259	-0.0297924440819439	0.142177141731635	-0.209544542245605	0.834023167401842	0.911939902562208	0.141816971674928	0.0294271965074144
PPP3R1	0.08927967687656	0.0351552593426918	0.0110984907243457	390.490995441737	0.133133961206086	0.0419257008077143	3.17547372235193	0.00149592069607856	0.011509798665609	0.499663272581309	0.39577676221778
ENSG00000289156	0.230739998352629	0.0957551190499032	0.0159661508421873	44.868707445424	0.394508998009126	0.177015404999727	2.22867042566004	0.0258358414053027	0.0974933536215487	1.14306787117276	0.98349384252189
ENSG00000273064	-0.26942299811056	0.223748347718167	0.228537781531777	2.54361960990375	-0.534099065763199	0.380460292958464	-1.40382340982298	0.160371441159463	0.340267327856206	-1.13182567220247	-1.10453578212196
CNRIP1	0.133855065223536	0.122461272272364	0.274376251372348	19.6328267404714	0.0111412651678887	0.198531115562948	0.0561184836759566	0.955247419297164	0.977207393165814	0.702405706270008	0.1214690394492
PLEK	0.0333608162489065	0.0598244571454225	0.577086743417662	164.234104419966	-0.071928725809817	0.110154721359273	-0.652979054571972	0.513769781780238	0.699074117931821	0.245327274328167	-0.0653187010919733
FBXO48	-0.0811945401021184	0.171563413153795	0.636025869841299	4.48347958066757	-0.225216172745687	0.282085380054311	-0.798397182804457	0.42464003760709	0.626571059150743	-0.275705353764653	-0.409994504345165
APLF	0.0873692707690642	0.0762994727244677	0.25217455081943	49.2861556745973	0.0482878890435357	0.115520744958125	0.418001884086185	0.675945739699434	0.816391589546627	0.490974164130867	0.204995399098463
ARHGAP25	-0.0945284623757314	0.0459144305198117	0.0395137506279071	533.731950404264	-0.326279185018904	0.0662407744624671	-4.9256547446283	8.40783407381334e-07	2.74626034491997e-05	-0.336352090733612	-0.637240607211186
ANTXR1	-0.471195244658556	0.206754702335613	0.0226666978523783	8.80142522629725	-1.62583976999316	0.354854874091923	-4.58170336296972	4.61203799420308e-06	0.000112502882218466	-2.0495472632641	-3.55937870433526
GFPT1	0.0325474344358696	0.0539235648741195	0.546119840402272	88.1117977687998	0.0975668066969383	0.0874383440247887	1.11583548139107	0.264492562974043	0.467385116184031	0.241627766272071	0.315801931956568
AAK1	-0.0135009384878216	0.0252449711875504	0.592790138274894	603.460621337089	-0.100364047945119	0.0475538388224279	-2.11053514144023	0.0348122875713127	0.120876005964943	0.0321857503936542	-0.129257188513248
ANXA4	0.00208735039498288	0.0487223124280655	0.965827662115509	155.675948029466	-0.205683993776397	0.0660935354655669	-3.11201378966258	0.00185815819241554	0.0137645673837591	0.103086032866609	-0.36607525583461
ENSG00000231024	-0.424501138553821	0.206061005790366	0.0393913658467027	5.69649116655964	-1.26566701555536	0.291170714219328	-4.34682113875636	1.38124763265873e-05	0.000275871349213808	-1.83716825633539	-2.74950916884942
SMANTIS	-0.259564332478779	0.132652462047349	0.050379858930221	4.15936129354381	-0.647091340212405	0.263315056158861	-2.45747945313847	0.0139915814195026	0.0631517488996349	-1.08698546021033	-1.35860552974766
GMCL1	0.0437122116060528	0.106829187100542	0.682408636405914	22.6581813677851	0.0391388221820941	0.18487028803217	0.211709640303494	0.832333566703802	0.910946481984393	0.292408571084252	0.184423186353581
SNRNP27	0.096051950543998	0.109553540640557	0.380618059655352	18.7592590339558	0.130013631817637	0.193283229867445	0.672658625928392	0.501164495108438	0.690033715538475	0.530465634509254	0.388760518814445
MXD1	-0.0408818384518716	0.134147868335154	0.760555000576153	88.7374655020784	0.33176111095364	0.254608875224977	1.30302257005177	0.192567056227356	0.383407165888597	-0.0923509166138673	0.842401543017818
PCBP1-AS1	0.0230245289268612	0.0600902646586714	0.701596900800158	96.587302803763	0.121208793445526	0.105131945298485	1.15292067602666	0.248942944688547	0.450030324484759	0.198314693514179	0.368962323991019
PCBP1	0.175354224580197	0.0944884043607806	0.0634780810733524	41.445845403593	0.522864556259028	0.141116115039912	3.70520798500685	0.000211217344644388	0.00252389898799327	0.891156514193712	1.27210883367838
C2orf42	0.147981765855938	0.132457866819482	0.263909346516204	12.2741915500254	0.603575378989495	0.219782545203874	2.74623891733353	0.00602828455773522	0.0332663152521419	0.766658240514033	1.45359184622727
TIA1	-0.0750484985154492	0.0693464390352231	0.279152251537761	50.9390107549408	-0.188398011630343	0.120960032905892	-1.55752282059082	0.11934640678184	0.28053857067767	-0.247751285947366	-0.327206712452162
PCYOX1	0.219438767843989	0.258851761607237	0.396583267695172	4.80504147191659	0.692675965870954	0.43366122529102	1.59727438256929	0.110204558535235	0.265408938712196	1.09166643504474	1.65393973490041
SNRPG	0.0484490020570132	0.0884800646788716	0.583987402607165	23.4220572515728	0.147499909664829	0.14678054554381	1.00490095004316	0.314944546944282	0.521977227592713	0.313952935800174	0.428079438813227
FAM136A	-0.0734640743326677	0.0751085646394321	0.328022318033507	17.0192933373408	-0.073746212511509	0.1287288394336	-0.572880271709032	0.566725763200029	0.740630606249893	-0.240544842510196	-0.0694054264000786
TGFA	0.197462554006068	0.102428670786592	0.0538793244467686	65.3227631864277	0.507291517900228	0.147323715409375	3.44337988280159	0.000574491728879488	0.00551073186894482	0.991711925572347	1.23709194473732
ADD2	-0.0413381331242659	0.420797192138708	0.92174357563775	4.47493565563825	-0.966162909876744	0.807927889391819	-1.19585290044145	0.231753967907014	0.429568529390517	-0.0944262836671009	-2.07605664376695
TEX261	-0.0460291998567272	0.107542404945422	0.66864400834951	10.8316551971048	0.0647381700216623	0.190301951330847	0.340186580163398	0.733716023655048	0.853504120766321	-0.115762682994283	0.2419848194536
ENSG00000236469	0.14427432761132	0.138416558788069	0.29726340959053	24.6944447053715	0.318798910200137	0.292685486878828	1.08922008262104	0.276056844901615	0.480449307776396	0.749795682938238	0.813255275362178
NAGK	0.024890171474979	0.0472335589684635	0.598221730211778	129.282194789912	0.0247763410373942	0.081814625217245	0.302835110123707	0.762015525004618	0.870623197161825	0.206800203671809	0.152128306216858
MCEE	0.0045984887088754	0.0592379013151521	0.938124386359044	35.3210155370168	-0.0688230630764095	0.0996840560097438	-0.690411945814908	0.489935166559688	0.680877875036547	0.114507454237626	-0.0583354365215966
ENSG00000288065	-0.31527868589341	0.175409772686807	0.0722747088607257	2.87640161653907	-0.382543032862163	0.296672383563075	-1.28944604909891	0.197243061069061	0.389451711108417	-1.34039129741244	-0.763753164743728
MPHOSPH10	-0.171292703879538	0.0697127059885225	0.0140054665682212	35.4794967648759	-0.260857001372946	0.117860949584395	-2.21326064564038	0.0268796811497663	0.100330121102386	-0.685499225955478	-0.490134995176417
ZNF638	0.107623922858053	0.025960278865562	3.38754661978409e-05	597.507422858747	0.151979689469198	0.0423335548240105	3.59005262140185	0.000330611212235143	0.00358177734103971	0.583098486774443	0.43815248610662
ENSG00000281195	0.0663197768472211	0.119514347886298	0.578955820591114	9.35225137339187	0.0131443849428377	0.205102270550253	0.0640869791815255	0.948900969640612	0.973754954041033	0.395234658904112	0.125973171595988
ENSG00000289463	-0.228350429084241	0.107458211889769	0.0335852704815303	12.1393816835417	-0.476653087837987	0.183479591524375	-2.5978534390549	0.00938085237325452	0.046642413990875	-0.945015126943186	-0.975365135856827
DYSF	0.399915782744542	0.358377515725535	0.264462178924508	6.85365182180284	0.708050744800943	0.63297042569214	1.11861584058482	0.263304062669271	0.465822258462936	1.91253083090798	1.68851082590274
EXOC6B	0.0841315750833627	0.0353739153330039	0.0173902792754019	324.559645327458	0.142762934988346	0.0575685470577797	2.4798773337993	0.0131427587936891	0.0600996781971709	0.476248138689362	0.41742807378469
SPR	0.0524504257769764	0.257655664236648	0.838691169969394	3.58226653555885	1.17642676917103	0.415612290864269	2.83058705199658	0.00464626655651133	0.0276304958770175	0.3321526287987	2.74168175184188
SFXN5	0.129519974481359	0.0627894154315748	0.0391347096398459	83.1811723255541	0.361510817763129	0.11768169731737	3.07193748904034	0.00212674257922651	0.0152526074771399	0.682688394095655	0.909295501369133
RAB11FIP5	-0.132335632267034	0.184973253956892	0.474342655231553	7.09388466215023	0.186196351245528	0.309846905362147	0.600930162681158	0.547886502361295	0.725918814190684	-0.508310606831762	0.515090654352932
SMYD5	-0.199859983147357	0.177039412309538	0.258939566600894	6.82870919222032	-0.122724439715705	0.289244265310403	-0.424293424051131	0.671351834420825	0.81396428583242	-0.815431907136824	-0.179535839170187
PRADC1	1.11858686488383	0.444594470614177	0.0118704896633065	1.455538829542	1.49666825441313	0.563142288216747	2.65770886990656	0.00786738224340949	0.0407438906649053	5.18126565561522	3.4617634895656
CCT7	0.137251778281149	0.118192053362125	0.245535925163466	17.5945423096618	0.372989843569223	0.185421912481946	2.01157370548392	0.0442648935168707	0.142876928736819	0.717854991119352	0.935106763278499
FBXO41	-0.0618858571913158	0.107953354947402	0.566465422794409	20.2139188887737	0.0502411264722998	0.184441646917964	0.272395781060478	0.785317716326499	0.883740758282017	-0.187883586869714	0.209387367867994
ALMS1	0.0101283202745742	0.0542381578515031	0.851866130498202	86.6618946592453	-0.0672147496771888	0.100831316265241	-0.666605893553719	0.505023903579833	0.692734704417932	0.139658811322649	-0.054719049636432
ALMS1-IT1	0.341918460089017	0.292260461528988	0.242037156767653	1.53664434533782	0.0189221689944764	0.447431310897704	0.0422906679385308	0.966266984538431	0.983341788091691	1.64874135472706	0.138964857470013
TPRKB	0.2400696743548	0.089419425421312	0.00725819590344022	17.500544265873	0.373702843045227	0.148303209939983	2.51985673942231	0.0117402606294733	0.0551008126785849	1.18550207731996	0.936709984364266
DUSP11	-0.0971995588191928	0.0679071699191804	0.152327268253828	32.0424364064497	-0.0201333878936027	0.115052165704276	-0.174993558533722	0.86108469503417	0.926982181533974	-0.348501050364635	0.0511461501264738
STAMBP	0.0895378925301985	0.0598033980142538	0.134340159619849	54.1818629664569	0.187117526238224	0.103789077644078	1.80286336949541	0.071409675038112	0.198354453655274	0.500837715967594	0.517161970281866
ENSG00000286244	-0.0587821209280946	0.139294974281731	0.673026894528883	8.87983326673061	-0.287287765613183	0.210534159685728	-1.3645660449688	0.172389482960286	0.356915631789439	-0.173766849655106	-0.549566116753584
DGUOK	0.0289657677016525	0.0570648994413139	0.611738503260285	66.9236239298457	-0.00362921230568678	0.0929272494679466	-0.0390543390282804	0.968847065349135	0.985114180993647	0.225337255806865	0.0882567556686
DGUOK-AS1	-0.060571713569392	0.111234936765682	0.586070913205123	10.6498377213294	-0.262587975810054	0.173255670816944	-1.51560970311613	0.129618072071812	0.296272641908101	-0.181906461689078	-0.494027192590146
TET3	-0.00598401438849476	0.0363546743679589	0.869258073669006	314.668369724837	-0.154722791135831	0.0518170714158162	-2.98594241064353	0.00282705877542889	0.0189696510647373	0.0663750091363466	-0.251486006642961
BOLA3	-0.160998531400656	0.343511832171021	0.639295458894215	1.49382898551551	-0.39813951177757	0.484728319448492	-0.821366311402148	0.411437646726016	0.615402825636135	-0.63867819626676	-0.79882276114935
BOLA3-DT	-0.0544743941191547	0.274512300700166	0.842700330670662	1.52426608693637	0.370508104944022	0.514197536314474	0.720555970764951	0.471182751479129	0.665871639290478	-0.154173996977923	0.929526428611803
MOB1A	0.0788161438688727	0.0357292955664306	0.0273892562676448	172.632567616909	0.0895905655438936	0.0549463654060419	1.63050940461373	0.102993879177358	0.25351084489195	0.452071939659036	0.297866886515326
MTHFD2	0.0542956281132097	0.0582662864678832	0.351412373350241	102.660367384873	0.112608346240547	0.084551236736102	1.33183558972668	0.182914220227083	0.370986752238671	0.340545170651258	0.349623714679108
SLC4A5	-0.859791066847256	0.173247841111745	6.94909790676265e-07	6.62303508632653	-1.72209241577429	0.289243818281833	-5.953774314016	2.62028079871502e-09	2.069076368841e-07	-3.81699934014865	-3.77580841637643
DCTN1	0.365266176629343	0.203197383390217	0.072241542004566	5.76146654728996	0.150836484820796	0.325750281768706	0.463043298080384	0.643333331891923	0.796381681717363	1.7549338759366	0.435581923491434
INO80B	-0.154660116355178	0.118432712303018	0.191589905473479	10.5979039510225	-0.257730437724919	0.202676563620609	-1.27163414023224	0.203503140718795	0.397683864147448	-0.609849155405775	-0.483104733675246
WBP1	-0.239754828469754	0.171481515855186	0.162071622114717	8.19354716947289	-0.420784500203518	0.330022844925298	-1.27501628046011	0.202303479606519	0.396283474382988	-0.996885806524907	-0.849741344056132
MOGS	-0.147948319381927	0.0725583933420314	0.0414476131309276	31.1792040737656	-0.211650491816005	0.120445617945469	-1.75722865992375	0.0788788420456628	0.212886712702169	-0.579321859890388	-0.379491276164513
ENSG00000286883	0.212621025435165	0.203922045771881	0.297106550546398	5.51770037291736	0.400501786721411	0.319789137684161	1.25239334150544	0.21042657137586	0.405576830260041	1.06065726744157	0.996968978969284
CCDC142	0.00565463126320546	0.0638116458911372	0.929388356719484	23.8479833541422	0.0512898712204548	0.109118873289152	0.470036664368251	0.63832882290907	0.792813299671156	0.119311112034622	0.211745531864483
TTC31	-0.174972189611836	0.0678652139412248	0.00993076236035709	21.6102188787916	-0.31092807151207	0.117122629849239	-2.6547224213826	0.00793736929834032	0.0410092952044773	-0.70223464699729	-0.602722729299027
PCGF1	0.0891492442732704	0.272066155614759	0.743157500259742	1.99836749141368	0.224892432609266	0.470879278753003	0.477601038645899	0.632934191489686	0.789495077566052	0.499070025401555	0.602101059923697
AUP1	0.11658911662981	0.0703687206681222	0.0975535361524272	52.8974991967851	0.310839136569122	0.114167346645318	2.72266235226435	0.00647582057040424	0.0350515607051691	0.623874916799648	0.795357258108805
HTRA2	-0.044364525708041	0.121732702951201	0.715527879233384	8.65010122587125	-0.0413891453142492	0.20902232959392	-0.198013032361941	0.843034867266394	0.916926417104461	-0.10819123828636	0.00335133450937103
LOXL3	-0.0691313992271002	0.0600958043496861	0.24999843848858	111.03045815657	-0.45725688907521	0.0838225014870659	-5.45506136136687	4.89559369232561e-08	2.45887212369626e-06	-0.220838517386396	-0.931751646805663
DOK1	0.00131060796435851	0.06472936842637	0.983845935168667	34.7388952803483	-0.0774908888809809	0.0998243545832885	-0.776272375658851	0.437588180107732	0.637807444446693	0.099553171873717	-0.0778255505613933
M1AP	-0.227213419369536	0.126961937568362	0.0735152787081495	14.1689112338382	-0.733940390635514	0.182437987710911	-4.02295815605305	5.74717101577066e-05	0.000860614983290232	-0.939843660687129	-1.55389070681037
ENSG00000286739	-0.227190527276278	0.212769317255271	0.285620385856434	2.68676462850443	-0.662298321909292	0.33170076712862	-1.99667407357089	0.0458606003218419	0.146027548603263	-0.939739540479288	-1.39279931884263
HK2	-0.0895805248762162	0.0677278286339278	0.185950264045371	193.462626643122	-0.105246135427579	0.121430699966603	-0.866717687178988	0.386096711940124	0.592026085631038	-0.313847364973677	-0.140234848186016
POLE4	0.137809439018555	0.153166325347432	0.368260127491536	8.23173816353319	0.203274463528155	0.254082100211408	0.800034568979955	0.423690768760782	0.625953199550066	0.720391401889224	0.553491790171479
TACR1	-0.0554163401903418	0.201695360121033	0.783506257321805	6.85920474943882	0.163242360314587	0.331842202931236	0.491927665838254	0.622770479654277	0.782771531985452	-0.158458254411407	0.463477261213841
ENSG00000270571	0.316526120142118	0.218857670223056	0.148102976070651	4.99829688603276	0.705408343427297	0.359395854412038	1.9627614920081	0.0496738942256682	0.154039349320448	1.53324926393893	1.68256923163533
EVA1A	-0.314356375836248	0.114941828543996	0.00623959824550723	9.2645113189509	-0.784287063360626	0.186395486703525	-4.20765050286914	2.58039542319362e-05	0.00046232839167138	-1.33619635054739	-1.66709814949101
MRPL19	-0.173635242243884	0.110111353618961	0.114817180731712	20.0914852975546	-0.184954289122696	0.175204570604534	-1.05564762656888	0.291129233188274	0.496251109737528	-0.696153803438904	-0.319463300677544
GCFC2	-0.0114938779607657	0.07467335993859	0.877671183977746	37.5691982200157	-0.023709854332484	0.109852640636908	-0.215833267138759	0.829117715991439	0.90931087423202	0.0413144725631256	0.0431042558469951
CTNNA2	0.239890376829045	0.331720226519753	0.469574964881953	4.60828114505021	0.620378362205767	0.590855105760736	1.04996699894303	0.29373328572191	0.498750249439185	1.18468657759973	1.49137433822442
SUCLG1	0.0493872971850571	0.109027869408471	0.650564114676375	17.1870013751007	0.132026363106096	0.174705546987272	0.755707906147445	0.449824342808051	0.647819790117188	0.318220587632999	0.393286263012353
TRABD2A	-0.227550094801598	0.172157914593853	0.186250694764253	4.75286082805803	-0.37351329591829	0.332205803451188	-1.12434307901298	0.260867509573107	0.463116163999355	-0.941374963026619	-0.743449272308252
TMSB10	0.0166031841885602	0.057004506683475	0.7708517853612	128.00551412253	-0.0205517778326056	0.106244278947519	-0.193438913004976	0.846615242721728	0.91941719149682	0.169108463168783	0.0502053758414197
ENSG00000287625	-0.173432413676172	0.0973048906668052	0.0746904289085263	21.4911925247684	-0.435848292044988	0.139730144357088	-3.11921449770462	0.00181333900441339	0.0134651188602078	-0.695231277377673	-0.883613162373843
ENSG00000290085	0.174954695600918	0.134232507324508	0.192448289050616	7.1334598068221	0.0136059621395736	0.202960150100662	0.0670376038489595	0.946551766976467	0.972759800541024	0.889339334790636	0.12701105495975
KCMF1	0.0123998946370661	0.0294149397839041	0.673352843919864	180.413510982882	-0.0525719873788417	0.0490402273503959	-1.07201761124008	0.283712122007091	0.489200923609187	0.149990622926208	-0.0217939409082538
TCF7L1	-0.915488729722215	0.380256350875863	0.0160596676934103	2.70529672938844	-0.637812557827562	0.659837956827911	-0.966619987873639	0.333734038785204	0.541632772555413	-4.0703292636962	-1.33774164405032
TGOLN2	0.0688701975988855	0.0409711607698125	0.092773931173751	160.938326192367	0.192179608789068	0.073537861835367	2.61334235171686	0.00896614379463693	0.0449451429286791	0.406834748758577	0.528544359409112
RETSAT	0.193920350323123	0.18460083928052	0.293495339007563	7.77432785358831	0.083809498137321	0.294214613137706	0.284858380226323	0.775752643223543	0.878456145885678	0.975600905075764	0.28486781782541
ELMOD3	0.0170457524132784	0.0447127803788068	0.703034263688926	88.0874035627446	0.0164893660406901	0.0806759204007253	0.20439018183847	0.838048602004119	0.913911862487168	0.171121398160043	0.133494557526901
CAPG	0.118099399427619	0.0619381856562234	0.0565555544156141	60.8014365935942	0.125805467353258	0.106730706740691	1.17871858244985	0.238510253664054	0.437790843282701	0.630744142651423	0.379298214522897
PARTICL	-0.293452969153011	0.26528892600923	0.268655689089213	1.87370541104072	-0.542902323926187	0.402860391521699	-1.3476190148044	0.177780951580954	0.364366384430852	-1.24112129454663	-1.12433042375261
MAT2A	-0.1316649861465	0.0719179215151112	0.0671352682095126	194.781597024665	-0.13493205602814	0.131290420039907	-1.02773725597897	0.304073437751729	0.510403181723867	-0.505260304149877	-0.206985379510278
GGCX	-0.0972248669153841	0.0836596121862186	0.245175275381355	39.8201245943005	0.0223733176430042	0.119467755579977	0.187274947406428	0.851445064545976	0.921721923806078	-0.348616159289181	0.146724967357388
VAMP8	0.0857031153902691	0.081700182005782	0.294180233941781	25.6220111365906	0.224244191518023	0.137948134091647	1.62556886321525	0.104041403440277	0.255377384922544	0.483395982337565	0.600643451859292
VAMP5	-0.0807858927283161	0.135016359833374	0.549612083909184	8.2152999786895	0.061230263667837	0.219463178056424	0.279000168548068	0.780244695416261	0.880867387910362	-0.273846701127905	0.234097086541279
ENSG00000288858	-0.213631501101636	0.252793406679562	0.398064299121498	1.50834003794232	-0.836465724085283	0.403213930527581	-2.07449609439539	0.0380332611058401	0.12864462947237	-0.878068962453194	-1.78442492449738
RNF181	-0.0267036937218592	0.134697998217399	0.842850540576381	6.81128542380229	-0.216735014001375	0.213746982885604	-1.01397929025913	0.310592634396166	0.517339193901801	-0.0278643989557812	-0.390924122124392
TMEM150A	0.184093589973235	0.0793122732102978	0.0202801734327867	17.7060821716129	0.345929036608093	0.140645364818527	2.45958362761859	0.0139098286727477	0.062926892715199	0.930905808016736	0.874258953738627
USP39	-0.00110699825368174	0.0460209095174719	0.980809339586904	47.2431012407242	0.00202410387486651	0.08419670004892	0.0240401805972261	0.980820558477031	0.991191413548416	0.0885571629431597	0.100968568243779
C2orf68	0.0419411489859115	0.0733492008637152	0.567456775894139	33.9407480479843	0.086397846639994	0.120501699977414	0.716984462926148	0.473383683570581	0.667258432887167	0.284353239226512	0.29068787104628
GNLY	0.128072116566784	0.183247539624911	0.484613125323071	34.1575617096343	0.963217571354407	0.504959317960523	1.90751519398581	0.0564539054020194	0.167730290312943	0.676103095613197	2.26226838181453
ATOH8	0.103558099332893	0.136559531789391	0.44824946551438	41.4151942266033	1.11624906617685	0.262147881691765	4.25808920893492	2.06181674886353e-05	0.000381922258474491	0.564605883860402	2.60636866174828
ST3GAL5	0.00628782869926913	0.0625905600252475	0.919979378005033	82.642137967143	-0.270281599287688	0.112065531901942	-2.41181739559481	0.015873229198806	0.0692177620542299	0.122191086701218	-0.511326755633886
POLR1A	-0.159928843395235	0.0712935597338736	0.02488109043422	43.243643187252	-0.128035888278992	0.103766759281174	-1.23388153553159	0.217247050882584	0.41269935174483	-0.633812929635352	-0.191478942383036
PTCD3	0.104803577821227	0.0480136734008247	0.0290515674471836	80.196707023548	0.116845358476644	0.0797112747650733	1.46585735607683	0.142687151570497	0.316098984079313	0.570270699113748	0.359150884875122
IMMT	-0.129213083227904	0.0432847048103285	0.00283401904797072	96.511849999189	-0.368924279319575	0.0649928339356425	-5.67638394849643	1.37571810713225e-08	8.4298502732636e-07	-0.494108303386245	-0.733130599684225
ENSG00000273080	-0.388764607578368	0.249566161260597	0.119289748284295	1.28394124757767	-0.195754616584512	0.418881706747122	-0.467326725973948	0.640266138007821	0.794189228189621	-1.67462763627041	-0.343748469605019
MRPL35	0.15859318145145	0.109071501300123	0.145938125186854	15.7429071237632	0.125781584333544	0.170260064932388	0.738761519816715	0.460051821831993	0.655847471553309	0.814922188457009	0.379244512154122
[truncated: 13,079 more rows]
