# Supplementary material for: Integrative analysis reveals generalizable human neurodegenerative disease-associated glial states
Source: bioRxiv. 2025 Sep 25:2025.09.25.678630. Preprint. [Version 1] doi: 10.1101/2025.09.25.678630 (PMC12485690; doi:10.1101/2025.09.25.678630)
Supplement: Supplement 6 [file media-6.zip › microglia_diffexp/NM_2024_PD_GPi.csv]

gene	nebula_logFC	nebula_SE	nebula_pval	DESeq_basemean	DESeq_logFC	DESeq_lfcSE	DESeq_stat	DESeq_pval	DESeq_padj	nebula_zscore	DESeq_zscore
ENSG00000238009	0.210599470402162	0.13478171853836	0.118164945056935	9.79568167406734	0.540011851223642	0.210604218714541	2.56410747381841	0.0103441508732358	0.0513541881016873	0.957410958498778	1.30530401557777
ENSG00000241860	0.00599300613154128	0.112563051366347	0.957539628775365	18.6215817972455	0.118058182961753	0.167536228925948	0.704672557802021	0.48101403289809	0.67659323626509	0.0778917528386939	0.249066561305323
ENSG00000241599	-0.145527636599845	0.238013035813699	0.54091682084132	1.86455475449854	-0.139422080107305	0.400683331310219	-0.347960769047718	0.727869646325489	0.854983829549464	-0.573433296011924	-0.395459883291594
ENSG00000290385	0.035479120394083	0.107772538136623	0.742001711879913	14.803053466087	-0.0262792938060385	0.160495659528664	-0.163738345841964	0.86993712929822	0.934958367208067	0.204640454971058	-0.112240047653219
ENSG00000291215	-0.149508978635767	0.0778689287373132	0.0548568686200997	18.7455370964021	-0.220578901475399	0.125151742712233	-1.76249164969749	0.0779862659888517	0.214265590716475	-0.590547451214097	-0.598612221679314
LINC01409	-0.0979039513881061	0.106851820840263	0.35953102324831	29.0889843652891	-0.0343181114052309	0.16138031936151	-0.212653634228808	0.831597134028996	0.916176890470831	-0.368718621246641	-0.13236287362913
ENSG00000290784	-0.179227741544734	0.171286692466176	0.295394319705255	5.4444334976289	-0.67910389331316	0.251499354323995	-2.700221219806	0.00692933834843966	0.0381474235621237	-0.718296214382809	-1.74639527590417
LINC00115	0.0321811460030995	0.10666714385147	0.762883136171252	10.868551568156	0.102306062033253	0.179288377317791	0.570622945914191	0.568255260913106	0.747089800337115	0.190463816774483	0.209635739012804
LINC01128	-0.0727532960164601	0.0862114277134611	0.398728709777315	31.2126910356192	0.163553825589255	0.135646139541217	1.20573888901245	0.22791818517853	0.433004239845341	-0.260606277322633	0.362951580832009
NOC2L	0.189586141689099	0.0999657311039054	0.0578924631910845	21.9996010972543	0.299498609483202	0.154011161213413	1.94465522578709	0.0518164877627422	0.161419003598039	0.867083283643191	0.703249540684416
KLHL17	0.409839556429082	0.190193649168027	0.0311732565805405	2.72265215641386	0.64926472732739	0.33331243944392	1.94791628062423	0.0514249814037753	0.160616648503933	1.81386230681136	1.5787866000594
ISG15	0.649956466289436	0.284135051397681	0.0221671609871884	4.36707219378853	1.14603547273235	0.453756827437808	2.52566000869579	0.011548117997054	0.0555321398289194	2.84602634218908	2.82230669942228
C1orf159	-0.233025519525394	0.128197068265633	0.0691079596835147	14.8629020349021	-0.17040052486192	0.204308624461493	-0.834034908272001	0.404261312956381	0.611334538740491	-0.949550779699206	-0.473005348791909
SDF4	0.0118233766382749	0.109518624949171	0.914029262611935	15.8587929339849	0.164808753506117	0.190592063118408	0.864719919652305	0.387192533541539	0.596023667684809	0.102954122471375	0.366092925410577
B3GALT6	0.0824151399917012	0.179322555371684	0.645809390210516	3.82691663749207	0.168179494186582	0.274533230809707	0.612601591765611	0.540139805485075	0.725171302231623	0.406399137525404	0.374530587701825
UBE2J2	0.0982000969873243	0.0515541914981263	0.0568068986634414	47.3313277968435	0.252771246201114	0.079338793293319	3.18597291071227	0.00144268104991259	0.0111811581897862	0.474252188442733	0.586281269164844
INTS11	0.186729855260122	0.183568924705386	0.309049111073704	5.0796525887531	0.24017319818555	0.28782111334696	0.834453023243045	0.404025748731594	0.611128334398378	0.854805280696868	0.554745744851063
DVL1	0.244170284019989	0.260026109157718	0.347719356417352	2.15003045385951	0.334558740580542	0.421773418733933	0.793219121263759	0.427650168899548	0.631276872271018	1.10171810652447	0.791012312766133
AURKAIP1	0.388207205004823	0.194254537114153	0.0456683274925861	4.58299413306648	0.455995833488356	0.304052740644756	1.49972610844224	0.133685364664846	0.308134082453759	1.72087370740885	1.09499451629941
CCNL2	-0.243187657734171	0.0603986316496837	5.66428616983004e-05	52.1089797476183	-0.266984765013826	0.103941527937104	-2.56860535257265	0.0102108669101327	0.0508469371185008	-0.99323364063448	-0.714775712730469
MRPL20-AS1	-0.140322781024496	0.138710496854955	0.311718164955871	3.79834601614872	-0.213783185935606	0.239969058753077	-0.890878128398981	0.372994555077582	0.583116179084955	-0.55105975831591	-0.581601137710599
MRPL20	0.0397063914849804	0.0685989703210757	0.562711269304676	30.4118282502216	0.190590953487118	0.104637896279199	1.8214333455116	0.0685410101910872	0.196046375300571	0.222811758234763	0.430631113656813
MRPL20-DT	-0.228899010666622	0.187396613891147	0.22190878659997	2.1985044291262	-0.107480107130362	0.317498208744398	-0.338521932313919	0.734969902081398	0.858539052386971	-0.931812611911816	-0.315502507021869
ATAD3B	-0.0207685265711087	0.103876864497629	0.841532127235822	15.4737616587706	0.116254840626564	0.164523956981292	0.706613448640691	0.47980672909984	0.675661208602206	-0.0371450915190177	0.244552421814255
ATAD3A	-0.072087664660998	0.139581430456626	0.605535975249198	8.02476641131225	-0.044718409230113	0.226242754992856	-0.197656756926979	0.843313625105554	0.922815874726512	-0.25774500134533	-0.158396973874019
SSU72	-0.0433347138727283	0.0506646275358975	0.392371345882265	45.0119359557771	-0.032722049230303	0.085775720239873	-0.381483817784279	0.702844276570087	0.83872330386957	-0.134147868049314	-0.128367599324606
CDK11B	-0.0488425942755416	0.0573956191171647	0.394779782234957	41.4505792847029	-0.0813819568939921	0.0907356164090958	-0.896913032772806	0.369765325147487	0.580652278231372	-0.157823985096847	-0.250173429826186
SLC35E2B	-0.0242449624291451	0.0963516480224135	0.801327090096298	31.0859543283914	0.159504572983206	0.178456305744111	0.893801831872055	0.371427928893029	0.581658413640608	-0.0520888623098771	0.352815462613301
CDK11A	-0.0253445953293337	0.0638157591797087	0.691254926006925	70.1729575191756	-0.0037547319232285	0.122230656791273	-0.0307184140361797	0.975494105814683	0.989257401719348	-0.0568157327845676	-0.0558564025016018
ENSG00000290854	-0.0448559072182438	0.122403548201413	0.714022446700984	18.0957480774712	0.109211305353321	0.203720979930804	0.536082760795752	0.591901353935652	0.764229695110458	-0.140686853841735	0.2269209937081
NADK	0.0980913727684752	0.0555304556868414	0.0773215925488236	44.8946374254636	0.155067173100122	0.0902530284079092	1.71813817038113	0.085771415993132	0.229232835984552	0.473784827653624	0.341707731341752
GNB1	-0.0472135514225947	0.0223003669980033	0.0342458660052449	412.327368906768	-0.0482291570575118	0.0373075288507774	-1.2927459561961	0.196098937591984	0.391665642404143	-0.150821398540661	-0.16718510306147
CFAP74	0.136783873560305	0.1167270411281	0.241266605757104	30.4339649087615	0.110661675841397	0.233585969836752	0.473751381209822	0.635677208485305	0.794866689630979	0.640108006555838	0.230551571535252
PRKCZ	0.0405017920335071	0.197184490881291	0.837259233566017	5.17126698856439	0.502921602278033	0.376378783520324	1.33621134957219	0.181480202442398	0.374178668627036	0.226230858707056	1.21245943791119
FAAP20	0.289257037804191	0.113796351455257	0.0110257000681979	14.7893110612627	0.623458326557156	0.181704777472602	3.43116089312052	0.000601004024648832	0.00562848433621934	1.29552755440987	1.51418783222367
SKI	-0.0688007995719069	0.0394082915515134	0.0808377532353312	435.993840802215	-0.0027280743348985	0.0786882689485597	-0.0346693906391804	0.972343368978853	0.987242611656469	-0.243616117477586	-0.0532864658496135
MORN1	-0.0215171677981087	0.162646573785079	0.894751743411838	11.9316479208039	0.11949731590333	0.307169671672586	0.389027065245892	0.697256125152762	0.835095066031357	-0.0403631928612337	0.252669009225335
RER1	-0.0933149102259687	0.068498241812825	0.173104354103769	41.1382924389903	-0.0176832709453806	0.107310553221013	-0.164785945227221	0.869112466888331	0.934643898441575	-0.348992216941417	-0.090722421463099
PEX10	-0.204361248415639	0.174425276529681	0.241347107985334	5.46077387429736	-0.0937630470653429	0.247207340518564	-0.37928908934766	0.704473200886614	0.839985793406793	-0.826334843941028	-0.281165863705416
PANK4	0.342892558534366	0.159943006369322	0.0320455368168503	6.05469657220601	0.602624424893408	0.26227004524403	2.29772494351268	0.021577448962673	0.0875356520245229	1.52608464240771	1.46203625988037
ENSG00000272449	-0.0624775002338096	0.211990858899446	0.768209389868578	1.94565829428865	0.246672495168077	0.362848864787676	0.679821598208442	0.49661742924254	0.689889733134173	-0.216434849129982	0.571014831757364
TNFRSF14-AS1	-0.0484536685078855	0.133435722537107	0.716512507901072	7.40695291240545	-0.117035527576434	0.194021342389862	-0.603209554860547	0.54636929213453	0.72931871935562	-0.156152152862958	-0.339421704141394
TNFRSF14	0.0900768916663643	0.0721552548347846	0.211893377331184	37.9854984099281	0.199141095609983	0.109702661799087	1.81528043480565	0.0694808241408836	0.197591992150628	0.439333863077142	0.452033890854421
MEGF6	0.0584925698863012	0.348695117985688	0.866782296987526	1.78230516565342	-0.250049074622244	0.492123529439557	-0.508102254137304	0.611381634523731	0.777096847270196	0.303565828072286	-0.672382170853621
TPRG1L	0.0154713540754716	0.287994505904504	0.957157447993137	2.71231700270177	0.172249750793614	0.47305824703927	0.364119538918671	0.715768746932633	0.847605721089924	0.118635280098856	0.384719283286712
WRAP73	-0.132064971380891	0.0916575541719542	0.149626495619286	14.2552233098203	-0.196986871405883	0.152144504343603	-1.29473537184759	0.195411533348439	0.390982542921047	-0.515562824217928	-0.539556482492615
LRRC47	-0.0496297053317223	0.170432830365752	0.770899865197651	5.78260765462971	0.077018533590689	0.264384075170922	0.291313058628426	0.770811901007154	0.880739712895389	-0.161207452444109	0.146335816115966
CEP104	-0.0152688986933178	0.0845059576962496	0.856615393129595	30.6807233816561	0.100946592423054	0.136747942694928	0.738194596815665	0.460396205797548	0.660273782517494	-0.0135044486891651	0.206232704916309
DFFB	0.0424483887932895	0.0899079493781259	0.636832820217932	16.2841748645439	0.320581030542798	0.153809028556483	2.08427966518931	0.0371347359220146	0.127658790701761	0.234598479163269	0.756023208565097
C1orf174	-0.372375081757102	0.130921270340851	0.00445136940650663	8.7436223466484	-0.58858058541959	0.215323456927982	-2.73347174440196	0.00626705002526344	0.0353482767912673	-1.54855734931085	-1.51979668114451
LINC01134	0.274148157903631	0.190118651718417	0.149306732996988	4.18176607759284	0.761069960611081	0.294782756523014	2.58179945661667	0.00982866801951959	0.0495305606602032	1.23058068141676	1.85865826337341
NPHP4	-0.0726971432209683	0.0566467843344662	0.199372619810632	58.9303307861432	0.049028077684952	0.0841891884313644	0.582355984164431	0.560326923066312	0.740824109141241	-0.260364899503693	0.076269905771868
KCNAB2	0.149069606696464	0.0996094072645644	0.134512615001707	42.920864063169	0.480782086803019	0.144190437213069	3.33435487190161	0.000854975030672195	0.00737635349043284	0.692919330417896	1.15703964369425
RPL22	0.101758841994344	0.0793409108901719	0.199649084525806	45.2014573152959	0.0801079094739505	0.132394104226507	0.605071577333213	0.545131438559682	0.728916591539283	0.489549772479868	0.154069164025153
RNF207	-0.113114086672433	0.28457863698812	0.69101412786974	2.10950614673135	0.0970791742580531	0.448159298566478	0.216617561140824	0.828506398860301	0.914422520031899	-0.434100749572555	0.196551755976975
ICMT	-0.147940164299977	0.194995872754564	0.448041869387123	4.37053299390122	-0.200720275033467	0.280947580035135	-0.714440305940221	0.474954956005283	0.672110380263369	-0.583803762331338	-0.548901965278947
GPR153	0.275282457896334	0.240571883152781	0.252506046896902	2.10108216944289	0.620841676211945	0.397633762939923	1.56134044458831	0.118443445634413	0.283624138903177	1.23545657149246	1.50763781427802
TNFRSF25	0.0677653084119424	0.205459204364633	0.741533202677509	9.45591499282767	-0.00381359967444998	0.354174332969715	-0.0107675777701714	0.991408881950341	0.997239103767063	0.343425524839142	-0.0560037606794441
PLEKHG5	-0.364741454546216	0.124845256259089	0.00348296191305509	16.9901194492214	-0.706418582026936	0.188976231561424	-3.73813455898725	0.000185390721514602	0.00227447665844854	-1.51574351928472	-1.81476960095773
NOL9	-0.250659862398784	0.0949709056261435	0.00830692952872802	22.1336650560228	-0.229978003647739	0.123812177503814	-1.85747483231732	0.0632436286042778	0.185284560200941	-1.02535358139284	-0.622140121772831
ZBTB48	-0.168095547265434	0.0763287460708181	0.0276471302213419	20.9314456040899	-0.207837594733795	0.120816618806533	-1.72027322720073	0.0853827876619197	0.228480225783009	-0.670443480576539	-0.566718091093147
KLHL21	0.372701658880706	0.160376871496693	0.0201302368206541	10.1942326209398	0.649298910790855	0.259539385068976	2.50173556748736	0.012358619391033	0.0583612491948943	1.65422172913913	1.57887216835077
PHF13	0.314981525219975	0.186971546832869	0.0920562126506983	3.83040220814167	0.612660501593561	0.312211272328177	1.96232665471979	0.049724465866491	0.156828236041184	1.4061065667524	1.48715863918878
THAP3	0.00784047616624848	0.169343897900453	0.963071827913631	6.92471498174452	0.267258932825748	0.247203821730026	1.08112783595079	0.279640252794658	0.49069642354878	0.0858332681920766	0.622546950422538
DNAJC11	-0.166085312126588	0.0516706729678013	0.00130760612042921	61.4784215619266	-0.165796778191043	0.0755371922029604	-2.19490258183763	0.0281705865894301	0.105927742518026	-0.661802304850197	-0.461481217045899
CAMTA1-DT	-0.31355153728522	0.139153687964071	0.0242418100460011	3.55800334142035	-0.13782026468391	0.242156366266191	-0.569137482565338	0.5692628431125	0.747732513812383	-1.29569907676091	-0.391450207414167
VAMP3	0.0593630033877177	0.0873227594150467	0.496623915997295	22.3361192813258	0.207338729921731	0.14114244284956	1.46900341056678	0.141831864162709	0.319501795074034	0.307307464410487	0.472554267966354
PER3	0.0548552425857969	0.149031147620776	0.712814294930163	37.4312208830008	-0.453685667911457	0.256936873686198	-1.76574759941055	0.0774382032112481	0.213277657599225	0.287930451010914	-1.18212675437272
ENSG00000236266	0.117117198389117	0.172612374728878	0.497455817582188	8.61935062610518	-0.0477091525313848	0.305043367730857	-0.156401212346564	0.875716781620749	0.937809513946338	0.555569042519688	-0.165883423995262
PARK7	-0.0924129601132354	0.120944117698506	0.444809821235376	16.7631692887637	0.0668816389997635	0.187636397392982	0.356442779380847	0.721508997008953	0.850961622105125	-0.3451151036277	0.120961068738958
ENSG00000284747	0.744054875491844	0.172965826194546	1.69458275890004e-05	6.24558113858463	0.71566847982241	0.261692605202077	2.73476768390064	0.00624243160417247	0.0352368897119924	3.25051677904115	1.74500895043827
ENSG00000284716	0.78781626865908	0.220931286672977	0.000362625944296317	3.95730507985626	0.823984678204544	0.306226748384598	2.69076650733881	0.00712880697633623	0.0388531865957413	3.43862904565125	2.01614683651681
ERRFI1	0.954380176569934	0.400088784814058	0.0170595874373047	6.66322195967779	1.30103696228089	0.571808638474759	2.27530134163637	0.0228878590209276	0.0914395454095177	4.1546189167417	3.21030754179812
RERE	0.00402493046456222	0.0238154096864258	0.865792472378505	966.311966243669	0.000570594547770018	0.0427822415497455	0.0133371821368114	0.989358783766706	0.996130575578935	0.0694318033768288	-0.0450292142004702
RERE-AS1	-0.00945474092568283	0.125978432237268	0.94017455345724	5.73170335809765	0.170018001738355	0.211795231326647	0.802747071656866	0.422120939880493	0.627216225719659	0.0114882290329287	0.379132753015718
ENO1	-0.0302002312802961	0.088413100183948	0.732666271007966	103.360914077079	0.342965255654419	0.136808627501448	2.5068978610343	0.0121795900616439	0.0578501032634104	-0.0776881186585372	0.812055561702704
SLC2A5	-0.0147264912014533	0.0509713488178133	0.772644863868111	465.298675390187	-0.100200801587518	0.0868875487361166	-1.15322394341949	0.248818478304244	0.456544819241041	-0.0111728615221155	-0.297280897082759
GPR157	0.127780188855923	0.13926734928103	0.358871682223233	5.20252247033061	0.287667153133644	0.233803468514396	1.230380177683	0.218554772681079	0.420423846270903	0.60140486172881	0.673632954137201
MIR34AHG	-0.0544667320635032	0.0561984841846111	0.332452856768121	192.20196659423	0.256957753123127	0.0818074333240293	3.14100739605591	0.00168367780468421	0.0126684913078797	-0.181999844923291	0.596760963373488
LNCTAM34A	-0.282428963174651	0.120125472170778	0.0187171795235579	10.9735192571624	-0.192766459467098	0.146690917302493	-1.31409948899285	0.188812726102452	0.38325309796703	-1.16191590545494	-0.528991917002367
H6PD	-0.133706691292971	0.0652170452446812	0.0403468547556518	37.1999001081418	-0.207528467893193	0.0848251301473434	-2.44654464464376	0.014423293331336	0.0652418957269226	-0.522619904247812	-0.565944282564573
SPSB1	0.474884205805874	0.278492199540774	0.0881575938671728	4.95635506229721	1.21007356597652	0.475075315452628	2.5471194284713	0.0108616253797356	0.0531946421992215	2.09346255578809	2.98260731456638
SLC25A33	-0.0645429183770585	0.0644092140785357	0.316306957458909	40.6371557868338	-0.0994631880035408	0.109019830650391	-0.912340327536404	0.361589591475578	0.57328180722044	-0.225313233941439	-0.295434497459346
PIK3CD	-0.0476051960130638	0.0593371513527756	0.422389193807819	182.01148408075	-0.22997964778578	0.0686876844698403	-3.34819334151176	0.000813402440274842	0.0071170022869469	-0.152504917877836	-0.622144237390989
PIK3CD-AS2	-0.267673216803107	0.11079059265854	0.0156908380438682	15.2054568589796	-0.547862782892733	0.128227853370858	-4.27257236622541	1.93230813190947e-05	0.00036723840594817	-1.09848700855334	-1.41787158528815
CLSTN1	-0.0865335901083199	0.081945045864597	0.290970324143387	42.6541098601686	-0.301880217445448	0.122222665494003	-2.46992009399648	0.01351432355823	0.062201407866572	-0.319842105265021	-0.80212625999289
CTNNBIP1	-0.0224102600056456	0.0814962946283307	0.783327749043255	29.2763202822011	0.0193144788146047	0.119126792462008	0.162133793879866	0.871200494590934	0.935564263062684	-0.0442022296763911	0.00189061157739478
ENSG00000285701	0.374455054935387	0.23526497071673	0.111467607562883	1.68233290841616	0.462626119986871	0.386650995043306	1.19649535606408	0.231503309739938	0.436983663066147	1.66175885906667	1.11159149710333
LZIC	0.0416968838924995	0.0952606854281713	0.661594013511014	16.0498393285431	0.177842154011581	0.161419211363503	1.10174094216762	0.27057431204146	0.481010188123702	0.231368068062874	0.398718227205229
NMNAT1	-0.104453186598498	0.0858832442026154	0.223899941468683	19.3491769696082	0.161440532938222	0.136857102590154	1.17962845831749	0.238148019180681	0.445144402122738	-0.396871095169976	0.357661571483222
UBE4B	0.0682127602282896	0.0468323420463009	0.145245873210389	103.464190626499	0.0982391896758591	0.0741621915803595	1.32465327119427	0.185286178531594	0.379287015625553	0.345348936533332	0.199455514905928
KIF1B	0.1001961607204	0.0957059554855225	0.295138010295259	44.2454657678948	0.0877513008926714	0.15791315999656	0.555693400693032	0.578420468736674	0.755108723386269	0.482832447112565	0.173202156344838
PGD	-0.173036676159812	0.0705407049716772	0.0141668513732484	40.4507755402157	-0.140970569042311	0.12166424201982	-1.15868530228748	0.246584483989258	0.454600546369467	-0.691683365522205	-0.399336071920115
DFFA	0.102937521327404	0.0966748139585598	0.286974969056622	17.9449783427342	0.212269732966057	0.151568610581905	1.40048610428707	0.161367801668453	0.347136642664952	0.494616431123507	0.484897590217828
PEX14	-0.0467857186146835	0.0425666043373499	0.271716624269546	101.313340812704	-0.0322289948960826	0.0626569405855378	-0.514372304087914	0.606991719013843	0.775006352460171	-0.148982320910779	-0.127133382172424
CASZ1	-0.191873118643462	0.150298838369918	0.201739690929859	4.00295487834913	-0.312054908958626	0.240694048952734	-1.29647953622611	0.194810325778213	0.390576515223867	-0.772653500017905	-0.827595620897265
TARDBP	-0.0640268928434749	0.0605835398221202	0.290586238191013	49.9508769226216	0.0144207770328799	0.0872463864662401	0.165287957667565	0.868717336842599	0.934603380747066	-0.223095051984111	-0.010359337885515
SRM	-0.0283717521538099	0.114172772853493	0.803748802619205	14.2342120119399	0.0610639371772142	0.169992142344357	0.359216233968719	0.719433333062357	0.849895769461384	-0.0698282374244519	0.106398155734605
EXOSC10	-0.0787283736774314	0.0884705756765318	0.373529244889043	33.2341780342995	-0.160897350791302	0.144671663541551	-1.11215525454362	0.266071402874344	0.475971097687171	-0.286290683613844	-0.44921693517483
ENSG00000226849	-0.0858246616835846	0.115800654371719	0.458607696312489	9.34414704321431	-0.242610634237848	0.182907105989025	-1.32641448196335	0.184702444470246	0.378373791377834	-0.316794712958938	-0.653762213435699
MTOR	-0.0910814344396303	0.0435991373802332	0.0367018672556632	89.4573069900394	-0.16885283827162	0.0612734433588459	-2.75572628231024	0.00585619813004863	0.0334802465965858	-0.339391421304466	-0.46913116859842
ANGPTL7	-0.308205882713614	0.175419450519934	0.078923728640416	1.83038211072245	-0.342933193337492	0.312887549302595	-1.09602697231599	0.273066970965011	0.483030699137751	-1.27272030197336	-0.904890364225319
UBIAD1	0.0152600164424317	0.176930412712895	0.931268725295227	5.81605214275349	-0.034805871496952	0.248144088663001	-0.140264761834488	0.888450805020314	0.945465444966807	0.117726826361581	-0.133583838195447
MAD2L2	-0.179433819076336	0.203947899535352	0.378966450404079	3.34734341032552	0.187385258559363	0.342139036215322	0.547687456632203	0.583906526372347	0.758567959280864	-0.719182057103099	0.422606595079658
FBXO6	0.0639299396034902	0.124256030950317	0.606901269634053	4.93815683630591	0.09083815426458	0.210403821349451	0.431732435665751	0.665935890276678	0.816230593386249	0.326938848624643	0.180929189885481
AGTRAP	0.0599745647328833	0.0943543345176923	0.525016788331217	15.6069915575017	0.16757349453366	0.155336532326266	1.07877710429181	0.280687103826413	0.491935981573295	0.30993631560749	0.37301364501632
MTHFR	-0.0523551481619398	0.0465327756275688	0.260536442298921	91.0976146651211	0.0574033276466708	0.0729260591781095	0.78714424299924	0.431197432447426	0.634188466800242	-0.172923012466369	0.0972348916550357
CLCN6	0.0209341424968088	0.0378429557979265	0.580136972506203	85.3556689640249	0.0446825427050265	0.0649198151695449	0.688272796038211	0.491281009508652	0.685937947203355	0.142117565226802	0.0653921313859856
NPPA	-0.341212672358159	0.151406116810342	0.0242197432830482	3.82298751110813	-0.523710353825415	0.242872126759278	-2.15632135648274	0.0310585807775274	0.113255261090091	-1.41460294245124	-1.3574130513035
KIAA2013	-0.176607973769892	0.140271104494178	0.208013200416784	10.6619232490399	-0.0163210288704656	0.211092828529099	-0.0773168325243024	0.938371500571648	0.971321143720283	-0.707034908047465	-0.0873124473130037
PLOD1	0.250689105661414	0.163165304451687	0.124437404672382	26.238186538558	1.02162030849535	0.170483732863158	5.99247970077809	2.06665240142546e-09	1.93224917321887e-07	1.12973984499859	2.51086976633935
MFN2	-0.149695129556208	0.0800460705732287	0.0614682448760897	27.2868805139482	-0.226143712436561	0.12934317754535	-1.74840077944793	0.0803946530390188	0.218972080861627	-0.591347637612226	-0.612542096462337
MIIP	0.0915563914566748	0.0951552185170137	0.33595949299698	14.1529731845948	0.0340254143294079	0.157608168379212	0.215886109706835	0.829076524652095	0.914564355278014	0.445693625389574	0.0387151310610788
TNFRSF8	0.162705741096711	0.167776762688233	0.332158564509444	5.84861389659015	0.639262124605306	0.276326692322916	2.31342878688774	0.0206990758915063	0.085289469569764	0.751535475018867	1.55374801305341
TNFRSF1B	0.0616022009066019	0.0560525368201853	0.271764463449012	448.266274280764	0.367820375169954	0.0807667361239515	4.55410720826289	5.26085230272714e-06	0.000123032014901616	0.316932855427069	0.874273075466402
VPS13D	-0.0394620619988766	0.0252758399026383	0.118463311316296	352.958972574967	-0.0228719932652743	0.0426883324901509	-0.53579027174583	0.592103506342019	0.764417886448904	-0.117500927240136	-0.103710868456975
LINC02766	-0.162378342335052	0.0971903372272329	0.0947759756072836	20.974080110694	-0.209967242122844	0.120337971477091	-1.74481287614871	0.0810174467322686	0.220004918115501	-0.645867563305838	-0.572049039739649
DHRS3	0.0134693823031938	0.0544335509902555	0.804562824229056	147.233692283087	0.184052902039873	0.0894311999466973	2.05803905292082	0.0395863847190611	0.133192067524563	0.110029625193551	0.414265016295968
ENSG00000288927	-0.236046047612286	0.20598092791011	0.251811414967274	2.2922634586341	-0.326452649437817	0.328628825179753	-0.993378013201533	0.320525772259893	0.532954691941901	-0.962534790117095	-0.863636148317392
PDPN	-0.138395854694623	0.0648494554044217	0.0328337984179397	55.5580864802762	-0.134919823758069	0.10979630754893	-1.22881931797154	0.219139556930574	0.42099293227749	-0.542776692963813	-0.384189802847956
PRDM2	-0.0266259407648067	0.0263907979590849	0.313017784429443	241.719488051751	0.000179582019831535	0.0470163521268281	0.00381956514506075	0.99695243535197	0.999471233980486	-0.0623237108614128	-0.0460079995699626
ENSG00000289380	0.00670650192643819	0.130117281039658	0.958893653353983	4.30173852736716	-0.0527170683300369	0.221317903611065	-0.238196130859254	0.811728977898234	0.904759890190037	0.0809587783943457	-0.17841927480601
KAZN	0.463125569059634	0.289400034419872	0.10953304753338	8.07131627735086	0.911155984987874	0.475024071063683	1.91812592348762	0.0550950461237401	0.168212562988837	2.04291700295052	2.23435467801206
TMEM51-AS1	0.150338275082132	0.106461817071872	0.157910720854389	16.1552677841033	0.452198829845914	0.167619491979991	2.69776995804219	0.00698056601777929	0.0383176476479151	0.698372815061145	1.08548982949889
TMEM51	0.0312194345656464	0.0627484005361773	0.618812849041206	198.364994234222	0.446872559459741	0.105251076370377	4.24577662167753	2.17837571897842e-05	0.000404594783158744	0.186329814055858	1.07215707119718
TMEM51-AS2	0.105317851940198	0.114931005865087	0.35947958865341	11.5015170021363	0.365336866021629	0.191386676391959	1.90889393613493	0.056275775441022	0.170626010208061	0.504848495380302	0.868056337521464
FHAD1	-0.318821555834272	0.133763804912955	0.0171504426057967	33.97794436293	-0.0325104331477773	0.26817535944333	-0.121228263533463	0.903510238143663	0.952720765650242	-1.31835272333361	-0.127837880426295
EFHD2	-0.0948696737638447	0.0501103297718947	0.0583291619648858	61.0210441869406	-0.164314691623817	0.0772239137227887	-2.12776954317102	0.0333561957519745	0.119007916447137	-0.355675507211335	-0.457771247301526
CASP9	0.207566348408807	0.105226023693404	0.0485438684758331	14.9319972685718	0.376398440951747	0.169903359056625	2.21536785995091	0.0267348255059472	0.102015378260048	0.944372812046388	0.895745751367679
DNAJC16	-0.211429850661137	0.0728177306002706	0.00368959200543057	45.0922480067543	-0.238154474712597	0.0963177634882094	-2.47259141084345	0.0134137404332521	0.0618545836279429	-0.856719863565159	-0.642607522893083
AGMAT	-0.248926783102759	0.140432706611543	0.0763000097080404	4.66927185409948	-0.443135046820577	0.236114535856239	-1.87678003479796	0.0605482479341162	0.179280339595582	-1.01790378487141	-1.15571636384826
DDI2	-0.0184874542278051	0.0436818739809089	0.672127883208754	113.389505900941	-0.105831198732858	0.0605953490392326	-1.74652346113787	0.0807200339808641	0.219562074677979	-0.0273396978204977	-0.311374947673275
PLEKHM2	0.0105156978849176	0.0312999968931232	0.736897394116102	114.450711731473	0.0224649055108256	0.0534758041696738	0.42009476733714	0.674416225132657	0.820971001047438	0.0973329482699083	0.00977678232025219
ENSG00000237938	0.0188866665465335	0.132205771318646	0.886402242981773	4.34034953423148	-0.157384745282177	0.207031632511177	-0.760196610407739	0.447137070804757	0.648657427173371	0.133316306538257	-0.440424155825135
SLC25A34	0.16031555364761	0.198044234415676	0.418231243829151	3.13491073098073	0.28945452774168	0.31022496214573	0.933047185305826	0.350795606348669	0.563188704196252	0.741261040268693	0.678107123098926
SPEN-AS1	0.0382899511368526	0.0963205235290375	0.690979321270463	16.7762058934982	0.465987414923511	0.168405513430439	2.76705557574271	0.00565651113074117	0.0326500713549066	0.216723062580444	1.12000551474076
SPEN	-0.0410381660002562	0.0431014807445437	0.341031607445311	223.188407491915	0.173818224002237	0.0456794966179298	3.80516942767735	0.000141707157318436	0.001831733114371	-0.124275951403096	0.388645496692547
ZBTB17	0.0104529172691337	0.118461749966141	0.929686915818932	10.2976815333668	0.0498615123615702	0.203935357541456	0.244496653070247	0.806846193796599	0.901466467472883	0.0970630801720358	0.0783561654428877
EPHA2	-0.0230567723036088	0.16912307523965	0.891559364245034	3.37896996101608	-0.22643679104874	0.274319006209637	-0.825450610139988	0.409115811954568	0.614655662736359	-0.0469813206732523	-0.61327573295021
EPHA2-AS1	-0.34340444497767	0.195277094011553	0.0786540491187968	2.21321567666655	-0.677468785267143	0.308622777545558	-2.19513540333923	0.0281538862918323	0.105919096509681	-1.42402447329178	-1.74230226169457
ENSG00000224621	-0.398402013140877	0.203606810041395	0.0503801107095192	1.84616675588085	-0.552505227432437	0.349614610645351	-1.58032648124337	0.114032118418406	0.276709413054231	-1.66043644412845	-1.42949258581747
FBXO42	0.0325838083572493	0.0419834488545308	0.43768356347206	189.136526606841	0.250659028437801	0.0542085724543963	4.62397397844541	3.76457113166993e-06	9.24488169396739e-05	0.19219469695529	0.580993950482721
SZRD1	-0.0922179016212299	0.0638036352200256	0.148362603456175	29.5799468266145	-0.000853292967109073	0.104586300144639	-0.00815874513133173	0.993490335443701	0.998235842656407	-0.344276627235679	-0.0485934996588271
NECAP2	0.0543630132075408	0.0683765198406116	0.426582196600571	35.5251418313285	0.108456152601582	0.101465489634861	1.06889695197725	0.285116105561798	0.496643016701492	0.285814558957798	0.22503068991392
LINC01772	-0.125285831443025	0.113136988565954	0.26812893182359	6.79314227002926	-0.0806902003620164	0.188890725802965	-0.427179259431644	0.669248766770006	0.818341592617356	-0.486422084239523	-0.24844181990484
CROCCP3	0.0376386284307802	0.0808168646535399	0.641410635533386	48.2017063675307	-0.0323088240926011	0.116789367353668	-0.276641828144866	0.782055143423789	0.887584233523179	0.213923293613636	-0.127333211190749
NBPF1	-0.035314135056665	0.0642019939779284	0.582286914262425	76.8855030031638	-0.0123730644381276	0.117318902632648	-0.1054652247888	0.91600666266046	0.958967903190902	-0.0996706919034622	-0.0774298743785204
CROCCP2	-0.0494839760798491	0.0627930337476371	0.430668150802439	61.9895465994178	-0.154562114902616	0.109479582878678	-1.41178940253999	0.158011979752897	0.34282540149928	-0.160581022207381	-0.433358527177468
CROCC	-0.0195253689953067	0.0961738731402253	0.839118186861176	38.19099218941	0.0328685041525208	0.162696709950705	0.202023164220588	0.83989861510606	0.920839033896333	-0.0318012673760345	0.0358191451935054
ENSG00000238142	0.0866636047716778	0.109941599578506	0.430539110397365	10.3648746115569	0.10629938231038	0.17142734036835	0.620084183082886	0.53520236494307	0.721986987933636	0.424661543759146	0.219631847023861
ENSG00000290122	-0.00243343315009172	0.171792178287882	0.988698357327609	13.9818464824602	0.140058912330218	0.297446512650035	0.470870917538731	0.637732917372936	0.796354092916459	0.0416699491437608	0.304138945143117
ENSG00000226526	-0.259706061482465	0.133787615756857	0.0522362509865135	6.95705511296172	-0.506702431920524	0.216053993476368	-2.34525834846903	0.0190138995722378	0.0800810080854898	-1.06423947808571	-1.31483869898353
ATP13A2	-0.0143493561511937	0.117349302666683	0.902678057555533	18.7060386827712	0.299430601880942	0.20260308625214	1.47791727865537	0.139429920889083	0.316465689905632	-0.00955171274261179	0.703079303565781
SDHB	0.11022894636974	0.0529115894898473	0.0372269307231311	54.9681924325972	0.201759377585353	0.0875674279820357	2.30404594761814	0.0212200644633044	0.0865152849931287	0.525959274489799	0.458587993108404
PADI2	0.114667585428952	0.0667023581698901	0.085597361650338	934.282110265026	0.412654727770807	0.131520018687494	3.13758112178587	0.00170348128088262	0.0128043994081673	0.545039161889675	0.986502749046786
PADI1	0.298829582294692	0.221046218475935	0.176411361008127	8.35321880310005	0.450814291814234	0.375349335858639	1.20105258953759	0.229730802167422	0.43514551891357	1.33667599395915	1.08202404394962
RCC2	-0.03409623956383	0.0354888968337735	0.336673888982431	150.170445424478	-0.0318239025595518	0.0470348255695004	-0.676602967571923	0.498657895756168	0.691288063949979	-0.0944354590858987	-0.126119352124895
ARHGEF10L	-0.0659948674294746	0.0516115349506389	0.201008196026518	152.513909156567	-0.0553533873219505	0.0793179309787048	-0.697867262029461	0.485260209787013	0.680344804228647	-0.231554566940336	-0.185018527449408
IGSF21	0.0595493484244767	0.0466448076571114	0.201723912254223	740.685561381457	-0.140767738243712	0.111273710133888	-1.26505836890255	0.205850405006169	0.404151764163123	0.308108485234991	-0.398828344407654
IGSF21-AS1	-0.0724251063416086	0.132045214971325	0.58335743612518	7.14921671947079	-0.413090984927619	0.221896609019396	-1.86163721362461	0.0626542441234131	0.183924153074318	-0.259195524621538	-1.0805098522411
ALDH4A1	-0.447646797882866	0.206332520460982	0.03004165899201	2.70928030607289	-0.787026739839742	0.336130603687653	-2.34143136984659	0.0192099574132811	0.0806905978153526	-1.87211956036612	-2.01654852079152
UBR4	-0.0270070646941896	0.0333939063664793	0.418663390677288	142.936777170623	0.0137514181067626	0.047981616709564	0.286597639883643	0.77442042176013	0.883353319175831	-0.0639620061949634	-0.0120348819589413
EMC1-AS1	-0.140947518479546	0.0698893759573685	0.0437244185718635	28.7142820505798	-0.245188212967492	0.115258724706673	-2.12728549262958	0.0333963694031686	0.119064613165441	-0.553745248200948	-0.660214427032517
MRTO4	-0.207053826757506	0.140284004118527	0.139954155985132	6.93423916911446	-0.114480269640635	0.230872459019254	-0.495859359435712	0.619993641201493	0.783446994422641	-0.837909133017661	-0.333025364116111
AKR7A2	0.022596877492616	0.296683814060735	0.939287948950574	1.77837340635507	-0.264124933710267	0.466718993353108	-0.565918545145721	0.571449154099366	0.749466570684886	0.149264980475625	-0.707616962462549
SLC66A1	-0.20058857939007	0.129713045486013	0.122007387851057	7.62877321521116	-0.216728949461832	0.197221423544028	-1.09891179957663	0.271806539348774	0.481804035725665	-0.81011768835694	-0.588974994135751
CAPZB	-0.0380458882809699	0.0299687947547816	0.204256804132819	604.901687676997	-0.178628831905441	0.0534857024833004	-3.33974919673558	0.000838540814392303	0.00726011499688686	-0.111413377719694	-0.493602506106409
MICOS10	-0.0890163247403835	0.0885329459445304	0.31467546133391	123.485679863861	-0.780560829472875	0.144494338920287	-5.40201668318291	6.58958197401798e-08	3.35407442345344e-06	-0.330514362367168	-2.00036300750144
NBL1	-0.276349207964011	0.150553073280724	0.066422748987069	8.66973314500267	-0.531156775354425	0.271883024866659	-1.95362242867102	0.0507458861567116	0.15895911102326	-1.13578153334441	-1.37605298717997
TMCO4	0.0261584390206467	0.0504576783292918	0.604162921310275	65.0390040971564	0.135913499724812	0.0710190084559312	1.91376228251834	0.0556505368619253	0.169510193643188	0.164574671580496	0.29376211852308
OTUD3	0.00391067402873697	0.0890320516426836	0.964964714210146	23.9473935140605	0.161400399664123	0.147518103754333	1.09410571012293	0.273908618374868	0.483905860399118	0.0689406618577336	0.357561109583127
ENSG00000227066	0.381185127100759	0.209779168871737	0.0692051602902262	5.87646244022272	0.273042633819674	0.333236695495106	0.819365446575445	0.41257794287166	0.617735078575593	1.69068867683183	0.637024752308372
PLA2G2C	0.290402370616599	0.220990028629495	0.18881350731471	6.52052556186642	0.755016001831039	0.343191154004165	2.19998678002603	0.0278078329870253	0.105020082988226	1.30045087004888	1.84350395025548
LINC01141	0.0925738352860838	0.0726896390286145	0.202823207705878	229.751420759929	-0.265334187738589	0.105296432888579	-2.51987821866061	0.0117395442681518	0.0562691363433187	0.450067198784899	-0.710643975835143
MUL1	-0.096179724925348	0.157683323720753	0.541891645841932	4.8683756832412	-0.270073249090194	0.261719607130298	-1.03191828862763	0.302110397672716	0.514512539969575	-0.361306879421625	-0.722506828262233
PINK1	-0.159004353049762	0.192164580649909	0.407988623462346	4.02545879615385	-0.150335493133166	0.342392987624555	-0.43907293246909	0.660608691171064	0.812708358879848	-0.631364168280259	-0.422778417194478
PINK1-AS	-0.100583944454031	0.159119325197285	0.527302568170342	3.12523970130228	-0.360895702702349	0.253126230537304	-1.42575386966528	0.153939400831139	0.337409172216416	-0.380238811387842	-0.949854246734111
DDOST	-0.140542236681344	0.0696385539662587	0.0435738640494857	19.4948840373263	-0.16279298617595	0.10997869670298	-1.48022290731091	0.138813769069041	0.3155053373	-0.552003108105355	-0.453962103290459
HP1BP3	0.0826037424708091	0.0407274724923887	0.0425391316228655	371.900936452055	0.536537521612108	0.0671795344195841	7.98662161397321	1.38686944027037e-15	7.0347756780611e-13	0.40720986216796	1.29660704872995
EIF4G3	-0.0325494156788441	0.0292658240941739	0.266052665542505	900.798562301651	-0.0322093443403005	0.0524334459261828	-0.614290054207874	0.539023673635524	0.7245889633468	-0.0877862981247893	-0.127084192759995
NBPF3	0.0369432042763943	0.181247467254768	0.838488361788168	8.68032697757946	0.119173340489123	0.319660865125462	0.372811793656222	0.709288524588708	0.843258239448791	0.210933950622725	0.251858031640619
USP48	0.0317277938477613	0.0329762112565048	0.335978340011015	121.663765009231	0.0746347483711213	0.0587013277495775	1.27143203113763	0.203574993410764	0.401200771673222	0.188515041944867	0.140368707826044
LINC00339	0.0858222160659346	0.137768791505503	0.533321446380227	8.56947728797662	0.0334494571798393	0.198065289128972	0.168880965094587	0.86589027178594	0.933678778622722	0.421044759075609	0.0372733909858323
CDC42-AS1	-0.0503715605677989	0.150297595529084	0.737515342734283	3.01905381190733	-0.0508168333713085	0.253985118501872	-0.200077995400088	0.841419582534881	0.921633087027721	-0.164396383596772	-0.173662593003492
CDC42	-0.105028762962558	0.0342630288511366	0.00217402939817833	143.257882013256	-0.0257977332744845	0.0517001358656488	-0.498987726870276	0.617788030281139	0.78193827753608	-0.399345261703862	-0.111034601870458
CDC42-IT1	-0.109828504756023	0.151929161174776	0.469745714869984	3.0240153315963	-0.0492604725075712	0.260890966701992	-0.188816320972278	0.850236779645626	0.926374566964459	-0.41997738153747	-0.169766699306408
ZBTB40	0.0691938981950302	0.047651499970995	0.146478731484379	75.4178409756495	0.100516199404562	0.0629703462561529	1.59624657288176	0.110433753268079	0.271198749678372	0.349566445927411	0.205155342019899
C1QA	0.0685876749250461	0.0678885496569191	0.312352475693058	115.891811977863	0.0653326455088762	0.12021130758949	0.543481697512026	0.586798189084092	0.761047554349057	0.346960540924508	0.117083617102529
C1QC	0.0126341140353877	0.0627306314982436	0.840383760523823	171.867444132982	0.304097564420482	0.110345075982859	2.75587797381842	0.00585348301351069	0.0334777352755607	0.106439149760467	0.714761677728457
C1QB	0.0496657541736867	0.054233190264061	0.359781490699474	287.716334475163	0.120584770514601	0.106796584798754	1.12910699103187	0.258852702524399	0.468165352816739	0.265622970441949	0.255391133421995
EPHB2	-0.127593120695986	0.070172494975039	0.069021616814821	121.818090837623	-0.200750476719037	0.111744372576537	-1.79651531518097	0.0724125992060823	0.203229835118835	-0.49634017367148	-0.548977566355274
KDM1A	-0.033403226927741	0.0441364975350199	0.449159842238267	71.358750428763	-0.0753946773999312	0.0717585970380492	-1.0506710068475	0.293409716448078	0.505689153948592	-0.0914564822222977	-0.235186028776032
ENSG00000240553	-0.20822516743955	0.075944460412154	0.00611019520112512	23.5309089299032	-0.258287236245825	0.116972079883351	-2.20811014477471	0.0272365959969283	0.103447024816632	-0.842944245812859	-0.693003996223736
LUZP1	-0.000271534186582925	0.0308837365884777	0.99298497630489	180.3075273752	-0.00199077026539165	0.0511393487751054	-0.0389283460402758	0.968947516820506	0.986450133049321	0.0509630653993044	-0.0514408410050457
LINC01355	0.11273127239738	0.128186914428036	0.379168788215035	13.6807128907445	0.174426737104804	0.179822391649256	0.969994534635174	0.332049216374372	0.54453110065407	0.536715746959904	0.390168731063263
ENSG00000284726	-0.148407646495179	0.122323134930988	0.225037055616315	5.39355426888299	-0.398229310579733	0.203832513678882	-1.953708480518	0.0507357028041983	0.15895911102326	-0.585813276402411	-1.04330800222733
HNRNPR	-0.0543215479439494	0.0355243095773306	0.126230402447819	123.533162364353	-0.0342216057084035	0.0579020364027198	-0.591025943723044	0.554503038000737	0.735703047622517	-0.181375757986646	-0.132121299875406
ZNF436	0.390519954040142	0.254129451406941	0.124367537250979	2.30339045485677	0.319662827619916	0.34467183779992	0.927441097771031	0.353697560794137	0.566206744826889	1.7308152662041	0.753724756410941
ZNF436-AS1	0.244347929558408	0.299379063415913	0.414395807924743	2.82022198811257	1.34012849050597	0.546567646172994	2.45189868059225	0.014210466852605	0.0645172738894507	1.10248173177647	3.30816173613696
RPL11	0.00296150935241373	0.0606411561313696	0.961049495101082	133.276657225177	0.0650734833526873	0.0960511699336145	0.677487670349696	0.49809659032834	0.690706375288336	0.0648605925151723	0.116434880530989
ELOA-AS1	0.104684550491799	0.0727396045384545	0.150102776418702	29.069366533646	0.184626164673915	0.12623057523494	1.46261049932071	0.143573988666088	0.322464692974409	0.502126192403098	0.415700011440586
ELOA	0.223694820423507	0.0936010432774596	0.0168540946976359	27.0628560197047	0.282626848366829	0.12788228378026	2.2100547473211	0.0271013629557956	0.103119774723164	1.01370249302908	0.661016027028622
PITHD1	0.0205818125800237	0.146520920581295	0.888288552255906	6.57157763377341	-0.0484178015227038	0.258480433514734	-0.187317085724185	0.851412027609073	0.92641992204523	0.140603043534412	-0.167657319242213
LYPLA2	-0.0583498890511272	0.106266472356508	0.582943482531084	9.46128920100167	-0.00632359443876358	0.174593805218605	-0.0362188935102592	0.97110782102997	0.987099706743693	-0.198691942904571	-0.062286797608632
GALE	-0.00694970466140932	0.0836504644529063	0.933787699707791	18.9699871834963	-0.0221945216062784	0.130464976434773	-0.170118618902864	0.864916851174504	0.93317638849765	0.022256351697858	-0.102015016532315
HMGCL	-0.0897736022390734	0.0559681573679485	0.108711383102202	38.462645606409	-0.0881179144004245	0.0861572128170909	-1.022757254085	0.306422633428978	0.518816406277656	-0.333769587496473	-0.267034927056412
FUCA1	-0.00267226196052592	0.0870019558953056	0.975496857088645	22.2190591199567	-0.0652858807954164	0.132467614042098	-0.492844090742578	0.622122754267466	0.784923725471689	0.0406433221190936	-0.2098816164805
PNRC2	0.150397035336916	0.054229815606798	0.00554862600771374	42.4376696593656	0.29685860546836	0.0859931852437418	3.45211780011329	0.000556204839217066	0.00532320961931232	0.698625401277304	0.696641063665146
SRSF10	-0.00682302684307374	0.0507773954029118	0.893108940629265	107.93347728911	-0.103304103475028	0.0792933136982054	-1.30280976613247	0.192639715756985	0.388182221751405	0.0228008876417953	-0.305049104665844
IFNLR1	-0.0550362899386488	0.09241093192577	0.551468949763945	52.9110796324337	-0.0388368530479286	0.161751140871137	-0.240102498435352	0.810250797388751	0.903691654377779	-0.184448140443724	-0.143674220177813
GRHL3	-0.316318925601071	0.162245759361408	0.0512204366336285	7.01981989895577	-0.460954141569239	0.236634116941008	-1.94796146696021	0.0514195739925626	0.160616648503933	-1.30759494320866	-1.20032124985931
GRHL3-AS1	0.0741566723308977	0.164276658729752	0.651691683156207	5.2251458968747	0.0347297398691246	0.238449790970988	0.145648019768447	0.884199257859429	0.942573453374317	0.370899374881578	0.0404782038129138
STPG1	-0.161172960260515	0.177607795112045	0.364160644954823	7.86779514522498	-0.243732040940659	0.26733032088165	-0.911726137674305	0.361912901094962	0.573493350760196	-0.64068612053719	-0.656569326751862
NIPAL3	0.0730904421667662	0.095489905161244	0.444018002793999	28.4446988184049	0.268293698695337	0.146006439940854	1.83754702055622	0.0661291817066384	0.191296574389847	0.366316089058471	0.625137183782434
RCAN3AS	-0.464917202787008	0.149483205047413	0.00186983834124733	5.51286849651378	-0.954412299821811	0.193681728737078	-4.92773534212625	8.31881936872301e-07	2.74988388570596e-05	-1.94635794211455	-2.43554925726029
RCAN3	-0.298699408592028	0.119813479709084	0.0126655734846754	24.2452068092239	-0.607573848518662	0.154979438542977	-3.92035133325237	8.84199688592766e-05	0.00126483624210839	-1.23185587182032	-1.5673407538071
NCMAP-DT	-0.384089442400766	0.226309014943931	0.0896607072471155	1.70342437017502	-0.217158289763353	0.374454977974168	-0.579931640749434	0.561960717447505	0.742117079958058	-1.59891257735733	-0.590049721863472
SRRM1	-0.0705723675879377	0.043168910910457	0.102091796723388	123.084285807978	-0.0776952956286325	0.0730099483327623	-1.06417409411818	0.2872498403355	0.498871918693649	-0.251231361207967	-0.240944952856834
CLIC4	-0.101438074973243	0.168230476563891	0.546528075326799	28.1539655280078	0.586491867676079	0.260254256977467	2.25353419570331	0.0242254871344539	0.0948262149408773	-0.383910367897389	1.42165312673609
RUNX3	0.260739275201692	0.132640326573391	0.0493261427116839	32.9856966419226	0.587235193974401	0.193281147680899	3.03824351738591	0.00237961574099874	0.0166527818982357	1.17294139858745	1.4235138264671
SYF2	-0.210097886293976	0.0823218931274453	0.0107060166249143	16.7716365139036	-0.218689448938064	0.14542896734075	-1.50375439595648	0.132644617425291	0.306744587694707	-0.850994295478397	-0.593882530511504
ENSG00000284602	-0.0298214706203557	0.145373710242629	0.83746539117237	5.70761357258603	0.115223327839955	0.226074470602605	0.509669789484966	0.6102828213949	0.776743198849321	-0.0760599820502751	0.241970331595048
RSRP1	-0.0365044697666332	0.0519359668528394	0.482133927498082	225.773495304793	-0.340170299210112	0.0903835416217328	-3.76363100080511	0.000167463936325763	0.0020931782130479	-0.104787452228279	-0.897974267793338
RHD	-0.0739209920351243	0.204001736283672	0.717086971762232	10.7245973348447	0.0154611228205331	0.434998530873383	0.0355429311209178	0.971646813901701	0.987148603666968	-0.265625723205973	-0.00775513683462653
TMEM50A	0.0875430318314808	0.0698209924571759	0.209907047136768	28.4907155714209	0.257848399283895	0.11662959525255	2.21083163947838	0.0270474979654843	0.10296808878682	0.428441839713291	0.598990435242717
MACO1	-0.0287381114041757	0.0597436086035288	0.630499419815114	79.3413884460366	-0.0119390236724247	0.0941605210556474	-0.126794367093284	0.899103154163032	0.950539557117881	-0.0714030654633246	-0.0763433804150837
LDLRAP1	0.189976931584787	0.225311544511754	0.399130900612053	5.68983121439528	0.706890152268915	0.433521187480106	1.63057809556621	0.102979374231545	0.258458726317357	0.868763128998328	1.72303497783112
MAN1C1	-0.0469019280533707	0.0548779401659685	0.392739928445124	143.545309300702	0.0539426839478381	0.083849874933329	0.643324560599872	0.520013522742263	0.7088684014029	-0.149481857587534	0.0885721834822266
ENSG00000233478	-0.0164782714671463	0.11284943404822	0.883905620167635	14.0894937763991	0.039242574948031	0.156942790081764	0.250043821239488	0.802553460267495	0.89837618145764	-0.0187030458360164	0.0517747650086729
SELENON	-0.198724740797925	0.0872362762123546	0.0227262336644504	14.5572812457974	-0.177750890395487	0.142460129443293	-1.24772377429463	0.212132231750909	0.411888216612443	-0.802105811293886	-0.491404836610387
MTFR1L	-0.0037319007866185	0.148466717214133	0.979946263071479	8.75194232567727	-0.0191466313690129	0.248426889221491	-0.0770714934643901	0.938566670449401	0.971418860662874	0.0360883697526871	-0.0943855157902733
ENSG00000236528	0.160379316966328	0.15955977298405	0.314831231628857	4.65205253065686	0.501685183502269	0.257064384830048	1.95159350383736	0.0509864851183918	0.159576850232243	0.741535132603111	1.20936442554761
PAQR7	-0.240963237587816	0.0869412799716511	0.0055787870060139	19.1505590312554	-0.266006978875545	0.123487376281925	-2.15412284951494	0.0312305390736069	0.113572615518605	-0.983671771476775	-0.712328111443402
PAFAH2	-0.12682007499671	0.0859706240917851	0.14017062948687	17.2066817101078	-0.0535292520189584	0.137094045719827	-0.390456432574421	0.696199065460576	0.834304541989823	-0.493017167520183	-0.180452338851932
PDIK1L	-0.0462939965542307	0.112689323677782	0.681211238547332	23.3503658823025	-0.221300857521805	0.121568430961861	-1.82038096379835	0.0687010093397017	0.196326828069214	-0.146868609608662	-0.600419427242176
CEP85	-0.209316534479816	0.140982434860379	0.137623474443032	11.7270797654197	-0.121438359836104	0.243421133530499	-0.498881744878936	0.617862695165918	0.78193827753608	-0.847635584748603	-0.350442905489632
SH3BGRL3	0.311893118233378	0.107491650767401	0.00371313590025761	18.9364882553152	0.591949735977702	0.165138195291223	3.58457190920485	0.000337631534981535	0.00356536961922353	1.39283077280674	1.43531530188534
UBXN11	-0.205393354732443	0.10735768682657	0.0557264727150621	10.164569925706	-0.020470143864272	0.186370648660265	-0.109835663563027	0.912539706708364	0.957860645474528	-0.830771445351194	-0.0976985417782892
DHDDS	-0.154051982132904	0.0705387286276758	0.0289670415573998	39.8972425230252	-0.302902093960269	0.0921210682690751	-3.28808707553766	0.00100870635688944	0.00840683881577542	-0.610075958494435	-0.804684228627317
DHDDS-AS1	-0.222433800059562	0.11578987640523	0.0547301315015616	10.8387849214791	0.0581260008360583	0.16935717612583	0.343215458392337	0.731436376109012	0.856650703632482	-0.904021325268863	0.0990438923753607
HMGN2	0.0783821562313786	0.130005013369582	0.546564297189857	17.8008587158059	0.10195544624869	0.23763002987246	0.429051186432165	0.66788597469998	0.81731675971291	0.389062995747266	0.208758075061594
RPS6KA1	-0.0839156583876676	0.036035440495602	0.0198750698931394	157.536137566457	-0.0500349843255234	0.0528405800070035	-0.946904525251082	0.343687431821728	0.55544523776768	-0.308588691372999	-0.171705462854234
ARID1A	-0.0463067429816552	0.030358718089592	0.127179440414866	354.175683333606	-0.0742047856064307	0.0344323245105696	-2.15509079509437	0.0311547298949118	0.11340907615792	-0.14692340126817	-0.232207483088768
PIGV	-0.144628397663505	0.182193700448904	0.427302163127873	3.65559237086029	-0.263472669710513	0.311251538191483	-0.846494353863799	0.397277022278695	0.605415635627921	-0.569567836932674	-0.70598421053163
ZDHHC18	0.426869425840861	0.202940787927658	0.03542919488765	5.86248295199351	1.1274061874648	0.357971330964845	3.1494315045456	0.00163588451826404	0.012404052197765	1.88706672521005	2.77567373868287
GPN2	0.0278106952072363	0.0985068008232578	0.777696164986501	12.5628972221016	0.104757730667095	0.152203130054161	0.68827579715225	0.491279119972342	0.685937947203355	0.1716770427297	0.215772773553105
GPATCH3	-0.0687756016789578	0.129787518937975	0.596174879958293	5.04684321516266	-0.0951454256262136	0.218263869677493	-0.435919264909949	0.662895307122468	0.814281832781839	-0.243507802078706	-0.284626243651843
NUDC	0.681861524292612	0.147407869976242	3.73372748126475e-06	48.9384989558176	1.12638478415431	0.160533939346385	7.01649002535159	2.27511137784422e-12	4.46225178241179e-10	2.98317309056541	2.77311695457691
SLC9A1	-0.163559908294956	0.096253042371809	0.0892683204700287	17.0903765229874	-0.235173911383318	0.136487083380806	-1.72304884504837	0.084879692387071	0.227497140999624	-0.650946630373413	-0.635146555350879
WDTC1	0.176407086787528	0.0484776336345019	0.00027376505318667	67.3590369630138	0.280142015943844	0.0762863313495694	3.67224391300376	0.000240430037182935	0.00277607994266953	0.810431936190899	0.654795976653048
TMEM222	0.0122501825400037	0.127076606352577	0.923202906576579	11.6896448733414	0.0796413180943732	0.18065935645453	0.44083694117674	0.659331047801504	0.812019399963171	0.104788785853091	0.152901189131179
MAP3K6	-0.132925682855476	0.154792449850008	0.390486777158956	7.39773410134952	0.0807878971606855	0.237344740941762	0.340382082367305	0.733568810203424	0.858251586581751	-0.519262669553351	0.155771314088529
WASF2	-0.121201483147004	0.0339547278675201	0.000357659919680648	468.93991173133	-0.290439904934843	0.0579666772894108	-5.01046322673905	5.42991738187446e-07	1.92005011267724e-05	-0.468865147405879	-0.773488787513842
ENSG00000241169	-0.376272018399725	0.12200021044751	0.00204106133901767	6.6076544409919	-0.563077550533493	0.186578026512649	-3.01791996119822	0.00254516116487602	0.0175854019423796	-1.56530868037287	-1.45595730096973
ENSG00000237429	-0.222836379228561	0.183280188988049	0.224052126540839	1.93012178696663	-0.309465547306655	0.321843433323465	-0.961540660037737	0.336280391616329	0.548838850624232	-0.905751847870848	-0.821113912204616
AHDC1	-0.187322805453655	0.0712586814607198	0.00856938686064157	44.894152985157	-0.188326347045737	0.119574473594439	-1.57497115717594	0.115263102292324	0.278718672732308	-0.753093571369168	-0.517877395685512
FGR	-0.0414117781071614	0.0977128079141162	0.671703541241307	37.470792352973	-0.00579321516786942	0.162139974417727	-0.0357297155662807	0.971497876078407	0.987099706743693	-0.125881956495172	-0.060959148406776
IFI6	-0.226624336528867	0.196423978473614	0.248602320682108	5.16630840626993	-0.48633346507903	0.329050702728913	-1.47798944371103	0.139410603773633	0.316465689905632	-0.922034721472699	-1.26385095482801
FAM76A	-0.274648846956623	0.133244512002192	0.0392801999614599	13.4137168575214	-0.7710230585194	0.164181418154093	-4.69616517623055	2.6509120245666e-06	6.9385971319172e-05	-1.12847237931604	-1.9764879907186
STX12	0.0467390358730024	0.0398778390510084	0.241174821885613	164.214665420841	0.120932710562739	0.0547306075231909	2.20959927242716	0.0271329858567458	0.103160047028362	0.253042209789129	0.256262099450561
PPP1R8	-0.214855726104453	0.0957943974529117	0.0249042925779825	20.1375191337274	-0.0995325508897941	0.141838685805654	-0.701730633814337	0.482847164950186	0.67844892505657	-0.87144629588653	-0.295608127134611
THEMIS2	0.106093506875273	0.0756512746642646	0.16079520497787	145.523386779329	0.380467200762946	0.108423937389535	3.50907013638548	0.000449676306495301	0.00451957220158364	0.50818271756529	0.905930700162483
RPA2	0.161772307465623	0.0583708989607702	0.00558064215105871	51.0297489179328	0.340290028508779	0.0825262399588627	4.12341612411284	3.73294430035282e-05	0.000631167938599884	0.747523026982692	0.805358913889332
ENSG00000227050	-0.259242011122792	0.219992294369054	0.238631578174149	1.93415496526691	-0.379500195458992	0.385415469635491	-0.984652213928793	0.324794932751317	0.536790059157679	-1.06224471606693	-0.996425146682091
XKR8	0.0847888414232975	0.131653667401122	0.519556325209339	5.40824165967126	0.161614573401288	0.223867162845931	0.721921747462862	0.470342589740435	0.668735694479199	0.416602705653293	0.358097230820908
EYA3	-0.0138802470841327	0.0383238658895942	0.717215392338089	171.3749704451	0.0306633161051513	0.0675734117662703	0.453777829232785	0.649988742586907	0.805318369681724	-0.00753520541719438	0.0302991026283108
ENSG00000289576	-0.286675135943228	0.116689279220303	0.0140204397352196	27.6345361176135	-0.591846353161707	0.135419676298576	-4.37046055151388	1.23984753107149e-05	0.000251908248371016	-1.18016845927247	-1.52797157442222
PTAFR	-0.129441225955318	0.0576380325844265	0.0247193425550598	134.498678458187	-0.135778710753959	0.0709967579643658	-1.91246353561818	0.055816765385303	0.169711578920588	-0.504284419594787	-0.386339774947462
DNAJC8	-0.0151107289957736	0.0526921378777306	0.774285461540113	36.889560702567	0.0545065976773823	0.0851135522709393	0.640398576056057	0.521913508369197	0.710856765966793	-0.0128245420828931	0.0899837763819319
ATP5IF1	-0.000150512715979544	0.127707413993288	0.999059633730514	14.41126568101	0.168470283824571	0.217069256328147	0.776113055687131	0.437682235666822	0.639418580460716	0.0514832870260861	0.375258494413061
SESN2	-0.0808351659179338	0.0946116243854281	0.392889285184938	16.7081118146307	0.163886558993439	0.147536971596258	1.11081688352614	0.266647177620744	0.476479589747466	-0.295346918686684	0.363784481480164
MED18	0.144438243047577	0.22480522247795	0.520546026520181	2.68883183208115	0.191331597555106	0.351428724834859	0.544439267578414	0.586139230285179	0.760528188894327	0.673010999114129	0.432485099209579
PHACTR4	-0.111398856603984	0.0365986370131281	0.00233611975433611	192.931364946593	-0.0982559522137788	0.0579149862140555	-1.69655487528948	0.0897808471785242	0.236341492841104	-0.426727679553952	-0.292412536156018
RCC1	0.220485947290613	0.0809242444184018	0.00643800311116645	26.3973415930009	0.495034262088249	0.125668590250052	3.93920438753425	8.17522638071601e-05	0.00118658173700474	0.999908864567895	1.19271579127492
SNHG3	-0.195155629169834	0.100542958012576	0.05225616902604	27.8662950833638	-0.116547019491439	0.152534480986585	-0.7640699908481	0.444825534371794	0.646196287834198	-0.786763665407923	-0.33819886719294
TRNAU1AP	0.186297181646786	0.0781779146668709	0.0171726651225301	44.727256386016	0.379655510499634	0.117654598039708	3.2268650509647	0.00125154471482972	0.0099514717595379	0.852945394431458	0.903898871263092
SNHG12	0.177208006506857	0.0838188115735067	0.0344999458505639	59.5830541384376	0.364159870352513	0.135594196651004	2.6856597062911	0.00723867710596874	0.0392339499737657	0.81387476131303	0.865110073505422
TAF12	0.0470518963466078	0.0593955239880936	0.428256217794477	31.6519657108915	0.106408664177903	0.0957444151348325	1.11138246578719	0.26640375644951	0.476276040030663	0.2543870685462	0.219905402179872
RAB42	0.11761240974698	0.196404716938879	0.549288383358609	7.29962481920553	0.756701672466915	0.345516093699392	2.19006201524513	0.0285197395493645	0.10669515991128	0.557697752879129	1.84772353310331
ENSG00000270103	0.025070005015149	0.182217418507156	0.890570052830526	7.75509014783262	-0.101990868315458	0.295182512158821	-0.345517990105668	0.729704987943175	0.85604000149414	0.159895940557303	-0.301761804978372
GMEB1	-0.166148515620932	0.0624316939660545	0.00778430927913138	34.388971723376	-0.143071590827467	0.091142398511658	-1.56975889557226	0.11647121364726	0.280867467664129	-0.662073990729424	-0.404595364749267
YTHDF2	-0.0926112062707314	0.0390220233700125	0.0176296466006549	76.991944475747	-0.0669176627617439	0.0621921092905723	-1.07598316772137	0.281934784391127	0.493134444517655	-0.345967282485233	-0.213966304823515
EPB41	0.0570351521089555	0.0401402450219619	0.155346717030873	363.05116529851	0.188181277667289	0.0673993967916929	2.79203207484021	0.00523781637567872	0.0307678982891617	0.297300987269648	0.424599195830284
SRSF4	-0.164323513371537	0.037195533499723	9.96971614391223e-06	171.122926371483	-0.237602930190563	0.051064133193944	-4.65302973592318	3.27093056352991e-06	8.22485275034614e-05	-0.654229055162809	-0.641226892682496
MECR	-0.158702376876631	0.109196741486023	0.146123316366347	14.5207186393536	-0.303269935314049	0.153815941030153	-1.97164177706782	0.0486505145070654	0.154634630163987	-0.63006609666328	-0.805605011747163
LAPTM5	-0.0374762428185428	0.0401872064078242	0.351056684756554	298.366624016268	0.000994739149244631	0.079327765858251	0.012539608779883	0.989995101954721	0.996498422728475	-0.10896470569749	-0.0439674923864371
SDC3	-0.13763710962895	0.135350891191435	0.309205262277532	16.2467033921656	0.293857030971631	0.223016604515422	1.31764642193407	0.187622037873985	0.381626130686715	-0.539515159366434	0.68912750081761
PUM1	-0.0795794425060872	0.0218439665534187	0.000269389080898592	393.873608827077	-0.0908944122673247	0.0359279550973717	-2.52990775625786	0.0114092517585165	0.0550952421528569	-0.289949079172409	-0.273985076466909
SNRNP40	0.0433885767147373	0.0630953446234863	0.491662601839025	34.8845181192162	0.0287026159746143	0.0983798032226157	0.291753134631358	0.770475380088451	0.880669904864031	0.238639961121284	0.0253910639732596
ZCCHC17	-0.0362118635490842	0.0717927492800693	0.613984224578569	40.6946999251033	-0.125846768670712	0.114387831863664	-1.10017618675302	0.271255363996032	0.481399658184105	-0.103529658204286	-0.361478066160325
ENSG00000229044	0.0879235635663174	0.157847557808116	0.577516721224725	7.01925960574748	-0.240093210889019	0.263643308185776	-0.910674397697354	0.36246695770636	0.574185757900125	0.430077589445563	-0.647460581220377
PEF1	0.0337064517705835	0.16871289356961	0.841648054743456	6.04102586668388	0.210127642080224	0.271069613310223	0.775179628266725	0.438233524141122	0.639969734946481	0.197020480180933	0.479535492920766
ENSG00000269967	-0.0243656345745851	0.276642536697363	0.929816080369506	6.56104671524035	0.842854902191298	0.296259268939623	2.84499082579951	0.00444127022042909	0.0271534018879933	-0.0526075823311682	2.06338291678937
PTP4A2	0.427237418282692	0.124121718375837	0.000577250325609482	37.3597651381027	0.849644458030309	0.191640498267782	4.43353292080824	9.27013446491827e-06	0.000198491525442428	1.88864857366866	2.08037858175083
KHDRBS1	0.17731407804941	0.0584278055457289	0.00240731113455751	167.716626220574	0.441175973730628	0.0648853675169236	6.79931378389063	1.05118640168237e-11	1.68075564877691e-09	0.814330719335578	1.05789733686817
ENSG00000203325	0.175126839642226	0.101361598396913	0.0840342265042953	10.2037665449266	0.186087544749072	0.160575916728018	1.15887580492077	0.246506812482657	0.454571293922513	0.804928679212687	0.419358148545226
TMEM39B	-0.210316393196547	0.0863402800280375	0.0148547405643263	19.806627741185	-0.183636792670374	0.135998976578684	-1.35028069541486	0.176925962204018	0.368006664539206	-0.85193356696264	-0.506138469477076
KPNA6	-0.0162462099409185	0.0404640162197476	0.688053722153184	95.7128597621527	-0.00717614095969478	0.0662637267244339	-0.108296670205974	0.91376036387379	0.958297673264169	-0.0177055085884044	-0.064420898185661
TXLNA	0.047324862645602	0.0621618546249676	0.446467883826447	44.3834771003254	0.264807497244005	0.0896851261463351	2.9526356110815	0.00315073643360687	0.0208302619947672	0.255560438621868	0.616410499259929
CCDC28B	-0.5401218821331	0.174315252188589	0.00194480101789619	2.94438483674554	-0.904629178285991	0.272260337750392	-3.32266236705897	0.000891627637350717	0.00763436702295055	-2.26963198957041	-2.31093178972332
DCDC2B	-0.777851181304663	0.157492513557993	7.85353166725085e-07	2.20273384075407	-1.07005240312181	0.285031682895816	-3.75415249368237	0.000173928957695114	0.00216638015892898	-3.29153266663286	-2.72502039475396
TMEM234	-0.0984171256507701	0.122856024573973	0.423087117291376	5.88437825881616	-0.143358478815432	0.200455730113681	-0.715162787983819	0.474508459944664	0.671932733295476	-0.370924546760639	-0.405313504822127
EIF3I	-0.0980640418124217	0.162123278388274	0.545263187480452	5.01191994260284	-0.205831664508365	0.288662219265657	-0.713053703501592	0.475812526135238	0.672414699325925	-0.369406784268908	-0.561696832139568
ENSG00000291132	0.357180119026737	0.193657495859351	0.0651261956011887	5.28235191851425	0.629782363055381	0.327900286732503	1.92065206569688	0.0547755864962591	0.167480539879437	1.58750100038968	1.53001820582636
HDAC1	0.0244597311418252	0.0647790449290052	0.705737355772637	34.6575966983875	0.0625522488691537	0.101604904550188	0.615642021869683	0.538130810483817	0.723905278666388	0.157272623673283	0.110123708255889
TSSK3	-0.0481051791170791	0.314839134670744	0.878561610252824	1.80419021231988	-0.463755177709817	0.460304397295767	-1.00749673571298	0.313696125599633	0.52652555996926	-0.154654140015341	-1.20733282365279
FAM229A	-0.120451345377781	0.16397078898165	0.462589068405507	5.04940648705977	-0.276934470374038	0.262894260599036	-1.05340630009575	0.292154817980306	0.504122812491174	-0.465640613042923	-0.739681886680138
BSDC1	0.0342472056087966	0.0658990122730149	0.603278093121124	45.0449602529653	0.238284243070628	0.110178784258367	2.16270532185085	0.0305638515233301	0.11207049376742	0.199344958969705	0.550017298834611
ZBTB8A	-0.313084448706513	0.148115445696543	0.0345334954711066	4.52816662890191	-0.343896667934654	0.257362200725128	-1.3362361176805	0.18147210928787	0.374178668627036	-1.29369125468558	-0.907302140759825
ZBTB8OS	-0.0682639110705993	0.0736373743358304	0.353911974055863	42.323834990629	-0.0152848381739804	0.110951607277066	-0.137761304672328	0.890429067098578	0.946539353737541	-0.241308254185576	-0.0847186473161826
RBBP4	-0.0462787958519512	0.0502093201392557	0.356676086931302	68.190054165812	-0.0500108759847844	0.0824377950436455	-0.606649849845048	0.544083310386068	0.728183558891735	-0.146803268028952	-0.17164511468247
SYNC	0.00684956274507876	0.0877403716150423	0.937775345134609	21.413728294203	0.100212489718974	0.12462423517997	0.804117189359332	0.421329298129559	0.62641540079703	0.0815737381319101	0.20439509375268
YARS1	-0.0528980427928199	0.0911386073277335	0.561636064347178	49.0752488378612	0.0584355293824423	0.152094354744033	0.384205774637633	0.700825938635788	0.837839090869945	-0.175256693644091	0.0998187064567362
S100PBP	-0.134282051861335	0.0523430244698459	0.010304979008796	115.528382688868	-0.289898093525209	0.0705825296523885	-4.10722164468923	4.00446921216008e-05	0.000665621107751235	-0.525093143164575	-0.772132521300151
ENSG00000287691	-0.247439655831659	0.112428285235889	0.0277454703283677	16.3324046626618	-0.44656492747549	0.13768927575844	-3.24328038633116	0.001181618652338	0.00950853959293871	-1.01151123514989	-1.16430206574849
RNF19B	-0.258735903674385	0.074845184453226	0.000546330451147557	49.495902667452	-0.439463142876399	0.0913383211218001	-4.81137749718842	1.49893597514241e-06	4.45441377663532e-05	-1.06006916788673	-1.14652482751133
ENSG00000236065	-0.114353298991502	0.0799273057891594	0.152511540502398	24.0035177485291	-0.125636776954571	0.116651398219642	-1.07702761280247	0.281467929853091	0.492786627962267	-0.439427614676245	-0.360952413387622
AK2	0.0282282499462529	0.0520062810840973	0.587277568484111	68.3188694036644	0.0881302787887179	0.0834253400336709	1.05639699823996	0.290786876832197	0.502858791334506	0.173471939160214	0.174150816537306
AZIN2	0.0372997577840187	0.095594140427569	0.696396982779113	106.385938124509	-0.695988287103303	0.127118428194595	-5.47511715640371	4.37222248369208e-08	2.42699595226832e-06	0.212466627798488	-1.78866041175971
TRIM62	-0.116757951914759	0.213169213499068	0.583881244514796	3.39759829174125	-0.034788228699833	0.387668556278074	-0.0897370398926023	0.928496181090347	0.96558351529438	-0.449764230562211	-0.13353967461893
ZNF362	-0.0271515440994407	0.0557235298613879	0.626077944042338	87.049366281068	-0.0661440477570223	0.0707288848667205	-0.93517730247921	0.349696933697576	0.56188333093297	-0.0645830638540836	-0.212029786185011
A3GALT2	0.207871926566195	0.285172144231267	0.466041489170556	2.02604608416287	0.605750755589922	0.443327203108875	1.36637398143411	0.17182161099159	0.360813118870277	0.945686367115192	1.46986211334362
ENSG00000225313	0.0382349293029548	0.071484792282336	0.592741123656863	159.95290498888	-0.0710854316748427	0.0984541365593445	-0.722015693388313	0.470284829042023	0.668718205433365	0.216486546301174	-0.224399093913608
PHC2	-0.0976764551245223	0.0424011400909896	0.0212435325911638	523.701759847798	-0.0299067708543612	0.0539687650613685	-0.554149623775046	0.579476451216694	0.756084672467409	-0.367740708189245	-0.121320374265225
PHC2-AS1	-0.077448817833303	0.0904089611669585	0.391638458595605	15.3145551742435	-0.139190403345803	0.136683728556127	-1.01833923332466	0.308516769572363	0.521461758061525	-0.280790398255621	-0.394879948357526
ZSCAN20	-0.26486473832581	0.134057410093897	0.0481824139637701	5.4073562496897	-0.3028668155319	0.212422702044423	-1.42577423513124	0.153933520296387	0.337409172216416	-1.08641451236769	-0.804595919411936
SMIM12	0.207098119736688	0.0930618809236114	0.0260556877151593	33.3325606626967	0.591260996563702	0.146764197666554	4.02864599108182	5.60990192961749e-05	0.000868649025101823	0.942360089177451	1.43359124443538
TMEM35B	-0.209246694500897	0.107937380547615	0.0525508667655454	9.11867362756311	-0.277293801701483	0.169786105524598	-1.6331949003996	0.102428012180123	0.257426287232122	-0.847335371346251	-0.740581367440915
ZMYM6	-0.0985591731089691	0.0417182362205829	0.0181523292188184	150.245793524309	-0.202747838399413	0.0530051817666926	-3.82505694050494	0.00013074186510971	0.00171868886127241	-0.371535150477616	-0.55397737646531
ZMYM1	-0.0430964699583873	0.060386159533446	0.47542430173639	47.8124676557064	-0.0700607276427879	0.0874978090734316	-0.800714079411865	0.423297189805361	0.627987043948718	-0.133123755252871	-0.221834047417724
SFPQ	-0.0253800161930102	0.0351547628106877	0.470324603532879	229.31857815942	-0.0828401201991121	0.0531757751683343	-1.55785449176569	0.119267745133654	0.28480982644741	-0.0569679925384107	-0.253823514688957
ZMYM4	-0.0269639792655756	0.0203642506949005	0.185475136549411	343.247642211931	-0.00355713206675862	0.0368138043000148	-0.0966249518188805	0.923024240521966	0.962615142011919	-0.0637767996225065	-0.0553617691210649
ZMYM4-AS1	-0.0348420491085338	0.0834882678290073	0.676438009097246	20.4541728050841	-0.0226394199056143	0.124439419989078	-0.181931255446235	0.855636675508514	0.928604236120351	-0.0976413881882364	-0.103128689151956
KIAA0319L	-0.106448434530789	0.039053348141543	0.00641616882770815	234.753152973619	-0.0976189302683921	0.0443619111451738	-2.20051228065751	0.0277705696066265	0.104933233730664	-0.405447847047095	-0.290817938245109
TFAP2E-AS1	-0.368100947233741	0.159173903167216	0.0207462392950887	4.18517051299822	-0.235377180477452	0.273714144216609	-0.859937951511858	0.389823246807267	0.598320112743624	-1.53018459938688	-0.635655380007874
TFAP2E	-0.0897689412841176	0.258719748516243	0.728611097830105	1.92054079269415	0.116864663890399	0.46336386228346	0.252209275264777	0.800879309146139	0.896911658739224	-0.333749551964288	0.246078935790074
PSMB2	-0.0595873433570847	0.0766401978874127	0.436866993320237	25.179001340597	0.0508084626278041	0.118630883706635	0.428290349361717	0.668439744208018	0.817586758358894	-0.204011251031497	0.0807265781534812
C1orf216	0.0092399669469883	0.124951472346831	0.941051408655818	8.96706359532567	0.281667440073809	0.21669174319277	1.29985312741352	0.19365131267375	0.389565164519017	0.0918491046134366	0.658614429295863
CLSPN	0.332736045074608	0.197102018431518	0.0913841203172011	7.68550607522352	0.491884498192158	0.334338397958704	1.47121748861437	0.141232309061587	0.31878583186987	1.4824259599597	1.18483127965811
AGO4	-0.0404055398882596	0.0367053123548921	0.270979773736573	262.147328878908	-0.142144670818716	0.0507951404338979	-2.79839113750843	0.00513578785063115	0.0303769357791653	-0.121556551419881	-0.402275091923128
AGO1	0.0181788404283035	0.0516292594715379	0.724760680453326	77.5341788449556	-0.00518495824191962	0.075819963922915	-0.0683851320107603	0.945479057058638	0.975284943665942	0.13027365259538	-0.0594365552992075
ENSG00000286899	-0.503703681160202	0.169296923404072	0.00292732893269393	3.38179798488413	-0.96702890750635	0.255706595747543	-3.78179101981824	0.000155704053321496	0.0019744181353445	-2.11308509206434	-2.4671312402708
AGO3	-0.067909662534798	0.0298609526490603	0.0229541976754439	255.205469714656	0.00604611338539633	0.0492742624729386	0.122703275137134	0.902342070283162	0.95227090188136	-0.239785485137565	-0.0313228561026762
ENSG00000271554	-0.13679121276617	0.0733116069979999	0.0620571036359281	20.8492219141509	-0.25922392763065	0.113482831728223	-2.28425677860647	0.0223564444241136	0.0899270706805333	-0.535878995966246	-0.695348728828674
ADPRS	0.130139204029648	0.0943609704352575	0.167844356247759	23.2309824439753	0.267640491458994	0.126726039570918	2.11196130144364	0.0346897686824226	0.121961399932705	0.611545299662339	0.623502070734905
COL8A2	0.116900524656966	0.0827744956585761	0.157868386549659	33.8689820149541	0.122386945964282	0.119525979684708	1.02393593666516	0.305865534876212	0.518356732408443	0.554637651082628	0.259902351956874
TRAPPC3	-0.00479762549501071	0.0763067454734916	0.949867724013574	22.0740999537962	0.127037444657291	0.125493370767836	1.01230402753554	0.311392709755036	0.524274551962525	0.0315072566763294	0.271543513700614
MAP7D1	0.113731077327519	0.137597718186187	0.408493471927173	17.0116819110816	0.273086640979261	0.236767177525471	1.15339737472642	0.248747318543179	0.456508441456342	0.541013497967455	0.637134911346458
SH3D21	-0.0614685450781742	0.0989427584273388	0.534432776376305	18.7275001198056	-0.0638060166952813	0.164012159381528	-0.389032233560529	0.697252301969999	0.835095066031357	-0.212097765058887	-0.20617721003172
EVA1B	0.291508649529903	0.171919808769433	0.089960090559013	3.66302356546699	0.651025713593923	0.290650655209717	2.23989074830806	0.0250980164177079	0.0973863944881254	1.30520630900598	1.58319471353506
STK40	0.021194636230135	0.0526825968665901	0.687457283264376	80.9459796224535	0.155329348584299	0.0735964974898537	2.1105535437432	0.0348107043117206	0.12229889190958	0.143237320862242	0.342364010897563
LSM10	0.0468741861594497	0.107192992359816	0.66190265306603	9.23320306170907	0.300861373138924	0.172367720804686	1.74546238549988	0.0809044144748842	0.219900949173235	0.253623165395808	0.706660820459336
OSCP1	-0.150379039116383	0.108894393805399	0.167290590514708	13.1874035369305	-0.210586778614448	0.136011910932003	-1.54829659528662	0.121550903811987	0.28848260309096	-0.594287484088988	-0.573599867937011
MRPS15	0.0725956274055277	0.133347864535456	0.586160828709074	10.4289252190973	0.259253967164309	0.209119177942235	1.23974266595445	0.21507059065301	0.416055811218539	0.364189083505128	0.602508862860447
CSF3R	-0.092549167650163	0.043705000789637	0.0342100094062723	425.792301188266	-0.310612946545378	0.0685923426428903	-4.52839099201657	5.94345290741051e-06	0.000136513794156801	-0.345700603920228	-0.823986090223437
ZC3H12A	0.367088712135135	0.193385237451133	0.0576664354180326	6.19257933427787	0.406338477492366	0.253682728235157	1.60175854430145	0.109209013514302	0.269343437780134	1.63009397501037	0.970691865965407
MEAF6	-0.0448954549339386	0.0924756680703002	0.627333077272371	29.9873269038999	-0.0716223250782677	0.130985364357684	-0.546796395379618	0.584518619801199	0.759094985192517	-0.140856853238468	-0.225743049338821
SNIP1	-0.0844138042855313	0.0793223292747022	0.28724392265842	17.2202030081405	-0.0908627268229254	0.125772009788861	-0.72243996876142	0.47002402095631	0.668557884259154	-0.310730016115371	-0.273905761234818
GNL2	-0.0294931024789158	0.0518041362965978	0.569139368456443	37.3853640333934	-0.032473893796086	0.0848968719986673	-0.382509897379915	0.702083189009154	0.83835081665108	-0.0746484621945716	-0.127746414858594
C1orf109	-0.166255414233799	0.115766860281636	0.150967434050164	8.7229449912191	-0.277891314693268	0.175577820667922	-1.58272447873047	0.113484276446572	0.275971847665576	-0.662533503987766	-0.742077066255284
YRDC	-0.033121973864927	0.145011979498459	0.819328654466502	3.74565314606058	-0.0780886328376874	0.242944105591221	-0.321426332397131	0.747887330599239	0.866117354205228	-0.0902474907504129	-0.241929557384801
MTF1	0.139278606810259	0.0661959490159929	0.0353753766261762	34.3070677654092	0.233746074017883	0.101350107236997	2.30632290769354	0.0210925960635844	0.0862585732819924	0.65083184079126	0.538657321453506
INPP5B	-0.0501193132372404	0.0485507885980173	0.301928377757257	97.392538201489	-0.125097496372773	0.0741992546492655	-1.6859670216918	0.0918021514784244	0.23971319353329	-0.163312075861952	-0.359602482360353
SF3A3	0.00500799626811213	0.0569546981118371	0.929932735746303	45.0183744444789	0.0322539789515602	0.0913788165202451	0.352969979036818	0.724110947062264	0.852372328914412	0.0736575997500374	0.0342808612948902
FHL3	-0.0755560441247695	0.0862290077960185	0.380907527971525	16.787211196845	0.0701683746606541	0.152665167385012	0.45962268841388	0.645787070928346	0.801740456472263	-0.27265414100413	0.129188449061603
UTP11	-0.153537357968312	0.0886405576211675	0.0832496378581754	12.932046273167	-0.108127161450428	0.154564157535055	-0.699561678301163	0.484201081785208	0.679377900902366	-0.607863800447182	-0.317122218045163
RRAGC	-0.0807597590014233	0.0767969010347488	0.292982283766092	20.8809849789512	-0.0233251430343676	0.11874985716429	-0.196422493393801	0.844279491987336	0.923248541699627	-0.295022775304671	-0.104845196215004
RRAGC-DT	-0.0200179827526806	0.106731038485156	0.851225190314635	26.6299847694772	0.159298622467755	0.176719509195891	0.901420693123218	0.367364683124608	0.578703629124329	-0.0339188117172031	0.352299925803202
MYCBP	-0.0717936937664919	0.0923318063424312	0.436827335777559	16.2154277139098	-0.0236247667785719	0.141646215042614	-0.166787137739363	0.867537539520819	0.934430586025428	-0.256481341135254	-0.105595216524393
AKIRIN1	0.126303151232188	0.0703650345823196	0.0726584229859834	47.6989264675953	0.322507939933546	0.106167465560314	3.03772853794205	0.00238368579460803	0.0166733324007057	0.59505568325985	0.760846661997509
NDUFS5	-0.0388568885128425	0.196032456399904	0.842875594187409	5.66020846617346	-0.315042333704983	0.367146383109642	-0.858083718642819	0.3908462369643	0.59941381948589	-0.114899534827533	-0.835073763987998
MACF1	0.00619428265182762	0.0258422946813051	0.810566296533077	604.480264610497	0.0190341199868148	0.0492554570443468	0.386436775313598	0.699173218584191	0.836505737728626	0.0787569579819983	0.00118881534519842
ENSG00000287422	0.000648385408484173	0.229634019373809	0.997747128143815	2.70108543490944	-0.230645506773173	0.366309608083499	-0.629646347470628	0.528925992814143	0.717229107143809	0.0549174221416917	-0.623811020392651
ENSG00000226438	-0.149756131771793	0.171545577737627	0.382673110608799	3.10895375471379	-0.0322103326762853	0.284017921907704	-0.113409507611117	0.909705902359845	0.956182481151363	-0.59160986109762	-0.127086666769733
PPIEL	-0.0395212773350323	0.158241433493428	0.802778346118483	12.6702324944225	0.308765215500064	0.272988530793745	1.13105563300514	0.25803167651402	0.467473482508822	-0.117755469664318	0.726445775449511
PABPC4-AS1	-0.350133949250032	0.145631930176379	0.0162061792554761	2.66410222553416	-0.606323011782624	0.254915818282941	-2.37852250937854	0.0173821756371588	0.0752034716537077	-1.452951849918	-1.56420965030177
PPIE	-0.0269450817956385	0.166895297145686	0.871739762409357	7.6109446530844	-0.212095764182296	0.277885186185986	-0.763249625117989	0.445314538405172	0.646651220132288	-0.0636955671560382	-0.577377171453019
LINC02811	-0.154541067085156	0.191602510958707	0.419913572249199	2.44639797962928	-0.262033865891544	0.331066597099827	-0.79148385305852	0.428661694966274	0.63195164691861	-0.61217833395084	-0.702382586473695
TRIT1	0.0081675541223604	0.0470044268571579	0.862052996137321	66.5424843992543	0.0908818561351407	0.0739495855443991	1.22897045961908	0.219082881840579	0.420939027151897	0.087239242070634	0.181038584721882
MYCL	0.297235743691303	0.204199976517014	0.14550016964287	2.21491269532446	0.642665982105752	0.326251747071204	1.9698468678713	0.048855923310174	0.155119929180371	1.32982473602162	1.56226857360639
MFSD2A	0.338937947019948	0.123724001637669	0.0061538699516764	17.9470080570598	0.598689333858664	0.179917524401318	3.32757654292334	0.000876049189482615	0.00751848516761334	1.50908539074548	1.45218591172724
CAP1	-0.0785597750081193	0.0413683356450395	0.0575603264617109	135.416255931095	-0.145575845495839	0.0570249536378144	-2.55284460940456	0.0106847153236504	0.052607852901774	-0.285565947138692	-0.41086403302905
PPT1	0.0121662668608316	0.0621227934062074	0.844733649404854	85.191951803285	-0.00995616067344745	0.0865033307772871	-0.115095691506732	0.908369274889959	0.955412651926751	0.104428066792962	-0.0713798635085051
RLF	-0.0216757578331748	0.0513834596670501	0.673139545355445	289.620401813852	0.332189694169778	0.0625190865780779	5.31341246892527	1.07591127958777e-07	5.07264580856925e-06	-0.0410449063259777	0.785082098768311
ZMPSTE24	-0.154885993673011	0.0651062917690969	0.0173610318722726	33.5614093218016	-0.232110726565523	0.0946010145750338	-2.45357544639674	0.0141443864789195	0.0643165147155813	-0.613661031770984	-0.627478769104961
COL9A2	0.0499516043740684	0.136618654235801	0.714642683833692	29.3275159043395	0.543515766076303	0.281141449545373	1.93324665201524	0.0532058202388573	0.164658918992153	0.266851723121264	1.31407504041376
SMAP2	-0.0567364799656749	0.0387228353673437	0.142867898055349	1134.32410419436	0.0259935162814286	0.0919215266044339	0.282779423293159	0.77734592865074	0.885043236103126	-0.191756559497696	0.0186096261554829
ENSG00000284677	0.149319806103293	0.12274396315322	0.223789005926899	6.07966855100866	0.171752613900335	0.199023604275523	0.86297610037534	0.388150607423943	0.597002044067194	0.693994834969211	0.383474846643361
ZFP69B	0.104476547636103	0.147553388462299	0.478908438439616	5.30248487500855	0.0948107429558629	0.240418635237898	0.394356880289442	0.693317574184482	0.832343223394576	0.501232073504807	0.190873402441889
ZFP69	-0.130310632435479	0.104034471272132	0.210361626779249	7.0643020249723	-0.245351352484216	0.176186792923166	-1.39256381487807	0.163751731657864	0.350777336928378	-0.508021641190169	-0.660622799042993
EXO5-DT	-0.243225076613894	0.10198312234465	0.0170812474673851	22.4867197310193	-0.274783153981197	0.118907671395395	-2.31089508991796	0.020838650343254	0.0856306682972958	-0.993394489039185	-0.734296696027646
EXO5	-0.344404039174843	0.145561174276891	0.0179793421382978	3.08638758463612	-0.197971821890617	0.272370299650906	-0.726848052612034	0.46731904266791	0.666627532742916	-1.42832131844482	-0.542022017623203
ZNF684	-0.190105577039899	0.148445299222289	0.20031874897377	6.8956284501917	-0.0334283286485334	0.21981036170996	-0.152078038489569	0.879125385465408	0.939547691092426	-0.765055564182014	-0.130135563039176
RIMS3	0.217143939182868	0.410410314786645	0.596743109852293	1.74743769850918	0.412155862074618	0.766957988307292	0.537390402548989	0.590997971371194	0.763876311619459	0.985542943497355	0.98525398485157
NFYC-AS1	-0.277360029567423	0.134870884394738	0.0397357343470551	6.32130896342941	-0.240956672142693	0.217625440061628	-1.10720820173624	0.268203922324665	0.478705859209812	-1.14012664050837	-0.649622003634833
NFYC	-0.0543128472684111	0.0469469593587819	0.247314002182751	119.127960466685	-0.0988750700192515	0.0581476155271181	-1.70041486865682	0.0890529170025402	0.234887647320668	-0.181338357353848	-0.293962316295247
CTPS1	-0.212228783431681	0.0816760783584514	0.00936537717625389	25.6884401628383	-0.385618431608918	0.117835088631414	-3.27252634243037	0.00106590939301605	0.00875951238618214	-0.860154147610045	-1.01174035937417
SLFNL1-AS1	-0.140537597985425	0.082813089942323	0.0896880213358549	12.0633330548705	-0.157896522536054	0.137741507185609	-1.14632492240183	0.251660734530554	0.460324472139326	-0.551983168255634	-0.441705240324331
SLFNL1	0.0184816324688249	0.132698647856267	0.889232675983079	5.30615201831721	-0.0453895212452361	0.211935592714337	-0.21416658081786	0.830417156078649	0.91568930075675	0.131575231291386	-0.160076906292442
SCMH1	-0.0750902047399622	0.0521396535331446	0.149818007085594	201.378081956279	-0.0890892478754696	0.0827812896343424	-1.07620028957015	0.28183769028694	0.493072232545104	-0.270651688700624	-0.269466375990503
HIVEP3	-0.103187989974972	0.0530569879715594	0.0517927916899576	688.584083149373	-0.244099079554541	0.0829500912624088	-2.94272225430524	0.0032534016000843	0.0213840650300447	-0.391432534207134	-0.657488100447426
FOXJ3	-0.0829442600710916	0.0303449296999554	0.00626877350095302	219.900509313779	-0.0904149519478853	0.039948790397365	-2.26327132933289	0.0236189685368997	0.0934718932412683	-0.304413048737171	-0.272784887950204
PPCS	-0.1474377394437	0.0741525678998452	0.0467782395438012	22.243535371319	-0.0403962036421893	0.110507029746506	-0.365553247923275	0.714698466637698	0.846542752575935	-0.581644044103118	-0.147577597789825
CCDC30	0.290334406814477	0.0965996451548137	0.00265106932765057	65.6709647681313	0.942812808925755	0.127168876304879	7.41386443224852	1.22671318900991e-13	3.16578087900627e-11	1.30015872156047	2.31359826715831
PPIH	-0.149705343166007	0.0817786443268451	0.0671577903031029	19.9961581204401	-0.365364494220827	0.110438048542908	-3.3083208100954	0.000938572262877318	0.00792105449622797	-0.591391541728402	-0.961040557772939
ENSG00000285728	-0.484563208627721	0.155147056454752	0.00178865102646979	3.99611314940701	-1.09468855621145	0.219997520951456	-4.97591314428041	6.494076359656e-07	2.23195942174158e-05	-2.03080805718307	-2.78668979018701
YBX1	0.0874966256631388	0.0488094906948908	0.073034504614917	89.137814005364	0.0647122911772115	0.0712720613760424	0.907961548014999	0.363898537567017	0.57552386706922	0.428242358643798	0.115530741682051
P3H1	-0.122068314217769	0.0682079941521471	0.0735104840439404	23.8515320729313	-0.179039846248597	0.10490047938124	-1.70675908541764	0.0878668400354152	0.233180802915505	-0.472591298373385	-0.494631360163474
C1orf50	-0.244647249929538	0.0887951405018695	0.00586585320936862	14.9115584604657	-0.384217866044537	0.122983973861025	-3.12412954291681	0.0017833192519702	0.0131623814332572	-0.999507828367661	-1.00823445358988
TMEM269	-0.269699238308086	0.128077904749914	0.0352266235029086	5.89665312788905	-0.398597271651838	0.210082497455196	-1.89733688660497	0.0577834896025629	0.17371656081212	-1.10719604338791	-1.04422908502695
SVBP	-0.167285408429081	0.0951095472460138	0.0785994505292621	21.2351368876763	-0.275188731074785	0.120453042707277	-2.28461419396058	0.0223354599153688	0.0899107482583377	-0.666961026254464	-0.735311939522524
ERMAP	-0.130206872929104	0.0663004967997966	0.0495428668125539	82.3771247881381	-0.355198240166672	0.0766198636217723	-4.63585059247925	3.55472665200854e-06	8.78824017664633e-05	-0.507575621662135	-0.935592317576618
ZNF691-DT	-0.303587898217389	0.127560566749477	0.0173149403676251	11.5664549974184	-0.740817888495056	0.144449806483037	-5.12854884704917	2.91984141443002e-07	1.12436825147292e-05	-1.25286948215518	-1.90087819207934
ZNF691	-0.128127547953108	0.0862552046435599	0.137425413377331	14.5188191127402	-0.14431992648245	0.120824159631437	-1.19446248931244	0.232297105391802	0.437471568341238	-0.498637457084998	-0.407720207530532
SLC2A1	0.607806808155212	0.456733677799726	0.183265183596881	10.1256477908486	2.23558678832243	0.467007984612983	4.7870418964573	1.69257510493188e-06	4.83452034826175e-05	2.66484226292156	5.54967938140073
EBNA1BP2	-0.0151255271842714	0.17493810100196	0.931099030310551	5.46154651755764	0.0399314646029834	0.289109708641237	0.138118725900469	0.890146586487405	0.946365326989606	-0.0128881534210744	0.0534991985428542
CDC20-DT	-0.37015986641478	0.17404567107659	0.0334369272705171	3.83122734918961	-0.506868576786896	0.249256765110328	-2.03351983871949	0.0420000313401132	0.138804866549779	-1.53903504782741	-1.31525459400684
ELOVL1	0.0817012928030904	0.304146400888166	0.788218358347897	3.17446974000973	0.050406451432607	0.47442813875887	0.106246757547883	0.915386573705212	0.958680317064425	0.403330601472411	0.079720260841078
ENSG00000288772	-0.0148666522097203	0.1427959722222	0.917081146269612	10.4391133929782	0.494385373645812	0.214311653758624	2.30685249717046	0.0210630444774738	0.0861616752679756	-0.0117753561651612	1.19109148906333
MED8	-0.145258600430351	0.117814306638143	0.217596157714148	9.32661839422441	-0.114848230986425	0.173700387911974	-0.661185806013436	0.50849316276478	0.700217991565226	-0.572276819949787	-0.333946447600819
SZT2	-0.0766091148929653	0.0766645364589452	0.317660480466903	51.0231401044346	-0.337374243421575	0.0918780504466333	-3.67197869111879	0.000240679754621515	0.00277678367880979	-0.277180859985611	-0.890975160852868
HYI	-0.0278968799465592	0.13258053105878	0.833344095410565	9.76687991774514	0.0412099905626947	0.221667499408434	0.185909033451779	0.852516098030068	0.926783775800637	-0.0677869567249393	0.0566996139118432
KDM4A	-0.143505402013995	0.0752625408749078	0.0565554611448659	36.4085339563741	-0.441865683576919	0.0890966787304679	-4.95939567976081	7.07128081159794e-07	2.40227576763523e-05	-0.564740539588291	-1.15253888465593
KDM4A-AS1	-0.121298506582673	0.104889108482808	0.247499100210097	15.604848905933	-0.352893454964186	0.138849115478116	-2.54156069881342	0.0110358782283164	0.0538970015732187	-0.469282211330883	-0.929822962697097
ST3GAL3	-0.0569241457413257	0.0481706966770906	0.237317890514783	155.911784238609	0.0487988089052371	0.0658882513726502	0.740629898177768	0.458917874705476	0.65905320090965	-0.192563257636576	0.0756959985151124
ST3GAL3-AS1	-0.196768663401588	0.146143941462341	0.178172535036867	5.5651420861042	-0.380775920245306	0.214667980034242	-1.77379001835564	0.0760978897986146	0.210432379231016	-0.793697437472613	-0.999618550133704
ENSG00000288573	-0.117528095961227	0.181678601155746	0.517695921703695	4.3658775184971	-0.139093708510317	0.265570406741645	-0.523754548621948	0.600449269941734	0.770397624146786	-0.453074763699115	-0.394637901150552
DPH2	0.0623324218211095	0.198424068258176	0.753416681606548	3.67835019370751	0.0613875159780619	0.34069957359492	0.180180783117297	0.857010644377841	0.92959886983942	0.320071775406814	0.10720814051391
ATP6V0B	0.0354244247162222	0.0775203795265192	0.647693193927396	53.0317312434914	0.224219798718144	0.127792067794889	1.75456742024102	0.079333328285534	0.216711840126315	0.204405340702715	0.514811080673701
CCDC24	-0.322879225216444	0.219029532526384	0.140445092576651	3.99057028091743	0.021272710581143	0.383512641609162	0.0554680818131208	0.955765557810591	0.980077525946099	-1.33579497846744	0.00679247140594853
ENSG00000230615	-0.166418013445583	0.210849756521314	0.429952481560249	5.11253214648322	-0.104844137698335	0.346015173888789	-0.303004450700859	0.761886469783166	0.875608110690343	-0.663232451257582	-0.308904129399291
DMAP1	-0.277800732835777	0.163395963240229	0.0890991628898261	7.20330068189152	-0.0333349927223363	0.300183428995544	-0.111048743875969	0.911577693708897	0.957423611022242	-1.1420210429648	-0.12990192387807
ERI3	0.00176990581742877	0.0568539560739171	0.975165273266159	95.4418888481727	0.0567658789137131	0.0808230591727403	0.702347566334868	0.482462436084518	0.678037874730415	0.0597383780324199	0.0956392254064121
RNF220	-0.045989676968108	0.233771672210441	0.844039582473731	7.40901114674272	0.113648347955462	0.441255565110332	0.25755674702266	0.796749014533573	0.894847787732379	-0.145560464621125	0.238027830631426
ARMH1	-0.0766768508653575	0.124870984564079	0.539183224962686	19.1188563908004	0.163818198228117	0.215998378940458	0.758423276284287	0.448197627820952	0.649875515549157	-0.277472029127531	0.363613360321215
KIF2C	0.345577072658821	0.291961862109181	0.236556502379905	2.36181395667426	0.461785426586702	0.448315638497257	1.03004532283236	0.302988730288144	0.515255979484231	1.53762426672379	1.10948706734336
RPS8	0.00131490048514329	0.0560083781877363	0.981269901688881	116.371787072835	-0.0296493816421794	0.101963581753623	-0.290784034184105	0.771216496849142	0.881065134253719	0.0577824968736824	-0.120676075739863
PLK3	-0.308417734410506	0.0631695637793795	1.04813700881005e-06	56.2777118115135	-0.460859552907404	0.0933316595048818	-4.93786947914816	7.89806721277728e-07	2.6404674704535e-05	-1.27363096546012	-1.20008447484135
BTBD19	-0.16012011108346	0.0716058299485643	0.0253431045123156	33.4953180313728	-0.0609957665267254	0.112502772626558	-0.542171229230014	0.587700553215286	0.76152388565341	-0.636160354085066	-0.199142571617197
PTCH2	0.0498148133032431	0.185349858165983	0.788113606586632	7.07387627346703	0.279038117764961	0.331092439970149	0.8427800942544	0.399351442748862	0.60686567384667	0.266263714456031	0.652032690799788
EIF2B3	-0.121510114191636	0.0496259449512363	0.0143444502466927	128.564265342989	-0.0372466582484092	0.0576997061502323	-0.645525960763654	0.518586400259743	0.70744705393743	-0.470191825583832	-0.13969363312957
HECTD3	-0.0075852192245577	0.0992188708054483	0.939061600458683	9.10633963752357	-0.0320651065018446	0.168694731354279	-0.190077699786036	0.849248244499644	0.925827281070259	0.0195245354487566	-0.126723135566374
UROD	-0.065657647661617	0.170738248934494	0.700569742128003	5.08540757670391	-0.399234722546861	0.265109050398472	-1.50592641762623	0.132086064024371	0.306416338400646	-0.230104997575965	-1.04582475668767
ZSWIM5	-0.0004567112711414	0.296185999332927	0.998769682806064	2.86476507650315	0.00133638611205981	0.517514625993316	0.00258231563889572	0.997939612510504	0.999502300429264	0.0501670651219041	-0.0431122792542696
MUTYH	-0.00793090389069758	0.112782120261016	0.943938504132365	12.4330289061497	-0.188663135137811	0.183683741214826	-1.02710851755334	0.304369368381168	0.516648212426378	0.0180385789612329	-0.518720446057528
TOE1	-0.458035431304005	0.133555159363893	0.000604560767688987	5.71141924320751	-0.427804579986655	0.222677550487781	-1.92118414743443	0.0547084959856357	0.167379778691494	-1.91677603125048	-1.11734102911502
TESK2	-0.0601800685412065	0.117165402408706	0.607508296264405	22.4066733430067	0.329528737852633	0.216456559890317	1.5223781530096	0.127914355710691	0.299144701511011	-0.206559133303799	0.778421173795366
PRDX1	0.644672866558046	0.21996700093092	0.00338122133196136	12.884348329979	1.28862891351933	0.286237461183424	4.50195759909135	6.73304160502935e-06	0.000151210751160277	2.82331431568814	3.17924762498218
AKR1A1	-0.0768797208555059	0.0525892228725307	0.143771033490548	88.2918566967032	-0.118705281894796	0.0653859930437263	-1.81545429485813	0.0694541237022074	0.197591992150628	-0.278344083943705	-0.343601445148865
NASP	0.164055522887209	0.0748875469682456	0.0284741146665989	88.4300806862531	0.380268944444925	0.115528515694515	3.29155916319783	0.000996336571631725	0.00832260702368124	0.757337632895084	0.905434423522675
CCDC17	0.118000821715499	0.202789791459619	0.560642537346974	1.71928170508587	0.177253815430783	0.333186029279862	0.531996542033571	0.594728390492144	0.766017652190684	0.559367376501425	0.397245493842364
GPBP1L1	0.104087552495131	0.0201936954514348	2.54365734438332e-07	270.952202669547	0.152971139291836	0.0350536232821103	4.36391804809249	1.27753452448172e-05	0.000258494262106274	0.499559943063505	0.336460924452142
TMEM69	0.0445368176104974	0.0945871918587178	0.63774454638571	15.7981676591349	0.26710516936782	0.158191858766275	1.68848872154959	0.0913174521820792	0.238762837113115	0.243575777416949	0.622162048629811
MAST2	0.143235603680396	0.0544754408617363	0.0085545477194611	121.432923527143	0.281596395290871	0.0655000001526962	4.29918159747179	1.7142996654e-05	0.000334004610305087	0.667841346118612	0.658436589484731
PIK3R3	-0.0814932399772049	0.3007025585351	0.786383751385669	2.40143025826814	-0.40003245114919	0.472955970833529	-0.845813301488042	0.397656903909032	0.605729839132429	-0.298175708949685	-1.04782163665697
POMGNT1	-0.31222624602932	0.203111224115651	0.124239914215229	4.51256285330626	-0.213897045739602	0.357582417841924	-0.598175511621936	0.549722829432851	0.731273541414111	-1.29000219364037	-0.581886152390082
LURAP1	0.184429144883946	0.176999170959548	0.297422133678016	15.5311809419661	0.469142446650884	0.347255941852069	1.35099904741368	0.176695737839366	0.367741129544012	0.844915471155798	1.12790321283069
LRRC41	0.00772312929074041	0.087754977975755	0.929870415652074	32.9702183404499	0.132969138438535	0.136132922276017	0.976759598012098	0.328688182186986	0.54119594488596	0.085328842141309	0.286391772195042
UQCRH	0.064985696687397	0.104195155124352	0.532829802306967	23.5678816296953	0.0813644491207583	0.156678136537767	0.519309527919651	0.603544910161651	0.772744835097069	0.33147711497472	0.157214543097703
NSUN4	-0.156784400523634	0.0733976716109577	0.0326716699159758	32.433710408919	-0.230112181390919	0.119676117456624	-1.9227911657004	0.054506282015795	0.16708114011375	-0.621821503588096	-0.622475996463672
MKNK1-AS1	-0.123727495357095	0.0990998882544113	0.211843263317399	17.4911119385884	-0.192838036376416	0.168459585085726	-1.14471394594902	0.252327672512261	0.4610284514539	-0.479723437051936	-0.529171088836076
MKNK1	-0.0846349252561834	0.0419971707181805	0.043878144365131	368.476059708415	-0.219611652010365	0.0811188256474883	-2.70728342351397	0.00678363162265082	0.0376271573036175	-0.311680524405302	-0.596190995868428
MOB3C	-0.248797396520174	0.0727078806548312	0.000621905287703124	16.9380433535912	-0.264467373829135	0.123000700374824	-2.15012900758464	0.0315450116865967	0.114358100507005	-1.01734760506182	-0.708474161028648
ATPAF1	-0.10295126729925	0.111388709707875	0.355354989346827	17.8010442154757	-0.151190554324227	0.164747323623597	-0.917711747898597	0.358769795594026	0.570664326685566	-0.390414960591098	-0.424918812511844
EFCAB14-AS1	-0.685748404516721	0.199463619953895	0.000586109305448133	2.00305147602077	-0.933211993571178	0.338883075783877	-2.75378754578566	0.00589099956483327	0.0336350720774444	-2.89562063438897	-2.38248049832236
EFCAB14	-0.112576890030244	0.0468894146173882	0.016354715155254	66.2002311869646	-0.105221295509421	0.065170801983923	-1.61454658077367	0.106408921703559	0.264181474811704	-0.431791561709381	-0.309848233542008
TAL1	-0.0902759681682539	0.0591804938922041	0.127150754681409	120.459553490616	-0.302162055525838	0.0792150207324103	-3.81445403576358	0.000136484336006838	0.00177828572423436	-0.335929052421292	-0.802831759100824
ENSG00000226252	-0.325156880547367	0.124404310810248	0.00895648347864131	5.74125136833917	-0.575968733565728	0.197898827129812	-2.91042014709831	0.00360943186657725	0.0231753569434096	-1.34558568383231	-1.48822660296352
STIL	-0.219149463016125	0.195210148405255	0.261593157912404	5.19115996493828	0.0681583002607632	0.310571284952434	0.219461049888118	0.826290917967	0.913066361425373	-0.889903308431704	0.124156816380734
CMPK1	-0.0742408297538499	0.0463987591141484	0.109585124160543	74.981212785245	-0.0457293961841821	0.0679402220525515	-0.673082819023031	0.500894603641976	0.693147659414248	-0.267000574275887	-0.160927683681727
LINC01389	0.147049118118869	0.240408236085411	0.54075993401005	2.22583014768778	0.233861821671551	0.381892275007674	0.612376413392628	0.540288743485354	0.725214677564245	0.684234079367076	0.538947061811853
ENSG00000290466	-0.243317689083683	0.21842804967654	0.265301102661624	4.19563473846659	-0.00888040287755459	0.349943847069648	-0.0253766510024882	0.979754534910477	0.990868972742049	-0.993792592032428	-0.0686870188641438
ENSG00000223720	-0.511413277997227	0.216928676499731	0.0183975591439518	2.79708890508248	-0.467480031331155	0.354379352556788	-1.31915143463739	0.187118490665778	0.381128911339462	-2.1462254843302	-1.21665690400206
SLC5A9	-0.317371913179367	0.138643694558664	0.022072440115439	15.9364926743472	-0.263734551553573	0.225593511212488	-1.16906975797349	0.242375527170057	0.449881422900473	-1.31212130459091	-0.706639755042886
SPATA6	-0.0564355089766677	0.0655985333472058	0.3896145296474	334.557342088476	-0.357672631766922	0.112838404154377	-3.16977747467592	0.00152555721191271	0.0117615024042117	-0.190462808754668	-0.941786232409702
ELAVL4	0.174623533127532	0.20386735457445	0.391691050837797	21.04633116367	0.0614326741728526	0.352162119972071	0.174444299056709	0.861516302378045	0.930804613145872	0.802765171096822	0.107321180831586
FAF1	-0.0180805899055748	0.0252374381340305	0.47373242876653	486.05130042346	0.00718218787332343	0.0380145915140128	0.188932396410888	0.850145802147945	0.92637085292678	-0.0255907551036825	-0.028479026281419
FAF1-AS1	0.140097713987001	0.181153057032494	0.439305482884767	3.1515727353189	-0.193645850208416	0.284556847219797	-0.680517274844701	0.496176987424673	0.689603503875373	0.654352846327455	-0.531193214224754
CDKN2C	1.09442896121629	0.504939731507084	0.0302009595467809	3.66972260788039	0.968541412624001	0.526326848514307	1.8401900175869	0.0657403450240265	0.190587401518216	4.75663115650604	2.37800229280444
RNF11	0.0322092231645344	0.0988830092856699	0.744628180989906	26.4767520126052	0.16165641678648	0.154764994354533	1.04452830215701	0.296241031909558	0.508800049843131	0.190584508966738	0.35820197348338
EPS15	-0.00486958953311558	0.0466218818635375	0.916813369222876	364.390441794657	-0.21673884386777	0.087554130024955	-2.47548395268155	0.0133055741037394	0.0614907304637155	0.0311979128153927	-0.588999761883789
ENSG00000238140	-0.223381749318704	0.177615859906736	0.208511918941665	2.73065161291057	-0.334673787545351	0.289633281728962	-1.15550873693631	0.247882156869571	0.455565533177336	-0.908096170031849	-0.884215360299818
OSBPL9	0.0076895715009987	0.0434664583305241	0.859580522894746	142.97215516763	-0.0169887469670473	0.0772864731814214	-0.219815269965394	0.826015026765947	0.912898650918639	0.0851845909775809	-0.0889838840501465
NRDC	0.0069075176512354	0.0304492189087879	0.820537513658632	316.173910180127	0.124051389336923	0.0432681537615272	2.86703680542121	0.00414334823776181	0.0257493251277889	0.0818228624848903	0.264068798566855
TXNDC12	-0.131795418042567	0.05553506520745	0.0176350549739	37.2771764437975	-0.171102199008681	0.0849406790626081	-2.01437286465023	0.0439704010940252	0.143256832800246	-0.514404125059272	-0.474761784557847
ENSG00000223390	0.00674160728453139	0.178988527963302	0.969954762632105	2.10352333337124	-0.116109579801868	0.302969277712262	-0.383238791334284	0.701542718268995	0.83829656848652	0.0811096819191908	-0.337103865018854
BTF3L4	-0.140822043108084	0.049818631205234	0.00470311955848085	75.4307443639103	-0.225289022890176	0.0659295860236753	-3.41711569081102	0.000632883787630197	0.00584781439449761	-0.553205881082553	-0.610402631448592
ZFYVE9	-0.0468494874111214	0.100734998759523	0.641876626128522	22.4648455799782	-0.065401004310437	0.176727873686995	-0.370066152814523	0.711333200762424	0.844124808714752	-0.149256436791667	-0.210169794490501
CC2D1B	-0.15756941703553	0.0797826803301043	0.0482701061408394	21.5963668184609	-0.284544079529604	0.119113403295321	-2.38885021884671	0.016901191199584	0.0735987337317586	-0.625195967349221	-0.758730314995956
PRPF38A	0.00613532523916391	0.0917962338003662	0.946711984735058	22.1482521747276	0.161787131420395	0.141060171863622	1.14693700768217	0.251407656215364	0.460090398473252	0.0785035242650402	0.358529179294226
TUT4	0.0350803281044303	0.0243170732564238	0.149127176683085	415.356938354169	0.0730541335601846	0.0406780573457654	1.79591008831176	0.0725088177424216	0.203395253430782	0.202926210608989	0.136412101474057
GPX7	0.00774672685058116	0.114538573159531	0.946076815561705	9.04489333097221	-0.0388134474848924	0.177894269267354	-0.218182674713149	0.827286783493392	0.91362778374517	0.0854302783650404	-0.143615631204243
SHISAL2A	-0.117433981243495	0.0905377889219559	0.194606603454818	70.4695157048765	-0.279064825305821	0.17090881696891	-1.63282872267839	0.1025050243655	0.257575829931074	-0.452670203158592	-0.745014606452697
COA7	-0.266837730276555	0.124301100429465	0.0318168151762418	8.35443790063588	-0.18544049963852	0.194265089076714	-0.954574496734672	0.339792919363184	0.551877425619127	-1.0948955949155	-0.510653521719982
ZYG11B	-0.0474102575839113	0.052538192164383	0.366846513586986	89.5829381441262	0.104532447645273	0.0824585010767522	1.26769764524309	0.204905946041567	0.403179035081788	-0.151666957586737	0.215208843474145
ECHDC2	-0.0804426190094666	0.0539514122012298	0.135956320046662	87.0512654026739	0.00589218346177152	0.0773835641021564	0.0761425701973751	0.939305672304296	0.97191165712831	-0.293659520654808	-0.0317081745935322
SCP2	-0.0403085739775306	0.0577790121182226	0.485406430835097	95.7800841168966	-0.167703977803528	0.0707418905708041	-2.37064597016496	0.0177570306739108	0.0763313621312763	-0.121139734770982	-0.466255332819742
CPT2	-0.569140796033132	0.106369576761645	8.7664285270838e-08	9.62453192839929	-0.816475799783981	0.16359663463006	-4.99078603682938	6.01340795247589e-07	2.09614291423982e-05	-2.39437238911476	-2.09026561924536
ENSG00000236723	0.236991342342407	0.277117447667729	0.392439435334054	2.07596988109055	-0.27971555463732	0.427595764009958	-0.654158853245343	0.513009467775188	0.703689786551008	1.07085878297252	-0.746643516791014
CZIB	-0.025404784800038	0.163030423893817	0.876168213068121	8.12288275079738	0.330506191393777	0.270588700924909	1.22143382286127	0.221921807577792	0.424907178771711	-0.0570744626133229	0.780867942522892
MAGOH	0.235385440109486	0.0761046882561114	0.00198199945744914	22.640342359855	0.303615973037181	0.127096241001233	2.38886666234477	0.0169004347985178	0.0735987337317586	1.06395566844336	0.713556154717381
LRP8	-0.135695165081483	0.0926533416005789	0.143044575823645	68.3204270181059	-0.00753158822674751	0.180819900513879	-0.0416524298782557	0.966775776480071	0.985326513621299	-0.531167536861384	-0.0653106563385558
LRP8-DT	-0.0548491068557915	0.262491693201012	0.834482906630857	2.81046949427488	0.115004631594409	0.422877121930706	0.271957563155317	0.785654649582241	0.889340507530186	-0.183643517203034	0.241422889581791
LINC02812	-0.0432542351139749	0.13608096738031	0.750593706371353	11.2013331163406	0.142115756418018	0.227514641321741	0.624644443067048	0.532204443838358	0.719750608519099	-0.133801922899323	0.309287652042818
NDC1	0.0199049169911213	0.0531756950494609	0.708163584556993	45.4681765276071	-0.0157136027197734	0.079916643630703	-0.196624908227958	0.844121077158841	0.923248541699627	0.137693347241147	-0.0857919338080293
YIPF1	0.0271359359452966	0.0573404070137392	0.636039951064248	50.2657751042326	0.0298687117522594	0.090653544824495	0.329482005475739	0.741791392918883	0.862861884377413	0.168776529629156	0.028310043302652
DIO1	-0.112053818405777	0.129457884467642	0.386730431591832	6.70916876615252	-0.0480337771640499	0.211493683088745	-0.227116840855689	0.820332889089552	0.909763990803668	-0.429543091499532	-0.166696026708286
IFT25	-0.0942473303457168	0.0554144984816867	0.0889861380499112	56.7728053444949	-0.107090822315138	0.0845791090331581	-1.26616162713602	0.205455222596327	0.403827675626934	-0.353000308308353	-0.31452804647526
LRRC42	0.115553521473981	0.105589313350816	0.27379379617729	10.5988928103519	0.264843690545357	0.178867295127057	1.48067141260915	0.138694155384368	0.315379660798278	0.548847437299579	0.616501098591933
TMEM59	0.162968001502112	0.10028000904493	0.10413496716883	31.6311762217946	0.407870071235107	0.161619870652026	2.52363814913122	0.0116147414072546	0.0558144666021151	0.752662824852392	0.974525762427253
TCEANC2	-0.147040574959142	0.0680186929042178	0.030636129828078	33.042083549257	-0.0872399556233253	0.093560367529413	-0.932445627641418	0.351106273819491	0.563409325611947	-0.579936797006991	-0.264837214337147
CYB5RL	-0.156281466187438	0.119424611474418	0.190663014425569	9.88018638276978	-0.32132640345443	0.190338304021652	-1.68818570232651	0.0913755869342914	0.238872380274289	-0.619659595314832	-0.850804092537972
MRPL37	-0.226866661884593	0.138206351673671	0.100692262982844	7.29275042498424	-0.337493280388543	0.210499037611597	-1.60330082368961	0.10886825473598	0.268835324352235	-0.923076378710358	-0.891273135043903
SSBP3	0.141524475889291	0.102712873082687	0.168244963777227	64.3764521563696	0.873412714854327	0.160519014696776	5.44117914319513	5.29290546795217e-08	2.81078120698832e-06	0.660485910106461	2.13987545301565
ACOT11	-0.0858544061921694	0.103575932812647	0.407159271689589	52.0277623059443	0.200063626631828	0.195098390378288	1.02544990885836	0.305150949181685	0.517556838748136	-0.3169225723922	0.454343177137
FAM151A	-0.20024485053727	0.201748799132132	0.3209315248936	2.61419324771817	-0.0171168726854055	0.337529251547134	-0.0507122645132144	0.959554803557037	0.981780006978091	-0.808640139108167	-0.0893046092689672
MROH7	-0.0572371507252234	0.150326068661969	0.703386295019439	21.7676839895795	-0.0286120935239787	0.267909737569768	-0.106797512414149	0.914949620995451	0.958611746783696	-0.193908737584078	-0.118079528669119
TTC4	-0.192557863361801	0.0945584601721423	0.0417112505480139	19.9549768868719	-0.218759815187234	0.139645985939909	-1.56653135222496	0.117224274673831	0.281832034530027	-0.775596936496807	-0.59405867181203
USP24	0.0146580016263982	0.0308438878878813	0.634621641821952	386.70563340695	-0.11763759846567	0.0491874857294881	-2.39161641870925	0.0167743631463617	0.0731764181147628	0.115139011774779	-0.340928812317412
ENSG00000260971	1.14328871853748	0.449786831623851	0.0110268844524069	8.59386313012983	1.14440779411605	0.669986448924334	1.70810588177329	0.0876166977417898	0.232768940542122	4.96665919790285	2.81823228261456
PLPP3	0.577852502425072	0.46418111749998	0.213173714961696	3.91571778260321	0.644639773491198	0.684216213822469	0.942157991097329	0.346111757941816	0.558133233580955	2.53608099784722	1.56720938238479
DAB1	0.278728753449105	0.123610214302689	0.0241395650767005	59.8597501182066	0.224657339215663	0.223474891379173	1.0052911887738	0.314756656645627	0.527222776048413	1.25027078148259	0.515906335190968
OMA1	0.18450866552515	0.107434816586066	0.0859059221462404	17.6557631743123	0.186740390681157	0.174630259567041	1.06934726629933	0.284913219725337	0.496643016701492	0.845257297751721	0.420992357173341
MYSM1	-0.0119949909981236	0.0398074202517173	0.763166294233426	120.652314910657	0.0129928177456449	0.0662451067477584	0.196132490134217	0.844506466647034	0.923248541699627	0.000568736660800798	-0.0139338158336904
JUN	-0.0245797926034086	0.105044410390751	0.814989408771373	116.886366071788	-0.0925895227693072	0.177760611071951	-0.520866361850154	0.602459869930488	0.771832841550032	-0.053528159792237	-0.278228289255412
LINC01135	0.097718844916338	0.249219298044042	0.694984451577474	2.84237971261115	0.354656522509038	0.443164794520503	0.800281355590916	0.423547802837357	0.628075022113528	0.472183483327745	0.841321224898879
LINC01358	-0.168306071019912	0.172443832501746	0.329061905305328	11.7738630143167	-0.0102849972216908	0.246124972824526	-0.0417877028229211	0.966667938176691	0.985326513621299	-0.671348435783949	-0.0722030095188693
FGGY	-0.116250831448419	0.0665534375008065	0.0806843258880169	144.520061843423	-0.238128458627078	0.0905488794276187	-2.62983330254714	0.00854267454628039	0.0445612562325477	-0.447584327833723	-0.642542399240877
ENSG00000226883	-0.35570282265708	0.197134913878419	0.071174516344864	1.72266043244883	-0.415653841294738	0.335011321692273	-1.24071580385734	0.214710753997866	0.415633003198922	-1.47689015085511	-1.08692521271426
NFIA	0.154864135589923	0.0379139693245648	4.41491156714131e-05	512.652635437862	0.23045662164941	0.0704199801647505	3.27260276288415	0.00106562127362887	0.00875951238618214	0.717827631666919	0.530423140648921
TM2D1	-0.0800373252982799	0.0389100991542093	0.0396880767047269	93.7348747139154	-0.109832711372096	0.0656121209211209	-1.6739698371302	0.0941365274752274	0.243794795087329	-0.291917329350185	-0.321391562864032
PATJ-DT	-0.530543142952789	0.255822536052263	0.0380912188121741	2.28099519921036	-0.743808657044686	0.449544185641249	-1.65458408940088	0.0980088931168242	0.250688126593177	-2.22845692159235	-1.90836470540245
PATJ	0.0229754541127137	0.133539054765912	0.86339786901292	15.3841482485401	0.131134957627532	0.23700051196819	0.553310862236166	0.580050564354705	0.756449392629645	0.150892325972146	0.281800437609733
USP1	-0.120037611819643	0.127741992547275	0.347377645019511	11.077597577956	-0.0863703631918905	0.20563249209637	-0.42002293660582	0.674468698005322	0.820971001047438	-0.46386214230054	-0.262660444314465
DOCK7	0.0525493921393147	0.0448635973408281	0.241472295139754	156.488894730637	0.169153902255899	0.0677217221947729	2.49777909914044	0.0124974043646277	0.0587159016689687	0.278018546417428	0.37696973298239
ATG4C	0.06800433533495	0.0439553182444044	0.121833306283022	210.051649399041	0.261796232188707	0.0614981784654222	4.25697538888739	2.07211155954259e-05	0.000387795941995821	0.344453003468444	0.608872678936552
ALG6	-0.160618932337546	0.0799151385245983	0.0444450915730224	23.5743940981286	-0.242653888114936	0.119440813305976	-2.03158268433187	0.0421959211264213	0.139327048208677	-0.638304581906626	-0.653870486851621
ITGB3BP	0.0480852627181738	0.108053634387243	0.656310421528352	79.2615000861302	0.521359473188643	0.166463738965224	3.13197022023853	0.00173637486612791	0.0129786962808646	0.258829086414577	1.25861324885694
ENSG00000286429	-0.0164351673338379	0.175249683752885	0.925282777101001	5.71118166342559	0.0419716061656645	0.265216471452981	0.158254145889674	0.874256539014315	0.937495242534319	-0.0185177588597557	0.0586060955616621
EFCAB7	0.179197518864809	0.173752850707463	0.302383419958072	18.7338418572741	0.0531279587784603	0.249024864181719	0.213343992588995	0.831058662186477	0.916009569553127	0.82242685831033	0.0865327575841653
DLEU2L	0.0648838166592619	0.29681678648026	0.826962526462539	2.06392220682419	-0.44168638317472	0.389968194861892	-1.13262155476844	0.257373212882427	0.466940168484558	0.331039174552176	-1.15209005860081
PGM1	0.235137085995288	0.1208226955172	0.0516387146936661	44.5470605146805	0.564086308425037	0.156943551411214	3.59419869980546	0.000325391449249577	0.00348870861403883	1.06288809604764	1.36556736982739
JAK1	0.0242306815599728	0.0322570032426469	0.452546837218791	330.153402810241	0.0830753547471111	0.0457626146470722	1.81535420097388	0.0694694945227895	0.197591992150628	0.156288033538236	0.161497294355023
AK4	0.571703868472775	0.378466554994124	0.130895587173542	4.9193734983974	1.52657506160786	0.464705221561135	3.2850396138857	0.00101968034119585	0.00847908299547254	2.50965054429876	3.77487613260064
LEPROT	-0.0670508705927183	0.0576816122088048	0.245060603112438	49.4249314154418	-0.0616531580285953	0.0751901944350185	-0.819962742374309	0.412237347051978	0.617697466596068	-0.236093891084476	-0.200788158748257
LEPR	0.158781690122316	0.0665024216368702	0.0169584357651731	124.44273364752	0.308330999323106	0.110739446642788	2.78429239688806	0.00536446500896174	0.0312891674392653	0.734667590574097	0.725358842395362
PDE4B	0.0335869767617936	0.0572829902009316	0.557650946531479	751.591852252444	0.229493773176208	0.128057288535738	1.79211801062117	0.0731140644299672	0.204530300212662	0.196506906158716	0.52801293143241
DYNLT5	-0.139897828830156	0.22984876965238	0.542755373081365	4.77042186703604	-0.323503642756728	0.382066742209719	-0.846720237636268	0.397151075770835	0.605415635627921	-0.549233063261373	-0.856254173603684
MIER1	-0.0489032533334244	0.0355824040823342	0.169328025207874	157.829560436335	0.0164481212284336	0.0504217453407367	0.326210866309399	0.744264820565449	0.864167298959488	-0.158084733488132	-0.00528447532805386
SLC35D1	-0.0856851727187705	0.0799277479550644	0.283705270382808	39.9666237962358	-0.0858777334145565	0.124013194677025	-0.692488679436194	0.488630492729272	0.68357152145008	-0.316195107154845	-0.261427289916132
IL12RB2	-0.0364833061829384	0.237109702357429	0.877714778600825	8.76839529298013	-0.283633470055358	0.388223120477848	-0.730593967989968	0.465027197526985	0.664636515039261	-0.104696478668931	-0.75645087081699
SERBP1	-0.0412128316060477	0.0410340189825215	0.31520624662238	80.569566564314	0.00895974727850385	0.0667956333634311	0.134136721629008	0.893294462358252	0.948035741026783	-0.125026767147894	-0.0240294268060081
GNG12	-0.140153669079364	0.269971006458632	0.603660737931722	4.90985211958816	-0.194528592393081	0.424359089959929	-0.458405621549074	0.646661053675361	0.802191271678577	-0.550332815478694	-0.533402900804206
GNG12-AS1	-0.130307301989504	0.153788425227978	0.396819341686099	22.3210669941141	-0.601951162908966	0.231725443816462	-2.59769127202855	0.00938528337142338	0.0479101674412928	-0.508007324969959	-1.55326600678802
WLS	-0.21906401844642	0.104745661415246	0.0364931267474208	50.8249130856853	-0.558085579806722	0.189497566618674	-2.94508045546441	0.00322870693536979	0.0212312378271299	-0.889536017298733	-1.44346136397749
LRRC40	-0.0382433443756165	0.0583085738811089	0.511902254155018	45.6404595565905	-0.0846166357070404	0.0906459044038178	-0.933485481374672	0.350569363209017	0.562916202685802	-0.112262160421333	-0.258270501073265
SRSF11	-0.060951639967312	0.0459202169283496	0.18439696326333	221.715739389831	-0.466446723400881	0.0707303795558068	-6.5947154013623	4.26072394086598e-11	6.08497564758626e-09	-0.209875802159876	-1.21407032016633
ANKRD13C	-0.0138722818524403	0.0578497199948885	0.810486392519929	89.4739555614551	0.0241104127434418	0.0870146178746322	0.27708462477166	0.781715127449525	0.887584233523179	-0.00750096615561533	0.0138958278484611
HHLA3	-0.375834849429612	0.156790284863372	0.0165274676757789	3.21528474699069	-0.311490779336109	0.306537880073691	-1.01615754392647	0.309554370286371	0.522502231081568	-1.56342947041387	-0.826183487572718
ZRANB2-AS1	0.0114536012937737	0.108196500491838	0.915694019533536	9.15836075998701	-0.0666576785587872	0.1688672487389	-0.39473420131249	0.693039059190689	0.832117623632757	0.101364610046009	-0.2133155104986
ZRANB2	-0.0610559311790247	0.0365929284011554	0.0952130963819462	235.481361190745	-0.203088587998817	0.0561172285904032	-3.61900601829698	0.000295736761512939	0.00323923139378655	-0.210324107270909	-0.554830343310937
ZRANB2-DT	-0.47650044366163	0.163352895901481	0.00353415451529061	16.4992261648248	-0.574083655876969	0.219991874833759	-2.60956754112299	0.00906567479137182	0.0467096589075585	-1.99614954009428	-1.4835078629481
FPGT	-0.132994525218292	0.0842374685067596	0.114380822035913	44.122661332845	-0.34445258007842	0.119329650429499	-2.88656322078078	0.00389474491680069	0.0245992690966673	-0.519558594613568	-0.908693704032516
TNNI3K	0.0503106567442216	0.196433127672432	0.797857376937954	11.1283463344067	-0.325778604047471	0.265976533592152	-1.22483964900084	0.22063564288273	0.423259038446134	0.268395141881337	-0.861948873053034
ENSG00000237324	-0.218255368858215	0.258190963244289	0.397929205746989	1.68881313444099	-0.894592137860781	0.385671864860933	-2.31956805608145	0.0203642555727519	0.0842107709272094	-0.88605996464316	-2.28580699801142
CRYZ	0.367894307599169	0.12749985455403	0.00390855980074593	27.3124819648307	0.559447821520795	0.151462254189327	3.69364515611584	0.000221062226052686	0.00259109589261754	1.63355689923975	1.3539562760796
TYW3	0.107570021161912	0.0611648263210887	0.0786300302385861	30.688180717327	0.185460810905715	0.0985690694874211	1.88153151764695	0.0598996520553263	0.178148783205388	0.514529646422888	0.417789303885243
ACADM	-0.0661937867703073	0.0632709051156587	0.295470411269865	64.4630175083718	-0.124273415247582	0.0895641011003416	-1.38753600740496	0.165278379304096	0.352303283518803	-0.232409639536714	-0.357539636566473
RABGGTB	-0.0975461800783777	0.0479231396975426	0.0418034638050501	58.17546796851	-0.268270464472982	0.0715389189246355	-3.74999326947614	0.000176839316768813	0.00219149650351242	-0.367180709239501	-0.717994084854814
MSH4	0.293367144924976	0.146035263782798	0.0445499891170961	19.6978205095501	1.07461257985706	0.233625667717561	4.59971967273817	4.23059858684258e-06	0.000102693242924842	1.31319521785802	2.64352040077931
ST6GALNAC3	-0.0657335762598416	0.0476831580664587	0.168033808842606	2066.63921152301	-0.495787379796585	0.0906022965137118	-5.47212817857826	4.44663015781624e-08	2.44342094087256e-06	-0.230431383453535	-1.28751606207856
PIGK	0.00785917210243774	0.0935927385744898	0.933078671297154	41.276927400701	0.121324833572015	0.136321091290642	0.889993121558466	0.373469579497873	0.583509029677506	0.085913634347686	0.257243664584916
ZZZ3	-0.0519651409116781	0.0498465339965913	0.297178724205696	191.246474072852	-0.133369418681043	0.0694792531363866	-1.91955746011318	0.0549138217555377	0.167798570424587	-0.171246531382671	-0.380308817718962
USP33	0.0598452033470475	0.0271748853188353	0.0276494409727813	183.806440478592	0.136817455709571	0.0474778897053051	2.88170886614371	0.00395524997200647	0.024885255384181	0.309380244108386	0.296024907639357
MIGA1	-0.0499523752794992	0.0634117816193516	0.430845311792257	66.5321059751163	-0.0705452279119724	0.105933317193896	-0.665939949589693	0.505449484183532	0.697940665759857	-0.162594478104177	-0.223046851972845
NEXN	0.0636731506617349	0.171577176560034	0.710559315978931	5.78920917859133	0.258357539655324	0.274596248891096	0.940863324603492	0.346774904412748	0.558958891509043	0.32583501836747	0.600264919078823
FUBP1	0.052204510877093	0.0368438185455602	0.156508163548463	190.969804488736	0.118893793911941	0.0528169181118282	2.25105511950186	0.024382046512166	0.095261594739432	0.276536043433577	0.251158268639981
DNAJB4	0.479275021282054	0.217575872074923	0.0276092078245584	31.0964508639163	1.3039478016316	0.291403095563906	4.47472185945135	7.65108453366926e-06	0.000168232366951083	2.11233686923452	3.21759397577619
GIPC2	0.484850186701024	0.287993098167143	0.0922690673723249	12.4134995678651	1.49094864960323	0.422805184758237	3.52632537005373	0.000421368948093765	0.00427766544269102	2.13630221694822	3.68569584208287
ENSG00000273338	-0.124021106795785	0.135044098651257	0.358422641469294	21.4931154765902	-0.454897569151337	0.219777714142564	-2.06980753679263	0.0384703713147507	0.13055764414059	-0.480985552109005	-1.1851603942643
IFI44L	-0.115807715556871	0.0997158286888473	0.245488432380996	243.272590765458	-0.728893975560979	0.270594106182834	-2.69368016119495	0.00706679417667668	0.0386297072979985	-0.445679554500491	-1.87103016754542
IFI44	-0.0981908980636081	0.0813230504357887	0.227271286664471	103.706829128715	-0.592604329941572	0.142504190330067	-4.15850459252451	3.20337793711642e-05	0.00055568030017668	-0.36995208722243	-1.5298689473439
TTLL7	-0.259776549395686	0.420328090806264	0.536553713671259	3.61768954806372	0.34174567346718	0.801663601813461	0.426295609148413	0.669892456985798	0.818627939349616	-1.06454247669168	0.8090026948085
PRKACB	0.0856642100718282	0.103176097485561	0.406385095970881	70.8962874962933	0.423986066561042	0.190818241881233	2.22193676234023	0.026287579543785	0.100805603516443	0.420365556163222	1.01486743772599
SAMD13	-0.36565208915243	0.236125320911861	0.12148970572265	2.70390124626795	-0.400407991822681	0.398533928556736	-1.00470239327611	0.315040175405484	0.527397403006107	-1.51965796367121	-1.04876169276924
RPF1	-0.100919342985994	0.0655400924515342	0.123606475640951	22.6707744873002	-0.0753900370434875	0.104445071533265	-0.721815169799339	0.470408121543363	0.668764228076048	-0.381680552006663	-0.235174413002439
GNG5	0.0747323402257604	0.0633849781040612	0.238389060260214	34.9469628019168	0.158939034157141	0.0997945645412231	1.5926622345397	0.111235983968845	0.27221449412439	0.373373934868813	0.351399801760308
SPATA1	-0.0306860000165141	0.0670714977817258	0.647303240592677	68.1506419139926	-0.0750864244384403	0.0790938809712983	-0.949332913195747	0.342451318907273	0.55423686886632	-0.0797762390634128	-0.234414407747926
CTBS	-0.0346178682212833	0.0522351756520709	0.507502876136396	88.9614469247092	0.0343184843490175	0.0763046653438585	0.449756043019978	0.65288635636795	0.807258830139744	-0.0966777265728441	0.0394487460399722
ENSG00000284882	-0.286108498216886	0.102770285562426	0.00536994402860206	14.0116665641033	-0.293269353126158	0.148221440110865	-1.97858928443012	0.0478622670886854	0.152723199322031	-1.17773271627312	-0.780571482556881
SSX2IP	-0.105222929402471	0.354829842175929	0.766814091820123	1.97187419175201	0.100725654906174	0.618081461966802	0.162965015300174	0.870545980133324	0.935066390962715	-0.400179903530098	0.205679652536543
MCOLN2	-0.258510244729978	0.216884175201209	0.233289616330066	7.19984575937981	-0.094337486028648	0.366345888295154	-0.257509334873831	0.79678561004206	0.894847787732379	-1.05909915271031	-0.282603803445899
C1orf52	0.158165414994714	0.0852102633720798	0.0634281928968739	33.2641822915838	0.350398361487639	0.140148324366436	2.50019658152656	0.0124124408646035	0.0585402388965428	0.73201847676125	0.830662165633791
BCL10	0.248506600829832	0.0843082264364599	0.0032025517648912	20.9061654672958	0.409146206478237	0.122252998764194	3.34671714079923	0.000817746060954231	0.00714160852895633	1.12035815257423	0.977720193337318
BCL10-AS1	0.362552488325374	0.168987716321889	0.0319179285779457	19.0771680397047	0.67252926501291	0.275501155530503	2.44111232026556	0.0146420999498004	0.0660488470596637	1.61059461082323	1.63702255795733
ZNHIT6	-0.145802109544171	0.0698038239937822	0.0367310434641838	68.3863202571174	-0.361185235465394	0.0787411367522632	-4.58699544307777	4.49670492205345e-06	0.000107906246987612	-0.574613142537445	-0.950579007226958
LINC02795	-0.485031939063541	0.314528190042683	0.123050826657598	1.76411765442167	-0.677705460203108	0.506995841378168	-1.33670812439191	0.181317928942038	0.374027027729263	-2.0328229369282	-1.74289470809487
ODF2L	-0.0848702533081403	0.0890584923232434	0.340604236242555	48.5477000107517	0.105210652941925	0.136566338113346	0.770399605022751	0.441062887648578	0.642570573171297	-0.312692103106222	0.216906531845858
SH3GLB1	0.0309036848783896	0.0434973055624199	0.477410530591646	121.068085234933	0.0705173087426609	0.0700769515515982	1.00628390906443	0.314279018564007	0.526782630250289	0.184972535755226	0.130061903362891
SELENOF	-0.0190637051891126	0.052039536155173	0.714117958740346	80.9060683402038	-0.0542650263909585	0.077523253762915	-0.699983859770826	0.483937384203177	0.679155327103283	-0.029816764171049	-0.182294134546709
HS2ST1	-0.0583296667529085	0.0490211166556193	0.23409018865567	162.225203348493	0.00436859838880209	0.0685090039007896	0.0637667772126481	0.949155932343089	0.977052747709366	-0.198605015545119	-0.0355220236956614
ENSG00000267734	-0.457062391101615	0.188453656820654	0.0152944583314274	2.00702343022758	-0.22704546879923	0.335767000467975	-0.676199473095288	0.4989140070617	0.69151277149511	-1.91259333082149	-0.614799379468792
LMO4	-0.1308032669742	0.0594368801719376	0.0277566433690221	59.5199165307093	-0.217082004624041	0.0981646959139398	-2.21140607224368	0.0270077297311141	0.102869938981017	-0.51013927486182	-0.589858764354611
PKN2	0.000717273512784888	0.022552138870355	0.9746274624818	698.502515846457	0.0220772081324499	0.0362065172255852	0.609757850911136	0.54202222607799	0.726284108727203	0.0552135438257743	0.00880629545696576
GTF2B	-0.0337201880660991	0.0437107845182373	0.440446980619866	84.796031029054	-0.00733121098679058	0.0716692669058862	-0.10229225584821	0.918524702002809	0.960032568314716	-0.0928189680539531	-0.0648090705917176
KYAT3	-0.0028845246331773	0.0508073207107187	0.954725385328493	86.3292901117984	-0.0286428857146642	0.0708858199863319	-0.404070739679488	0.686160701009956	0.828568933008373	0.0397308920162269	-0.118156607902095
RBMXL1	-0.00253017169670843	0.0964721566279302	0.979076309794056	13.7832097075153	0.142227523502124	0.15355510182073	0.926231182264261	0.354325850786129	0.566782651703344	0.0412541098398544	0.309567428210834
GBP1	-0.0445628323681734	0.131438333480291	0.734579713025356	13.0485265651316	0.06832947453703	0.208472379074982	0.327762722525719	0.74309107479366	0.863690716673099	-0.139427045358891	0.12458530105903
GBP2	-0.0940870674107568	0.0954394171390715	0.324216403717085	63.791997486003	0.168469490004955	0.141060200933725	1.19430915942129	0.232357056037415	0.437528455492879	-0.352311403733636	0.375256507318094
GBP5	-0.13934718162609	0.125493066837481	0.266827795825648	7.95294642446369	0.0356588298920918	0.202578376430388	0.17602485773868	0.860274413699802	0.930351170822238	-0.546866056953703	0.0428039086342301
ENSG00000286548	-0.581747889325237	0.172484212779573	0.00074418732301571	4.52946821694969	-0.949774467007558	0.265608427912889	-3.57584461634272	0.000349098967399997	0.00366803272175282	-2.44856510837943	-2.42393980083526
LRRC8B	-0.0653025913359204	0.105455779598129	0.535757300169702	38.5206106899118	0.31136794221794	0.189547970909884	1.64268676010239	0.10044775952359	0.254806250169476	-0.228578756170765	0.732960939671166
LRRC8C-DT	0.0274810061533694	0.125311764011556	0.826415514637152	25.4811637344788	-0.323918254898038	0.189216333863802	-1.71189372652783	0.0869162550146207	0.231577270651163	0.170259844813664	-0.857292033694938
LRRC8C	-0.0519223069645089	0.0480692512990667	0.2800725629173	354.267830755353	-0.144110665283615	0.0628923989372007	-2.29138445533795	0.0219411878256598	0.0886202286972695	-0.171062405825721	-0.407196383393996
LRRC8D	-0.0144788374988136	0.0538371954881433	0.787977825501513	280.222661019154	-0.336589326944166	0.0630653255887987	-5.33715355945058	9.44170730918238e-08	4.53880766398931e-06	-0.0101082999081854	-0.889010352286729
ZNF326	0.00864053744695685	0.0406029790751374	0.831478670102372	92.0425761741426	0.0657054711103845	0.0544765797670404	1.2061232807082	0.227769959519884	0.432880633661175	0.0892724032389406	0.118016876827102
LINC02609	0.101862707080117	0.106777573850844	0.340098330649847	25.5388502003914	0.0795975388755705	0.137805060378707	0.577609694860448	0.563527660050934	0.743052337697136	0.489996245850395	0.152791600676103
LINC02788	0.0246886154993429	0.239065308253941	0.917747552396358	1.68818521502436	-0.289154226417597	0.363835461632104	-0.794738987564599	0.426765348317456	0.63073628792824	0.158256503576734	-0.770270467811441
ZNF644	-0.0517081994373143	0.0290079433800692	0.0746590799110237	332.360396392711	-0.0929299078575409	0.0472154203957895	-1.96821095901601	0.049043769847915	0.155481434151472	-0.170142045450425	-0.27908034365406
CDC7	0.105278392369535	0.133758027794345	0.431234494373087	11.1416849023978	0.520015009256749	0.216276754138993	2.40439621598239	0.016199205201286	0.0712803794528617	0.504678874882878	1.25524777708219
BTBD8	0.0946503484624388	0.149844232634687	0.527610202934488	7.19895279190355	0.235008933407868	0.284603587026946	0.825741291115974	0.408950863888587	0.614533374992452	0.458993276589532	0.541818520152586
GLMN	-0.149220928558428	0.0487618703047438	0.00221191457122051	64.0219300407916	-0.212963767886524	0.0656009160004339	-3.24635357050678	0.00116893564263354	0.00941678165560754	-0.58930924216672	-0.579549964562341
RPAP2	-0.0818211931945565	0.0469940509092939	0.0816666064574683	117.859481981549	-0.0780174029613682	0.0612784095720867	-1.27316298686881	0.202960211720499	0.400485334391081	-0.299585445217045	-0.241751254246588
EVI5	-0.0564156346481836	0.0255368209665683	0.0271615775230061	426.686085922788	-0.0389489280998185	0.0322186520899938	-1.20889377963502	0.226703656237205	0.431746605806484	-0.190377377174275	-0.143954767253
RPL5	0.00925687768967048	0.0542383669276993	0.864483026958671	117.420501153739	-0.151916467962826	0.0784529361564583	-1.93640257975636	0.0528184137793703	0.163673660563416	0.0919217969549224	-0.426735924747921
DIPK1A	-0.047983185996554	0.0857921078169371	0.57595969884421	76.4510599939591	-0.127425162893108	0.130796493852525	-0.974224607555474	0.329945029038254	0.54253201175416	-0.154129741664376	-0.365429113919122
MTF2	-0.0566756338130362	0.0350319207043052	0.105699598939895	144.445138442887	-0.0856384632289362	0.0533928686426747	-1.60393073842991	0.10872932040756	0.268542281216522	-0.191495006862851	-0.26082834706825
TMED5	0.0750210423097632	0.0562771087564031	0.182510483702324	81.63286072937	0.133892198193861	0.0741570554939688	1.80552204105178	0.0709930296320889	0.200442891725149	0.374614946625209	0.28870238200707
CCDC18	-0.0485843249477571	0.0563023053604971	0.388182043370522	119.925516904206	-0.0619610167931282	0.0775621128467123	-0.798856742280644	0.424373484232967	0.6285273815009	-0.156713791267785	-0.201558793019705
CCDC18-AS1	0.0201292239400455	0.04705585585925	0.668816406781844	378.110393452917	-0.13815495874905	0.0657902344981439	-2.09993108860172	0.0357349035064741	0.124652698738495	0.13865755074393	-0.392288016002914
DR1	-0.0744314497822537	0.0552183799611879	0.177675428794087	56.5761370697157	-0.127545997767093	0.0769069517553693	-1.65844562625235	0.0972275537960434	0.249427505465608	-0.267819971534728	-0.36573158864392
FNBP1L	0.0570214954501099	0.0347340720530604	0.100660732077348	246.392870563224	0.0847993852543856	0.056280668580041	1.50672313236269	0.131881639627408	0.306135224699253	0.297242282898881	0.165812899908572
BCAR3	-0.18070400102667	0.0497301909440078	0.00027939863073893	213.932163924697	-0.412592925731929	0.0702608217863046	-5.87230429764703	4.29778920522871e-09	3.53187034686673e-07	-0.724642047939578	-1.07926310688372
BCAR3-AS1	-0.222507088706924	0.0883447679962753	0.0117815013624437	13.4595762204088	-0.374037303645887	0.138319070569843	-2.70416293360662	0.00684767031972979	0.0378396808426842	-0.904336363081285	-0.982750396642808
DNTTIP2	0.292111015554135	0.149558753163002	0.0508015569713634	21.7644812553424	0.636258980601989	0.191606531226914	3.32065392827599	0.000898068206304711	0.0076761088406405	1.30779563329267	1.5462305214057
GCLM	0.12047387410676	0.162082263664227	0.457307064365522	20.211043654909	0.105722756610913	0.221106018701952	0.478154132716872	0.63254050564553	0.793130494286112	0.569998013624604	0.218188433429704
ABCD3	0.0103449516616575	0.0644816729793918	0.872540442881511	53.5176532678513	-0.0224542728846611	0.100036735854713	-0.224460271447404	0.822399177018767	0.911024316134201	0.0965989803418346	-0.102665227798763
ALG14	-0.160802229330771	0.159446449050164	0.313213026799366	6.65544324148089	-0.227857593159551	0.268550943386295	-0.84847064875803	0.396175911870487	0.604600857310392	-0.639092500443103	-0.616832295002934
RWDD3	-0.22471224858927	0.0964130977054438	0.019767957311903	25.3503597054303	-0.368111027453664	0.131859960998176	-2.79168160423433	0.005243492412324	0.0307678982891617	-0.913815440269723	-0.967915699496145
PTBP2	0.0865517565476432	0.0403294996672015	0.0318637803603673	167.487085588017	0.121503446297909	0.0722424134229278	1.68188520483934	0.0925911021663637	0.241064621746409	0.424180754154047	0.257690769243767
DPYD	-0.0109593655486295	0.0547085195394638	0.841228107373484	1191.19179859662	0.228499714608556	0.136448936737766	1.67461704042222	0.0940093937011147	0.243647062570476	0.00502046537791378	0.52552459688322
DPYD-AS1	0.00941372950226288	0.0999296338201314	0.924947439020638	109.394187729998	0.276279453194662	0.205921681736008	1.34167247890318	0.179702214219658	0.37195399782371	0.0925960385147352	0.645127181825481
SNX7	-0.0811585984299023	0.0661185226851469	0.219645448776238	52.3207398842501	-0.0965914367915645	0.0950633813786753	-1.01607406964415	0.309594115982797	0.522502231081568	-0.296737222297205	-0.288245909191027
LINC01708	0.243342278222431	0.378486526067829	0.52026620288673	2.81330901915523	0.252355567375086	0.617856497474745	0.408437183078101	0.682952739622406	0.8264424810666	1.09815884946998	0.585240738940738
FRRS1	0.0732750902956342	0.0810728394943153	0.366091924369781	110.895707041664	0.143684786707753	0.281686313821325	0.510087922833527	0.609989865867075	0.776743198849321	0.367109815572477	0.313215259938093
AGL	-0.0913022006322805	0.0718743775571917	0.203976902307075	49.2194397209854	-0.219727391157083	0.105327230803297	-2.08614039770431	0.0369659072868814	0.127256844416107	-0.340340404549392	-0.596480714932117
SLC35A3	-0.118232873839483	0.0586081726679626	0.0436595764395113	65.2837975221067	-0.144602181287031	0.0729233981587177	-1.98293256949305	0.0473749620508816	0.15166173923144	-0.456104314509548	-0.408426749785455
MFSD14A	-0.0322531670156139	0.0479344650000817	0.501036588942659	68.2035266721346	-0.00621549876987826	0.0730796773499289	-0.0850509881169353	0.932220854868181	0.967632812955692	-0.0865128467219171	-0.0620162117535745
ENSG00000241073	-0.111693289650375	0.0788403235186145	0.156569902743681	10.9624161787057	-0.140971088839036	0.138068638122191	-1.02102179579896	0.307244112410469	0.519967889272665	-0.427993326365281	-0.399337373079012
SASS6	-0.166928073487619	0.12663568611779	0.187444866384736	11.6049101905187	-0.146773761516648	0.195065994424782	-0.752431308949878	0.451791724192382	0.652898738861376	-0.665424990015387	-0.413862665019769
TRMT13	0.105518733680976	0.0721606395676478	0.143665735644307	58.1020728625697	-0.0315644525345871	0.0930124270764146	-0.339357368974527	0.734340529693455	0.858466066151495	0.505712003528543	-0.125469894958168
LRRC39	0.181963297373612	0.266876605838217	0.495349245455947	4.0901605851006	-0.547922042221597	0.367735706028053	-1.48998868817976	0.136227210253009	0.311891402773815	0.834315804858357	-1.41801992366596
DBT	-0.214411818900039	0.0930928703223162	0.0212673995355766	27.5910511663167	-0.361756515570358	0.118686184269563	-3.048008643944	0.00230363300925617	0.0162058544075362	-0.869538121024092	-0.952009039690543
ENSG00000285530	-0.00801316602177562	0.164155054217964	0.961067033761398	8.5020146303907	-0.492545029485374	0.202929446546397	-2.42717376836072	0.0152169654690234	0.0681405059510911	0.0176849678256337	-1.27939978748215
RTCA-AS1	-0.0545631979784523	0.220584659773784	0.804631815000192	4.36176821381551	-0.0844568897847598	0.332087016442624	-0.254321565141201	0.79924714081491	0.896175428110933	-0.182414512295564	-0.257870623932784
RTCA	-0.167304582229386	0.0855975177230311	0.0506362713439249	37.675046885495	-0.318446234052426	0.111346155644321	-2.85996613183177	0.00423686253564205	0.0261756606044916	-0.667043446551759	-0.843594431795889
CDC14A	0.0134643909838474	0.046942904946588	0.774246445671287	159.259806300597	0.00587981344497962	0.0719320010734787	0.0817412744985834	0.934852455857733	0.969247224814438	0.110008169560453	-0.0317391393084484
ENSG00000228086	-0.125948286657518	0.148268296712957	0.395624255884886	5.80063640555985	-0.350883314882822	0.205822194148034	-1.70478852552925	0.0882338723178663	0.233606958566561	-0.489269707290504	-0.924791165601892
EXTL2	-0.273279312393308	0.146986535910389	0.0629969200858966	12.9496564074578	-0.512666922297383	0.225777070108147	-2.2706775406901	0.0231665055953781	0.0921523248534376	-1.12258531237734	-1.32976905415175
SLC30A7	-0.0503792907154795	0.0433728281679698	0.245422217327914	124.098355654853	-0.0651810193892677	0.0519381789434921	-1.25497313758697	0.209488511659985	0.409131174524479	-0.164429612328679	-0.209619126655165
DPH5	-0.0528606822065651	0.108920460821039	0.627453250437931	26.7062845550698	-0.357060390352329	0.138129171925604	-2.58497452330086	0.00973861930694903	0.0491935298748508	-0.175096095819077	-0.940253665301532
DPH5-DT	-0.0626817318266369	0.110330855807206	0.569950004897192	31.7537554430522	-0.222187277322228	0.122440283715537	-1.81465830182517	0.0695764368398163	0.197733652610838	-0.217312756917179	-0.602638319655818
RNPC3-DT	-0.239710674635767	0.147155844313787	0.103321932292844	6.95171616822961	-0.525226229478267	0.22120314260088	-2.3744067254322	0.0175771765994198	0.0757574766415074	-0.978287517481904	-1.3612076021298
RNPC3	-0.0456446125728863	0.0401731590905099	0.255874232738016	157.859582587621	-0.101139832791619	0.0621930623076512	-1.62622371433182	0.103902073162659	0.259976100735279	-0.144077174423677	-0.299631486740121
AMY2B	-0.188963137109795	0.148841552804693	0.204241751737329	13.052517729086	-0.447152095235171	0.214615396719861	-2.08350426888916	0.0372052829901118	0.127765498818095	-0.760144683856595	-1.16577186830352
PRMT6	0.10272431927033	0.206478168349664	0.618831618496412	3.13273948985456	0.479675691767493	0.36620418699571	1.30985856743662	0.190243685742904	0.385050564391476	0.493699962992592	1.1542701076915
VAV3	-0.117946088179437	0.230528288024957	0.608907251905461	34.4843133861499	-0.428982194714473	0.346806646678986	-1.23694917275202	0.216105952907061	0.41738357594457	-0.454871540673111	-1.12028884276325
SLC25A24	-0.051829252978997	0.0652189444746751	0.426790193057095	54.853644066972	-0.161669321124322	0.0855858250465048	-1.88897309848302	0.0588954334695464	0.175944725088755	-0.170662404937613	-0.451149336859312
ENSG00000290547	-0.142901662836735	0.363540710719871	0.694258200670267	2.05204187199738	0.014682254172051	0.753051993207831	0.0194969992835527	0.984444630814055	0.993222257837775	-0.562145312680372	-0.00970480643194065
EEIG2	0.0663172150609287	0.0475398568696021	0.163021455092011	299.319575099297	0.134964450063042	0.0782502650075749	1.72477946304689	0.0845672241769317	0.226880150947048	0.337200765917935	0.291386450590494
HENMT1	-0.152946222361064	0.0884546295807764	0.0837925700625167	12.0918733635916	-0.150693269795805	0.139362803029251	-1.08130194370571	0.27956282311097	0.4906190799287	-0.605322751113393	-0.423674006307143
ENSG00000285923	0.19772161795146	0.155476393001162	0.203474497778506	3.73961078673352	0.19859781733014	0.265656199171061	0.747574564229384	0.454716811759802	0.655321575456719	0.902054356749046	0.450673952760681
ENSG00000290126	0.197762445240059	0.171107020642496	0.247770263998495	4.17871074613485	0.273732810284617	0.275622890045532	0.993142515265684	0.320640507569457	0.53301185064377	0.902229856504473	0.638752406994568
PRPF38B	-0.00329845138904929	0.0383669059717937	0.931489260906762	227.497083862943	-0.121551492286665	0.0669763090219014	-1.81484309992235	0.0695480248151308	0.197691100489	0.0379515907960833	-0.350726099452772
STXBP3	0.232610021717318	0.0491230376210221	2.18781776541008e-06	158.281595156314	0.416737947166338	0.0663700514805179	6.2790059352096	3.4074458626694e-10	3.88554485580363e-08	1.0520252839936	0.996723893176989
GPSM2	0.673081737304919	0.250408088526466	0.00718944686007631	4.44064828520773	0.86976425989762	0.413379974329117	2.10403094951365	0.0353757473509934	0.123762255487287	2.94543239011976	2.13074261435264
CLCC1	-0.0191955048910755	0.075011947146807	0.79802859386887	31.911007638865	-0.0051598708675699	0.107606005490638	-0.0479515138959304	0.961754884426306	0.983073750949271	-0.0303833169903347	-0.059373756403474
WDR47	-0.0097217147596584	0.100509567910595	0.922945364136693	16.0777688521101	-0.138243012218297	0.176647830197614	-0.78259105738036	0.433867294553755	0.636183004673617	0.0103406181046656	-0.392508432079827
TAF13	0.128481354071022	0.167392480619003	0.442757220241153	8.01525166709196	0.194522282875163	0.251984646050885	0.771960855249419	0.440137612326106	0.641517514663439	0.604418883183211	0.440472045628894
TMEM167B	0.0028687057208753	0.102412695814245	0.977653193299848	13.4455045996053	0.102868052974067	0.157699193450167	0.652305511039744	0.514204105559638	0.704647056715576	0.0644616677960339	0.211042518773944
ENSG00000270066	0.0751873145993608	0.176690819956482	0.670450068218207	4.29825747711886	0.38666575850636	0.307716087042911	1.25656660404771	0.208910613990685	0.408234770542994	0.375329682948871	0.921446974444522
SARS1	-0.0756920546477051	0.091681337761844	0.409031392944753	37.830910078623	-0.0109739839933114	0.155298368703474	-0.0706638716486784	0.943665275175568	0.974638035723702	-0.273238794414374	-0.0739276861561921
SORT1	0.096078860351102	0.0525822787686146	0.0676682158642315	362.228755642633	0.459736456679244	0.097713748887744	4.70493110654674	2.5395169644315e-06	6.68270027670616e-05	0.465133862841642	1.10435807114847
PSMA5	-0.342302951953716	0.073500023724634	3.20567788109081e-06	34.5707778091909	-0.431153897129116	0.117696719206566	-3.6632618142262	0.000249023775395921	0.00284433524006774	-1.41928960690854	-1.125725063852
CYB561D1	0.075134906953407	0.104039896019712	0.47018751178242	21.6450496974121	0.182294251461694	0.139917537355322	1.30286921073201	0.19261941703232	0.388182221751405	0.375104403990535	0.409862749532173
GNAI3	-0.0453046757577115	0.0430401578923661	0.292517906163803	153.399947069544	-0.106528688003606	0.0643626156578563	-1.65513298231848	0.0978975258271471	0.250578145974827	-0.142615925588148	-0.313120907827508
GNAT2	0.646237283358446	0.224064633031071	0.00392464685182306	2.29147350910963	0.630857669052032	0.339912487667648	1.85594143181011	0.0634619065967382	0.185702137664217	2.8300391013713	1.53270991952361
AMPD2	0.482182980919068	0.112731090802936	1.89186701887637e-05	37.7896621415219	0.326606228105443	0.142027230043459	2.29960288604872	0.0214707284441266	0.0872900431431071	2.12483699409204	0.771105526396983
GSTM4	-0.0787709534660471	0.091594730655908	0.389792141276561	24.4561783955121	-0.260073652132551	0.150228676525809	-1.73118513819744	0.0834187491868507	0.224577196291833	-0.286473716647497	-0.697475765307387
GSTM2	-0.0383235562541622	0.0827748299011523	0.643374671840702	77.1331529443113	-0.530928286101812	0.130756337239458	-4.06044018447462	4.89802847542445e-05	0.000782957804251753	-0.112606958362857	-1.37548103124105
ENSG00000260246	-0.264171578627905	0.177211017484769	0.13603565929917	2.14939394124992	-0.542019256500319	0.295803087105852	-1.83236511086972	0.0668970424145803	0.19287641981938	-1.08343490334571	-1.40324402803496
GSTM5	0.150745725719726	0.300388943559056	0.615783496775588	3.19305298405939	0.0471054189542796	0.481478410237825	0.0978349557377079	0.922063349855167	0.962090500522734	0.700124278107043	0.0714570926222981
GSTM3	-0.0303935757456387	0.1702448529991	0.858307860188527	13.8312005674728	0.171719168389623	0.266457902735586	0.644451399739586	0.519282763156538	0.708200393661476	-0.0785192271534869	0.383391125600629
AHCYL1	0.0705209671428662	0.0703038371558231	0.31581818624006	57.8128486434476	0.121771643854704	0.122694937337575	0.992474885248677	0.320965924831731	0.533292109533124	0.355270970615903	0.258362123295024
STRIP1	0.0552282096694952	0.0619455348141771	0.372628397021463	35.3565743868147	0.120118224216062	0.10007623526633	1.2002672152524	0.230035578130275	0.435498501196441	0.289533683412984	0.254223271375199
KCNC4	-0.29585462220039	0.161578260183447	0.0670960834817676	8.90476332410584	-0.282064343686721	0.262528800326622	-1.07441295330567	0.282637639444968	0.494021303054415	-1.21962730281413	-0.752523022416314
RBM15-AS1	-0.0359231303121473	0.115213159118646	0.755194718777799	9.10018531427358	0.0559416397626794	0.181686828464274	0.307901460086742	0.758157314744574	0.873761818130399	-0.102288512534213	0.0935759840411084
RBM15	0.134292657705281	0.0664823411892402	0.043385995506429	29.2647062504531	0.276200348947407	0.101312107511124	2.72623238952049	0.00640618770706596	0.0359538424917742	0.629399292157447	0.644929167505363
LAMTOR5-AS1	0.0190549220003038	0.0624510796636253	0.760276605914353	46.8274017470892	0.305063314357854	0.0890144790973723	3.42712014327633	0.000610019108688814	0.00570462879136202	0.134039567670673	0.717179149910925
SLC16A4	0.192890189598237	0.103923695153555	0.0634428451139752	13.540576718252	0.350339068600692	0.170148676801245	2.05901729703095	0.0394925815263272	0.132998139709769	0.881286029401335	0.830513743253146
SLC16A4-AS1	0.420590588772661	0.139516178282919	0.00257287253521896	8.6949734907133	0.612493619511551	0.216300236456983	2.83168261646058	0.00463037843468531	0.028018456097993	1.86007658191043	1.48674089876199
LAMTOR5	0.343591631473823	0.167100056348517	0.0397629565236848	8.40388061744181	0.702132511756427	0.2405251872762	2.91916418279369	0.0035097131929773	0.0227035536801654	1.52908967002794	1.71112561791501
CD53	-0.0840234267337535	0.03511825884656	0.0167301427841489	364.0061848374	-0.130106426314249	0.0645060913351649	-2.01696341572199	0.0436993312867262	0.142689714367978	-0.309051943257453	-0.372140871780702
LRIF1	0.0487761289297072	0.109117944309853	0.654872361362632	23.7875807050883	0.313687562927788	0.176688795498841	1.7753676006572	0.0758372100440769	0.209890001834124	0.261798836680051	0.738767430899316
DRAM2	-0.020936814889521	0.0389641046864368	0.591035565100039	169.484771068008	-0.0075256303355432	0.0569952072286677	-0.132039704765876	0.89495288680727	0.948742934918921	-0.0378684939230397	-0.0652957425024837
CEPT1	-0.0474768618910523	0.0385185664926371	0.217735921475548	151.692970181038	-0.0680548264908427	0.0545391346067115	-1.24781639792407	0.212098302149194	0.411876702919425	-0.151953262164254	-0.216812861241099
ENSG00000273221	0.023219765941919	0.224747794247172	0.917713156157068	1.72811454988622	0.290103253495274	0.393694422272303	0.736874177238461	0.461198868801682	0.661161585722193	0.151942522243911	0.679731018066637
DENND2D	-0.0317034345887627	0.0943719144109768	0.7369150444547	25.2300372934515	0.00830087528473645	0.145858030531105	0.0569106497222739	0.954616370812475	0.979930993461553	-0.0841497726660055	-0.025678719915024
CHI3L2	-0.4103549867365	0.154243569386427	0.0078039794375352	4.45448055591114	-0.668585296561532	0.245757317904543	-2.72051022635763	0.00651812557305978	0.0364846374352014	-1.71181737131262	-1.72006504893583
OVGP1	0.708707105252122	0.393819836399826	0.0719282638062734	1.90175151389496	0.480471900211428	0.497940718883151	0.964917874740382	0.334585947690623	0.546786637422184	3.09857122388031	1.15626318238939
ENSG00000260948	0.195853575168529	0.206928416617377	0.343903898803391	2.50315420667701	0.586351372776488	0.364350279296111	1.60930677453922	0.107549278494794	0.266293534195998	0.894024407595488	1.42130143889393
ENSG00000243960	-0.154141669556971	0.146722268941191	0.293457204479673	3.50533678896888	-0.178243532171668	0.245466938828551	-0.726140689342137	0.467752527130899	0.66685788661519	-0.610461487916751	-0.49263802104432
WDR77	-0.182268965377045	0.075862209774566	0.0162775630738423	20.6773020558133	-0.218822778243894	0.118030958193538	-1.8539439278726	0.0637471824245884	0.186277523533114	-0.731369187315331	-0.594216281387874
ATP5PB	0.00629192398558295	0.0970271221534514	0.948295768746382	19.0999663936818	0.1002908245289	0.159926356223575	0.627106293778709	0.530589561829858	0.718623741323747	0.0791766779972491	0.204591182011748
C1orf162	-0.0595851366388475	0.0686231581992553	0.385232926541377	72.7755721459954	-0.0544766379550447	0.116653525543909	-0.466995212541087	0.640503303289337	0.797916970815222	-0.204001765255581	-0.18282384213443
TMIGD3	0.0282410114621529	0.0480428776174549	0.556646870469714	210.732661953967	0.121174615283291	0.0912132224643343	1.32847642051757	0.18402076815482	0.377806574167913	0.173526795678885	0.256867637085214
ADORA3	-0.046058422697625	0.0656191603864037	0.482738354221353	59.0488773765356	-0.207083741512898	0.0998300312047881	-2.07436318524326	0.0380455936953564	0.129789119494131	-0.145855974294452	-0.56483104029391
RAP1A	-0.0514907402626497	0.024144009450111	0.0329533854734293	780.080675347341	-0.104321594199275	0.0402122673166833	-2.59427287145268	0.00947912213572263	0.0482317144989554	-0.169207277718397	-0.307596094757793
LINC01160	-0.468934089434838	0.130816100936029	0.000337489480949539	3.45976931623766	-0.541319987353833	0.238484842112532	-2.26982974078664	0.0232179153339122	0.0922570325666796	-1.96362488901342	-1.40149361248299
INKA2	0.0223079312220746	0.0591419524551732	0.706030172545331	106.649726101685	-0.162636295853013	0.0721952745593948	-2.25272771446021	0.0242763223761174	0.0949494023272234	0.14802291906153	-0.45356987494821
DDX20	-0.186641488352954	0.0806033523982903	0.0205825832215046	17.2563451954707	-0.267413029716224	0.127354289185261	-2.09975676066332	0.0357502436726169	0.124676644007633	-0.750164868811568	-0.71584774801074
LINC02884	-0.0307046270733303	0.285518173740582	0.914360586472166	5.38247923473429	-0.401167089511069	0.470224920471801	-0.853138725843278	0.393582378150355	0.601954333810743	-0.0798563091348703	-1.05066187155718
CTTNBP2NL	0.0033357830628602	0.0410638113773356	0.935255756005358	364.419987863833	-0.121549385980177	0.0699250473555811	-1.7382810677564	0.0821613006317778	0.222309432684533	0.0664694415693055	-0.350720826931235
WNT2B	-0.0851234918056657	0.0653609128700979	0.192793070947857	172.827022914816	-0.0942006986950528	0.0870240403002249	-1.08246753851084	0.279044831960263	0.490200823189148	-0.313780671460991	-0.28226139640958
ST7L	-0.0549199914804644	0.0601517675689601	0.361230058692692	72.3380590220154	-0.0299223592390244	0.0842524705631171	-0.355151119474987	0.722476381734381	0.851181865117897	-0.18394822110869	-0.121359395221722
CAPZA1	-0.0440872014242407	0.0307514055835216	0.151668000400097	231.835711020777	-0.117043423811876	0.0449101583123077	-2.60616814124657	0.0091561502184691	0.0470604366574705	-0.137382503161819	-0.339441470054689
MOV10	-0.212374039785542	0.0667788397784134	0.00147143219649097	32.2876596128387	-0.144576100215316	0.0987826259130401	-1.46357822419692	0.14330922596314	0.322089948650541	-0.860778545052326	-0.408361463459336
RHOC	-0.0712906657459596	0.0972998575840773	0.463747317006136	10.4224018890796	-0.122496757511514	0.164538606578657	-0.744486416037288	0.45658225622851	0.656660636402169	-0.25431903015148	-0.353092294155662
LINC01356	-0.247390114816565	0.123480738413736	0.0451267257355276	15.852798839097	-0.328887031222506	0.152460199159235	-2.15719927585169	0.0309901408774899	0.113033714928806	-1.01129827866096	-0.869729910292679
LINC01357	-0.144894320141499	0.0852404433817695	0.0891627804161627	60.4049716898665	-0.304847707379123	0.104237489019824	-2.9245496053838	0.00344955094997689	0.0223878558470283	-0.570710928513116	-0.809554502117281
SLC16A1	-0.253090101197374	0.141394906136646	0.0734616212057537	9.94778865692141	-0.374466209065617	0.229218198605658	-1.63366700961576	0.102328789098048	0.257220862548237	-1.0358001804547	-0.983824035771307
SLC16A1-AS1	0.0273430725587858	0.0890470937769325	0.758795378754892	50.4867409080906	-0.0262976860462667	0.114308566327022	-0.230058751424039	0.818046116809131	0.908871478720719	0.169666924907763	-0.112286087241112
ENSG00000287807	0.0277632542889679	0.258966186999922	0.91462394652565	2.61774987378893	-0.407791058415934	0.394498796182307	-1.03369405017775	0.301279215479516	0.513833885183035	0.171473113695004	-1.06724303811529
LRIG2-DT	-0.207909631105241	0.149272244742427	0.163673695603647	9.40925400205217	-0.238784036724874	0.217408497026317	-1.09831970686946	0.272064909586536	0.482003471036728	-0.841587884628974	-0.644183447045831
LRIG2	-0.127863392615907	0.0496115643162994	0.00995783445969658	60.7301552935064	-0.171999121287753	0.0690504796533337	-2.49091855916527	0.0127413321642508	0.059575650392921	-0.497501961717469	-0.477006966851508
MAGI3	0.0977836298052733	0.0575610071227987	0.0893601779435758	144.841024019169	0.138640297093242	0.0912173482598303	1.51988957953841	0.128538729861273	0.300270718796144	0.472461966973207	0.300587857288691
PHTF1	0.0594472110534387	0.0816613988649325	0.466630732579273	59.5475378735517	0.349308459403883	0.10036827158234	3.48026775690084	0.000500912897059103	0.00491435446890349	0.307669438600938	0.827933914906421
RSBN1	0.0367405935646882	0.0528142021291215	0.486643374003091	72.7853295589444	0.136619168549011	0.0670416509346429	2.03782524213488	0.0415674130246522	0.137746484702103	0.210063010338149	0.295528553794282
ENSG00000231128	0.0629109851903174	0.18035727267186	0.727229603862214	5.16488079194532	0.219345405108725	0.302212250335334	0.725799185391525	0.467961886389601	0.667077486802266	0.322558781849762	0.502609463566444
PTPN22	0.387148168139823	0.137577030692125	0.00489221440148073	29.815977897654	0.92203434586721	0.226596422235087	4.06905959402408	4.7203273771621e-05	0.000761507178209798	1.7163213426261	2.2615854691299
AP4B1-AS1	0.0170687612381388	0.13392632337009	0.898585123174777	6.26781610492876	-0.060330666329447	0.21018210809883	-0.287039971552093	0.774081714529423	0.88317242074985	0.125501877807942	-0.1974776880244
AP4B1	0.172784037377631	0.102888589869347	0.093087478993485	20.580362168635	0.16006099090054	0.145491892185743	1.10013684265098	0.271272503441301	0.481399658184105	0.79485793392064	0.354208291942024
DCLRE1B	0.479667923314416	0.226142163224051	0.0339142135793451	4.06990718310125	0.547353161455213	0.321222336869538	1.7039698010712	0.088386729207928	0.233812801332444	2.11402579379826	1.32368083609923
HIPK1	0.0375940685115286	0.053638791454554	0.483381253751882	86.1491168051788	0.056614029769684	0.0673832425277608	0.84017965959949	0.400807661208516	0.608323651514681	0.213731748811158	0.095259115537991
OLFML3	-0.168303430457352	0.117591835110573	0.152358294515243	18.7014820510146	-0.230033896751512	0.165974464363552	-1.38595956693461	0.165759250162283	0.353123616203791	-0.671337085089368	-0.622280033791807
SYT6	0.101641323882271	0.0633904890572774	0.10884284271267	182.418354385971	0.0904592494757779	0.104287837579565	0.867399800161391	0.385722991318402	0.594445804326213	0.489044610353392	0.179980712695593
ENSG00000232895	0.000727013176601848	0.191077655064301	0.996964212328518	23.8132095016756	0.0511326101821092	0.441208675690599	0.115892123159351	0.907738038439343	0.955137807256276	0.055255410642711	0.081537986640527
TRIM33	-0.0336426934021313	0.0310871837229073	0.279161622446801	214.424725507974	-0.0179915240384847	0.053753577595441	-0.334703750769709	0.737848571787782	0.860521088638569	-0.0924858503025718	-0.0914940428206597
BCAS2	0.537749040907824	0.159649419124194	0.00075629979678711	65.7479389299838	0.244814397472254	0.233392635717598	1.04893796978443	0.29420666857025	0.506492233323238	2.36369267793951	0.56636362825412
NRAS	-0.19220196162534	0.0905095811938057	0.0337074754435762	10.2817335237387	-0.36207704350018	0.158941282426689	-2.27805537977326	0.0227232782732107	0.0910052633400991	-0.774067061017745	-0.952811387507575
CSDE1	-0.0393176880139968	0.0377940139534783	0.298193474442469	124.184656292185	-0.120033930061551	0.0594409167072193	-2.01938221533135	0.0434475085770929	0.142151434868558	-0.116880322739921	-0.34692732678667
SIKE1	0.205405434562172	0.0861582106528104	0.0171233013637565	21.6376188715474	0.370067566186739	0.12382770556786	2.98856838612691	0.00280287767787511	0.0190174566563844	0.935083930403925	0.879898260166441
SLC22A15	-0.167205152177409	0.37139206099763	0.652557604603413	2.80067384531105	-0.626424034632561	0.688037928879433	-0.910449857979168	0.362585314005904	0.574298946889442	-0.666616037571084	-1.61452667513235
ATP1A1	0.0314007152282235	0.0940481905297624	0.738470871576505	38.6842130090606	0.0995517911659951	0.146067669933786	0.681545691877764	0.495526265291063	0.689350422019249	0.187109065214514	0.202741228387521
ATP1A1-AS1	-0.0402472113930275	0.107515192612571	0.708151554665888	19.6787368725583	-0.225938908131429	0.147833577529292	-1.52833281793956	0.126429925706313	0.296143982028641	-0.12087596220753	-0.612029428854142
LINC01762	0.127065061950471	0.0922965617063376	0.16860372705634	19.3885646233285	0.283316043797534	0.151505713550742	1.87000237256826	0.0614834883891208	0.181392321340547	0.598330824698399	0.662741225982864
ENSG00000224950	0.0835046702406571	0.096280288854848	0.38577324338634	16.2953757919461	0.352650630089246	0.154123844589598	2.28809909996916	0.0221317506555081	0.0892673573190358	0.411082580849251	0.836300060580644
CD58	-0.125501473297139	0.0404500525903063	0.00191810459124771	197.095470984559	-0.181725550994675	0.0699378404124948	-2.59838665195913	0.00936629619363541	0.04788954362474	-0.487349040056458	-0.501354235581549
PTGFRN	-0.272808045298142	0.146573195560856	0.0627101467702743	8.75074422825648	-0.0284331010037525	0.226833236209101	-0.125348037522782	0.900248023602757	0.950929802326336	-1.12055952857491	-0.117631473306367
CD101	0.00256775289835542	0.256543100359393	0.992014066317948	1.74983133493235	0.482847198112012	0.409896892764727	1.17797233068843	0.238807637200416	0.446077503900713	0.0631679951432787	1.16220904516144
TTF2	-0.0240681373144679	0.0626009566869589	0.700630748492068	58.5905184251046	-0.0771732390804641	0.080534599332887	-0.958261911274571	0.337930705080282	0.550547539241198	-0.051328763722787	-0.239638137154307
ENSG00000271427	-0.263995917586832	0.19759134330685	0.181526309300102	1.97789547767865	-0.285185199834085	0.356185410539573	-0.800665022753366	0.423325596723011	0.627987043948718	-1.08267980863323	-0.760335171948798
MAN1A2	-0.0564450706768013	0.0505377215768175	0.264041404633064	162.275964085486	-0.0603845135823425	0.0639120265605466	-0.944806741891334	0.344757549297118	0.556744269421518	-0.190503910578779	-0.197612478854759
GDAP2	-0.00751003212388739	0.0313001125970604	0.810379666143545	132.538005593146	0.00959941616892305	0.0461644229145535	0.207939698210693	0.835276051892815	0.91823561193807	0.0198477339327007	-0.0224282030432743
WDR3	-0.16001754387075	0.0918612851501387	0.0815176162581732	17.2240819384963	-0.298282053796094	0.117756685672893	-2.53303710181406	0.0113078983301978	0.0547168369859244	-0.635719459738102	-0.793119310891808
WARS2	-0.205374950109243	0.0975809530428183	0.0353207170194124	25.2838042953026	-0.308552627104042	0.125927094807135	-2.45024811837841	0.0142757804376725	0.0646940019218	-0.83069233143055	-0.818828683793795
WARS2-AS1	0.122097831831136	0.0785125425961899	0.119913226615126	76.4091024920289	0.230404312007182	0.134674219489493	1.71082715667907	0.0871130248086959	0.231849573898302	0.576978741300342	0.530292198776635
ZNF697	-0.0267814877682225	0.143817943041473	0.852273819509216	7.48956060267652	0.129694319128876	0.221828532848957	0.584660221402559	0.558776206144942	0.739571530717302	-0.0629923435821569	0.278194220968425
NOTCH2	0.150934528064154	0.0406286853499258	0.000203224226474118	181.094120502266	0.307054056250056	0.0639574738302881	4.80090969610256	1.57946486054945e-06	4.58262881630817e-05	0.700935861888575	0.722162389319636
SEC22B	0.0220766829595624	0.0646840751287444	0.732877653437088	39.3870236630668	0.223624952442976	0.0882794164388327	2.53314941878803	0.0113042755095161	0.0547168369859244	0.147028877700813	0.51332205720353
ENSG00000290569	0.038581634751191	0.145894011004732	0.791433380453086	10.9054100030443	0.489571766234783	0.262877115607552	1.86235977636662	0.0625523948753654	0.183698488444126	0.217976890711932	1.17904203240465
NBPF8	0.0430854736416388	0.0609350429354262	0.479521623441347	31.1169748167902	0.180602561724019	0.0973398123605083	1.85538226697149	0.0635416578567045	0.185869342240367	0.237337045423899	0.405628099625464
NBPF26	0.121615332095208	0.128542801791358	0.344093666552983	18.228413483743	-0.140311119312216	0.234421971887029	-0.598540820140504	0.549479130239809	0.73108158518701	0.574904672985894	-0.397685332617373
ENSG00000287979	-0.283687193258235	0.176835712706045	0.108660825058262	5.55533566657908	-0.63868293330901	0.284946601513063	-2.24141270651277	0.0249993542042374	0.0970547638807948	-1.16732452012211	-1.64521323838356
LINC00623	-0.167959362718956	0.0712735238347606	0.0184457653383072	39.6261575211345	-0.21510546849221	0.105137574936178	-2.04594283844559	0.0407619949415202	0.135842534116394	-0.669858079110519	-0.584911084907334
FCGR1BP	-0.25352925156993	0.0982817481912753	0.00989099955554413	70.4988139642891	-0.500212782058163	0.121491073437386	-4.11728012524281	3.83369989431204e-05	0.000645976236487172	-1.0376879076495	-1.29859376081774
ENSG00000234998	0.0112724871064602	0.231056182142579	0.961089217727924	1.94580187178237	-0.259268703908953	0.369109701804095	-0.702416389061914	0.482419527476825	0.678037874730415	0.100586074496179	-0.695460813130252
H2BP1	-0.0944834951652706	0.278291912057175	0.734223919236479	1.77768224873296	0.0953545180278882	0.474383512853768	0.201007234535324	0.840692917181564	0.921230096226222	-0.354015483929707	0.19223458410939
FAM72B	-0.207403585140225	0.142959948159779	0.146840835233539	5.49442623915005	-0.712041412451956	0.196652161965815	-3.62081659989953	0.000293674641145975	0.00322625389937065	-0.83941260074063	-1.82884471047957
SRGAP2-AS1	-0.0550662789907742	0.0736857602753929	0.454875036775967	70.1223272171354	-0.24485418632119	0.0877472443830953	-2.79044872625495	0.00526350363469919	0.0308470671180976	-0.18457705106929	-0.659378289131399
LINC02798	-0.00634626836607068	0.0454527362909787	0.888957502768194	916.449341167733	0.048004005142752	0.0778603709570555	0.616539640804292	0.537538417463932	0.723637789044975	0.0248502766407217	0.0737064400259267
EMBP1	-0.0158260059715679	0.177998536481607	0.929152739246348	4.77697748308825	-0.174787390673356	0.278193677748965	-0.628293899730817	0.529811427117931	0.717900340171773	-0.0158992242041064	-0.483986582812204
ENSG00000232721	-0.264471576032299	0.188013691274367	0.159527858121604	3.71669198647384	-0.145921812206998	0.317729017269974	-0.459264984548164	0.646043889471322	0.801899047685693	-1.08472446904811	-0.41173005938631
ENSG00000290735	-0.238189680280957	0.128222040458397	0.0632209421383666	42.8937105427287	-0.698898403920675	0.176614042908764	-3.95720743611375	7.58310759965948e-05	0.00112220843618837	-0.971749387068844	-1.79594503708713
H3-7	-0.0793384477208419	0.107380846198581	0.459997467205337	32.1079644403399	-0.272096249449487	0.178018919920044	-1.5284681514285	0.126396345169141	0.296112476100982	-0.288913141511091	-0.727570817297554
ENSG00000289318	-0.152306983619625	0.136520246060372	0.264577717398474	9.39654326986127	-0.443940118481366	0.236859849831563	-1.87427341019199	0.0608927504562821	0.180004971834502	-0.602574926150474	-1.15773162501426
NBPF15	-0.145285231115283	0.0555381009582866	0.00889780101503924	41.334874287162	-0.145638176965009	0.0895200424165627	-1.62687788157329	0.103763036457076	0.25972344883163	-0.572391294333287	-0.411020061610547
ENSG00000224363	-0.155969277945078	0.0763116502115357	0.040968741302633	42.7193676127541	-0.245529302436373	0.120727411218558	-2.03374941910981	0.0419768666994873	0.138759485202125	-0.618317626203954	-0.661068244641862
SRGAP2B	-0.0282728164055773	0.0319279610787516	0.375876772681293	969.733249994421	-0.136824627979368	0.0739484130905973	-1.85027132105915	0.0642744539683684	0.187334499281692	-0.069402953252678	-0.388957922461371
FAM72D	-0.401807267018268	0.148918632615549	0.00697225571750097	4.45819248411228	-0.628687184923901	0.232544671677563	-2.70351146035121	0.00686110819604028	0.0378854735599672	-1.67507423280238	-1.62019180920314
LINC01145	0.0192348804078079	0.0640465481125899	0.763928064703619	43.8172873197522	0.0836471000354606	0.107006713821428	0.781699549946467	0.434391166235611	0.636570437868683	0.134813134997513	0.162928491269002
ENSG00000276216	-0.186109766364711	0.175490458770492	0.288911658613597	7.07795115190803	-0.239709000876093	0.281243781445225	-0.852317514877316	0.394037887414408	0.602463083241445	-0.747879214238539	-0.646498823955342
NBPF20	0.071957483711482	0.0892199681628397	0.419944405158346	15.5983100254529	0.250964884718814	0.143917431283084	1.74381159030812	0.0811919487741281	0.220397410309545	0.361445965701471	0.581759572123034
NBPF25P	0.0477926796025451	0.243525045533869	0.84441163603123	3.63995457883875	0.0991532577739469	0.380854537454413	0.260344168239863	0.794598305546796	0.893953225982625	0.257571391696257	0.201743616736949
GPR89A	0.231255198045001	0.0935081549348708	0.0133945934864981	25.2401184958527	0.141872324647422	0.119617780316614	1.1860471267056	0.235603689087216	0.441775687249578	1.04620145313697	0.308678291885522
CD160	0.270472130624688	0.218864406571043	0.216533769514718	1.91524354019809	0.382301047590196	0.357440927497326	1.06955028979735	0.284821780913152	0.496643016701492	1.21477894903314	0.910521198717263
RNF115	-0.13609639306528	0.0427155300240175	0.00144199575909946	125.640555574118	-0.20960165520657	0.052315276544366	-4.00650955230673	6.16226342497854e-05	0.000944238489389941	-0.532892251272808	-0.571133899943968
POLR3C	0.0558882267941499	0.0533090110090913	0.294462477300207	55.6904780055828	0.132589805332549	0.0795382808971278	1.66699360153429	0.0955156771744197	0.245913909553483	0.292370826116504	0.285442222838504
NUDT17	0.0748953150408508	0.121879439460779	0.538882807760677	6.62475012078318	0.143927271977508	0.203152920224646	0.708467649976944	0.478654894681098	0.674555805782616	0.374074496703073	0.313822250807683
PIAS3	-0.0128133667986086	0.0978386322612922	0.89580355819347	8.74302516785539	0.170218503948918	0.179674459049406	0.947371734688861	0.343449388909753	0.555351709219562	-0.00294912498907337	0.379634651589877
ITGA10	0.347075859441015	0.159085713162961	0.0291323498720778	8.43621659430169	0.676838869664585	0.240012431519882	2.8200158857543	0.00480212721155473	0.0288323637885592	1.54406693589765	1.64781039128737
PEX11B	-0.416480094078919	0.133945183918209	0.00187510662277395	8.44840505343858	-0.945890009716327	0.196895981079147	-4.80400871837045	1.55520052789544e-06	4.56626741823192e-05	-1.73814669362211	-2.41421619943272
RBM8A	0.0344749218277944	0.102143029439459	0.735727841329849	18.2026442884109	0.434933838427402	0.14929929079497	2.91316747796672	0.00357782657625079	0.0230226723257432	0.200323817525142	1.04227197892529
LIX1L-AS1	-0.0655650446168478	0.0962339277748064	0.495675966555468	8.2440037595096	0.00162892722815092	0.16068413583586	0.0101374489751426	0.991911624514566	0.99743242115044	-0.229706935097013	-0.0423799882304638
LIX1L	0.0481216775549803	0.0807169238001092	0.55105612767333	22.9667429278077	0.143347501580463	0.130353476095994	1.09968299943838	0.271470264499196	0.481529915685901	0.258985618850913	0.312370965383953
POLR3GL	-0.234373009792495	0.0829313875814625	0.00471174602537346	14.331740520888	-0.248254293875868	0.124837251339794	-1.98862351751198	0.0467427736041963	0.150230796873705	-0.955343087256937	-0.667889462793188
TXNIP	0.0160479008174841	0.0595649722512988	0.787607711558597	278.412997035448	0.17342036775365	0.120771142096856	1.43594210291206	0.151018816679533	0.333522873536982	0.12111361788925	0.387649580072353
NBPF10	0.349165351085786	0.0887222789389578	8.3028253424332e-05	16.1058737477964	0.547736854869256	0.142994921220471	3.8304636989502	0.000127902002264715	0.00169651799216769	1.55304880281077	1.32464130021023
NOTCH2NLA	0.153935540133322	0.0627712347017213	0.0141935948338555	43.3353466335338	0.407144587440833	0.102399991225252	3.97602170243574	7.00777329578731e-05	0.00105188107327583	0.713835980956953	0.972709726180581
NBPF12	0.0403134640442022	0.0659954067568748	0.541297184875053	41.7063096157157	0.102821549690716	0.102812554997082	1.00008748633506	0.317268171451166	0.529750393546321	0.225421313983494	0.210926111420919
PRKAB2	4.90042503116193e-05	0.11976962929381	0.999673542166934	12.1937267559971	0.0868764686498986	0.215319887587491	0.403476286483747	0.686597876238054	0.828672034744156	0.0523409285690044	0.171012269988765
ENSG00000237188	-0.137241731971121	0.0916997785490237	0.134486458145874	59.0376223893818	-0.565574372306553	0.107727572011064	-5.25004287898055	1.52063809389129e-07	6.75098756251362e-06	-0.537815593104982	-1.46220736317256
FMO5	-0.089045721030391	0.113463955809219	0.432574930702133	32.8889889910596	-0.581794968839101	0.14319952397606	-4.06282753381473	4.84818504617116e-05	0.000777718669892886	-0.330640724951698	-1.50281087696329
CHD1L	0.0287688621009811	0.144588515367228	0.842285750969843	5.4069924017818	0.00502716280835825	0.241714478983482	0.0207979382513606	0.98340684242143	0.992788048316466	0.175795808909842	-0.0338735005086211
LINC00624	-0.000159430791282106	0.0841866246601832	0.99848898454644	42.4527077230503	-0.0765239019179246	0.115267576171338	-0.663880550452253	0.506766765478825	0.699051810869222	0.0514449518809376	-0.238012711703332
ACP6	0.221193712976294	0.0771576309502404	0.0041467524154824	36.4623189015204	0.503404888484966	0.116209052222502	4.33189049267103	1.47834469844387e-05	0.00029387095289337	1.00295125873605	1.21366920341695
GPR89B	0.345597237391159	0.116015060513536	0.00289285386892537	27.2266417832797	0.495547889197019	0.14320645423752	3.46037398827787	0.000539425636720012	0.00521350270443586	1.53771094663115	1.19400150634418
NBPF11	0.0269872478868402	0.0652440652758233	0.679141224045115	41.8556166329829	-0.0250024272917122	0.0957610846078814	-0.261091730467456	0.794021768701041	0.893691618402432	0.16813738069742	-0.109043786219841
LINC01138	0.00326807716470066	0.0999802150401103	0.973924000413484	32.204858037712	0.0720118880651598	0.175299666605322	0.410793069146509	0.681224275738504	0.825569692306299	0.066178401704167	0.133803145062026
ENSG00000291232	-0.305954906905017	0.119295910043311	0.0103273312836293	6.37532667591904	-0.332200509261346	0.197363920646713	-1.68318762706378	0.0923387752735508	0.2407058983296	-1.2630442809239	-0.878024232327959
NBPF14	0.267800605372891	0.0786866942205525	0.000665580017377778	25.8424461446013	0.457204534673595	0.129024490015828	3.54354847376267	0.000394780729541151	0.00406383802067903	1.20329515854912	1.09802014579122
NOTCH2NLB	0.389341734696889	0.16197545608316	0.0162297215618753	4.34384607896929	0.853137873793211	0.27795474730822	3.06934089831241	0.0021453163997672	0.0152871754174555	1.72575058486784	2.0891233251899
PDE4DIP	0.273202555836388	0.18991125653965	0.150269525801822	20.1386730892458	0.909428809917279	0.30282265811628	3.00317293155809	0.00267180563587398	0.018316580103927	1.2265159262683	2.23003120096501
NBPF9	0.00901679228562251	0.0685335368349685	0.89532632194558	33.5072746387347	0.108297459344271	0.117390062411465	0.922543672944624	0.356245061002511	0.568369289300102	0.0908897683501	0.224633447811955
ENSG00000274265	-0.0186810995895991	0.0462534469937296	0.686296871409724	87.5662560300722	0.0462854892669589	0.0762403434503802	0.607099695151335	0.543784752479122	0.728048940472183	-0.0281720997457834	0.0694046387375259
ENSG00000289614	-0.0863531399498046	0.130424218128931	0.507910746626795	7.74731237627023	-0.0724887350794184	0.189219619724709	-0.383093123138501	0.70165071834976	0.83829656848652	-0.319066424102432	-0.227911853079149
ENSG00000291233	0.0040182659505535	0.120018991067993	0.973291614389067	12.0102151147817	0.279022305997793	0.209167871557288	1.33396349984549	0.182215818967674	0.37526503365525	0.0694031553666696	0.651993110670601
NOTCH2NLC	-0.0285929816438034	0.0593507021163996	0.629974204456384	43.2018227888901	-0.0537676194497445	0.101313838433205	-0.530703606548211	0.595624186420817	0.766443824430339	-0.0707792121944882	-0.181049021917426
NBPF19	0.121749934492007	0.102126777764645	0.233204367905303	20.5867425954411	0.0172707602457034	0.164583038277676	0.104936452908137	0.916426233399599	0.959193965742683	0.575483273439867	-0.00322523942908549
LINC00869	-0.0386127427956406	0.0642801199398339	0.548043189815964	45.3626267122518	-0.046005970052402	0.110419197182022	-0.416648293290547	0.676935680019352	0.822408643300683	-0.113850052603087	-0.161620005375932
ENSG00000290790	-0.0449707397896445	0.104829328217459	0.667930458521833	70.7362995780391	0.469573364818085	0.226246530546197	2.07549421281492	0.0379407546655419	0.12958172768287	-0.141180471931185	1.12898189028312
FCGR1A	-0.00819053942022487	0.0887315926041318	0.926454195851033	74.9614708818269	-0.0391512267266407	0.132351609597072	-0.29581224471566	0.767373471349528	0.878995776635381	0.0169225123916598	-0.144461162629245
H2BC18	-0.147209076162574	0.0996195016262867	0.139484496218312	57.7078868650356	-0.424491959806424	0.180191805188008	-2.35577838494664	0.0184839413536437	0.0786061802000865	-0.580661114516331	-1.10904885447757
ENSG00000233030	-0.288285674164416	0.135089626585422	0.0328401080331011	6.32130842132884	-0.462954379271443	0.217657103589089	-2.1269895245204	0.0334209535888883	0.119123389215543	-1.18709150201227	-1.20532825924785
ENSG00000290791	0.15230743366163	0.0838110842770479	0.069175663339481	26.687255365167	0.335613568695591	0.143061916247585	2.34593228930873	0.0189795550559143	0.0799969211669054	0.70683741951943	0.793652766083018
ENSG00000290792	0.377659567876107	0.0967366604468094	9.46172138209871e-05	18.7089731972825	0.791704274794403	0.171384447887683	4.61946392774942	3.84732756989821e-06	9.43236475886712e-05	1.67553374485142	1.93534229875497
H2BC21	-0.237388126102329	0.111606073503986	0.0334185884953007	31.9290885555477	-0.658617309734071	0.204208236799488	-3.22522401670197	0.00125874132428303	0.00997492698435875	-0.968303834666612	-1.69511311268599
H2AC20	-0.431401848620087	0.139985765815328	0.00205784060588788	13.7804251524497	-0.778112472391551	0.210074217327067	-3.7039884393814	0.000212235934431651	0.00251165775984681	-1.80228919150402	-1.9942342624632
BOLA1	0.0925721848819099	0.315168171881287	0.768969471165832	1.70087300940471	-0.282542052066012	0.486368249795074	-0.580922073315966	0.561292974870393	0.741634748975432	0.450060104374792	-0.753718825463852
SF3B4	0.0107924086632897	0.167153968992589	0.948519815870138	5.47463237072505	0.195582099686229	0.274846332162361	0.711605274654685	0.476709239845815	0.67281659192272	0.0985224143254359	0.443124986685496
ENSG00000285184	-0.0423204850372646	0.269562370940786	0.875247208089812	2.15623491036943	0.101071078854507	0.4617099680336	0.218905992619053	0.826723278247394	0.91320112810837	-0.12978811459331	0.206544320245997
PLEKHO1	-0.117489891755399	0.0445112021325718	0.0083014260616605	156.747209315909	-0.238578383142263	0.0655916478031426	-3.63732870164046	0.000275480282580252	0.00307692859282879	-0.452910539499833	-0.643668653520148
LINC02988	-0.349338396351209	0.166365352433052	0.0357440953016002	4.18932855562366	-0.423953928507981	0.241044854480814	-1.75881758364489	0.0786084971919541	0.21545202043854	-1.44953209455431	-1.10770205066537
ANP32E	0.344653959081324	0.0973947848274458	0.000402055102981359	25.5537171536339	0.438622195393665	0.144356712827253	3.03846067704901	0.00237790136393272	0.0166487049326274	1.53365618036196	1.05150470058533
APH1A	-0.144222873188589	0.100299950006623	0.150457973450984	12.1466630003045	-0.329906637214025	0.173525145691145	-1.90120363190025	0.0572753455700347	0.172926764009598	-0.567824653669495	-0.872282195336862
C1orf54	-0.096991814155185	0.0761676176714067	0.202876277955464	44.1098985662252	-0.0837171342775666	0.118228363595502	-0.708096870595201	0.478885102852295	0.674815582235584	-0.364797717684715	-0.256018862631786
MRPS21	-0.208158431669984	0.0915707020491259	0.0230141883422613	27.5987026148652	-0.293084146584004	0.11689975529683	-2.50714080487003	0.0121712216342534	0.0578302988078219	-0.842657376132338	-0.780107872209791
PRPF3	-0.0394257122073355	0.0637906917834399	0.536543670048145	36.1046081844316	-0.0711928748051308	0.103993081463322	-0.684592415219858	0.493601154588042	0.688023979367652	-0.117344674406698	-0.22466804632936
RPRD2	-0.0244313612679986	0.0385709155857936	0.526463268393242	165.620241861853	-0.0396838568096598	0.0547107312811088	-0.725339542726279	0.46824375261069	0.66725452316382	-0.0528901144075019	-0.145794446080185
TARS2	-0.0425258463509079	0.12844588898716	0.740584167449596	10.7788060831531	-0.414816106222061	0.189405137376138	-2.19009955045877	0.0285170178369328	0.10669515991128	-0.130670878586582	-1.08482818826092
FALEC	-0.0576916971080571	0.267015376623052	0.828939942810738	2.15158398397291	-0.13339154003624	0.410269198854661	-0.325131743763915	0.745081364922296	0.864500697729965	-0.195862645907506	-0.380364192054241
ADAMTSL4-AS2	-0.312345152117295	0.101206059548622	0.00202712122798136	17.4026592458219	-0.516274507899246	0.155329374531285	-3.32374033860068	0.000888188530263976	0.00760934960989114	-1.29051332210552	-1.33879958835205
ADAMTSL4	-0.183543869536353	0.0904177052860146	0.0423611174652556	17.7247916986326	-0.351619151655553	0.138663945927779	-2.53576478949105	0.011220206759774	0.0544716968436555	-0.736849476989874	-0.926633117498628
MCL1	0.0385562571713294	0.0733269059556452	0.599017982290487	151.706960123686	0.119907700638617	0.0839178017209463	1.42887084956478	0.153041357237518	0.336295139208968	0.217867802912771	0.253696287243457
ENSA	0.0563895989637545	0.048068969151708	0.24075661364735	109.302408356594	0.254252132460916	0.0762723508505239	3.33347706771476	0.000857677415552628	0.00739457120017717	0.294526019276811	0.589988234291045
ENSG00000288880	0.257162221466373	0.211280552380378	0.223543374060463	4.48105828019049	0.12623565287701	0.311068025972207	0.405813655975973	0.68487952400254	0.827818465648348	1.15756511284249	0.269536462755072
GOLPH3L	-0.0211439425184653	0.0526628155279435	0.688054524982704	56.203510047669	0.102277855403104	0.0738751383886192	1.38446922244765	0.166214825839682	0.353535829314953	-0.0387588505807766	0.209565131973542
HORMAD1	0.0273310782730185	0.126311032691931	0.828692190153332	10.1310238278193	0.116051591362951	0.195685412526252	0.593051826729201	0.553146468382965	0.734234303367029	0.16961536639651	0.244043646797165
CTSS	0.0386696858463485	0.0408476910725323	0.343801943859732	230.459511869423	0.181630436805355	0.062596086129742	2.90162609254663	0.00371231344509517	0.0236603686210355	0.218355386227929	0.408201083914693
CTSK	0.0806145722877512	0.109765936264398	0.462691283681802	10.5142868489392	0.148381925882629	0.183128992307989	0.810259063912056	0.41779129754453	0.62287958126909	0.398659236040079	0.32497317247117
ARNT	-0.00612959997520446	0.0321501886807402	0.848795756495954	128.604977876998	0.0415298211503982	0.0518612978496649	0.800786383533718	0.423255323165771	0.627987043948718	0.0257816451177912	0.0575002161370732
SETDB1	-0.21821184921213	0.048123177335198	5.77554423870217e-06	76.9431533606243	-0.347578976755195	0.061434893401694	-5.65768014738039	1.53432734342338e-08	1.00758728668562e-06	-0.885872891548027	-0.916519722658033
CERS2	0.235857251179859	0.150034436786483	0.115945733895992	10.6542405173712	0.48981757987355	0.260441106820393	1.88072300050291	0.0600096092023768	0.178287443380464	1.06598379057193	1.17965735487147
ANXA9	0.0931122401799707	0.21542825818765	0.665582069729504	1.90791486184596	0.057297221580661	0.367674745382312	0.155836707035951	0.876161736045576	0.937906749472813	0.452381580426178	0.0969692861881922
MINDY1	-0.104154224613311	0.215754721246237	0.629277756110978	3.40197057949732	0.196874046037453	0.386698806079058	0.509114698422946	0.610671829657787	0.776743198849321	-0.395585980309742	0.446358996074948
PRUNE1	0.236600216902995	0.126518030682225	0.0614711970111429	10.2404245310707	0.21023247674971	0.197099071472673	1.06663352180661	0.286137357039307	0.49788035510388	1.06917749525265	0.479797915818695
BNIPL	0.762870200208289	0.277662860433805	0.00600571209112336	5.28858478579813	0.608009480226464	0.31886055279852	1.90681937571202	0.0565439813967312	0.171109229859271	3.33139613692378	1.47551616908351
C1orf56	0.109612949336629	0.0852905541855787	0.198732524850385	28.2081822969855	0.365978028784949	0.140908765151019	2.59726943453597	0.00939681826595592	0.0479123732035396	0.523311356091023	0.869661300757577
CDC42SE1	0.0253970067158713	0.0442653154524885	0.566140321556167	166.724952403499	0.188850736867618	0.064944998370387	2.90785651868964	0.00363915265215766	0.023284878431161	0.161301586645241	0.426274990910837
GABPB2	0.0640714609887987	0.135853727613728	0.637197386555871	14.2792013659222	-0.101281020123032	0.224635226582069	-0.45086882259773	0.652084095159657	0.806741550866153	0.327547190970199	-0.299984907882592
TNFAIP8L2	-0.14408601046138	0.107879884903309	0.181675090231682	8.41219089238198	-0.176297508924756	0.17582297669751	-1.00269892044919	0.316006150944033	0.528353089382443	-0.567236336982882	-0.487766721669818
SCNM1	-0.0446586525921775	0.0654790348923851	0.495220112430345	26.6486465156874	-0.0551758216967704	0.0987054141337132	-0.558994885751915	0.576165210525712	0.753299626675457	-0.139838937170827	-0.184574043900589
LYSMD1	-0.274848913365469	0.210969391508761	0.192646304156931	3.12640236320974	-0.429470441936926	0.32068017588739	-1.33924849189224	0.180489790850233	0.372877347289289	-1.12933238268697	-1.12151102671871
TMOD4	0.164250184928085	0.204875372032825	0.422721999575379	2.13410875396399	0.235470855772809	0.333791541683295	0.705442847908429	0.480534686906071	0.67629786111637	0.75817440510643	0.542974807535575
VPS72	-0.268817796140175	0.113761239748941	0.0181276753574057	9.18095331854125	-0.333636287171798	0.183991774648367	-1.81332175206974	0.0697822102621651	0.198118785594336	-1.10340708531114	-0.881618281909952
PIP5K1A	-0.0900662796439212	0.0264222400658454	0.000652660661194122	165.067077857939	-0.0991604266586436	0.0458222813209456	-2.1640220390624	0.0304626580093946	0.111942467978565	-0.335027687525443	-0.294676623085357
PSMD4	0.128609901679798	0.0786616114852278	0.10205393288466	29.2345382321089	0.260526832365914	0.126734226997578	2.05569433402465	0.0398119884122596	0.133728381899118	0.604971456588762	0.605695108179071
ZNF687	-0.124435897984324	0.0987138088525469	0.207462965881924	7.73460320728719	-0.253293918127573	0.170778434139482	-1.48317274018743	0.138028521803588	0.314303336800429	-0.482768569170364	-0.680504686431455
PI4KB	0.0388607261948135	0.0459433310327091	0.397641776089063	65.7263102378136	0.109168275365752	0.0807667642531616	1.35164849520982	0.176487788778122	0.367412308650747	0.219176590270187	0.226813280734032
RFX5	-0.175925705200093	0.0835458270262307	0.0352270312345823	18.258896139221	-0.229633065631158	0.125507808532687	-1.82963170432023	0.0673050295838535	0.193492540275241	-0.704102115514755	-0.621276670451229
SELENBP1	-0.0185545633458133	0.314729806573198	0.952988791747885	3.25408000901245	0.247298387658466	0.51230459302358	0.482717490778153	0.629296342375609	0.790719159165048	-0.027628172372724	0.572581570336553
PSMB4	0.202891403992051	0.181539177012526	0.263730290592882	8.06827547092903	0.721981778924384	0.267003893799504	2.70401217244618	0.00685077795095412	0.0378426374985111	0.924277144910025	1.76081244611351
POGZ	0.0151001614213891	0.0340331110887229	0.657266506186281	181.381827914143	0.119287294712057	0.056361091245703	2.11648305729268	0.0343037446795299	0.121154401977403	0.117039675241359	0.252143282670266
SNX27	0.0449993544858995	0.0335543857111058	0.179892168705124	201.62510832226	0.115357384550465	0.0568535634689725	2.0290264587095	0.0424555954525589	0.139964547088109	0.245564033588094	0.242305903316041
ENSG00000250734	0.168194859639186	0.118045029528944	0.154204486065057	6.59462547812084	0.171937714141317	0.196885861495917	0.873286242267236	0.382507077451219	0.591534809641236	0.775130942529931	0.383938190896595
MRPL9	-0.180892015859146	0.126992582974261	0.154322101362568	5.58712258866961	-0.416631954836754	0.192780225415821	-2.16117578417648	0.0306817632568121	0.112294726269891	-0.725450246530474	-1.08937363356071
TDRKH	-0.418319185620524	0.169248956156808	0.0134502222534464	5.57879522920503	-0.609561037035568	0.266070856635635	-2.29097258054954	0.0219649995616598	0.0886920514828482	-1.74605219327275	-1.57231509838124
THEM4	-0.195616882161591	0.164536351336727	0.234479943289866	8.55157605627159	-0.813739850687634	0.22714097095756	-3.58253223650998	0.000340279609028148	0.00358818139699215	-0.78874640269027	-2.08341697180867
ENSG00000285651	-0.0921650263945875	0.178289178630114	0.60519718855502	5.82843698530341	-0.814078580275522	0.237669566632637	-3.4252537748505	0.000614225400565341	0.00572732154237379	-0.344049338339888	-2.08426488214696
S100A10	0.00789759237648165	0.273209311041005	0.97693896470697	2.04120522549451	0.527644752037309	0.480333140117666	1.09849749677495	0.271987310126697	0.481924034204254	0.086078787335539	1.27434660403277
S100A11	0.122546396693455	0.0701403717152464	0.0806097244026022	62.0746973686988	0.356182155117868	0.104747520668332	3.4003874539968	0.00067290430355506	0.00611768992910688	0.578906937522294	0.845140199407487
TCHH	-0.168030611795117	0.279296270464282	0.547426184148485	3.2341761312092	0.451069791676331	0.437650376179626	1.03066241051555	0.30269915792379	0.515048766000773	-0.670164349643526	1.08266361304027
FLG-AS1	-0.0594931260561408	0.110406222023356	0.589985776561508	47.9623048156609	0.141611643913434	0.20314724310168	0.697088681841247	0.485747296841217	0.680948674795803	-0.20360624952785	0.308025753999123
HRNR	0.089668691608576	0.191632916718283	0.639842482585853	3.75453542482243	0.339974311348642	0.320583153875529	1.06048713801301	0.288923038335272	0.500831710336065	0.437579178581439	0.804568608425543
FLG	-0.367964568610663	0.180355093310638	0.0413281425369763	2.53557325560199	-0.147302759188712	0.334448454150893	-0.440434863311561	0.659622179112838	0.812078900503116	-1.52959836366522	-0.415186855793504
S100A9	-0.0693867098896417	0.233328755058774	0.766178358680212	7.61040123036549	0.621117460653604	0.349699391761224	1.77614681434077	0.0757087218294624	0.209731694559584	-0.246134705436569	1.50832815987398
S100A8	-0.449864484819415	0.23626139630676	0.0568976246161692	13.4469775970405	-0.0230695924534016	0.408829711729475	-0.0564283656288341	0.955000560445633	0.979930993461553	-1.88165248621863	-0.104205500164512
S100A6	0.16816217770496	0.260485224120159	0.518556051851045	4.65664703440364	0.186823234149131	0.425116372995749	0.43946374690913	0.660325545026983	0.8124959236593	0.774990456309556	0.421199731537632
S100A4	0.0187397740674953	0.175855941758678	0.915135504627768	11.1807459800869	0.932197128331729	0.305560697261484	3.05077562882376	0.00228251072499485	0.0160880367823068	0.132684876065414	2.2870250192181
S100A13	-0.0676513845561331	0.214119041987011	0.752038782123927	6.37201236786129	-0.115287675628031	0.404254187943733	-0.285186100889765	0.775501568295138	0.884038133107678	-0.23867525412192	-0.335046468585247
ENSG00000272030	-0.310200449121202	0.180988995146228	0.0865436319322078	2.19326485746448	-0.442963868623113	0.320488384654693	-1.38215264525228	0.166924836731294	0.35427273817881	-1.28129412425552	-1.15528786935439
CHTOP	-0.0941410371329495	0.0781700523925729	0.228469479861486	30.4819705561179	0.158245495097474	0.122955757718083	1.28701167016761	0.198090220542095	0.394250729830094	-0.352543397416542	0.349663729802839
SNAPIN	0.364688739654269	0.221823127640152	0.100165477480305	3.58939699158153	0.440279717371575	0.347998427575855	1.2651773182958	0.20580777129832	0.404151764163123	1.61977747842508	1.05565382151029
ILF2	-0.00135668610925644	0.116420596365279	0.990702208761539	10.7770751079034	-0.129001634976333	0.196582227254022	-0.656222267792494	0.511681123356889	0.702883718740583	0.0462984427029854	-0.369375350165335
INTS3	0.10170746404644	0.0536375169771683	0.0579335924629125	70.4097333297505	0.255731513939615	0.0776623643233096	3.2928628450584	0.000991728403373914	0.0082935331515806	0.489328919770788	0.593691432638381
SLC27A3	-0.15732544705577	0.163766396390351	0.336718172065294	3.7241901174478	-0.33560130439967	0.25653771284541	-1.30819480955575	0.190807242133526	0.385757907062146	-0.624147240547905	-0.886537127154072
GATAD2B	-0.0442302826634297	0.0328073945618528	0.177600402893706	247.941751055446	-0.029148747141214	0.0511551723525935	-0.569810359357262	0.568806328549366	0.747466597548792	-0.137997550678939	-0.119422883859819
ENSG00000284738	-0.200915994246485	0.15415896799783	0.192471007952553	5.11360398184187	-0.540015222407411	0.229302248887956	-2.3550367474646	0.0185208740376786	0.0787177281404945	-0.811525110431612	-1.39822751549393
DENND4B	-0.00276503139105175	0.037720641587385	0.94156510571317	100.007895768114	0.0193742397648681	0.0595899455031683	0.32512598562182	0.745085722730075	0.864500697729965	0.04024454441607	0.0020402056174966
CRTC2	-0.058712530911742	0.0712472937082024	0.409901590576871	23.8064960986491	-0.195058916579284	0.118531813362419	-1.64562501024833	0.0998409866955582	0.253742383257025	-0.200250791410771	-0.534730412117668
SLC39A1	-0.000716307849044681	0.0730545566363687	0.992176780722032	20.1369417489975	-0.013062147655675	0.122220410925291	-0.106873701019214	0.914889177217957	0.958611746783696	0.0490511659893743	-0.0791547924399802
CREB3L4	0.051269933251349	0.209657926352875	0.806811947184846	2.17038925884981	0.0376510338634034	0.36272493619007	0.103800511370616	0.917327660647885	0.959444372551612	0.272518677833951	0.0477908079298743
JTB	0.172626202062196	0.110447602703917	0.118059837718929	18.4410551195224	0.225126520501704	0.17264077512948	1.30401708595701	0.19222775686363	0.387747123141221	0.794179464685804	0.517080793157411
RAB13	0.0162989776387563	0.115129434149695	0.88741895360866	7.56773693787446	0.107452112369895	0.188336710523402	0.570531958805468	0.568316952475328	0.747090471037719	0.122192894085103	0.222517369191592
RPS27	0.0438618196014377	0.0747578448366876	0.557392699845627	97.3463839877365	-0.0308590421604544	0.144622675030792	-0.213376236844493	0.831033513962388	0.916009569553127	0.240674238040534	-0.123704106641028
NUP210L	0.740170565789347	0.302649930880104	0.0144598228195042	10.2755092825742	1.26564603548885	0.384468686106612	3.29193528946565	0.000995005034903486	0.00831620685422175	3.23381972601178	3.12171671955655
TPM3	-0.154005248160725	0.0322108762834348	1.74289403850084e-06	145.884348532186	-0.281576368141035	0.0502273130018539	-5.60604084336826	2.07007132661162e-08	1.258295422085e-06	-0.609875068330796	-0.751301518524084
C1orf43	-0.0556270456459584	0.0627689908065163	0.375499755583987	48.0698069706499	-0.102108780271009	0.101711853975948	-1.00390245855861	0.3154256314203	0.527622360494953	-0.186987556743616	-0.302056963032743
UBAP2L	-0.0454420195049653	0.0328730791505661	0.166865021017294	83.8424060328196	-0.0881512765220018	0.0580194168711443	-1.51934095990274	0.128676694684701	0.300507154963209	-0.143206309982491	-0.267118439358862
HAX1	-0.337511245217178	0.150186422129357	0.0246220095932204	7.68855334748765	-0.483237673036647	0.257769498289809	-1.87468911660504	0.0608355050193342	0.17987744298179	-1.39869202648654	-1.25610154594321
ATP8B2	-0.141320714211595	0.273811464448832	0.605767689425306	1.96919027371838	-0.260547448163006	0.435013860463201	-0.598940566826022	0.549212518219446	0.730955457540081	-0.555349463468424	-0.698661774935207
IL6R-AS1	-0.274972255489985	0.173599079567779	0.113205106439364	2.58244305049528	-0.410363846609327	0.278125821314697	-1.47546115880051	0.140088603310605	0.317177675034477	-1.12986257985237	-1.07368326000734
IL6R	-0.116855661172261	0.0498375743493359	0.0190408569789575	185.183882591842	-0.217158403567767	0.0599007722719961	-3.62530223453044	0.000288623701427741	0.00318503724531288	-0.450184242553766	-0.590050006739498
SHE	-0.0246622205583383	0.174246943068012	0.887446498710553	5.69775416168514	-0.293285154672245	0.298193844537589	-0.983538594255841	0.325342430154731	0.537439188069525	-0.0538824837365095	-0.780611037100587
TDRD10	-0.00959242262770886	0.159863403629552	0.952152553734451	10.3996757406168	-0.345327262427768	0.252017530607218	-1.37025095673197	0.170608576609373	0.359177739313814	0.0108963919097393	-0.910883215174292
UBE2Q1	0.0161695130487859	0.107591055776356	0.880538364621821	13.10930703375	0.233886144237982	0.173325780924382	1.34940193542253	0.177207899502254	0.368390079377918	0.121636378953787	0.53900794623491
ADAR	-0.0433511582600237	0.0350722801799119	0.216439275611035	136.337695519275	0.0185756413431417	0.0613685309241723	0.302690011694984	0.762126110440026	0.875712785859457	-0.134218555720416	4.11483100323388e-05
PMVK	0.411981956472297	0.146936914015965	0.00505039701903879	16.6359100628421	0.331008594369015	0.20978837718936	1.57782141605604	0.114606642380717	0.277508429534212	1.82307160521223	0.782125561260443
PBXIP1	0.128917539800422	0.0845075173864418	0.127130534618138	16.9453393176769	0.329928256969385	0.135350639319852	2.43758181436971	0.0147858679102138	0.0665137972352433	0.606293866593975	0.779421252919101
PYGO2	0.0345587468558299	0.0974733350275028	0.722929999658462	11.4762940716199	0.246262169209727	0.164096407526845	1.50071639544846	0.133428930592816	0.307784156973549	0.200684146913243	0.569987700870092
ENSG00000271380	0.191753509491257	0.236746411599405	0.417967084110806	2.90676080233543	0.487339583447853	0.385245329138189	1.26501101139384	0.205867380616878	0.404151764163123	0.876399908191309	1.17345441641342
SHC1	0.0215337568130852	0.0837199698269161	0.797015342812701	16.2519255522526	0.0235447987588336	0.137507202771352	0.17122593060077	0.864046118903819	0.932715814858382	0.144695061050474	0.0124799788580627
CKS1B	0.801607901105372	0.232218692732215	0.000556545655753208	5.20310971832854	1.01153800212348	0.300119445130259	3.37045139372574	0.000750451438330345	0.00667420837837931	3.49791361252532	2.48563166458451
FLAD1	-0.0646933032433069	0.0867774394332033	0.455964482249212	16.7426870434492	0.0333807725369929	0.123694165900209	0.269865375574165	0.787263825465777	0.890038295374858	-0.225959676753388	0.037101459094337
ZBTB7B	0.0816132525955164	0.0715984586422995	0.254338617183204	27.3458019961236	0.31682892023226	0.110274071886558	2.87310439173942	0.00406459784283635	0.0254210179711406	0.402952152757667	0.74663089907558
DCST2	0.354320540073971	0.236773561637754	0.1345356102201	1.96977592337992	0.977883058255734	0.391148381453626	2.50003094636778	0.0124182458190502	0.0585488448712269	1.57520884423507	2.40138636727267
ADAM15	-0.0604166248519717	0.207151129956075	0.770550558845844	5.22463265390547	0.162450211098813	0.348277154679364	0.466439469015331	0.640900965529594	0.798209567601416	-0.207575991785176	0.360189005109691
EFNA4	-0.0323435318512196	0.166661119756204	0.846122911629278	2.53514644647209	0.0801365753498747	0.28916352789355	0.277132375350516	0.781678463085481	0.887584233523179	-0.0869012880583864	0.154140920651741
SLC50A1	0.0398994275142712	0.0871549096605679	0.64709687882814	15.1489026278822	0.0875897935774	0.138812985548515	0.630991353087692	0.528046178266718	0.716366253094478	0.223641540889729	0.172797870072766
DPM3	0.00906948722667665	0.194309771596915	0.96277193318039	5.86804385492562	-0.0112382748759436	0.304777347398947	-0.036873721002739	0.970585693095047	0.986888473451866	0.0911162822721477	-0.0745892609926161
KRTCAP2	0.0467263989908806	0.14227123842505	0.742585201978345	10.3805474933174	0.362295371260143	0.245441169677523	1.47609861758788	0.139917419968912	0.317082922160329	0.252987889019912	0.860442845980348
THBS3	0.0323642176401573	0.150252425225362	0.829456272946226	6.25395667426221	-0.152468104985522	0.243541734235209	-0.626045082023891	0.531285371925234	0.719102670318383	0.191250766597295	-0.42811678650683
MTX1	-0.17365512790241	0.201393923212582	0.388541170797729	2.61804421830453	-0.437283239470962	0.347017086966688	-1.2601201955019	0.207626005920882	0.406410984310869	-0.694341835709487	-1.14106807764349
GBAP1	0.245908137081164	0.211348494485164	0.244618709699758	3.75594632449773	0.116013669367738	0.32924151164275	0.352366470403101	0.724563444247305	0.852734479948624	1.10918842350281	0.243948720186264
GBA1	-0.283442643047364	0.162384537479883	0.0808974088369272	3.92267541851981	-0.239952455071052	0.271659141377897	-0.88328503820625	0.377082285537667	0.587509343410767	-1.16627329914541	-0.647108240245464
ENTREP3	0.196298310161984	0.268457564633515	0.464652134361331	2.48518036622597	0.572771614353152	0.431387909724977	1.32774146294065	0.184263530937373	0.378141258382917	0.895936140783228	1.3873084900335
SCAMP3	-0.0170775028979567	0.0902092222770532	0.849849901361138	18.4497645587544	0.0430083949508207	0.140051496661595	0.307089863200402	0.75877497317497	0.873978533819107	-0.0212788957922321	0.0612013926983418
CLK2	-0.0591507854269884	0.0486153940729687	0.223714969859483	34.0501803023245	-0.0604455032486158	0.0853911592658012	-0.707866057427142	0.479028439831577	0.6748882626111	-0.202134667682718	-0.197765148625606
HCN3	-0.074827352688864	0.305581371672092	0.806557997776857	1.74787820928994	0.330110830434679	0.493144095490337	0.669400350634732	0.503240128013106	0.695346823508622	-0.269521795625094	0.779878272129277
FDPS	-0.0026264637060766	0.103288786973295	0.979713296224362	21.9987292119232	-0.119454013040619	0.175418825882675	-0.680964613915006	0.495893881426375	0.68956456297155	0.0408401900162906	-0.345475674332974
RUSC1-AS1	-0.0953143623631857	0.174853066064896	0.585677049197324	3.44392518714497	0.00196500503641928	0.279313418093418	0.00703512580896516	0.994386828035875	0.998515627364611	-0.357587040969824	-0.0415387158459742
RUSC1	-0.355555075276187	0.253750452801574	0.161154344050792	2.70603454584266	-0.345547048311512	0.446023580563279	-0.774728205793791	0.438500280440532	0.640232171243696	-1.4762550455101	-0.911433384777715
ASH1L	0.00909283469284876	0.019465872919551	0.64041637301444	601.855827878281	0.0797614085061727	0.0295767124022563	2.6967638397866	0.00700169064325416	0.0384165868564971	0.0912166434458529	0.153201800312886
ASH1L-AS1	0.0703499105667064	0.13407862436281	0.599797687753427	4.6846055158141	0.15470159340064	0.229439037890531	0.674260120784025	0.500145952996324	0.692632928692894	0.354535668608103	0.340792609611196
MSTO1	-0.149443441701946	0.0982076781568227	0.128082180028488	23.4900507799264	-0.0869562450507316	0.157089068647253	-0.553547397024764	0.579888634695297	0.756354124522771	-0.590265734836361	-0.264127027993275
ENSG00000287839	-0.188659355500867	0.100770215206849	0.0611825642361127	12.9730406790279	-0.431816217636085	0.150338837681201	-2.87228652486835	0.00407513300906108	0.0254436360625163	-0.758838851412197	-1.12738298930404
YY1AP1	-0.00846161499251486	0.0397000095173471	0.831218650692855	101.32397317777	0.0770391038546914	0.0614711703215928	1.2532558506964	0.210112610074026	0.409812900067814	0.0157572697740121	0.146387307748621
DAP3	-0.0620381691362225	0.0376584364971563	0.0994777052776057	130.515735991743	-0.0280884077988037	0.0536549518399781	-0.523500755020251	0.600625825751931	0.770519402155802	-0.214546345072454	-0.116768634799002
GON4L	-0.134662544854591	0.0299264681520772	6.80235906147144e-06	156.421580442722	-0.160283616842249	0.0452286333390391	-3.54385275453151	0.000394325406200002	0.00406383802067903	-0.526728726362692	-0.447680631943677
RIT1	0.0193246866164966	0.0546997467518726	0.723873603134465	30.7108229196292	0.0790859169765687	0.0882085650762326	0.896578658866293	0.369943790046527	0.580652278231372	0.135199175026164	0.151510905062347
KHDC4	-0.0384931591864077	0.0461315311857616	0.40404328934318	57.3864438976948	-0.0540473422049953	0.0786039097993066	-0.687591016057475	0.491710367255594	0.686248529632808	-0.113336011752142	-0.181749225928272
ARHGEF2	0.0350448360689414	0.0506219249908813	0.488757912590073	100.720107356937	0.194900713272836	0.0863745977077224	2.25645870945006	0.024041918411762	0.0944301127084329	0.202773644916739	0.441419335319498
SSR2	-0.101177414414787	0.084217891424382	0.229605101229071	16.0826809929722	-0.0870881298660411	0.130853153510178	-0.665540932945626	0.505704571679198	0.698096307188533	-0.382789895149188	-0.264457163010594
UBQLN4	0.154146665312196	0.112633176114673	0.17113295088728	13.041332447418	0.257162992529733	0.185045911703277	1.38972533985024	0.164612297017926	0.351698894572796	0.714743521440973	0.59727472013082
LAMTOR2	0.062512904120823	0.0772185188430062	0.418193998866452	14.9280594284998	0.180040430840792	0.133058661282074	1.3530906526943	0.176026671453293	0.366815744025775	0.320847594731221	0.404220969559469
SEMA4A	-0.00887531005608115	0.148291966211689	0.952274909980269	7.33928316252672	-0.0119983808220328	0.241350821435062	-0.0497134451446692	0.960350742032344	0.982252775364747	0.0139789645039886	-0.0764919636584838
SLC25A44	-0.172026756042544	0.11618972809889	0.138721813486936	11.0230017594964	-0.124796015303853	0.206431299943794	-0.604540180378809	0.545484563829641	0.72899772271591	-0.687342133477136	-0.358847812782388
PMF1	-0.339037499834253	0.100728820323547	0.000763098394705645	23.6105330836724	-0.306183205844156	0.144358627385384	-2.12099000516789	0.0339226435341727	0.120250058567432	-1.40525276860791	-0.812897531470958
SMG5	0.207030827810797	0.0806656031707986	0.0102721234980197	43.8190714929029	0.444442722551315	0.109919832706792	4.04333514350276	5.2696212091338e-05	0.000829049497180301	0.942070828809174	1.06607468598881
TMEM79	0.593371991101689	0.166708602076224	0.000371793089642964	8.6748984460991	1.16187171753696	0.229209566527622	5.06903675591981	3.99834018059026e-07	1.47759446816506e-05	2.60279290942717	2.86194810120596
GLMP	0.041515829957791	0.0984559726406075	0.673266646332993	8.29370814646272	0.0835386899109912	0.175076665524918	0.477154906169385	0.633251819118202	0.793385082976641	0.230589791514261	0.162657118266467
CCT3	0.144781355239758	0.125306120411555	0.24791796091071	57.6646404889754	0.729811123051263	0.140705147844995	5.18681181341884	2.13924704633875e-07	8.79003465129691e-06	0.674485897592021	1.78041091658839
TSACC	0.185725287650564	0.18768699207256	0.322395097279472	5.01788461527654	0.157610319936198	0.253644432943254	0.62138292611949	0.534347703248272	0.721322814974955	0.850487056885418	0.348073754775184
MEF2D	0.0465452258017404	0.0710345628470203	0.512308361266079	73.4940327396189	0.0755065252204078	0.100045530274655	0.754721625375162	0.450416028182603	0.65187128832803	0.252209099845447	0.142550945899189
GPATCH4	0.125940612893234	0.0913278109227046	0.167896233832633	15.6404919734751	0.235658030489599	0.148194667522484	1.59019237621249	0.111791448453677	0.272847553800163	0.593497279750778	0.543443344631557
ISG20L2	-0.17084580521831	0.0884423111278948	0.0533940413928874	14.3097513543518	0.0185893390781283	0.144542617539434	0.12860801467814	0.897667824184296	0.94970466727208	-0.682265710625314	7.54365786736444e-05
METTL25B	0.182673605319809	0.101077882781407	0.0707223804643747	17.2870961277953	0.426309980178457	0.165634218473027	2.57380379554772	0.0100587296841	0.0502765591753692	0.837369127160954	1.02068467499121
MRPL24	-0.0263081855731364	0.168109388599148	0.875643297054199	5.58128035081668	-0.00897814470675023	0.242505424006033	-0.0370224490588172	0.970467106248154	0.986888473451866	-0.060957811720501	-0.0689316869132943
HDGF	0.157504343525237	0.11853107694981	0.183913270416976	15.562311419288	0.223873718462235	0.155840965503837	1.43655243496758	0.150845207145986	0.333438932794412	0.729176801862116	0.513944770090408
PRCC	-0.122687913691195	0.0662711203769561	0.0641259970469003	33.472835057971	-0.21598616433731	0.0969668573832728	-2.22742254586636	0.0259190469974041	0.0997303639371735	-0.475254702184393	-0.587115649074885
ARHGEF11	0.0170832240015162	0.0355508301915863	0.630850905050691	221.636358255456	0.121706683395147	0.048444789566861	2.51227602562239	0.0119955222631631	0.0571897473598416	0.125564047291212	0.258199513805899
ETV3	0.0653160499084983	0.0652270017000998	0.316650279709746	24.0749657562774	0.221450489506582	0.108350700434536	2.04383071469278	0.0409702737301957	0.13625881224761	0.332897167873078	0.5078789259569
CD5L	0.275552700427884	0.246516690265882	0.263658756975471	2.21336888949721	-0.115222915731364	0.364765826161391	-0.31588188220347	0.752092164275532	0.869276006638884	1.2366182332099	-0.334884361146587
CD1D	-0.340359723406201	0.146623340700625	0.0202695685047175	5.5397299805792	-0.412068500063974	0.254080455526874	-1.62180321666021	0.104845489489049	0.261802266233901	-1.41093646501433	-1.07795036078352
MNDA	-0.00801230178686958	0.0735822740687625	0.913290514829968	91.927677056506	0.00469018834724051	0.133759065312385	0.0350644521646957	0.972028347033771	0.987195317927836	0.0176886828167547	-0.0347170174009661
IFI16	-0.0216057364430067	0.0320408366648885	0.500108695617237	617.239505844982	0.0346030978757171	0.0574347419172439	0.602476771386485	0.546856820734238	0.729672069141741	-0.0407439131111282	0.0401611926650508
AIM2	-0.415321137588093	0.164840977789544	0.0117512944709369	12.6044974030685	-0.565327616338473	0.253120407914483	-2.23343357019822	0.0255203664666526	0.0987125197474318	-1.73316481538166	-1.46158968186024
DUSP23	0.160457870982143	0.155787003882218	0.303018271087403	4.33975849295443	0.327395361835455	0.254503651837407	1.28640732449928	0.198300943510503	0.394563354394629	0.741872804073253	0.773080891620141
FCRL6	-0.0750738723155503	0.209926515244446	0.720627880426984	2.30947791264402	0.305933603300771	0.353405970012615	0.865671859730755	0.386670136056296	0.595461230310009	-0.270581482312002	0.719357663446155
SLAMF8	0.33528575729289	0.145964020078693	0.0216162673538843	18.0759897812367	0.610523149210382	0.231336492937947	2.63911301436625	0.00831232652028348	0.0436850028986674	1.49338612621289	1.48180840334561
ENSG00000272668	-0.141540272425289	0.316348168271764	0.654572351459712	2.49321017792417	0.345757691858691	0.504455144717997	0.685408198288826	0.493086372132355	0.687646997920644	-0.556293254107653	0.819045608073834
TAGLN2	0.184045553800826	0.147656077851859	0.212600140278492	5.43406910955687	0.235854084359955	0.220472632221387	1.06976581167282	0.28472473473879	0.496643016701492	0.843266570541019	0.543934108088546
PIGM	-0.0613248045629797	0.136733141143267	0.653792434931366	10.735057034809	0.0251786399230349	0.228845273979812	0.110024731929819	0.912389760742683	0.95777159641225	-0.21147988358483	0.0165698217999907
PEA15	0.425513457775722	0.200906404567775	0.0341777264766216	10.5567151450925	0.877451945656972	0.317796503015679	2.76104971996397	0.00576159043482674	0.0331325235716581	1.88123797507841	2.14998648458406
DCAF8	0.00279336432696884	0.0585687323913959	0.961960290087698	69.0687009137207	-0.0850222625852331	0.0708482796664341	-1.20006107396725	0.230115621887068	0.435513890111591	0.0641378060687999	-0.259285869189323
PEX19	0.509115089344863	0.208705490695584	0.0147118854080801	3.87300840251459	0.477479835212157	0.320996231786578	1.48749358381758	0.136884496567137	0.312812015613264	2.24060707346782	1.14877342378421
COPA	0.179680882138587	0.0618201021335636	0.00365482626088821	208.420034726506	0.386360520363241	0.0700130197096001	5.51840960389634	3.42081357475441e-08	1.98893943417539e-06	0.824504638619541	0.920682900131428
NCSTN	0.0902157477882692	0.0916250503983831	0.324811348267944	18.9495872309534	0.244734994764794	0.146722850675441	1.66800872282778	0.095313995205348	0.245675288149758	0.43993074854933	0.566164866826272
SLAMF6	0.0651868573929836	0.315170668213812	0.836142358251055	2.30294042295113	-0.544993188014697	0.426270113871736	-1.27851606359315	0.20106752449045	0.398129396319091	0.332341822278169	-1.41068839477045
CD84	-0.156098751321296	0.0538915113289972	0.0037730626352204	225.62774391308	-0.247016483432262	0.0816537798788652	-3.02516899767182	0.00248494235465275	0.0172584995452984	-0.618874179103746	-0.664790966796667
CD48	0.697496445729958	0.311514048298041	0.0251524717556154	3.33281819591659	0.769423813788902	0.467257606986202	1.64668012309454	0.0996238118880689	0.253453177598321	3.05038120020238	1.87956968867338
CD244	-0.333222799867813	0.211060549801861	0.114381499601401	4.18462226784642	-0.6186880576018	0.354000674086061	-1.74770304943371	0.0805154605149073	0.219167732082585	-1.38025776019571	-1.59516192184335
F11R	0.00445130970937919	0.0945231207568674	0.962439676468711	27.4752633032719	0.167956609516658	0.130733978335845	1.28472040440161	0.198890005378875	0.395254252786172	0.0712646327356088	0.373972661194569
TSTD1	-0.0559308983415561	0.161754112518777	0.729510095101023	5.10360481480312	0.0784332850743194	0.259821142203862	0.301874144686727	0.762748006365506	0.876085440887655	-0.188293694760431	0.149877232195256
USF1	-0.0239910403205642	0.072213814675418	0.739721398680832	19.3422475248294	0.0148537552721837	0.115580156272696	0.128514753320962	0.897741623575048	0.949714439610856	-0.050997355391781	-0.00927550364579517
ARHGAP30	-0.153027953417578	0.0401389581874142	0.000137593541343319	80.4426342255985	-0.149321169976749	0.0658547450442569	-2.26743220820913	0.0233638358095751	0.0927867237469898	-0.60567407937743	-0.42023935618108
PFDN2	-0.0135098748460008	0.101164477468415	0.89376343572239	24.4793514163279	0.2474363735701	0.165184281573841	1.49794139740524	0.13414847683848	0.308911098042273	-0.00594312719111547	0.572926977662031
NIT1	-0.179892955825409	0.080497413020997	0.0254326545950701	15.9408879924501	-0.0355967034001346	0.134567257373858	-0.264527226717855	0.7913736878709	0.892107207340098	-0.721155697526797	-0.135563454297887
DEDD	-0.271916744454382	0.0769085660573727	0.000406873887465653	21.4505483657211	-0.267300034761851	0.121524858105328	-2.19955027250621	0.0278388186153922	0.105083146479964	-1.11672819209733	-0.715564898229047
UFC1	-0.097384845059756	0.0887791590075231	0.272670406796101	13.4331300757465	-0.197432719895171	0.144075819925053	-1.37033903397442	0.17058109358152	0.359177739313814	-0.366487196217177	-0.540672533634572
USP21	0.276973305346262	0.25275565255376	0.273159968011391	3.6496897349765	0.941420934688708	0.428791693953879	2.19552045425107	0.0281262852953208	0.105842327115418	1.24272483064231	2.31011411756704
PPOX	-0.289048300412336	0.106049937796501	0.00641873155060609	8.39712415818328	-0.408918909315221	0.178201757705068	-2.29469627337796	0.0217505365244516	0.088043586206572	-1.19036971921903	-1.07006628259037
B4GALT3	0.177281847763992	0.153589228996495	0.248393739008782	6.21344756060273	0.0212179246732253	0.242914256833215	0.0873473831871199	0.930395391578807	0.966601893504079	0.814192174568041	0.00665533092759364
NDUFS2	0.0960535106832454	0.0880469206206378	0.275301268406943	32.4636947732027	0.322355452389575	0.142874913686426	2.25620750397836	0.0240576388290312	0.0944301127084329	0.465024895024734	0.760464954081767
FCER1G	0.242043478089205	0.0677284090993734	0.000351923278909085	67.6157352612229	0.283595779963521	0.097714927511181	2.90227693134266	0.00370460890732633	0.0236214984944822	1.09257584081207	0.663441463563562
TOMM40L	0.205052566291424	0.104068457584749	0.0487968621178364	9.12319361930702	0.263320489638948	0.167935904442369	1.56798208526821	0.116885313279938	0.281496882506203	0.933567094548829	0.612688211138299
MPZ	-0.0823952400879314	0.091832802677503	0.36959565086506	10.5489090432427	-0.151058315280116	0.155140259944484	-0.973688682319928	0.330211138448	0.54284457161995	-0.302053037184252	-0.424587790786443
SDHC	-0.171575610494004	0.0504104337700988	0.000665105453830511	41.0297067315573	-0.209148419058069	0.0781169350415711	-2.6773761534137	0.00742012787811244	0.0400403819101372	-0.685402843944408	-0.569999355960386
ENSG00000289106	0.269382713045956	0.158947572379322	0.0901153166867672	3.97900322404864	0.349471494206033	0.269069044024074	1.29881716967324	0.194006680859425	0.389762124479943	1.21009599003234	0.828342024794622
ENSG00000288670	-0.0373759834207466	0.15322318685238	0.807283763190882	5.64312149902234	0.263630393403543	0.262504951586397	1.0042873165262	0.315240145361095	0.527622360494953	-0.108533731699556	0.613463964468596
ENSG00000283696	-0.0896631120987589	0.0765465565841898	0.24145653059986	28.4282214885375	-0.127940459129164	0.1078314117394	-1.1864859883163	0.235430431643265	0.441507094527337	-0.333294635735838	-0.366719007159795
ENSG00000288093	-0.146384947942405	0.114087274842944	0.199458377625396	8.8783377021646	-0.320936872010534	0.182569918969263	-1.75788472615013	0.0787671251829607	0.215645712161056	-0.577118525575415	-0.849829014628698
ENSG00000283360	-0.0962776143164318	0.0999657873733301	0.335494508224824	11.416319178875	-0.0982203540358517	0.16143143978181	-0.608433860025074	0.542899759966232	0.727327456202484	-0.361727665733512	-0.292323426541246
FCGR2A	0.125228173011138	0.0684243774844575	0.0672246750384966	250.105853518573	0.320193732458751	0.12745504417978	2.51220918339729	0.011997794721446	0.0571897473598416	0.590434793130838	0.755053721218242
HSPA6	0.670703744846053	0.133995426505756	5.57395882178974e-07	193.811253878301	1.00217371144879	0.214464275045681	4.67291678875343	2.96952097800387e-06	7.62332523323506e-05	2.93521037662697	2.46219090488206
FCGR3A	0.0535555760686986	0.0631484721425506	0.39638795324718	257.113711736236	0.456356663862239	0.127707367588778	3.57345603843094	0.000352300412871179	0.00369639020922613	0.282343718124364	1.095897749484
FCGR2C	0.123036356188961	0.0878348244016302	0.161282967284055	116.569299995812	0.307870689153169	0.199561116292249	1.54273886052184	0.122894149069135	0.29035864645149	0.581013072281179	0.724206590670491
FCGR3B	0.0450674784265619	0.25010645802916	0.857000911067095	2.58751217715862	0.504149749479183	0.407534643411393	1.23707213025878	0.216060305363565	0.41738357594457	0.24585687044636	1.21553374480976
FCGR2B	0.116520025124063	0.146279031890724	0.425706618164023	17.6305888382079	0.25334758309833	0.254106733887639	0.997012472760189	0.318758455787082	0.531203906721193	0.553002039773251	0.587723959827129
ATF6-DT	-0.0184073607331828	0.130773623085176	0.888061564211117	4.35880540216148	-0.0303599204839383	0.221456747717969	-0.137091873680916	0.890958175686165	0.946828114748121	-0.0269954087628677	-0.122454701674015
DUSP12	0.192262988556935	0.0660603857825066	0.0036095173909173	35.0278968660598	0.256773467738738	0.102242414358452	2.51141827342336	0.0120247125497938	0.0572994886969441	0.878589949570222	0.596299658875134
ATF6	-0.0125641831776476	0.0394775743224456	0.750286755572896	672.681917556937	0.174557427593347	0.0541220696298549	3.22525411144028	0.00125860900328607	0.00997492698435875	-0.00187798688426139	0.390495876433238
OLFML2B	0.207380469369667	0.0928062242549015	0.0254466792389656	64.6956649578135	0.323941730899903	0.168566311164354	1.9217465735728	0.0546376538519029	0.167267406485222	0.943573794354372	0.764435737846765
NOS1AP	0.238706906402363	0.100999382352213	0.0181057102045248	114.691342134596	0.346153168989092	0.245039623334954	1.41264161394797	0.15776112678454	0.342483201741526	1.07823328868352	0.820035569268289
ENSG00000285636	-0.0139693056803433	0.233608940445419	0.952316660805551	5.95328086890713	-0.122076833024083	0.391869905759401	-0.31152387879215	0.755402392723655	0.871663727405472	-0.00791803176667254	-0.352041136161427
UHMK1	0.136265401024498	0.0553444582249883	0.0138113551149194	77.3149585216623	0.239942639986868	0.066908794678333	3.5861151159635	0.000335640840401006	0.00355683102096011	0.637879305940366	0.554168609911484
UAP1	-0.27330171566082	0.134162165768781	0.0416400459784997	8.35813201318301	-0.571806729714704	0.21399809845737	-2.67201780687136	0.00753966473711121	0.0405448977387217	-1.12268161482857	-1.47780824501823
HSD17B7	0.167519586732044	0.118264981950875	0.156635992767264	21.6642476953345	0.300078236750389	0.180984068199998	1.6580367528195	0.0973100483592977	0.249558199583357	0.772228221479496	0.704700467824456
RGS5	-0.486912315577471	0.268509654864487	0.0697719246949065	2.03442262775387	-0.964693308969651	0.446699497479041	-2.15960240477977	0.0308034621095409	0.112554413542279	-2.04090590372873	-2.46128475323168
NUF2	-0.136147892756361	0.18057190560372	0.450860275534901	9.54577568673917	-0.328688654872043	0.259443543025634	-1.26689857469133	0.205191558444072	0.403525110255655	-0.533113627305832	-0.8692333331868
PBX1	0.448692922148223	0.302412521734889	0.137885486456503	4.23893871292551	0.848285005179415	0.523850225400998	1.61932736504994	0.105376845809339	0.262594172768995	1.98087697800631	2.07697558960635
MGST3	0.120868218973501	0.0799032589783921	0.130360462284409	60.1990825112262	0.185261328305774	0.133579992418236	1.38689428672615	0.16547400025452	0.352669160206316	0.571693140341095	0.417289957607721
ALDH9A1	-0.0934329231625548	0.0673698965815786	0.16548306096149	20.9332434921903	-0.220325272170887	0.10270891149355	-2.14514270443538	0.0319414389457721	0.115331017892074	-0.349499506115363	-0.597977334981846
TMCO1	-0.100453227938867	0.109275882505615	0.357958253780168	23.987318264712	-0.232870145285787	0.147871445038874	-1.57481483476792	0.115299191189735	0.27872655750222	-0.379676914743994	-0.629379751502206
TMCO1-AS1	-0.0297015717791809	0.211375393645829	0.888252509958897	3.13816748035645	-0.227699297584329	0.344010641873599	-0.661896086540234	0.508037820018499	0.700029678022642	-0.0755445861466045	-0.616436048381633
UCK2	-0.108833371334715	0.0654505759506449	0.0963458879848249	64.3550729005966	-0.245312722003279	0.0930252813468552	-2.63705434105168	0.00836294334304567	0.0438570041269882	-0.415699711428881	-0.660526098945537
ENSG00000236364	-0.10068556502142	0.152448931699268	0.508962283389289	3.0798984219608	-0.253332641043856	0.24168113822082	-1.04821022819079	0.294541759142565	0.50674962303943	-0.380675636495139	-0.680601617913732
FAM78B	0.111215214623328	0.278295181924749	0.689428762839441	1.73914160400137	0.149790562032067	0.457402531891245	0.327480832720188	0.743304237736658	0.863789391001146	0.530198836881219	0.32849928060197
LINC01675	0.207083002606809	0.223606840524514	0.354392369618793	3.18670568723982	0.152254189893203	0.331607527081516	0.459139728320389	0.64613382892493	0.80194301581891	0.942295106841189	0.334666251565961
POGK	0.0109934404758766	0.0652322510070635	0.866168162927017	39.7409478953192	0.193927539725165	0.0902630267357643	2.14847149201929	0.0316763187259563	0.114626973790607	0.0993865675707852	0.438983280302389
TADA1	-0.18709755353746	0.161470783964709	0.246575066201568	7.36613279549889	0.418773052058267	0.258698489956094	1.61876883057702	0.105497010910193	0.262760079662875	-0.752125305839967	1.00181818236538
STYXL2	-0.15436899489328	0.265422445175295	0.560837917790948	3.34621045851709	-0.674138043061455	0.393166936505016	-1.7146356432056	0.0864120495839045	0.230651651130328	-0.611438666227952	-1.73396472387279
POU2F1	-0.0928426191696447	0.0401015496349211	0.0206026556855674	270.063278536497	-0.194356618847226	0.0501001094764482	-3.87936515265684	0.000104729439821491	0.00144790419151705	-0.346962031550261	-0.532972415388534
CD247	0.466743574745843	0.183960426778895	0.0111744518465696	24.9208080288976	1.2980582670857	0.257257699138996	5.04575090047884	4.51743649384338e-07	1.62076806888869e-05	2.05846932432293	3.20285125058261
CREG1	-0.0693548184353224	0.057589226920691	0.228472892231094	178.309896669394	0.00724843038531971	0.106299521684838	0.0681887394264128	0.945635390743798	0.97531126788227	-0.245997617164846	-0.0283132075494152
RCSD1	0.0143080024617905	0.039543641303448	0.717480456936239	522.602288310222	-0.0553964789553269	0.0617049212914948	-0.897764356486791	0.369311190958994	0.580517824569378	0.113634509029303	-0.185126394735704
MPZL1	0.0489185346027294	0.0425769075732999	0.250578568110962	313.144303472995	0.0544436837761002	0.0786617270802813	0.692124185380975	0.488859344564908	0.683696611385225	0.262410980215518	0.089826289852185
ADCY10	0.434983490682143	0.178495296763298	0.0148118701588453	11.3618838686357	1.03665545366196	0.244396242579904	4.24169963792726	2.21833442907776e-05	0.000410461628323695	1.92194575940537	2.548505849753
MPC2	0.054897900944319	0.0944576648309423	0.561112044732179	29.1839577925464	0.110731826861122	0.144570336809337	0.765937392863363	0.443713555238019	0.645090571017124	0.288113821784344	0.230727174071887
DCAF6	0.056853559080656	0.0391153307695448	0.14608905252441	438.225410904492	0.125026934231758	0.0728325934950056	1.71663438348289	0.0860459960386978	0.229807344494823	0.296520393378968	0.266510789557227
GPR161	0.103297016733411	0.116377317603233	0.374753597267513	20.5378684140664	0.58572564141453	0.191429112609486	3.05975216324284	0.00221520218941419	0.0156737009169229	0.49616175431286	1.41973510365259
TIPRL	-0.211635990915968	0.0703069501194069	0.00261100051414124	34.2764719452336	-0.166517701006882	0.102760609510682	-1.62044290900759	0.105137168800053	0.2623524602288	-0.857605975906867	-0.463285836218581
SFT2D2	0.0406892864342534	0.0375337301068503	0.278332633475512	135.721688128559	0.0500636858516248	0.0595145493555948	0.84120078860882	0.400235458808941	0.607769546720297	0.227036820175565	0.0788622475758772
TBX19	0.315975505358831	0.0833881613665789	0.000151125293872379	45.3517346739459	0.57806726390801	0.110378527876793	5.2371351115795	1.63088304310119e-07	7.20429116036593e-06	1.41037927937312	1.40056459805024
ENSG00000228697	0.629382195329871	0.289929076567478	0.0299452099528411	2.26605486310239	0.0768289031174821	0.41201405060418	0.186471560872304	0.85207497884417	0.926625742691325	2.75758599639699	0.145861131752876
ATP1B1	-0.0783382855003625	0.213956556021976	0.714259801701881	9.35028208149762	0.37470039856364	0.381715931734014	0.981621062714086	0.326286566949078	0.538487632832591	-0.284613854659021	0.891495199460763
NME7	-0.249131201214193	0.115617010376728	0.0311777135691424	21.9462547522404	-0.0913171138917301	0.167804564075407	-0.544187307388698	0.586312585241953	0.760618937199852	-1.01878249442553	-0.275043186210374
BLZF1	-0.0945225530339542	0.102743458072984	0.357580024352331	27.0649041646784	-0.147812010664088	0.13092552923027	-1.12897775959429	0.258907215850725	0.468165352816739	-0.354183377675204	-0.41646161774581
SLC19A2	0.116630949661142	0.135992746944431	0.391098875118055	25.836332739571	0.370351965978918	0.183877226987073	2.0141263387932	0.0439962708563983	0.143283384105662	0.55347885882727	0.880610171769734
C1orf112	-0.0964884618708018	0.0770752620333108	0.210616038837034	52.3523565006624	-0.156910739880656	0.0950277831521789	-1.65120909565339	0.0986958864908098	0.251920265535279	-0.362634012823746	-0.439237622098158
SELL	0.272454751525758	0.155562335711854	0.0798738498736646	16.3640798186114	0.591747946782115	0.26174647064689	2.26076762494504	0.0237736503726006	0.0938647022326094	1.22330142248603	1.43481018172102
METTL18	-0.128882639995291	0.152101914457532	0.396803425209826	3.41330039144383	0.0645566277602861	0.257391340330343	0.250811187654691	0.801960091502377	0.897780285083711	-0.501883287833836	0.115141083898309
SCYL3	-0.245888986904141	0.0777860294160266	0.00157177516112003	35.0827822526845	-0.38457644243158	0.100375139022799	-3.83139138013277	0.000127420625802063	0.00169471736487192	-1.0048455459292	-1.00913204457842
KIFAP3	-0.174733224720875	0.116408930213673	0.133347961858451	19.9532006550424	-0.482332486861581	0.185399218215558	-2.60158856927211	0.00927931008893048	0.047527385587802	-0.698976131408705	-1.25383567740571
GORAB	-0.282475575403403	0.0892608100295174	0.00155291407607059	19.315865277344	-0.521544737785527	0.12147967736282	-4.29326739342452	1.76062754914506e-05	0.000341673235460736	-1.16211627229356	-1.35199206567177
FMO4	-0.22686312382615	0.0904063664288115	0.0120946345678628	20.737653427139	-0.238113907293263	0.113690810794098	-2.09439888439624	0.0362244620708227	0.12568942853238	-0.92306117004937	-0.642505974237516
PRRC2C	0.0625068500955027	0.0301699357459961	0.0382816933147181	441.687310333457	0.145675139640224	0.0423049085504818	3.44345714555539	0.000574327606823154	0.00545407301250394	0.320821570961348	0.31819752570001
MYOCOS	0.384450291618364	0.22853422634542	0.0925215686698346	18.2782855243864	1.14964098551784	0.317913205572164	3.61621022772165	0.000298947620559618	0.003267102153367	1.70472427885012	2.83133204493374
VAMP4	0.0383894621773671	0.0783781886640805	0.624277007493615	31.9414055842944	-0.00172690591061589	0.121837270903982	-0.0141738722297616	0.988691264833961	0.995602466422994	0.217150819697599	-0.0507803338562167
METTL13	-0.0962631600843754	0.09235997622035	0.297290894776361	11.9714089215334	-0.100797435206388	0.142753358134287	-0.706095019576138	0.480129048731811	0.675920978739108	-0.361665532922889	-0.29877439464453
DNM3	0.220947883745778	0.104117273999321	0.0338288442105428	60.4782176523961	0.479137991001544	0.226594590008112	2.11451646301173	0.0344711801663968	0.121569937495826	1.00189453977889	1.15292413127062
PIGC	0.279707563761047	0.180294070176603	0.120806727594036	11.9857531468384	0.267971304377061	0.303897798750686	0.881780998344451	0.377895249165515	0.588361464354861	1.25447828524412	0.624330164008414
SUCO	-0.0552568214717892	0.0362826248769289	0.127769850324822	123.519843172262	-0.0744142741483309	0.0560971173809577	-1.32652581135285	0.184665591345818	0.378373791377834	-0.185396114983737	-0.232731876312098
ENSG00000224228	-0.445472591671315	0.237344045734299	0.0605309043646557	3.86027966917114	-0.655701894746748	0.396113557012372	-1.65533818052652	0.0978559182365913	0.250558843735467	-1.86277354030296	-1.68781522494148
PRDX6-AS1	-0.116071549619013	0.0748897737269605	0.121165874445034	61.9390566645377	-0.1173926895819	0.0867960442384523	-1.35251197922557	0.176211589238109	0.367029220260398	-0.446813668838415	-0.340315754639804
PRDX6	0.15403259632518	0.129285750531279	0.233491879136772	26.1662996398687	0.483915617627511	0.175158600220337	2.7627282760811	0.00573204635866263	0.0329981621220286	0.714253185687367	1.16488352056959
KLHL20	-0.165682333139735	0.0532824777285283	0.00187398705015331	86.9313338482557	-0.219844130937493	0.066510291258307	-3.3054152489527	0.000948357803749519	0.00797618255755027	-0.660070063595369	-0.596772938789253
CENPL	-0.218353455159321	0.131453283058131	0.096698853709316	4.46542633378691	-0.16536653132258	0.226421332035959	-0.730348725694794	0.465177051474069	0.664636515039261	-0.88648159739041	-0.460404219993294
DARS2	0.0314235483479975	0.0767624025121582	0.682274617348641	17.5625789210064	0.0883595387390067	0.121871651112457	0.725021265671319	0.468438984412833	0.66725452316382	0.187207215424176	0.174724701692178
GAS5	-0.0576613039404242	0.0614801815967619	0.348303815004386	65.7433812511663	-0.032246330993602	0.105549884369556	-0.305507970815957	0.75997930014718	0.874517596211088	-0.19573199815525	-0.127176778016301
ZBTB37	0.0618951089909191	0.0510074459282055	0.224956892861865	72.8298957736543	0.242266886445947	0.0764799414504659	3.16771799051203	0.00153640476977989	0.0118128341142772	0.318191947052392	0.559986680348345
RC3H1	-0.0257133999774436	0.0249675128714496	0.303069013875344	267.073474423447	-0.0455628521206924	0.0409815954020739	-1.11178814962354	0.2662292482326	0.476089223351757	-0.0584010725845864	-0.160510789385325
RABGAP1L	-0.0281346253829499	0.029843642853925	0.345816830773974	738.972697704615	-0.0862173997413961	0.036695214925969	-2.3495542924421	0.0187959027483378	0.0794733341270621	-0.0688089267692829	-0.262277545106094
RABGAP1L-AS1	-0.122053181725914	0.141948733682419	0.389877314159445	7.44565825391568	-0.445209031198431	0.195607516951502	-2.27603232297465	0.0228440750887441	0.0912894171571382	-0.472526250002291	-1.16090797644518
ENSG00000289425	0.044476211452686	0.164306780182698	0.786629425899901	4.22713441604402	0.201617644893305	0.286554654679507	0.703592287198412	0.48168671592691	0.677307668529263	0.243315256421357	0.458233206815275
ENSG00000287697	0.106339706819404	0.188018723950737	0.571679048617184	2.27403371760134	-0.158531877639511	0.308145275218116	-0.514471226363269	0.606922572460398	0.774985333410804	0.509241030068111	-0.443295665784546
CACYBP	0.650005018533003	0.166870631496782	9.80921822182838e-05	77.3446584612349	1.33882323192545	0.265984798996942	5.03345768996687	4.8171117209617e-07	1.71989595668317e-05	2.84623504835508	3.30489440347947
MRPS14	0.046618731544675	0.105724001008813	0.6592510212168	15.4498755319441	0.219831376488534	0.161655336477524	1.35987701537523	0.173868845581931	0.363326615392302	0.252525070862628	0.50382595061625
KIAA0040	-0.012716437452195	0.104513927503236	0.903158646253777	20.6555963565836	0.138546118301586	0.157152704844781	0.881601868949236	0.377992144093811	0.588387771388356	-0.00253246551515744	0.300352108260712
LINC02803	-0.494338429742093	0.2112732006935	0.0192937279148461	2.32586435989726	-0.708990572487423	0.377588652665327	-1.87767976469312	0.060424986536279	0.17898742487891	-2.07282772034627	-1.82120782595904
COP1	0.0216802751176482	0.0178757706045923	0.225194731979104	632.184299454865	0.0624876419102735	0.0301511550392254	2.07247920781077	0.0382207733215181	0.129994815158273	0.145324883100835	0.109961983652197
COP1-DT	-0.177508738604644	0.196223609136971	0.365664204659011	6.90557210508312	-0.601888972238684	0.261035456096021	-2.30577478339679	0.021123219944985	0.0863118237196471	-0.710906926337657	-1.55311033065531
LINC01645	-0.431673415694698	0.378484436168933	0.254064943643096	4.61369595207798	-1.65072552158681	0.463629125759414	-3.56044396236529	0.000370228315940126	0.00385757897144914	-1.8034565468884	-4.17856551722755
ENSG00000227579	0.0701803157585319	0.277147332139596	0.800095233728273	3.32905239298232	0.0552393029913039	0.442839936877141	0.124738756357083	0.900730373873044	0.951302685214853	0.353806650140865	0.091817889588475
SEC16B	-0.0984645463997064	0.100047459395252	0.325027814579644	17.7031037553214	-0.0450334804958985	0.140556362156143	-0.320394465288389	0.748669320661741	0.866800047171459	-0.371128389095654	-0.159185662530427
RASAL2	-0.0243638509789739	0.0378974465204804	0.520296136385486	850.92093634865	-0.0105099403017619	0.0716826984047653	-0.146617531645032	0.883433914981555	0.941894099396874	-0.052599915385743	-0.0727660886531952
C1orf220	-0.173787289586962	0.186954551942053	0.352593913840975	2.95969150128203	-0.600988851839525	0.288980290232213	-2.07968803462892	0.037554156290458	0.128619706410393	-0.694909944543344	-1.55085714280447
RALGPS2	0.122664481278839	0.0662586668351359	0.0641268154417317	215.853228391086	0.535384232665937	0.105333066670685	5.08277457011455	3.71961059863037e-07	1.39225119353315e-05	0.579414534685015	1.29372012755312
ANGPTL1	0.126710390590259	0.0945199339544378	0.18006078094379	17.5947964630024	0.324791142611536	0.153127866843927	2.12104530224125	0.0339179902618925	0.120250058567432	0.596806238101804	0.766561991346634
FAM20B	-0.179698442992164	0.0766527606578926	0.0190619135941613	32.744250245264	-0.300081120477111	0.108565474902665	-2.76405662800398	0.00570876310185374	0.032880150833308	-0.72031956669781	-0.797622747534632
TOR3A	-0.0227925552992409	0.0747640800477793	0.760473007380695	19.355251962813	0.134324367560069	0.117939816413348	1.13892298330614	0.254735278544124	0.463443548798405	-0.0458455602238843	0.289784191469846
ABL2	-0.066526823010751	0.0436980867529976	0.12790398107858	223.93228265807	-0.0238637079646505	0.0474061737702233	-0.503388189064095	0.614691373914334	0.779515043663159	-0.233841225633934	-0.106193335818258
SOAT1	0.0352613091936818	0.0313578279777757	0.260808655529843	296.241256425895	0.0788568129632646	0.057102542848399	1.38096850034544	0.167288646125348	0.354686650980668	0.203704174024884	0.150937410250054
AXDND1	-0.0789163756856063	0.319836129834914	0.805109426101767	2.44632437071613	-0.34589363412584	0.527955075339144	-0.655157323572744	0.512366467949916	0.70313562305656	-0.287098827078333	-0.912300960878478
TOR1AIP2	0.108437696988853	0.0560668846262092	0.0531036065730981	73.9352587207434	0.237157172140578	0.0839113889128633	2.82628109501144	0.00470919190565158	0.0283553880197031	0.518259428650457	0.547196006784127
ENSG00000272906	0.13738497404506	0.183098592613359	0.453053982345657	3.37466920759724	0.0807831521522609	0.308478617280376	0.261876018715544	0.793417028871757	0.893553486651075	0.64269189080778	0.155759436349346
TOR1AIP1	-0.185033157158926	0.0668466704942604	0.00563973828552014	51.3180088349704	-0.218303572568789	0.0958377892468287	-2.27784441069015	0.0227358492708949	0.0910052633400991	-0.743251313175618	-0.592916602011282
CEP350	-0.00532594771313706	0.0280516276221052	0.84941700250827	444.347614725102	0.0270966867710064	0.0493635230021854	0.54892125041008	0.583059494058675	0.758137112843906	0.0292362163195377	0.0213710904516458
QSOX1	-0.110091465166297	0.0434978346569636	0.0113749436482038	54.5486653310359	-0.0940532791891439	0.0723982244242513	-1.29911030190457	0.193906078162568	0.389730375415556	-0.421107740404615	-0.28189237484313
LHX4	-0.235819714706672	0.152026438355674	0.12085958738173	4.02151165988662	-0.253876988959567	0.242883185179234	-1.04526375002954	0.295901086698468	0.50845634573384	-0.96156187785809	-0.68196423352766
ACBD6	0.017928207730735	0.042467919051127	0.672909077420286	227.379544333213	0.0622833726644997	0.0633462815079214	0.983220659238083	0.325498849094225	0.537504273706337	0.129196285505031	0.109450655408433
XPR1	-0.0862421895494046	0.0360149936322141	0.0166376416743955	315.646200181493	-0.0765125923993897	0.0600502889864975	-1.27414195153322	0.202613113111845	0.4001663391347	-0.318589493872611	-0.237984401635272
ENSG00000243155	-0.0107467191862248	0.0877272122513509	0.902501821149968	26.2322094955677	0.1788297239521	0.137241410743523	1.30303035347179	0.192564399047117	0.388182221751405	0.00593454480553791	0.40119031937636
KIAA1614-AS1	-0.0319438456875929	0.200661495218085	0.87351705320205	2.07350964539626	0.178402195948011	0.344608484381613	0.517695309412207	0.604670871430635	0.773654737648486	-0.0851832012990097	0.40012012820459
STX6	0.0885630503743152	0.0424956850022981	0.037155794833507	228.465204492329	0.272110406817807	0.0674650526356757	4.03335350951634	5.49864640306597e-05	0.000857742190764585	0.432826480744796	0.634691194978934
MR1	-0.00397288138425475	0.049042453763205	0.935434774839218	73.9675258003133	0.111055968910889	0.073022424657887	1.52084745790338	0.128298121805888	0.299898169851941	0.0350524930780763	0.231538568779932
IER5	0.394270883220118	0.126039120515678	0.00175902743441189	119.595412013618	0.89467143783803	0.154965944812355	5.77334225865799	7.77143589856741e-09	5.78028736181937e-07	1.74693897111548	2.19309044113954
GLUL	0.113408586251022	0.0775993671523639	0.143888484826208	490.513322819639	0.416590479830268	0.139738364108578	2.98121766694344	0.00287104645865991	0.019381869392789	0.539627241201602	0.996354751881734
RNASEL	0.113466982098106	0.0705773351087072	0.107901518140307	18.0823596715051	0.171921144968881	0.111784438466153	1.53797028752743	0.124055879841913	0.292305300732747	0.539878260978637	0.383896714825098
RGS16	-0.203761162977585	0.126465591091174	0.107136477904171	86.0071624170573	-0.14481497381815	0.20877767461867	-0.693632468522572	0.487912726500536	0.682827153156016	-0.823755322958212	-0.408959413578339
NPL	-0.0645652573124641	0.0488771565996337	0.186511369065865	611.354055851065	-0.109776356009415	0.0885474254841884	-1.23974644558149	0.215069192222274	0.416055811218539	-0.225409259855347	-0.321250493715237
DHX9-AS1	-0.291634107847429	0.154210805689209	0.0586057578757321	8.06293384740607	-0.358267878380083	0.21012646984974	-1.70501069492234	0.0881924297967581	0.23353926954281	-1.2014850439934	-0.943276258008812
SMG7	-0.117716995223269	0.0362400369509948	0.0011611387393357	146.55519366674	-0.0672210465217209	0.048785656362238	-1.37788545925463	0.168238655036395	0.356144317576082	-0.453886764089689	-0.214725737231404
NCF2	-0.130913073444199	0.0600234539809164	0.0291810502457481	63.6635647221776	-0.199991052467177	0.0963867495793339	-2.07488117754784	0.0379975485800035	0.129700864870401	-0.510611287804392	-0.547076570111301
ARPC5	-0.0590166287855495	0.0335340448685127	0.0784244436272893	100.810168696649	-0.0125284789207769	0.0602373620481289	-0.207985185519359	0.835240534666919	0.91823561193807	-0.201557983348071	-0.0778189090281935
RGL1	-0.326799762398972	0.130362832166344	0.0121813194873082	128.202507040137	-0.407964294446256	0.243738907486509	-1.67377583929163	0.0941746624002128	0.243849548302611	-1.35264775856327	-1.06767668379115
ENSG00000289581	-0.231588536580934	0.223392105133604	0.299879988495687	3.44444682571888	-0.547074860749071	0.343951331105136	-1.59055892876265	0.111708873765688	0.272691260055306	-0.943373779855314	-1.41589925291665
TSEN15	0.0352757785417156	0.0943283338436458	0.708428122458666	36.2241072936875	0.14330430940239	0.150947649122173	0.949364301039255	0.342435360306346	0.55423686886632	0.203766371812888	0.312262846413452
ENSG00000286655	0.0645786812378805	0.232704619444996	0.781385815415698	1.97710037467373	-0.0556009484977427	0.391126866870673	-0.142155789354474	0.886956952043059	0.944554894994093	0.329727522623735	-0.185638224363462
EDEM3	0.132406791314766	0.0415657229498946	0.00144513946164589	154.020016811381	0.231759019799427	0.0473457976814094	4.89502830555177	9.82915799579193e-07	3.16382744240917e-05	0.621292726630892	0.533683313056212
NIBAN1	-0.0631739575728019	0.0794699482847473	0.426647549270605	313.042906569401	0.124663913675036	0.13074427223112	0.95349426439626	0.340339700861769	0.552311727492174	-0.219428633357427	0.265602073891214
RNF2	-0.0621941679187149	0.0479282015275151	0.194406648193654	73.3880011291672	0.0206371829597244	0.0735080318356827	0.280747320318085	0.778904211372065	0.886014985158418	-0.215216919806007	0.00520161409753327
TRMT1L	0.0363986320438692	0.0580253283521396	0.530470017642178	45.8042324731395	0.130654972771302	0.089943264091284	1.45263766098926	0.146324383725014	0.326472271286964	0.208593058124131	0.280598936068766
SWT1	-0.100319863747842	0.075685905781876	0.185013271477457	40.0368693357437	-0.298470659359622	0.10744127082392	-2.77798891497449	0.00546964841678622	0.0317892248956639	-0.3791036368284	-0.793591429693626
IVNS1ABP	0.102936627091151	0.0568945615012811	0.070411786236828	147.396755629495	0.423190951809715	0.0863146594020779	4.90288619269611	9.44387035846887e-07	3.06665194201053e-05	0.494612587168909	1.0128771007673
PRG4	0.321249002754935	0.20604667682504	0.118970842850688	1.94898023968565	0.228559170476359	0.328698852075873	0.695345204380579	0.486838991504199	0.681648730727847	1.43304788008134	0.525673427238715
TPR	0.0437523629538092	0.0402305030522643	0.276797334292033	138.307470176976	0.105402012629419	0.0612762630552181	1.72011162845289	0.0854121523848245	0.228480225783009	0.240203728840741	0.217385544790575
PDC-AS1	-0.118573195868684	0.086249724834604	0.169203978179038	38.0489793763379	-0.182717313066569	0.155032292588044	-1.17857583098567	0.238567120318651	0.445741437811172	-0.45756721922206	-0.503836821526059
PDC	-0.391612317672311	0.234869143736656	0.0954420792617762	1.76357703525676	-0.460392567732037	0.396888283637113	-1.16000543909477	0.246046591621527	0.45406415289834	-1.63125033025627	-1.19891551419493
PTGS2	-0.00237262915003129	0.323986520938523	0.994156956773905	3.57616185017142	-1.32649566104069	0.426785793061561	-3.10810641452012	0.00188290257144999	0.0137524810456948	0.0419313205819739	-3.36695100060772
PLA2G4A	0.0319597781305854	0.0357857693325015	0.371810991864516	414.371558366476	-0.0284379327972478	0.0545031669275769	-0.521766612847208	0.601832838421567	0.771499873915578	0.189512247154792	-0.117643568286562
RGS18	-0.163120878661981	0.0705080847050479	0.0206948339759501	72.2566122412652	-0.26747428047515	0.103130971330573	-2.59353981664533	0.00949935390661195	0.0482845528563448	-0.649059422188509	-0.716001071350591
ENSG00000236069	0.115701895913559	0.183390077386246	0.528102003648392	3.41575761162398	0.216947537259645	0.307590523843977	0.705312811813701	0.480615589166868	0.676342382406643	0.549485238112487	0.496607103537137
RGS1	0.0230987635642098	0.081056941237003	0.77566743763532	701.116504292636	-0.347311724914146	0.246724170067252	-1.40769234250327	0.159222190271008	0.344536395835029	0.151422382689644	-0.915850735929226
ENSG00000289995	0.574487403668214	0.304803978269697	0.05946000643736	2.84370823326541	-0.153313381151763	0.448555928545216	-0.341793233341042	0.732506502262813	0.857434920058524	2.5216158195541	-0.430232687879758
RGS13	0.190118935135466	0.302603218536398	0.529821862206678	2.78935701772988	0.0708344921383024	0.429936361308159	0.164755760417136	0.869136226157873	0.934643898441575	0.8693735439749	0.13085587911793
RGS2	0.454975307267947	0.14076996248104	0.00122906312215669	56.8853046651776	0.173706161849785	0.219935574857829	0.789804750605138	0.429641804243675	0.632777128803152	2.00788237292307	0.388364981907324
UCHL5	0.0221265622993163	0.0450779755078096	0.62353194651662	59.8062269076011	0.120332433348907	0.0687390126386862	1.75056970895715	0.0800200567990419	0.218166664781821	0.147243288508583	0.254759481215701
RO60	0.066082747254038	0.0674999628228211	0.327577903176595	45.5644762453264	0.239820974611318	0.0985252270709517	2.43410730166208	0.0149285688761715	0.0670941790921121	0.336192885057453	0.5538640562692
GLRX2	-0.0502677503241578	0.11668371095332	0.666611259116651	12.5719265658323	-0.10600352363757	0.186757166395965	-0.567600835262298	0.570306039863315	0.748501235402334	-0.163950145970057	-0.311806312612963
CDC73	0.018339360443285	0.0287915166955224	0.524143750224075	229.178883868683	0.00352534150360314	0.043565551253316	0.0809203924243885	0.935505262337408	0.969855301124164	0.130963662251587	-0.0376328703897762
ZBTB41	0.05313220705918	0.0903106045496101	0.556312528734801	26.4634184030019	0.211758268830806	0.132836342443394	1.5941290232456	0.110907139563582	0.271675559519923	0.280523828531529	0.483617289519426
ENSG00000290127	-0.383918478387553	0.28137142240447	0.172424593145793	1.96193587880499	-1.15996396010624	0.429975117456364	-2.6977467137362	0.00698105341240057	0.0383176476479151	-1.59817767323964	-2.95008765024222
DENND1B	-0.0319397385819161	0.0677523562449978	0.637341649975371	82.1571034259313	-0.035729244188697	0.110825674637274	-0.322391398073026	0.747156199993685	0.865795687749818	-0.0851655465375373	-0.135895231352167
NEK7	0.0464922575797413	0.032649939084876	0.154457605309847	321.307231482303	0.0440705456906493	0.0517426894941506	0.851725067279918	0.394366704271045	0.602722053151349	0.25198141120079	0.0638601760621918
PTPRC	0.0448233284602846	0.0250043913287906	0.0730339847317822	1295.60100415575	0.00873394060324554	0.0406360274503229	0.21493096523578	0.829821142253375	0.915317111768682	0.244807369956883	-0.0245946676980118
ENSG00000261573	-0.00875599687047306	0.0724873590725334	0.903854652609189	32.5774068721611	-0.0281089017612973	0.10591870043777	-0.265381860286437	0.790715308730691	0.89184344359979	0.0144918429147704	-0.116819935433172
MIR181A1HG	0.0893699504513843	0.0797075167164715	0.26219268791993	274.560718954864	0.449132411347403	0.135800564978972	3.30729412957118	0.000942019248236317	0.00794103331894339	0.436295012970113	1.07781394868017
LINC00862	0.423360180754675	0.211423168594754	0.0452384613101439	22.0144317916438	1.67511977935357	0.263576386368603	6.35534845299446	2.07954678151664e-10	2.54917776300915e-08	1.87198192101448	4.14671433740556
ENSG00000230623	0.665906043938334	0.275014477038918	0.0154630214338663	6.55492922095142	1.50167841477063	0.34113086719008	4.40205961758917	1.07228081281857e-05	0.000223734053284555	2.91458702972347	3.71255466734688
ZNF281	0.531495052814045	0.273291850162722	0.0518003482476288	4.89928073100915	0.982368240847337	0.334521829132064	2.9366341903491	0.00331795235602577	0.0217209965096302	2.33680935018124	2.41261370856352
DDX59	-0.267830587660527	0.0754922940811868	0.000388482090750962	34.277038586188	-0.583794975946135	0.0878887835719653	-6.64242867200581	3.08555997905333e-11	4.49391953384896e-09	-1.09916348127382	-1.50781730912434
DDX59-AS1	-0.230364261536903	0.242884243888375	0.342898948070599	2.61983177280702	0.0843585406795403	0.388257452603182	0.217274749303418	0.827994234194002	0.914193138556914	-0.938111123965756	0.164709374601203
CAMSAP2	0.0283629852202721	0.0373126557966061	0.447168613766451	203.636841276644	0.151719401428807	0.0576343420903153	2.63244787614747	0.00847720296086995	0.0442982790601765	0.174051110798814	0.33332756523925
KIF21B	-0.0944448459365584	0.0787789219398652	0.23058264630828	54.2256047326883	-0.117722223629836	0.11007696695056	-1.06945373669961	0.28486526453952	0.496643016701492	-0.353849346759713	-0.341140646636411
ENSG00000229191	-0.133823910176814	0.144294371772434	0.353699792167141	3.85967314953274	-0.232071479413079	0.245154966950501	-0.946631766428522	0.343826450966654	0.555561090307294	-0.523123780114944	-0.627380525350958
CSRP1-AS1	-0.186725540703749	0.255992837883298	0.465746591232411	2.45360259504226	-0.499073828211018	0.48063186132988	-1.03837025458551	0.299097712322617	0.511536722272491	-0.7505261753669	-1.2957427233638
NAV1	-0.0277941027257662	0.161875172367009	0.863672727072465	16.6110660810567	0.0934867687015193	0.296487133395489	0.315314757948756	0.752522680886884	0.869500324864195	-0.0673451596394265	0.187559220575215
IPO9-AS1	0.053412509818188	0.155801737864258	0.73173118417983	17.4528455330952	-0.477861165785146	0.237193281976599	-2.01464882058629	0.0439414582528642	0.143256832800246	0.28172873503742	-1.24264303435923
IPO9	-0.00486117221628104	0.0424327758621797	0.908792514874973	103.136008696832	0.0483807632737644	0.0622804879408331	0.776820556058046	0.437264647189928	0.639125890318347	0.0312340954054321	0.0746495436866112
TIMM17A	-0.580686728025159	0.107192766976362	6.05330709599239e-08	14.0273756837597	-0.853754267128492	0.153217624483226	-5.57216749710121	2.51589355110725e-08	1.51056302599133e-06	-2.44400361152229	-2.18358134656049
RNPEP	-0.213701465796391	0.0661158467501321	0.00122829173966031	49.4947894436286	-0.453093367202994	0.0940715918339298	-4.81647390428842	1.46117263942244e-06	4.36866860282603e-05	-0.866484604608147	-1.18064410298341
ELF3-AS1	-0.355691047223482	0.101173700592185	0.00043868333704073	7.42004655220643	-0.581464039825311	0.169439287531864	-3.43169549574483	0.000599820635168904	0.00562848433621934	-1.4768395330995	-1.50198249307813
ARL8A	0.0440210512593224	0.158546487948006	0.781278049353511	6.82778536935606	0.488470163595787	0.285944989432762	1.70826621080083	0.0875869579187476	0.232745196875704	0.24135870957841	1.17628449276333
PTPN7	-0.11899299444102	0.0906273252527821	0.189185489965758	25.3039758576892	-0.0240782240924255	0.158908552544131	-0.151522518498422	0.879563548720133	0.939785908134708	-0.459371760970994	-0.106730314130675
UBE2T	-0.10507425578311	0.178139398967405	0.555295993084512	2.72237963832756	0.0590389686658535	0.31553707186238	0.187106283003105	0.851577302032248	0.926531221367926	-0.399540816666107	0.101329240006886
PPP1R12B	0.14538903495989	0.0587026858117908	0.0132602719615684	115.631771523004	0.307984777444871	0.0910263545514257	3.3834682160195	0.000715764917718404	0.00643182769678541	0.677098063276284	0.724492177302042
KDM5B	0.143335585331593	0.080868655952441	0.0763200192703565	57.901635333696	0.348660192651808	0.106244917943314	3.28166466124838	0.0010319625187134	0.00855702855145105	0.668271126197921	0.826311168914611
RABIF	-0.174865345145192	0.127745105325884	0.171042600115072	9.92066774029571	-0.263610754093784	0.191339846473481	-1.37770965615528	0.16829294884555	0.356199896045762	-0.699544062881745	-0.706329864352015
KLHL12	-0.122800963064747	0.0698833055821496	0.078878803900483	33.5514473722742	-0.212340852419353	0.0847473927871077	-2.50557386411604	0.0122252860422618	0.0579922469144376	-0.475740655038236	-0.577990678089061
ADIPOR1	-0.0356248863996443	0.0678101968884606	0.599331710712095	32.4774507650092	-0.0896824203951933	0.100146236167801	-0.895514637663717	0.370512044577957	0.581172123666213	-0.101006484373702	-0.27095120970402
CYB5R1	0.0769526780516177	0.0989443931092164	0.436724297847396	14.7032711574321	-0.0116867146774693	0.146352784100311	-0.0798530396897616	0.93635413939744	0.970188729346787	0.382918255806357	-0.0757117987259862
TMEM183A	-0.283438025173811	0.0934206324744543	0.00241335917835188	13.11391491369	-0.399013111171024	0.157876495270136	-2.52737502494143	0.0114918716128651	0.0554110821291518	-1.16625344880249	-1.04527001749932
PPFIA4	-0.15932540972796	0.392825676050456	0.685045292396887	4.2995578275703	1.6429373057593	0.564718910283321	2.90930102718719	0.00362237884689002	0.0232078366018084	-0.632744259156603	4.06615493826245
ADORA1	0.0804762345090345	0.468531830416533	0.863624187587996	2.71090404703581	0.103563827555274	0.65463642823006	0.158200526413232	0.874298788960108	0.937495242534319	0.398064578712494	0.212784186704997
MYBPH	0.316831323350863	0.264441943170413	0.230873038125875	4.26867867737403	0.803934840854559	0.455412902410397	1.76528780058605	0.0775154087613754	0.213450330003712	1.41405808963566	1.96595793959749
CHI3L1	-0.234259697738007	0.162725942266286	0.149981589050909	66.8263347613838	0.785081236653036	0.333235270482552	2.35593679959559	0.0184760608476794	0.0785953889732111	-0.954856005245572	1.91876346209074
CHIT1	-0.00992915672636429	0.186633401463332	0.957571446639821	8.57941056713602	-0.167392969658104	0.263925900639744	-0.634242297752327	0.525922707339987	0.714494745278086	0.00944891023791701	-0.465476814995418
ENSG00000288925	-0.0683236791185344	0.182345218829932	0.707887974692138	4.38162640629123	-0.0304549923729747	0.282460708366468	-0.107820278965887	0.914138256376432	0.958483618529508	-0.241565172490827	-0.122692686309775
BTG2-DT	0.484696541012274	0.256191201382461	0.0584999328183397	1.68300105839231	0.418000121595006	0.409533874612142	1.02067288570666	0.307409444857085	0.520090313814817	2.1356417571988	0.999883377275977
BTG2	-0.0583409409344591	0.0675296476225628	0.387625918645106	192.757658567904	-0.220940160905047	0.132473734636351	-1.66780351978105	0.095354736948477	0.245694198723436	-0.198653478623923	-0.599516528879379
ATP2B4	-0.0645351790667773	0.0862474846236555	0.454305890192466	92.2268818412919	0.316559405884408	0.133151974048531	2.37742931072902	0.0174337841885531	0.0753444582794376	-0.225279965823273	0.745956248823485
ZBED6	0.392476034524646	0.179231899255583	0.0285411649981732	3.53179377762431	0.687993722403557	0.283502640198044	2.42676301682041	0.0152342033509452	0.0681969358771769	1.73922365330014	1.67573329881494
SNRPE	-0.077742004310532	0.132362537965481	0.556974411463586	8.78765770122955	-0.507542174510927	0.200044720905092	-2.53714355577383	0.0111761114433569	0.0543473055642249	-0.2820506865778	-1.31694074866966
PPP1R15B-AS1	-0.0421544519945507	0.166029388244891	0.799574721139925	5.27640531841328	0.223785255209913	0.261962921466295	0.854263091728063	0.392959232356777	0.601501592920727	-0.129074406693799	0.513723328241557
PPP1R15B	-0.0454736810133025	0.0799955988336472	0.569727895856129	37.4784018888093	0.240151175109284	0.106342116887928	2.25828845745449	0.0239276814383579	0.0941616356228586	-0.143342409810822	0.554690616528312
ENSG00000288934	-0.404644742805568	0.174046417427181	0.0200760090970641	1.9395662505438	-0.576242552509229	0.302844751572409	-1.90276552430677	0.0570711476556869	0.172470894705308	-1.68727137652129	-1.48891202851037
PIK3C2B	0.0115515240239371	0.127006058887152	0.927530299941453	22.6494954582983	-0.421030352225366	0.213949611701937	-1.96789491168567	0.049080130400364	0.155563179958921	0.101785539668914	-1.10038373350785
MDM4	0.0211963437807526	0.0451808176044976	0.638966167891787	191.654118287096	-0.222682756691091	0.063895161914737	-3.48512704276801	0.000491903431326871	0.00484330620804436	0.143244660921454	-0.603878607172141
ENSG00000240710	0.00313597298740724	0.146857233662948	0.982963356845654	4.13624142869226	0.0678234054879202	0.252478906745513	0.268629987202389	0.788214433772088	0.890593311374715	0.0656105400704123	0.123318505379021
RBBP5	-0.0635921822010283	0.0738408609322251	0.389124672735704	25.1977687777494	0.0105300584528372	0.118108768016797	0.0891556031753682	0.928958248343661	0.965927463994858	-0.221226409366686	-0.020098612591202
DSTYK	-0.00811442387178845	0.0823938897838675	0.921548515719528	32.1264989722162	0.13760355587376	0.132269354824147	1.04032832137652	0.298187390559077	0.510783396392627	0.0172497018914531	0.297992679218748
NUAK2	0.0687792015347551	0.0907330621766828	0.448427623638314	24.233695147444	0.137346299262316	0.141210034793776	0.972638378447377	0.330733061318968	0.543159912024341	0.347783835204259	0.297348712620507
CDK18	0.821044898245651	0.369505006531731	0.0262824325205807	4.53556092044406	1.30067566904012	0.525084161837883	2.47708036838807	0.0132462070907721	0.0613512929172726	3.58146528498189	3.20940314996182
ELK4	0.109629996173841	0.0400417467384892	0.00618342935138167	93.9935643909872	0.230432553666939	0.0657183965886891	3.50636299161625	0.00045427523857634	0.00454021070658174	0.523384633447028	0.530362893502263
NUCKS1	-0.107226848222443	0.0593315094790356	0.0707233666793106	80.3722135348718	-0.319512022957818	0.0807878111557179	-3.95495333252638	7.65495925003911e-05	0.00112830110789655	-0.408793927994239	-0.846262322241919
RAB29	-0.15548813518843	0.051259311172738	0.00241843911557727	57.6601310941527	-0.19088870640378	0.0767669757819161	-2.48659927604894	0.0128970579897277	0.0600936721662636	-0.616249390986437	-0.52429151204198
SLC41A1	0.189852408376499	0.177273513548749	0.284188515634219	6.60732082811414	0.466151554254949	0.301149709202427	1.54790637350943	0.121644839914457	0.288612192764785	0.868227854838586	1.12041638949462
ENSG00000286619	0.026061132785369	0.196598987624704	0.894541485258738	37.8158596541916	-0.0017666585803092	0.507611061110729	-0.00348033901476356	0.997223096839755	0.999471233980486	0.164156392016054	-0.0508798430246294
PM20D1	-0.105286356820126	0.282800780771139	0.709670482795019	2.81149645446358	-0.195744501337264	0.473519021690497	-0.413382551430441	0.679326356403908	0.823884137414584	-0.400452551963721	-0.536446572810001
RAB7B	0.53783133992796	0.31625231944918	0.0890106109156797	6.05665603283769	0.976326100670293	0.48486176078393	2.01361744653106	0.0440497132868763	0.143388201471554	2.36404644764602	2.39748897985753
RHEX	-0.620768911163968	0.295487395121959	0.0356558542547321	3.50047103225682	-0.428226734124235	0.457261856259731	-0.936502199477134	0.349014680656842	0.561252031185912	-2.61630046441517	-1.11839776838553
FAM72A	-0.169462387149746	0.10881780203634	0.119398350680226	9.24398520557662	-0.395159609792135	0.166041587101246	-2.37988335748189	0.0173181189071235	0.0750145845476404	-0.676318964196278	-1.03562390515898
SRGAP2	-0.0345455090641933	0.0251068450580153	0.168840250941431	2417.55795415935	-0.130172884857807	0.0585123118266616	-2.22470930978484	0.0261007588910009	0.100245995636194	-0.0963666842575736	-0.372307231284466
IKBKE	0.0960170466361061	0.0661879900833217	0.146871288697071	64.2750048806948	0.224736165948331	0.105011639274026	2.14010720622965	0.032346103855102	0.116392169204635	0.464868151053376	0.516103654834578
IKBKE-AS1	-0.0287993337586958	0.100717601695989	0.774922991193912	10.4077739507712	-0.0734370134136934	0.169163448687712	-0.434118682158481	0.664202259696016	0.815152281005206	-0.0716662352356392	-0.230285590219206
EIF2D	0.101580075312074	0.0863191344529786	0.239276647407076	19.0455863304411	0.270707591076431	0.147290112098162	1.83792100651004	0.0660740462089963	0.191178052662143	0.488781327890643	0.631179656535419
MAPKAPK2	0.0815358749161336	0.0610989375457387	0.182043569894922	76.775233815191	0.262846644016362	0.095467752187379	2.75325057932087	0.00590067132925112	0.0336560198733168	0.402619537874999	0.611502077371101
IL10	0.0984753670109067	0.181153052743922	0.586714603419707	6.62044511132846	0.113807675936818	0.283192944735962	0.401873274219199	0.687777292464695	0.829252589834724	0.475435461284802	0.238426661579179
IL19	0.152571771501836	0.20984285272342	0.467179197102651	2.72115759479757	0.0225254913902215	0.359801090695073	0.0626054005192319	0.950080728863649	0.977693027194188	0.707973699392463	0.00992844132888595
FCMR	0.318314436569946	0.288448819104199	0.26979329246173	2.06899560760849	0.201146046463724	0.409208432558614	0.491549123770592	0.623038116906766	0.785525332572029	1.42043338459519	0.457052698237753
PFKFB2	-0.147502434279434	0.0714862850145766	0.0390777823264216	43.0472848395067	-0.235029498722143	0.0904144023286634	-2.59946969364231	0.00933679225286695	0.0477885226303663	-0.581922140646831	-0.634785060539775
YOD1	0.491605556816984	0.16742963585865	0.00332268600192662	10.3700042014284	0.733671983798251	0.223873052605589	3.27717862984968	0.00104850013194598	0.00865998705273741	2.16534078021898	1.79007545095184
LINC02942	-0.142046902722299	0.245696008061699	0.563169019072855	4.23641939632761	-0.531017016871429	0.410172241837201	-1.29461958345341	0.195451493314296	0.391009311390356	-0.558471049799387	-1.37570314274112
CD55	0.235321135071021	0.109267666808346	0.0312699109084823	107.78308388067	0.584077353409742	0.176070950093357	3.31728404430173	0.000908971549029293	0.00774679692133309	1.06367924747811	1.4156090972755
CR1	-0.189028603969245	0.254212519016196	0.457127609220878	21.9972633526264	-0.501384764142644	0.375162851050035	-1.33644566016952	0.181403650516007	0.374151387982398	-0.760426099013373	-1.3015274747927
CD46	-0.0362795001461595	0.0581768605803186	0.53288568243792	74.1691981367351	-0.189277673244287	0.0860777088129305	-2.19891625665405	0.0278838774554777	0.105226228160615	-0.103820400172509	-0.520258762261322
MIR29B2CHG	0.0831289393007052	0.0376539169024999	0.0272644760028818	450.228239764491	0.304139466883357	0.0526828538036933	5.77302566061893	7.78605787713511e-09	5.78028736181937e-07	0.409467467763619	0.714866568274609
ENSG00000289071	0.14433427260703	0.205234629768195	0.481890798213201	2.12967776906901	0.261991114558946	0.346201916707382	0.756758128466362	0.449194782537462	0.650767125377853	0.672564072866672	0.609360509886028
PLXNA2	-0.345158442088642	0.194028396400213	0.0752550360446605	15.5459058179765	-0.524172598300547	0.367783942657945	-1.4252188241618	0.154093956568914	0.337510735724943	-1.4315641869136	-1.35857014499503
G0S2	0.836912025176528	0.471016903578856	0.0755979403319585	3.77236844969153	0.279642585532254	0.559960009531163	0.499397422623787	0.617499434551796	0.781907263687434	3.64967155072281	0.653545798858181
TRAF3IP3	0.0474043470151895	0.0562316253810766	0.399217634493093	140.463980387461	0.225038950558141	0.0705094502500671	3.19161402847453	0.00141480253220186	0.010994054542361	0.255902109300999	0.516861587445465
UTP25	-0.106761577952407	0.107231824075263	0.319437400488908	17.8198964028848	-0.152302812625566	0.168698730332507	-0.90280947773214	0.366627020124954	0.577801828735874	-0.406793922081535	-0.427703025483706
HHAT	-0.0921928900475954	0.120893467044678	0.44570429360175	22.1673196420949	0.0174566429199789	0.168960353951091	0.103317982661377	0.917710603895236	0.959658987936228	-0.344169112747054	-0.00275993658320953
RCOR3	-0.0174763983984795	0.0399204523355261	0.661545356815049	132.820746911874	-0.0638834141511124	0.0544216662333816	-1.17385994535991	0.240451128412954	0.448123159629362	-0.0229935838154665	-0.206370951899283
TRAF5	-0.0888767605413379	0.0730839942833522	0.223950400097388	27.6082090813152	-0.222466912009763	0.115680366486117	-1.9231172822785	0.0544653223793631	0.16708114011375	-0.329914433161995	-0.603338303214925
LINC00467	-0.473884029780084	0.163168620393877	0.00368122803831582	12.2829737168628	-1.16536626756755	0.198788460330692	-5.86234364725658	4.56379277519333e-09	3.66849135098873e-07	-1.98490265076956	-2.96361074509676
SLC30A1	0.132177719857164	0.0746869275812575	0.0767676143859696	30.1280752693851	0.209742647421061	0.128614038308117	1.63079124316574	0.102934375815673	0.258389875127739	0.620308042460977	0.478571771523632
ENSG00000288738	-0.422402264854051	0.153982398842577	0.0060846324981388	2.61758230651571	-0.560686320697056	0.267969185566031	-2.09235371415082	0.0364068860230823	0.126139740534466	-1.76360367492764	-1.44997155726137
LPGAT1	-0.0750578686745142	0.0673230855509424	0.264897347150118	68.0753091686135	-0.299454208765394	0.101206832119547	-2.95883392942952	0.00308805468492474	0.0205360617479911	-0.270512689228157	-0.796053457633289
INTS7	0.0377699638168059	0.0880472998273991	0.66794246490186	40.9314894686321	0.317157604291823	0.122534897666486	2.58830431437628	0.00964497305785612	0.0488727363696395	0.214487850529294	0.747453663375185
DTL	0.463195213677593	0.41314367064052	0.262224855761475	3.34512392318514	0.863679833181083	0.643333455887761	1.34250725697027	0.1794315789718	0.371542585399095	2.0432163765763	2.11551203367715
LINC02608	0.0709965424789125	0.332445844566139	0.830891584080899	3.10927020539514	0.544317691074764	0.537891638849531	1.01194674124137	0.31156351895698	0.524442083059523	0.357315273777497	1.31608242483201
PPP2R5A	0.0637023136581978	0.0580208122366787	0.272238644942669	78.6566316414708	0.241199749149104	0.0919648822856083	2.62273754018439	0.00872264388514528	0.0453072357169799	0.325960378118811	0.557315414599145
ENSG00000234915	0.0489276386652219	0.0833864505212044	0.557366475862698	28.4847541924369	-0.0992761431955074	0.11337451045696	-0.875647822384162	0.381221518978017	0.590758853916779	0.262450114843254	-0.294966285551897
PACC1	0.0107665182871	0.0642272958877676	0.866873184307753	43.6124576389157	0.15158295476025	0.100089698914285	1.51447108348346	0.129906402453084	0.302696527813221	0.0984111222253465	0.332986010958103
ENSG00000260805	0.17352253269919	0.200176292249284	0.386024985807687	4.06544497715478	0.0267801022051812	0.307704907208402	0.0870317683527993	0.930646260411492	0.966787402255666	0.798032422179929	0.0205786136917055
ATF3	0.14568359163604	0.264934029303259	0.582397365283625	28.8978423426169	0.65709986368519	0.352828651644276	1.86237671068641	0.0625500095316494	0.183698488444126	0.678364241521202	1.59839956968834
LINC02773	-0.790553165932268	0.145442195933357	5.4638539379798e-08	2.94521678593993	-0.995014530839812	0.266392138401679	-3.73514975633208	0.000187603513507602	0.00229016405286043	-3.34613328479907	-2.53718505368526
BATF3	-0.0739145523378536	0.0789230217987664	0.348995322295904	40.4921821019253	0.16111505366913	0.126556102980679	1.27307217806578	0.202992430538402	0.400485334391081	-0.265598041590691	0.356846829438154
NSL1	-0.0799988774276995	0.0402187439551738	0.046690786941516	168.147365564559	-0.0507995914110139	0.0520477652166428	-0.976018685904504	0.329055204547139	0.541432851032224	-0.291752057736149	-0.173619432804594
TATDN3	-0.12362934308492	0.0782108843925218	0.113942559111963	55.6846026108667	-0.374185057475777	0.0968304440575656	-3.86433276349868	0.000111393278051534	0.00152265366460802	-0.479301520722144	-0.983120255091449
SPATA45	0.176705892607661	0.239488483344741	0.460607343454217	2.18000366616441	0.247539417142318	0.390850293327088	0.633335630978182	0.52651448997114	0.715006826499772	0.811716379761667	0.573184917072411
FLVCR1-DT	-0.284201204338902	0.130233537990211	0.0290916159419452	8.29320158237579	-0.346834953446015	0.194634180680277	-1.78198378226154	0.0747518764576891	0.207785355762019	-1.16953404277322	-0.914657278164437
FLVCR1	-0.150387570932439	0.0916942418076102	0.100984727976154	32.8104119705407	-0.381371041996639	0.121387559064518	-3.1417638260107	0.00167933436313319	0.0126487498626161	-0.594324158864182	-1.00110826317779
ANGEL2	-0.121809611618395	0.0726655291588148	0.0936784074195049	50.9036404508167	-0.280896347867888	0.0787597587882571	-3.5664957865484	0.000361786624049129	0.00378781582901259	-0.471479242087605	-0.749599286890168
RPS6KC1	-0.0560310413850978	0.0367378958557114	0.127220062653296	246.25977484861	-0.0231899868949706	0.0478336364642419	-0.484805016074961	0.627814664227879	0.789329376990778	-0.188724168599183	-0.104506872395723
SMYD2	-0.0737975071600047	0.0599288526949995	0.218166323465569	42.9264248036253	-0.217307402466095	0.0917339122194779	-2.36888842096014	0.0178416350998414	0.0765831492029959	-0.265094912414323	-0.590422981852401
PTPN14	-0.064333262490873	0.0922544688095625	0.485586438273192	96.3459108638904	-0.409944659313392	0.196352154827395	-2.08780321088789	0.0368155898184378	0.127107471116055	-0.224412009343589	-1.07263394735615
CENPF	0.267244882449444	0.207498733854573	0.197768589566146	7.81132397557775	0.709133712033542	0.355967061913115	1.99213294685852	0.0463564728826566	0.149311083009389	1.20090633380725	1.72865107275467
KCTD3	-0.240566761378988	0.124645732430478	0.0536063429266592	10.5803068638862	-0.312758408829776	0.200975342712378	-1.55620288841788	0.119659854759859	0.285375561530079	-0.981967482995495	-0.82935662682961
ESRRG	-1.04935714779604	0.530404903359258	0.0478827311738432	20.3358992692723	1.32475652180114	0.876084434529507	1.51213338530845	0.130499933279721	0.303790792616664	-4.45862537228967	3.26968251362225
GPATCH2	-0.199347839680587	0.05920676878956	0.000759969755363742	147.081133222449	-0.511735681566601	0.0640624806302312	-7.98807159092605	1.37065851634605e-15	7.0347756780611e-13	-0.804784257628806	-1.32743796566318
RRP15	-0.134362052606115	0.0729023265384609	0.0653228727165624	49.943895699777	-0.0858404056807962	0.105390882707561	-0.814495556688588	0.415361116648201	0.620615746662777	-0.525437033528703	-0.261333850864771
TGFB2	-0.149350853391861	0.246674329990175	0.544874973956733	5.41757116724035	-0.190277892456108	0.453862515710393	-0.419241258904764	0.675039821569724	0.821122750444962	-0.589867735695769	-0.522762518179265
LYPLAL1-DT	-0.119412147690463	0.313673092460383	0.70343343637795	2.3964406094198	0.23285040293506	0.543316659434613	0.428572175897145	0.668234597836794	0.817452429653223	-0.461173528741692	0.536415271163286
LYPLAL1	0.0520062816475088	0.0529483098546977	0.325997125573297	141.082059958068	0.0129774290535638	0.0706615468073069	0.183656170009314	0.854283195205377	0.927896758581636	0.275683937342189	-0.0139723369182806
ENSG00000277007	0.0383938902331264	0.178413439865339	0.829614371207868	4.08341511789211	0.262339647387223	0.295948946941564	0.886435481857021	0.375382906347438	0.585503398618473	0.217169854091736	0.610232959766098
ENSG00000287676	0.557046263658056	0.249519285510125	0.0255834013828438	2.26542661615161	1.13448054534831	0.397238780740049	2.85591588825944	0.00429128801625682	0.0264563481639304	2.44664351766606	2.79338232216852
LYPLAL1-AS1	0.548425639391948	0.253199975729008	0.0303128492985096	2.54447388446503	0.606826568413426	0.371744992714242	1.63237321364511	0.102600888435368	0.257728666134608	2.40958699242944	1.47255509573349
EPRS1	0.0342889835642159	0.0863278991345023	0.691223893929514	51.0805609216881	-0.0396675119208179	0.120033371901528	-0.330470695710855	0.741044331436521	0.86272712357882	0.199524545251573	-0.145753531436993
BPNT1	-0.415011129877897	0.157303807893838	0.00833283113161062	5.87946026840578	-0.522316299778729	0.242845320764983	-2.15081887570816	0.0314904986385684	0.114207405072323	-1.73183221948352	-1.35392344519709
IARS2	-0.0440837502531397	0.0618878220132035	0.47626847387978	39.8271626919923	-0.030636881817902	0.0920553147506649	-0.332809484176802	0.739278098638725	0.861557217308913	-0.137367667993848	-0.123147993275254
RAB3GAP2	-0.0147900491046681	0.0332093414510166	0.656060989259025	174.738172262367	-0.0263118432575786	0.0529732749734422	-0.496700331832794	0.619400388398304	0.783170456859408	-0.0114460708596024	-0.112321525674193
HLX-AS1	-0.475806146896379	0.173443966264559	0.00608279564916084	8.07827618503996	-0.783103635591697	0.225944033821702	-3.46591862748483	0.000528423182203564	0.00513076238297982	-1.99316504328651	-2.00672817804899
HLX	-0.0080459704215069	0.155226880204761	0.958661270259497	10.8173098794385	0.232724228990935	0.2241229713952	1.03837740300421	0.299094385593034	0.511536722272491	0.0175439551763185	0.536099431639748
DUSP10	0.126511338801366	0.090732357611551	0.163216343544492	105.193366977997	0.655688407506544	0.138584643101745	4.73132082192654	2.23063658033188e-06	6.00964543895274e-05	0.595950596165583	1.59486640244016
ENSG00000276997	0.0973196053476175	0.242175173130314	0.687789826886918	1.89958012222358	0.12738498339979	0.388805362380319	0.327631755436503	0.743190108669399	0.863737575928486	0.470467316296557	0.27241347517802
TAF1A	-0.223896423617233	0.076786669105882	0.00354750393418837	21.9412783114268	-0.272307438397475	0.111354127397563	-2.44541845696718	0.0144684162146109	0.0653856843369974	-0.910308543584318	-0.728099466989622
MIA3	0.117239505371915	0.0442479354910794	0.00805861734109336	122.612986264122	0.269191017410261	0.0647676697109498	4.15625602421127	3.23505287411083e-05	0.000559854444449062	0.556094790035732	0.627383358437168
ENSG00000272750	-0.0190302775051234	0.153935379569797	0.901612113829549	3.52758793353865	-0.233305035505577	0.265331620442003	-0.879296011221451	0.379240798071035	0.589395894307969	-0.0296730722785467	-0.630468371825217
AIDA	0.0448714604319165	0.0551146959520881	0.415560784393987	214.019336057264	0.14158903460404	0.0942127107742228	1.50286552037923	0.132873725891114	0.306963705919476	0.245014269546333	0.307969158213394
BROX	-0.0294692367137703	0.0500505559494092	0.556002558678269	157.59007356986	-0.00505395294481852	0.0843690353784484	-0.0599029362152637	0.952232941335165	0.978918622338407	-0.0745458730663243	-0.0591086218981868
FAM177B	0.0787188782657489	0.0785920607141489	0.316530241339117	188.340887508423	0.0511586597441538	0.123552425598901	0.414064390044713	0.678826951064191	0.823535684552718	0.390510425559679	0.081603194091412
ENSG00000287684	0.0344606098493076	0.0567663021580852	0.543810411052312	457.791159279564	0.107724469687695	0.127440728559691	0.845290755201845	0.397948521432852	0.60586035502766	0.200262296204224	0.223199135986488
DISP1	0.0568077308815777	0.0427836089505908	0.184246852262202	929.51066928774	0.156402377819415	0.0979202247921949	1.59724283876319	0.110211587000446	0.270924539568276	0.296323396762102	0.345050025388984
ENSG00000287338	0.257931995189071	0.218698013031099	0.238239738403075	2.66015568244989	0.269974837222408	0.349123140573671	0.773294021068874	0.439348393406866	0.64096150620004	1.16087405410952	0.629345421822944
TLR5	-0.0447177757739579	0.0537309684085659	0.40526598433211	188.66949189156	0.197885070926347	0.0941717186353605	2.10132164724074	0.0356127407533779	0.124342866678025	-0.140093083461176	0.448889800841382
ENSG00000226601	-0.288855941055141	0.205066155260136	0.158953832692955	4.71755019509976	-0.228802561241915	0.315579762270625	-0.725022921608343	0.468437968541038	0.66725452316382	-1.18954284529965	-0.619197745896623
TP53BP2	-0.0277093189863036	0.0665799824019115	0.677277613168449	39.9227548623562	-0.0117645021119111	0.109656114574386	-0.107285418214691	0.914562552350109	0.958599925551685	-0.0669807091444197	-0.0759065167908098
ENSG00000290989	-0.192511403950463	0.0751812095965245	0.0104481992201359	31.0209944335843	-0.0149974180633601	0.0989423189721746	-0.151577385886597	0.879520270733974	0.939785908134708	-0.775397226557531	-0.0839991752300675
FBXO28	0.08067293711191	0.0410103585513827	0.0491675776745593	118.697925606682	0.215824711913252	0.061532111841398	3.50751348287136	0.000452315432203354	0.00452931246270343	0.398910122462292	0.493796439062169
DEGS1	0.0501653109717888	0.059722099679771	0.400920147875222	54.9822541963174	0.0716130973474488	0.0935434177940021	0.765559983120913	0.443938162767471	0.645237315502942	0.267770360065318	0.132804889272006
ENSG00000232628	-0.0901137439164686	0.162078475122716	0.578218819079471	9.95441447856652	-0.244612698022928	0.221975848367053	-1.10197888564185	0.270470851100949	0.480916985337236	-0.335231716950599	-0.658773793888016
NVL	-0.179000893835268	0.0546217463609194	0.00104879429231354	81.7524761088219	-0.264303587096866	0.0695531594019023	-3.80002273612948	0.000144682812937496	0.00186527973559209	-0.717321089193355	-0.70806416890357
CNIH4	-0.0366233149354636	0.0970095019079967	0.705785000123377	24.6830126050142	0.0783107733133127	0.141688163823726	0.552698060303323	0.580470181795917	0.756555967032083	-0.105298318827039	0.149570559874816
WDR26	0.0456656908952416	0.0296440568670114	0.12344656446644	228.506372050999	0.135117402894139	0.0437143697428498	3.09091503981342	0.00199540719565596	0.0143955075272679	0.248428340302626	0.291769323216315
CNIH3	-0.275313521806496	0.0999419132021318	0.00587396261145887	25.9364116628337	-0.551961022598958	0.149303684014969	-3.69690156167625	0.000218246920169375	0.00256422699336383	-1.13132954366843	-1.42813032836801
DNAH14	-0.29025874364054	0.167637324489622	0.0833682417355466	13.9020148702595	-0.605681340925142	0.286127009634674	-2.11682686544858	0.0342745443975163	0.121126188631582	-1.19557291780986	-1.5626034152007
LBR	-0.0233065892847098	0.0463676884455936	0.615212330153613	73.8431004828974	0.0454716955249328	0.0822072471518124	0.553134876794501	0.580171056208657	0.756449392629645	-0.0480551813333326	0.0673675443951039
SRP9	-0.0476497290893171	0.104300698787818	0.647779175660524	16.313111900141	0.109813079186612	0.178727811339919	0.614415173348488	0.538941011595523	0.7245889633468	-0.152696347293282	0.228427358291542
EPHX1	0.44171524672404	0.24029979343886	0.0660352897690629	7.10790616521516	1.29788169061476	0.400444947966597	3.2410989255957	0.00119069855655968	0.00956590702730362	1.95088281546453	3.20240924309179
ENSG00000242861	0.0978425345998005	0.167830070112258	0.55990291198354	8.67783700173374	0.0696491780013703	0.274549894973097	0.253684955910091	0.799738957383432	0.896277585686379	0.472715174506394	0.12788879225348
TMEM63A	0.183498771499377	0.122109263370336	0.132905475970476	25.4076139111397	0.419433258943474	0.226561731731165	1.85129790339513	0.0641267075585343	0.187015041273997	0.840916177863278	1.00347081698424
PYCR2	0.0486401752577142	0.119510119954678	0.684010714168028	9.51303752727632	0.421381973855912	0.210401103288912	2.00275553345028	0.0452035348417577	0.146141537916979	0.261214427648674	1.00834885415523
SDE2	-0.00530528965904699	0.110547109500616	0.96172324713222	10.8354976165057	-0.067009888928529	0.168581345339093	-0.397492906428892	0.691004016462875	0.831329768722408	0.0293250168146176	-0.214197166026887
ENSG00000289341	0.160415030502288	0.258780945546887	0.535331965012317	2.67956919553722	-0.533021090996127	0.39812656312056	-1.33882322952342	0.180628226618643	0.373054387937885	0.74168865043497	-1.38071975549001
H3-3A-DT	-0.177912021936411	0.124782298207419	0.153932048247028	11.2963425058979	-0.101947293372843	0.182925938429415	-0.557314584515202	0.577312512752936	0.754130810993313	-0.712640475846349	-0.301652727868917
H3-3A	0.133163475066127	0.066926933296791	0.0466257123120315	152.767727860509	0.419987649076857	0.0882416071648659	4.75951948939659	1.94054387748212e-06	5.36695051919753e-05	0.624545399484143	1.0048585703496
ACBD3	-0.0417442897400743	0.0374903637333198	0.265507834537774	84.4452193497856	-0.0399141401306333	0.061241402966311	-0.651750910288422	0.514561874276066	0.704964624252671	-0.12731128751995	-0.14637089294391
ACBD3-AS1	-0.253272460216255	0.123241416066418	0.0398701100888057	4.00898846132332	-0.301701024861419	0.210191371560414	-1.43536351003211	0.151183538523729	0.333815260474756	-1.03658406702448	-0.80167770382899
LIN9	0.0360346634679975	0.123463368737665	0.770389675459396	12.6210253706086	-0.0117566253964644	0.158693846907301	-0.0740836877143192	0.940943794908066	0.973027239722227	0.207028506613615	-0.0758867997401069
PARP1	0.0212045761753739	0.0666030757500285	0.750202527322525	55.9805391184792	-0.00979104432067964	0.103457558601851	-0.0946382695764137	0.924602151512724	0.963441074502526	0.143280048606803	-0.0709665430678401
ITPKB	0.00878514335512252	0.0630584107774269	0.889199221491113	121.674857749653	-0.0990570331388241	0.110995966758575	-0.892438131146522	0.372158140515471	0.582264012655029	0.0898940046821649	-0.294417807683628
ITPKB-AS1	-0.0662161510722939	0.162265189663678	0.683219591631657	4.46464911325144	-0.211336158279232	0.241886471353988	-0.873699786086645	0.382281767480091	0.591248533238581	-0.232505774491142	-0.575475720498445
PSEN2	0.137477720834894	0.0779303934932461	0.0777136029410243	25.0048620132534	0.16987443423081	0.124311331331343	1.36652413268765	0.171774511590824	0.360765714663196	0.643090571187762	0.37877337379925
COQ8A	-0.134026204402238	0.17614013162414	0.446712802828873	6.02848681241384	0.0172350929457073	0.305400962589139	0.0564343111416252	0.954995824160119	0.979930993461553	-0.523993359954903	-0.00331452207071741
CDC42BPA	0.30353956012459	0.279131023611827	0.276840312944213	4.00249723987687	0.070870945892502	0.469469691328392	0.150959576734269	0.880007603481639	0.940149019334368	1.35692225535854	0.130947130417375
ZNF678	-0.0493757773607353	0.0550255018047753	0.369545336311782	82.1109846692378	-0.123007703486516	0.0670533287524734	-1.83447571917864	0.0665834088352971	0.192273644280962	-0.160115920325935	-0.354371297791606
SNAP47	-0.375678403022485	0.129224539485118	0.0036470862946122	8.73323673218895	-0.217610799005283	0.19052273830571	-1.14217757387104	0.253380215754615	0.462270174509237	-1.56275697152575	-0.591182446249304
JMJD4	-0.110472692665173	0.191993549376059	0.565022197511774	4.1159130572872	-0.0873568612851399	0.286346201248373	-0.305074280379112	0.760309579329887	0.874573875728774	-0.422746480940909	-0.265129853429808
ARF1	-0.0750353548461902	0.0565319881389718	0.184406849370843	77.6727309428927	0.10036567586276	0.0829567311827971	1.20985572155203	0.226334260291258	0.431322317513202	-0.27041591152138	0.204778550408499
C1orf35	0.192866121535314	0.139303636824594	0.166204888939406	8.65437354029489	0.0803369248885574	0.253220773756664	0.317260403626119	0.751046019856774	0.868612858879876	0.881182570677976	0.15464243705655
MRPL55	0.362209834267822	0.243849223758625	0.137442024245856	4.29469734414002	0.576376142291161	0.392312374149465	1.46917655488371	0.141784907673623	0.319493871304994	1.60912168167805	1.39633137026767
GUK1	0.47612524683203	0.20276060118682	0.0188636886777383	14.5881639463374	0.878110339355813	0.240667283504346	3.64864856813808	0.000263623434166763	0.00297841836911912	2.09879728175292	2.15163458042178
IBA57	0.280793769473721	0.149614439207162	0.0605479023859506	4.81469359526443	0.732274946693471	0.255977238861031	2.86070335765681	0.00422702361867739	0.0261478206184796	1.2591474377511	1.78657837763297
OBSCN	-0.0582715545287271	0.131019865783488	0.656497843064594	9.53764289694048	0.281023140749528	0.219464840936719	1.28049276389815	0.200371888028165	0.397340317187155	-0.198355214946524	0.657001614597815
ENSG00000269934	0.385326227414021	0.203216019236651	0.0579414013794702	3.0786407511114	0.271827480429477	0.303852734729597	0.894602711643783	0.370999501778691	0.581619336588275	1.70848956729276	0.633982971610745
TRIM11	0.0759204741178184	0.0727464883489646	0.296656248130542	17.4386150167918	0.122148153923416	0.120868384768771	1.0105881215927	0.312213603382111	0.525062182099336	0.378481234780797	0.259304606004376
ENSG00000231563	-0.207861758604019	0.101263325360945	0.0401030902354971	8.61154688356151	-0.275905176456186	0.159195307728698	-1.7331237986385	0.0830736672356138	0.224058240747319	-0.841382100396313	-0.737105350749149
TRIM17	-0.68240655968108	0.230905609356605	0.00312315984424315	2.1734621946089	-1.00144554953907	0.390117060371006	-2.56703859243348	0.010257119596172	0.0509874753573678	-2.88125541515819	-2.55328322590229
H2AC25	-0.0642942626246669	0.12925105702319	0.618880894246174	13.4730783207901	-0.0229139953521853	0.228265469014822	-0.10038309977887	0.920040186412878	0.96072508352471	-0.224244364926934	-0.10381600838273
H2BC26	-0.0965387202603485	0.139795507057676	0.489835189932117	12.9915260340609	0.148546997886895	0.234455453120629	0.633583036392278	0.52635297438836	0.714992358782231	-0.362850053010988	0.325386381898347
RNF187	0.527532106042613	0.284475213341219	0.0636813163829349	2.94600861033308	0.468712584958383	0.468304403739629	1.00087161516205	0.316888880986667	0.529347653794444	2.31977426867045	1.12682717995332
RHOU	0.595371038832359	0.458039533339535	0.19366110288611	4.2448067889708	1.19404524012307	0.629132841445529	1.89792228518792	0.0577063202326542	0.173590996037289	2.61138599507783	2.94248509412109
RAB4A-AS1	-0.197607313479843	0.231324751307187	0.392970927622338	2.22631554297082	-0.214701698300475	0.380951601340735	-0.5635931114211	0.573031075984717	0.750604374687016	-0.797302449920697	-0.583900364462159
RAB4A	-0.281263165093836	0.0872333827438912	0.00126298377359529	29.4607939845934	-0.559668592174756	0.116248419481048	-4.81441893724844	1.47628814086291e-06	4.40490842841652e-05	-1.15690461802737	-1.44742397191163
CCSAP	0.162150547801864	0.140898117563211	0.249799939775964	18.44158737348	0.643513881699839	0.266629515105274	2.41351330307809	0.0157995511104745	0.0700456289436648	0.749148926932948	1.56439104196275
NUP133	0.0364887247536986	0.0696417629838651	0.600314085538515	43.6281010367671	-0.0400168614217043	0.112475678036305	-0.355782353308311	0.722003565547274	0.851027535243852	0.208980329703587	-0.146628025617806
ABCB10	0.0834699340056165	0.0595278713095565	0.160855768092788	48.2409484714548	0.128328245153798	0.093375077175625	1.37433080684293	0.169339006460151	0.3577901981602	0.410933264032897	0.274774654778306
TAF5L	-0.0278688883338477	0.0655438719013906	0.67069495451186	40.2348634304888	0.0992935288566112	0.103373642584806	0.960530425104762	0.336788325950995	0.549337114825725	-0.0676666322715309	0.202094744318969
URB2	-0.125180791290157	0.0838177367925757	0.135309470617476	16.1081152247479	-0.240752911272029	0.124738225167606	-1.93006523019339	0.0535987559255759	0.165349344617056	-0.485970559737883	-0.649111947959296
LINC01736	-0.032472843907378	0.0798775625181102	0.684351210048385	62.1862226325517	0.182842074363169	0.115755326803427	1.5795564611352	0.114208476730058	0.276982589652012	-0.0874571475094558	0.411234063755437
GALNT2	-0.0193185698772862	0.0345205864012779	0.575735511495937	752.161325889891	0.0223627858840758	0.0694984188177168	0.321774023992255	0.747623894410291	0.866117354205228	-0.0309123228519161	0.00952115573680817
ENSG00000227006	-0.0655239186218009	0.0949436238102465	0.490109289433782	14.208159565923	-0.15113452027719	0.146843835084653	-1.02921937574066	0.303376599414515	0.515736712976715	-0.229530151325178	-0.424778547682679
PGBD5	-0.10025639833259	0.247182274652948	0.685038705916298	5.59462691466135	0.941951927564851	0.525585493928767	1.7921954438349	0.0731016642425474	0.204530300212662	-0.378830825058705	2.31144330274997
COG2	-0.0468063465285191	0.0814197696813908	0.565374539275577	34.9169174739711	-0.212187449611839	0.115685490580815	-1.83417512902026	0.066628002041155	0.192364653586926	-0.149070991845277	-0.577606679079041
TTC13	-0.13252343932426	0.0429216116285172	0.00201800888099565	137.165077858646	-0.160520620559148	0.0498829235859833	-3.21794732585106	0.00129111526190079	0.0101835418244293	-0.517533589720426	-0.448273901350769
ARV1	-0.16597173599049	0.114243237158433	0.146281331510068	14.0360597131244	-0.376735308832333	0.127794485443374	-2.94797782177592	0.00319860011348084	0.0210709393951201	-0.661314087660388	-0.989504062611596
FAM89A	0.00765349487033726	0.078316701630039	0.92215071207522	36.419109287403	-0.0857222636994086	0.136636172987586	-0.627376058806892	0.5304127573987	0.71851659096923	0.0850295123506404	-0.261038117008071
C1orf131	-0.115591102714906	0.0950678961688673	0.22403084177515	24.2700751429196	-0.168576021125679	0.135809012835302	-1.24127270794696	0.214505023239263	0.415289404033899	-0.444748424805348	-0.468438237929676
GNPAT	0.00398980110468974	0.0397190770105791	0.919986680079509	71.9595733412527	-0.00594432089428626	0.0673333815375809	-0.088281930278053	0.929652600424013	0.966512810250705	0.0692807966781864	-0.0613373973468882
EXOC8	0.206388645089084	0.0820632723914859	0.0119034379094617	15.6996698461246	0.45601055363588	0.126163975897451	3.61442757643065	0.000301011942652473	0.00327991531586509	0.939310348883463	1.09503136387846
SPRTN	-0.314257788074892	0.0967765940592108	0.0011652601495175	14.2778919968244	-0.42022777977936	0.133232098261613	-3.15410314227888	0.00160992176037907	0.0122577376269027	-1.29873495901294	-1.09837472839425
EGLN1	0.0909894205127408	0.061270159336311	0.13752984298979	191.524069727407	0.334242280040241	0.0989950546158753	3.37635330711399	0.000734535295227581	0.00657239306131248	0.443256450024569	0.790220146467776
ENSG00000233461	0.973823707267549	0.371556274848552	0.00876897670446387	1.68608659068871	0.746722475489312	0.451286295917398	1.65465355860482	0.0979947926138747	0.250688126593177	4.23819867427944	1.82274353552508
TSNAX	0.068666046300362	0.0401643107399767	0.0873346105440734	141.238300771208	0.0700170369437074	0.0722269715139921	0.969402917996408	0.33234419700404	0.544771911960043	0.347297427298113	0.128809619401129
DISC1	0.058986714656305	0.0259376408832704	0.0229555126180544	1830.86304030786	0.18629980316413	0.0556686326316074	3.34658486040041	0.000818136335859824	0.00714160852895633	0.30568995360832	0.419889475334948
ENSG00000286071	0.0320910104601968	0.0667189936860945	0.630525292409591	154.524880376652	-0.00601599715305126	0.0975167211129003	-0.0616919548195865	0.950808146891069	0.977921137494213	0.190076361073227	-0.0615168178728468
DISC1-IT1	0.369086815235403	0.175143568954469	0.0350882338611126	3.55691865267173	0.401534160867586	0.272116098081586	1.47559870106324	0.140051654051481	0.317177675034477	1.63868300008267	0.958665666069624
SIPA1L2	-0.0162772339615316	0.0381852744197114	0.669911172028185	876.074376205852	0.113156244612903	0.0785948478636011	1.43974125135126	0.149940617857286	0.332230202478224	-0.0178388681186774	0.236795994008402
NTPCR	-0.11123497984993	0.103456383191162	0.28229092114457	21.3101059786168	-0.216224981194065	0.148648996856021	-1.45460101155944	0.145779750816128	0.325701721522668	-0.426023240654303	-0.587713457146693
PCNX2	0.0204290525657861	0.0372402555034059	0.583297525998024	755.44088645191	-0.100438353935055	0.0577278283433525	-1.73986025141409	0.0818835596946619	0.221702036279859	0.139946390936178	-0.297875539826008
MAP3K21	0.0896628913364967	0.103296271643387	0.385385177209259	21.9626488125761	0.120537730059553	0.150822710694361	0.799201456495635	0.424173607547018	0.628389678498107	0.437554245592591	0.255273381416917
COA6-AS1	-0.477792231236178	0.190310097938456	0.0120526719269566	5.55190965842865	-0.512440411985894	0.265512747250891	-1.93000304991637	0.0536064598557947	0.165349344617056	-2.00170240464086	-1.32920205191248
COA6	-0.0771674657935363	0.106101075632855	0.467041312152501	12.1608025461884	0.08974015606008	0.162382896587843	0.552645370576537	0.580506267837602	0.756555967032083	-0.279580981322443	0.17818067289049
TARBP1	-0.0729277477953768	0.126299438366199	0.56365616198073	32.2346847990039	-0.69359835701705	0.180231833185661	-3.84836765380153	0.000118907507394797	0.00159883860491542	-0.261356173913465	-1.78267792159535
IRF2BP2	0.160918446471061	0.0874437524446939	0.0657314063624262	68.9721732478174	0.511871412040608	0.151635085765869	3.37567924636491	0.000736337095169153	0.00658450982974969	0.743852629048987	1.23486266601626
ENSG00000230628	0.293754331240626	0.231418000453866	0.204310264553544	2.75540818088645	0.478292630861963	0.368628542402878	1.29749212511936	0.194461912922027	0.390197072579869	1.31485957290173	1.15080801969502
LNCATV	-0.181714984078404	0.206949519932917	0.379908828653921	1.84929219344839	-0.167302876687692	0.357425638347947	-0.468077436920811	0.639729213932811	0.797357798419899	-0.728987849103616	-0.465251293624535
TOMM20	0.18069158489999	0.149128157843078	0.22564522440657	13.7345278267342	0.447854994291807	0.214672631140265	2.08622306398799	0.0369584219699	0.127256844416107	0.828849234930495	1.07461630912793
RBM34	-0.116222850268406	0.11033532249371	0.292175884314696	6.79998021276329	-0.151137214607838	0.18157011097	-0.832390385181895	0.405188627351989	0.611875577574503	-0.447464048226203	-0.424785292150516
ARID4B	0.0994134702750062	0.0303897193552786	0.00107059495635775	370.760367491254	0.180212019051703	0.034249475816735	5.26174531884799	1.42694334169118e-07	6.39949285252354e-06	0.47946798215656	0.404650490401941
GGPS1	0.0317223815366076	0.0675630861366374	0.638696286131492	38.7952448994579	0.210541501946172	0.0986267205535428	2.13473083931522	0.032783002413417	0.11756166882042	0.188491776640793	0.480571469910931
TBCE	-0.176117279198706	0.0644548080198598	0.00628719070626976	42.3838843391109	-0.277736713942916	0.089982271298146	-3.08657149831957	0.00202479245531644	0.0145504137849071	-0.704925613499956	-0.741690068546145
B3GALNT2	-0.128744923676307	0.0640758042134418	0.0445096117484598	61.5993556791173	-0.113476594350276	0.0969070557094433	-1.17098382072935	0.241605280573336	0.449192830792944	-0.501291301906556	-0.33051295691754
LYST	-0.0120096420078216	0.036962571211886	0.745246464989476	529.925907803733	0.0275840163791275	0.0447364009692804	0.616589975533993	0.537505208233707	0.723637789044975	0.000505757983867966	0.022590977428322
GPR137B	0.0258421488429589	0.0624632465592453	0.679080884631425	72.3918271506437	0.0977846365964825	0.107187573304497	0.912275869131747	0.361623513881609	0.57328180722044	0.163215069933355	0.198317674371516
ERO1B	0.094994760101634	0.0561401713604963	0.0906269894845266	94.1445154094194	0.146649161685742	0.0954542581727453	1.53632917475874	0.124457667590477	0.292689414909019	0.460473760856757	0.320635704683027
LGALS8	-0.0165097527886354	0.0510521966253847	0.746400155185603	93.9159479757988	0.0923215469111892	0.0712325862185499	1.29605777091872	0.19495558232351	0.390707985828178	-0.0188383711150485	0.184642429017149
ENSG00000230325	0.112680097312182	0.114883957390173	0.326683169949644	8.62623579786584	0.325007914528512	0.195238124802176	1.6646744320958	0.0959777266425697	0.246828982537723	0.536495766274331	0.767104616366787
HEATR1	-0.197209058970307	0.0555320167988935	0.000383380220998013	68.4208705165916	-0.205206823603424	0.0713339215923837	-2.87670744889111	0.00401847960323545	0.0251968605982922	-0.79559051725461	-0.560132725896627
MTR	-0.0148129329410926	0.036316574925278	0.683359181674471	157.419087223065	0.0226425648613095	0.0524513112998995	0.431687298184914	0.665968700327788	0.816230593386249	-0.0115444390793273	0.0102215004829257
FH	-0.326806167808947	0.171898457430519	0.0572812898133293	5.34381125713705	-0.574789558204348	0.249774720046981	-2.30123191849133	0.0213785256409189	0.0870407174585985	-1.35267529279154	-1.48527488272614
KMO	0.328356966143203	0.178770516517797	0.0662466285689223	13.3774469157548	0.676491508471717	0.297901143947541	2.27085904910404	0.0231555119618075	0.0921335085091124	1.46360209710178	1.64694087425348
OPN3	0.0515108802490384	0.110745059972424	0.641838166226324	16.6460720994899	0.190924077649371	0.156371689380377	1.22096319612526	0.222099954931808	0.425053887300532	0.273554410076182	0.431464992453374
LINC01347	-0.0157010167997355	0.197110290753214	0.936510857213001	2.67081912712435	0.138560327307245	0.331648975766162	0.41779211585728	0.67609911577933	0.821528002074504	-0.0153619470583521	0.300387676345773
CEP170	-0.0357193692500689	0.0209059977000782	0.0875305519814986	712.420544050739	-0.018338349508726	0.0360163565983877	-0.50916725734404	0.610634991609701	0.776743198849321	-0.101412627365567	-0.0923622188298256
ENSG00000227230	0.0792899920480771	0.0992617587453586	0.424408148211488	8.08321262545828	0.187238468851497	0.161938891994982	1.15622915869586	0.247587435924417	0.455365239115801	0.392965409286441	0.422239150028196
SDCCAG8	-0.022812410315223	0.0228925930237486	0.319008510889614	1045.06357720541	0.134290416314311	0.0397585714122285	3.37764692101103	0.000731088863069916	0.00654952324954839	-0.045930908787759	0.289699204467512
AKT3	0.0882568137548603	0.0349831819516878	0.0116412839625175	781.848671710356	0.0296776458226838	0.0547317400045734	0.542238303043242	0.587654351850154	0.76152388565341	0.431510095217843	0.0278317656948653
AKT3-IT1	-0.26345423889692	0.183264006108703	0.150557025050568	2.31897403850179	-0.370031459900668	0.315758139700907	-1.17188256889013	0.241244206308282	0.449032300998965	-1.08035135428663	-0.972722939796437
ZBTB18	0.189668261059145	0.115668623136932	0.101056013949864	18.8289506568108	0.489882329387321	0.18470196195397	2.65228546683985	0.00799489161291026	0.0424071838457584	0.867436281107714	1.17981943631959
ENSG00000289439	-0.212351886196428	0.348883902538653	0.542749426325197	2.44631333916295	-0.478261502132903	0.620649107091332	-0.770582760320517	0.440954282943638	0.642475980794464	-0.860683315866046	-1.24364515918149
ENSG00000240963	0.211779374191339	0.205488187700812	0.302721020963726	5.72239786204833	0.484102382615713	0.319918294655656	1.51320631143266	0.130227261564141	0.303252021150626	0.962482880576664	1.16535103203003
ADSS2	-0.0862192191162161	0.0997736855282308	0.387506657895139	27.0206414862765	0.129147195845608	0.16492025529462	0.783088745617658	0.433574999620142	0.636071431575973	-0.318490753408943	0.276824658034482
CATSPERE	-0.188259542737482	0.114813422575854	0.101067606531053	25.085884192352	-0.0677540040090739	0.166224364145799	-0.407605734317295	0.683563153699691	0.826841048509371	-0.757120220452423	-0.216059840243225
DESI2	0.0263152045964992	0.0441157838234469	0.550839141356531	76.4068202653536	0.102327771524736	0.0682953179084802	1.49831312977943	0.13405191436652	0.308767120574147	0.165248542443962	0.209690082367875
COX20	0.0805405131841969	0.0665738124208725	0.226358442859828	61.4876168130036	0.28069389640758	0.0931181597308421	3.01438406019755	0.00257501608980577	0.0177583153685152	0.398340886352731	0.656177447795319
HNRNPU	0.0681563591500177	0.0474401990308041	0.150809096137476	443.188571045872	0.449157255610977	0.0620499723026168	7.23863748754704	4.53214624791379e-13	1.09291592306249e-10	0.345106491448633	1.07787613901926
EFCAB2	-0.143544120229956	0.124524854266884	0.249019295095717	31.1113491463627	0.371769651068358	0.233960134181142	1.58902991045696	0.112053640075971	0.273306092773593	-0.564906973306149	0.884158931272165
KIF26B	0.00969546376517131	0.0812167541608339	0.904976181882729	205.678962103186	-0.141433160202502	0.110350322546974	-1.28167418941885	0.199956962811045	0.39692674867004	0.0938070984683089	-0.400494033436178
SMYD3	0.0502491082011542	0.0411971159689378	0.222569546816598	701.770006048526	0.069253252626681	0.0706589508187082	0.980105872281718	0.3270338607987	0.539271726987271	0.268130569958347	0.126897709010701
ENSG00000235096	-0.0117994974064189	0.150569842436943	0.937537229379794	4.58467495362402	-0.0583581276948204	0.216264841042437	-0.269845655047409	0.787278997558092	0.890038295374858	0.00140908336783534	-0.192540015140848
TFB2M	-0.18119573820533	0.132216313719491	0.170546730240437	9.00930270609917	-0.317880571239483	0.205185024516673	-1.54923865417699	0.121324360554198	0.288223731226139	-0.726755824228662	-0.842178460578052
CNST	-0.0354608525698676	0.0427073340318057	0.406356573244856	77.855485615491	0.0107739827493327	0.0638344200663353	0.168780146167799	0.865969575334203	0.933695847919529	-0.100301370269996	-0.0194880195395361
SCCPDH	-0.322645896667458	0.216768722355642	0.136636524065807	4.61836217668599	0.0119489212240009	0.433844610911809	0.0275419376511049	0.978027491113641	0.990290536322737	-1.33479199480906	-0.0165469051074179
AHCTF1	0.12994598537731	0.0537984374371039	0.0157169434337031	125.536425902929	0.241527018192191	0.0663096348452072	3.64241212843368	0.000270095190578572	0.00303521791704415	0.610714731985853	0.558134636819341
ZNF670	-0.0342025184547109	0.0857544577252613	0.690009292446115	23.3579802394815	-0.179093107386758	0.133555347330039	-1.3409654571463	0.179931668045795	0.372212838778805	-0.0948923084137984	-0.494764683827219
ZNF669	-0.123003542342473	0.114087290068895	0.280965528393206	6.73002068013466	-0.0777547902816819	0.192558890069054	-0.403797457774077	0.68636166608755	0.828568933008373	-0.476611460201032	-0.241093880299837
ZNF124	0.077872760341174	0.0547908982669567	0.155237749147896	237.286141859087	0.352335068166141	0.0933977602681546	3.77241453279555	0.000161675355405163	0.00203791300600681	0.386873311905573	0.835510143707309
ENSG00000259865	0.178687864836769	0.0635380125132196	0.00491888137541467	51.3890275227461	0.340174804811988	0.104596361130612	3.25226232667123	0.00114490302190362	0.00926376427513873	0.820236064840042	0.805070485103602
ENSG00000290124	0.274303706955534	0.223178835435892	0.219043385434711	2.08614982210937	-0.0346135999371086	0.338653784596992	-0.102209399426319	0.91859046716738	0.960033092151485	1.23124932294311	-0.133102542645311
ENSG00000290683	0.114720469258304	0.049424795946328	0.0202808192390535	99.4153120719501	0.272254288175639	0.075726418205244	3.59523525116081	0.000324098574028515	0.003477381490853	0.545266487764982	0.635051359827695
ENSG00000232347	-0.133325851774179	0.180041407969886	0.458979179200933	3.77142596642296	-0.0169763186535985	0.291963805329573	-0.0581452849418623	0.953632903218868	0.979616586711904	-0.520982831478648	-0.0889527734066197
ENSG00000289566	-0.306217684166644	0.252968703996375	0.226088503668573	2.95100071683666	-0.649455383115802	0.366305565630827	-1.77298802980881	0.0762306903934843	0.21066193043174	-1.26417385251019	-1.6721789121436
ZNF496	-0.216431144763631	0.080764623570034	0.00736713189819511	29.6363756961463	-0.167290151201936	0.117806059380345	-1.42004708486028	0.155593973777891	0.339834796477028	-0.878218374044672	-0.465219439097154
ZNF496-DT	-0.159383026982762	0.228281798559471	0.485061233525973	5.11189891843835	0.257918021341944	0.393300329162352	0.655778808757308	0.511966453161378	0.702914553481787	-0.632991932085003	0.599164713678683
NLRP3	-0.0614001143262742	0.0772911968495951	0.426962697941601	81.4583581864934	-0.377137045042648	0.120335551863455	-3.13404508644782	0.00172414362161087	0.0129200981527743	-0.211803609345047	-0.990509691579866
GCSAML	-0.00815673463889503	0.282701037026937	0.976981938849675	2.20345098025008	0.380281104367819	0.461436578820936	0.824124314850623	0.409868925707393	0.61528440628184	0.0170678252708434	0.905464862329035
ENSG00000235749	-0.244514676579166	0.190683869624607	0.199736047725928	12.5488645928426	-0.438170726495588	0.284942409700658	-1.53775188100607	0.124109293068061	0.292345829686094	-0.998937949951424	-1.14328964154043
TRIM58	-0.0528180383799886	0.228472660596314	0.81717588933796	4.68143170264786	0.0515300870683324	0.394555104780275	0.130603017028582	0.896089355929304	0.949195249205736	-0.174912787512516	0.0825329536381264
SH3BP5L	-0.0577187185732929	0.102844539603515	0.574645541918738	8.68741815466475	0.144695317862946	0.175025364294961	0.826710565327539	0.408401131524727	0.613958165020821	-0.19597880009513	0.315744828786778
ZNF672	0.102292547761307	0.0759549937359136	0.178060084533506	18.8488484338086	0.124091643415419	0.119317846522829	1.04000907686242	0.298335683625961	0.510783396392627	0.491843954503339	0.264169562865386
ZNF692	-0.254742967121625	0.123019440374934	0.0383818146479037	14.1001235233094	0.0801810365184945	0.234402132043086	0.342066157076405	0.732301105592853	0.857313908736241	-1.04290517261583	0.154252216168498
PGBD2	0.0714270977881336	0.125155063199031	0.568197042553772	7.77734998670233	0.282499741158691	0.206016696514185	1.3712468258088	0.170298025583564	0.358957665799146	0.359166054323013	0.660697851351903
SH3YL1	-0.211746609594758	0.102567225999878	0.0389735000523808	30.291852209928	-0.207957175988938	0.165829922764407	-1.25403891241257	0.209827862154398	0.409522071419822	-0.858081480201648	-0.567017427750253
ACP1	0.00269302332257977	0.0729764051565965	0.970562620403875	31.2724905572503	0.00520047812793612	0.115489904971225	0.0450297203831957	0.964083619534376	0.98429136891662	0.0637064812776208	-0.0334396563553248
ENSG00000228643	0.363004602322535	0.249857535623418	0.146266426641835	3.72794921261261	0.889380142668645	0.385963118519729	2.30431380614722	0.0212050345088675	0.0864895044010079	1.61253806331906	2.1798452330518
TMEM18	-0.24705541832307	0.145452135422354	0.0894069940717021	7.30004560655007	-0.355235292384793	0.230758232019893	-1.53942630464499	0.123700256362086	0.291780480312525	-1.00985955581736	-0.935685066955252
EIPR1	-0.117190603853929	0.0566139425901723	0.0384527700704225	81.1264434602572	-0.0825808246297063	0.0866199693722838	-0.953369358453387	0.340402960881819	0.552311727492174	-0.451624023659276	-0.253174444156494
TRAPPC12	-0.039261806260296	0.0383705497939093	0.306200237735529	172.531075610625	0.0651847800550152	0.053030804734201	1.22918708063609	0.219001671653327	0.420892943561595	-0.116640110018388	0.116713479235961
TRAPPC12-AS1	0.0278347445092063	0.186848676446819	0.881577739539615	3.47310600222177	0.206508651159638	0.313430038362597	0.658866815186154	0.509981297169906	0.701301755760431	0.17178042080742	0.470476408844687
ADI1	0.107566424878382	0.198675657466854	0.588220031242977	4.75215022603442	0.332675699295208	0.330400563484163	1.00688599252693	0.31398956407079	0.526597478905634	0.51451418747615	0.7862986702904
ENSG00000235078	0.0862604587411262	0.16059063761341	0.591167456045044	5.30902309972149	0.209788743231864	0.241411870130062	0.869007572489453	0.384842988902291	0.593338262944419	0.422928584452021	0.47868715888845
ENSG00000242282	-0.118301885275302	0.162562010569009	0.46677649681651	3.91060580757482	-0.134647026762656	0.263671566692503	-0.510661913423841	0.609587814297997	0.776717141462582	-0.456400966345202	-0.383506935448899
RNASEH1-DT	-0.153925114587946	0.197509760738828	0.435785845636159	2.31962898203867	-0.0196117032123319	0.34422496719761	-0.0569735059371022	0.954566300049683	0.979930993461553	-0.609530606993622	-0.0955496869701672
ENSG00000287126	0.321015118733645	0.223448354121207	0.150819961450413	3.22801226195634	0.790224836061241	0.372337718427063	2.12233356158366	0.0338097370425918	0.120069038823088	1.43204250867553	1.93163895708786
RPS7	-0.0527903934152942	0.0684186812064494	0.440364025664977	65.6023514791836	-0.0129804274282241	0.112523235333423	-0.115357751576918	0.908161564698291	0.955369921002365	-0.174793953156646	-0.0789502297794377
NRIR	-0.089009064277058	0.135619795850813	0.511622616276043	22.5677088161921	-0.039010304465807	0.245107559766738	-0.159155859994412	0.873546079127599	0.936988684845194	-0.330483152615514	-0.144108405013353
CMPK2	-0.298063467574132	0.159389690073349	0.0614796820799936	15.8877205904724	-0.629910993640564	0.256030630656917	-2.4602954420897	0.0138822684149654	0.0634975647960637	-1.22912222241731	-1.62325525597616
RSAD2	-0.497329436262937	0.177092239866938	0.00498026726155479	21.1400163758066	-1.03180492319028	0.292927534476037	-3.52238967578066	0.00042767500524777	0.00433271303525806	-2.08568482966935	-2.62927902816831
LINC01814	-0.440353345336155	0.227119520318254	0.0525181774386302	2.46874723894462	-0.389369990188638	0.367339544418561	-1.05997297624177	0.289156893672607	0.50111898043403	-1.84076800159074	-1.02113128776714
ID2-AS1	-0.0293914852424922	0.229518012994468	0.89810353019841	1.75722600979892	-0.256344032055175	0.381469136964409	-0.671991538018164	0.501589083396719	0.693847603607837	-0.0742116514057274	-0.688139753531123
ID2	-0.168663321299602	0.102370789016999	0.0994403782731157	88.9959453702678	-0.956309064412463	0.147856237234952	-6.46783038914236	9.94199973812385e-11	1.27171144476349e-08	-0.672884108096818	-2.4402972520125
KIDINS220	0.0332563619589465	0.0430095062339691	0.439384603639684	142.016978226929	0.0704244648370538	0.0657151011671366	1.07166334048455	0.28387127231878	0.495402350908679	0.195085728827803	0.129829495831261
ITGB1BP1	0.152919293186949	0.128133470375033	0.232698061719432	21.8081233813051	0.538501369199075	0.189268989449204	2.8451642858462	0.0044388522638339	0.0271499030357574	0.709467552470517	1.30152296612055
CPSF3	-0.276417746496688	0.0850807993215966	0.001158582408992	30.4851914843351	-0.440798041443505	0.11357694084462	-3.88105224674559	0.000104005492470219	0.00144304448740692	-1.13607615236357	-1.1498663551962
IAH1	-0.107684698121354	0.0782604832085784	0.168828464485934	28.0811297545847	-0.107158932715153	0.10570781496382	-1.01372762980513	0.310712736230503	0.523549180979461	-0.410762036777301	-0.314698540917972
ADAM17	0.0220118440124362	0.0332357924535172	0.50778324386157	246.397988391473	0.0796649603966865	0.0533726271019175	1.49261830871773	0.135537128018876	0.310892118066064	0.146750161681378	0.152960370712207
ENSG00000239300	-0.0501173218331587	0.0926780998006454	0.588667716358179	15.674805369932	-0.0879528487396139	0.149748033143356	-0.587338924548113	0.556976103878867	0.737852889774688	-0.163303515633211	-0.266621733508218
YWHAQ	0.108500503212436	0.111252035582945	0.329427548913999	21.3249499343687	0.215543766555835	0.198548751316511	1.08559618293561	0.277657689286762	0.488149230238827	0.518529406825746	0.493093174624796
TAF1B	-0.22514784500257	0.0560864003513584	5.96215366062886e-05	65.3461380052802	-0.251413699062434	0.077926568300119	-3.22628988478182	0.00125406271930195	0.00995534948782069	-0.915687890452467	-0.675798108557589
ENSG00000269973	-0.459430463828874	0.271865049307481	0.0910430639093546	1.7133508660849	-0.526520626394349	0.471474044593669	-1.11675421464212	0.264099430207815	0.473942005411365	-1.92277270345982	-1.36444774579081
ENSG00000260077	-0.403444532107553	0.138874472006756	0.00367133218493995	3.74753774494677	-0.571696494641372	0.237130610193905	-2.41089285847106	0.0159135225007389	0.070296671467228	-1.68211216337763	-1.47753230379059
KLF11	-0.342445983912973	0.109134647970675	0.00170203499857957	7.40736669233449	-0.442563676967492	0.172322970898358	-2.56822218570344	0.0102221612829506	0.0508859534592905	-1.41990444259147	-1.15428610672653
RRM2	1.01172227032211	0.480313521207152	0.0351714519355256	2.05173163140384	0.98546670086651	0.675245612489807	1.45941962841171	0.144449646830056	0.323713331028356	4.40110904073454	2.42036979594699
HPCAL1	-0.0899629406402719	0.0514977570941848	0.0806496030181905	121.282004555366	0.0202911992420898	0.08395938119387	0.241678761248079	0.809029087850274	0.903082249376046	-0.334583475566025	0.00433554516954068
ODC1	-0.226855271575646	0.102120423924399	0.0263205931983984	11.2049080432046	-0.416468741866695	0.145211827929347	-2.86800839714881	0.004130645701491	0.0256885066552982	-0.923027416447542	-1.08896507768132
NOL10	-0.155515430617973	0.045843993744538	0.00069314852144047	106.861913866755	-0.202181257092802	0.0621786107927807	-3.25162068619707	0.00114749047794266	0.00927959589364297	-0.616366722834164	-0.552559106067524
ENSG00000234818	-0.460006896073895	0.148089957697799	0.00189465783755267	3.12461780208634	-0.470295973755707	0.243274191296567	-1.93319304135467	0.0532124216741858	0.164658918992153	-1.92525054907465	-1.22370579131269
PDIA6	0.00638600210840524	0.0928853354675901	0.945187458639009	56.9459349710447	0.222691428872527	0.125635019525158	1.77252671837994	0.0763071641536994	0.210736253079742	0.0795810812312799	0.510985254294302
SLC66A3	-0.398021345730806	0.099995539931403	6.88020115944867e-05	16.8166959124104	-0.459712548150687	0.125912228057015	-3.6510556221952	0.000261164666294749	0.00295745361139012	-1.65880011118404	-1.19721328429272
ROCK2	-0.0333528372839054	0.0352615782145833	0.344215355232132	197.435294551164	-0.00237119744179247	0.0546150116574356	-0.0434165876712697	0.965369455119328	0.984826404420937	-0.0912398778267435	-0.0523931290465097
E2F6	-0.258320805449217	0.122843893794533	0.035479934799849	14.4535450335504	-0.254023314291426	0.193164647481131	-1.31506110255626	0.188489367908911	0.382808035612326	-1.05828483100093	-0.682330516149769
LPIN1	0.138527990561444	0.14123975694963	0.326691249252304	16.4910220287566	0.320059945064592	0.236345129907391	1.35420579721699	0.175670730012815	0.36636557752195	0.647605249640943	0.754718823651875
ENSG00000287291	-0.328792376414679	0.171761345040361	0.0555895420922038	10.1635062992357	-0.796791670328463	0.222076401248959	-3.58791688737435	0.000333330502176161	0.00354796793560878	-1.36121318831413	-2.04099216495521
NBAS	0.000411323732062195	0.0274153480050896	0.988029459156266	273.097114410232	-0.0147605199147718	0.0464643431446281	-0.317674132803884	0.750732134596016	0.868522980724136	0.0538983913007925	-0.0834061700823282
DDX1	-0.208832371924189	0.074332326841477	0.00496274376908899	43.8359284680813	-0.236577830860977	0.104671435263281	-2.26019477296657	0.0238091651343579	0.0938741773346137	-0.845554368654804	-0.638660856674992
CYRIA	0.162481481991847	0.0609389060112504	0.00766909349091901	460.078800228595	0.440871250227603	0.0842127807506891	5.23520594258485	1.64801005461676e-07	7.21494878077753e-06	0.750571477178057	1.05713455080586
SMC6	0.115053804778735	0.0768670235919142	0.134447866678042	50.2888626429441	0.180413041151307	0.117876751494955	1.53052267612778	0.125887404939398	0.295296400360156	0.546699360344023	0.405153690366082
GEN1	-0.123625595809283	0.144802349095685	0.393241264624981	11.9424520093552	-0.372071057021025	0.226050237464577	-1.64596622942867	0.0997707119797423	0.253655686211237	-0.479285412722316	-0.977828473963308
RDH14	-0.332747956947671	0.126787131269012	0.00867860789960677	9.20587952047877	-0.499302177150748	0.211920789704659	-2.35607925889005	0.0184689765691286	0.0785879795579642	-1.37821660538946	-1.2963143280705
LINC01376	-0.298910488928741	0.123998034820902	0.0159260137303607	45.1123320605953	-0.813104708761812	0.123437257195562	-6.5871903445943	4.48227504286195e-11	6.33983325774032e-09	-1.2327632195463	-2.08182707997624
LINC00954	0.14930161081215	0.14903461843065	0.316444313524368	4.51056029790055	0.124590774410762	0.234885574285436	0.530431784879891	0.595812593290615	0.76652118657556	0.693916620881156	0.265418991159353
TTC32	-0.267332827979115	0.13429220938463	0.04651606853571	8.39656967131584	-0.159342600347507	0.222796069385015	-0.715194845166437	0.474488653853155	0.671932733295476	-1.09702381671744	-0.445325072692516
WDR35	-0.173590540579383	0.0827836025270932	0.0360007125478617	22.5120593172106	-0.217583131548107	0.138710832921008	-1.56860950919395	0.116738955342558	0.281284275062522	-0.694064201318773	-0.5911131888717
LAPTM4A	0.0864063728720544	0.0507497565125998	0.0886435499608989	72.4995866862568	0.203902194189577	0.0763269857842176	2.67142992867588	0.00755288398973174	0.0405775222985209	0.423555809407919	0.463951907028959
PUM2	0.0473015272455116	0.0216773175158752	0.0291040162325763	466.154957203939	0.0799873311131209	0.0386425830283273	2.06992713335145	0.0384591685866889	0.13055764414059	0.255460129315296	0.153767331405928
RHOB	0.00706115182495136	0.221763666791966	0.974598940151695	25.5555864992527	-0.117375910127282	0.365022764033591	-0.321557781301774	0.747787731980773	0.866117354205228	0.0824832727359085	-0.34027375218844
HS1BP3	-0.189147358787769	0.066948876112802	0.00472436364701895	41.5950656934419	-0.308636319295158	0.0925621149229471	-3.33436978565238	0.000854929185884312	0.00737635349043284	-0.760936577233256	-0.819038182687954
LDAH	-0.162358640655848	0.0707388298140696	0.0217225734016377	71.4381378520315	-0.252922498020633	0.080774130341114	-3.13123145928685	0.00174074905600205	0.0129987358049094	-0.645782873873835	-0.679574944950982
TDRD15	0.341525179335837	0.297301344282352	0.250658721190024	4.68410300116301	0.151217742400257	0.489332223157052	0.309028785034096	0.757299630485357	0.873031157087743	1.52020684049753	0.332071808754394
ENSG00000233005	0.13215362269512	0.237548131072502	0.577989681828236	26.5171881005399	-0.408428201485983	0.432570729371537	-0.944188253512601	0.345073456745643	0.557070955742802	0.620204458652445	-1.06883793922633
ENSG00000235537	-0.497067137987996	0.380847550515297	0.191838238344358	2.18420453466128	-0.744382184369824	0.613030109404414	-1.21426692253832	0.22464581241864	0.428715607249376	-2.08455731705021	-1.90980036312373
ATAD2B	-0.036996427066425	0.0212176484680357	0.0812178832173442	289.986780587146	-0.0285842558631824	0.0341571946822788	-0.836844364095634	0.402680056648452	0.609782132314056	-0.106902174727756	-0.11800984523659
UBXN2A	0.152273197292542	0.0886657658976352	0.0859089721859918	31.2942275502934	0.472136771628324	0.133122856033697	3.54662441668781	0.000390200445421273	0.00402796389624345	0.706690251421627	1.13539862862945
MFSD2B	-0.225943981164217	0.229693510159015	0.325274869847657	1.88119152788169	-0.0841593113713348	0.379678685607509	-0.221659299195779	0.824579116449714	0.912382387468164	-0.91911015302362	-0.257125723510098
WDCP	-0.306920784358554	0.127542392253506	0.0161096556032967	6.08476778380479	-0.462099874743192	0.209180115737738	-2.20910038754619	0.0271676591839069	0.103265185166736	-1.26719619163566	-1.20318925737283
SF3B6	-0.0888980538889989	0.172394497796668	0.606087410222009	5.06629688722411	0.00157046455267982	0.295987026096421	0.00530585604846148	0.99576655924048	0.998970053110319	-0.330005964523369	-0.0425263324197771
FAM228B	-0.244064449320658	0.0743538571862623	0.00102901228894494	105.300075156532	-0.558505945785105	0.0775866202685458	-7.19848272617085	6.08862576053104e-13	1.42164579265733e-10	-0.997002607770611	-1.44451362711505
TP53I3	-0.0456435148886486	0.120239427498285	0.704238481922434	9.88752282517126	0.08549303380733	0.19922750048508	0.429122654247889	0.66783396667292	0.81731675971291	-0.144072455929703	0.167549245950402
PFN4	-0.489737568579128	0.238564678741978	0.0400870999611449	1.6819925376258	-0.697684175177733	0.400443926881127	-1.74227682914727	0.0814600158792022	0.220880522319459	-2.05305050670921	-1.79290557097315
ITSN2	0.0736681368801063	0.024117759826323	0.00225422319491385	528.502864593876	0.153592208263423	0.0342577643038251	4.48342766624362	7.34535088718245e-06	0.000162837537158132	0.368799361506397	0.338015588764408
NCOA1	0.0163309956488275	0.0288441791829724	0.571271464861438	549.439107035291	0.134528143535424	0.0471956731461488	2.85043383360243	0.00436596332080339	0.0268185722506627	0.122330526368057	0.290294284955552
CENPO	-0.000732018469093764	0.201866596306375	0.997106678542391	3.17742392217203	0.226843264128968	0.328020337857284	0.69155243729937	0.489218439570614	0.683889228877373	0.0489836324824773	0.521378158140559
ADCY3	0.24098850121262	0.243102363842155	0.321536848102502	6.60416066141189	1.01148731177776	0.426894695854611	2.36940707298515	0.0178166317111881	0.0764981472479791	1.08804092825302	2.48550477614688
DNAJC27	-0.353437644564567	0.120356719413035	0.00331848683725553	10.6027915240742	-0.542554347675481	0.158606497271027	-3.42075739021186	0.000624470126246334	0.00579190136007791	-1.46715308001667	-1.40458347210943
POMC	0.291643534340555	0.210913484206796	0.166737297093713	3.67772419455207	0.973410234849127	0.340297557852497	2.86046788284933	0.00423016397901867	0.0261562472178918	1.30578612344118	2.39018996358251
DNMT3A	-0.11918038167672	0.0514604994074419	0.0205605340046112	262.18272374466	-0.121607858923434	0.056175462545628	-2.16478607229373	0.0304040719037405	0.111783028668838	-0.460177261780957	-0.350867196822944
ENSG00000289567	-0.274257632207363	0.210505518544858	0.192625137561912	2.33446392578689	-0.414819423604187	0.34663447581609	-1.19670561512258	0.231421317658937	0.436983663066147	-1.12679070768979	-1.0848364923557
ARNILA	0.1798564508662	0.168835128530767	0.286749869873849	4.94951638815475	0.310084564862681	0.267017391344613	1.16128976955844	0.245524078517975	0.453726029522539	0.825259336514347	0.729748380253985
DTNB	-0.0203921001832212	0.04279915447562	0.633746447542613	479.353036045547	0.0750402432056203	0.0820828270847375	0.914201494645807	0.360610978935593	0.572540474920947	-0.0355269889881688	0.141383745409379
DTNB-AS1	-0.0601071247752793	0.123326248585594	0.625986893930144	6.19056322889681	-0.0532342248642589	0.205756918354291	-0.258723863528105	0.795848305879987	0.894451093009006	-0.206245577995101	-0.179713824758418
ASXL2	-0.0748643803425789	0.0309709266977347	0.015638400248673	257.683023883608	-0.0305324659357472	0.0480875046078371	-0.634935544789553	0.525470453553571	0.714146604735101	-0.269680962309778	-0.12288661868878
KIF3C	-0.153490941566947	0.118311851176278	0.194513516196607	27.9644947441798	-0.416812261069551	0.161501800533127	-2.58085210006098	0.00985567952773119	0.0496326757456097	-0.607664275390126	-1.08982497741821
RAB10	-0.0809656616008684	0.0310940681398642	0.00921712226934632	472.342344744707	-0.0556000372713349	0.0388642886417138	-1.43062022269098	0.152539088444524	0.335503886216949	-0.295907866063425	-0.18563594337497
HADHA	-0.0550427134393032	0.0385865984858266	0.153732060438655	87.3686226403303	-0.0353769172212597	0.0590525645835555	-0.5990750354492	0.549122848390186	0.730955457540081	-0.184475752436402	-0.13501328395569
HADHB	0.0385144534267327	0.0355336422281278	0.27841489738521	107.240987408554	0.0792337626559219	0.0555216001732148	1.42707995462542	0.153556849684615	0.337036893294642	0.217688105773815	0.151880993429224
ENSG00000286707	-0.184998897735665	0.176945062342806	0.295784539381423	4.18379710997122	-0.124359757225103	0.259734747756379	-0.478795225896183	0.632084313343007	0.793003006334809	-0.743104045977387	-0.357755768425001
ADGRF3	0.22517377599401	0.251369634667632	0.370366268521643	4.32602767832078	0.483671330768368	0.364601884095333	1.32657386554235	0.184649685754025	0.378373791377834	1.02005991596395	1.1642720199485
SELENOI	-0.119421603954894	0.0599994502874973	0.0465492783194504	55.52312529746	-0.0625846722296882	0.0927855615670909	-0.67450874007412	0.499987931000577	0.692544488231495	-0.461214177340996	-0.203119931789676
SLC35F6	-0.190871388320317	0.113207757139665	0.0917905085513596	12.4142489124586	-0.16856816674671	0.192259160006526	-0.876775737192381	0.380608460089081	0.590647794905621	-0.768347472536129	-0.468418576791805
CENPA	0.160799344274058	0.149295294047221	0.281455391920533	7.40191395412313	0.443411333556468	0.240571398906073	1.84315897722152	0.0653058024483446	0.189664038305064	0.743340657591616	1.06349290564603
MAPRE3	0.283957369172998	0.332195094700883	0.392666874900755	2.38996269915038	0.904082535815259	0.549931091571893	1.64399240135901	0.100177771969277	0.25437856476231	1.27274645430443	2.21664836921805
TMEM214	-0.0602093386072695	0.0633684753981804	0.342037790453984	21.4662661449572	-0.0484767157300956	0.103417679029034	-0.468746893038335	0.639250564109398	0.797098906336293	-0.206684953303403	-0.167804793709475
AGBL5	-0.108532095272508	0.0958484844214567	0.257495805759216	18.2299916478369	-0.0716099766019226	0.149886967790997	-0.477759859027743	0.6328211343637	0.793130494286112	-0.414404649301388	-0.225712138544106
OST4	0.00447164750048483	0.110527710769466	0.967728586698738	14.662138211991	0.067494092210051	0.169542192708628	0.398096138381583	0.690559320783868	0.830998659091189	0.0713520565515761	0.122494166015633
EMILIN1	0.145984066161736	0.170269799233447	0.391240925497827	4.56462542017278	-0.14418280669051	0.258894433677382	-0.55691736837487	0.577583887339263	0.754351325824431	0.679655858172238	-0.407376968282096
PREB	-0.278577883082694	0.0998527019138793	0.00527262315148828	10.061749258926	-0.274848330818461	0.165497138509538	-1.66074370405274	0.0967649318817883	0.248500724158713	-1.14536169288162	-0.734459847155001
SLC5A6	0.231914476234175	0.154508965145311	0.133361387911625	6.94050549740255	0.423573615208939	0.248357806315595	1.70549748966091	0.0881016800702526	0.233397864448872	1.04903541946017	1.0138349865378
ATRAID	0.0917723477700677	0.168588396450875	0.586195527666823	6.34547348561493	-0.0448893218305573	0.257776965702503	-0.174140159141928	0.861755312904468	0.930994466276787	0.44662193293787	-0.158824803523516
CAD	-0.124885771062753	0.0900845620082195	0.165650089769022	18.5813910254475	-0.184208087003213	0.132623277954588	-1.38895742771709	0.16484569597385	0.351794180754383	-0.484702388876393	-0.50756853755598
MPV17	0.078030453292941	0.0774482260216026	0.313686088879627	28.4781447681985	0.130143943318495	0.109097546537236	1.19291356633832	0.232903225551006	0.438172120513388	0.387551169177438	0.27931972347058
GTF3C2	-0.180729090384677	0.050663813969236	0.00036078530700471	56.9070266674405	-0.290423623512997	0.0712438601964172	-4.07647231231305	4.57240971863432e-05	0.000744028174348571	-0.724749896791292	-0.77344803174169
GTF3C2-AS2	0.136934510955204	0.111156300828517	0.21798286546274	8.48297016464676	0.333787795763134	0.180825966303619	1.84590632964008	0.0649058074599121	0.188763232055221	0.640755534884804	0.789082478159699
EIF2B4	-0.109718773015244	0.0923212958540553	0.234658176624371	16.023216880712	-0.0531574063917286	0.142677489682363	-0.372570378901891	0.709468222244577	0.843384489361837	-0.419505689825137	-0.179521532206014
SNX17	0.117092878582697	0.148563049276531	0.43059751053777	8.56735949491643	0.228763586957262	0.254653040333616	0.898334402988331	0.369007296569015	0.580167061111067	0.555464501654369	0.526185124042513
ZNF513	-0.265024635900995	0.113816613065501	0.0198843332864584	7.83340208765144	-0.286328142905475	0.188646618938329	-1.51780161508794	0.1290644178365	0.301163957229524	-1.08710184641071	-0.763196195257534
PPM1G	-0.157968997527569	0.0720936345683538	0.0284399058120628	33.2181777102381	-0.223934159748686	0.111167725614777	-2.01438104908858	0.0439695424613138	0.143256832800246	-0.626913599869818	-0.607011128297667
NRBP1	-0.0927246936017816	0.0588988593987941	0.115417249598989	33.1217373352681	-0.0749873233962627	0.10062969986533	-0.745180831271645	0.456162409305034	0.656313482088913	-0.346455117938593	-0.234166337307073
KRTCAP3	-0.395429457441499	0.138391058410575	0.0042721621660185	3.30154738611246	-0.71583113517923	0.252167338343887	-2.83871471967965	0.00452956329664076	0.0275557800221611	-1.6476586473134	-1.83833117164092
IFT172	0.159135836647388	0.150341286692663	0.289828809538645	8.55269332998233	0.523494285682962	0.248650866782602	2.10533867207734	0.0352618380851771	0.123522968152403	0.736189921119851	1.26395712683207
ZNF512	-0.0936320050940432	0.0429829008009315	0.0293796377605933	85.3354325785381	-0.116780906908234	0.0611784392351162	-1.9088572439619	0.0562805099077735	0.170626010208061	-0.350355277622232	-0.33878433585522
GPN1	0.328415197788905	0.143251075137632	0.0218719362554554	14.3869542118374	0.259771551403594	0.181430778952519	1.43179427935752	0.152202704944903	0.335040162191625	1.46385241104448	0.603804483447242
SUPT7L	0.023491932083249	0.0979626767620034	0.810481490906426	19.5062864185449	0.10663717925215	0.153628706809069	0.694122742207811	0.487605237488612	0.682526695542628	0.153112452770219	0.220477422755686
SLC4A1AP	-0.112359834577995	0.0834042170037675	0.1779248098092	21.9494567360725	-0.075278408646268	0.143352316816249	-0.525128650294232	0.599493760579356	0.769641579518444	-0.430858529414299	-0.234894983996432
MRPL33	0.125915870695209	0.10681242449457	0.238457746102325	31.7302257703566	0.282221908358728	0.159022162448774	1.77473318192135	0.0759419536945204	0.210140357194582	0.593390923197328	0.660002378290713
RBKS	0.2934935319536	0.125820962657067	0.019667664914899	37.8208770286164	0.538842445530387	0.160168304054604	3.36422645361023	0.000767585334407224	0.00678148965112929	1.31373850381635	1.30237675084384
BABAM2	0.0385521774315132	0.0286370757168867	0.178227373519395	537.963161361647	0.087689150763939	0.043590361518122	2.01166376487801	0.0442553927447841	0.143866702160392	0.217850265785901	0.173046581696026
ENSG00000223522	-0.174011693047889	0.113211829281907	0.124282253457539	7.17248106894959	-0.292535791606582	0.181651434937253	-1.6104237861244	0.107305371303252	0.265868622514879	-0.69587456291161	-0.778735226090192
FOSL2-AS1	0.354132039919009	0.392392149745976	0.36679385893889	4.90827080885064	0.986844168464031	0.471054049527548	2.0949701408019	0.0361736468849042	0.125677390284361	1.57439855944201	2.42381788273467
FOSL2	0.0905249387441518	0.209971225790623	0.666373695354342	75.473536239359	1.47667421756054	0.320125486480824	4.61279804302303	3.97284276837154e-06	9.69162804688977e-05	0.441259833555928	3.64996398122701
ENSG00000270640	0.734630962766915	0.454351358429441	0.105904500752362	6.03542753200516	1.65577826627539	0.436932660970598	3.78955023091489	0.000150920292630195	0.00192711588940119	3.2100072464436	4.09829852289295
PLB1	0.0963058939107429	0.0642705327138759	0.134017528741664	117.754841739315	0.189689430107722	0.123415357247484	1.5370002108193	0.124293257746191	0.292536611431435	0.466109786924713	0.428374413855759
ENSG00000230730	-0.0492626624923853	0.130592010321999	0.706005882930501	7.19478318760218	0.168703947198387	0.224917417725006	0.750070621051907	0.453212172595702	0.654244461126867	-0.15962968593684	0.375843402249346
PPP1CB-DT	-0.45944308919764	0.147823985145223	0.00188331582829183	7.38444563367595	-0.804774068972319	0.201481469004041	-3.99428331027395	6.48902356319541e-05	0.000988056430510122	-1.92282697473785	-2.06097376259673
PPP1CB	0.102211365300882	0.0631601548898468	0.105600393591737	244.856705391777	0.524026785401907	0.0706359548552941	7.41869755247785	1.1827765837613e-13	3.10690063341584e-11	0.491494984428708	1.26529008395472
SPDYA	0.759987306497249	0.117993157607844	1.1873277169478e-10	9.55943980128841	1.04590381055683	0.18862455658621	5.54489738497439	2.94126612751667e-08	1.73759135485021e-06	3.31900376019328	2.5716564031848
TRMT61B	-0.1972912849542	0.113384242883584	0.0818548330792949	17.9654494984401	-0.00589006370054477	0.150501622287842	-0.0391362140221964	0.968781788460584	0.986349675266832	-0.795943973008298	-0.0612015803496583
WDR43	-0.174068576504607	0.0463999134682328	0.000175790315444474	109.272253311696	-0.314515048550277	0.0565488459827772	-5.56182965512802	2.66960813095602e-08	1.58987593548029e-06	-0.696119081543251	-0.833753860000017
CLIP4	0.398368418979298	0.382602658225261	0.297779665897699	4.36752168280944	-0.0263100073559975	0.587286516659757	-0.0447992702193095	0.964267306791054	0.984342268070534	1.76455259544023	-0.112316930032163
YPEL5	0.192182729123849	0.0546398573638967	0.000436022115443157	53.7318521704606	0.258725585391963	0.090018793483748	2.87412856115066	0.00405144010031461	0.0253495039879319	0.878244947211247	0.60118621381131
LBH	0.345101596632656	0.207898137370408	0.0969234630514259	2.55648092924338	0.17848061999275	0.33219984846268	0.537268818208992	0.591081941008271	0.763876311619459	1.53558039045461	0.400316439836885
LCLAT1	-0.29911103783303	0.0918563711855225	0.00112878158242748	47.4560043667674	-0.627000525040149	0.108763784343137	-5.76479136715246	8.1758916877787e-09	5.98345108095645e-07	-1.2336252969671	-1.61596975006291
ENSG00000273165	-0.0267445398451509	0.199152559121613	0.89317189987032	1.92947090015271	-0.299973441179545	0.316461798179657	-0.947897796527238	0.343181486816263	0.555042212574316	-0.062833519626782	-0.797353203943251
MEMO1	-0.0022084453217568	0.0551340116613519	0.968048518849832	39.1598978787095	0.013115254058849	0.0862122970060998	0.15212741701942	0.879086440218329	0.939547691092426	0.0426370794676522	-0.0136273323747317
DPY30	-0.00725378287206503	0.11328112897671	0.948943582616915	14.7095660895524	0.0778197346356458	0.176035297783211	0.442068923764831	0.658439331297361	0.811328745466928	0.0209492442843761	0.148341388328602
SPAST	-0.0981031304410789	0.0516934055385836	0.0577240000083277	87.5280393147405	-0.149831761529937	0.073456547011054	-2.03973325219589	0.0413769010899614	0.137207893379922	-0.369574810238906	-0.421517472625795
SLC30A6-DT	-0.177939033185105	0.206610685697045	0.389112146923534	1.84867806299553	-0.296779254566775	0.342132386962644	-0.867439815334346	0.385701074401675	0.594445804326213	-0.712756586117255	-0.789357493062859
SLC30A6	-0.0955367567712294	0.0451932106040128	0.0345184622033855	55.6076164068481	-0.07634669413367	0.0707638880743373	-1.07889343295366	0.280635236691253	0.491935981573295	-0.358543023244397	-0.237569123904488
NLRC4	0.00684041899314735	0.0765540517681611	0.928800494201578	40.5881122748107	0.0467800109273215	0.115301688151571	0.40571835223979	0.684949556167527	0.827818465648348	0.081534432895567	0.0706425289110504
ENSG00000289727	-0.198943491108205	0.0910345558846523	0.0288622890218483	24.4718519727172	-0.22779145556023	0.133722898418978	-1.70345885598829	0.0884822314310538	0.233969732941003	-0.803046129087954	-0.616666738889094
YIPF4	0.0250511058564925	0.0468334999126749	0.592720975805824	88.3878969674091	0.0240025721409422	0.0716149787610503	0.335161338538253	0.737503384392256	0.860437278545776	0.159814700831723	0.0136258804774129
ENSG00000272754	-0.274224592136464	0.210830678089339	0.193365825094061	1.84813493769894	-0.550097603386952	0.348347745457487	-1.57916223245397	0.114298850297945	0.27703675859001	-1.12664868198686	-1.42346580400722
BIRC6	-0.00464355022520243	0.0214268173953653	0.828429093728392	607.164922980449	-0.0063147856969398	0.0361033616178436	-0.1749085241364	0.861151512236188	0.930749599176767	0.0321695630183931	-0.0622647475028049
ENSG00000276334	0.179302124206632	0.12739407189286	0.15929088197362	6.42601557692012	0.455248952474064	0.21249097414158	2.14243901094235	0.0321581715162466	0.115942819363722	0.822876513737768	1.09312491837784
ENSG00000276517	-0.230231779357735	0.104371901439959	0.0273924771353941	7.49891897992479	-0.211256115537162	0.176551618925954	-1.19656855497747	0.231474762939427	0.436983663066147	-0.937541637457099	-0.575275356931359
BIRC6-AS2	0.0757044185069248	0.0808134265130685	0.34887162805063	39.6352526277323	-0.0260190000385611	0.115805345645531	-0.224678747716904	0.822229198798055	0.910999246146587	0.377552500393304	-0.111588478424171
TTC27	0.00433082029722636	0.0523859780618549	0.934112854571728	118.300110913165	0.0360589966667648	0.0699519512349532	0.515482356534281	0.606215995566755	0.774754161490683	0.0707466982097136	0.0438056089799248
LINC00486	-0.0060440266550942	0.0853706004092995	0.943558906883725	47.9723058841801	0.074096368799223	0.169721428645062	0.43657639103534	0.662418587501757	0.813845938540954	0.0261494896959054	0.13902103221323
RASGRP3	0.191569327379398	0.0847191296889881	0.0237450988489598	97.7204009941752	0.5795848487968	0.184461005469074	3.14204537334569	0.001677720344675	0.0126457700649493	0.875608184893142	1.40436342744822
FAM98A	0.100368023625314	0.108375460953248	0.354386777558622	25.8498956186696	0.104257379994219	0.157748390157983	0.660909311909979	0.508670473933251	0.700219228107629	0.483571215196707	0.214520292153573
LINC01320	0.0483189462217437	0.251820779100449	0.847837525662702	5.24431423986227	-0.173769220459942	0.422502360939452	-0.411285797488939	0.680862982499974	0.825543560218811	0.259833595877015	-0.481437891818091
CRIM1	0.381226951983116	0.137644649460324	0.00561172483765137	22.6183856948304	0.125540150658107	0.270990398601124	0.463264201632812	0.643175002259699	0.799822832296913	1.69086846483334	0.267795476603296
FEZ2	-0.0301069709635537	0.0386145391368089	0.435579450744819	278.899003593193	-0.140848611966635	0.0537951120892682	-2.61824181596479	0.00883841470690282	0.0458276631436519	-0.0772872308371614	-0.39903078809198
STRN	0.029032554629602	0.0445250789656884	0.514369252530674	109.228858234341	0.097662433324476	0.0711412622317829	1.37279590297801	0.169815804792788	0.358288939831027	0.176929314853253	0.198011774262957
HEATR5B	0.00346917193741685	0.0429840645007424	0.935673914362609	318.573255358716	-0.15413819223817	0.0724900091052414	-2.12633705169483	0.0334752050449035	0.119258964933526	0.0670428255892688	-0.432297360917799
GPATCH11	0.109715054154954	0.0538144964873459	0.0414735942007171	65.5744327115979	0.0976015762278079	0.0936355409440903	1.04235608876426	0.297246616949608	0.509912272341543	0.523750262794325	0.197859436341299
EIF2AK2	-0.0899236702098243	0.0541729615102688	0.0969272496402599	172.093718402985	-0.173673642490532	0.102015347032752	-1.70242662052382	0.0886754232991086	0.234185902464971	-0.334414668104754	-0.481198640358304
CEBPZOS	-0.0548576075328578	0.0685380873833753	0.42348142701141	53.1703153001544	0.125692250826943	0.0961185723751255	1.30767912715556	0.190982165884649	0.386029900693575	-0.183680058124493	0.268176214838817
CEBPZ	0.124630210684463	0.0676750851866938	0.0655341703186574	68.2010224989174	0.333524223266504	0.0918807137590295	3.62996987747853	0.000283454296868594	0.00314229926491212	0.587864398532375	0.788422701592278
ENSG00000272054	-0.140168329226073	0.111947211688479	0.210535948478257	8.24427978144741	-0.110637688837264	0.191663788679119	-0.57724878340213	0.563771406621686	0.743120138745626	-0.550395833431884	-0.323406588238876
NDUFAF7	-0.0349064405433333	0.0595201988001189	0.55756389728771	29.5992434097915	-0.0371770849799231	0.0940651342231073	-0.395227044398247	0.692675335447754	0.831955540443762	-0.0979181805358683	-0.139519476823988
PRKD3	0.0240877426150466	0.0453303613898573	0.595154023277034	286.514581505257	-0.0192787034550154	0.062698675006538	-0.307481832000518	0.758476649638455	0.873761818130399	0.155673597685745	-0.0947161195849372
QPCT	0.127990259811916	0.219892732139831	0.560527810342875	3.29950384596496	-0.0117658280114673	0.381268837310147	-0.0308596634712538	0.975381458476826	0.989257401719348	0.602307870541391	-0.0759098357921061
ENSG00000290100	0.140436814309076	0.151113163056203	0.352708429545801	6.48592867169406	0.0184157171313529	0.229306689409674	0.0803104225993675	0.935990368955917	0.969939385926727	0.655810499422503	-0.000359175126026849
CDC42EP3	0.038770973985055	0.10183077569426	0.703396735281965	29.3534513423394	-0.0108671982534454	0.162025915065039	-0.0670707414248096	0.946525386390045	0.97557374115734	0.218790782360771	-0.0736603793248679
RMDN2	0.00852787523153628	0.0575525481138529	0.882204298910149	51.3770577953003	0.0801471146970638	0.0855531028291741	0.936811314220777	0.348855624352736	0.561128266135364	0.0887881146189899	0.154167302821353
RMDN2-AS1	-0.10370907889222	0.105888929462471	0.327375560705981	20.3308416384365	-0.236939082609147	0.148297361328126	-1.59772959199787	0.110103170006418	0.270793785453002	-0.393672481572486	-0.639565144646725
CYP1B1	0.105397249251682	0.245037762632761	0.667103582467799	4.6717622789762	0.338817413294711	0.349885990987294	0.96836518758196	0.332862019133771	0.545013390634213	0.505189791832381	0.80167265290424
CYP1B1-AS1	0.226344408357794	0.135867067377305	0.0957282594902066	13.9644507232317	0.680624608104821	0.211529001791417	3.21764203650885	0.00129249014315729	0.0101889228327137	1.02509198398969	1.65728687895277
ATL2	-0.0258731644280436	0.03675430487854	0.481464394758036	129.103835777394	0.0353883004663749	0.0568615542763353	0.622359007184277	0.53370582893258	0.720760082435424	-0.0590878343796518	0.0421267174319306
HNRNPLL	-0.0113393627939201	0.0527499698272677	0.829795116062106	60.7756948922726	0.0375958929104387	0.0887859427231525	0.423444204761876	0.67197119875274	0.819592816485465	0.00338701319680857	0.0476527787002067
GALM	0.192201180202935	0.058245696583627	0.000967417359747351	68.2374476360722	0.217628667860514	0.0882230541985182	2.46680042804695	0.0136326314798733	0.0625307168908439	0.878324260826676	0.498312114551387
SRSF7	0.03550860634657	0.0456409136125239	0.436569328948629	148.172336451442	0.0722860848172533	0.0679227707497853	1.06423934152424	0.287220289058146	0.498871918693649	0.204767202977784	0.134489516342063
GEMIN6	-0.342051074967418	0.107132231563002	0.00140903750766631	5.23811427024916	-0.27471207327311	0.20164193889377	-1.36237567829496	0.173079355367628	0.362276022869921	-1.41820689113169	-0.734118766288424
DHX57	-0.091944659231892	0.0814207329895866	0.258790850961807	40.3631464412126	-0.353086419688183	0.0840974223037834	-4.19854033590633	2.68641006670971e-05	0.000475312122383181	-0.343102070360949	-0.930305993380723
SOS1	0.0347419650094188	0.0367834925915837	0.344914809264171	383.459382022721	0.23741241364977	0.0422424744033495	5.62022980431621	1.90703623368498e-08	1.18866538125026e-06	0.201471726550482	0.54783492916393
CDKL4	-0.193735783075952	0.194447129891074	0.319084151389122	2.31904391957685	-0.00044767569256647	0.34881797321661	-0.00128340775688319	0.998975989046682	0.999859617532605	-0.780660329850553	-0.0475781555826953
MAP4K3	0.110396723426299	0.0362607428314237	0.00233048373150577	311.824447943144	0.158048399751585	0.0632536437937479	2.49864498347218	0.0124669134596118	0.0586654820828182	0.526680479188971	0.349170359316812
MAP4K3-DT	-0.011192361314989	0.0742221090466153	0.880137022653155	73.1429183239287	-0.0650781247731158	0.112562126184073	-0.578152945216167	0.563160864172756	0.742968279101456	0.00401891221545024	-0.209361560112681
ENSG00000289003	-0.0122601744387284	0.205402141667643	0.952403619766229	3.20385905554858	0.123915647299563	0.326278760138562	0.379784596603651	0.704105317306972	0.839811012534303	-0.000571178101259127	0.263729008123585
SLC8A1-AS1	0.101762441650968	0.0733598739230597	0.165390656811267	215.519739332279	-0.191827008452816	0.0849885752323048	-2.25709170825	0.0240023448971981	0.0943973530469516	0.489565245926151	-0.526640276473145
SLC8A1	0.0251528638526043	0.0299155093213917	0.40046179241902	2269.178355699	-0.0527024360230757	0.0549783770786068	-0.958602978544145	0.337758791484492	0.550396789934294	0.16025211668869	-0.178382647110086
ENSG00000289013	-0.120077417402059	0.0697223475529767	0.0850291641394323	23.209938766263	-0.224088255746874	0.110717245659483	-2.02396884434852	0.0429733575024691	0.141240317393085	-0.464033250160459	-0.607396862507564
ENSG00000288992	-0.182233560658888	0.112671882441549	0.105795683895638	5.40185294515163	-0.247269344072136	0.192998671405645	-1.2811971308985	0.200124433634107	0.397117282983638	-0.731216996964448	-0.665423929367288
ENSG00000287255	0.212423310043755	0.195434427212279	0.277068271337426	16.204427447154	0.401907638522783	0.308483863577338	1.30284817449462	0.192626600159303	0.388182221751405	0.965250896491662	0.959600558019676
LINC01913	-0.271435357188496	0.312257948126817	0.384701410533733	5.39900683456858	0.567785470547748	0.632983498542332	0.896998850452302	0.369719530431789	0.580652278231372	-1.11465890583496	1.37482713903269
LINC02898	0.10283893071193	0.216352385333096	0.634551280676637	9.87651859983295	-0.0664987686356959	0.399687908375822	-0.166376733551739	0.867860482692106	0.934456271521115	0.494192630535794	-0.212917726037296
PKDCC	0.296626189136368	0.1632043466309	0.0691384426006923	49.0164160455996	0.785812275863986	0.234909157723453	3.34517514548787	0.000822306251342766	0.00716170808599887	1.3272045111921	1.92059340469635
EML4-AS1	-0.320052325447869	0.137557419673986	0.0199822147251647	10.5147581556579	-0.678387409802186	0.194617286823054	-3.48575103926392	0.000490757507752844	0.00483525983860973	-1.32364329671192	-1.74460176923132
EML4	-0.067465949687909	0.0408635813090766	0.0987376907094279	520.798933820256	-0.370309705285031	0.0552693887132446	-6.7000868637487	2.08295685025068e-11	3.14129808863477e-09	-0.237878145738353	-0.973419445641862
MTA3	-0.0797443046749527	0.058469367740409	0.172610163463907	97.9145175146531	-0.138000854122008	0.0937741569072238	-1.47162991034449	0.141120843994013	0.318583120802936	-0.290657753965852	-0.391902260193209
OXER1	-0.15536728294396	0.155518796003767	0.317782213978256	2.53442731768331	0.150312697867034	0.293051079975004	0.512923200555529	0.608005043694531	0.77560983225575	-0.615729896793341	0.329806294775779
HAAO	-0.226306117641671	0.087118858233775	0.0093858417838071	29.9117266102594	-0.23756524193312	0.130872286855069	-1.81524482869475	0.0694862933647313	0.197591992150628	-0.920666829095052	-0.641132551165659
ENSG00000288886	-0.234107073443111	0.103471837086733	0.0236653109295231	6.94427855661143	-0.225948421088599	0.183463853861931	-1.23156914199917	0.218110073855877	0.419892577728039	-0.954199936049077	-0.612053241756884
ENSG00000289082	-0.0994291936637203	0.130229403361779	0.445169637741507	5.67060814615612	-0.107933371559232	0.210402972420116	-0.512984062524169	0.607962469154441	0.77560983225575	-0.375275011727604	-0.316637121797075
LINC01819	0.965247597747632	0.403632179958672	0.0167840740244002	3.95957372162389	0.546860143073731	0.613876537727889	0.890830825849441	0.373019935091055	0.583116179084955	4.20133349966485	1.3224467089442
LINC02580	-0.207293209047279	0.110050930133188	0.0596175310632501	23.213206801816	-0.46631277997757	0.142467526990173	-3.27311626606486	0.0010636871384766	0.00875102785625883	-0.838938139222823	-1.21373503202667
ENSG00000286796	-0.190171349209553	0.154612540709588	0.218702132623767	8.33485153429583	-0.285760015159946	0.231914475902608	-1.23217843150054	0.217882438355171	0.41956416654072	-0.765338291742038	-0.761774053802737
ENSG00000287387	-0.130892399127564	0.143246415004202	0.36084460178323	11.5390939680878	-0.629964823130739	0.193313929616667	-3.25876580327104	0.00111897999033613	0.00911697693802704	-0.510522417403304	-1.62339000234275
ZFP36L2	-0.1003056104375	0.0603364865591801	0.0964251763007729	478.971014303765	-0.477944231137249	0.0925878876925846	-5.16205999562433	2.44246977591435e-07	9.81659300647543e-06	-0.379042367697758	-1.24285096414547
ENSG00000234936	-0.2597943214375	0.188545796754024	0.168238966727287	1.93458498048736	-0.281689297153841	0.317363170636326	-0.887592900553149	0.374759773901296	0.5847713060593	-1.0646188714046	-0.751584203240373
THADA	-0.0145746432539348	0.0332161203575894	0.660819339798755	299.651730902819	0.084614413024421	0.0481001450772706	1.7591301000962	0.0785554134194134	0.215346651397609	-0.0105201295243332	0.165349876093437
PLEKHH2	0.197937521961309	0.302266484916455	0.512567925861409	4.51339159929457	0.439451378007201	0.518391914713985	0.847720355070857	0.396593727544232	0.604868065204372	0.902982439465876	1.05358031646149
DYNC2LI1	-0.106424294973909	0.16568316705887	0.520654918479605	6.10041304552337	-0.380430150321333	0.270129592650139	-1.40832459927502	0.159034974776071	0.344400888265815	-0.405344081000565	-0.99875301637554
LRPPRC	0.0244529194036276	0.0496210758090907	0.622158848864536	126.109570958899	-0.0156889323819834	0.0817419620147082	-0.191932417515993	0.847795143983743	0.925143139760532	0.157243342806766	-0.0857301788412088
PPM1B	0.07051309173903	0.0507008132708313	0.164295651690577	109.344578557642	0.0508693844902603	0.0795415130129688	0.639532522872256	0.52247656319025	0.711300909558859	0.355237117487406	0.0808790781973256
PREPL	0.203397755210058	0.17500865859769	0.245147987562812	8.20689451125282	0.265951956444888	0.311634508842929	0.853409840368269	0.393432066399185	0.601877874043451	0.926453740955681	0.619275317754902
CAMKMT	0.0870317218091884	0.042594845110281	0.0410281504609077	348.147048025525	0.209538243789719	0.064089813733127	3.26944691495354	0.00107757954759157	0.0088356717642542	0.426243927803441	0.47806010688495
SRBD1	-0.0521259037443601	0.0381585641976957	0.171928228985735	215.046847643808	-0.0613139411611066	0.0579469101725718	-1.05810544476845	0.290007372409131	0.501883346839802	-0.171937584812504	-0.199939028648172
PRKCE	-0.00675193605778138	0.0552789503312341	0.902785778796477	375.80082461889	0.0990745242806624	0.0939384730621113	1.05467462958606	0.291574158811777	0.503469406752111	0.0231064777473327	0.201546530490833
EPAS1	0.471720375901556	0.223065690480861	0.0344542396864913	7.47835043773511	1.01803825215146	0.317900716026675	3.20237797786537	0.00136298030006563	0.0106532626004067	2.07986254967778	2.50190313716104
ATP6V1E2	-0.0377413463028397	0.143007913759355	0.791848581326545	8.51068701688154	-0.160859902481421	0.245494584258188	-0.65524827347003	0.512307918478085	0.703120869641036	-0.110104276760201	-0.449123194296457
RHOQ	0.0835562890077832	0.0355255858669894	0.0186726180193717	323.712775150985	0.174637118309907	0.051427952557736	3.39576260816234	0.000684376878556818	0.00618847770690112	0.411304468741316	0.390695358807536
RHOQ-AS1	0.0821888512056199	0.0555469283235444	0.138972257863687	81.0910067335034	0.0987905169522223	0.0850016249796284	1.16221915729139	0.245146454907156	0.453300337893398	0.405426414918161	0.200835601305593
PIGF	0.000603124936657029	0.043335709654619	0.988895796464183	76.0546985368952	0.017808815446234	0.0656028737683999	0.271463953074755	0.7860342203914	0.889633252439601	0.0547228659512453	-0.00187837578500948
CRIPT	0.146726519261912	0.113176140900467	0.194822590498807	14.0527196695414	0.434393283662264	0.215197720667748	2.01857753099969	0.0435311483309909	0.142265424713372	0.682847359297263	1.04091885835313
LINC01118	-0.255173902933624	0.145789368448561	0.0800680144010343	14.0878478481904	-0.362958896705133	0.186151378245034	-1.94980504644648	0.0511993598598966	0.16010684173875	-1.04475758878661	-0.955018848786626
SOCS5	0.150242561396099	0.0940968815682644	0.110337168534874	13.1083274372409	0.292577354353339	0.162228747380119	1.8034864910089	0.0713118451323953	0.201111434412871	0.697961381212215	0.685924205111792
MCFD2	0.10031224149586	0.0691387934158519	0.146812678133212	31.8934987400304	0.196402310460426	0.114078587672534	1.72164044513073	0.0851346717980015	0.227945216991009	0.483331430718918	0.445178144188956
TTC7A	0.129876119424781	0.0443159672236081	0.00338216057538283	693.446885939674	0.176754932393226	0.0914654440152906	1.93247771654263	0.0533005698422622	0.164855210761076	0.610414406933613	0.39599668623811
ENSG00000233845	-0.0134939058488707	0.174757926521585	0.938452633941032	2.51352250404974	0.18380132941042	0.306894882698389	0.598906465283282	0.549235259836201	0.730955457540081	-0.00587448302720218	0.413635277882285
STPG4	-0.0535639894592673	0.0758780913185272	0.480236846343199	44.5479942299023	-0.00386887297434694	0.140258237993672	-0.0275839268316025	0.977994001318574	0.990290536322737	-0.178119325013896	-0.0561421212009034
ENSG00000225187	0.191101995816527	0.177443631680341	0.281492339514483	3.96931783603747	0.471238855575958	0.298443177403948	1.57899021071648	0.114338302451764	0.277086726369926	0.87359931832863	1.13315095871534
CALM2	0.0718832634655424	0.0714698440644746	0.314519230895682	127.904572988364	-0.383722271280443	0.10369980617969	-3.70031811453467	0.000215329368390527	0.00254009222856829	0.361126923329152	-1.00699387721538
MSH2	-0.117153169699709	0.143224644252065	0.413375484106024	10.8529498803866	0.0155400291041631	0.253627041668408	0.0612711838687933	0.951143239612552	0.978071796903226	-0.451463109595778	-0.00755761805847566
MSH6	0.0205433800217014	0.0835506963795794	0.80577573046326	29.2909443818692	0.180971403734776	0.12788961657081	1.41505939721522	0.157051081564145	0.341546630663598	0.140437837741488	0.406551387597044
FBXO11	-0.0125602180891581	0.0182941059523932	0.492352575345585	569.37092251159	-0.0139370872580408	0.0311191073576915	-0.447862694062657	0.654252293585874	0.808132608837703	-0.00186094259638399	-0.081344947539358
ENSG00000233230	-0.382351961361692	0.187004723801458	0.0408931998825919	2.82614043847503	-0.417059613632005	0.321769932214625	-1.29614228017371	0.194926470859048	0.390702873189343	-1.5914438595493	-1.09044415212985
ENSG00000230773	-0.113565794607808	0.255183669791743	0.656294092409825	5.38607812862368	-0.889863264182823	0.381237799241794	-2.33414227537926	0.0195882732978041	0.0818822109152311	-0.436042456575449	-2.2739696474422
FOXN2	0.0168438254739981	0.0586027781896321	0.773787940799603	130.331764977135	0.0270422337375787	0.0992621732005294	0.272432416757066	0.785289550004515	0.889314102199438	0.124534971286651	0.0212347832271063
PPP1R21	-0.0297014163687961	0.0506915541816393	0.557926347395432	148.188284955305	-0.125019707280904	0.0764137110190197	-1.63608998455507	0.10182075600748	0.256425838190384	-0.0755439181011511	-0.359407760146643
STON1	-0.391123290172177	0.252389853941489	0.121218548881781	2.49397228622305	-0.474954552895005	0.40476784953014	-1.17339989687012	0.240635478565346	0.448399597954965	-1.62914820176294	-1.23536718008764
NRXN1	0.0951249909092441	0.42112231537722	0.821291277020217	3.58907299320844	0.138535063306964	0.688151221811108	0.20131485481107	0.840452387881471	0.921172388476003	0.461033569643199	0.300324435318739
ASB3	-0.0434724264432077	0.0462681306511818	0.347435077052063	145.048826120295	-0.0244117949914293	0.0618508517289754	-0.394688097399199	0.693073088018256	0.832117623632757	-0.134739837863314	-0.107565311201881
CHAC2	0.0563864759351632	0.189785707934982	0.766385570105422	3.49177168502373	-0.121044231522625	0.30296492121002	-0.399532167087803	0.689501126794184	0.830537562879424	0.294512594658798	-0.349456320663387
ERLEC1	0.0523676579901024	0.0755404981569757	0.488159256543666	35.3296079111966	0.194837317843624	0.118866147651833	1.63913209683816	0.101185751740436	0.255658263157302	0.277237345905868	0.441260643425577
PSME4	0.0462443620165502	0.0388333747528599	0.233716139453209	257.70315359071	0.100986231997052	0.0675251453131499	1.49553520438534	0.134774819305593	0.30981990810834	0.250915809927625	0.206331930982762
ACYP2	-0.11372071584767	0.0548164757348089	0.0380262360483466	193.766504692431	-0.136132945990679	0.0716368598019121	-1.90031984047191	0.0573911591972982	0.173140031425485	-0.436708399395531	-0.387226499137316
SPTBN1	0.035717256416691	0.464240527238111	0.938673692201255	2.25240083211367	0.918698994523212	0.765663363034188	1.19987325876815	0.23018856694624	0.435513890111591	0.205664103985227	2.25323639367998
EML6	0.358357576572109	0.216216326040788	0.0974380354437098	8.18234222053026	0.963843895908721	0.391445106088909	2.46227090571878	0.0138060341954115	0.0632078316260516	1.59256240706955	2.36624343520951
RTN4	0.0457011567967588	0.0274589810006875	0.0960439476862433	567.655676954534	0.143048483275339	0.0478778084768607	2.98778260380223	0.00281009361645066	0.0190342597318836	0.24858079365566	0.311622460614021
CLHC1	-0.0710333858892768	0.107470152315052	0.508638479169206	31.1467093604963	0.195035875187359	0.204230358997624	0.954979838181784	0.339587892969976	0.551666251307383	-0.253213089652539	0.441757673595116
RPS27A	0.0531138852552349	0.0748652249345159	0.478039042493554	91.7563542676193	0.0917052775460193	0.139517762552227	0.657301807801643	0.510986874316103	0.702452923027393	0.280445070616869	0.183099779114153
MTIF2	-0.0144155690642314	0.0589554466148071	0.806830961163558	46.6385169772852	-0.11182047063295	0.0833691835785622	-1.34126862988381	0.17983325100951	0.372112409952158	-0.00983633487753278	-0.326367336128522
ENSG00000240401	-0.00256680557261021	0.0924799064636208	0.977857334681871	32.2521177520497	-0.134659335057873	0.128380377128289	-1.04890901608202	0.294219995496062	0.506492233323238	0.0410966358443566	-0.383537745661926
CCDC88A	0.00802520849226992	0.0328564412009444	0.807036669305961	399.312703200334	-0.0526929548486883	0.056268303538933	-0.936458921535269	0.349036953180742	0.561252031185912	0.086627356635085	-0.178358913766235
CFAP36	-0.309869391714527	0.200377682091078	0.122001557173773	4.17044770215266	-0.163236242405033	0.374387465480655	-0.436008834311435	0.662830319938471	0.814281832781839	-1.27987104435243	-0.455071665468045
PPP4R3B-DT	0.00111019946137977	0.136888044165691	0.993529009021851	5.69692882104777	-0.0698046595605036	0.227069705246918	-0.307415115039663	0.758527424712793	0.873761818130399	0.0569025711955759	-0.221193055954215
PNPT1	0.000593421017347784	0.097673395046452	0.995152430662491	39.5305333015691	0.101255786162653	0.145267301677303	0.697030818315758	0.485783507362825	0.680948674795803	0.0546811527852753	0.207006680906932
ENSG00000285755	-0.103401190536356	0.0862589482773425	0.230632942305607	73.8084344702185	-0.115919981935396	0.110338191936309	-1.05058801400615	0.293447848371583	0.505695624361058	-0.392348995908693	-0.336629262277176
VRK2	-0.0271783449353025	0.0568722041708347	0.632732413021626	221.704935033076	-0.284936797092587	0.0703312280534251	-4.05135535065793	5.09218027072979e-05	0.000803712143588361	-0.0646982696465895	-0.759713368421424
ENSG00000287875	-0.267192600966434	0.0774860226202812	0.000564193151029914	17.8939393646276	-0.359847035960139	0.108576195953114	-3.31423506599485	0.000918942177687048	0.00781366441258756	-1.09642103834851	-0.947229216609988
FANCL	0.122988543264329	0.103167678525707	0.233213092601688	28.0902037617671	-0.00279371718055057	0.166507259143141	-0.0167783506552643	0.986613441141212	0.994657853841288	0.580807544143824	-0.0534507834925157
PAPOLG	0.0744896092531684	0.0774589708736244	0.336217727197661	154.496449296784	0.165226680170997	0.0845550415541446	1.95407248502378	0.050692645542394	0.158874228182824	0.372330534050739	0.367139082441048
REL-DT	-0.00374944935930031	0.286443318612641	0.989556250286107	1.87475834179679	0.0468706248163202	0.459835692415886	0.101929070729745	0.918812975023802	0.960129208112533	0.0360129356418412	0.0708693542490831
REL	-0.00822128365663356	0.0474363004060879	0.862406132791729	392.94197922989	0.158012123451921	0.0531082083229546	2.97528627761341	0.00292715238981201	0.0197063668897642	0.016790355538839	0.349079552222836
PUS10	0.0838670776106984	0.055361270705827	0.129796409938233	59.3421785283523	0.178268539550387	0.0866552395458591	2.05721593390836	0.0396654595068985	0.13342760332643	0.412640421376726	0.399785558549693
PEX13	0.181663266149072	0.0459132608904719	7.60042720635423e-05	59.6840271033227	0.268862662930711	0.0741986092673907	3.62355393969456	0.000290582569762133	0.00320184988854006	0.83302609377703	0.626561419144622
SANBR	-0.201261595986697	0.122867770913888	0.101414584903199	12.3452019609554	-0.279818174469226	0.197326516950328	-1.41804648860073	0.156177192609215	0.34055240190951	-0.81301071045461	-0.746900395491599
C2orf74-DT	-0.0379950423849718	0.157980136904678	0.809938642531653	4.32686510491506	0.0626700799470078	0.261454672843791	0.239697685512206	0.810564629340172	0.90383608987219	-0.11119481208337	0.110418663856629
C2orf74	-0.166692258461697	0.120524904326971	0.166648798729102	15.1119094559491	-0.014791382447467	0.220188178189589	-0.0671760971414692	0.946441513849461	0.97557374115734	-0.664411318013277	-0.0834834253959284
C2orf74-AS1	-0.499752073553031	0.176594881176044	0.00465574300578477	2.05791377700314	-0.800533063953573	0.311862171163282	-2.5669450737404	0.0102598862717749	0.0509874753573678	-2.09609875296636	-2.05035764836076
USP34	-0.0242056772410511	0.0198030339927338	0.221586014104334	649.95437917268	-0.0176232279563119	0.0313595226322614	-0.561973731646727	0.574133916572213	0.751580485252047	-0.0519199914115419	-0.0905721214214333
USP34-DT	-0.0857663632984758	0.203864105407957	0.673971531175777	3.96527784489822	0.23505938033883	0.325174278249167	0.722871998377174	0.469758528361388	0.668486790383672	-0.31654411213093	0.541944799272651
XPO1	0.143993773306928	0.0463477507161091	0.00189116278565319	338.174153192682	0.352629209645644	0.0627658639713381	5.61816865624077	1.92992069086866e-08	1.18880236815735e-06	0.671100406139322	0.836246440772306
CCT4	0.229753546777862	0.0957922203602492	0.0164642975858632	97.8865437532465	0.716810092517217	0.110051774691593	6.51338967068905	7.34735773435852e-11	9.48066949758016e-09	1.03974647071811	1.74786664353878
ENSG00000236498	0.361340881010318	0.128593577563742	0.00495499659473885	10.7262832067751	0.331347000074387	0.178739535913231	1.85379803288311	0.0637680600275643	0.186301521947462	1.60538640830084	0.782972660853688
COMMD1	-0.0759359729257938	0.0435548324061952	0.0812538372468556	196.922314865248	-0.141159852355872	0.0547749222593685	-2.57708904975632	0.00996362784051575	0.0499029504712246	-0.274287298971428	-0.399809887270686
ENSG00000229839	-0.00350827579258088	0.095206480462419	0.970605302082088	21.241182098314	-0.0835113366852045	0.141743105590415	-0.58917388847484	0.55574463141492	0.736818704651958	0.0370496418113331	-0.25550370861986
B3GNT2	-0.0144339692281653	0.0783460390118246	0.853830237505945	32.8182072539705	0.283119639548545	0.114767460874905	2.46689817296858	0.0136289108344338	0.0625307168908439	-0.00991542962962107	0.662249585455566
ENSG00000228541	0.46700254383865	0.274316101797607	0.0886757581125323	4.10670683580652	1.56633940977616	0.483826201127298	3.23740096366555	0.0012062379928804	0.00966962445518836	2.05958252615459	3.87441453465576
EHBP1	-0.0254270373438947	0.0482294760638691	0.598048121132968	148.674327721612	-0.0296601052826984	0.0659738175013652	-0.449573882579777	0.653017723665132	0.807285546273981	-0.0571701171654238	-0.120702919233863
ENSG00000226605	-0.142636983135986	0.20150038604111	0.479023202310597	4.18670730573199	-0.601163606525469	0.282099195324944	-2.131036232957	0.0330861573057427	0.118254643298117	-0.561007563289183	-1.55129458998999
EHBP1-AS1	-0.0945547942557136	0.11578932682197	0.41415098265021	13.1507813797283	-0.173631881773582	0.182825976290132	-0.949711224284895	0.342259004915213	0.55410851445111	-0.354321969453584	-0.48109410463157
ENSG00000286480	0.27986272639849	0.19740767584492	0.156281529977768	5.54630456841738	0.317997505168838	0.296092822173491	1.0739791084247	0.282832045131889	0.494233711557387	1.25514526573332	0.749556109285499
WDPCP	-0.0492502861110601	0.053648619877529	0.358610541238037	146.521307342622	-0.171116015987252	0.0739539482865161	-2.31381853101752	0.0206776784383492	0.0852251750709209	-0.159576484953621	-0.474796371317886
MDH1	0.017570658857026	0.13358496389127	0.895354702772563	9.59952309244513	0.00858291620853584	0.224204385562662	0.0382816606686626	0.969463112733822	0.986545544765129	0.127659329659035	-0.0249727130480103
UGP2	0.16781034593249	0.0523782111805262	0.00135617367425463	125.815159388687	0.220696509271313	0.0830678636347928	2.65682177937792	0.00788811316499395	0.041965332606532	0.773478075935104	0.505991557214373
VPS54	0.0138357795790599	0.0315141906113698	0.660637396725899	233.448931670545	0.00921860533347835	0.0487112835974899	0.189249895561228	0.84989696315944	0.926278752913638	0.111604616688441	-0.0233814514628136
PELI1	-0.0319577892854961	0.0463068508515661	0.490111864288148	783.879818422998	-0.169269514759105	0.0849921632652843	-1.99158967434171	0.0464160972304181	0.149470400669757	-0.0852431391030059	-0.470174196175853
ENSG00000225889	-0.108689921688068	0.059252272040445	0.0666007635197245	156.378566996259	-0.125744966851572	0.102784079250794	-1.22338953433395	0.221182604339592	0.423921317242397	-0.415083080279316	-0.361223235115175
LGALSL-DT	-0.256315483872152	0.222117820989794	0.248515824284492	5.05619314960303	-0.134377976240309	0.37409016729953	-0.359212799444457	0.719435902198039	0.849895769461384	-1.04966477665983	-0.382833446248143
AFTPH	0.0438968038030632	0.0302792548611168	0.147133276865167	232.386366165189	0.122595730589285	0.0570546995793509	2.14874027018195	0.0316549945509199	0.114577994548236	0.240824620763455	0.260424983130369
SERTAD2	-0.0130353803430493	0.042825908550238	0.760837864142704	167.373505732531	0.0650568521628324	0.0628434869958598	1.03522027934444	0.300566050189658	0.513212605721401	-0.00390347008734931	0.116393249217044
ENSG00000226756	0.0676309990901899	0.19294319796021	0.725946346863766	2.13725505737375	0.17564393144879	0.321864688185908	0.545707366778113	0.585267107253922	0.759932840295277	0.342848184194498	0.393215620691081
ENSG00000287123	0.327642153924185	0.213711281752969	0.125249617864084	2.10582835105787	0.291356660348849	0.343622019552103	0.847898690336029	0.39649439398773	0.604868065204372	1.46052941277918	0.682868555108657
LINC01800	0.0353729746878666	0.140483993667699	0.801200581441293	7.82489690244928	0.0682662480053194	0.216918737752367	0.314708856932644	0.752982718864975	0.86989521672063	0.204184178149363	0.124427031950548
LINC02245	0.104097463349816	0.0553737578338579	0.0601208808003478	214.427279163646	0.211006734699722	0.0788857023794233	2.6748412999459	0.00747646324077464	0.0403025974592222	0.499602545759717	0.481736043882471
SLC1A4	0.0180835210870884	0.0557643842947135	0.745722713012154	69.4132172511234	0.0240016330500676	0.0795647117859123	0.301661785876253	0.762909902346999	0.876134332385382	0.129863913872958	0.0136235297383881
LINC02576	-0.044685909816695	0.0915674452562858	0.625542132452348	25.0183862315004	-0.0384838931806088	0.130886986335705	-0.294023831230275	0.768739693131884	0.879807117868981	-0.139956104790832	-0.142790688501802
CEP68	-0.131815962548636	0.0738068270138791	0.0741059065506535	53.7222959000948	-0.14535259876089	0.114242210666871	-1.27231955607667	0.203259602999665	0.400758218691822	-0.514492437458018	-0.410305200198023
ACTR2	-0.0928673120210098	0.031419281849755	0.00311917212974035	334.676927942006	-0.176147746431578	0.0433749199383151	-4.06105064129417	4.88523724284982e-05	0.000782808712879312	-0.347068175982674	-0.4873918351208
SPRED2	-0.115059366467305	0.0468128652110282	0.013976849970563	152.340568930911	-0.125182234928309	0.068640148147546	-1.82374657262136	0.0681903944281411	0.195379957545375	-0.44246270893719	-0.359814600521445
LINC02934	0.0120545274502454	0.259613082203401	0.962965401139844	2.3724689949429	0.0449954080667309	0.415688937951561	0.108242976800056	0.9138029546483	0.958297673264169	0.103947744932214	0.066175298207447
MEIS1	0.338274546226489	0.391176268031557	0.387169187305179	2.7881629984816	0.535311468928885	0.613050024198704	0.873193781581808	0.382557463691114	0.591550540407472	1.50623370303866	1.2935379848437
LINC01829	0.0380244218113873	0.270737664150223	0.888306448476847	1.93911718532058	-0.388119101026135	0.398342515801251	-0.974335115209703	0.329890174615846	0.542520218163512	0.215581661001343	-1.0180000530275
ETAA1	-0.131431730727621	0.0937298643703353	0.160843699863538	15.6219262294238	-0.205767795755107	0.150966191316991	-1.36300580918179	0.172880679799247	0.362158188528472	-0.512840782574027	-0.561536955417494
C1D	-0.0674264699855152	0.0747298243829464	0.366913519402098	31.945881473432	-0.00325360744363471	0.112695629775986	-0.0288707508010927	0.976967673373243	0.990017438447432	-0.237708438702884	-0.0546019841035344
DNAAF10	-0.20726417341673	0.119545649090612	0.082959623126507	14.9771926979317	-0.0616857972946878	0.184119326285838	-0.335031626169015	0.737601229263239	0.860437278545776	-0.838813326965267	-0.200869861593664
PNO1	-0.333070575193381	0.0761006495110403	1.20483369907421e-05	16.4433961474057	-0.461090154853252	0.115976204369769	-3.9757306885398	7.01634918034461e-05	0.00105209476496299	-1.37960340880356	-1.20066171928915
ENSG00000289156	-0.0479633480354812	0.0917145232855231	0.600999654149628	44.1989657476913	0.120341401020747	0.150173333129927	0.801350003443225	0.422929050437209	0.62777864096179	-0.154044466412556	0.254781929156288
ENSG00000273064	-0.00186283436077894	0.269984695203635	0.994494817635796	2.24869384361766	0.00115950710543074	0.415989093192342	0.00278734977528513	0.997776019528545	0.999502300429264	0.0441227191269379	-0.0435550440545987
CNRIP1	0.0504558902109484	0.135862625936657	0.710358750417271	20.1521526151509	0.356953867700404	0.221288203034792	1.61307228675123	0.106728803926183	0.264662964557341	0.269019440941223	0.847071955889106
PLEK	-0.00659117875257839	0.0637769603273175	0.91768731045646	157.373242111077	-0.027277526911314	0.0994917773189522	-0.274168656409336	0.783955014099478	0.888852956482451	0.0237975074168018	-0.114738831934986
FBXO48	0.162792484825094	0.21208555305081	0.442737151668723	3.59441740677089	0.880278355295862	0.362846231057892	2.42603692679783	0.0152647170077748	0.0682659926917055	0.75190835070173	2.15706157350084
APLF	-0.0452463019414988	0.0809536559709516	0.57621897879849	43.5130892089556	0.0165461321471038	0.105845130000587	0.156323981528599	0.875777654186326	0.937809513946338	-0.142365000512786	-0.00503913369219715
ARHGAP25	-0.0460670045167577	0.0494456362384876	0.351507214132988	578.517446554516	-0.406618599548979	0.0849083798617375	-4.78891011948533	1.67689562269109e-06	4.79905342602841e-05	-0.145892864012349	-1.06430813065502
ANTXR1	-0.0995921725134814	0.223206844617377	0.6554615897254	9.9312623009931	-0.97477714538354	0.363896609310643	-2.67872005521056	0.00739041529179097	0.0399239841873835	-0.375975590905257	-2.48652668499869
GFPT1	0.042167990635626	0.0541746081173068	0.436349821470823	81.6425998679839	0.114212862037004	0.0790164005372044	1.44543235658055	0.148336480351282	0.329811007552502	0.233393162577716	0.239440926336565
NFU1	0.0063476984823365	0.0923504465544807	0.945200639655481	23.8156072221256	-0.141706129331426	0.128801393129658	-1.100190967568	0.271248925231037	0.481399658184105	0.079416429665192	-0.401177331721075
AAK1	-0.0491390227818923	0.0233740970866134	0.0355282837181758	596.799664700092	0.00107086631369363	0.037697783392764	0.0284066122014798	0.977337850556629	0.990058520879279	-0.159098209571474	-0.043776930321389
ANXA4	-0.0599414947248409	0.0581782981344335	0.302866019706863	167.553051619689	-0.313924917031331	0.0613231789871871	-5.11918857137075	3.06853027777435e-07	1.17241767236521e-05	-0.205533602393966	-0.832276638541498
ENSG00000231024	-0.472721058945105	0.184433492246425	0.0103742852288218	7.80202997740933	-1.15829765884881	0.2562482094133	-4.52021757147423	6.17761094774979e-06	0.000141106610312732	-1.97990351651135	-2.94591655296167
SMANTIS	-0.611232087287088	0.150974310724236	5.15285738559455e-05	5.32684001080839	-1.05587733128135	0.22117931575445	-4.77385205610082	1.80735172692241e-06	5.09313101590587e-05	-2.57530557312171	-2.68953725307025
GMCL1	0.167657738372722	0.125967227893562	0.183201136562518	21.1809572557921	0.794988830914453	0.200211005012658	3.97075490862348	7.16452541252497e-05	0.0010710383009984	0.772822078676058	1.94356422323532
SNRNP27	0.0402966250328707	0.105643270665413	0.702876392392474	15.0156641161248	0.133677235876827	0.195634958112393	0.683299330378512	0.494417717225723	0.68867427852192	0.225348929985641	0.288164286790493
MXD1	0.378424654993576	0.166172405811905	0.0227682324699207	53.558084258382	0.77019990296963	0.227280720049522	3.38876039640235	0.000702093307666585	0.00632442899925013	1.67882254032626	1.88151240068704
PCBP1-AS1	-0.0340871648750591	0.0618826913441569	0.581746649432434	96.5911223885761	0.135241957124037	0.115708662487387	1.16881445361776	0.242478395745849	0.449881422900473	-0.0943964507237344	0.292081108259559
PCBP1	0.220384406510575	0.104723791256812	0.0353405233110722	41.2099806336264	0.665247155899592	0.164552055198791	4.04277634269547	5.28220012708525e-05	0.000830140639630599	0.999472382433668	1.61879393010047
C2orf42	0.150487918624388	0.128371114021785	0.241081441186018	10.9983869953448	0.489973027342237	0.212576007025226	2.30493099479516	0.0211704383991826	0.0864327362897518	0.699016071225537	1.18004647209203
TIA1	-0.0133580929887985	0.0866705036630886	0.877511161981596	41.3987929666836	0.0641896469200338	0.114632403323787	0.559960753319686	0.575506207822303	0.752903865258921	-0.00529067928847411	0.114222454822109
PCYOX1	0.115857901623718	0.242360412718704	0.632621941226923	3.71260807939216	-0.0610284410039295	0.386769892392001	-0.157790050891748	0.87462223868147	0.937586241205166	0.550155842625237	-0.199224362603311
SNRPG	0.175784137731907	0.0818787655740842	0.0318025896947799	21.8065665207521	0.44425905727407	0.125482134598833	3.54041679872892	0.000399495575110917	0.00410949644047663	0.80775413390093	1.06561493374711
FAM136A	-0.148050939727362	0.0900180920966525	0.100035856000739	15.6205759121397	-0.194802549989765	0.139423476496775	-1.39720049223039	0.162353288755297	0.348848506805495	-0.584279940423989	-0.534088673428705
TGFA	0.114228048799213	0.0946103363645956	0.227296327947382	62.1970643249291	0.725412363642941	0.14097901973712	5.14553417235841	2.66760633847148e-07	1.04921094221699e-05	0.543149774333787	1.76939991043091
TEX261	0.111746901129941	0.154720341535359	0.470140253371992	9.13225732883745	0.471695790181053	0.237443720335119	1.9865582863818	0.0469713676721441	0.150730545038665	0.532484338933287	1.13429476070204
ENSG00000236469	0.122003569148536	0.149101325222569	0.413209052184946	20.1618452155388	0.118927010306578	0.253515279174085	0.469111805387131	0.638989721170319	0.796841200272583	0.576573544719583	0.251241416157705
NAGK	-0.00376895540437945	0.052703291106334	0.942989705845323	120.25463484049	0.0280515116106877	0.0731727054577596	0.383360317692244	0.70145262183822	0.83829656848652	0.0359290871606374	0.0237612148510743
MCEE	-0.1950957648647	0.0745707876926883	0.00889016437228496	31.9233896897365	-0.19728116105145	0.11776176266435	-1.67525652289827	0.093883911831252	0.243482430013702	-0.786506333332487	-0.540293150447969
ENSG00000288065	-0.294719918127372	0.185149992549755	0.111431883879355	2.94298927034016	-0.389265111057392	0.324573547044349	-1.19931249666567	0.230406457714197	0.435639973390211	-1.21474967576302	-1.02086875357221
MPHOSPH10	-0.199150571625995	0.0789456131571585	0.0116480889363183	31.2998938775502	-0.254415852555048	0.117470309845898	-2.16578855447645	0.0303273483605257	0.111556712774027	-0.803936283234178	-0.683313120751785
ZNF638	0.0441474450134797	0.0249702708600234	0.0770608625991457	542.16781680572	0.168355819327132	0.0382482711269609	4.40165828066563	1.07426656770152e-05	0.000223830895338375	0.241902024447044	0.374971966060604
ENSG00000281195	0.122955714042318	0.0923591448602263	0.183097495984899	8.90933848182918	0.318557937534204	0.162970123317435	1.95470145723406	0.0506183180016685	0.158796216209116	0.580666424793718	0.750958987609379
ENSG00000289463	0.103998420688384	0.118427622337949	0.379856804859368	10.7407884411811	0.112533117239845	0.199634165302746	0.563696685230146	0.572960573683492	0.750604374687016	0.499176802011985	0.235236177090784
DYSF	-0.00681851162956829	0.350087797208054	0.984460923050554	4.37008228270996	0.0414524551473922	0.628062104652981	0.0660005672055245	0.947377373876245	0.975904843817896	0.0228202966913082	0.0573065530024479
EXOC6B	-0.00801985712172425	0.0317240208039144	0.800422166926295	303.013960793219	-0.0321324391026626	0.0475997076823778	-0.675055387253114	0.499640576175835	0.692258912644488	0.0176562055334315	-0.126891683016549
SPR	0.731108872168967	0.276053780750041	0.00808668043942034	2.67161678385892	0.995902497086234	0.372724957629325	2.67195012488715	0.00754118560252498	0.0405448977387217	3.19486722466563	2.44649275602891
SFXN5	0.0858381677740978	0.0661668328190057	0.194528319378354	78.8707749608722	0.403914316384355	0.103484925275202	3.90312226935671	9.49597004507342e-05	0.00134055392862793	0.421113328921351	0.964623688461419
RAB11FIP5	0.0996252941358041	0.174424288155945	0.567886846570075	6.48072719427027	0.451017220616305	0.264198076028225	1.70711773301529	0.0878001717355581	0.233087985242747	0.480378525987386	1.08253201678508
SMYD5	-0.185479166851808	0.153918907571446	0.228186038535987	6.49929458430479	-0.0552376783296892	0.263602150430879	-0.209549422261536	0.834019358266713	0.91751324411872	-0.745168525772975	-0.184728883868572
CCT7	0.00568422349072425	0.127593521185268	0.964466421318625	14.9121686095059	0.152127876009732	0.184895133442311	0.822779232624842	0.41063354850395	0.61618070983302	0.0765644230109627	0.334350061745248
FBXO41	-0.0114901176523665	0.0909182130070117	0.899432230791603	18.3721712921682	0.105702569671871	0.144770842668143	0.730137144495123	0.465306358564581	0.664636515039261	0.00273897994026997	0.218137901338845
ALMS1	-0.0567713221679465	0.0582676017366188	0.329897400860413	86.7549294041368	0.0100793840583874	0.0775534061967075	0.129967006643421	0.896592530128548	0.949477206339179	-0.191906331823681	-0.0212267439736361
ALMS1-IT1	0.155076145036877	0.218362558517212	0.477594159354988	1.77256904120576	0.265253883448835	0.377021712439309	0.703550683414645	0.481712632777237	0.677307668529263	0.718738973256452	0.617527896415293
TPRKB	-0.0284370380742334	0.0996530908572623	0.775368102894919	14.2825382297899	0.210074076027855	0.161415722529351	1.30144742244458	0.193105350288169	0.388960660377785	-0.0701088747986247	0.479401405993586
DUSP11	-0.0545489976580356	0.0624380900627453	0.382309234581538	28.9892758818173	-0.0509381334923483	0.107114876318366	-0.475546770375299	0.634397305254103	0.794008709290211	-0.182353470946859	-0.173966232338062
STAMBP	-0.0196096198587451	0.0721658520702454	0.785829708163624	48.9565584686471	0.00742491595299044	0.103238923409141	0.0719197344161089	0.942665784923743	0.974012773224307	-0.0321634272557415	-0.0278714276083135
ENSG00000286244	0.0497016073369408	0.125079788452937	0.691102582065572	8.60480882631665	0.0602479995536414	0.177158802385266	0.340079063204664	0.733796988258888	0.858382003760496	0.265777088474232	0.104355694812491
DGUOK	-0.158219159872757	0.0598513997594486	0.00820457289529606	56.9438330904209	-0.160485471743545	0.0772620284057848	-2.07715840568753	0.0377869414343552	0.129206394351317	-0.627988945108347	-0.448185916582994
DGUOK-AS1	-0.339594764138873	0.0916168403386644	0.000209989891599223	9.7117142058317	-0.479796387259273	0.154275003072287	-3.11000730970306	0.00187082714072968	0.0136778664215375	-1.40764821911476	-1.24748729465849
TET3	-0.0562301147451985	0.0377465415813166	0.136309464290025	278.828190377388	-0.189409780876841	0.0459100701988821	-4.12566959833255	3.69657650222767e-05	0.000625738093760288	-0.189579903261174	-0.520589455036368
MOB1A	0.0601629669361613	0.0343799762962286	0.0801283100745802	160.918545730817	0.126858747554588	0.0550539260749432	2.30426341223874	0.0212078614802472	0.0864895044010079	0.31074617934646	0.27109619782913
MTHFD2	-0.111009699963299	0.0605732554869926	0.0668543344987482	94.9011333057527	-0.0952813820487311	0.0829741455932323	-1.14832616072762	0.250833943332611	0.459284904820175	-0.425054854891675	-0.284966570745582
SLC4A5	-0.118760627703777	0.23416703587862	0.612041139062554	4.40754137487999	-0.24445300585147	0.391252454209191	-0.624796095772906	0.5321048934416	0.719682142563988	-0.458372911746507	-0.658374051296979
DCTN1	0.0381964000785325	0.200075056924757	0.848595827527003	3.8091166224215	0.301305518264207	0.343017767169697	0.87839624387487	0.379728722047523	0.589949507880457	0.216320924980365	0.707772607728276
INO80B	-0.0571104384601468	0.14179233135799	0.68711358700283	7.47405822397882	-0.152765089086564	0.243994835564812	-0.626099682531949	0.53124956044492	0.719102670318383	-0.193364053567741	-0.428860199242489
WBP1	-0.03671126272923	0.18497232434042	0.842678176942271	7.51633425617391	0.173448276993808	0.335768233223419	0.516571431813791	0.605455362566968	0.774187098692638	-0.105676370292757	0.387719442682853
MOGS	-0.215407376808975	0.0721991119967891	0.00284954931367453	28.1480877662278	-0.280470265364872	0.101928391589165	-2.75164025441844	0.00592976215074436	0.0337826495884777	-0.873817615830757	-0.748532714107072
ENSG00000286883	0.0728997369332645	0.193657823587219	0.706592938480766	5.1393181472543	0.455764661423744	0.305638289034092	1.49118967673879	0.135911703223842	0.311508437896963	0.365496325537887	1.09441584472622
CCDC142	-0.194512705027076	0.068414416085536	0.00446695132260624	20.6910734933336	-0.14537501636266	0.103704313691201	-1.4018222693758	0.160968326699524	0.346948193204952	-0.783999998417469	-0.41036131609985
TTC31	-0.0356828035844699	0.0767780657679065	0.642108655150775	20.1250894665363	-0.113895087045012	0.111675139960796	-1.01987861474805	0.307786032952828	0.520525700705462	-0.101255446578163	-0.331560530838014
PCGF1	-0.614004068611072	0.220274407266661	0.00531245235260622	1.97223545496868	-0.73830473364884	0.392037909206952	-1.88324831938408	0.0596667235783308	0.177671559481224	-2.58722118302614	-1.89458724481043
AUP1	0.124338420162477	0.0772985296110709	0.107715141785391	46.2520512360558	0.276957719882009	0.127397896033898	2.17395835020946	0.0297082632584898	0.109851356069986	0.586610110848794	0.646825023870823
HTRA2	0.235537691955777	0.141119079024894	0.0951034085999068	6.72759621125499	0.507081273887446	0.231721968029215	2.18831765585348	0.0286464716882665	0.106945748286097	1.06461013663618	1.22287195777251
LOXL3	-0.0501526324939514	0.0681081790155634	0.461507229686635	110.616164514083	-0.35412981617232	0.0727925933584147	-4.86491550628871	1.14505713519986e-06	3.59142653705541e-05	-0.163455301670092	-0.93291783095697
DOK1	-0.214746591938849	0.0656781943093376	0.00107669711269388	32.536583895764	-0.353751729436761	0.0796555345114129	-4.44101883951423	8.95339550149118e-06	0.000193398601801667	-0.87097717290459	-0.931971401523837
M1AP	-0.236197043663011	0.132589261633906	0.0748440096008123	12.6700054348711	-0.678543027402186	0.16520757936421	-4.10721487484721	4.00458654221511e-05	0.000665621107751235	-0.963183860160238	-1.74499131232581
HK2	-0.0247718246498448	0.0712548896319783	0.728102394767554	195.384462319226	0.231162726172202	0.141609310648024	1.63239779301494	0.102595713768841	0.257728666134608	-0.0543536267370131	0.532190666563974
POLE4	0.0361116350364418	0.143794618370146	0.801710954219338	7.1060240326825	0.275696882952933	0.23897548120893	1.15366179642462	0.24863885234723	0.456499939843703	0.207359375792054	0.643668887810423
TACR1	0.067537235605009	0.209222388606753	0.746845813216382	5.51162904447149	-0.40465866274322	0.305649970895548	-1.32392835359211	0.185526840561124	0.379374514690626	0.342445133458539	-1.05940200276003
ENSG00000270571	0.225453033647813	0.242472761447682	0.352470673773011	3.85570597742625	0.216404160667016	0.372492177188698	0.580962967599156	0.561265412489848	0.741634748975432	1.02126032999154	0.495246919346126
EVA1A	-0.222696620655164	0.123091817232267	0.0704213192806393	6.94644776639993	-0.269364356055657	0.202136715118552	-1.33258500761565	0.182668027842198	0.375863294105292	-0.905151083130123	-0.720732322124546
MRPL19	-0.108715261126852	0.106131606642998	0.305672881709616	18.8722967058008	-0.146998944980869	0.16104146708894	-0.912801824511973	0.361346778581892	0.573028364913717	-0.415192004125641	-0.414426345885426
GCFC2	-0.00516292925347544	0.0877123855447451	0.953061999585978	33.2174361700548	0.0241537318683908	0.125764434429232	0.192055345201605	0.847698853058307	0.925116857963328	0.0299369657638948	0.0140042645932958
CTNNA2	0.498301002640353	0.373821151655059	0.182534079700343	4.14860660483367	1.19142463483791	0.623530600438781	1.91077171513235	0.0560339240868507	0.170168442695304	2.19412175355285	2.93592517614136
SUCLG1	-0.0351280825586384	0.115890710571435	0.761803079229872	16.9073249557555	-0.079321583076417	0.169590092952214	-0.467725335222075	0.639981020912527	0.797413470616531	-0.0988709285828911	-0.245015887281551
TRABD2A	-0.128387494820457	0.196964968784297	0.514511438365151	3.74406873760288	-0.700645984104016	0.301490605298917	-2.32393969095438	0.0201287265958952	0.0835007242599037	-0.499754861968073	-1.80031959235902
TMSB10	0.0928055818134768	0.0556299875726822	0.0952630591417392	126.407631317683	0.12836251568935	0.096067387434916	1.33617160949978	0.181493188351727	0.374178668627036	0.451063381981817	0.274860441029147
ENSG00000287625	-0.0887876499957366	0.10501930192789	0.397864521026602	22.6028704839508	-0.357189290146466	0.122403417750832	-2.91813167238165	0.0035213561858372	0.0227588530288512	-0.32953138350341	-0.940576328192402
ENSG00000290085	-0.0779483436800149	0.109194083818058	0.47531910573377	7.08937860529285	-0.163920995344689	0.170775482200301	-0.95986258233736	0.337124380249875	0.549728370854192	-0.282937654831667	-0.456785743946774
KCMF1	-0.0364570644963626	0.0308580530868477	0.237426351086006	160.562519007337	-0.0447962807301565	0.0498417411492641	-0.898770381957612	0.368774979189623	0.580075571251714	-0.104583676429693	-0.158591902372461
TGOLN2	0.078242158258839	0.0386025042554393	0.0426759730834643	146.259570809689	0.177669813679089	0.0633955264598016	2.80256074206982	0.00506986683184302	0.0300111634190788	0.388461201927892	0.398286823646611
RETSAT	-0.0350976326432676	0.153521986781561	0.819167133952684	8.01811431239399	-0.373054228642699	0.232452783525462	-1.60486023434448	0.108524566526534	0.268211756318097	-0.098740036895403	-0.980289556231102
ELMOD3	-0.0320639726711838	0.0509950156650277	0.529501740161114	80.8338815531048	0.039657926549447	0.0743920373547318	0.533093701417824	0.593968718919341	0.765630589863328	-0.0856995778932821	0.0528144761217788
CAPG	0.0786275975229498	0.0657183091801146	0.231527370465696	49.6255650859829	0.309531030105382	0.107143545364811	2.88893772416682	0.00386545619355237	0.0244668074901701	0.390118047114135	0.72836276807218
MAT2A	0.12691587936872	0.0808426660357194	0.116435562870759	138.077960456339	0.552303629524769	0.111618890529347	4.9481196857046	7.49338300975267e-07	2.52237217559409e-05	0.597689550014007	1.33607288334172
GGCX	0.127844853956398	0.0698201700951008	0.0670917305956668	34.0778804635976	0.277820660352857	0.102836313939156	2.7015812771861	0.006901061100416	0.0380734841269452	0.601682830452852	0.648985142657966
VAMP8	0.046512187174431	0.0774236763587284	0.54800725445377	22.5125231757315	0.167467870816729	0.122004464601125	1.37263723392615	0.1698651506521	0.358341655828536	0.252067080347917	0.372749246969156
VAMP5	-0.127925183586409	0.131483870780583	0.330585896594858	6.31244758355147	-0.147382505832557	0.21080985140224	-0.69912532479965	0.484473713178428	0.679630776354633	-0.497767575736492	-0.415386478165385
RNF181	-0.00745237486225357	0.107656075088434	0.944811388301198	6.17552671975161	-0.0706422660433511	0.188844310752859	-0.37407675011084	0.708347215781234	0.842514854131268	0.0200955788340507	-0.223289758520564
TMEM150A	-0.0970437795141155	0.0750228031210481	0.195829966599095	15.2230339936913	-0.0753630719975494	0.121746597190929	-0.619015838934382	0.535905924628761	0.722431832046286	-0.365021095432683	-0.235106913905694
USP39	-0.104309432995796	0.049080042690924	0.0335622368710454	41.0913771059782	-0.0995653038099393	0.0829043161161161	-1.20096646923048	0.229764208381779	0.435152762365904	-0.3962531574381	-0.295690114479659
C2orf68	-0.0113646902683426	0.0584150449049248	0.845744669099568	28.0213801998379	-0.0331533010829472	0.0902360127842401	-0.367406538254509	0.713315795294154	0.845654041648695	0.00327814078036356	-0.129447112060835
GNLY	0.138567215837024	0.164228473058158	0.398811021032832	25.0865101894051	0.503683854713373	0.451866524356937	1.11467397464368	0.264990157464074	0.474710690453691	0.647773862999972	1.21436751368437
ATOH8	0.440856395052953	0.201853431289472	0.0289591535007205	20.3241049469678	1.14317995590091	0.296756893628298	3.85224397628583	0.000117040322228935	0.00158386673411925	1.94719096466096	2.81515874917198
ST3GAL5	-0.021181423654056	0.078727101435116	0.787892212943935	65.4799362150816	-0.035185524721805	0.126890517552965	-0.277290418546195	0.781557116116649	0.887570846759508	-0.0389199665979048	-0.134534188875835
POLR1A	-0.107699343033433	0.0700938720774371	0.12441541813713	41.1067345359109	-0.128891249847039	0.094597410399215	-1.36252408288027	0.173032549150526	0.362269968403678	-0.41082498924307	-0.36909903331653
PTCD3	0.00603331124386652	0.0504513589064882	0.904810560341135	70.8002229382703	0.171242967613658	0.0775883694627913	2.20707006474443	0.0273091647715725	0.103642366818842	0.0780650079726542	0.382199096396569
IMMT	-0.168242210497229	0.0467128083269046	0.000316229299371312	86.1819534154247	-0.233194276408465	0.0689415497106709	-3.38249252282721	0.00071831233281269	0.00645077803154742	-0.671073925609584	-0.630191118857483
MRPL35	-0.138996095547424	0.0934105481620416	0.136747506100538	14.3600912593228	-0.233455879331406	0.141629907295653	-1.64835156492807	0.0992805490226764	0.252842256946602	-0.545356882010833	-0.630845965173895
KDM3A	0.104713826159897	0.0598653229629613	0.080263949737078	175.973764010414	0.36612897441758	0.101685694643645	3.60059471197663	0.00031749014809751	0.00342145060697023	0.502252036483548	0.870039148949776
CHMP3	-0.207838760058017	0.0594313565340026	0.000470305046640006	88.9555582380397	-0.324025645527157	0.071243331608684	-4.54815402663821	5.41185220197069e-06	0.000126162196340711	-0.841283239087196	-0.857560854689388
CHMP3-AS1	-0.198452913864614	0.111028995407006	0.0738733162545426	9.91611522823631	-0.165196207182557	0.173989516586901	-0.949460694087556	0.342386353916825	0.55423686886632	-0.800937338883617	-0.459977863382151
RNF103	-0.254864857203524	0.121494879272682	0.0359279817141097	9.59293096915869	-0.480187683651284	0.222795196251212	-2.15528741970653	0.031139349632931	0.113398529562044	-1.04342912804604	-1.24846679059857
RMND5A	0.160975563330992	0.0944638662296449	0.0883630218224981	24.0880694629364	0.339055160128271	0.159866520122106	2.1208640800419	0.0339332422238891	0.120250058567432	0.744098150985234	0.802267782486299
RGPD1	0.133187441867755	0.209707134515178	0.525355606748809	2.8829087855926	0.367504800124338	0.354731959932231	1.03600701835422	0.300198868276622	0.512764207193348	0.624648422926758	0.873483125744703
PLGLB1	0.0732384354389587	0.292551944085242	0.802321830525605	2.64151552556768	0.336917727181252	0.473660372852953	0.711306553157334	0.476894291607557	0.67281659192272	0.366952251389244	0.796917344975143
CYTOR	-0.394340637865102	0.130772948005213	0.00256589495629343	17.814256257047	-0.511490847773465	0.208036907741938	-2.45865434804458	0.013945881502835	0.0636895116133819	-1.64297825887917	-1.32682509595299
RGPD2	0.865924719233763	0.411991231575751	0.0355704697267852	4.38444847044294	1.66896701057545	0.568092821718974	2.93784210391072	0.00330505303126895	0.0216558263206977	3.77438521371602	4.13131268239044
ENSG00000287670	-0.197518115119196	0.158125373315146	0.211619917323637	2.83073132901823	-0.22698025328921	0.275738850132235	-0.823171102586225	0.410410699454126	0.615909139866374	-0.796919022781274	-0.614636131535514
KRCC1	-0.153174592714174	0.0537834278346504	0.0043996491870748	134.970777269619	-0.236536355427826	0.0648908616443582	-3.64514123304743	0.000267244996579338	0.00300778416196026	-0.606304421522876	-0.638557035072713
THNSL2	-0.559890115174982	0.271074076362393	0.0388803845712265	4.18613500683214	-1.60755971407531	0.464025018814432	-3.4643815503366	0.000531452129396002	0.00515336903323348	-2.3546075092065	-4.07051255770391
ENSG00000225420	0.105582455551619	0.246593629549609	0.668531899039008	1.70349557020052	-0.531204518436504	0.369844618802028	-1.43629105692315	0.150919537748134	0.333438932794412	0.505985917694698	-1.37617249800608
EIF2AK3	0.0877487377620785	0.0715036121431489	0.219750031061724	68.7078466638881	0.142929881414161	0.110573804819959	1.29261972713053	0.196142613315437	0.391665642404143	0.429326085073396	0.311325575582924
RPIA	-0.235209380237215	0.0755300079730212	0.00184495498793163	30.6749038752891	-0.209852982052561	0.100448692435526	-2.08915593587501	0.0366936885081369	0.126838101670026	-0.958938300496167	-0.571763023110721
IGKC	0.129847724946378	0.217880132354045	0.551202312900048	2.38109143438756	0.683664464233699	0.373334297984516	1.83123936891021	0.0670648229293469	0.193208684937464	0.610292350725958	1.66489626865697
ENSG00000290104	-0.176926003265701	0.201997425147386	0.381093931444386	2.18170309528718	-0.159417740549436	0.369039511271194	-0.431980142181269	0.665755845899865	0.816173722242438	-0.708401986309276	-0.445513164185894
MRPS5	0.174344320455467	0.0719804274851201	0.0154307926035789	54.5883377704182	0.197790398192181	0.102076863616529	1.93766139734874	0.0526645464848009	0.163368932684821	0.801564950427257	0.448652815372963
ZNF514	-0.035532118375814	0.102900466344482	0.729864555989333	30.5579390320625	0.18238085198198	0.159679598926785	1.14216752301341	0.253384392730658	0.462270174509237	-0.100607712717485	0.410079528576806
ZNF2	-0.153616034368241	0.112699530540075	0.172864126740573	9.49830103243283	-0.0849806431167696	0.160304697827356	-0.530119480392843	0.596029093421737	0.766598580417396	-0.608201997996397	-0.259181687036815
ZNF892	0.0807248350331674	0.171414052135987	0.637687326412887	6.62247946746704	0.449000615115341	0.311231004352384	1.44266030323563	0.149116186953327	0.331013046564775	0.399133210323384	1.07748403540507
FAHD2A	-0.552090784043301	0.19217597722968	0.0040680042133723	3.34537671782094	-0.641238938216549	0.333600893256187	-1.92217392452877	0.0545838767019443	0.167172356086946	-2.3210813860409	-1.65161144823387
ENSG00000291126	-0.125191660924506	0.125251307666745	0.317541023651758	12.7007341857984	-0.160933769826636	0.160274595795809	-1.00411277924336	0.315324256428237	0.527622360494953	-0.48601728383432	-0.449308099565762
LINC00342	-0.11511027035794	0.0847742798151627	0.174513103200677	63.4008926821863	-0.431202397581622	0.139502680240954	-3.09099722555032	0.00199485497881792	0.0143955075272679	-0.442681523868652	-1.1258464705332
ANKRD36C	-0.0524823447215027	0.0757354213933877	0.488328629096942	53.8990864564503	-0.142320591724307	0.121981984394608	-1.16673451764733	0.243317598615885	0.450957189777252	-0.173469778265916	-0.402715458398054
DUSP2	0.820105301218008	0.402202611745608	0.0414465100447361	8.69796502439832	0.0868348754908586	0.45391505735115	0.191302037869352	0.848288964588039	0.925143139760532	3.5774263430338	0.170908153694195
STARD7	0.0671723748437638	0.0923432657604441	0.466968464489332	31.7787093575734	0.0241648307240103	0.162116181745803	0.149058721120761	0.881507297703922	0.940794627383349	0.340876746809315	0.0140320473284315
STARD7-AS1	-0.232090785400626	0.0904525105416545	0.0102912792883391	20.3556292487569	-0.291010249098283	0.125765860161753	-2.31390497169901	0.020672935347685	0.0852251750709209	-0.945532741374513	-0.774916477121881
TMEM127	-0.102769743941127	0.0644622207697337	0.110877104786354	31.91698735953	-0.013658341579719	0.10019199352751	-0.136321686981593	0.891566980189335	0.946949579369967	-0.38963466618391	-0.0806471893545014
CIAO1	-0.0870305112803771	0.0457362494082762	0.0570564420736067	54.2568975990981	0.0158388097944552	0.0722274193784343	0.219290816849872	0.826423514914575	0.913144287868504	-0.321978165413861	-0.00680970808769669
SNRNP200	-0.0280750578943288	0.0487186161918235	0.564432961543072	56.8406681101866	-0.0193864598574059	0.0789108890482017	-0.245675344572077	0.805933559521924	0.900925804435558	-0.0685528705862003	-0.0949858561856672
ITPRIPL1	-0.173361786565023	0.158769101057926	0.274872059854516	4.3575787847286	-0.276892534915445	0.245774023238954	-1.1266143234602	0.259905580493521	0.469336004058396	-0.693080881707052	-0.739576913538868
NCAPH	0.376379876544026	0.251465531177812	0.134459518710519	2.51860442378333	0.588058420637843	0.412770698234281	1.42466125418639	0.154255144283506	0.337813484056926	1.6700328770861	1.42557453336619
ARID5A	0.102763739149723	0.0507333454716428	0.0428092796837553	83.9247202045412	0.212443833899227	0.075728776027479	2.80532506985376	0.00502658574740507	0.0298269771457558	0.493869412873533	0.485333400924715
KANSL3	-0.1501772132092	0.0518675951845008	0.00378680821805839	56.1758952801591	-0.102211406505355	0.0707819233726224	-1.44403262351711	0.148729798797967	0.330435786183068	-0.593419917356921	-0.302313857759963
LMAN2L	0.124877131842669	0.122753589328906	0.309011103039747	10.4388602044213	0.509475175815591	0.211485215930872	2.40903447351195	0.0159947870596272	0.0705708811179114	0.588925811238471	1.22886439028003
CNNM4	-0.107082079999801	0.0994452181698579	0.281572011003234	17.3056857737637	0.0368881207284078	0.166634451774998	0.221371513126331	0.824803171435992	0.912382387468164	-0.408171628827709	0.0458810782885653
CNNM3	-0.0183309271561779	0.208499194319144	0.929941487965352	4.25872742483714	0.248563493541745	0.413932430540337	0.600492919139668	0.548177778517516	0.730325659411171	-0.0266668521887986	0.57574839247379
ANKRD23	0.148375269946668	0.145103366227496	0.306521238154404	7.72033095330823	0.304633938755453	0.250465824648147	1.21626948180815	0.223882283040733	0.427591324789559	0.689934661732974	0.716104333817787
ANKRD39	-0.236774361187949	0.251813677034269	0.347075998332745	1.79954265915389	0.0895084925622003	0.456477106615551	0.196085392377816	0.84454332951123	0.923248541699627	-0.965665511230046	0.177600771158017
SEMA4C	0.0152593259143333	0.109675881551661	0.889346553907416	22.2276023405614	-0.263485955485141	0.168566651524934	-1.56309657397547	0.118029881356219	0.283094660810366	0.117723858064725	-0.706017467578141
ANKRD36	0.00216012278924959	0.0682688760483997	0.974758027776259	71.040759733572	-0.0982009453413578	0.117894947519447	-0.832952958608844	0.404871260219918	0.611777733727272	0.0614157606230159	-0.292274842557731
ENSG00000277701	-0.248968305379554	0.189218404371546	0.188250531875256	2.08644714065259	-0.294430362026534	0.329568136902114	-0.893382366372341	0.371652442543037	0.581658413640608	-1.01808227209582	-0.783477728378544
APPAT	-0.29755976051612	0.122998332132556	0.0155539220264301	17.468703057659	-0.385755404299009	0.182294973335246	-2.11610554718694	0.0343358318160915	0.121238618822541	-1.22695699253014	-1.0120832303962
ANKRD36B	-0.279216104964465	0.1468926859416	0.0573259951823012	11.2506546953307	-0.281179133364781	0.283384584529164	-0.992217462470488	0.32109145586029	0.533339579460803	-1.14810514678222	-0.7503071575779
COX5B	0.202094003890793	0.258749728768649	0.43477870598325	4.2566553114329	0.512134479757493	0.364108722576419	1.4065427384811	0.159563022939446	0.344997207982115	0.920849449181292	1.2355211790154
ACTR1B	-0.15833472223825	0.179335731903658	0.377292700373182	7.40436043682801	0.394518529195834	0.299242941796262	1.31838875405937	0.187373543492793	0.381334104452827	-0.628485700283043	0.941104086459217
C2orf92	-0.244721036951921	0.14586011484443	0.0933902513094493	8.71184732785917	-0.426013743820124	0.236340570791416	-1.80254174047885	0.0714602137272774	0.201375429871312	-0.999825008489736	-1.11285819515519
TMEM131	0.0942569391893132	0.0291950847692293	0.00124432198304138	369.52407560991	0.151159170991557	0.0436588145839894	3.46228298756858	0.000535613662144221	0.00518006375420216	0.457302171605962	0.331925192383282
INPP4A	0.0443184558274777	0.0444746800638849	0.319013413140383	423.47358656733	0.333296293140659	0.0584099171301862	5.70615932218833	1.15553843446527e-08	8.017910552351e-07	0.242637129742094	0.787852145263509
COA5	-0.165318285492687	0.116804215935731	0.156967310656802	13.0552109881591	-0.0120667910822592	0.186991350514232	-0.0645312793831114	0.94854720166194	0.976562803502739	-0.658505172190322	-0.0766632087134334
UNC50	0.0729599221801561	0.0854992203476046	0.393470670683798	23.833556403236	0.125729349509972	0.139607680884463	0.900590488384545	0.367806093698169	0.579026930468757	0.365755037210205	0.268269080528741
MGAT4A	0.010606710722227	0.0312754468027387	0.734505333618028	1322.78326997792	-0.0356106933291389	0.0630070826677685	-0.565185560437885	0.57194755706071	0.749854621459969	0.0977241750997184	-0.135598473988694
LINC02611	-0.190950340587577	0.0966795955190108	0.0482585947061019	45.2895438383715	0.224991034904705	0.169921481553463	1.3240882368008	0.185473741817453	0.379362744477605	-0.768686855925766	0.516741644637494
CRACDL	-0.149119606850294	0.118397536974536	0.2078561652308	45.3595936064146	-0.192239739345114	0.208077836407231	-0.92388378630043	0.355546825582203	0.567871205680152	-0.588873701732689	-0.527673427408355
TSGA10	0.226999695306317	0.121972200962292	0.0627332603418264	30.5170335429794	0.412618544924696	0.223203103863825	1.84862368749331	0.0645121698582317	0.187878443598216	1.0279087936076	0.986412175886417
LIPT1	-0.0366820571819506	0.111902209988457	0.743059422574406	11.4616361094055	0.196558193098195	0.16957851846122	1.15909842167388	0.246416069169997	0.45446092997626	-0.105550827632922	0.445568350727888
MITD1	0.0855604754464633	0.0538497872896156	0.112089058086864	77.5189825038803	0.243235983418607	0.0842986970512336	2.88540620350012	0.00390908926254288	0.0246792716961398	0.419919643588438	0.562412530853595
MRPL30	-0.247118968391318	0.0832194090472511	0.00298297257737815	19.3319031604616	-0.405839837915041	0.122833045123362	-3.30399557796073	0.00095317335716127	0.00799839137697792	-1.01013273147554	-1.06235872893728
LYG2	-0.521526048916184	0.177404730518293	0.0032847421928648	1.79991347386255	-0.926068506099562	0.318262043009398	-2.90976736447398	0.00361697871563175	0.0231968270700191	-2.18969613555019	-2.36459886915505
LYG1	0.520353975270269	0.24960129113428	0.0370928423175373	2.87516767868051	0.895580255621939	0.413331936046653	2.16673374960519	0.0302551616122609	0.111346866979324	2.28891843086727	2.19536540034638
TXNDC9	0.104930984661271	0.0789530172824735	0.183837838118553	20.2498535455615	0.159476240773187	0.125445062218941	1.27128352405654	0.203627801584791	0.401200771673222	0.503185511744517	0.352744541221606
[truncated: 12,502 more rows]
