# Supplementary material for: Integrative analysis reveals generalizable human neurodegenerative disease-associated glial states
Source: bioRxiv. 2025 Sep 25:2025.09.25.678630. Preprint. [Version 1] doi: 10.1101/2025.09.25.678630 (PMC12485690; doi:10.1101/2025.09.25.678630)
Supplement: Supplement 6 [file media-6.zip › microglia_diffexp/NM_2024_PD_M1.csv]

gene	nebula_logFC	nebula_SE	nebula_pval	DESeq_basemean	DESeq_logFC	DESeq_lfcSE	DESeq_stat	DESeq_pval	DESeq_padj	nebula_zscore	DESeq_zscore
ENSG00000238009	0.243578268142703	0.120920435462524	0.0439709006939182	7.54457300537138	0.515734182708212	0.195229396500498	2.64168302495826	0.00824952214513781	0.0379532146170283	1.12155759894909	1.13220661469291
ENSG00000241860	0.042551524534485	0.106254306551233	0.688811329113598	13.7407944853822	0.062378574441409	0.171043604558075	0.36469398901278	0.715339846107334	0.837240703038827	0.293028655111427	0.138230296346699
ENSG00000241599	-0.576695108388891	0.227418983068036	0.0112182263995592	1.72216843537926	-0.850089948167827	0.355192151201941	-2.39332413537628	0.0166964834966359	0.0653871425283332	-2.2591877790907	-1.86234515959025
ENSG00000290385	-0.0233248139075928	0.117532448189593	0.842689675672427	10.6172543803818	-0.0722245776041857	0.194342468826985	-0.37163558763105	0.7101641887714	0.833880666893228	0.02152023720819	-0.156885376799088
ENSG00000291215	-0.174451113046536	0.0902562207074572	0.0532555295988253	13.7074811097525	-0.295010503895486	0.140333644898511	-2.10220794955363	0.0355350637514042	0.113987085346051	-0.601344714808892	-0.645340644047168
LINC01409	0.065576269881379	0.0859284785181052	0.445374280426821	25.2055402207658	-0.212752784690959	0.144674287146026	-1.47056390522401	0.141409091369638	0.30377059510765	0.387924824655772	-0.46499165663075
ENSG00000290784	-0.194872700155726	0.121116108906962	0.107621972873478	4.19472268858934	-0.719452213500102	0.203751160259956	-3.53103370102133	0.00041393900382715	0.00381907508083181	-0.685512003674898	-1.57592361285228
LINC00115	0.0679147540994923	0.0971878055337621	0.484677571386322	7.35991060202147	-0.00463941014658097	0.174971779899978	-0.0265151909024019	0.978846417271185	0.988522738646501	0.39756285502247	-0.00870576966651838
LINC01128	-0.0224529164528534	0.0935111028654676	0.810245267718683	19.499973197792	0.0485986509520564	0.142797704029523	0.340332159276235	0.733606401434421	0.849786915110564	0.0251137505106678	0.108017991993825
NOC2L	0.0650887694181902	0.092552470014651	0.481891583630098	14.0102362790285	0.211837406040046	0.143630575748113	1.47487681461048	0.140245664751195	0.301944120649257	0.38591559823825	0.46591685512709
KLHL17	-0.0220380188283616	0.184521408982929	0.904932003089894	2.07045620556715	0.149919552187859	0.357790650755943	0.419014727945259	0.675205368733265	0.812015125756556	0.0268237453325054	0.330162759909906
ISG15	0.459626713690789	0.254644252594432	0.0710784689283096	1.75641493070629	0.480612871284659	0.416986581742163	1.15258593999995	0.249080376901046	0.441442313198017	2.01199827960092	1.05520359280963
C1orf159	-0.123030107474207	0.101089680053489	0.22358928605302	11.1652202114748	-0.229593446342934	0.16231280990871	-1.41451217850313	0.15721157415986	0.326223532820822	-0.389413751429498	-0.50191458989133
SDF4	0.105578120694358	0.109724887493824	0.335945332064296	11.7544525482277	0.481447101664129	0.17988706109613	2.67638538720052	0.00744210148764951	0.0353236484764558	0.552791899606858	1.05703263214679
B3GALT6	-0.0264110743060461	0.165832980915136	0.87346159308261	2.81176944400393	0.0874504940710417	0.291138951670739	0.300373734154071	0.763892096304321	0.86930398641664	0.00880025765501194	0.193200156458517
UBE2J2	0.13328467960474	0.0544433095065083	0.0143597049377736	34.7295461300327	0.259827457137013	0.084028088942971	3.09215002275436	0.00198712394956819	0.0128096005207016	0.666984099009609	0.571134422610092
ACAP3	0.972567623793959	0.441242090829903	0.0275131802850843	1.01469566534114	1.68514228542098	0.558243135831075	3.01865294395829	0.00253901207270829	0.0155856745855942	4.1260771472722	3.69611878294077
INTS11	0.30206533643085	0.167268790151456	0.0709389784468158	3.4309605616006	0.743951571837569	0.298762563584205	2.49010974772912	0.0127703654867541	0.0534008289505744	1.36261124209708	1.63257029409375
DVL1	1.12942121997514	0.325883158800537	0.000528805004790565	1.51886481824466	0.977348759121023	0.454274806641421	2.15144829700514	0.0314408325848947	0.104347307111572	4.77254707484764	2.14429061407673
AURKAIP1	0.278063651052254	0.217939022528055	0.201998573095389	2.62497712844014	0.615518774551579	0.356150290343742	1.72825571462403	0.0839423889289829	0.211461342416978	1.26368862772191	1.35098304409969
CCNL2	0.0169482929422422	0.0692070829411132	0.8065396983206	40.4581336674491	-0.006318841800304	0.112485966464429	-0.0561744900178476	0.955202803081823	0.977060470982721	0.187505290164054	-0.0123879018859996
MRPL20-AS1	-0.151620017202107	0.147655644627731	0.304491680096992	3.320205815573	-0.250362212396477	0.244823389194172	-1.02262375020841	0.306485775749301	0.502054749570852	-0.50724666901103	-0.547449841340884
MRPL20	-0.0749413075249447	0.0719660208103666	0.29771641553907	21.0419631879824	-0.00973299643455045	0.119501470037219	-0.0814466669867665	0.935086737468782	0.965671948122435	-0.191216427445416	-0.019873391845166
MRPL20-DT	-0.364802967716986	0.224372274921586	0.103974641783982	1.70556258659827	-0.425511319957598	0.385519954563422	-1.10373358089716	0.269708724094748	0.464292688080079	-1.38587725150965	-0.931461998509946
ATAD3A	-0.0570934257974084	0.115996734899156	0.622578982854899	5.9553479976889	-0.0463472500823521	0.190387033100424	-0.243437010008477	0.807666876116854	0.894419041267499	-0.117656629718828	-0.100149670281361
SSU72	0.0590761674108457	0.0608594110359175	0.33169820654228	30.1688568561207	0.180838965188983	0.101455511643928	1.78244594363353	0.0746765389682986	0.19518134363351	0.361134742211601	0.397953173748124
MIB2	0.172167119065242	0.177155095084796	0.331128154639107	5.14816772428275	0.760055680812226	0.312436890563728	2.43266945667287	0.0149879763657576	0.0601781685107174	0.827237535551491	1.66787834511814
CDK11B	0.0102147899157344	0.0512835901041171	0.842120045630718	32.8041261935499	0.0226805919683867	0.0860659079862194	0.263525854767236	0.792145298372204	0.884711364950016	0.159753250556066	0.0511929822718609
SLC35E2B	0.174322344341187	0.0961178246570271	0.0697344296491646	24.6595613742723	0.59528354376157	0.171612065927145	3.4687744159801	0.000522838264447777	0.00460874460992652	0.836120266722281	1.30661756182754
CDK11A	0.027212119336398	0.072348658329631	0.706824172551841	62.7167425182041	0.178325450600542	0.145945123926442	1.2218664509163	0.221758134258409	0.407825581672653	0.229807508711932	0.392442325462207
ENSG00000290854	0.126577561980978	0.102494316754545	0.216841104362179	14.2182483462502	-0.0656781977815118	0.163711327354885	-0.401182977639281	0.688285412415815	0.820809063643736	0.639340806474158	-0.142532523551031
NADK	0.0156949881687908	0.0599937586923474	0.793621864233416	29.9529024972974	0.163381195337112	0.093613856926354	1.74526721472061	0.0809383660237276	0.206114331507608	0.182339811871882	0.359677238726082
GNB1	-0.0315149869768028	0.0216488439010725	0.145465798519013	321.211973157874	-0.0184937930483819	0.0374059004502466	-0.49440844427687	0.621017751559329	0.775811459842323	-0.0122354478369059	-0.0390813253199216
CFAP74	0.0844358037040696	0.0917181883566031	0.357259077260666	44.2046347911806	-0.120517462165574	0.153801306977107	-0.783591924765068	0.43327959563299	0.625235831827362	0.46565413250268	-0.262766902743283
PRKCZ	0.0166422623683287	0.212614824924763	0.937609913564553	4.8276965644521	0.732598096147772	0.372865440898908	1.96477875337982	0.0494398503271585	0.144607343789675	0.186243989385682	1.60767794521618
FAAP20	0.40541880926199	0.114960210549706	0.000420930364948753	10.0682338628071	0.577552776854492	0.190182050535469	3.03684167474459	0.0023907099097449	0.0148466550192129	1.78858115112385	1.26774308428633
SKI	0.00433365721203099	0.0356985897801168	0.903377580072051	316.472773640251	0.0763766001219684	0.0770201917532151	0.991643858362377	0.321371286589223	0.51591981131495	0.135514243446321	0.168920786938116
MORN1	0.198507885431477	0.141932514545702	0.161930703168169	11.6143150099711	-0.307808489869152	0.245240291765715	-1.25513017315772	0.209431508673318	0.393842551846228	0.935800639870707	-0.673400063073621
RER1	-0.0542084919499659	0.0688923224037258	0.43136485242225	29.6208059552968	-0.117338764696173	0.0977773498616571	-1.20006079999297	0.230115728283258	0.417470949477945	-0.105766414761552	-0.255797649578308
PEX10	-0.413798291778902	0.146597400624127	0.00476233290425056	3.9356274954473	-0.666802795181199	0.228782671191425	-2.91456862405142	0.00356180491614451	0.0201114211700019	-1.58781080208796	-1.46049044288718
PANK4	-0.108628020885647	0.146174038199904	0.45739590524137	4.56288047160474	0.0996254524209458	0.26045895034711	0.382499631086497	0.702090802484471	0.829686390794923	-0.330055750717247	0.219893595463102
ENSG00000272449	-0.0066329912129778	0.254406508673219	0.979199581917678	1.43385652380001	0.25426662220588	0.456727619075262	0.556713917850413	0.577722906207722	0.744151098126279	0.0903153536174151	0.558942363813445
TNFRSF14-AS1	0.00556271190799708	0.11478286203193	0.96134732047494	5.49901109549177	0.019989938253703	0.197569384169171	0.101179331695372	0.919408103428272	0.957354641566757	0.140579775379485	0.0452937587385062
TNFRSF14	-0.205084289128406	0.0795337772171764	0.0099207029627328	24.9859958429324	-0.130494814432466	0.129850945914728	-1.0049585200416	0.314916823779631	0.509909407329126	-0.727598926412544	-0.284642118781754
MEGF6	-0.0222159679859042	0.318486571224363	0.944388821603838	1.01927919413867	0.329851835883824	0.561981939920839	0.58694383654088	0.557241427338999	0.728120019407709	0.0260903303405037	0.724661969004255
TPRG1L	-0.301782244952028	0.263776768665718	0.25258964454357	1.28871301509771	0.141500281613817	0.45189662648394	0.313125332921347	0.754185443283529	0.864295909801405	-1.12613821413013	0.311703617868321
WRAP73	-0.0282665785137431	0.100492675522009	0.778495658601517	9.97409668709375	-0.0670780425260455	0.168893940066963	-0.397160741820874	0.691248929940159	0.822457826976429	0.0011528227222465	-0.145601665081555
LRRC47	-0.237356467007717	0.144161353327888	0.0996682823018985	4.6144345856355	-0.34362948949936	0.238522349337338	-1.44065950404241	0.149680900815757	0.314746125406743	-0.860608261259039	-0.751937142317076
CEP104	0.0411337467394867	0.080599234774457	0.609806911418012	22.998226086136	0.266217034925214	0.134472557019305	1.9797127445639	0.0477358156894325	0.140824764357465	0.287185303535401	0.585143489421867
DFFB	0.169983519037714	0.104859229961759	0.105003921302517	11.5842666808133	0.463232075985583	0.173351417102203	2.6722139554964	0.00753525868234238	0.0355361970143117	0.81823785823444	1.01709642350086
C1orf174	-0.191851292669138	0.124947091238183	0.124670812510486	5.78491549875107	-0.139717712312103	0.221620771036075	-0.630435999563235	0.52840936374413	0.70532487148695	-0.673059314501141	-0.304863203316102
LINC01134	0.679954090541823	0.217824735923865	0.00179892478216807	3.25513565737947	1.62815328780089	0.378996749493548	4.29595580958567	1.73942233303978e-05	0.000277480133500224	2.92007451644569	3.57117114138138
NPHP4	0.00286551905642712	0.0539335186755664	0.957627867605739	41.2951023512601	0.0271979926720909	0.0908281928589829	0.299444388531628	0.764600997811379	0.869754073610967	0.129463332340478	0.0610973249955093
KCNAB2	-0.119032620753358	0.100089414856997	0.2343362572224	25.3538717575248	0.138538214689597	0.185094468809132	0.74847301262393	0.454174897331307	0.64423926126278	-0.372938165189664	0.305209324376977
RPL22	-0.0158067968374831	0.0855848064357604	0.853470916720176	28.5772102428265	0.137096179498671	0.126607121399527	1.08284729945043	0.278876207004304	0.473664834400317	0.0525056405980544	0.30204768083741
RNF207	0.41763103571625	0.242364107034751	0.0848604147647393	1.72801006050316	0.710947250573144	0.401595044207097	1.77030882434525	0.076675708857367	0.198689649728497	1.83891367357555	1.56020874580422
ICMT	0.265739283311104	0.168942701603505	0.115729216286802	3.14926355387149	0.538030402869094	0.280475712791569	1.91827804808512	0.0550757643723212	0.156204953338376	1.21289391650706	1.18109078955351
GPR153	0.268827968455136	0.262828887930607	0.306390575377197	1.65187509243036	0.856515864600507	0.427693542893683	2.00263922341568	0.0452160266063183	0.135953359845519	1.22562388961561	1.87936605278194
ACOT7	0.968137564720268	0.383236835031891	0.0115299817871963	1.02956337691196	1.17600063262201	0.542301776453913	2.16853546066514	0.0301179696213706	0.101031511707576	4.10781872006206	2.57983228215043
TNFRSF25	-0.3807728802442	0.141290257870141	0.00703951571827612	10.0175970956473	-0.573412310611967	0.281639511630585	-2.035979636849	0.0417524000873329	0.12858305524999	-1.45169702514703	-1.25573301113161
PLEKHG5	-0.316532106354581	0.124004251577968	0.0106925048460193	19.2885718129292	-0.754124272377852	0.20666102106146	-3.64908809849332	0.00026317284735881	0.00266792084739368	-1.18692956392897	-1.65194165432869
NOL9	-0.0906437875795177	0.0834310898669909	0.277279526657443	17.5045082273251	-0.296354224838935	0.123939958711237	-2.39111121159399	0.0167974639342288	0.0656346869520422	-0.255933981845056	-0.648286734868367
ZBTB48	-0.172905431041878	0.0673120330877787	0.0102076360842593	15.1328070999514	-0.324221756370902	0.115313742596711	-2.81164888997498	0.00492882732871266	0.0259141412313297	-0.594974207801503	-0.709385937984964
KLHL21	0.325287188714558	0.165335559697138	0.0491329281041723	6.56530505836148	1.04611563871975	0.278217717584458	3.76006117727633	0.00016987181002022	0.00186243250985921	1.45831978515577	2.29506110982292
PHF13	0.324026401897184	0.214330969372762	0.130583749256024	2.9184934981429	0.555820249654737	0.345358497428532	1.60940082202482	0.107528725664788	0.251438265255227	1.45312346972304	1.22009479896577
THAP3	0.605550211707901	0.169001194969329	0.000339524926210958	4.94601329882559	0.976155085244834	0.290420393891984	3.36117953757716	0.000776103594773941	0.00626815395444126	2.61341995874248	2.14167349951341
DNAJC11	-0.123459505925147	0.0533481355502591	0.0206554686841677	46.5185582604875	-0.231026880458831	0.0714509302847567	-3.2333642058698	0.00122341483286141	0.00886219325414871	-0.391183511207015	-0.505057375684932
CAMTA1-DT	-0.0476737947780005	0.184220558861076	0.795799969885616	1.93262023723876	0.0340952538579628	0.311796829366041	0.109350867766317	0.912924201814233	0.953802311312041	-0.0788337507338283	0.0762194811025326
CAMTA1	0.0676501549295092	0.0542654381847908	0.21252486995507	106.364978863487	0.288730572276515	0.0977562891106753	2.95357541599832	0.00314115846846164	0.018202671124902	0.396472313202455	0.63450412941692
VAMP3	0.0414683502445323	0.102120197416767	0.684688277815118	13.1092459660692	0.25802222518518	0.168742887671765	1.52908504023636	0.126243363436145	0.281401669861838	0.288564367254307	0.567176474861076
PER3	-0.207671904864596	0.15232246372508	0.172765874071299	27.8304342966415	-0.849988632547416	0.29418829192913	-2.88926737013782	0.00386140597363568	0.0213881682403246	-0.738263748885822	-1.86212302640048
ENSG00000236266	0.169414217356094	0.171091766570203	0.322078800112157	7.09713261770396	-0.243710619913494	0.309442911063681	-0.787578616927309	0.430943226340586	0.623132922455364	0.815891489226359	-0.532866310693384
PARK7	0.0800081205811446	0.117041779721373	0.494236635426484	10.2148999710653	0.0941712119152677	0.172356737667196	0.54637383597445	0.584808991272459	0.749461119827943	0.447405497740758	0.20793524356814
ENSG00000284747	0.256412239059524	0.150709321090347	0.0888736288043317	3.89012202901805	1.15796251952118	0.273471014323889	4.23431537117033	2.29249039069739e-05	0.00034944621311164	1.17445263260531	2.54028395204723
ENSG00000284716	0.0315085209669013	0.165250174839165	0.848782863197153	2.50160083085964	0.54939060210153	0.296145923250739	1.85513477974294	0.0635769823130433	0.173858984073924	0.247515068618293	1.20599787971151
ERRFI1	0.156418705494433	0.280796343539274	0.577490585788599	3.1371356365946	0.747872341581021	0.465245009444146	1.60748063149467	0.107948974835926	0.252115198458592	0.762330666799888	1.64116653113949
RERE	0.0550452927694834	0.0231953841281712	0.017638814835554	740.908386505677	0.0378142804561229	0.0392058465010119	0.964506159945989	0.334792221585341	0.52997850443103	0.344521548119084	0.0843733989067111
RERE-AS1	-0.180330906668506	0.111906639407632	0.107083715335642	4.79603225962051	-0.12298897579074	0.213297968216781	-0.576606410360844	0.564205367811624	0.733044049849416	-0.625578202911788	-0.268185664459446
ENO1	0.0763497996669599	0.080573397321903	0.343342933621112	66.2758871461872	0.315854013509257	0.133754178431485	2.36145156146319	0.018203549825085	0.0697139919567429	0.43232777868286	0.693971924158603
SLC2A5	0.0376852964784101	0.045208987245284	0.404517838220292	359.082833956094	-0.155300486499276	0.0778230335799419	-1.99555940388455	0.0459819020641071	0.137384625458244	0.272972563472045	-0.339028234549314
GPR157	0.380776122450727	0.154881938414732	0.0139521594224534	4.25299979405303	0.687448629413543	0.258985629396589	2.65438909106745	0.00794521534252777	0.036905417607297	1.68701665820817	1.50868832227681
MIR34AHG	0.201129922022712	0.0495898110619725	4.99476262288778e-05	134.910724061189	0.242409689378581	0.0941593985411255	2.57446089433871	0.0100396435051502	0.044148101684848	0.946607327422062	0.532946191661493
LNCTAM34A	-0.03762125901261	0.117998430975978	0.74985658937526	8.17033680144483	0.0822753296071967	0.180962798904972	0.454653277386594	0.649358699210409	0.795512616353399	-0.0374023635905267	0.181853675182429
H6PD	-0.123162443627827	0.0777603954018317	0.113223053387909	27.6902522583589	-0.369740046230047	0.113164199892621	-3.26728812275335	0.0010858311019199	0.00811925864188871	-0.389959173056602	-0.80918420086425
SPSB1	-0.192013959423326	0.261196207451375	0.462258480090711	2.9133602984046	0.777526344511135	0.469183746204298	1.65718942909113	0.0974811830561793	0.234556969244209	-0.673729743279056	1.70618254973335
SLC25A33	-0.0170929649387234	0.0685712189538101	0.80314948566765	27.6495925679408	0.0610590437024831	0.110331400148392	0.553414926488388	0.579979320261109	0.745998582035176	0.0472047165548578	0.135337242236623
TMEM201	0.334940440949681	0.274101175973632	0.221723073977304	1.44684838629003	0.198913295851358	0.426810689885474	0.466045721358883	0.641182774040729	0.790069931492314	1.49810553075066	0.437580910387453
PIK3CD	0.0135531662591845	0.0489404266842992	0.781832383197585	142.140814646466	-0.223820455007169	0.0765244963315055	-2.92482101466666	0.00344654394505849	0.019596407434085	0.173512322490106	-0.489257380916446
PIK3CD-AS2	-0.0513015163927837	0.113146589119014	0.650255309581241	13.6527098759669	-0.308211942123748	0.164301127313865	-1.87589669750086	0.0606694662295598	0.167751780974581	-0.0937853552023917	-0.674284626933292
CLSTN1	-0.00704361897417515	0.077723473578248	0.927791290565549	36.8999573389418	-0.0565324087264049	0.13351747447947	-0.423408313756694	0.671997380184835	0.809925118113233	0.0886229569780988	-0.122480499118995
CTNNBIP1	0.130978274191361	0.0824301595002619	0.112069292332596	22.3129194463063	0.0142365151560323	0.12627391052837	0.112743124026667	0.910234211159119	0.952794840284171	0.657478280993013	0.0326794528730204
ENSG00000285701	0.097649355866635	0.24233612814506	0.686984967987093	1.15416882032405	-0.200874807872673	0.403502413804127	-0.497828020355248	0.618605264429256	0.773682893553243	0.52011360501411	-0.438949345800233
LZIC	0.0723166758399278	0.101216283497332	0.47493246117066	11.1140805713402	0.210554492442679	0.182831251263591	1.15163294561234	0.249471937225927	0.441983932887005	0.415705314602709	0.463104083627158
NMNAT1	-0.0786881872922681	0.0842633167499853	0.350388076120261	15.3146886385892	0.108974184339478	0.132900023866186	0.819971141985665	0.41223255853291	0.607363844119262	-0.206659140591868	0.240390569503225
KIF1B	0.0786203311204311	0.093570143526198	0.400780103278945	31.983958590194	0.13041376795067	0.188058095706043	0.693475957315458	0.488010908956387	0.672818297014544	0.441685742669786	0.287396579787732
PGD	-0.0102367076659839	0.083594657890167	0.902537509378176	19.8972631273747	-0.0791259227181389	0.141296554172177	-0.559998955259163	0.575480150307188	0.742067775527767	0.0754626860911554	-0.172016486865707
DFFA	0.00203364031610297	0.0920593080739212	0.982375728387879	13.1037280934449	0.196026654646348	0.149293012877727	1.31303301385508	0.189171823896764	0.368129753428974	0.126034755616055	0.431251986811737
CASZ1	0.360832923427205	0.190076903205572	0.0576496907551256	2.49841988427874	0.512951806690273	0.32656048954809	1.57077118361784	0.116235807807576	0.264889235953031	1.60482103922174	1.1261062911938
TARDBP	-0.052529683457163	0.061237943745872	0.391004936138234	32.8213914628139	-0.0793864904011841	0.102551257808617	-0.774115228789653	0.43886265253333	0.630931526372707	-0.0988472287742461	-0.172587778146879
SRM	-0.0149898487295033	0.107509869172313	0.889112221864951	10.8961664409948	0.0408260037422191	0.171979074426793	0.23738936773728	0.812354737341923	0.896866520185256	0.0558726809277422	0.0909765633304093
EXOSC10	-0.0255764916266977	0.0697913446908573	0.714013779383729	29.0989179407371	-0.252215750617607	0.101064711609132	-2.49558670481395	0.0125749019255836	0.0527407387449845	0.0122399786267317	-0.551513699961704
ENSG00000226849	-0.13195507332676	0.102748990757395	0.199055578199865	6.30025642987886	-0.246066828535435	0.166817123869693	-1.47506936234943	0.140193896349314	0.30187479691297	-0.426197874769894	-0.538032267678555
MTOR	-0.11729321789339	0.042470443251969	0.00574905286498926	62.4861900448328	-0.162450304507914	0.0639477151885616	-2.54036135660046	0.011073798886403	0.0476763666261937	-0.365769240356031	-0.354704118229766
ANGPTL7	0.182657021029161	0.209653667923818	0.383627395448807	1.51951019851276	0.20160286019594	0.351553779820148	0.573462359867326	0.566331677708141	0.734198878924765	0.870471521433812	0.443477745490924
UBIAD1	0.103508182782999	0.164745419652196	0.529812855936661	5.25685625383822	-0.506216429982302	0.235403660203195	-2.15041868739571	0.0315221114769887	0.104572062719146	0.544260679129796	-1.10840691034364
MAD2L2	-0.0648893781560047	0.21670867542035	0.764610920606441	2.25526034306973	0.164643246919851	0.374336125324553	0.439827299000609	0.660062194185298	0.802120640263306	-0.1497875395567	0.36244427052827
FBXO6	-0.27312553718833	0.153693214761504	0.0755546510997841	3.61466955989666	-0.230883630246912	0.256756094149245	-0.899233301596752	0.368528405729111	0.566461055723025	-1.00802998936779	-0.504743301444647
AGTRAP	-0.01523493041108	0.093690142373097	0.870825711615539	10.0297514615441	-0.00116465372618352	0.154376884082929	-0.00754422356107333	0.993980637596407	0.997136752667198	0.0548625801662908	-0.00108741107357932
MTHFR	-0.00141535674594086	0.0434148673822607	0.97399298077105	65.4839807740296	-0.0480758035045823	0.0709033468245674	-0.678047026800213	0.49774187652438	0.681335510167237	0.111819761920074	-0.103939501344136
CLCN6	-0.0680295381753703	0.0452077849120416	0.132370591987202	59.5663028635566	-0.0118564477505995	0.0810743606724219	-0.146241643501884	0.883730632163873	0.937482382110541	-0.162729665652104	-0.0245290314420445
NPPA	-0.489903345625665	0.153122925240422	0.00137708154334385	2.32967873965737	-0.632666975131592	0.274158359738748	-2.30766982897941	0.0210175074004531	0.0775080251397059	-1.90147672908151	-1.38564809811868
ENSG00000285646	-0.109129874880867	0.247613650489948	0.659411075709305	1.44991471018268	0.197830444637913	0.414602609072047	0.47715677689702	0.6332504870973	0.784116392194811	-0.332124135018542	0.435206773081483
KIAA2013	-0.0174490901948623	0.143779056823403	0.903405546244354	8.13476644489348	-0.0547901873165785	0.217961085367072	-0.251376006979895	0.801523415922522	0.891184965692722	0.0457369512364394	-0.118660701169867
PLOD1	0.255158133400683	0.123289541341142	0.0384912634814018	20.4858053654689	1.18045974574843	0.18453746870741	6.39685671434069	1.58608032927037e-10	1.31329399458017e-08	1.16928385347508	2.58960883011337
MFN2	-0.185296701366938	0.0836340347942682	0.0267212580564387	19.5281900406019	-0.202442599144072	0.142468370967767	-1.42096521332356	0.155326872703552	0.323339504765878	-0.646044657090766	-0.442386707922738
MIIP	-0.175346145007493	0.0956073660214246	0.0666505230220215	10.1605603354728	-0.123614651592535	0.162198622421194	-0.762118997974811	0.445988985136347	0.637670412893993	-0.605033576658823	-0.269557450577466
TNFRSF8	0.353376320542667	0.178632003441003	0.0479020510185542	3.04090377253028	0.462494251558789	0.293002477730644	1.57846532609857	0.114458747840436	0.262353736134705	1.57408875354843	1.01547875297036
TNFRSF1B	0.143233740568536	0.0544202156057498	0.00848850882549193	311.680247731428	0.411147819812477	0.0867486875042632	4.7395278434878	2.14216798790063e-06	4.92700789573732e-05	0.707989016189063	0.902902364244234
VPS13D	0.0428519878869088	0.0246774500347055	0.0824783573147825	252.288396516789	-0.0348486315913427	0.0411521989481453	-0.846823073422018	0.397093745376125	0.593850520229966	0.294267010663416	-0.0749390976859182
LINC02766	0.0466266162634458	0.0788494368982529	0.55429441546421	18.8291221876881	-0.0457532888657815	0.122037523916201	-0.374911645185448	0.70772617811879	0.832506450514374	0.309824089319015	-0.0988474179820137
DHRS3	0.0776100700824346	0.0496448462063474	0.117980712834063	109.227366801606	0.0271000040679243	0.0849607132713321	0.318971004649846	0.749748500153142	0.861049759035316	0.437521965772306	0.0608824862458978
ENSG00000288927	0.134992488373807	0.263997991002943	0.609113648538026	1.30269656215939	0.465031201929192	0.43606933654686	1.06641573473539	0.286235751952175	0.48154547591051	0.674022809234501	1.02104098390568
PDPN	-0.0682466675260906	0.0914869095512204	0.455684364872034	38.8500518666575	0.0989393664698531	0.156603749550103	0.63178159369804	0.527529602659578	0.704560316071572	-0.163624561268476	0.218389360872637
PRDM2	-0.0398674154079335	0.0259840779503952	0.124955443595479	174.36934086312	0.013436882630632	0.0429121521192856	0.313125349511269	0.754185430679956	0.864295909801405	-0.0466598661123726	0.0309262688842619
ENSG00000289380	0.00154361877134587	0.148046954555249	0.991680968556144	2.90991603891431	0.0271322442265888	0.252235288515325	0.107567201981496	0.914339015018824	0.95469024270207	0.124015138595712	0.0609531723775522
KAZN	0.116235400505959	0.245093912887765	0.635322769857819	21.9920800142412	0.395919015087943	0.477241315488756	0.829599203251025	0.406765427404503	0.602252351428037	0.596715730973779	0.869513406488144
TMEM51-AS1	-0.103624117266351	0.115712913029078	0.370505072563615	8.45221833846697	-0.182142220283555	0.178237352201205	-1.02190824781745	0.306824328427469	0.502342612006171	-0.309432231147925	-0.397878389347057
TMEM51	0.110256605327043	0.0575761979183721	0.0554965210065998	130.693675666435	0.249411679450301	0.10934802954375	2.28089779478388	0.0225544954819295	0.0816237793472246	0.572074209322993	0.548297964498698
TMEM51-AS2	-0.115610046459364	0.117207527761727	0.323951341172458	8.85629667873313	-0.0850258677598736	0.194855939353828	-0.436352456290695	0.662581028157552	0.803691967444678	-0.358832072566806	-0.184952040201968
FHAD1	-0.115036301598093	0.129264232035767	0.373502711445199	26.4399204935858	-0.626756951207975	0.28402304940862	-2.20671157679977	0.0273342159320521	0.0942251653559409	-0.356467391055238	-1.37269044696401
EFHD2	0.0450389334942687	0.0500386493399004	0.368076126000583	45.6369685595911	0.148043633202007	0.078856763283815	1.87737395040143	0.0604668591973927	0.167341544667919	0.30328047674148	0.326049831751365
CELA2B	-0.527193169158723	0.301591698345136	0.0804577805894488	1.03314947132309	-0.414353144025234	0.500132282253877	-0.828487099768736	0.407394697700525	0.602826916712547	-2.05516622110228	-0.906997841829251
CASP9	0.226691558934215	0.117746155648197	0.0541972689124615	11.633185296997	0.507748771466443	0.194280988446924	2.61347636495661	0.00896262825508356	0.0403671542957428	1.05195926046797	1.11469870363625
DNAJC16	-0.168740311666714	0.0620412455010879	0.00653197173952837	34.2161689820896	-0.194463244796744	0.0972226793262871	-2.00018397090364	0.045480402016907	0.136470347262969	-0.577807725895059	-0.424892076528943
AGMAT	-0.341689808283924	0.121646268132781	0.00497141242366753	5.4163293405575	-0.589421861736607	0.19415659819408	-3.0358064944433	0.00239893268632641	0.014879748942208	-1.29061668453181	-1.29083374529057
DDI2	0.0118643303831246	0.0460402010294962	0.79664229218113	76.9256810418835	0.0463246960093359	0.0684225396328327	0.677038535224245	0.498381505011359	0.681860902549217	0.166551808781372	0.103032375138457
PLEKHM2	-0.0283024322977316	0.038493996553196	0.462191661118385	84.1836064639064	0.0692171588515879	0.0683644952741554	1.01247231584192	0.311312276930336	0.506465216613305	0.00100505184735006	0.153223804380528
ENSG00000237938	-0.113276377788741	0.121015949955689	0.349250006625927	4.18191490892569	-0.160988871920584	0.213791296282686	-0.753018830606257	0.451438598439821	0.642101858781616	-0.349213889412498	-0.351499946149004
SLC25A34	0.132959387856821	0.194719160699123	0.494716531490273	2.20567137719645	-0.0529893416778679	0.328238313147935	-0.161435577613348	0.871750347265267	0.932198797657795	0.665643413568928	-0.114712370355744
SPEN-AS1	-0.0300095966715671	0.11215154000863	0.789022026165241	11.7170695743756	0.042242420122347	0.197113096773766	0.214305496761741	0.830308831818644	0.90698326576916	-0.00603100251150579	0.0940820379580359
SPEN	-0.013714920697583	0.0415710451840263	0.741464019624472	153.705019224172	0.21434645035566	0.0555382303408582	3.85943968758347	0.000113647300386654	0.00133418817029263	0.0611272791806721	0.471417902397546
ZBTB17	0.018509372945189	0.123135123461401	0.880514069035255	8.04646321140541	0.223289268950203	0.218264058196689	1.02302353761326	0.306296717065657	0.501904945555006	0.193939259808453	0.491024916715124
EPHA2	0.141172656387321	0.182756465850546	0.439840095801987	2.22018784431167	0.297317065609463	0.309185863621346	0.961612740398707	0.336244169300316	0.531336053639283	0.699494286238352	0.653329905198579
EPHA2-AS1	-0.37921210892597	0.214853616129636	0.0775673042331322	1.32179438548249	-0.705675579122459	0.371445730199977	-1.89980802509842	0.0574583174062093	0.161104141720708	-1.44526432774242	-1.54571851983436
ARHGEF19	-0.141785635709879	0.152225273271489	0.351636445436579	2.53430537097784	-0.321872321665028	0.257275331020047	-1.25108116813558	0.21090486542691	0.395648601979266	-0.466714401687772	-0.704234832723319
FBXO42	0.0408277753556755	0.0359241054921694	0.255747022502226	141.112779629963	0.188965285116395	0.0562104447261745	3.36174684325889	0.000774510960096235	0.00626533297880443	0.285924246708217	0.415770025278941
SZRD1	-0.0370245472732525	0.0733296209516939	0.613625035245826	21.2299235434777	-0.0312338246213	0.10475117888472	-0.298171581015553	0.765572210866191	0.870071505119493	-0.0349430244085275	-0.0670136800709215
SPATA21	-0.367180762014854	0.135772763972829	0.00684325663510121	4.11768967216266	-0.42663881096592	0.210896720102539	-2.022975088273	0.0430757159818052	0.131581385096104	-1.39567729782645	-0.933934007989887
NECAP2	-0.0836290914231409	0.0681030706456524	0.219455122332257	28.9210208867479	0.138699878159679	0.100709068970718	1.37723324798095	0.168440145554903	0.340544912887277	-0.227023008640855	0.305563769448071
LINC01772	0.245861080426874	0.114580142369645	0.0318924142123368	5.60152955852258	0.364966359538612	0.191335075435371	1.90747231634426	0.0564594526000921	0.159047391491786	1.13096617820991	0.801650108792142
CROCCP3	0.0861716573292532	0.0752779735571731	0.252328161459056	39.9312153963022	0.0979441772128312	0.117418608841201	0.834145270323318	0.404199127456893	0.600093511570182	0.472808429214231	0.216207421274417
NBPF1	0.0852278543977247	0.069123998559269	0.217586752538885	47.9741052286638	0.208145593080107	0.115426303471148	1.80327695525773	0.0713447299212691	0.189132806971214	0.468918558483527	0.457822602873385
CROCCP2	-0.00900962160161234	0.0679210059367023	0.894471350035621	44.0339210848581	0.172273154481737	0.119480113349238	1.4418563027153	0.149342915639276	0.314121054902028	0.0805201043364266	0.379172744356306
CROCC	0.0240422851159325	0.0829674480232874	0.77198475199654	35.8168470527892	0.388589787536114	0.156761944377705	2.47885281774662	0.0131805682379403	0.0546425955829684	0.21674308080705	0.853444169700406
ENSG00000290851	-0.358256780003486	0.247546001258693	0.147831634025542	1.60010157205679	-0.520311216030259	0.43956676654072	-1.18369097856277	0.236535411403691	0.426043353698582	-1.35889722937389	-1.13930954679141
ENSG00000238142	-0.00945766660034588	0.108163601956868	0.930322942326958	7.26349495080268	-0.0301471782997659	0.176508084344251	-0.170797719615883	0.86438282221059	0.928112270610983	0.0786734930700375	-0.0646312220394609
ENSG00000290122	-0.436458636697626	0.195524420419238	0.0255986981160831	6.72058545313619	0.466979674839826	0.350180386426541	1.33354034931875	0.182354543408574	0.358389754952307	-1.68120510030679	1.02531298560764
ENSG00000226526	0.0663461621262586	0.111003598517642	0.550044266068504	5.61078008591375	0.00199117315754389	0.193634529505296	0.0102831512676536	0.991795376964576	0.995927319688553	0.391097924896415	0.00583169862756136
ATP13A2	0.042298652416955	0.101265033376689	0.676164681692973	15.1562071660724	0.231556591711502	0.170611693003012	1.35721407856502	0.174713198665312	0.348207468037609	0.291986446175926	0.509150915138904
SDHB	-0.0269778995800266	0.0586082510838689	0.645294513923936	36.3402103572649	0.0449129102547937	0.101812859548195	0.441131998984206	0.659117439005151	0.801581057156166	0.00646409512677216	0.0999370530976459
PADI2	0.169483427966648	0.0633829198206066	0.00749612661436254	544.143543534288	0.419087803639992	0.143555664299897	2.9193400739973	0.00350773327027421	0.0198497041185803	0.816176739800665	0.920310676281607
PADI1	0.213762840544548	0.19168465532482	0.264773414097996	5.91360779740731	0.26009612852584	0.340391374186362	0.764109046968503	0.44480226141934	0.636563659398343	0.998673726412648	0.571723481161573
RCC2	-0.000614979877479052	0.0328755519502615	0.985075403917098	101.901858931759	-0.030374978697605	0.0545742957410595	-0.556580314691117	0.577814206551144	0.744206558425144	0.115118504115248	-0.0651306714708411
ARHGEF10L	-0.0803710080857835	0.0502385050875741	0.109645398699469	109.905134294907	-0.0209861922122942	0.0947772668428069	-0.221426433905304	0.824760411924611	0.904072001097895	-0.213594863221075	-0.0445458783101578
IGSF21	0.0388391234197196	0.04221149211748	0.357516425318927	571.210282698167	-0.11927162508481	0.0840532989926691	-1.41899992640637	0.155899037519153	0.324043354537821	0.277728045254696	-0.260035421027348
IGSF21-AS1	-0.175006946579399	0.106489724230533	0.100296833802352	5.98089426932457	-0.314147582216856	0.181063191332161	-1.73501626645114	0.0827379240680976	0.20937359911983	-0.603635575028115	-0.687298441208869
ALDH4A1	-0.363886814706508	0.19641092189445	0.063928071870783	1.91394444028596	-0.644021417391179	0.330057698368708	-1.95123889118242	0.0510286345902818	0.147908252008584	-1.38210133954619	-1.41054256618803
EMC1-AS1	-0.249364593080185	0.0758332406920008	0.00100784231080631	20.2062458652762	-0.257319331437691	0.124172346114973	-2.07227566755834	0.0382397402777021	0.120311285646305	-0.910099586809642	-0.562703235022984
EMC1	-0.177610184154855	0.0952045051330945	0.0621022626815181	12.707772535401	-0.122724554888344	0.160846254268651	-0.76299293040026	0.445467612045355	0.637088389819928	-0.614364782695903	-0.267605925044592
MRTO4	-0.361849027413867	0.13820804551814	0.00884086211871868	5.59335296361589	-0.505846072985782	0.211600985469074	-2.39056577106401	0.016822435757998	0.0656803072647121	-1.37370262739957	-1.10759490741005
AKR7A2	-0.0776244287592682	0.287412474101051	0.787098526887543	1.08941040377936	-0.146973977562435	0.474250172235803	-0.309908116363018	0.756630830511705	0.865089474612627	-0.202274874508534	-0.320772471199745
SLC66A1	-0.134138430633728	0.141853086984429	0.344344905127302	5.90491874756379	-0.536539000823746	0.240975893639001	-2.22652561931162	0.0259789949049622	0.0908685873114501	-0.435196551717515	-1.17488875545194
CAPZB	0.0218463102541532	0.0291985049762433	0.454339761711157	481.195753572965	-0.103361480108912	0.0612042688288073	-1.68879527665008	0.091258669324979	0.224497302038908	0.20769240078176	-0.225152633566183
MICOS10	-0.103365609937273	0.0848064996309076	0.222904675881756	124.604958293197	-0.69821666628316	0.153341500003723	-4.55334443882582	5.27997184127773e-06	0.000102709767495019	-0.308366796765958	-1.52936494972807
NBL1	-0.103179299456542	0.135548401602147	0.446538252004075	12.4759956434533	-0.0574064220371709	0.248421642088293	-0.231084625134101	0.817249059260566	0.899859878950444	-0.307598920696062	-0.124396762019419
TMCO4	0.058550936385933	0.0530277084206833	0.269524867614509	46.5872570553933	0.197083385991838	0.0857321960041912	2.29882582247401	0.0215148318759934	0.0788519354998989	0.358970009805699	0.43356885664442
OTUD3	-0.101806026614011	0.0841559984728486	0.226382557255018	18.195187663095	-0.0874478070972144	0.149284832452769	-0.585778244584101	0.558024545294017	0.728773803535715	-0.301938995666181	-0.190262110932076
ENSG00000227066	0.251975173080584	0.263710542905998	0.339325385813098	2.4364341962194	0.590177343617283	0.4263848809501	1.38414228549148	0.166314891322406	0.338115888490981	1.15616532653207	1.29542228393176
PLA2G2C	-0.138037610746669	0.241195278609586	0.56711438896367	3.6502812306302	0.576031979530637	0.3610100930093	1.59561184212043	0.110575481953899	0.256223482824217	-0.451266968632309	1.26440875578713
LINC01141	0.00431277504507359	0.0667371298210157	0.948473915066485	176.537035274706	-0.201719010348116	0.0906345055763611	-2.22563149724653	0.0260388746444684	0.0909717778600883	0.135428177883979	-0.440800248829067
MUL1	-0.246302087541274	0.184100770397578	0.180940252888916	3.55477404147475	-0.482800056498568	0.302433390599664	-1.59638476274486	0.110402915957105	0.256024561267934	-0.897477512581567	-1.05706681378376
PINK1	-0.296214543049691	0.217360277005648	0.172951414132484	2.29278377573767	-0.0215025482422263	0.401745604729379	-0.0535227964888643	0.957315367707563	0.977788973201143	-1.10319100773387	-0.0456779822396757
PINK1-AS	-0.358824465224336	0.140049537726738	0.0104033775016949	3.03265223459991	-0.534258046647261	0.265534985765601	-2.01200623378071	0.0442192798683914	0.134013086689549	-1.36123693616126	-1.1698877928669
DDOST	-0.101646130520951	0.0824695276195338	0.217751331809073	15.6394575291473	-0.280125497861282	0.119213237881424	-2.34978516513334	0.0187842493110969	0.0713533193481855	-0.301279986129793	-0.612705460481219
HP1BP3	0.0181163300868411	0.0431232603734418	0.674408194815237	273.930209089711	0.668681136817213	0.0703426160135873	9.50606011991439	1.9802062933381e-21	2.77696929827577e-18	0.192319339103054	1.46754083704594
EIF4G3	0.0216127234817085	0.0268731021698963	0.421251940258091	704.324879285151	-0.0544942898682467	0.0421643470665202	-1.29242579713791	0.196209727695856	0.37697487351305	0.206729676129336	-0.118011949834408
NBPF3	-0.0230928960192583	0.155599509105234	0.882017317527708	5.38902678265436	-0.204281395723816	0.267521146943606	-0.763608402766303	0.445100640344821	0.63682200796803	0.0224760835778316	-0.446418245685134
USP48	0.0515224493756349	0.0370679603727686	0.16454538935086	83.8079845852898	0.156166405298411	0.0566647158044156	2.75597262037696	0.00585178951579335	0.0295869239825068	0.330002197787771	0.343858904708499
LINC00339	-0.259807346376925	0.113848122819122	0.0224862652127128	5.51604582424038	-0.225690924726397	0.197027941239511	-1.14547674460062	0.252011723424464	0.44484870643618	-0.953139250112189	-0.493358361628264
CDC42-AS1	0.323865344031077	0.181606574212582	0.0745318015540904	2.31656970464484	-0.113312761095203	0.31280103913725	-0.362251869136162	0.717163821882874	0.838656116808594	1.4524596719551	-0.246970688658514
CDC42	0.0329567169692126	0.0342164641365274	0.335455689056608	107.764453087393	0.0010788563364479	0.0553811129864031	0.019480582427312	0.984457727082884	0.99172238607592	0.253483788415114	0.00383145577523375
CDC42-IT1	-0.0412652183204323	0.155114244954567	0.790215232073001	2.32898670147571	-0.0973597716832769	0.269085719039357	-0.361816940827829	0.717488831701941	0.838674146990539	-0.0524208914864043	-0.211993965324477
C1QA	0.0135620309790547	0.0586797660693697	0.817222061899618	81.658976760688	0.0614463086198495	0.10279072870813	0.597780649987642	0.549986303556642	0.721897812686195	0.173548858310463	0.136186315568395
C1QC	-0.039855601028606	0.0573314646577064	0.486943450681906	113.620707229265	0.172206504997189	0.0965425349549989	1.7837371380134	0.0744663884511844	0.194784497715955	-0.0466111733113524	0.379026616221873
C1QB	0.0445656433446838	0.0533145709796437	0.40321123141339	186.969543878047	0.072332026324535	0.10642369527171	0.679660917052956	0.496719188169915	0.680740393346192	0.301329817934965	0.160053111102315
EPHB2	0.0190179220912322	0.0597717954834935	0.750351801062775	82.9957089249166	-0.0643646283633792	0.09875102000095	-0.651786972557448	0.514538606848819	0.694480734248176	0.196035238081283	-0.139652539559834
ENSG00000240553	-0.283790573816447	0.0940932719510314	0.00256085991985419	18.066776097088	-0.347411671959457	0.123186858003284	-2.82020077133711	0.00479936110618444	0.0253718109746406	-1.05198579034672	-0.760229528533217
LUZP1	0.0512793913107094	0.0306826779153	0.0946660930518907	138.010011090659	0.0990677638990372	0.0564002712630044	1.75651218833801	0.0790009921238566	0.202638727053976	0.329000437334364	0.218670870578524
LINC01355	0.348311063158847	0.111895710928801	0.0018530980657635	8.82787394874553	0.450937933826552	0.169870220748239	2.65460262452286	0.00794018831907759	0.0369042919584486	1.55321236528707	0.990141675533421
ENSG00000284726	-0.121591478602627	0.12823878378094	0.343045651813686	4.24792530700267	-0.315853348949111	0.223386736395648	-1.4139306301055	0.157382271452389	0.326402113393997	-0.383484462429683	-0.691038312748048
HNRNPR	-0.071859671452618	0.0474324277526944	0.129774841899528	86.4387794856368	-0.141534233933153	0.0743012316133524	-1.90487063080821	0.0567968897747449	0.159668000713615	-0.17851550698842	-0.30884590351913
ZNF436	0.179942133971267	0.299891015209069	0.548489513125954	1.34379130691014	0.432522351207875	0.475021014863363	0.910533087325173	0.362541440471012	0.559760210259816	0.859282151968132	0.949765748385429
ZNF436-AS1	0.0307769445900675	0.26425261919245	0.907281734129164	1.08280090865392	0.363403479797121	0.477684993954905	0.760759672997866	0.44680062538562	0.638416677213651	0.244499886697942	0.798223515135555
RPL11	-0.109902413485048	0.0620780236276504	0.0766619229850998	81.2419112371938	0.115688053666262	0.0854529037944154	1.3538223808589	0.175793051543016	0.349844849054261	-0.335308142192451	0.25511064132677
ELOA-AS1	0.0911802664857367	0.0793258010999352	0.250374502366376	23.1421731448645	0.344272087787245	0.138628795453496	2.4834096456009	0.0130131342740079	0.0541663813574867	0.493451342589998	0.756278185138395
ELOA	0.0492431349241907	0.083769071200779	0.556637095301927	18.6519621311168	0.438799077743161	0.125538534043382	3.49533377211118	0.000473469269650907	0.004251302068472	0.320608034796157	0.963527390282089
PITHD1	0.306354421631778	0.183311343889426	0.0946773291618528	3.2196679923434	0.478301053895516	0.308357543354279	1.5511248685296	0.120871762596829	0.272318944036612	1.38028864744013	1.05013496302929
LYPLA2	-0.219846267740141	0.096053538478736	0.0220916237098811	6.96680867118227	-0.291504712169857	0.167730021227344	-1.73793999450311	0.082221387530183	0.208472571341322	-0.788440217121463	-0.63765424094817
GALE	0.0142161888934041	0.0862709078033343	0.869112870114032	15.1459783991172	0.13550661181521	0.144399126046747	0.938417118752791	0.348030091878947	0.544325694930693	0.176244961108284	0.298562574212593
HMGCL	0.147583442787155	0.074453629785635	0.0474546701336059	26.9054374970009	-0.0484427806998067	0.110326752033881	-0.439084626409831	0.660600218173223	0.80252157548749	0.725916253732262	-0.104744094107024
FUCA1	-0.138055577061712	0.0922052899287484	0.134324815619528	14.5479977875791	-0.194686581940682	0.149719386852439	-1.30034316886805	0.193483378673684	0.37350451750973	-0.451341016551306	-0.425381740333765
PNRC2	0.089136854960554	0.0642745691123057	0.165498569199789	29.379234883872	0.221281738820978	0.110151268455612	2.00888961083683	0.0445488419537512	0.134641543099249	0.485029450246734	0.486623432823826
SRSF10	-0.103463596929003	0.0448068125396804	0.0209378023549799	79.6774216599876	-0.141357276055114	0.074717528232223	-1.89188908412192	0.0585057604905789	0.16335020114528	-0.308770648797339	-0.308457925656038
IFNLR1	-0.0798454536631793	0.0852925160868814	0.349202814700523	40.4618472823417	-0.119875153130393	0.153599286590213	-0.78044081969083	0.435131448878428	0.627379916851914	-0.21142879793606	-0.261358648475797
GRHL3	-0.272994198089464	0.154035243439338	0.0763474250721136	6.12477469455951	-0.221690914201098	0.24194889306628	-0.916271661306456	0.359524427632843	0.556987235765114	-1.00748867708807	-0.484588390191309
GRHL3-AS1	0.123958907998578	0.15195046315729	0.414623116039322	3.70174286048063	0.238961568715774	0.250785435324387	0.952852658315988	0.340664729519251	0.536124680428889	0.628548060298346	0.525386231623206
STPG1	0.0748072652044836	0.143286573406726	0.601613605959536	5.57454231707347	0.238118232386066	0.253917452509292	0.9377781244767	0.348358445312052	0.544589424134973	0.42597024422705	0.523537227607713
RCAN3AS	-0.338722985169214	0.141528392215793	0.0166965901819537	4.69527757594039	-0.683038752557014	0.211702154115642	-3.22641380485862	0.00125351981794795	0.00904011066464008	-1.27838896409192	-1.49608756982895
RCAN3	-0.28066756549579	0.101630878641084	0.00575124328320004	17.5085128433186	-0.539285661798616	0.142011156277142	-3.79748799978907	0.000146169850567056	0.00163986626534357	-1.03911435474035	-1.1809107741802
NCMAP-DT	-0.134910347367854	0.248393665573779	0.587039478614026	1.10570826234965	-0.396213903419	0.386851565051499	-1.02420137130957	0.305740171191152	0.501046200020685	-0.438377995862589	-0.867227790975992
NCMAP	0.243178972911058	0.112029107550086	0.0299556200622341	20.6570939957416	0.210562488346848	0.170903626521607	1.23205395129651	0.217928931282132	0.40347715962052	1.1199119091736	0.463121614543823
CLIC4	0.0427611742924344	0.175120841522921	0.807090676548537	10.6259758008182	0.4007950881062	0.286151048780915	1.40064168841492	0.16132124800803	0.33165892908216	0.293892723689626	0.880204133631024
RUNX3	-0.183793381435011	0.138282072609518	0.183808590226216	18.5234536028999	0.552562929675149	0.213341679414002	2.59003740475329	0.00959655039571756	0.0424935141621235	-0.639848744780327	1.21295316696222
RSRP1	-0.0534995980166232	0.0522151848758287	0.305552691426908	171.172056490838	-0.453806937313697	0.0902041058427245	-5.03089003625768	4.882081135514e-07	1.39983240885574e-05	-0.102844718218379	-0.993499774269402
RHD	0.0140237366298522	0.203034279765593	0.94493327745213	9.82842189527103	-0.162954620871788	0.364167605357661	-0.447471489705255	0.654534668538306	0.798485709519329	0.175451771765424	-0.355809825346883
TMEM50A	-0.0133308936900462	0.0772396731346942	0.862972710283573	18.0584220569727	0.220102427741405	0.126342927458684	1.74210327533673	0.0814903745830667	0.207033417887842	0.0627100411816308	0.484037808506657
MACO1	0.0555862000134311	0.0565557178137067	0.325677676746959	60.9903075620009	-0.236744618203878	0.0893542464830695	-2.64950606738915	0.00806095248106297	0.0373306073169851	0.346750889844957	-0.517593441875484
LDLRAP1	0.231193284179985	0.210804972678181	0.272765357139164	4.89766801302593	0.391853066207822	0.362567793061908	1.08077185482637	0.279798611076468	0.474722104538671	1.07051305881529	0.860598866059502
MAN1C1	0.0510942476047442	0.0474701581292452	0.281773176210746	117.586241683439	0.00469067243906576	0.0744487239892226	0.0630054108079112	0.949762195682283	0.973917920826886	0.32823737011053	0.0117503159520133
ENSG00000233478	0.00626505986819094	0.111655454120893	0.955253661535468	12.5215618766016	-0.0725482683659598	0.159237647701411	-0.4555974633712	0.648679467561766	0.795362694175303	0.143474492784847	-0.15759506461546
SELENON	0.0303255622843984	0.0994956708622363	0.760523979525632	13.3498903300701	-0.234828039940728	0.159697793214106	-1.47045262939792	0.141439206370181	0.303792982103372	0.242639520767168	-0.513391368776375
MTFR1L	-0.176545143870321	0.132646772925052	0.183208139182429	6.28042353467955	-0.41091196706389	0.221423496010608	-1.85577400080524	0.0634857778770028	0.173671149056685	-0.609975233891343	-0.899453105766779
ENSG00000236528	0.062990573718367	0.140919820508906	0.654878062611215	3.47416880829051	0.165346040949801	0.241690972896616	0.684121707021836	0.493898315776543	0.678258294237422	0.3772679136768	0.36398513736593
PAQR7	-0.123285927383387	0.0759847765333165	0.104694566447145	17.545816412057	-0.155623996406676	0.111863518957657	-1.39119525164931	0.164166226749694	0.335509832252355	-0.39046810964752	-0.339737525844804
PAFAH2	0.0435543730636749	0.0894473257513575	0.626309627854025	13.2259199558465	-0.0389828421850072	0.149598177628588	-0.26058367022218	0.794413583986425	0.88634630020068	0.297161881456366	-0.0840033010402532
PDIK1L	-0.0925868730703521	0.0968906058798339	0.339283698370739	17.6272311757879	-0.36605912307581	0.12069116351856	-3.03302339959227	0.00242116825288559	0.0149995748871538	-0.263942381825134	-0.80111382436896
CEP85	0.034062653793422	0.134611590629946	0.800234221130261	8.87776272744879	-0.20893787950437	0.215737468026943	-0.968482115857022	0.332803646500252	0.528171713056882	0.258041891742397	-0.456627526259225
SH3BGRL3	0.310554739494057	0.112341870413609	0.00570324495090914	10.5742730557552	0.386256639817955	0.176821112853912	2.18444864181505	0.0289292972595022	0.0981229858234567	1.39760019942447	0.848328773449063
UBXN11	-0.0474670329790696	0.110002770436352	0.66609931773918	8.38902261565669	0.0427320787178086	0.181321159660388	0.23567066743807	0.813688232817501	0.897850835439396	-0.0779815848387865	0.0951556081071386
DHDDS	-0.168696094789601	0.0627693722444487	0.0071977403580266	29.0290750046535	-0.32066810811033	0.079320436336142	-4.04269218529524	5.28409702055263e-05	0.000700881174884307	-0.577625486647502	-0.701594610050928
DHDDS-AS1	-0.0584842604293299	0.0977796229892525	0.549757735019272	7.48987815704341	0.0133431570312264	0.161841632077308	0.082445764170573	0.934292245347047	0.965589721072193	-0.123388935420823	0.0307207767175538
HMGN2	0.112900861837693	0.142147782187421	0.427049963705804	9.96570066837985	0.243608403734996	0.253154495023242	0.962291440697628	0.335903227299304	0.531014878491399	0.58297247596494	0.535574357412641
RPS6KA1	0.0265908351681875	0.0366989435635486	0.468717848293152	117.10517978147	-0.0431416460347631	0.0573171223086651	-0.752683391926692	0.451640192367254	0.642179150839456	0.22724689460422	-0.093121424791072
ARID1A	0.0423281980070479	0.0301565640715925	0.160433601766437	267.074041924174	0.0289513390441818	0.0450611209158978	0.642490432011593	0.520554799751144	0.698875399561458	0.292108217916916	0.0649415142807799
PIGV	-0.118763401408338	0.143121391322408	0.406646849479671	3.38543934360586	-0.0217744651025233	0.259363607576248	-0.0839534324264131	0.933093456536415	0.965107295990463	-0.371828581382123	-0.0462741564454554
ZDHHC18	0.132660640429219	0.195240746455791	0.496838778292647	3.4941277634935	0.845306817173462	0.346007083743668	2.44303326980349	0.01456439456665	0.0589067515954753	0.664412130177364	1.8547903610059
GPN2	0.046591042629926	0.0858660737104676	0.58740434845321	8.44109394320679	0.0234130169383107	0.150908487089098	0.155147118561246	0.876705336635091	0.934781407569895	0.309677473080401	0.0527988145628809
GPATCH3	-0.093192919610934	0.143955409968428	0.51739023344476	4.2103561103495	-0.191158841222801	0.239026212628504	-0.799740075034789	0.423861408957207	0.617183819567291	-0.266440194261291	-0.417647214352617
NUDC	-0.0560156936504522	0.13445303368748	0.676957081326533	30.9268055224165	1.09266420671208	0.172510712842303	6.33389189986665	2.39053031395935e-10	1.90084126923386e-08	-0.11321477157881	2.39711824420842
SLC9A1	-0.0961556942551249	0.0830411800131652	0.246893484995022	12.2786838115244	-0.0980065938806785	0.137581270514298	-0.712354185379422	0.476245478141667	0.663532758698608	-0.278651228985927	-0.213412114641865
WDTC1	0.116166637712517	0.0472097540901723	0.0138685942951634	49.7750914420665	0.205848150166402	0.0775170753888101	2.65552007907817	0.00791862191976108	0.0368595841080973	0.59643232607151	0.452785488944862
TMEM222	0.0167452854203885	0.115535280688543	0.884760965413478	7.98213306138333	0.119031253202147	0.185098250332958	0.643070655654667	0.520178254267633	0.698552254751676	0.186668597470069	0.262440563148801
MAP3K6	0.295292693072824	0.188788484539692	0.117783359752717	4.84392290579748	1.07258909880303	0.312505053995921	3.43222960745149	0.000598640498440537	0.00511100252519651	1.334697886154	2.35310382928559
WASF2	-0.0351858529086334	0.0332081408789375	0.289347078606361	354.232762064196	-0.19358383881878	0.0520982202092599	-3.71574764053788	0.000202603721112154	0.00214949449922702	-0.027364871011549	-0.422963990275307
ENSG00000241169	-0.314095457768218	0.109004739194376	0.00395806801265074	6.91423544404384	-0.608384935241599	0.181632304529917	-3.34954146409231	0.000809454392578698	0.00647311739757335	-1.17688695047602	-1.33241003913875
ENSG00000237429	-0.383928428054935	0.220612343278601	0.0818089259587884	1.54802550148473	-0.772714788837641	0.368466391412262	-2.09711063708136	0.0359837825810897	0.11501985704432	-1.46470257181177	-1.69270112166494
AHDC1	0.0430084467410817	0.0603848034173073	0.476316434207617	37.1734159092151	0.0490243790747387	0.0921798805373341	0.531833831731678	0.594841088652112	0.756660232006884	0.294911853667264	0.108951395406695
FGR	-0.278544671445059	0.11046424142572	0.0116828356456728	26.6940111902142	-0.0456830725414981	0.202501787131672	-0.225593429018943	0.821517652002292	0.902166391385161	-1.03036487626718	-0.0986934695975085
IFI6	-0.37687705535391	0.164571053811511	0.0220180261462355	2.57551690609369	-0.298889202279675	0.301841975627552	-0.990217486014865	0.322067827498805	0.516769118680733	-1.43564043673599	-0.653844640180867
FAM76A	-0.198748847748549	0.10730131464044	0.0639899483718178	11.1848018741604	-0.427048760571974	0.161605077162489	-2.64254544516933	0.00822854218605103	0.0379019085583825	-0.701487492376541	-0.934832817208751
STX12	0.0560637859844668	0.0386034276378524	0.146418005713992	115.017158539012	0.138607732606973	0.0560074970087757	2.4748067671236	0.0133308280338839	0.0551317300940194	0.348719253820175	0.305361741513353
PPP1R8	0.0809331080724732	0.097278800157904	0.405425502766916	13.6988364544521	0.177298801838753	0.142358511868133	1.24543871323259	0.212970530379071	0.397541553923953	0.451217820894871	0.390191411305925
THEMIS2	0.124361666810859	0.0724297919223429	0.0859798932611943	89.6890455726402	0.318120550740338	0.116397396909903	2.73305554235528	0.00627497496292293	0.0311547356865301	0.630208025173519	0.698941277776963
ENSG00000227050	-0.0340249954468831	0.238429212267201	0.886523317732341	1.75134589498787	-0.624773588750713	0.371026319029869	-1.68390638805442	0.0921997615989349	0.225865256856467	-0.0225804130361243	-1.36834195038148
XKR8	0.00520780240598087	0.166191664790219	0.975001482764922	3.61048276385232	0.265911896025027	0.284549119037593	0.934502615662277	0.350044687365631	0.546316202681326	0.139117020774871	0.584474476322523
EYA3	-0.022713577568626	0.0346068238458904	0.511610315680177	124.20607082114	-0.0653940116573645	0.0598672783942781	-1.09231642745956	0.274694042237703	0.469716894744629	0.0240394393266223	-0.141909449142654
ENSG00000289576	-0.267968700527277	0.0919664647847474	0.00357098183991032	21.0399139153744	-0.609326556755245	0.11863414381667	-5.13618202274768	2.80376110074315e-07	8.75522646559997e-06	-0.986776158381741	-1.33447453215117
PTAFR	-0.0756731195297477	0.0519650516363636	0.145328770337387	93.7278949235634	-0.222736144510528	0.0709006613919447	-3.14152421342339	0.00168070910845683	0.011262649308017	-0.194232580503184	-0.486880044150907
DNAJC8	-0.0986749715613089	0.0624296145437985	0.113974206552817	24.9348957880583	-0.0840723769926358	0.100127284281774	-0.839655021063419	0.401101839964883	0.597366148993412	-0.289034395564971	-0.182861524004276
ATP5IF1	0.166159938303775	0.120547099316053	0.168085412531967	10.2656526560102	0.332202893652551	0.199540652500496	1.66483816450247	0.0959450475562394	0.232018859320042	0.802479023114759	0.729816632810253
ENSG00000270605	0.247596717598576	0.19601880955919	0.206543419822915	2.84150939787217	0.142183031171525	0.330541558402689	0.430151754165531	0.667085254685141	0.806588582753801	1.13811958281143	0.313200537459361
SESN2	0.160653721618106	0.0969222188763087	0.0974077083970741	11.6333328039285	0.166286621521233	0.152524800001607	1.09022677964161	0.275613259630779	0.470779552991296	0.779785227188732	0.366047348125985
MED18	-0.278734590600085	0.169202731185351	0.0994879820925931	2.35918099900556	-0.0983679251181618	0.285598851982781	-0.344426892598617	0.730525267304567	0.847235754713199	-1.03114762543828	-0.214204328715295
PHACTR4	0.00694727384358067	0.0355159410475027	0.844915419063041	143.041939553224	-0.0149712913650975	0.0609194335659974	-0.245755590436971	0.805871436550267	0.893828931566323	0.146286228250266	-0.03135828585449
RCC1	0.122090607471578	0.0889587645177068	0.169926362789796	19.1312361400682	0.268853802572018	0.130625371061793	2.05820508211101	0.0395704509763116	0.123291007222901	0.620847885512529	0.590924568447059
SNHG3	-0.0770528404005989	0.0949317084567082	0.416983306832057	17.8781501553804	-0.240086791796721	0.146579989418153	-1.63792338060429	0.101437677965324	0.240995131030039	-0.199919080992617	-0.524921114330643
TRNAU1AP	0.0993597337529122	0.071329254802457	0.16362792288524	31.0328289760267	0.273380241269638	0.113117981406416	2.41677086057101	0.0156588710686674	0.0623203676742167	0.527162903820056	0.60084872685569
SNHG12	-0.0122081313442235	0.0880581552577035	0.889736888322827	36.6603747943466	-0.118359280622253	0.138832767322452	-0.852531307305521	0.393919270328302	0.590649170303692	0.0673374906635673	-0.258035117571474
TAF12	0.201751508937739	0.0581467458295324	0.000521048493584585	23.0410639481731	0.268514649091506	0.0968277425592614	2.77311689805395	0.00555221719252869	0.028445201730969	0.949169189296588	0.590180978819477
RAB42	-0.0166232255624413	0.228991449197247	0.942129825921171	3.49835853327025	0.305465270519254	0.415563853425265	0.735062176369459	0.462301628322001	0.650859260609217	0.0491407408983078	0.671194739270727
ENSG00000270103	-0.303911258264546	0.241802254145116	0.208804818616503	3.02282376503621	-0.0656005782794123	0.399940876204283	-0.164025690252038	0.869710919808072	0.931265086336075	-1.13491291305614	-0.142362343794738
GMEB1	-0.0344317526897058	0.0533655346044978	0.518793825114789	26.8749686149419	-0.00969622420723799	0.0942751080549667	-0.102850311256972	0.918081774344705	0.956894713713796	-0.0242568573874837	-0.0197927692115095
YTHDF2	-0.00574711500508848	0.0393603715578488	0.883911345059958	60.0120175789044	0.0422053085467181	0.065530431663328	0.644056623395279	0.519538716817299	0.697988035057343	0.0939664801576922	0.0940006713075766
EPB41	0.12365040099277	0.0370213505808999	0.00083785804941613	273.547717972685	0.176001590050322	0.0586054582897797	3.00316037424478	0.00267191588716044	0.016169860523867	0.627276552940166	0.387347291206673
SRSF4	-0.102261450091319	0.0379430666862661	0.00703614363604807	119.708629687432	-0.315763292394923	0.0555962701173808	-5.67957691636957	1.35028319768593e-08	6.61252971666766e-07	-0.303816017229981	-0.690840864915614
MECR	-0.0785602641838389	0.0984132555668943	0.424714326471632	10.2284921295076	-0.222743939846928	0.146086892978115	-1.5247359657399	0.127324967212376	0.283218937878744	-0.206131907269491	-0.486897135325328
LAPTM5	0.0339446376653316	0.0407315795462625	0.40463385711779	226.53547928788	-0.133518514150944	0.0737586423081651	-1.81020840368917	0.070263474897479	0.187199371980745	0.257555489902485	-0.291271541378834
SDC3	0.18772096382554	0.132679656899226	0.157114356516435	9.86350745788457	0.137519032980529	0.236090856224104	0.582483520030914	0.560241038864885	0.730677787795427	0.891342491641217	0.302974781637385
PUM1	-0.00956355235079941	0.0238481033297408	0.688405832705689	277.419493762172	-0.0488271159062934	0.0371220109926751	-1.31531440783011	0.188404257902655	0.36709916412863	0.0782370864138082	-0.105586744085515
SNRNP40	-0.133356284395085	0.0695829608354736	0.0553004964384004	25.1165516351765	-0.0315273486909024	0.119616222602628	-0.26357084352712	0.792110627758552	0.884711364950016	-0.431972946811033	-0.0676572278041563
ZCCHC17	-0.0208318538376708	0.067800925837575	0.758652872832667	31.1185483563036	-0.0921958238047323	0.105520747070256	-0.873722242919186	0.382269534714063	0.579106982533887	0.0317949376619133	-0.200672076266855
ENSG00000229044	-0.34504762293072	0.144992536543686	0.0173238572356355	5.52668664059787	-0.388903344173973	0.247859204120756	-1.56904943495461	0.116636420600318	0.265451965798246	-1.30445587116429	-0.851199484209911
SERINC2	0.469310375674851	0.493203879435622	0.341322961353303	1.16840269686674	0.907503786891963	0.705321074671474	1.28665343980351	0.198215108361947	0.379268948349218	2.05190935855553	1.99115641415662
PEF1	0.0683664555587909	0.172526787696106	0.691908996927439	3.83569283330707	0.0901457938389185	0.292174339316275	0.308534260913778	0.757675834485838	0.865963356507263	0.399424536340514	0.199109566403518
ENSG00000269967	0.325911789702559	0.235612689273523	0.166587524412995	4.3714840130699	1.66557391876743	0.339557137543595	4.90513593917191	9.33626564801488e-07	2.43788057036463e-05	1.46089406949038	3.65321539167865
PTP4A2	0.0985527493637725	0.119928749826028	0.411213029146744	22.2848515952359	0.946426681015804	0.183591923682945	5.15505618128518	2.53554897868918e-07	8.09800798038494e-06	0.523836928819782	2.07649435703219
KHDRBS1	-0.00369203703354842	0.0520230125460729	0.943422185099492	117.476654061889	0.343185025294034	0.0635606834804895	5.39932874383544	6.68907025417203e-08	2.65258606017629e-06	0.102436455598286	0.753894814655905
ENSG00000203325	-0.0789323314899027	0.104149826490443	0.448527072574272	8.00417571020608	-0.0152479656286768	0.183818180480853	-0.0829513467535655	0.933890225883077	0.965432959688537	-0.207665377526216	-0.0319648906055484
TMEM39B	-0.106042029483174	0.0851745089604699	0.213132760845277	15.9214180293709	-0.245858148164961	0.131726335162839	-1.86643124824685	0.0619810546355628	0.170583362856056	-0.319397622912917	-0.537574738660334
KPNA6	0.0211196616001651	0.0399582035967912	0.597121940803817	68.2868865663274	0.026225088502881	0.0671424908506379	0.390588555334059	0.696101386496423	0.825635217365335	0.204697528402972	0.0589642451646188
TXLNA	0.0659075012033583	0.0580276494226792	0.256042463006169	33.7841257949961	0.239676103778944	0.0913721861246321	2.62307507288951	0.00871400691072622	0.0395127191666263	0.389289989968803	0.526952840524624
CCDC28B	-0.32347735169745	0.235044218818707	0.16874721552748	1.97817844008453	-0.759655580071683	0.381313243683423	-1.99220874872726	0.0463481587295971	0.137798114226144	-1.21555429656572	-1.66406897503874
DCDC2B	-0.2489699060136	0.194597078757929	0.200751886810636	1.97721524156773	-0.509436550335601	0.322967284426802	-1.57736270792796	0.114712091064467	0.262641503545054	-0.908472889522728	-1.1154669826468
TMEM234	0.0556894518550314	0.113786807557341	0.624544923791436	4.61784575024253	-0.0607023829851923	0.203618810782902	-0.298117756172896	0.765613289932062	0.870071505119493	0.347176440882271	-0.131623113847406
EIF3I	-0.084352244552098	0.181714168354461	0.642502381197753	2.9877790985208	0.103049436571521	0.312526654878136	0.329730072501186	0.741603928783689	0.854978945808174	-0.230003474261566	0.227400636509921
ENSG00000291132	0.381122076958152	0.1874004482465	0.0419787377359194	4.58046220202587	0.172726697005288	0.304172336791305	0.567858007165843	0.570131387929394	0.7371424683764	1.68844250492641	0.380167130484
HDAC1	0.0643481339070376	0.0587652485947352	0.273515244645004	28.4749125810626	-0.0413873445127978	0.0949198955942875	-0.436023915256904	0.662819378190466	0.803750434918814	0.382863079221079	-0.0892751413520325
TSSK3	0.117552509894578	0.305887966993905	0.700756679330132	1.28307419383573	-0.0721206845801717	0.475160905679143	-0.151781604332727	0.879359191634353	0.935839592283652	0.60214417910503	-0.156657592685187
FAM229A	0.166366206608148	0.169303375725075	0.325779016099605	3.3376864532431	0.116708600542827	0.285426838022954	0.408891474085703	0.682619306153449	0.817870711978494	0.803329155078806	0.257348177178472
BSDC1	0.203875295164125	0.068460179438777	0.00290123805958152	28.7035667344688	0.611385964879355	0.122154472097884	5.00502318400135	5.58553080879404e-07	1.56013098669667e-05	0.957922344859383	1.34192191224753
ZBTB8A	-0.237435734533616	0.166377406557827	0.153553605652343	4.25241263172413	-0.306279487479343	0.298765885926082	-1.02514879344397	0.305292985515325	0.500792172964632	-0.860934961270865	-0.670047745073243
ZBTB8OS	0.149615626647454	0.0677386619688366	0.0271942362972112	32.6328187819702	0.190034158669933	0.111879209925238	1.69856543317495	0.0894010941018909	0.221080679322823	0.734291871409973	0.418113516746015
RBBP4	0.0605812175563644	0.0476113882374138	0.203227400467736	46.5278128706934	0.123618550132162	0.0801995912545266	1.54138628636944	0.123222799641927	0.276444867259507	0.367337785573431	0.272498152446282
SYNC	-0.165465300109121	0.107505876584006	0.123773061286947	13.8875351784046	-0.159814127027678	0.140951420941483	-1.13382416409996	0.256868312797569	0.449665296551895	-0.564309811049673	-0.348924333137155
YARS1	-0.0954215909876707	0.0862000773081492	0.268303431109221	25.168271294838	0.00494603611274191	0.123639913450375	0.0400035552817424	0.968090291858585	0.982678215582715	-0.275625632520827	0.012310197509827
S100PBP	-0.0471451466715736	0.0483469787208171	0.329490061948839	86.4549946322103	-0.261472488702844	0.0635468138065395	-4.11464356810814	3.87778146153711e-05	0.000540855848333376	-0.076654934873719	-0.571808978709958
ENSG00000287691	-0.352172249192842	0.100664535813645	0.000467928920434053	11.7383710070865	-0.704610422866881	0.143649776051221	-4.90505757987148	9.33999362819588e-07	2.43788057036463e-05	-1.33381991977912	-1.54338317849508
RNF19B	-0.223721935602178	0.0668564065005184	0.000818962230272233	36.667691775925	-0.42662814688659	0.085038027649842	-5.01691018332764	5.25090999309524e-07	1.48624839547683e-05	-0.804413728619301	-0.933910627133628
ENSG00000236065	-0.209427217648886	0.0944025881177189	0.0265243123373845	18.4635264261551	-0.455059439906672	0.139532946173951	-3.2613046050025	0.00110900836138042	0.00823270595892896	-0.745498246252536	-0.996245870034808
AK2	0.00700187177071748	0.0572462832020436	0.902652421496571	48.2950567092653	-0.170592035838971	0.0955423844360204	-1.7855116014318	0.0741783712455283	0.194472392051924	0.146511252851941	-0.372554759064115
AZIN2	-0.11954416219753	0.0869782083160043	0.169312853413745	61.0297433685584	-0.810146287642816	0.131538232842393	-6.15901757334327	7.31976047629656e-10	4.99622234988278e-08	-0.375046476177853	-1.77476919955811
TRIM62	0.143351424521269	0.184286309287237	0.436643630181288	2.8419397253044	0.240397678421759	0.301589678910009	0.797101808293283	0.42539190624364	0.618376023197662	0.708474048972832	0.528534883613534
ZNF362	-0.00941555212403327	0.0525124238888347	0.857701032623842	63.6354914171903	-0.163536206317798	0.069776400073205	-2.34371802136864	0.019092599854579	0.072310936743613	0.0788470673017704	-0.357084943929047
ENSG00000225313	-0.193541351197687	0.07158421465184	0.00685747331192608	116.050882007606	-0.328142480477999	0.119666281880602	-2.74214653719587	0.00610391042338057	0.030511640372997	-0.6800248673552	-0.71798207497359
PHC2	0.099089788330829	0.0438114311722222	0.0237138641087563	363.647606629643	-0.122187641543488	0.069594967058788	-1.75569652098943	0.0791402411748539	0.202859327799186	0.526050327495941	-0.266428749467498
PHC2-AS1	-0.102468658967504	0.122748873091786	0.403839961427115	10.1822495346202	-0.164604162260563	0.191553954659356	-0.859309652746564	0.390169700059979	0.587367794781423	-0.304670025747744	-0.359426423546345
ZSCAN20	0.0956376290086081	0.138033624618199	0.488398997148876	3.89029446289576	0.136457236107733	0.238822915467126	0.571374132339138	0.567746059917335	0.734982437083317	0.51182230058837	0.300646805701479
SMIM12	0.181156373106128	0.0799484058847991	0.0234565259978131	24.5751823836543	0.527520146089665	0.122197827107138	4.31693556733344	1.58210316118656e-05	0.000254754941173944	0.864286621771081	1.15804718725105
TMEM35B	-0.110053708219514	0.102445042508076	0.282701370070964	6.18991721750549	-0.172768923282637	0.180005516583384	-0.959797935984948	0.337156921329097	0.532178723874209	-0.335931701348341	-0.377327556680937
ZMYM6	-0.136831282243022	0.0387834967333438	0.00041858550351296	108.187904287689	-0.21343718494431	0.0540691254561941	-3.94748727935748	7.89757128384757e-05	0.000990471013208395	-0.446295102386515	-0.466492195350679
ZMYM1	0.0511158289287701	0.0557552253829742	0.35925273278229	37.8324413656448	0.0425199137155785	0.0866800733763126	0.490538506249097	0.623752888778558	0.777597944999502	0.32832631723906	0.0946904390787796
SFPQ	-0.0872583944193539	0.0338670362133643	0.00998064133577476	172.338387215083	-0.136262644061588	0.0519549402055639	-2.62270812982277	0.00872339681603264	0.0395436730191359	-0.241981130751113	-0.297288010781458
ZMYM4	-0.0438565198178465	0.0247035291342676	0.0758460637540723	248.019421039642	-0.0463829439177316	0.0407966995987553	-1.13692882938861	0.255568039097508	0.448457805837579	-0.0631009047736	-0.100227928554626
ZMYM4-AS1	-0.260077400010823	0.0963206275463937	0.00693141515468079	14.5180698538029	-0.207224710748877	0.13515344265777	-1.53325514077804	0.12521300282927	0.279730019065073	-0.9542522724298	-0.452871425879655
KIAA0319L	-0.0418071087438781	0.0379632262707813	0.270786653106227	173.710331107275	-0.12851525762574	0.0424366716580224	-3.02840097030666	0.00245851640463718	0.0151750538792592	-0.0546542853729824	-0.280301966038901
TFAP2E-AS1	0.130903751626729	0.188249535282559	0.486821218751377	2.38024362240822	0.163910131391023	0.309007674044434	0.530440326111297	0.595806672721178	0.757428398127466	0.657171137273433	0.360836924195767
TFAP2E	-0.178572141483718	0.265890813512754	0.501838686923393	1.26073032603474	0.332522417660313	0.502716282284151	0.661451457568587	0.508322835276368	0.690393229221363	-0.618329476524165	0.730517185072246
PSMB2	-0.032219865231313	0.0824323943365548	0.695897676856165	17.6261726858972	-0.18234918498491	0.129106458828159	-1.41239397811706	0.157833988594366	0.326987255983976	-0.0151405938153019	-0.398332156782883
C1orf216	0.185921385037912	0.139202264268017	0.18167337612295	5.77325896069141	0.136633356167476	0.220687545903977	0.619125812504738	0.535833479866555	0.711278483815634	0.883925552553888	0.301032946658773
CLSPN	0.0885127929894401	0.20060732112172	0.659050737781344	7.06511190850698	0.753596547595424	0.3320756522522	2.26935200603955	0.0232469283040622	0.0835492680850691	0.482457387462769	1.6537167789271
AGO4	-0.0422436052139668	0.0367620602438919	0.250511139464414	189.432075831117	-0.102129432979525	0.0565131897267857	-1.8071787041799	0.0707344202447534	0.188064316907199	-0.056453299538263	-0.222451386140618
AGO1	0.0264368919759863	0.0491473756949394	0.590638803361609	49.7310217159506	-0.154818099115495	0.0814976746333664	-1.89966277948389	0.0574773878092275	0.161104141720708	0.226612419866401	-0.337970606437949
ENSG00000286899	-0.45835494877646	0.157306287099758	0.00357088465840763	2.30156531329187	-0.749767670217442	0.287301315995379	-2.6096910402927	0.00906240292503723	0.0407095595578405	-1.77145044774162	-1.64238986033532
AGO3	-0.0353454745797938	0.0303581144576346	0.244308836399008	174.103634774585	0.00949828543593449	0.048510707359737	0.195797710503349	0.844768502144122	0.915388566457607	-0.0280227495218725	0.0222909453818112
ENSG00000271554	-0.316962556314854	0.0732249810560243	1.50051790452894e-05	14.8978871081289	-0.457000782620909	0.124509716671217	-3.67040255844189	0.000242168775968234	0.00248714749539679	-1.18870365748767	-1.00050223887322
ADPRS	-0.0679924891062933	0.0885380861219572	0.442519132745597	15.8001959311533	0.114214836208082	0.13797189400726	0.827812338374304	0.4077767860264	0.603160868850632	-0.162576968426245	0.251880631068809
COL8A2	-0.026755130856924	0.0807227016426812	0.7403084255022	23.7039725054019	0.282075734956816	0.130126275642269	2.16770774053561	0.0301809301628816	0.10116078742558	0.00738223333843217	0.619913484506811
TRAPPC3	0.0967540955480058	0.0749762836092386	0.196890063010869	16.7628664812493	0.199500635056088	0.12749155176807	1.56481454880254	0.117626399396929	0.267113916840429	0.516423801991189	0.438868644011329
MAP7D1	0.062622065490812	0.14307403400515	0.661611062361402	10.1102701627432	0.370983278469791	0.275464999237893	1.34675287058668	0.178059838144977	0.352871411000054	0.375749112112931	0.814842125870889
THRAP3	-0.027134523514715	0.0281796859270836	0.335592296447671	133.896045956859	-0.0329874663166922	0.0430815361792212	-0.765698469512851	0.443855737943068	0.635680866540689	0.00581857174586342	-0.0708585168487176
SH3D21	0.0122103628124566	0.107394579074945	0.909478571277482	10.910367313786	-0.15055433232473	0.185136048427078	-0.813209170249901	0.416098142630435	0.610152470968478	0.167977976653677	-0.32862235279403
EVA1B	0.508224297844164	0.210144094390284	0.0155865198922897	2.97819348017026	0.765554358855073	0.350661604859721	2.18317132028562	0.0290231959552426	0.0983549694212594	2.21229255064642	1.67993412573965
STK40	0.0132935137325069	0.0561010164279044	0.812690354216692	53.14673101242	0.123165678228306	0.0765289038789999	1.60940078827005	0.107528733040888	0.251438265255227	0.172442168192068	0.271505236643611
LSM10	-0.0359949470923247	0.12159314430394	0.767208875593186	6.54708663465119	0.100237270819529	0.198797780400106	0.504217253420981	0.614108717414213	0.77049541072238	-0.0306995415008917	0.221234999403476
OSCP1	-0.0282180045213508	0.108758246815591	0.795283250587764	9.41771012286399	-0.14710365208921	0.162500185029213	-0.905252212868343	0.365331786497398	0.562604386394016	0.00135301976017497	-0.321056780925614
MRPS15	0.339077383173967	0.132317767941606	0.0103891956070087	6.52940692319733	0.649739387367408	0.21892983200206	2.96779740534079	0.00299941956282208	0.0176263033051784	1.51515588091942	1.42601129591346
CSF3R	-0.040289035370818	0.0444843747582371	0.365100171210264	274.52143890915	-0.422245208808587	0.0724435174417731	-5.82861274161584	5.58900325555715e-09	3.04650050248143e-07	-0.0483975669589348	-0.924301091980931
ZC3H12A-DT	0.00940928107734359	0.203205623338922	0.963067763337146	3.5160191689758	0.310653806018788	0.358209260301933	0.867241136527122	0.385809901283888	0.582909259275736	0.156433357017798	0.682570536369945
ZC3H12A	-0.51139042688567	0.210065220726617	0.0149149993129046	3.82294805107283	0.916127453904356	0.317771556011761	2.88297500695893	0.00393938695475649	0.0217342572117574	-1.99003543735568	2.01006369275055
MEAF6	0.0137820591285177	0.0850685881019922	0.871297079539189	24.1296652754062	0.0323862124516019	0.120446369242258	0.268884920777167	0.788018241260246	0.882917090421392	0.174455701285766	0.0724724298826521
SNIP1	-0.213544946767753	0.0731570744675356	0.00351164748265123	11.768597983089	-0.30166675379112	0.121486329271171	-2.48313333360962	0.0130232331148457	0.0541937939114135	-0.762469409873002	-0.659934386011777
GNL2	-0.134672627396422	0.0600057888012389	0.0248113530419922	27.7828434987011	-0.0998371656010573	0.0907723009948612	-1.09986377459694	0.27139148034109	0.465578845166999	-0.437398236287695	-0.217425619506285
C1orf109	-0.0548971754467502	0.115612771124428	0.634903441777888	5.90960058793803	-0.238244744171674	0.176966056021522	-1.34627368393575	0.178214269522872	0.353086735378862	-0.108604814269933	-0.520882448693391
CDCA8	0.480024960745562	0.293939434430888	0.102453353394882	1.40021955607954	0.663330745103729	0.494515664222213	1.34137458749064	0.179798864101964	0.35517612277457	2.09606937275541	1.45581017228718
YRDC	-0.452045518934326	0.156518322416623	0.00387537649095146	2.46093500100864	-0.481997649853283	0.296244104481425	-1.62702866508355	0.103731009906212	0.244709368223464	-1.74544621989864	-1.05530754757297
MTF1	0.00396514515832576	0.0696180123697962	0.954580455137184	26.3503547038718	0.164314335587109	0.110749778513378	1.48365385279087	0.137900774707151	0.298496763041568	0.133995426113026	0.361723136677446
INPP5B	-0.0293327631261828	0.0479450489766301	0.540670335916601	70.4519925956777	-0.17902270160617	0.0809624724954036	-2.21118125581372	0.0270232878563228	0.0934247508901021	-0.00324144241394949	-0.391038884919588
SF3A3	-0.09772121701423	0.0605584878572744	0.106599734342625	35.244422393392	-0.198439513913879	0.0895918711576421	-2.21492766419303	0.0267650299300535	0.0928649014172303	-0.285103509388395	-0.433609995234997
FHL3	0.0950470058819013	0.0973055065132299	0.328673330423082	12.0263954323516	-0.0104944023782817	0.156281541385084	-0.067150619870219	0.946461795973728	0.972368942037345	0.509388055539213	-0.0215427645471168
RRAGC	-0.0050076526675155	0.0916770776691805	0.956439026333158	13.9952865372928	-0.071585273744079	0.146272588625024	-0.489396368909494	0.624561106279347	0.778355115969074	0.0970141639561777	-0.155483711339158
RRAGC-DT	0.0628161417051788	0.107822634678304	0.560170881547531	18.1228492299562	0.197367246287602	0.184797052159976	1.0680216160415	0.285510761274073	0.480607704431891	0.376548994546618	0.434191216678274
MYCBP	0.00450364080787848	0.112787666320282	0.968148726577195	11.4590265619707	0.0331202733201594	0.180116863731276	0.183882134265745	0.854105920608703	0.921166044278114	0.13621482848595	0.0740818488603069
AKIRIN1	0.0930126724161266	0.0684112996620543	0.173953440077337	31.0082704559226	0.266930614312489	0.10835166117707	2.46355811634736	0.0137565591749261	0.0565588171195121	0.501003578292261	0.586708003016225
NDUFS5	0.208540741638043	0.195681161765372	0.286551588245111	3.73324158990079	0.388627745128749	0.343063163725907	1.13281688686124	0.257291158405355	0.450252230239478	0.977150917984457	0.85352739123223
MACF1	0.0564095871971754	0.0251877921682555	0.0251194623346157	502.395330552825	0.0610910090346213	0.0506867535380167	1.2052657700557	0.22810071938157	0.415428771804026	0.350144468736364	0.135407325814667
ENSG00000287422	-0.381706989038032	0.227541126668606	0.0934389543950424	2.19861978930967	-0.40321006726869	0.354732959606519	-1.13665803063787	0.255681270657426	0.44850344338884	-1.45554694162327	-0.882566789896614
ENSG00000226438	-0.156457692872704	0.187343788772603	0.403640686996583	1.99701550481461	-0.613951447668078	0.337279721383723	-1.82030347140137	0.0687128030407731	0.184561359750531	-0.527185082388505	-1.34461454577064
PPIEL	-0.21235425024826	0.159729193561118	0.18369485749209	7.85366021132786	0.337752605126061	0.291003744763071	1.16064693738238	0.245785509046568	0.437109437693378	-0.757561970633723	0.741984303569664
PABPC4	0.0534919565660808	0.0518856049409434	0.302559819307594	54.1562933761568	0.0436061433048865	0.0916910082174632	0.475577094773197	0.634375696863974	0.78494260847226	0.33811949443742	0.0970719834302143
PABPC4-AS1	-0.44359066528598	0.157613280665701	0.00488646673283838	2.23465437961634	-0.523176616184773	0.279340589812805	-1.87289865942995	0.0610823803528711	0.16863672537552	-1.71059965750683	-1.14559189963813
PPIE	-0.197419812843451	0.157241163770262	0.209289159729203	5.29949496321942	-0.751293812804446	0.250027550521886	-3.00484411112399	0.00265716997661407	0.0161256530479468	-0.696009893394036	-1.64573590825496
ENSG00000284719	0.168270908349161	0.25788658972435	0.514078901536162	1.0394511702699	-0.0928966557478016	0.421465457521159	-0.220413450473905	0.82554917101938	0.904310190652997	0.811179356964793	-0.202208641254359
LINC02811	0.222352835800051	0.222362711375115	0.317332001152882	1.84634227980224	0.60354782394947	0.365678028046464	1.65048971406284	0.0988428153835269	0.23690945775424	1.03407727306952	1.32473688944842
TRIT1	0.0428271821390871	0.0575340517165986	0.45664677568632	46.2493623835729	-0.111499779727472	0.0934152886133101	-1.1935924127904	0.232637443325966	0.421105984598258	0.294164774116801	-0.242995750415185
MYCL	0.214603080473715	0.214147789605477	0.316282713453259	1.90041311238323	0.4440809920294	0.346856712805871	1.28030098779707	0.20043930043778	0.382197360760593	1.00213676366126	0.975107919165645
CAP1	-0.0312705643332622	0.036372468326763	0.389936951686287	100.80880409003	-0.160295627233766	0.058108942972639	-2.75853627744084	0.00580608603477573	0.0294330210885476	-0.0112280632916067	-0.34998001612288
PPT1	-0.137633044003038	0.0558174528733127	0.0136718796249347	61.2627847533258	-0.223053075106816	0.0911119711586655	-2.44812039812402	0.0143603660518714	0.0583723337855514	-0.449599552393075	-0.487574910391726
RLF	-0.00353001275643574	0.0428482702782616	0.934341343026892	204.632791581945	0.18673242230297	0.0713795817305623	2.61604814396128	0.0088954014138834	0.0401346774526368	0.103104236415817	0.410874502386557
ZMPSTE24	-0.228413216167086	0.0742879808588819	0.00210714756060899	23.2036234843285	-0.313620696765973	0.101077880914279	-3.10276287877411	0.00191723188447116	0.0124842630012039	-0.82374877659314	-0.686143251659851
COL9A2	-0.0866553371988053	0.146922106327242	0.555321644478278	21.49166703733	0.877208874886309	0.294710384103916	2.97651159307981	0.00291548059168555	0.0172447099721401	-0.239495638756134	1.92473521068872
SMAP2	0.0684182222541446	0.0358758342432507	0.0565097368632289	795.389256018079	0.0307157584663112	0.0848620915114231	0.361949109658423	0.717390060201138	0.838674146990539	0.399637892059547	0.0688099810853079
ENSG00000284677	0.0427471518137812	0.126535810221287	0.73549392717449	4.48410312214455	0.480683866877139	0.224360537649641	2.14246173552931	0.0321563446367636	0.106173752646985	0.29383493023777	1.0553592497296
ZFP69B	0.00587873206328098	0.161448639880081	0.970953528900177	3.41837260802426	0.0910782863148774	0.291638276108442	0.312298809093944	0.754813445030413	0.864421098963559	0.141882248079332	0.201154044118666
ZFP69	-0.0560997108871772	0.115267287889867	0.62647634476161	5.57114621543289	-0.227038315808774	0.187429709411737	-1.21132512300933	0.225770823853037	0.412875486773206	-0.113561047458121	-0.496312499181681
EXO5-DT	0.0180453558398978	0.0862262473622145	0.834230326524431	16.7297785167087	-0.0375350593623754	0.121400647813577	-0.309183353123569	0.757182056232488	0.865591403545455	0.19202681972576	-0.0808290558923745
EXO5	0.22234632950311	0.174426245267485	0.20240490193057	2.74770316824456	0.286896796184414	0.283008297486179	1.01373987523608	0.31070689154101	0.505800391400551	1.03405045745665	0.630483599008868
ZNF684	0.0486685702224304	0.143992727842455	0.735368273631467	5.25134289220119	0.133076814305249	0.249872719161328	0.532578405325349	0.594325453909574	0.756253769859696	0.31823997432335	0.293235274540464
RIMS3	1.72418672973965	0.547734195062613	0.00164474382077106	1.33191876326145	1.16268595080076	0.655371647777737	1.77408643590739	0.0760488540622198	0.197463326504596	7.22386489849326	2.55064001414864
NFYC-AS1	0.107593860026361	0.152183441551919	0.479565796459545	3.80814946132165	-0.0383873544037683	0.243021022163049	-0.157958986683931	0.874489116790872	0.933678865837242	0.561099741388605	-0.0826977017675787
NFYC	-0.067661964992671	0.049245424595987	0.169449552683716	86.9224611270179	-0.0896247012116679	0.0669009576776016	-1.33966245511123	0.180355109004724	0.355911207817177	-0.161214717862678	-0.195034923174515
CITED4	-0.0389803790141145	0.279091493055844	0.8889216643165	1.13774344642731	-0.216914776660352	0.437369068207421	-0.495953629161266	0.619927127556422	0.774896351161604	-0.0430039578818304	-0.474116770292714
SLFNL1-AS1	-0.0801531884121829	0.0983181442031832	0.414933173046506	8.95367056785707	-0.0808492368468624	0.153922641211949	-0.525258897653232	0.599403226187341	0.760144209730839	-0.212697122448499	-0.175794830845108
SLFNL1	-0.289809326764617	0.176243528037791	0.100100083173471	4.33690009638166	-0.154852696408166	0.265859117504206	-0.582461485097333	0.560255877000883	0.730677787795427	-1.07679199739092	-0.338046460555483
SCMH1	0.0246197499243925	0.0523088095581163	0.637882384266122	141.642032672342	-0.0950231622057537	0.0787476264265693	-1.20667969966512	0.227555519964492	0.414671990755167	0.219123094029515	-0.206870979210418
HIVEP3	0.029314580157659	0.048733024938691	0.547484253818034	545.222767989231	-0.223798510900433	0.0710135488559239	-3.1514903072157	0.001624395540406	0.0109758763058707	0.238472771912406	-0.489209268745723
FOXJ3	-0.0269748773420018	0.0293317471631151	0.357756828543694	159.148049264051	-0.118294219882847	0.0437922961099792	-2.70125639417866	0.00690780637334386	0.0334571074249436	0.00647655123899776	-0.257892472740253
RIMKLA	0.808990033202369	0.452766216719069	0.0739743342351388	1.21792894074407	0.0539351912986094	0.645644988951629	0.0835369161405358	0.933424625124627	0.96512828225764	3.45189436971853	0.119718287809402
PPCS	-0.106858473741076	0.0780463088875768	0.170946906072603	17.2103234521294	-0.176884626055031	0.114921904799279	-1.53917241768638	0.123762209391788	0.277332341963644	-0.32276258663148	-0.38635118187607
CCDC30	0.104137653860636	0.103150286492215	0.312700330503811	42.8331391022034	1.1240840170249	0.150047526369119	7.49151981525932	6.80806029148813e-14	1.3639108838506e-11	0.546855035471494	2.46600577269245
PPIH	-0.298374054140935	0.0796249244535665	0.00017878785124037	15.0873052223008	-0.589663299475501	0.111988512624986	-5.26539093746247	1.39891347991363e-07	4.91266181075333e-06	-1.11209140283315	-1.29136309441615
ENSG00000285728	-0.601488884113569	0.14741418846549	4.49844786669821e-05	3.58720142272117	-1.10513712461891	0.239593553737958	-4.61254949216035	3.97759793547846e-06	8.20299809527951e-05	-2.36137498287365	-2.42153280132393
YBX1	0.0186505449501962	0.0585347526751005	0.750012067631004	62.7652879966471	0.152969550502597	0.10293711979179	1.48604848097565	0.13726629792593	0.297439234696643	0.194521098274861	0.336849841839775
P3H1	0.12846306731052	0.0688487807175996	0.062059163806333	18.6289883814693	0.142704652639024	0.108019908114349	1.32109585288628	0.186469405679678	0.364324488539302	0.647111890615733	0.314344185792769
C1orf50	-0.19158508010821	0.0936097130179196	0.0406937623668138	11.2038193660126	-0.449249346036668	0.132882510591087	-3.38080116065175	0.000722748238082273	0.00594619430435048	-0.671962123112656	-0.983507314232596
TMEM269	-0.504342132732178	0.148175928704171	0.000664867473581032	4.03783708790354	-0.932931726147227	0.24030270422551	-3.88231888256957	0.000103465074335997	0.00123629143044701	-1.96098599047098	-2.04397468833044
SVBP	-0.243019342519197	0.0882975367103525	0.00591823089726662	14.5678423071905	-0.340905553077262	0.138571170434706	-2.4601477494043	0.0138879828598919	0.0569171157270701	-0.883947724369255	-0.745964946877394
ZNF691-DT	-0.361966422901763	0.121737133695613	0.00294573734629686	8.30024401433796	-0.680319693382454	0.154286515484048	-4.40945659604836	1.03630325186591e-05	0.000181247323846751	-1.3741864712795	-1.49012606769153
ZNF691	-0.130867016477009	0.081687794444561	0.109147029033012	11.2468413628028	-0.213698435364405	0.1228497205138	-1.73951096079539	0.0819449259408499	0.207908294007163	-0.421713463510085	-0.467064983524017
SLC2A1	0.126231621597683	0.259226827104985	0.626290707716405	5.82662958849372	1.20636672166231	0.492448752825201	2.44973048411907	0.0142963179656354	0.0582193772275323	0.637915017968324	2.6464095403479
EBNA1BP2	-0.247788130444332	0.16541902003264	0.134148268838028	4.00169402193059	-0.478901542105486	0.271773349455755	-1.7621357762434	0.0780463599315017	0.201059310003899	-0.903602217856443	-1.04851937130639
CDC20-DT	-0.099789790957608	0.157378073697772	0.526030679364543	3.05676627500163	-0.285755956610083	0.262978886010797	-1.08661178448505	0.277208414769097	0.472510166434042	-0.293629108290287	-0.625050168599267
ELOVL1	-0.393659225586269	0.238261165516361	0.0984902558416753	2.5576049293983	-0.267445422027359	0.377208149204747	-0.709012842355618	0.478316507416217	0.664850463453105	-1.50480791927263	-0.584904557913945
ENSG00000288772	0.120070070205263	0.139978890137831	0.391017988471272	6.81683680464217	-0.167544756847538	0.195134487190876	-0.858611715742738	0.390554772225559	0.587832756010486	0.612520269110866	-0.365873639215485
MED8	-0.0526794680805048	0.107079292291079	0.62274273917418	7.54897716845339	-0.132494525368669	0.180242541809902	-0.735090195900633	0.462284564817269	0.650859260609217	-0.0994645640280186	-0.289026459193296
SZT2	-0.130587480493514	0.0623437525444873	0.0362033452768418	40.4686651870232	-0.243122641618468	0.088857176040888	-2.73610587744308	0.00621710189908052	0.0309570735620452	-0.420561359819734	-0.531577175872284
HYI	-0.155154557575436	0.148709746804707	0.296791691023447	7.26126115670475	-0.167538412706908	0.24666665650947	-0.679209809212606	0.497004932900321	0.680827466026139	-0.521814228281518	-0.365859729769058
KDM4A	-0.151568032359238	0.0764197866751424	0.0473271087096298	26.9710854155883	-0.401524543934252	0.103686053928793	-3.8725028942658	0.00010772339633834	0.00127924642949595	-0.507032414200028	-0.878871301745807
KDM4A-AS1	-0.30577294676053	0.104280662803733	0.00336557582362822	12.2872603850979	-0.541116255405686	0.147712249466802	-3.6633133498336	0.00024897365645755	0.00254750137485563	-1.14258583644755	-1.18492432703091
ST3GAL3	-0.0462451747274288	0.0465152083411888	0.320128076114774	114.292377801889	-0.0747605518316542	0.0677326837795465	-1.10375888950424	0.269697742449009	0.464292688080079	-0.0729457129513909	-0.162445467553621
ST3GAL3-AS1	-0.123539956949836	0.158736774417784	0.436410275053874	4.52005106968859	-0.00711866733497461	0.25147538498792	-0.0283076108435685	0.977416810458344	0.987821066357614	-0.391515088992733	-0.0141415090450916
LINC02918	-0.245595415983799	0.246096242021493	0.318296370540604	1.09217178136875	-0.464018618981479	0.426509453617573	-1.08794451106713	0.276619604528287	0.471975889774733	-0.894564975529802	-1.01588875449415
ENSG00000288573	-0.632365073303852	0.138754403310167	5.17805106795917e-06	3.12434190125706	-0.758164675926701	0.247999846948463	-3.05711751541627	0.00223476644154747	0.014088069933515	-2.48863076964306	-1.6608001869483
DPH2	-0.0841433645581037	0.214524565627908	0.694886922136207	2.244873759199	-0.124808564874894	0.353797673836836	-0.352768189573945	0.724262233539767	0.843141590414644	-0.229142578254862	-0.272175090035729
ATP6V0B	-0.0139425468462627	0.0650146799171993	0.830194370230726	32.4863258069395	0.183818047302914	0.114804578903193	1.60113863975682	0.109346215663773	0.25430042557355	0.060189121156668	0.404484772823244
CCDC24	0.119611627714743	0.199129969771718	0.548059038957339	3.40691477646517	-0.122675982715622	0.333449922672101	-0.367899268749437	0.71294834550873	0.836091012453829	0.610630804725862	-0.267499431182964
ENSG00000230615	-0.171795909465876	0.154015776866524	0.264660383329332	6.87896090271936	-0.519869775763366	0.245133729496237	-2.12075986781471	0.0339420155535615	0.110508554649481	-0.590401329969284	-1.1383416947052
DMAP1	-0.0554654759157082	0.160413232730937	0.729518419250636	5.26209449096101	-0.253358804729099	0.283576919011708	-0.893439443562892	0.371621887745973	0.569448618294366	-0.110947056793873	-0.554019831344429
ERI3	0.0365515724713376	0.0460861319305602	0.427711204170194	70.0012747627935	0.147027216357848	0.076822190259973	1.91386389609949	0.0556375486057627	0.157537596327551	0.268299935654853	0.323821350942395
RNF220	-0.0191569901762174	0.21641885899631	0.929464884493398	4.31908111824509	0.163615730438706	0.370938119783239	0.441086320635679	0.659150506289768	0.801581057156166	0.038697865081364	0.3601914539085
TMEM53	-0.27196302479917	0.256600543248049	0.289204087685678	1.26414080654054	-0.72356794371091	0.410735451181835	-1.76163986241982	0.0781301644137763	0.201187542163119	-1.00323871063193	-1.58494729820578
ARMH1	-0.061181375719848	0.118247413773741	0.604875992705054	15.362740844171	-0.063302730072432	0.173051712867421	-0.36580238949111	0.71451253672449	0.836708744296553	-0.134505058793027	-0.13732434126594
KIF2C	0.450856473543685	0.225712300879844	0.0457727443585559	2.12148036689929	0.504887083342248	0.404143862406248	1.24927564243134	0.211564273635114	0.396403557038172	1.97585185611587	1.10842448936808
ENSG00000225721	-0.0400566808510062	0.275066772136091	0.88421719541963	1.06655195524405	0.122993357831916	0.449065323764864	0.273887453167763	0.784171113965691	0.880629371676812	-0.0474399210186972	0.271127426399167
RPS8	-0.022559344750024	0.0581952109647262	0.698275428028531	69.1166241322048	0.0664915544296327	0.0920604727279651	0.72225953722954	0.470134925009842	0.658342533878162	0.0246751077556469	0.14724795187269
PLK3	-0.10333304453717	0.070483572045444	0.14263233242737	35.9784235894635	-0.267156319427348	0.111019441221638	-2.40639221822419	0.0161109572613533	0.0636434383389591	-0.308232578919771	-0.584270704195708
BTBD19	-0.0101659913547694	0.087093299114541	0.907077741840977	20.0091309128108	0.138249542455896	0.151024135543727	0.915413565905613	0.359974559275429	0.55735898337677	0.0757541423899096	0.304576414231318
PTCH2	0.365347197057391	0.154640482440295	0.0181492733140781	5.2632704946349	0.594768880478207	0.268616551399895	2.21419297276571	0.0268155070729223	0.0929773009905369	1.62342655556191	1.30548916922302
EIF2B3	-0.062416121247967	0.0445939969738365	0.16161725724762	95.0016932443222	-0.0741699472395121	0.0555211555905679	-1.33588623022307	0.181586462324268	0.357517902720378	-0.139594045412212	-0.16115057461
HECTD3	-0.0269776532791539	0.101565205909444	0.790532614432696	6.7799331462819	-0.114420698259596	0.177796898762894	-0.643547210641649	0.519869091292903	0.698319453351126	0.00646511025241284	-0.249399826588081
UROD	-0.110397657533917	0.172584388570622	0.522384896067768	3.79263054697846	-0.22666515106863	0.294296946021148	-0.770191991908547	0.441186013517647	0.633091669257974	-0.33734928369127	-0.495494340306438
ZSWIM5	0.0471457460471537	0.231484170906994	0.838613531256706	3.24711719014614	0.208111598051233	0.403404547691824	0.515888081187963	0.605932579007433	0.765654294952244	0.311963675543664	0.457748069211453
MUTYH	-0.129876631441409	0.110391327882522	0.239390667452535	8.9373291417614	-0.107954341816798	0.186686806814861	-0.578264440099707	0.563085598458948	0.732257497270875	-0.417631605281619	-0.235222423567307
TOE1	-0.00724211219176863	0.143546645011684	0.959762771680989	3.81967954705423	-0.175864835821599	0.245999384003972	-0.714899496735158	0.474671148018094	0.662529599106689	0.0878048699266954	-0.384115304954668
TESK2	0.169433794277219	0.112673290868778	0.132642702108667	17.4631739687448	0.638353426038411	0.19291761934379	3.30894310332967	0.000936488662152514	0.00723398803323219	0.815972175236055	1.40104772269134
CCDC163	0.447777441869746	0.426862734914254	0.294179808032932	0.803481063808383	0.533039544271237	0.661800707213406	0.805438160553903	0.420566878143093	0.61395520604101	1.96316166965082	1.17014839650923
MMACHC	-0.0329656767952095	0.303743897219817	0.913574366247622	1.21919896417986	0.206543318295579	0.524921270447548	0.393474850275127	0.693968795697935	0.82458109901861	-0.0182144458622782	0.454309636093526
PRDX1	0.30631986680991	0.189581344078674	0.106144028937635	7.17878930976016	0.667828700429185	0.292406422854892	2.28390571557519	0.0223770726614362	0.0811445046721474	1.38014623021965	1.46567188127006
AKR1A1	-0.111978741821999	0.0486861622040772	0.0214475582183154	65.8023763817348	-0.178208548750551	0.074660214708335	-2.38692788986389	0.0169898233838468	0.0661163005850709	-0.343865700720221	-0.389253865294281
NASP	0.0542973732840778	0.0637675234820344	0.39449752320584	72.4403360689434	0.361453814176094	0.113030786304408	3.19783508541333	0.00138463440148964	0.00972233152779294	0.341439008302758	0.793948898431455
CCDC17	-0.333148631494858	0.201739946296527	0.0986616949333485	1.21596341023644	-0.352225865782869	0.372649091589931	-0.945194483850946	0.344559595108492	0.540599706483278	-1.25541434250926	-0.770784586340252
GPBP1L1	0.10579202368597	0.0229955173967329	4.21377197519647e-06	194.361213918701	0.143912825316456	0.0423676175833545	3.39676464066739	0.000681875876420424	0.00565862840661276	0.553673497828784	0.316993088790642
TMEM69	0.0725237082205388	0.0957585737840025	0.448834246150095	10.5248694350745	0.0867300488170134	0.148526949718717	0.583934760535137	0.559264205452071	0.729820627129993	0.416558595696403	0.191620589539942
IPP	-0.376955422934956	0.242900009103506	0.120687237856059	0.967073913113131	-0.356965612771182	0.430596996023286	-0.829001632774693	0.407103483309065	0.602569404483366	-1.43596342763754	-0.781176420422437
MAST2	0.0934022668750322	0.0516405577791508	0.0704976530378842	86.9719726166205	0.275400445456731	0.0773112854360168	3.56222825559734	0.000367720454374881	0.0034821704905997	0.502609286467046	0.605277998455242
PIK3R3	-0.19756036629624	0.270215793185447	0.464705417071844	2.31880104878741	-0.393571704384091	0.483833122456128	-0.81344514485938	0.41596288486571	0.610121086045302	-0.696589182506031	-0.861434803702498
POMGNT1	0.0533015065667474	0.219248351088366	0.807920043600765	3.05665879380996	-0.277624554684699	0.354777183868179	-0.782532156261359	0.433901895028463	0.625952640309753	0.337334557398848	-0.607222174853505
LURAP1	-0.146679886983367	0.173309234435281	0.397358756921728	8.28842920626961	-0.389628259434188	0.340396586835522	-1.14463033562218	0.252362320461255	0.445197514745565	-0.486885990630195	-0.852788851559344
RAD54L	0.175666967050263	0.386593820774737	0.649543307292926	1.35612307729622	0.694438439272476	0.597338463651984	1.16255436662633	0.245010354571773	0.436233809975089	0.84166211062332	1.52401339015472
LRRC41	-0.0203073128312484	0.0763650969048982	0.790297732963294	22.2781166986252	0.0917508899440049	0.12527115102979	0.732418351629789	0.463913261013325	0.652439075452748	0.0339568261661501	0.202628718892278
UQCRH	0.0110438923166447	0.0997467551655823	0.911838929701864	14.7758323575833	0.450415443875097	0.173107790409555	2.60193630113042	0.00926990682879112	0.0413885912419484	0.163170384635988	0.988996123060152
NSUN4	-0.169187778725439	0.0722601308194352	0.0192130614654921	24.8457136955389	-0.335025233736206	0.125797311463628	-2.66321457778589	0.00773980415165927	0.0363121103538613	-0.579651955189693	-0.733072422636504
MKNK1-AS1	-0.260907820942903	0.105154958749178	0.0130950183404757	16.9841531876131	-0.447871100504257	0.149527726723319	-2.99523780852352	0.00274230948710504	0.0165052150402194	-0.957674840817707	-0.980485528695808
MKNK1	-0.0386369858941562	0.0382295195383951	0.312179943459005	318.902761152557	-0.362838726512838	0.0594752894245508	-6.10066348602016	1.05629081080637e-09	6.85000170717051e-08	-0.0415886678866112	-0.794053146479665
MOB3C	-0.170864288069369	0.0915747993824083	0.0620631972577672	13.3850068400673	-0.308966668613632	0.139212676929464	-2.21938601733935	0.0264604741094442	0.0919366534911307	-0.586561665266715	-0.675939355018914
EFCAB14-AS1	-0.37704403728959	0.21184510715954	0.0751070627391434	1.34105869096278	-0.593974568370446	0.342412611797474	-1.73467491530879	0.0827984018305944	0.2094519836564	-1.43632865047475	-1.30081549581024
EFCAB14	-0.0276423943647649	0.0605096673457433	0.647796055978265	49.5549091941628	-0.156872294089103	0.0923054997794211	-1.69949021958577	0.0892268558300598	0.220794587216813	0.00372538906058902	-0.342474402398118
TAL1	-0.161320832119052	0.0503129897685347	0.00134432438025109	103.03794555528	-0.253785141971968	0.0795917148015556	-3.18858743783477	0.00142969764068986	0.00995239882909825	-0.547228443541315	-0.554954570245445
ENSG00000226252	-0.212065400377606	0.126204680735898	0.0928932979519209	4.64796493729568	-0.506744063043915	0.203858398058074	-2.48576496171404	0.0129273313541883	0.0538964901269484	-0.75637147988625	-1.10956373901953
STIL	0.0916621796874357	0.16914229573536	0.587871228320423	5.42962807937617	0.347245715820646	0.283514408037768	1.22479036682463	0.220654215442753	0.406668091686966	0.495437541186555	0.762797826212365
CMPK1	-0.0155523802334698	0.0449677542324881	0.729450726172965	52.8922728502986	0.0485441667785164	0.0727530095440526	0.667246167309717	0.504614905974342	0.6873332785994	0.0535542151132376	0.107898536146724
LINC01389	-0.289578406704602	0.190352237913464	0.128190438006807	1.63863997574525	-0.295545164968545	0.320392141168406	-0.922448234500232	0.356294819971737	0.553550598538022	-1.07584026355689	-0.646512881547425
ENSG00000290466	0.150449265084314	0.20869536655397	0.470968756920201	4.43079807601353	-0.0703776741682735	0.31261228594704	-0.225127665584443	0.821879959323244	0.902500017975538	0.737727700699333	-0.152836064859202
ENSG00000291246	0.191220604341128	0.302010323518757	0.526629708906016	1.62372705504348	-0.312781895567748	0.480587348136283	-0.65083256307249	0.515154577444154	0.694803582381657	0.905766211630643	-0.684304190861588
ENSG00000223720	-0.481068822673333	0.259542823107118	0.063807305446185	3.33410925412078	-0.932134129887038	0.404485411755823	-2.30449381558844	0.0211949391127279	0.0779327470200933	-1.86506536490366	-2.04222596882687
SLC5A9	-0.124146968474712	0.143152836532088	0.385813958252551	16.722575625188	-0.309229599546379	0.196017675455614	-1.57755977274815	0.114666780084863	0.262607613468142	-0.394016878598315	-0.676515827694548
ENSG00000272491	-0.0728969894542813	0.207948652255347	0.725923846274917	1.51018864661869	-0.0170576385786561	0.383027572859709	-0.0445337092870433	0.964478982496282	0.981112629984377	-0.18279079878749	-0.0359325751856685
SPATA6	-0.0627102109267905	0.0613360565541113	0.306589871882538	296.182765597816	-0.269124800781863	0.108570401003566	-2.47880452033169	0.0131823530103416	0.0546425955829684	-0.140806131956598	-0.58858657415257
AGBL4	0.770259556620279	0.4265893618992	0.070977250013624	12.4472725421638	0.854839891388001	0.79499085734361	1.07528266959493	0.282248192829211	0.477407963002567	3.29226724607857	1.87569150315017
ELAVL4	-0.0346581225213427	0.159102825459254	0.827557876329786	22.905842134569	-0.155529360757838	0.321917800579231	-0.4831337704159	0.629000757122443	0.781184887083782	-0.025189837518169	-0.339530038406465
FAF1	0.0115477218317434	0.0238553301322203	0.628334044162486	350.920855798663	0.0453249503284768	0.0386157968514536	1.17374116356661	0.240498716997732	0.430536521806547	0.165246911015147	0.100840445639797
FAF1-AS1	-0.486819686256383	0.160576001963103	0.0024317363146985	2.57875963724281	-0.805102198581262	0.268147970917093	-3.00245493496644	0.00267811621772149	0.0161946769010473	-1.88876746963409	-1.76371009940938
CDKN2C	-1.24680793687156	0.47755271517261	0.00903233442614431	1.62552880487127	2.13602141488742	0.60514266756778	3.52978153643111	0.00041590293747262	0.00383218681526975	-5.02104853487579	4.68466545348828
RNF11	0.0285504496537145	0.101021528793553	0.777470081110031	16.6335875787231	0.47593921260763	0.15766022493032	3.01876527715205	0.00253807089593128	0.0155856745855942	0.235323418607349	1.04495665649675
EPS15	-0.038175166611241	0.0426853395108325	0.371140504716719	344.991497217493	-0.215194505018571	0.0793722859838405	-2.71120457665012	0.00670392503484251	0.0327365456117381	-0.0396852860984482	-0.470345096926656
EPS15-AS1	-0.285506350410823	0.241485600811368	0.23709009455702	1.82737542602198	-0.838175787983373	0.433570829154698	-1.93319229897801	0.0532125130927381	0.152447785337034	-1.05905733985343	-1.83622351719654
OSBPL9	0.00480259403825331	0.0381936426250086	0.899935138367047	107.609069306697	0.0460330899575058	0.0628223314938311	0.732750422706392	0.463710664225845	0.652247716453714	0.137446960090797	0.102393032634427
NRDC	-0.0134602249581856	0.0259362494812053	0.603779253664809	225.326978403957	0.121604885847986	0.0444773607034996	2.73408502493308	0.00625538891859155	0.0310875094903973	0.0621770041484813	0.268083219499444
TXNDC12	-0.0598138476109326	0.0543309524565484	0.270932955339296	25.9429014849087	-0.131598422573181	0.0941790918114344	-1.39732099813266	0.162317064150221	0.333067897186583	-0.128868810603302	-0.287061765382792
ENSG00000223390	-0.319578221233748	0.17029385029947	0.0605690860988058	1.83367976923811	-0.16838663540324	0.31875966353197	-0.528255782232472	0.597321817319204	0.758502334043961	-1.19948408427958	-0.367719447080289
BTF3L4	-0.119209031510381	0.049041150262041	0.0150656947623408	53.3338860161492	-0.191838091100779	0.0727020630045323	-2.63868841093023	0.00832274379905812	0.0381989425302798	-0.373665239685198	-0.41913646094103
ZFYVE9	-0.121045926452041	0.105865454503559	0.252875038727625	22.009826181172	0.105621398668343	0.193774169962706	0.545074705718883	0.585702138462214	0.750294069749054	-0.381235976785334	0.233039630203411
CC2D1B	0.00534095330454856	0.0686944335632153	0.938027370718811	15.8201296696949	-0.0922080578294915	0.109656455579386	-0.840881253568674	0.400414461454636	0.5969369462041	0.139665800362011	-0.200698899208199
ORC1	0.0160879209203926	0.252156912019151	0.949128499550887	1.7869228370942	0.244890484374877	0.398868642598397	0.613962739160336	0.539239949811666	0.713589728557499	0.183959278773849	0.538385302664038
PRPF38A	0.0990025060145449	0.0915859459769444	0.279706349600916	15.8180313218637	0.417069402923169	0.143865477487834	2.89902351979083	0.00374326813454913	0.0209140363069739	0.525690594636379	0.915885358767338
TUT4	-0.0348057722853357	0.0282349303210949	0.217680128679601	281.315878878329	0.000866650324768182	0.0483966774221377	0.0179072277464188	0.985712863031623	0.99233874731618	-0.025798373978658	0.00336619683418584
GPX7	-0.381808892442469	0.140508235724283	0.00658086212712266	5.32377551443146	-0.547084552744878	0.23423838496279	-2.335588818339	0.019512681914624	0.0735076253891351	-1.45596693509546	-1.19800974189692
SHISAL2A	-0.172678542096157	0.0982337703485315	0.0787759652066672	32.4799494862833	-0.393701458846758	0.183148774246143	-2.14962650155464	0.0315847704049031	0.104667383086151	-0.594039088149303	-0.861719288686779
COA7	-0.25111663260534	0.135248463779971	0.063352995085325	5.44825564714346	-0.393212682324492	0.226592364927825	-1.73533067828538	0.0826822508689624	0.20929707940673	-0.917320593484092	-0.860647652471771
ZYG11B	0.101174559221989	0.0568623033676183	0.0751921389157614	61.820618220656	0.0643750202842164	0.0763590299990366	0.843057072425207	0.399196525441341	0.595839922734217	0.534642681894134	0.142607478083124
ECHDC2	0.0297607464361209	0.0540515632095573	0.581908470412657	61.3999839204081	0.0993045644630172	0.0880112900248705	1.12831620164817	0.259186403525943	0.452337307477225	0.240311640059176	0.219190052757977
SCP2	-0.0858352040039981	0.0526447180012545	0.103003923082748	67.876372719235	-0.211352878389996	0.0687908485262452	-3.07239818839217	0.00212346256823858	0.0135525583689071	-0.236115471135133	-0.461922380138549
CPT2	-0.275671619636652	0.0957636108181668	0.00399358805149178	8.31414059926092	-0.628196775953925	0.146977376709337	-4.27410523999384	1.91906382500029e-05	0.000301461085177744	-1.01852363296947	-1.3758472441315
ENSG00000236723	-0.0925607562362808	0.225454051070359	0.681400595848082	1.79011586535027	-0.294372492897048	0.35062212598789	-0.839571923955578	0.401148446611095	0.597366148993412	-0.263834741654672	-0.643941813169755
CZIB	0.0817370280646125	0.184121885101518	0.657093980914396	5.59905254893784	0.845221800352713	0.288096478405419	2.9338151060746	0.00334823596739342	0.0192007018710077	0.454531166025284	1.85460396272397
MAGOH	0.0498470775811074	0.0739515013259504	0.500278940520137	14.7910886507278	0.133035158641026	0.126751921278885	1.04957114100319	0.293915331194815	0.489467548203737	0.323097176104882	0.293143945034427
LRP8	-0.0116995008630563	0.0814282419502674	0.885754221503718	50.6734070878561	0.240431249837476	0.136216710129806	1.76506428329065	0.0775529625480875	0.20014152370025	0.0694338041579867	0.528608488509089
LRP8-DT	-0.361437768468596	0.192708763822325	0.0607150676849223	2.35920934693232	-0.896452740678143	0.315654808500579	-2.83997809168967	0.00451166322464405	0.0242497968304387	-1.37200762934382	-1.96399498362978
LINC02812	-0.0524538965117054	0.133446576641929	0.694267500759992	7.31425835533852	-0.00961108141532513	0.218370855846912	-0.0440126562587772	0.964894315408594	0.981112629984377	-0.0985348739265791	-0.0196060947394261
NDC1	-0.0469255105965879	0.0660072233061065	0.477137046906204	34.8840438492196	0.0832531834848515	0.106881294578725	0.778931278976321	0.436020197262871	0.628250286099108	-0.0757497078279526	0.183997607185185
YIPF1	0.0733434675454695	0.0596607060329733	0.218943255424023	36.701285401182	0.165830386269017	0.0979442982441047	1.69310913694763	0.0904346954295263	0.222886341539523	0.419937222417879	0.365047058225458
DIO1	-0.00224764965658808	0.117204563597207	0.984699784821871	5.54504368371131	-0.223444446135416	0.200273016906043	-1.1156992069493	0.264550910156521	0.458689708899009	0.108389478198392	-0.488432986319366
IFT25	-0.0530559346484991	0.0488134279822831	0.277075394503538	42.0712910451265	-0.193326134028129	0.0756316204403766	-2.5561548582783	0.0105836006375062	0.0459247885890776	-0.101016165781954	-0.42239897584875
LRRC42	-0.143475735045846	0.115187338587278	0.212916428743011	7.15374257877798	-0.193693895807117	0.198900269919324	-0.973824197853933	0.330143836167554	0.524769015871434	-0.47368012272904	-0.42320528880141
TMEM59	0.252874447051534	0.09682106502971	0.00900745744129016	19.9288272434706	0.598672035278152	0.16444828750433	3.64048810944528	0.000272121675151632	0.00274074235485789	1.15987167176753	1.31404678573254
TCEANC2	0.112245149585052	0.0753613396939991	0.136375188353318	24.6185741357915	0.0417258049472771	0.103765886756476	0.402114859242728	0.687599497588315	0.820396770809602	0.580269966983346	0.092949365856149
CYB5RL	-0.188502983562444	0.109510362464239	0.0851917678656485	6.00265440106026	-0.141865364282294	0.173112292929427	-0.819499077053581	0.412501728321145	0.607528323570936	-0.65925930482075	-0.30957190253476
MRPL37	-0.0640988137696643	0.146786770669577	0.662343599957442	5.78970589541726	-0.154531707697306	0.235105268180843	-0.657287303228104	0.510996198902377	0.692252003022095	-0.146529239370895	-0.337342696950857
SSBP3	0.203356434181029	0.0967084067739772	0.035485067869592	43.8578180559112	1.03907474095092	0.142051819302898	7.3147584173864	2.57844848174508e-13	4.14324440410412e-11	0.95578386649274	2.2796240323621
ACOT11	-0.101070524811391	0.121619727873342	0.405952583577281	23.7590843432944	0.33509016385611	0.256731271550687	1.30521756010527	0.191818776399058	0.371359995573778	-0.298907635157736	0.736146935457167
FAM151A	-0.458514157133013	0.246475965729279	0.0628460090863297	1.12299354990933	-0.456295175336239	0.41542245234069	-1.09838833400856	0.272034954296422	0.466319724966842	-1.77210662278151	-0.998955204010906
TTC4	-0.220519572688871	0.0980866565622456	0.0245626915148314	14.8580957208942	-0.262276898131382	0.14826027134558	-1.76903020445741	0.0768888341583059	0.199072193050235	-0.791215234156704	-0.573572635997177
USP24	-0.0141946148683749	0.0319430644091376	0.656773394573493	281.653649282699	-0.109045063248735	0.0466743466399652	-2.33629544061716	0.0194758489881218	0.0734199527103537	0.0591502262893122	-0.237613816225717
DAB1	0.08310109356004	0.126171897722951	0.510130865615439	51.2980575905375	0.191651052566206	0.250984109362463	0.763598353110992	0.445106631006826	0.63682200796803	0.460153143101401	0.421658535739642
OMA1	0.0132860131270509	0.116780859582256	0.90942110679059	12.4269703201697	0.254650517705649	0.201596378277526	1.26317010197022	0.20652805509154	0.390046740676065	0.172411254550405	0.559784049740633
MYSM1	-0.0257226004577024	0.0391955030318354	0.511654229475449	89.7267182810474	0.0705405011676447	0.0713089174726933	0.989224120456704	0.322553499617701	0.517118092403103	0.0116377931002445	0.156125215324256
JUN	-0.14832059538064	0.107627971868941	0.168176754289666	54.7032702861217	-0.015083261201719	0.230819508907807	-0.0653465613590898	0.947898070935255	0.973305090691446	-0.493648147600653	-0.0316037782757622
LINC01135	0.428370384776737	0.23409265971605	0.0672621930606458	2.14646084170915	0.957145935418686	0.426891387306697	2.2421298809925	0.0249529792921712	0.0881641453415099	1.88317575221684	2.09999618392593
LINC01358	-0.0326694214044389	0.149928166342475	0.827506642789447	7.95759877276949	0.3139451406649	0.254589777307123	1.23314118887882	0.217523092611253	0.403088226034026	-0.0169934333660516	0.689786745090722
FGGY	-0.0456228366903279	0.0648016214235857	0.481408794478391	97.4844232636399	-0.134763392879647	0.0901264215838876	-1.49527064884311	0.134843821955844	0.294048741516943	-0.0703807553376216	-0.294000921920246
ENSG00000226883	-0.297355972971194	0.226158263788674	0.188572537782731	1.18855328846506	-0.426136688295961	0.381568590741905	-1.11680232240133	0.264078855649589	0.458025683297792	-1.10789539537082	-0.932833110518359
NFIA	0.0892203246923997	0.042356492043995	0.0351683716995754	335.68682357901	0.261514320178702	0.0776232019562193	3.36902258072528	0.000754352486020647	0.00614395007885665	0.485373469592256	0.57483284805175
PATJ-DT	-0.133236307923332	0.288433180943227	0.644130603008148	1.15160114518696	-0.173848661597675	0.462167065302881	-0.376159779978574	0.706798114201971	0.832168196434102	-0.431478465441822	-0.379694868997338
PATJ	0.138691453969081	0.128386306549682	0.280023426042705	10.2843263473776	0.10908479701929	0.234934749497236	0.464319549375873	0.642418819747789	0.790898061726209	0.689268044783441	0.240633086375713
USP1	0.0690066495555263	0.138812769151518	0.619104199287891	8.61850949003999	-0.266739095588771	0.237214383822671	-1.12446425587823	0.260816126026391	0.454359069461672	0.402063087044992	-0.583355946315948
DOCK7	0.161572700792279	0.0380400904708473	2.16234682650915e-05	125.281288442333	0.268241010280232	0.0619769646074536	4.32807595498106	1.50417599983824e-05	0.000245279270333031	0.783572787146774	0.589581029258411
ATG4C	0.0544933703205452	0.0491284812468614	0.267343395342501	153.10975149799	0.31273345687858	0.0583458712854749	5.35999291789536	8.32252144503444e-08	3.12367921681511e-06	0.342246807378169	0.687130144031939
ALG6	-0.223892164432511	0.0793979825213055	0.00480427776734115	18.1332595403151	-0.423109412954637	0.123410809463419	-3.42846315322203	0.000607008927521532	0.00517904851545749	-0.805115324389469	-0.92619584841435
ITGB3BP	-0.231742191309675	0.0986684718043905	0.0188393085993589	59.0857505360366	0.466163828433327	0.153850924338723	3.02997093086685	0.00244577277510086	0.0151244521990082	-0.837469101607836	1.02352425289389
ENSG00000286429	-0.204709400270182	0.203254808291201	0.313859575924621	4.95101865763267	0.379165367947306	0.332906782281336	1.13895356937149	0.254722520487383	0.447737199425225	-0.726053827167606	0.832781251420325
EFCAB7	-0.243856135148414	0.162520129672508	0.133493405802026	12.7642547406853	0.554124059063602	0.220318566425385	2.5151037792871	0.0118997349856169	0.0504993980435013	-0.887396553618798	1.21637592299237
DLEU2L	0.226904097852227	0.326727879011901	0.487384845511853	1.38983604273181	0.843203808329014	0.477401247007544	1.76623712990781	0.0773560742331326	0.199948860777531	1.05283523667941	1.8501795412641
PGM1	0.103719276684604	0.105232819694701	0.324320996381074	31.4028639249953	0.697642545663589	0.174462639579403	3.99880769513448	6.36623786675907e-05	0.000819062429796709	0.545130699726103	1.53103835205252
JAK1	0.0224367518726973	0.0358558924824281	0.531480264862325	231.585620733008	0.00054430737421604	0.0513100468124639	0.0106082026431483	0.991536037640667	0.99585284929095	0.210125897747534	0.00265946407651779
AK4	0.371661926352095	0.308411381525891	0.22817049403217	4.02214437917947	1.11026683044937	0.522433048943423	2.12518490684078	0.0335711869366663	0.10953238783524	1.64945262502537	2.4357117695042
LEPROT	-0.0814588115914358	0.0627246417080277	0.194056102809467	33.318931531779	-0.225262355310727	0.0904868021183821	-2.48944984281818	0.0127940969748393	0.0534565926148079	-0.218078230326686	-0.492418728717197
LEPR	0.143276153968846	0.0786410227101127	0.0684700161835924	84.9353946282468	0.719785393349897	0.116637489032715	6.17113244908766	6.78025926124771e-10	4.74068240225019e-08	0.708163822431914	1.57958625974264
PDE4B	0.087063592487068	0.0590837672560947	0.140599567060224	400.832929493899	-0.0592692641598087	0.146227911389023	-0.405321142843445	0.685241467207256	0.818924223318508	0.476484527632838	-0.128481019324184
DYNLT5	0.393617754670426	0.238918296462745	0.0994554354859536	2.92607284457865	-0.285312108277588	0.383474587067468	-0.744018294561435	0.456865407330692	0.646346396683338	1.73994326781826	-0.624077036860312
MIER1	-0.0697716575526337	0.0318616084436965	0.0285362231012227	114.602112551581	-0.0631670021136502	0.0512576220620486	-1.2323435924746	0.217820762307714	0.40337371901066	-0.169909786574205	-0.137026759468547
SLC35D1	0.0400624605467091	0.078955494508055	0.611870252966366	27.2255685815638	0.117676819004889	0.117963174439789	0.997572501450048	0.318486700900111	0.513640966867236	0.28277001230639	0.259470983656933
IL12RB2	-0.42590079072809	0.23556563146171	0.0706077367269181	7.68144004877843	0.140550827772166	0.362092397374333	0.388162879948191	0.69789550121963	0.827115550231562	-1.6376910841449	0.30962195257786
SERBP1	0.0185880295154984	0.0401615181725388	0.64348490388139	53.8562408603847	0.0920220532601437	0.067005871413575	1.37334313126328	0.169645699984766	0.342130287353249	0.194263441775263	0.203223240962219
GNG12	-0.48604291101607	0.258585523749373	0.060159680437285	3.62949024295543	-0.110626979100195	0.414676996584156	-0.26677867354946	0.789639575376494	0.883590772139899	-1.88556600122295	-0.241082146307656
GNG12-AS1	-0.566060193288044	0.13555010036643	2.96651218397812e-05	23.7114309233545	-0.839108320754981	0.197177747530707	-4.25559339866333	2.08495305429996e-05	0.000321946804961272	-2.21535612356988	-1.83826808325938
WLS	-0.340743333988539	0.0972127010658465	0.000456381217160087	51.2114884083633	-0.63114634100552	0.167809890047568	-3.76107952175294	0.000169181629392315	0.00185618479018908	-1.28671580381192	-1.38231412742851
LRRC7	0.815172211249185	0.425167460025696	0.0552002360428851	12.175603982865	1.42902475804752	0.749734511016526	1.90604105459942	0.0566448793670492	0.159307914150611	3.47737413104684	3.13458441062792
LRRC40	-0.254720216280724	0.0649052467367467	8.69124206435359e-05	32.1637492545828	-0.349240142869644	0.102192266795399	-3.41748112475931	0.000632034765435062	0.005348199830829	-0.932172713769222	-0.764238427398411
SRSF11	-0.14652166645937	0.0406294550443476	0.000310603970881483	160.904420246414	-0.383320136581177	0.0602725626516295	-6.35977830902488	2.02045139726579e-10	1.63180540598021e-08	-0.486233886928531	-0.838958373641396
ANKRD13C	-0.00491640432836151	0.0522383880962072	0.92501798089128	64.4924318087435	-0.0553876409722183	0.0754294225444259	-0.734297560605034	0.462767404316702	0.651336676915095	0.0973902427241527	-0.119970610596786
HHLA3	-0.0508289561121455	0.20400825483764	0.803243618947764	2.77642624605337	0.114661222231848	0.36221930174183	0.31655193878534	0.75158360884237	0.862324731849114	-0.0918377045406474	0.252859326663115
ZRANB2-AS1	-0.409471914674485	0.128299474437982	0.00141520294416701	6.04740706793976	-0.390197998635309	0.183627285053768	-2.12494563932073	0.033591149121091	0.109574342639448	-1.56997969868038	-0.854037997402523
ZRANB2	-0.0249666562658563	0.0368937727935281	0.498585304274758	177.790573472724	-0.12654400923216	0.0621905647992748	-2.03477826002372	0.0418731894998527	0.128800761959068	0.0147534066331938	-0.275980029384611
ZRANB2-DT	-0.499800194921222	0.146669392920761	0.000655212189994257	13.9262650638549	-0.970996894687158	0.216593564829859	-4.48303667493495	7.35882761094422e-06	0.000136603218684026	-1.94226645659234	-2.12743207893645
NEGR1	0.563181859412098	0.410244112272319	0.169815484262523	15.2199581135737	1.54077379063127	0.842966403157752	1.82779976148459	0.067579609046582	0.182156744566237	2.43879938065564	3.37959272189817
LRRIQ3	0.173401067065255	0.274322315629234	0.527316934985135	1.52015730855355	0.330782148031532	0.420576286572863	0.786497381312118	0.431576152635149	0.62356898743359	0.832323235169618	0.726701666377862
FPGT	-0.26832300171339	0.0834184214510905	0.00129723071855638	29.7319106690364	-0.659761091502294	0.128498574970995	-5.134384499215	2.83068866703645e-07	8.78595641402501e-06	-0.988236405820771	-1.44505159847892
TNNI3K	-0.164553046454212	0.161350632390011	0.307800769897214	6.97191070112295	-0.55824805300032	0.27034231659194	-2.06496733488805	0.0389260911175357	0.121849407787968	-0.56054997022627	-1.22248557208723
CRYZ	0.223103337955953	0.120939362395379	0.0650733733059316	17.4496498513151	0.849738708795292	0.161723473118687	5.25426947869021	1.48613152730356e-07	5.19842742407816e-06	1.03717045732658	1.86450722617145
TYW3	0.0981008579911526	0.084150059677126	0.243701476266958	20.4314660874073	0.246606541148315	0.128395294781731	1.9206820745849	0.0547718008324311	0.155485793088164	0.521974464776611	0.542147734985668
ACADM	-0.12205845849667	0.0569482075761728	0.0320870931810942	46.074854591259	-0.205977611937305	0.0740268537875977	-2.78247151403069	0.00539466008220456	0.0278042186528859	-0.385409113605244	-0.450137177835215
RABGGTB	-0.320971661718395	0.0570913772110517	1.88683872590574e-08	39.0354442367953	-0.430674027870156	0.0820333602886213	-5.24998642448509	1.52110419953129e-07	5.30872248460851e-06	-1.20522712996754	-0.942781168958149
MSH4	0.330672536427317	0.11574905161516	0.00427927867755965	16.611276804561	0.618121318941098	0.189816964495128	3.2564071424552	0.00112831830083748	0.00833593779153211	1.48051542128141	1.3566890890751
ENSG00000225605	0.524853614586694	0.319607231201332	0.100552050448097	1.27408559088634	0.319787598421514	0.501191972603736	0.638054110803471	0.523438456949207	0.701160267184653	2.2808300496385	0.702596258296511
ST6GALNAC3	0.0808680503767762	0.0464093584670073	0.0814219586787997	1467.74614525663	-0.670347071178425	0.0929529408155966	-7.21168222647504	5.5264825415459e-13	8.11919235103686e-11	0.450949686501721	-1.46826122225482
ENSG00000272855	0.435183563765061	0.323412575528656	0.178431948630469	1.12478175191979	0.204310498572045	0.499960750033901	0.408653076382878	0.682794273883678	0.817956420825538	1.91125617519964	0.449414207675173
PIGK	-0.0776279949162558	0.0774309058170447	0.3160802730366	28.7781433524708	-0.0586972162333658	0.119570380489939	-0.490900973910547	0.623496488202421	0.777551325539138	-0.202289572375243	-0.127226811630543
ZZZ3	-0.0675836978450155	0.0441289883741937	0.12564501495565	136.717265146579	-0.209982967989573	0.0571719320050197	-3.67283316525208	0.000239876101378437	0.00246853151425201	-0.160892140895951	-0.458918869271037
USP33	0.0654480716569384	0.0319964482613283	0.0408076308189139	134.883201149171	0.131885432344618	0.050226022735496	2.62583866214457	0.00864357762515781	0.039308556255145	0.387396457446558	0.290623184972411
MIGA1	-0.0660261697657708	0.0610108351651511	0.279161892191701	45.88385936723	-0.121391074342919	0.0935561282298208	-1.29752135578678	0.194451861991813	0.374483698262885	-0.154472810455972	-0.26468228616386
NEXN-AS1	0.0473931619125745	0.25241409226729	0.851065128976506	1.14042194050043	-0.254580642479407	0.400221776576613	-0.636098926592699	0.524711945113865	0.70195182250685	0.31298339661155	-0.556698694838166
NEXN	0.236898575275343	0.167774621046146	0.157948539006456	4.25854646822275	0.370878377035968	0.287526389495467	1.28989334748286	0.197087690880136	0.377861635535295	1.0940273371679	0.814612130831499
FUBP1	0.00850335469849213	0.03408589215694	0.802998442458147	133.414784091895	0.136262792972586	0.0580270109734835	2.34826489744325	0.0188611020795815	0.071557147240439	0.152699593975169	0.300220491637912
DNAJB4	0.0364466241022034	0.25936693769878	0.888247987907123	18.5447175074073	2.56294248167129	0.348688527701975	7.35023460210268	1.97859270208235e-13	3.30464671693986e-11	0.267867392402769	5.62068438090065
GIPC2	0.339227955331495	0.212403241321141	0.110244741758836	8.40962620455318	0.493255868999403	0.345377242275242	1.42816552054786	0.153244222281711	0.320100930659129	1.51577646198444	1.08292320207929
ENSG00000273338	-0.21689501615584	0.146413158018299	0.138502627009067	11.183535894645	-0.99302477611845	0.232477318223931	-4.27149101557483	1.94170351521519e-05	0.00030378010573742	-0.776276674528813	-2.17572792459665
IFI44L	-0.271999875052886	0.103777208115011	0.00876727263955008	108.31355518963	-0.932167578448862	0.221611046384845	-4.20632271565597	2.59559520360165e-05	0.000385738454824269	-1.00339058844303	-2.04229930436685
IFI44	-0.27533698406782	0.0826343530563784	0.000862268070286657	58.6135909454142	-0.68931423542756	0.134769439782904	-5.11476664544984	3.14129055932681e-07	9.52014698785372e-06	-1.01714443710012	-1.50984648500672
TTLL7	0.774273040821424	0.345928469611595	0.025205012247485	3.88278054570446	1.3315834533413	0.575826434140957	2.31247364551406	0.020751596020905	0.076876589869952	3.30880876571222	2.92094560801772
PRKACB	-0.0767911362545211	0.0975985936931783	0.431395577720717	55.9511480944514	0.34123676383955	0.146814958637867	2.32426427801028	0.0201113341246293	0.075136217051715	-0.198840470973592	0.749623276568824
SAMD13	-0.0479484806628592	0.250329513738173	0.84810140103431	1.80035913674149	0.00615307739991938	0.405519296250381	0.0151733282652973	0.987893900173914	0.993950645974615	-0.0799658648097175	0.0149566199491728
RPF1	-0.0284935989270969	0.0678861438178287	0.674685421153817	17.357630237683	-0.0248588996103888	0.112752403546568	-0.220473345387461	0.825502528965064	0.904310190652997	0.000217161228011727	-0.0530367392841878
GNG5	0.0513467371791633	0.0610277205271234	0.400142118502717	21.7663283502576	0.213645400133337	0.102319560463618	2.08802108966549	0.0367959323188788	0.116841097560935	0.329278002399889	0.469880858835595
SPATA1	-0.160810316795716	0.0709877348988546	0.0234927203316521	50.7899868069547	-0.195890652773795	0.0909521778137161	-2.15377638537704	0.0312577124722436	0.103985652921464	-0.545124361695962	-0.428021650090924
CTBS	-0.0579719088626794	0.0514590913376651	0.259927285611084	61.5406493921919	-0.0742679073627609	0.0868687267419787	-0.854944122565013	0.39258208251512	0.589618460215971	-0.121277285524042	-0.161365350915567
ENSG00000284882	-0.0139305563214055	0.0992328084241929	0.888357731415652	8.40581323421281	-0.122745370418415	0.16568901810017	-0.74081777914941	0.458803933636393	0.648223937311849	0.0602385399390535	-0.267651562825547
SSX2IP	0.326953005546727	0.267290068465134	0.221248806045296	1.88485727861488	0.386512873506942	0.45146935004948	0.856122067787283	0.391930263423948	0.589179524943015	1.46518542619343	0.848890562504214
MCOLN2	-0.117856752816896	0.246937341256025	0.633167079754142	3.48462876253826	0.112165672146508	0.434469744719775	0.258166819461393	0.796278164338908	0.887527959760982	-0.368091841750289	0.247387865318326
C1orf52	-0.122948394428909	0.0799955650909556	0.124307970506345	21.2030852788635	-0.126190222488338	0.138196533101886	-0.913121477478045	0.361178655711268	0.558606571385805	-0.389076972243288	-0.275204356516133
BCL10	-0.153510065132809	0.0838981498207182	0.0672919213116906	14.1984443733112	0.0994274562700125	0.138784662170551	0.716415306381819	0.473734946418115	0.661641945083372	-0.515036475420466	0.219459491458292
BCL10-AS1	0.363453196810134	0.169406157807307	0.0319165288064601	12.7495724307762	0.560662349212239	0.29169422185441	1.92208932233178	0.0545945193985769	0.155239641703677	1.61562045973445	1.23071103973454
ZNHIT6	-0.183282543557894	0.0618751358571039	0.00305513188923556	52.8301563080661	-0.281461006806018	0.0886504803284281	-3.17495185320231	0.00149861364679167	0.0103157581951845	-0.637743333534027	-0.615633546601256
LINC02795	0.118539907694278	0.271637324935047	0.662553538167951	1.47298654594958	0.311156568199288	0.427222234419007	0.72832484625347	0.466414756251979	0.654792871887974	0.606213725482039	0.683672835960077
ODF2L	0.0846540654608888	0.0782259105889496	0.279175111835017	36.7173038883324	-0.113141418442531	0.141181033649679	-0.80139247827917	0.422904468239277	0.616259619030709	0.466553695315128	-0.246595022104549
CLCA4-AS1	0.703070057678822	0.369864523046117	0.0573170298553456	1.71211987479027	0.385313440424007	0.540781368517705	0.712512417874457	0.476147524582409	0.663509639946544	3.01534665533647	0.846260820954449
SH3GLB1	-0.0391315034339204	0.0470833376777015	0.405910643361013	84.083542481147	0.0285563341217703	0.0750673598110024	0.380409464162144	0.703641490381101	0.830861423041861	-0.0436268150882023	0.0640754710878694
SELENOF	-0.0590831739049342	0.0524430300654667	0.259904733063141	58.8525503701944	-0.192044096774705	0.0803271648454196	-2.39077399462898	0.0168128988459767	0.0656596905311486	-0.125857349028316	-0.419588125721598
HS2ST1	0.0651448255648687	0.0557952966366579	0.242980900376568	122.471330918108	0.00773415318185365	0.0888660343742265	0.0870316002769306	0.930646394009702	0.963564651733946	0.3861466328716	0.0184231081895223
ENSG00000267734	-0.142322080318141	0.186067066171	0.4443330737734	1.64543981551249	-0.0318725968025797	0.323410039064112	-0.098551661830947	0.921494251367624	0.958741939798453	-0.468925350722378	-0.0684141798318878
LMO4	-0.133444148200747	0.0743428252356277	0.0726563212232592	36.5419174931779	-0.380860485683429	0.113032521605955	-3.36947703432782	0.000753109666721162	0.00614355881482847	-0.432335076271021	-0.833565620801949
PKN2-AS1	0.235441522153337	0.216522625143588	0.276870640451443	6.1746753991168	0.0298324425940408	0.443048429296985	0.0673344957827251	0.946315415530702	0.972368942037345	1.08802211287474	0.0668733224388808
PKN2	0.00976932632139322	0.0230406025028952	0.671562304288499	500.303234955192	-0.0147465659881198	0.0336864984415403	-0.43775894409777	0.661561035510942	0.802906252990324	0.157917278512182	-0.0308655783666501
GTF2B	-0.0259447852315022	0.0417787365182411	0.534596633239351	58.2636647290417	-0.13786392047247	0.0590064528895879	-2.33642108144407	0.0194693062814464	0.0734199527103537	0.0107220616275609	-0.300798788639987
KYAT3	-0.0567227819783184	0.0563363776621895	0.314002595951783	62.8932187022994	-0.188461098809024	0.0708594132648967	-2.65964802875931	0.00782223480122799	0.036576939605268	-0.11612902634398	-0.411732448938013
RBMXL1	0.162128749416737	0.0863748634484158	0.0605131262818618	9.50566037640219	0.260359425285448	0.145417700885476	1.7904245748631	0.0733856825817648	0.193116263989475	0.785864533863035	0.572300755907877
GBP3	-0.00666709898375992	0.0993955353243435	0.946520847219645	15.4368320057383	0.314867355144405	0.148822605126575	2.11572264090262	0.0343684038059647	0.111426439073311	0.0901747789118036	0.691808688431332
GBP1	-0.0481348226276875	0.103713578466577	0.642566770444467	6.62610600726762	0.0474260883467064	0.179504913029226	0.264204959888673	0.791621989385441	0.884629134838738	-0.0807338706408856	0.105447163619269
GBP2	0.165280545312146	0.101140563598794	0.10222384377891	37.0980657354737	0.508225946846447	0.17452661471495	2.91202546772891	0.00359093356135495	0.0202240748877187	0.798854617060646	1.11574490449662
GBP4	0.142078599270905	0.139156725633076	0.307255860499049	9.04455593094489	0.254595436269341	0.232827484403536	1.09349390997188	0.274177001442503	0.469105415289713	0.703228117305006	0.559663284402623
GBP5	0.215800556114759	0.172777418169803	0.211661769745921	4.34555372726373	0.481255693791705	0.296575298562406	1.62270996986095	0.104651419127029	0.246125560186057	1.00707214295626	1.05661297285756
LRRC8B	0.108076591745315	0.0929901477168059	0.245139202887127	26.4285551341516	0.261692424330379	0.178596215837697	1.46527418345861	0.142846127114572	0.305708151618949	0.56308931349271	0.575223339104994
LRRC8C-DT	-0.268697651597992	0.122041742582196	0.0276874641620614	16.888089651417	-0.438065084214886	0.16380447599443	-2.67431693520868	0.00748816465250639	0.0354332601010931	-0.989780520139229	-0.958985964576121
LRRC8C	-0.0155178498342079	0.0460214785252909	0.735975845585614	255.472123462779	-0.16565612714334	0.0604545840531425	-2.74017478968543	0.00614065182764822	0.0306456470699778	0.0536965316762841	-0.361732842971066
LRRC8D	-0.0333931943498432	0.0509859241829345	0.51250041000167	226.571582435122	-0.259266838702507	0.063113533071093	-4.10794367050345	3.99197428886216e-05	0.000553736064003201	-0.0199764535516782	-0.566973119558955
ZNF326	0.0219642016455066	0.0428694535505311	0.608405471795752	67.9181699636348	-0.0100716247192967	0.0718174078506654	-0.140239323873109	0.88847090293234	0.9397018956897	0.208178288520935	-0.0206158299878124
LINC02609	0.259965622728374	0.109241486467385	0.0173251636678171	17.7298644443234	0.452105572988508	0.158551838492092	2.85146849944006	0.00435177979013055	0.0236291992406032	1.1890978542577	0.992701709321896
LINC02788	-0.148152320715937	0.206280628831294	0.47262927656711	1.72262452910175	-0.371464242506867	0.351372543904801	-1.0571806162735	0.290429164522805	0.485443741676107	-0.492954605897102	-0.812964478941962
ZNF644	-0.03106609285953	0.0287410850385294	0.279743857901621	242.461340572939	-0.109224569586628	0.0470212494557475	-2.32287680252779	0.0201857716469957	0.0752866811959759	-0.0103853369401994	-0.238007381554137
CDC7	-0.0983429015656127	0.140742538196131	0.484712486446348	9.13972989013546	0.105631980563205	0.239385809721142	0.441262498751514	0.659022971814602	0.801552342758973	-0.287665773669814	0.233062830871286
BTBD8	0.182797275153409	0.160135196772102	0.253654255427346	5.19239117005641	0.293823857695754	0.278571073955803	1.05475365235649	0.291538006758996	0.486664353669979	0.871049576867365	0.645671091944761
RPAP2	-0.0922759591095873	0.0449610152938211	0.040135186194212	84.5429990730499	-0.231022717336132	0.0662312463142871	-3.48812275462642	0.000486424700947173	0.00435495498363963	-0.262660954235386	-0.505048248092161
EVI5	-0.0171518841417074	0.0236896275842263	0.46905034738703	308.838355473506	-0.0765836096420017	0.0337085047424804	-2.27193731157967	0.0230902969159015	0.0832416266007703	0.0469618818745368	-0.166442498267301
RPL5	-0.12681730956466	0.0559368918305738	0.0233810801413478	71.5681512889976	-0.177153464017162	0.0715663216977754	-2.4753747267504	0.0133096445471588	0.055073652570942	-0.40502265247312	-0.386940605637371
DIPK1A	-0.00822207819231454	0.0767182614008891	0.914652231647088	55.0608663272843	-0.291617512079985	0.124794119099917	-2.33678889825328	0.0194501633746188	0.073394867959117	0.083765953607126	-0.63790155329489
MTF2	-0.0592073709963666	0.036307459421894	0.102949003032695	106.016039153002	-0.0932886413484213	0.055382005077285	-1.68445763598191	0.092093260126269	0.225711889213191	-0.126369225623167	-0.20306806462322
TMED5	-0.0196956396114692	0.0564678380609798	0.727244014688453	56.5519064629126	0.273944722421623	0.077756586612444	3.52310632907568	0.000426520208535971	0.00390011899044214	0.0364778288828089	0.602086344494017
CCDC18	-0.0790287921456436	0.0531145835217128	0.136779237555026	91.2766004812877	-0.0405602330125996	0.0786597027415723	-0.515641829283995	0.606104589746766	0.765654294952244	-0.208062938784925	-0.0874617100657806
CCDC18-AS1	-0.0268124939271737	0.0474941680797075	0.572384733542892	267.239765734255	-0.145032128341322	0.0698578242368772	-2.07610428646532	0.0378843068199763	0.119412202085197	0.00714581223765594	-0.316514991851548
DR1	0.00800471699768163	0.0532040087095314	0.880407017467118	45.8846559094139	-0.180686814979862	0.0739237867543536	-2.44423105082913	0.0145161267094966	0.0587832823003102	0.150644465586802	-0.394687432007857
FNBP1L	0.0764527934363404	0.0332037474913547	0.0213050153944006	203.061937734634	0.0588195563835988	0.0517425261730265	1.13677396010598	0.255632791740879	0.448494542493193	0.43275226607909	0.130427195201542
BCAR3	-0.250231676971328	0.0442914891271424	1.60769237905451e-08	164.837056202799	-0.571456824227134	0.0710391523043168	-8.04425173570672	8.67739825432524e-16	2.73178664226982e-13	-0.913673261076321	-1.25144563247801
BCAR3-AS1	-0.254497903678947	0.109923442769183	0.0206004222869902	10.8757821279915	-0.563936173687785	0.160909612874052	-3.50467671641961	0.000457162050091762	0.00413133086392239	-0.931256455455297	-1.23495670326139
DNTTIP2	-0.265079674123574	0.136248510888743	0.0517075970437811	14.1138402702887	0.353078619221858	0.19273183574033	1.83196832980705	0.0669561391607417	0.180918795357086	-0.974869076010428	0.775586391617281
GCLM	-0.223783919814906	0.160316216461936	0.162747403742137	9.5628941376424	-0.0633470724013406	0.274947184771984	-0.230397239578484	0.817783105961949	0.900064166621985	-0.804669195694896	-0.137421561249617
ABCD3	-0.147071473430551	0.062331338185622	0.018299042036664	39.0957762340725	-0.192034507357163	0.0969298637512523	-1.98116968213196	0.0475722479583952	0.140476549962903	-0.488499908757122	-0.419567101047436
ALG14	-0.107812071244642	0.144838942334088	0.456659729716692	5.20268827597139	0.111310368494228	0.251965689084088	0.441767960149051	0.658657125821673	0.801274153784634	-0.326692825555389	0.245512623102592
RWDD3	-0.169654983015297	0.0889696157856326	0.0565352521287501	20.2602989137937	-0.251949687016391	0.127371244589862	-1.97807352693832	0.0479204125475345	0.141288280573063	-0.581577531209505	-0.550930358950895
ENSG00000228852	-0.36550951287545	0.250706838338181	0.144863695728418	1.7522570447947	-0.14111853035849	0.407119500576518	-0.34662680161145	0.728871708080079	0.845890382850082	-1.38878926760963	-0.307934478798375
PTBP2	0.0407867796857373	0.0414094779429872	0.324642529652461	124.522707529524	0.00349280454292258	0.0746173036824009	0.0468095786171698	0.962664994771015	0.980561395747888	0.285755283621485	0.00912400605408255
DPYD	-0.139840831254516	0.0691458301430785	0.0431345906892516	653.517886788705	0.338943870703105	0.157635111753574	2.15018003877819	0.0315409764558151	0.104589660964618	-0.458698917019161	0.744596137968205
DPYD-AS1	-0.387893353876056	0.121936481058178	0.00146711933948817	57.3766738320746	-0.319700641857324	0.261525799731265	-1.22244398902838	0.22153977287802	0.407715645003142	-1.48104395875365	-0.699473452781113
SNX7	0.0256329017403644	0.0660820562059271	0.698093709889647	39.095571520806	-0.109518561472024	0.102141854573441	-1.0722202169658	0.28362113187908	0.478628112938047	0.223298785228445	-0.238651954967458
FRRS1	0.145679784245012	0.116980931210773	0.213010720055602	35.4998439588579	0.123925921057381	0.31645280114767	0.391609493131181	0.695346772556957	0.825225253328466	0.718070351375991	0.273172059231696
AGL	0.0144144029701367	0.0722027901116408	0.841763897385158	33.7593343234712	-0.155601023588734	0.103643759248061	-1.50130625054152	0.133276369050411	0.292158770636868	0.17706189768449	-0.339687158238045
SLC35A3	-0.172028396348653	0.0569917014561324	0.00254044914287789	48.0026493438243	-0.30019921161191	0.0903450606729641	-3.32280712831205	0.000891165081786624	0.00698887267495702	-0.591359521441648	-0.656716818729694
MFSD14A	-0.00470263404369803	0.0494943088776009	0.924303999234939	50.96537077899	-0.074499635968746	0.0774519414230198	-0.96188209875658	0.33610883171676	0.531231028490035	0.0982712939962227	-0.161873412892595
ENSG00000241073	-0.261126477910159	0.102504685076945	0.0108510617271005	8.71458566204882	-0.414278258695079	0.161881847977144	-2.55913966804709	0.0104931574186528	0.0456350285706621	-0.958576032484506	-0.906833656709649
SASS6	-0.117553151038452	0.125228221054729	0.34787897023571	9.35362769929401	0.0693366812675687	0.207659235249961	0.333896449074888	0.738457699400589	0.852589512083938	-0.366840551218859	0.153485855734542
TRMT13	-0.103238281743899	0.0619456587393815	0.0955951031389306	42.5830366147745	-0.0927329092475746	0.0887108370849335	-1.04533912986065	0.295866258726904	0.491390278544489	-0.307842015377754	-0.201849629166563
LRRC39	-0.556722409501418	0.232585012572236	0.0166825788378296	2.69909516403387	-1.09988970431517	0.403814888396057	-2.72374728104728	0.00645458757515922	0.0318517171895093	-2.17687057682295	-2.41002790005168
DBT	-0.0743533591509766	0.0861265251372529	0.387970438100245	19.5792934297578	-0.354817110909397	0.127171740340839	-2.79006255602412	0.0052697858564685	0.0273709483575364	-0.188793206352683	-0.776465857827432
ENSG00000285530	-0.276059916727446	0.122969488566795	0.0247715705491644	7.15130761673827	-0.458492465706867	0.170736547005807	-2.68537974878496	0.00724474394909653	0.0346212577939167	-1.02012399405953	-1.00377273478169
RTCA-AS1	-0.622647805735341	0.200571440312521	0.00190685207147983	2.50525964488136	-1.04550778779297	0.34125187396521	-3.06374226064926	0.00218587141958237	0.0138420576841041	-2.44858118573687	-2.29079625014224
RTCA	-0.142828844892516	0.0761362855617185	0.0606603783560105	28.7994462121981	-0.514718050988199	0.111937624526038	-4.59825776335348	4.26038688879145e-06	8.63610093909289e-05	-0.471013973907755	-1.12704660464393
CDC14A	0.0102856781014595	0.0429055082753708	0.810540649640592	120.548819803275	0.0749720657242527	0.0729095868114799	1.02828817173393	0.303814293339939	0.499636052647099	0.160045415233238	0.165841363403532
ENSG00000228086	-0.272408153603291	0.123034910887852	0.0268238250788321	4.3631433037057	-0.246305799853291	0.204573103634512	-1.20399893963255	0.228589988387446	0.415828910479332	-1.00507330284256	-0.538556209207857
EXTL2	-0.0858505754443271	0.125002500290862	0.492214526433035	9.94882890771578	-0.520417643093347	0.198241152905514	-2.62517461922444	0.00866045397090639	0.0393392705992939	-0.236178824313881	-1.13954288675327
SLC30A7	-0.0440257696595983	0.0432662445370203	0.30888963361772	87.4163114017664	-0.083578474413472	0.0600498743149929	-1.39181764103384	0.16397762653956	0.335493638661663	-0.0637984656558707	-0.181778648975696
DPH5	-0.136101104138921	0.0880153402344335	0.122023949352154	20.6691909399124	-0.343112406219901	0.128199881945513	-2.67638628845018	0.00744208147288191	0.0353236484764558	-0.443285683427895	-0.750803443902362
DPH5-DT	-0.1826577562787	0.0912831911146405	0.0453922826268677	23.7722422085607	-0.315867896512136	0.132068964525328	-2.39168905160576	0.0167710442736358	0.0655958744840531	-0.635168281402839	-0.691070208092174
RNPC3-DT	-0.0983283116872153	0.12536216794757	0.432832450898888	4.89812848664847	-0.0260575130128068	0.228176481498049	-0.114198943036247	0.909080089763691	0.95229318652008	-0.287605641687759	-0.0556646836950018
RNPC3	-0.0400126072218671	0.0449221047973278	0.373084299669559	109.751148065904	-0.160034192723225	0.0688080257463635	-2.32580706955806	0.0200288453358976	0.0749005983397713	-0.0472582721656823	-0.349406824333615
AMY2B	-0.432763778622612	0.12065389182089	0.000334735362810783	11.1394429439139	-0.91298627302871	0.198202776329822	-4.60632434083286	4.09848965991137e-06	8.36814980265169e-05	-1.6659767938458	-2.00024453986203
PRMT6	0.219978111552775	0.202421096446031	0.277153894751327	2.23912155816677	0.441161059959891	0.327888784153144	1.3454594401553	0.178476911046427	0.353470898677902	1.02428987992378	0.968706005799298
VAV3	-0.455933262467069	0.238388469999855	0.0558038615683024	18.0749070981665	0.0808351593231359	0.373119298074548	0.216646953776658	0.828483490818002	0.905849553863518	-1.7614695011063	0.17869612042709
SLC25A24	-0.110170437101497	0.0712454780441305	0.122020089276922	40.2906551671452	-0.00946047199286414	0.115721755308005	-0.0817518881189119	0.934844015661924	0.965671948122435	-0.336412797821222	-0.019275885525034
ENSG00000290547	0.224713052838704	0.341917200834706	0.511042795356333	1.77530561660443	-0.577101870276599	0.676768361587228	-0.852731751412138	0.393808078841387	0.590573136455236	1.04380487495553	-1.26382232306444
EEIG2	0.00500567173620821	0.041025108746436	0.902887272095969	198.364481054502	0.111980941730285	0.0698660523653611	1.60279474707811	0.108979976957652	0.253639879986231	0.138283942014613	0.246982846265609
HENMT1	0.00913831181089797	0.0890521278419904	0.91826650787797	9.40862823226656	0.0409278309126348	0.148416347728633	0.27576363075224	0.782729619383197	0.88013569220763	0.155316560933302	0.0911998180869666
ENSG00000285923	0.073120746666876	0.187551437059761	0.696632410839475	2.31202332944564	0.142321272870887	0.339423591035358	0.419302831711722	0.674994827331108	0.811956653558399	0.419019281396701	0.313503630600525
ENSG00000290126	-0.154218117308522	0.156755254011855	0.325206648704963	2.53626680720264	0.0977004458808212	0.289889700485083	0.337026274880879	0.73609709314879	0.851138127495182	-0.517954702671207	0.215673043475534
PRPF38B	-0.0541628887654313	0.0333137652244785	0.103983462165471	182.381999305501	-0.079110337429325	0.0575933041076678	-1.37360303693346	0.169564953595052	0.342101618383111	-0.105578461867126	-0.171982316321187
STXBP3	0.0802028948975303	0.0463476920725295	0.0835478612428368	108.12623786306	0.30487348539337	0.0776011848789318	3.9287220403788	8.53984784151886e-05	0.00105304310793981	0.448208257392261	0.669897258022118
GPSM2	-0.132742633692295	0.249961143040119	0.595382000280756	3.29448901966101	-0.40940615735996	0.413917337068993	-0.98910125451382	0.322613603900604	0.517160703914654	-0.429443793925489	-0.896151637430777
CLCC1	0.00427804497228378	0.0818053184829089	0.958293288181734	22.8515235269982	-0.00575302924607642	0.110016953538051	-0.0522922064378621	0.958295863184079	0.978466506849192	0.135285038369249	-0.0111473651654431
WDR47	-0.0268911736968034	0.112222996023654	0.810622790295791	12.3695328098598	-0.121221301211674	0.202408286096515	-0.598894954102184	0.549242936510733	0.721538635512226	0.00682153465516806	-0.26431006076536
TAF13	0.115118127094832	0.169319444435751	0.496575871628427	4.9316700116635	0.231421598849324	0.284128094863326	0.814497415191004	0.415360052390677	0.609526652223991	0.592110904060287	0.508854945031323
TMEM167B-DT	0.0204233704540176	0.267918938777667	0.939236383562822	1.11360517746624	-0.337877526090256	0.442734307573132	-0.763160930406201	0.445367425944923	0.637076957773219	0.201827774072944	-0.739326036799931
TMEM167B	-0.0592351918308689	0.111005919516686	0.593603139956413	8.43305266831513	0.0936440176279832	0.206176660936562	0.45419310412053	0.64968984591919	0.795658587103003	-0.126483888807842	0.206779376899298
ENSG00000270066	0.169998629405347	0.207922503837868	0.413582357709881	3.96275316068608	0.590200044580473	0.371675855551354	1.58794292328985	0.112299246230549	0.259020360698632	0.818300135405685	1.29547205550049
SARS1	-0.124622414443765	0.0950403898662442	0.189770815808438	19.1650048059076	-0.0368729413690966	0.168188940173794	-0.219235232298836	0.826466811588347	0.90483158520666	-0.395976422584954	-0.0793773707399926
PSRC1	-0.0244492827914012	0.139435850110974	0.860809097472406	14.3416928547147	0.223768382362463	0.276453377223881	0.809425388864927	0.41827050332825	0.611992865820125	0.016885754253545	0.492075366686193
SORT1	0.12015994389054	0.0524100108313988	0.0218658189253426	239.123927717037	0.365453671761596	0.1026262862103	3.5610142903614	0.000369424974558769	0.00349513294639968	0.612890682261897	0.80271853454988
PSMA5	-0.316146771196949	0.080860605004878	9.23821337898979e-05	22.5794084335664	-0.56378385570544	0.103560009347503	-5.4440305602293	5.20882776743832e-08	2.11450992475009e-06	-1.18534141040549	-1.23462274805151
SYPL2	0.426052120844646	0.296528406503666	0.150774728449	1.03014738566028	0.443493429042283	0.444127309731405	0.998572750030829	0.318001706185611	0.513171578766569	1.87362105947936	0.973819694901775
CYB561D1	0.0242148807980857	0.0840528829663806	0.773277066274127	17.1986381375147	0.122221891697154	0.11628885060354	1.05101986185969	0.293249467748237	0.488780798431583	0.217454431524266	0.269435996858257
GNAI3	-0.0168573403657296	0.0379678828554058	0.65705019359578	109.143580263468	-0.0282591745340717	0.0603778541357406	-0.468038736032913	0.639756889002702	0.788753977761803	0.048175839974064	-0.0604917981571294
GNAT2	0.0642439001616571	0.215850869685228	0.765984847157755	1.79880833452955	0.220195313128652	0.359903472081855	0.611817696158739	0.54065838022528	0.714486093836646	0.382433481280914	0.484241458519055
AMPD2	0.0419516199805256	0.0911702669983208	0.645411535889239	24.6719468065419	0.144717660847818	0.154337213439192	0.937671852581661	0.348413073249555	0.544589424134973	0.290556156788198	0.318757680302801
GSTM4	-0.221767004825018	0.0796506048963564	0.00536520617005585	16.9203689333598	-0.368405470816151	0.119928224719123	-3.07188296732461	0.00212713106120391	0.0135679079992743	-0.796356508455437	-0.806258161498526
GSTM2	-0.18459693303184	0.0733637335717002	0.0118631943434107	61.831541051951	-0.530857915997846	0.111469696507503	-4.76235185552974	1.91349664576118e-06	4.47915011494871e-05	-0.643160571574563	-1.16243305031343
GSTM5	0.331541592623299	0.289466162031232	0.252062021604278	2.57427804697578	0.31994570117608	0.477192075312782	0.670475721891163	0.502554578057984	0.68544711946264	1.48409722437521	0.702942896544805
GSTM3	-0.145500330443853	0.143806322566275	0.31164335647934	9.36776421710869	-0.133587986847535	0.243248318738835	-0.54918359781538	0.582879459475174	0.748406027471106	-0.482024464664352	-0.291423859369224
AHCYL1	0.0249471688705084	0.0623101032510003	0.68888315626102	37.6579954487399	-0.0330976804402331	0.108915337323084	-0.303884478106632	0.761215903605735	0.868079879427964	0.220472546688146	-0.071100159891727
STRIP1	0.0465322055529971	0.0520755755217061	0.371561937296213	24.990688993463	0.0286037751581001	0.0878190481046479	0.325712653182199	0.744641770001073	0.857035286431139	0.30943497688148	0.0641794849475631
ENSG00000258634	0.359614415425975	0.276309877915872	0.193090943176841	1.06637533695848	0.641336720332758	0.487489103789671	1.31559190830543	0.188311050906007	0.366963904911074	1.59979897534509	1.40758855691764
KCNC4	-0.00176229936962418	0.175412635120696	0.991984113323176	4.35295157355132	0.274916122912816	0.314533002891004	0.874045395510004	0.382093532458501	0.579106982533887	0.110389842694338	0.604216127530269
RBM15-AS1	0.234401533952386	0.129900273117062	0.0711571900443787	5.5272051950834	0.386473955121463	0.229958102312349	1.68062769363317	0.0928352531836308	0.22689116966426	1.08373581588623	0.848805234446485
RBM15	-0.000622398505552235	0.0643118933881821	0.992278342617085	21.6305320340142	0.11441139266772	0.103008867214892	1.110694600971	0.266699826970099	0.461119875682667	0.115087928342234	0.25231157856904
LAMTOR5-AS1	0.0661461021288337	0.0582361763721264	0.256029832780188	35.3875984008035	0.320664410450357	0.0857956848615431	3.73753541297379	0.000185832922395096	0.00200294402332407	0.390273380383603	0.704518657350186
SLC16A4	-0.0289570834917799	0.087635136572312	0.741076754966285	10.2272254858783	-0.020461620450292	0.141185616304243	-0.144927089500384	0.884768437903739	0.937869440094123	-0.00169308399592853	-0.0433957614941407
SLC16A4-AS1	0.0040624177700943	0.126324821440268	0.974345644938517	6.34826738960074	0.301694795778907	0.211018306438383	1.42970911325649	0.152800523581471	0.319347090742146	0.134396333837274	0.662928022078995
LAMTOR5	-0.0524304682720597	0.151178708273351	0.728733167151266	4.44805920376514	0.38042528592891	0.261698882971806	1.45367561989134	0.146036260556837	0.30948692888443	-0.098438314760862	0.835543605329569
CD53	-0.0755718541736287	0.0299368454978295	0.011590388789246	265.754974996197	-0.168463784493134	0.0488461935646831	-3.44886207499568	0.000562954170019797	0.00488421317588605	-0.193815216738311	-0.367888595463893
ENSG00000232811	0.15434185782482	0.255326976437273	0.545519858046196	1.44757955738665	0.295758843352428	0.427613416536309	0.69165005566965	0.489157118825764	0.673846911502611	0.753770967849733	0.649913523016533
LRIF1	0.0104642753600141	0.117039060956585	0.928757346736336	17.3577452119235	0.584025166834433	0.173435799049159	3.3673853381844	0.000758845750866715	0.00617402666290609	0.160781501364599	1.28193371575939
DRAM2	0.0573550162396916	0.0431160104901235	0.183436348389694	114.297230444716	-0.118468333894768	0.0757876662031124	-1.5631611293752	0.118014700327924	0.267680453941854	0.354041041461016	-0.258274215463595
CEPT1	-0.120940106469634	0.0414563060406556	0.00353086243761639	109.075636049885	-0.182954650050154	0.0684181290786168	-2.67406683745952	0.00749375146762727	0.0354379552849841	-0.3807998411912	-0.399659631121933
ENSG00000273221	-0.234041147022416	0.235742940428386	0.32081661900492	1.03094701747956	-0.628003536450639	0.389543795925246	-1.61215129856966	0.106929020071789	0.250453547468482	-0.846944215786272	-1.37542356901525
DENND2D	-0.0101158578644013	0.109726121466589	0.926545586196716	12.9833828026139	0.0187398764834566	0.182435253057592	0.102720697723596	0.918184646130978	0.956894713713796	0.0759607668771792	0.0425530144454222
CHI3L2	-0.440565889923742	0.228690026963721	0.0540449431138671	2.0005180002213	-0.907809248107621	0.354936493624265	-2.55766669366105	0.010537703970803	0.0458158459564847	-1.69813308768015	-1.98889397955746
OVGP1	-0.0318799506216657	0.289249908273516	0.91223812076077	1.30287085542535	0.0805450559557119	0.471636802325954	0.170777716154657	0.86439855158184	0.928112270610983	-0.0137396404522264	0.178060072539221
ENSG00000260948	-0.144636753684962	0.233141995225952	0.535007290230358	1.70722648453687	-0.57434011609584	0.386000127752419	-1.48792726945474	0.1367700752462	0.296822619688784	-0.478465244994749	-1.25776721267712
ENSG00000243960	-0.0010994852287566	0.14778497089005	0.994063982346221	3.41806505183353	-0.369462391496252	0.240810340722496	-1.53424637159586	0.124969053525343	0.279306377815406	0.113121622010049	-0.808575446444899
WDR77	-0.158411028077321	0.0640698722071078	0.0134181855316743	15.4206124199588	-0.345916490476186	0.10048434266072	-3.4424914500775	0.000576382084421601	0.00496351283588187	-0.535235726422201	-0.756951362433797
ATP5PB	-0.098514189134879	0.105462227014795	0.350242907765326	13.6595201880446	-0.0460730268694859	0.148202223985351	-0.310879456667533	0.755892262394134	0.864886073260044	-0.288371733017856	-0.0995484394273476
C1orf162	0.103458273623235	0.0734058359964419	0.158716568292809	56.020358587601	0.0660218361617614	0.122247266459979	0.540067995576617	0.589150141094635	0.752773136463666	0.544054979218008	0.146218100634402
TMIGD3	-0.0231597634004726	0.0456285018557427	0.611753324219005	146.972006309908	0.0312294857212811	0.091536841449936	0.341168487208086	0.732976745188326	0.849248856187105	0.0222004905908478	0.0699363214596582
ADORA3	-0.0524042175758721	0.0691384884385344	0.448474852327769	40.971692861972	-0.313507402806088	0.110184228097685	-2.84530198394769	0.00443693366244868	0.0239147933881668	-0.0983301228795388	-0.685894856115418
RAP1A	0.00215047786916049	0.0241951571198583	0.929176874163388	561.570188894092	-0.116292966212983	0.0380702606769722	-3.0546931947678	0.00225290860204509	0.0141789613178654	0.126516299975267	-0.253504749905077
LINC01160	-0.183738008145606	0.155208538163193	0.236486781341783	3.15283676935458	-0.193049929502683	0.270632598482685	-0.713328440790309	0.475642542321294	0.663242246798943	-0.639620524533787	-0.421793400992484
INKA2	-0.331818718801727	0.0639695206460709	2.13550713606221e-07	75.5870798276868	-0.264125263715159	0.0879423944473741	-3.00338949575924	0.00266990488941248	0.0161640317205953	-1.24993312573552	-0.577625153677381
DDX20	-0.0640266352101782	0.0834439373067434	0.442902441018157	12.0771950369623	-0.0351644431106702	0.13057549029494	-0.269303550239343	0.787696100376514	0.8828743765464	-0.146231756436111	-0.0756315103649463
LINC02884	-0.651667126046349	0.248802409654019	0.00881322542466948	2.98393932385256	-0.628757226268085	0.41265427106101	-1.52369009692165	0.127586144450263	0.283373194189869	-2.56818391309848	-1.37707602420993
CTTNBP2NL	-0.0354207475658357	0.035235298353183	0.314770146621253	273.523078589335	-0.23036097011115	0.0560395810474214	-4.11068330286438	3.94489966185372e-05	0.000548728784344053	-0.0283329860929146	-0.503597375844482
WNT2B	0.0841807658907757	0.0612168117155792	0.169092706711903	127.651250917954	-0.0513445937825329	0.0866150427412167	-0.592790722691638	0.553321217226936	0.724947608102656	0.464602997682036	-0.111106281828764
ST7L	-0.116189919924644	0.0576011905382286	0.0436804445255512	51.0374821807924	-0.0798057207374368	0.0875295146647143	-0.911757834407469	0.361896211498756	0.559267777858126	-0.361222013035046	-0.173506935246888
CAPZA1	-0.136602012785271	0.0277575156908971	8.59878369052524e-07	168.758462690448	-0.201742229033795	0.04398143543908	-4.58698600943196	4.4969080345272e-06	8.99143581025026e-05	-0.445350171486898	-0.440851155497668
MOV10	0.0423969431449464	0.0580600404350035	0.465252136005194	23.3638265149609	-0.0126096935262224	0.094458788548141	-0.13349412712186	0.893802608580559	0.942536400456845	0.292391550052107	-0.0261805130807648
RHOC	-0.015846482591705	0.102611358730626	0.87726908368191	6.84023422341612	-0.0856032697155626	0.179277597973043	-0.477490052764061	0.633013202465361	0.784051207297883	0.0523420763108321	-0.186217986535611
LINC01356	0.048186375814762	0.101260901789905	0.634171566155913	14.5203747654187	-0.0891188507351355	0.148696489840644	-0.599333923959084	0.548950230030106	0.721426669657899	0.316252616740278	-0.1939258525352
LINC01357	-0.0340109109998162	0.0736627421011952	0.644288458226657	51.4079844636007	-0.13680463355657	0.0974906093732901	-1.40325960044775	0.160539440573088	0.330604234082573	-0.022522364182308	-0.298476315752173
SLC16A1	-0.328251236148265	0.149171631225869	0.027771885757772	7.92213720811295	-0.437357537042874	0.231592474608235	-1.88847905262343	0.058961667469482	0.164147749933988	-1.23522979531302	-0.957434676535853
SLC16A1-AS1	-0.11330261860254	0.0831169079992393	0.172828397102842	38.0300757970364	-0.297675869985732	0.13575110979403	-2.19280616149204	0.0283213478327628	0.0968488387648412	-0.349322040563693	-0.651184424790405
ENSG00000287807	0.049331096538565	0.228363686559779	0.828972250129637	2.29591509771031	0.0866757619185323	0.375177039234547	0.23102629653289	0.817294372891647	0.899859878950444	0.320970567373404	0.19150156621586
LRIG2-DT	-0.555399268454222	0.13520500419282	3.99392665668398e-05	7.85188795466422	-0.52375296260404	0.201953044620394	-2.59343929965762	0.00950213110140452	0.0421934007974284	-2.17141726929428	-1.1468555317218
LRIG2	-0.145188575561347	0.0559736593432622	0.00949014766510102	45.9438452823946	-0.356801842748652	0.0737371066339314	-4.83883703926706	1.30601073256388e-06	3.22344344968486e-05	-0.480739571227275	-0.780817356762294
MAGI3	0.0211798181916727	0.05042177613182	0.674446738280974	114.664134532468	0.132425653712322	0.0815616997839978	1.62362547694602	0.104455764679905	0.245963807896333	0.204945462962982	0.291807613346894
PHTF1	-0.034898709861523	0.0814874451687134	0.668453827779402	38.3845402227609	0.339048216584336	0.133192208033201	2.5455559419799	0.0109103880437906	0.0471033150039145	-0.026181414913706	0.744824914965709
RSBN1	0.0693046154900975	0.0582548287571532	0.234172116122613	51.0591050876194	0.140874244882469	0.0965778195938419	1.45866044061582	0.144658589296837	0.307793572205933	0.403291149523839	0.310331040416915
ENSG00000231128	0.333174654205832	0.212219699815368	0.116426375092263	3.45835143666192	0.67463571898712	0.321956889085434	2.0954225297167	0.0361334484896619	0.115283262957916	1.49082786510446	1.48059618158036
PTPN22	-0.110881876331201	0.149742332448919	0.459006062176128	17.1520391256889	0.640230350565366	0.222800000951111	2.87356529547704	0.00405867171299759	0.022320524008806	-0.339344984768148	1.40516285548577
AP4B1-AS1	-0.514393711996153	0.148615744703101	0.000537707312666164	5.23360079043169	-0.225732465806418	0.228859106255373	-0.986338142710974	0.323967208418419	0.518791462375432	-2.00241343540693	-0.493449439909917
AP4B1	-0.312299713472691	0.103946274122106	0.00266075536051821	13.9864221774252	0.115793184522427	0.156373144915188	0.74049277825313	0.459001041569904	0.648223937311849	-1.16948581519486	0.255341139371681
DCLRE1B	-0.199515400228346	0.192417458320626	0.29978794394929	2.41727476402693	0.261787904033254	0.315252394496259	0.830407345363907	0.406308514018062	0.601854727985656	-0.704646827821579	0.575432677120913
HIPK1	-0.137494184357602	0.0525181592768259	0.00884386948052968	62.5920902329929	0.0891370453469472	0.0713816233938078	1.24873939690589	0.21176040622078	0.396722859650443	-0.449027244284665	0.19689789835772
OLFML3	-0.223406193959669	0.109971986280079	0.0422060468809758	13.6131659380235	-0.540208467217128	0.167606952140224	-3.2230671837835	0.00126825803452132	0.00910383826920703	-0.803112403806003	-1.18293401314696
SYT6	-0.0111296680850849	0.0722422568122488	0.877562143278855	103.128081098528	0.153546452377291	0.119729277117405	1.28244700105159	0.199685885431379	0.381137647694191	0.0717823620723349	0.338114691752292
ENSG00000232895	0.245610090243415	0.215548254333882	0.254508487507343	15.905006485402	-0.387631510532218	0.520874284145451	-0.744193987553385	0.456759124922439	0.646346396683338	1.12993172563966	-0.848411005369618
TRIM33	-0.045617740187624	0.0245779412583697	0.0634472879804054	152.429588777614	-0.0183688638185294	0.0437409070517617	-0.419947025716504	0.674524153183736	0.811739112678842	-0.0703597501722054	-0.0388074195962948
BCAS2	0.026772177694058	0.180252441745894	0.881927653016883	37.6309440802399	1.11786911946328	0.315814148399664	3.53964230268942	0.000400669692693422	0.00373007283010786	0.22799429531686	2.45237969002235
DENND2C	-0.330922475090906	0.164806851975757	0.0446495359026852	4.83381901527097	-0.493482979471624	0.261997965450734	-1.88353744893648	0.0596275697131889	0.165553435996338	-1.24623926967528	-1.08048898448664
NRAS	-0.104216878894967	0.109651341387087	0.341889385179933	7.14772076515827	0.0280915427959389	0.188176273202806	0.149283128620915	0.881330227504805	0.936705823403404	-0.311875290003129	0.063056422106397
CSDE1	-0.164899302904176	0.0305324070155313	6.63458247562025e-08	86.1889368175987	-0.243857824269976	0.0517518660311822	-4.71205857819781	2.4522686066169e-06	5.50636033852581e-05	-0.561977061396513	-0.533189054344575
SIKE1	0.0943125752343152	0.0767387968054293	0.219068904052491	12.9459433351635	0.386297782521436	0.130508625867335	2.95994061660045	0.00307698346625311	0.0179657634180244	0.506361109781427	0.848418978295297
ATP1A1	0.0168787012837866	0.0869482562068525	0.846079168044577	24.5814714623058	0.176832180849358	0.14006012481164	1.26254478986914	0.206752820016818	0.390280102983288	0.187218469106093	0.38916835081071
ATP1A1-AS1	-0.243892647587967	0.107078953926717	0.0227450622995401	13.9967554289112	-0.514446816147232	0.159523691882586	-3.22489286748629	0.00126019817460159	0.0090797837652518	-0.887547039133495	-1.12645192575673
LINC01762	0.102211419138617	0.11568671553509	0.376955884549877	13.30279109574	0.319321061041176	0.188749951315905	1.69176764717008	0.0906902845051249	0.223409186965196	0.538916085702066	0.701573381113074
ENSG00000224950	0.25663345825279	0.0948495991057386	0.00681629753022504	10.0577741506368	0.430161133740576	0.151476228063305	2.83979301069474	0.00451428152980993	0.0242554186272546	1.17536438445117	0.944588809571475
CD58	-0.0743113688072299	0.0395755333150276	0.0604208682133217	133.643561927408	-0.0727507700803814	0.0595350807570251	-1.2219815469352	0.221714605307933	0.407825581672653	-0.188620143731604	-0.158039047010051
PTGFRN	0.0934885979799212	0.13792393271004	0.497881240493079	6.87823273690512	-0.0218359431164993	0.212701106180509	-0.102660223581387	0.918232643771505	0.956894713713796	0.502965098921997	-0.0464089461974225
TTF2	-0.0546445157180644	0.0598590646583539	0.361302381691673	44.2966379116811	0.0815805222511061	0.0856837320593418	0.952112148833644	0.34104010834559	0.536441797832065	-0.107563480692117	0.180330319024099
ENSG00000271427	-0.366858736841012	0.247018247806473	0.13750453732217	0.97901723581931	-0.432772335093561	0.405183794408806	-1.06808895386601	0.28548038810238	0.480607704431891	-1.39435007552565	-0.947381680456514
MAN1A2	0.0116093375142737	0.0443754175183394	0.793617189617623	120.709580320144	0.0535184181989416	0.0669905224743383	0.798895369407556	0.424351084210308	0.617492672863713	0.16550085919863	0.118804518168883
WDR3	-0.205060301317765	0.0978155643990563	0.0360469470297406	12.3812661898118	-0.328088637121933	0.143898632782346	-2.27999829309139	0.0226077897126347	0.0817888752596396	-0.727500060982708	-0.717864024110529
SPAG17	-0.533877696917038	0.288531504232401	0.0642664013242772	1.13359966130005	-0.334345507017174	0.446045505384302	-0.749577123816346	0.453509432834554	0.643709653193397	-2.08271640981968	-0.731582130580235
WARS2	-0.102522678185231	0.0958387337954848	0.284735646322765	18.087531957293	-0.295004234187461	0.151899950621907	-1.94209565559211	0.0521255213551803	0.150212645698676	-0.30489266520659	-0.645326897793265
WARS2-AS1	0.221767307165445	0.0781919954793702	0.0045655365026784	47.334543067517	0.275457230984758	0.14241204279664	1.93422708905385	0.053085213152124	0.152210501502726	1.03166402489911	0.605402499992345
ZNF697	0.0308576580792878	0.144173293425785	0.83052232071313	4.43025272713513	0.0431642294428002	0.235660152729762	0.18316303771685	0.854670095326948	0.921402979390297	0.244832546227598	0.096103092992657
NOTCH2	0.054972449063079	0.0405974862061933	0.175709245812795	112.295983689164	0.189228475304121	0.0693577072692889	2.72829773004781	0.00636621196449162	0.0315063156125273	0.344221323790474	0.416347066367769
SEC22B	-0.0262823269140357	0.065858647675297	0.689840324457293	22.5439971468374	0.00354500493205275	0.109233056832072	0.0324535908347105	0.974110325664392	0.985934379876577	0.00933088825077033	0.00923845473334828
ENSG00000290569	-0.0317476406056357	0.144335457185508	0.825904392950014	7.53409632833563	-0.144556070616246	0.278706722017185	-0.518667327325289	0.603992749634183	0.764080052145063	-0.0131943265508375	-0.315471241435179
NBPF8	0.0262161515510136	0.0567232556230578	0.643954807201901	23.2186446935618	0.110444298801773	0.0953636755470326	1.15813802444415	0.246807714847436	0.438440431420346	0.225702641257435	0.243613776482765
ENSG00000290999	0.238036767851912	0.273718925237387	0.384497487138758	1.343801929842	0.147749863601579	0.453531003856801	0.32577676574506	0.744593258826619	0.857035286431139	1.09871838213248	0.325405745694966
NOTCH2NLR	0.415809074066353	0.281933641874704	0.140253597948089	1.27714538235633	0.53120077797968	0.461883496916446	1.15007524955102	0.2501128793918	0.442698200309132	1.83140448383091	1.1661169251533
NBPF26	0.0683562002465421	0.130810341240214	0.601280757418495	13.3881003470597	0.178395284650526	0.242091160823727	0.736893011886626	0.461187414010429	0.649985261530985	0.399382269212899	0.392595435715245
ENSG00000287979	-0.0764346533518643	0.207553994904902	0.712676432633142	2.86111419533935	-0.452530445986084	0.33098547849795	-1.36722145043861	0.171555903794172	0.344182776944843	-0.197371231619996	-0.990701083512997
LINC00623	-0.0965406176350721	0.0714506365117583	0.176646983582647	31.883595344056	-0.171020357410934	0.108324150472571	-1.57878327838111	0.114385775342727	0.262225437722827	-0.28023768537338	-0.373493848581052
PDE4DIPP4	-0.0294308261625247	0.104196251945905	0.777594103931756	32.6557904219651	-0.330948951795314	0.193080785816701	-1.71404394484647	0.0865206554245688	0.216175515157013	-0.00364560786214583	-0.724135227105519
FCGR1BP	-0.160585700629759	0.0862468723032016	0.0626128569157852	61.4861531917059	-0.573689092511579	0.154650650889946	-3.70958084696219	0.000207602658226057	0.0021874853864721	-0.544198609274126	-1.25633985187328
ENSG00000234998	0.00256564372090411	0.221677812397277	0.99076568922076	1.93680392907281	-0.238270421598682	0.366018493092139	-0.650979188471499	0.515059921332606	0.694803582381657	0.128227400292014	-0.520938746120612
ENSG00000233029	-0.481007371958747	0.21175362721897	0.0231141548793833	1.17859855194303	-0.793455391780401	0.35373301070754	-2.24309116696043	0.0248909361639702	0.0880054048281925	-1.86481209663328	-1.73817462585768
H2BP1	0.029045835758211	0.256890129354202	0.909977315456503	1.85305017920101	-0.745663764344466	0.422688376092468	-1.76409810754139	0.0777154630490611	0.20044118592122	0.237365145586473	-1.63339209968986
FAM72B	-0.290204176290974	0.143122049143112	0.0425940172970971	3.88644281314372	-0.799549067725308	0.226212145111088	-3.53450990587912	0.000408532122080668	0.00378045381836616	-1.07841936425353	-1.7515349316981
SRGAP2C	-0.029446388352071	0.0308239231675453	0.339421176460989	468.189093226349	-0.113653036175135	0.0615401308213735	-1.84681174151261	0.0647744295690708	0.176445408887954	-0.00370974721115593	-0.247716737378346
LINC02798	0.0713796777291186	0.0409553903502396	0.0813573639927867	702.477947074181	0.128880581758013	0.072453081036141	1.7788143708302	0.0752702003392947	0.196047068260498	0.411843489846498	0.284035088853621
EMBP1	0.0184162557710528	0.174653877097001	0.916023265840314	3.31534075848657	-0.132983361246618	0.279333656043002	-0.476073535607703	0.634021990147447	0.784819709518096	0.193555478662942	-0.290098225544873
ENSG00000232721	0.0408960447057363	0.185640749830562	0.825640089501815	2.4460267826624	0.0301297104527607	0.321914864538058	0.093595275558326	0.925430662699052	0.961131986992229	0.286205617890415	0.0675250783814238
ENSG00000290735	-0.173945480670678	0.117949867865444	0.140282246674437	37.6576559842099	-0.648360223811258	0.194528035512471	-3.33299116553147	0.000859176704923946	0.00680722128924334	-0.599260757964043	-1.42005534325047
H3-7	0.0740467586080896	0.108841296419588	0.496302748564126	26.4803242639547	-0.0962288187724736	0.201125426571228	-0.478451782119127	0.632328685387335	0.78335225672864	0.422835826806849	-0.209514365668038
ENSG00000289318	-0.225000075603823	0.14434241319059	0.119045164494946	5.7292024691328	-0.291106880713019	0.232661608670724	-1.25120290526749	0.210860458542424	0.395648601979266	-0.809681564961033	-0.636782000615021
NBPF15	0.0443326001744528	0.071082954768181	0.532841614198657	29.2523853102503	0.144098443057716	0.119698982339009	1.20384016841182	0.228651360884511	0.415858494261339	0.300369333731549	0.317400053292046
ENSG00000224363	-0.232063294672316	0.0842311873399355	0.00586785632666433	29.1686590312825	-0.467108060152409	0.129777235360664	-3.59930660299759	0.000319066822184487	0.00312304873034131	-0.838792524676512	-1.02266231437702
SRGAP2B	0.0514622360552778	0.0311352825674635	0.098359536639464	670.794910018829	-0.15586753427994	0.0674279572912248	-2.31161584217568	0.0207988628232393	0.0769962222009333	0.329754029420593	-0.340271479487885
FAM72D	-0.3773243791288	0.173529195449054	0.029674028593408	2.78358846435601	-0.694512652950278	0.296529407808858	-2.34213752383696	0.0191736484412847	0.0725466521597394	-1.43748407548828	-1.5212439483142
LINC01145	0.0799135512799982	0.0667021113484151	0.230891209833545	30.7931722971805	-0.0217159301278979	0.110913442463439	-0.195791688054911	0.844773216134481	0.915388566457607	0.447015731673856	-0.0461458192692704
NBPF20	0.221654237083282	0.086269018580366	0.0101893124627859	12.3880552099021	0.256462820333428	0.151617209508864	1.69151523870009	0.0907384398412221	0.223492124060465	1.03119800811909	0.56375749985538
NBPF25P	-0.0421509096331169	0.212903108414547	0.843059417285346	2.05339764322733	-0.139073528482346	0.339042831497685	-0.41019457001348	0.681663223812413	0.817105982635036	-0.0560712559836518	-0.303450838585713
GPR89A	-0.137161789049847	0.106124085793654	0.196195759674692	17.5403105855301	0.251083683718099	0.159643633033932	1.57277605718689	0.115770681491274	0.264066025829425	-0.447657281620357	0.551963812270425
PDZK1	-0.0508380703172677	0.236650007524027	0.829904642225422	1.60335446181145	0.441197478279502	0.397689334512639	1.10940233994503	0.267256653389514	0.461616967325792	-0.091875268611021	0.968785852494888
CD160	0.0711760781390103	0.199139148180459	0.720778294256626	1.65261781989762	0.0160637592214731	0.319437040404754	0.0502877161681657	0.959893112463197	0.979267118192201	0.41100435695139	0.0366856618969485
RNF115	-0.0915229278380055	0.042818351824783	0.0325598110236497	86.8366633293555	-0.166086564938669	0.0670040513545304	-2.47875406906182	0.0131842176040327	0.0546425955829684	-0.259557346263024	-0.362676572280413
POLR3C	0.0545148937678409	0.0443591792673798	0.219093254604003	40.2343175066832	0.0547953867293003	0.0727440271857227	0.753263035457223	0.451291866785172	0.642094669033503	0.342335515968557	0.121604255186149
NUDT17	0.103953851160865	0.12764625019868	0.415421469252959	4.61882326245923	-0.00827216351053498	0.206065509906793	-0.0401433675838165	0.967978827316849	0.982642734354524	0.546097495186145	-0.0166705345184794
PIAS3	-0.0428653472354257	0.135286818057016	0.751358999313662	6.64344308997471	-0.0878783423794646	0.22288026563177	-0.394284985843709	0.69337064691039	0.824147255512186	-0.0590158006818064	-0.191206053980239
ITGA10	0.393591082630916	0.15945381911826	0.0135729802487891	6.48382149288603	1.01486269617074	0.25817496142887	3.93091061408118	8.46247321793015e-05	0.00104517303330497	1.73983333937626	2.2265394367568
PEX11B	-0.565081726215247	0.122812707647522	4.20131251920284e-06	6.69455093847191	-0.595751006691371	0.212617925205793	-2.80197921278154	0.00507901461496518	0.0265409483233241	-2.2113233850603	-1.30471031389521
RBM8A	-0.194689793497418	0.0982799042224198	0.047594350863032	11.637638398548	0.00510938239617787	0.158497471582039	0.0322363653197661	0.9742835559084	0.985980327589252	-0.68475815641205	0.012668332127475
LIX1L-AS1	-0.170801044036549	0.116819021677384	0.143713920300625	6.6706485006219	-0.304049606305105	0.185549848233786	-1.63864109402027	0.10128802864594	0.24080401216069	-0.58630100586003	-0.665158759386286
LIX1L	0.0558582017691478	0.0799923761086081	0.484993307872609	16.9262945480323	0.0673454310450219	0.129631164691666	0.519515744575823	0.603401136359261	0.763670464708155	0.347871941319706	0.149120065328463
POLR3GL	-0.100000170125718	0.0761718865978693	0.189242750821349	11.6214687812861	-0.198751123387229	0.123911399171489	-1.60397771888737	0.108718963996228	0.25318921722295	-0.294496183122378	-0.434293194982467
TXNIP	0.0588961385122189	0.0592289475141295	0.320037427306915	165.683064044546	0.335511637849455	0.114287501398629	2.9356809252414	0.00332816464075731	0.0191069102152297	0.360392755595481	0.737071011746384
NBPF10	0.249173670868573	0.0900579805505353	0.0056607062078966	11.4002430291797	0.497846191399801	0.1540913142928	3.230851743232	0.00123421939898635	0.00892595801629793	1.14461897390647	1.09298742468152
NOTCH2NLA	0.168075998409823	0.0625088352100865	0.00717016634561954	29.2620695617716	0.305563762880211	0.106374500033541	2.87252831067467	0.00407201592267607	0.0223779542654795	0.810376038345168	0.671410682500598
NBPF12	0.0186987151044658	0.0648914424797655	0.773229019238249	31.6364167895981	0.123958180643875	0.100603365160935	1.23214745794616	0.217894006204521	0.403460921823423	0.194719630899552	0.273242787958615
ENSG00000237188	-0.0461212940938948	0.0897311095234049	0.607255856881442	42.7517366929637	-0.493861553072046	0.112274130426459	-4.3987118955736	1.08895272508545e-05	0.000188900952499696	-0.0724351406333919	-1.08131900221822
FMO5	-0.296732554314782	0.106518954745638	0.00534080995835917	25.0451629336845	-0.543803996183602	0.125162245172174	-4.34479259648581	1.39407314008234e-05	0.000231236260848497	-1.10532598399951	-1.19081716398801
CHD1L	-0.0973793408350042	0.134426405528664	0.468816306842281	4.00699114484446	-0.0234422081237871	0.230823485159595	-0.101559025103441	0.919106704451147	0.957234755665404	-0.283694471443428	-0.0499306614891689
LINC00624	-0.228500354453432	0.0923662966168557	0.0133665838846607	31.5798657786623	-0.426665297329271	0.122726933087357	-3.47654167342037	0.00050792528536371	0.00449526990936351	-0.824107915835302	-0.933992078999598
BCL9	0.0780660824438202	0.222427074581899	0.725607981071804	1.58187643201934	0.500664395699384	0.394523837463214	1.26903458842602	0.204428728012818	0.38736908193563	0.439401414413687	1.0991663012256
ACP6	0.304228777405529	0.0745399366466981	4.47614128512677e-05	27.9727521264064	0.300882003834502	0.117268029258533	2.56576328379466	0.0102949058596421	0.045013950620986	1.37152783415659	0.661145986233955
GPR89B	-0.21944009610491	0.115390830792812	0.0572088519089274	20.0028878421467	0.412639941438434	0.154335353437645	2.67365792896668	0.00750289393283184	0.0354594490832917	-0.786766186343694	0.906173821645992
NBPF11	-0.0266232166245547	0.0632704452878375	0.673912520980271	29.4159387013091	-0.105209764624304	0.0926186072662374	-1.13594630420076	0.255979037557444	0.448923673642694	0.00792591602293662	-0.229204973504999
LINC01138	-0.0210228562409718	0.0918239640104339	0.818909812308149	23.6956400676513	-0.0423484566323584	0.167553267465291	-0.252746229739333	0.800464321213469	0.89064809080233	0.0310077238980283	-0.0913823672663011
ENSG00000291232	-0.112869506693347	0.130576246990104	0.387370721305537	4.44419243475501	-0.270098499432645	0.216501549595165	-1.24755919732538	0.212192528751941	0.396761930533755	-0.347536975819339	-0.590721395874051
NBPF14	0.173575963354297	0.0884657141887598	0.0497542831093258	19.4543837149373	0.32520879752085	0.145251154098608	2.23894122934178	0.0251597403858306	0.0886105377150281	0.833044067806312	0.714482167334629
NOTCH2NLB	0.193142871452366	0.185121270061653	0.296794739138697	3.02613278468137	0.425081466039912	0.308258282490142	1.37897824709221	0.167901460890726	0.339994257901164	0.913688808947108	0.933451703715806
PDE4DIP	-0.0253849950693738	0.169059326939404	0.880642832867308	14.0876431025306	0.981865144992327	0.253214758711235	3.87759840693979	0.000105492662511625	0.00125662533737785	0.0130292290395887	2.15419273179345
NBPF9	0.0768199303645658	0.0582343417871656	0.187118405426171	24.009694137644	0.107655537856214	0.0966278013133128	1.11412591814176	0.265225171071745	0.459342482199701	0.434265415851735	0.237499454112271
ENSG00000274265	-0.0788934090097329	0.0495640881803568	0.111441924424035	58.6326529686583	-0.014799711251086	0.0894288627070886	-0.165491439822513	0.868557186970117	0.930571132532367	-0.207504959062445	-0.0309820986696029
ENSG00000289614	0.0101293370697125	0.145446287235535	0.94447769445915	5.55999529286861	0.170386667538433	0.231232273998071	0.736863693775958	0.46120524466656	0.649985261530985	0.15940105783289	0.375036646087483
ENSG00000291233	-0.396325136824097	0.113011235718441	0.00045326852645556	8.96232083370072	-0.320079958370596	0.20618424477896	-1.55239775334792	0.120567080699336	0.271831012403969	-1.51579543557319	-0.700305099339519
NOTCH2NLC	0.0394169235052501	0.0719814590030891	0.583967767239519	27.8459369052804	-0.0459980949962329	0.127725740156286	-0.360131755274617	0.718748606511997	0.839637713294515	0.280109440316972	-0.0993841522626039
NBPF19	0.15047967739913	0.104818163253066	0.151108800538162	14.4426745824812	0.446271803421385	0.17923222383014	2.4899083093692	0.0127776054751491	0.0534166238644037	0.737853044634284	0.979911244859401
LINC00869	-0.128242701098057	0.0636780684033602	0.0440176603290997	33.7251258882184	-0.0764571092737589	0.11236583379656	-0.680430222341303	0.496232090074702	0.680372964313603	-0.41089738396667	-0.166165147843037
ENSG00000290790	0.0875392254096956	0.0901515407099714	0.331536792793621	56.5999735889852	0.288285308075069	0.20903993711496	1.37909201492215	0.167866385509535	0.339994257901164	0.478444842146051	0.633527893403569
FCGR1A	-0.18063149494677	0.083096399989739	0.0297232865213071	60.4601300452618	-0.0766807201010883	0.132955389010478	-0.576740218443084	0.564114959234523	0.733044049849416	-0.626817073343902	-0.166655411695162
H2BC18	-0.0719145344478636	0.0914132104166779	0.431459029749503	39.0939127692603	-0.192682204497308	0.174944341668605	-1.10139146347644	0.270726319135219	0.465265619315941	-0.178741624064639	-0.420987168665494
ENSG00000233030	-0.490714477301507	0.158231422431949	0.00192708486169227	5.30886682778713	-0.753444604859421	0.236002899368244	-3.19252266339234	0.00141035876634085	0.00984888833389494	-1.90481979706657	-1.65045149206897
ENSG00000290791	0.103478269048631	0.0918544964874175	0.259934695708471	16.4611119637431	0.258884512124226	0.154982380566892	1.67041254094358	0.0948377701040049	0.230342920948314	0.544137390087269	0.56906702784289
ENSG00000290792	0.200654237843555	0.0984908382329416	0.0416211540680813	12.1009723121942	0.594627693908197	0.163149108555801	3.64468858685072	0.00026771576790993	0.00270273785064043	0.944646801655769	1.30517961949098
H2BC21	-0.163548194676377	0.13088014779408	0.211444692276086	20.8361333555076	-0.258179270781504	0.249705046625136	-1.03393693588055	0.301165646274767	0.496609434466548	-0.556408487519744	-0.564588640932557
H2AC20	-0.113632960697515	0.154386175726065	0.461712031746597	8.86847416633171	-0.57459094333595	0.256747413489695	-2.2379619546158	0.0252235362437231	0.0888149440985329	-0.350683540939923	-1.2583171481629
BOLA1	-0.0255013804656598	0.277345715073341	0.926739364053578	1.41498821172986	-0.167467795995889	0.4184982078059	-0.400163711271042	0.689035940782351	0.821221387816468	0.0125495482382577	-0.365704903541802
SF3B4	-0.0884033795148111	0.154681519152128	0.567648093376414	4.58348153266413	-0.219206386302393	0.253330712591656	-0.865297318512392	0.386875622223371	0.584004633370948	-0.246700170988355	-0.479141094848423
ENSG00000285184	0.0729696462985646	0.271295463632491	0.787954738869026	1.34322866826273	-0.105256664468908	0.429037031473657	-0.245332353031094	0.806199102939286	0.894063793094279	0.418396523318231	-0.229307800808821
VPS45	0.0107212667392564	0.0414996817481784	0.796140074697706	116.960510903604	0.0581137211253458	0.0671220297639998	0.865792070497167	0.386604198424768	0.58376628473967	0.161840687780283	0.128879660510091
PLEKHO1	-0.0239072803885866	0.0420791076242616	0.569932548078425	113.117419019666	-0.231170389071317	0.0646457516920343	-3.57595639343154	0.000348949819514825	0.00335942783209338	0.0191196096615431	-0.505372016465126
LINC02988	-0.652694863609554	0.154849054561847	2.49734603790221e-05	2.93046418285731	-1.07839153834912	0.266132560678591	-4.05208417789771	5.07633930469003e-05	0.000678336681064244	-2.57241971925293	-2.36289344871044
ANP32E	0.00886551311345148	0.0932675856455175	0.924271458108889	16.930055799213	0.199947870500469	0.138947544299541	1.43901694346915	0.15014572226005	0.315422567286332	0.154192224874235	0.439849201949366
APH1A	-0.24867631822247	0.103262815297278	0.016031903557712	9.61119912250594	-0.458293387803741	0.160388408334128	-2.8573971932498	0.00427130975521298	0.0232577565421516	-0.907262871501531	-1.00333625904917
C1orf54	0.0754883158904394	0.0806797369726992	0.349451379252446	31.6099145049764	0.0570676305701985	0.130286984794795	0.438014822893334	0.661375538260166	0.802894393106266	0.428777185211154	0.126586120472862
MRPS21	-0.213999681280868	0.0894841114325804	0.0167804865880115	18.7320495771966	-0.404428394509321	0.127468545584788	-3.17277013441961	0.00150992019358757	0.0103750685551367	-0.764343591880406	-0.885237956643205
PRPF3	-0.194444968935415	0.0674037487354129	0.00391687593959967	27.1306845785496	-0.254838937077183	0.116096152091823	-2.19506790264354	0.0281587272415249	0.0964423904146897	-0.683749115365367	-0.557265002409231
RPRD2	0.0801065214448594	0.0436231850844235	0.0663090078130989	121.330343272481	0.026194654583776	0.0729840617663415	0.358909246071261	0.719662982495668	0.840133280458467	0.4478110555398	0.0588975191898801
TARS2	-0.204532630527979	0.0956710591128359	0.0325270043209083	8.40899147122159	-0.440963159733545	0.15948488126339	-2.76492139092038	0.0056936514741078	0.0290444006744666	-0.725325273119619	-0.965339957736894
FALEC	-0.588418386967134	0.238842470208156	0.0137539756537054	1.33373018924165	-0.565887534859304	0.384501255715138	-1.47174430888868	0.141089937524636	0.303169435332921	-2.30750510963293	-1.23923503743805
ADAMTSL4-AS2	-0.254879388389861	0.0988740959609858	0.00994264546148899	13.5488961065533	-0.761360403355518	0.148605622503965	-5.12336202713462	3.00135289168435e-07	9.20454666145583e-06	-0.932828739415883	-1.66780677807944
ADAMTSL4	-0.305792914476113	0.106605203876797	0.00412473499593937	15.2148506187198	-0.803502543826866	0.153342966553584	-5.23990478263044	1.60659472032155e-07	5.55680048333638e-06	-1.1426681331112	-1.76020287701176
MCL1	-0.0506017343322079	0.0657909749170043	0.441816845988467	88.5772831380247	0.0891498570191542	0.0972278173672786	0.916917189268892	0.359186035796647	0.556640927084496	-0.0909012131168221	0.196925987783636
ENSA	0.166784951434114	0.0493421162251794	0.000724398841095899	72.4477548748961	0.415553147556951	0.0882508041501038	4.70877462884243	2.49210429511981e-06	5.57147838500263e-05	0.805055006088318	0.912560988451621
ENSG00000288880	-0.135301059500511	0.170162045551461	0.426537501730624	3.21230552757783	-0.12091560633047	0.276220891009478	-0.437749678847864	0.661567752668356	0.802906252990324	-0.439988310514283	-0.263639828684812
GOLPH3L	0.00474012818288443	0.0549791746612557	0.93129408063714	43.0480906414283	0.0274705202750019	0.0872228160381712	0.314946495914326	0.752802278010025	0.863335658358684	0.137189507931718	0.0616948382465856
HORMAD1	0.183091629907489	0.11646305357377	0.115927235317783	7.21091472431184	0.330731635191407	0.181392925103992	1.82328850478485	0.0682597064140792	0.183636942996789	0.872262755915754	0.726590917628005
CTSS	0.112719545643856	0.0346515024141439	0.0011421427825595	154.933539118076	0.183324079821568	0.058665760634287	3.12489052966314	0.0017787124066201	0.0117655915368818	0.582225183779412	0.403401755497467
CTSK	0.190342940276724	0.103615995168429	0.0662093865402986	8.35048736744171	0.271512005034387	0.167641993971477	1.61959422339358	0.10531947130728	0.247359647440027	0.902148931326179	0.596752643028657
ARNT	-0.00429339386967943	0.0292487477256589	0.883298582477457	95.0776578308214	0.0157321729135664	0.0531045646369052	0.296248976356984	0.76703994879518	0.870662231723501	0.0999579717141704	0.0359586631976114
SETDB1	-0.112830077001142	0.0520760976207262	0.0302624308652215	57.0238472241588	-0.280387328295513	0.072736258144736	-3.85484949937316	0.000115800844542867	0.00135534433074224	-0.34737446688818	-0.613279520328064
CERS2	-0.214870361420846	0.157415048311881	0.172255405117254	7.12798279531858	-0.174665607741807	0.247983457541619	-0.704343787579027	0.481218703498349	0.667207951838825	-0.767932088036927	-0.381486012871647
ANXA9	0.0196824473174718	0.246989229185073	0.936484213455102	1.1537711862347	-0.0729390113598914	0.414953535861959	-0.175776334110226	0.860469662776594	0.925118833146902	0.198774069611693	-0.1584517635852
MINDY1	-0.345700449148223	0.201841547713436	0.0867618812370408	2.74760689979713	-0.330052714683412	0.369664219453464	-0.892844633898794	0.371940380191492	0.56965372367295	-1.30714648539197	-0.722170238808012
PRUNE1	-0.0336123740391078	0.112886438795426	0.765891024663555	7.31815312359638	0.175740459322732	0.19430710728339	0.904446892240646	0.365758482908559	0.563149052534926	-0.0208797996100063	0.386774765457606
BNIPL	0.0139440323632165	0.248786358313781	0.955303394079254	3.25364997482137	1.4381453179657	0.373303883147393	3.85247885942261	0.000116928074554194	0.00136646399854015	0.175123271732694	3.15458112050295
C1orf56	-0.114474031760479	0.0738678184401118	0.121210048373559	22.776063497043	0.0721382892104376	0.118003259973624	0.611324544987669	0.540984744702566	0.714632659124904	-0.354150003694987	0.159628344980784
CDC42SE1	0.0653026495653911	0.0389604071857107	0.0937130218353659	120.743614856979	0.33495361886676	0.0627343676521254	5.33923639310664	9.33388755821357e-08	3.43615383565226e-06	0.386797102307249	0.735847562330798
GABPB2	-0.15099745053448	0.107343716476124	0.159524533473928	13.1287283608055	-0.0426782203285688	0.179684890091539	-0.237517023867876	0.812255713880537	0.896866520185256	-0.504680769099706	-0.0921053699130236
SEMA6C	0.391361719118031	0.360606452676801	0.27779428688941	0.961148039694374	0.0827773680324764	0.598329452819063	0.138347473356804	0.889965807895282	0.940695599406919	1.73064504848716	0.182954387948586
TNFAIP8L2	-0.0209705390239101	0.119003925319411	0.860123305182348	6.2352228559683	-0.0994993393323767	0.194427492374563	-0.511755503901126	0.608822135302225	0.766871168038	0.0312233485846677	-0.216684939773509
SCNM1	-0.0622673974855568	0.0648048609932133	0.336630334893582	20.0388226937935	-0.101382553010256	0.101916908522988	-0.994756949357322	0.319854489031405	0.514565188574625	-0.138981082482099	-0.220813861450146
LYSMD1	-0.241043260596503	0.232667649865511	0.300202994020806	2.32938261471156	-0.738437282322309	0.367114552124839	-2.01146284735452	0.0442765908049989	0.134134071044366	-0.875803330051566	-1.61754813114949
TMOD4	-0.0442840728809791	0.196716052312907	0.821888472481267	1.76572141298879	-0.352807315745019	0.326982341231032	-1.07897972232005	0.280596767297724	0.475553255585002	-0.0648630588107872	-0.772059407875801
VPS72	-0.160620100421581	0.105797432004113	0.128967705620309	8.2193813784904	-0.358882447993116	0.164778255951226	-2.17797212333249	0.0294081122213983	0.0993755835985302	-0.544340387540413	-0.785379056900362
PIP5K1A	0.0114538618414212	0.0300065359131363	0.702674824998661	133.158241193335	-0.00295169951572101	0.0529091663208003	-0.055788055661739	0.955510650326594	0.977060470982721	0.164860068362999	-0.00500548589654527
PSMD4	0.213129515888942	0.0766850274375406	0.00544787709411963	21.7382179737797	0.471954081101791	0.125561317258809	3.75875382168053	0.000170761750189482	0.00186953212095312	0.996063487602639	1.03621930711787
ZNF687	-0.286474368398624	0.107721138639979	0.00782782982836821	5.6226734762827	-0.330046714634164	0.184160914316913	-1.79216483507572	0.0731065657364513	0.192611764825021	-1.0630470126037	-0.722157083777496
PI4KB	0.0430410756650419	0.0525523262406799	0.412778591727118	47.9574957760783	0.21586728817573	0.0892232011291281	2.41940756937555	0.0155458110202901	0.0619663257878541	0.295046333326149	0.474752319684173
RFX5	-0.0853034309720569	0.0870355378888051	0.327037324638309	13.0795445875029	-0.176060032037259	0.144058927597467	-1.2221389883535	0.221655071375629	0.407825581672653	-0.23392377593773	-0.384543270137539
PSMB4	0.207312720736513	0.177134907272452	0.241853603397314	5.45060313907535	0.376784497870567	0.299784973033141	1.25684918112595	0.208808253311931	0.392862070446378	0.972089646820766	0.827561224513887
POGZ	0.0589508925633775	0.0338323215275721	0.0814309533874164	123.957025742703	0.0861740086205569	0.0592010951531921	1.45561510978079	0.145499048704568	0.308700609189218	0.360618423660152	0.190401478587638
TUFT1	0.11064403397508	0.290872338400415	0.703658219855277	0.924757821267655	0.215023790828946	0.48140816618206	0.446655885657803	0.655123538072965	0.798825049269904	0.573670991138234	0.472902962640823
SNX27	0.101413221547969	0.0401137365972433	0.0114667969442336	140.481852291613	0.213293472932753	0.0639796371601477	3.33377121847155	0.000856770969593816	0.00679164901179558	0.535626325370262	0.469109262991662
ENSG00000250734	0.227118817427659	0.125534359610217	0.070417396622758	5.59328800114423	0.296314185209943	0.227193320301309	1.30423810355412	0.192152411937882	0.371679386401726	1.05372020044026	0.651131102869723
MRPL9	-0.154864879411912	0.132674630206296	0.243108154370108	4.16420410321642	0.0099028277350604	0.23281489332607	0.0425351986446629	0.966072052669992	0.981943837264954	-0.520620323736432	0.0231778991500412
TDRKH	-0.181840241640392	0.130482028656145	0.163437301981428	4.62231023730041	-0.25603773377603	0.216730496011419	-1.18136459099203	0.237457918161042	0.427061430446931	-0.631798906126238	-0.559893348695099
THEM4	-0.627144925562641	0.135175222632313	3.492596345488e-06	6.4520600743316	-1.05120727386325	0.220506452676979	-4.76724041905101	1.86766392774609e-06	4.41880118856e-05	-2.46711600291565	-2.30329229977149
ENSG00000285651	-0.756873229544703	0.178962293523588	2.34489437991587e-05	4.78477633259473	-1.03041064420826	0.251707011250292	-4.09369067269899	4.2456063166569e-05	0.000584234817491074	-3.00178941380064	-2.25769595773549
S100A10	-0.223928413149751	0.284921334084344	0.43190810910487	1.36472170621428	-0.160262855848946	0.515147417284183	-0.311100959592963	0.75572387167513	0.86482169469292	-0.805264722976301	-0.349908165284737
S100A11	0.11614033878059	0.0790475588369005	0.141765977629381	31.4218860162099	0.26267691181651	0.12639924319122	2.07815256788464	0.0376953092110552	0.118937991386733	0.596323935387253	0.577381815208695
TCHH	0.363497561223291	0.227854399367232	0.110643755103085	2.99839395085646	0.249407431651771	0.378067035447685	0.659691029016685	0.509452124767039	0.691241440276097	1.61580330704977	0.548288651255259
FLG-AS1	-0.00895715615642585	0.101847939152168	0.929919304425092	39.575839598797	-0.0373357547181754	0.186569501105605	-0.200117138636941	0.841388969778814	0.914032834352675	0.0807363399432325	-0.0803920830329704
HRNR	-0.233259768298992	0.198583883612512	0.240148457236471	2.91171445762347	0.0649503172770413	0.328880201875112	0.197489289129375	0.84344466242661	0.914738195191698	-0.843723774183153	0.143868809312862
FLG	-0.0871610994042373	0.24204814976883	0.718773710067488	1.99469073372357	-0.164431307702115	0.375720723472412	-0.437642369530327	0.661645552185466	0.802906252990324	-0.241580130691776	-0.359047442158485
S100A9	0.0315510293728128	0.259070516421162	0.903068906973819	5.06165052438594	-0.330648153072424	0.416811615690385	-0.793279603124197	0.42761493777667	0.620369418803999	0.24769026642542	-0.723475729788866
S100A8	0.0971257389619302	0.242422736032833	0.688680653397629	6.76921884215721	0.197352488817513	0.389392577299565	0.506821393941692	0.612280143776508	0.769076907246675	0.517955525182323	0.434158861115622
S100A6	-0.0520610853135415	0.279278823065861	0.852121229700439	2.48981448807258	-0.322634941067112	0.465698851713707	-0.692797372980114	0.488436721064156	0.673256793672354	-0.0969159080054247	-0.705906865917043
S100A4	0.72899625412765	0.232358960724444	0.00170470297681441	4.53622408507892	1.43577399918891	0.372812774016269	3.85119314373669	0.00011754374718831	0.00137054409986913	3.12220111547407	3.14938203469835
S100A13	-0.0057115345534335	0.235784100233092	0.98067427108755	3.22328309283068	-0.553824135239057	0.426267935303655	-1.29923949087218	0.193861752795205	0.373954157636468	0.0941131244971559	-1.21278618950803
ENSG00000272030	-0.307224931607988	0.201659923008414	0.127638571273747	1.51978067882516	-0.376302903728724	0.341630622357458	-1.10149055471669	0.270683213077241	0.465243369908582	-1.14857017191725	-0.823573181204219
CHTOP	-0.0546075134555303	0.0720584441867762	0.448557224711609	22.5372067218168	-0.0343186783705472	0.121429925165437	-0.282621259329537	0.777467181877788	0.876760636570419	-0.107410976378776	-0.0737771820909708
SNAPIN	0.127062572375342	0.208592999790118	0.542430907516923	2.60694256662709	-0.246646446489498	0.338638179700692	-0.728348016480299	0.466400576148808	0.654792871887974	0.641339770107456	-0.539303072560024
ILF2	0.0368766139933041	0.104040442480284	0.723005420115617	8.17409921110338	0.0315079092340235	0.17012698595764	0.185202300838202	0.853070364503566	0.920500995620295	0.269639589792729	0.0705467614169244
INTS3	0.155277654076489	0.0483416677019181	0.00131774352437188	48.9071032278627	0.28784439428837	0.0812930977409892	3.54082206592103	0.000398882481516895	0.00372119114587913	0.757627839160118	0.632561195618388
SLC27A3	-0.460132520981099	0.141699337531875	0.00116527871789847	3.17935928128314	-0.934866446929898	0.235310725524206	-3.97290197821318	7.10022729918381e-05	0.000901465895614892	-1.77877668700149	-2.04821653866938
GATAD2B	-0.0202414878128716	0.0310550637059471	0.514534413108561	189.754494970607	-0.05725380574129	0.0473646595154511	-1.20878744462658	0.226744516392998	0.413549183770073	0.0342281230691138	-0.124062152760962
ENSG00000284738	-0.0749774971757756	0.135658832506262	0.58047460634187	3.44073697103992	-0.170504001914934	0.255890285740728	-0.666316821763572	0.505208615669521	0.687668587780644	-0.191365582590858	-0.372361745822174
DENND4B	-0.0501270535872047	0.0355883057695887	0.158975376861753	76.8135583090913	-0.0288235275154076	0.0613382735253258	-0.469910968451154	0.638418627543876	0.788034788736505	-0.088944822990521	-0.061729134782964
CRTC2	0.0574869516597344	0.0771144097193844	0.455983936542739	17.9196396206552	0.108515340177287	0.125305465128887	0.866006443259837	0.38648662838176	0.583645886384438	0.354584811470224	0.239384559601256
SLC39A1	-0.0393505405260638	0.0858641267637172	0.646745196225342	16.2327875513602	-0.18625428802371	0.124530906925069	-1.49564708571327	0.134745646091903	0.293958298602308	-0.0445295734344677	-0.406894044780934
CREB3L4	-0.269318311032498	0.19952368464314	0.177078148421909	1.62749587752522	-0.303590987489007	0.357198248953331	-0.849922944411387	0.395367928226395	0.592049890988774	-0.992338559415614	-0.664153243552717
JTB	-0.0136169633681798	0.108400949223542	0.900035387897614	12.9489436104055	0.175576390197403	0.173503046162088	1.01194989990768	0.311562008610878	0.506678813697417	0.0615310089591823	0.386415046018438
RAB13	0.219788794563922	0.128531532256579	0.087266053741447	5.38841383797397	0.146071851112231	0.204860485708679	0.713030873703734	0.475826652750156	0.663242246798943	1.02350961257224	0.321726724975055
RPS27	-0.244942690892306	0.0764042249828037	0.00134650654270421	52.7403380996781	-0.0276851340974005	0.12459605819593	-0.222199116876273	0.824158881565554	0.903980111240068	-0.891874778091568	-0.0592332219105365
NUP210L	-0.0314743352980453	0.267556225455481	0.906355809123239	5.47844016180179	1.50016302533349	0.401411134986717	3.7372232471407	0.000186063709673499	0.00200294402332407	-0.0120679025050676	3.290554143264
TPM3	-0.161386116106764	0.0377064761383481	1.86839910280908e-05	111.024087316113	-0.235366355916927	0.0422772532173645	-5.56721021365349	2.58850053087061e-08	1.13761279741339e-06	-0.547497510593873	-0.514571619604582
C1orf43	0.0983513215662197	0.0632905367417504	0.120192604790113	30.1482712810761	0.142605936543845	0.105206401278534	1.35548725943298	0.175262365083991	0.349121544910336	0.523006746937658	0.314127752028505
UBAP2L	-0.0882334947033074	0.0341643970343558	0.00980545899573845	58.3104285316812	-0.0997190262694121	0.0611996354289607	-1.62940556051455	0.103227192442545	0.243968541538026	-0.245999993087033	-0.217166600546821
HAX1	-0.0647821996885745	0.197192285322772	0.742516262542676	4.24667501651763	-0.103120594940458	0.349958959677889	-0.294664823084892	0.76824993772846	0.871398789661708	-0.149345804985327	-0.224624495944154
ATP8B2	0.477959309612354	0.251702143283025	0.0575765230941703	1.99886381945053	0.485978863426021	0.412496392493547	1.17814088139843	0.238740446381269	0.428682356638046	2.08755582017522	1.06696846130511
IL6R-AS1	-0.0887663799113105	0.178615084963631	0.619210044604778	2.26789331329269	-0.386001382110026	0.274461942056404	-1.40639310214711	0.159607427427791	0.32929038056722	-0.248196272102694	-0.844836969848769
IL6R	-0.0522222290637809	0.0437468197528796	0.232580578821658	142.037091841787	-0.305208084862118	0.0640789438997403	-4.76300117148708	1.90734733529304e-06	4.47834703108531e-05	-0.0975800597436238	-0.667698708666687
SHE	-0.068798661706457	0.16329705573725	0.673528822193165	4.48736734715888	-0.405397072057003	0.271089230875217	-1.49543775954571	0.134800232162147	0.293995246901355	-0.16589959764948	-0.887361769660962
TDRD10	0.00490897701131999	0.156879010641051	0.97503708207127	8.66926721511179	-0.140595563895692	0.270643289234452	-0.519486606497371	0.603421450429645	0.763670464708155	0.137885416043151	-0.306787881580139
UBE2Q1	0.193614161415293	0.101113123468172	0.0555145415076223	9.68151624817663	0.442405611072239	0.170483652681823	2.59500312266249	0.00945900596098421	0.0420745749579419	0.915631224011973	0.971434668046082
ADAR	-0.0793123330246688	0.036411263769406	0.029388455890519	86.2697867519258	-0.0566306366949235	0.0622804422618415	-0.909284434057727	0.363200005008529	0.560552604028171	-0.209231548596818	-0.122695862671858
PMVK	-0.236045392496429	0.135099250205828	0.080602674154248	10.911009549135	0.50746711719693	0.198779985181182	2.55290851709436	0.0106827550992237	0.0462899382473667	-0.855204685791257	1.11408118028647
PBXIP1	0.0884960852877231	0.0849462943006451	0.297509677317551	11.7034519905083	0.228316226299346	0.14242519717357	1.60306062993266	0.108921268964914	0.253544683979637	0.482388526901189	0.502046455805568
PYGO2	0.354921935556908	0.103816572224633	0.000629116591429375	8.87282401297536	0.435028108281058	0.168284815900384	2.58507047087702	0.00973590960145565	0.04302095145003	1.58045898445574	0.955259588419292
ENSG00000271380	0.077661902655932	0.200717188960494	0.698813929744642	2.17302715446496	-0.199534255597133	0.29710725602353	-0.671589978204134	0.501844760090402	0.684789992103594	0.437735593007197	-0.436010202242518
SHC1	0.109144675276442	0.0807458349385295	0.176469203716726	11.6892193615007	0.133862143606013	0.138482481242454	0.966635941275836	0.333726060719838	0.529091285988101	0.567491404996013	0.294957098893861
CKS1B	0.292483044909131	0.184393946484124	0.112697185979397	2.98709770608442	1.03948751303251	0.317015718563315	3.27897783032138	0.00104183820227213	0.00786656686649529	1.3231179601012	2.28052902982214
FLAD1	-0.0348012194304175	0.0936578613868502	0.710206923582774	11.8431704011326	-0.148307872778389	0.15031924427139	-0.986619334718245	0.323829288083925	0.518732149323222	-0.0257796094500729	-0.323697019240261
ZBTB7B	-0.00308078711602757	0.0675407059688572	0.963618083240471	19.9914284092626	0.0783502079406856	0.109521860845527	0.715384192122089	0.474371677690597	0.662171522944091	0.104955713680541	0.173247896601559
DCST2	-0.796429366118131	0.230433058262982	0.000547790185433568	1.40368285283027	-0.821545771162261	0.408723110578761	-2.01003013996183	0.0444279989884809	0.134407984388371	-3.16481948367708	-1.79976242000822
ADAM15	0.452313917029433	0.193685650297058	0.0195278032627166	4.48577575318084	0.554633849415671	0.324001624905426	1.7118242835281	0.0869290555153481	0.216949945054159	1.9818586892878	1.21749363175793
EFNA4	-0.100108280362545	0.160805311016474	0.533584634531291	2.31712691008685	-0.198475421653824	0.265210978311087	-0.748368046141049	0.454238190859981	0.644269798842044	-0.294941757968432	-0.433688722491261
SLC50A1	0.024962287116373	0.0957639475406703	0.794351038441532	10.36142498992	0.111541613235845	0.155085493836004	0.719226605125268	0.472001309289067	0.65993765948456	0.22053485632941	0.246019624213239
DPM3	-0.279436772627547	0.161653343993369	0.0838776050885319	3.94937582671746	-0.672595792428328	0.231868185897518	-2.90076790752831	0.00372249478449083	0.020827334138378	-1.03404165895418	-1.47319151456445
KRTCAP2	0.217746986045705	0.153581571381549	0.156251000791832	7.32660243224268	0.231746609318732	0.235807671047514	0.982778076257055	0.325716674258701	0.520046528179648	1.01509432700001	0.509567526289646
THBS3	0.016851905552289	0.144579327670608	0.907210166931211	4.17566838241116	-0.108688404312551	0.240597128580045	-0.451744395097349	0.651453131826338	0.796454362058449	0.187108030869277	-0.236831846112567
MTX1	0.689545964788706	0.24842311354174	0.0055084421478981	1.89612678424728	0.863799794245504	0.388600467482668	2.22284805739209	0.026226047289721	0.0914266679076239	2.95960729351083	1.89533597449374
GBAP1	0.208251273682029	0.204407561376285	0.308295950813048	3.34582005246807	0.0954766872197186	0.332159921459439	0.287441924962574	0.773773963488453	0.874449608847829	0.975957879806719	0.210797481319584
GBA1	-0.240046415466623	0.144109508304473	0.0957687467593335	3.05589953192436	-0.0157497627978792	0.276716082721358	-0.0569166874689341	0.954611561183536	0.976903140693726	-0.871694846633863	-0.03306507442087
ENTREP3	0.285359997339792	0.212075967126645	0.178445890798902	2.60098782196554	0.341455109019317	0.368207969198796	0.927343071260266	0.353748438181473	0.550870523661155	1.29376041804683	0.750101995556647
SCAMP3	-0.0284723426119357	0.0936509227942204	0.761107862077541	14.5226037386584	0.0912552694403188	0.139571342419832	0.653825261390854	0.513224389543237	0.693770911009413	0.000304768837000784	0.201542077336361
CLK2	0.126473830634107	0.0572817590255981	0.0272494983318188	26.5543690106773	0.17352097121914	0.0918800386483292	1.88856005909283	0.0589508031431065	0.164147749933988	0.638913279162503	0.381908566443865
HCN3	0.505873768214785	0.261223805776928	0.0527999969392073	1.49917177069213	0.960544671488876	0.409008138213388	2.34847324966366	0.018850553196159	0.0715506878160805	2.20260487528376	2.10744786888246
FDPS	0.0751491141594807	0.110251677409712	0.495482903359145	21.9098833374387	0.439306320974828	0.209373130285377	2.09819818033026	0.0358876423047308	0.114855346513024	0.427379169967735	0.964639514519055
RUSC1-AS1	-0.261378799446144	0.163491924320004	0.109881485286763	2.13270201743262	-0.592931725818286	0.27397995189092	-2.16414274740201	0.0304533956429954	0.101859080916923	-0.959615972205782	-1.29852907697763
RUSC1	0.131927905834529	0.252229762930122	0.600941863773653	2.56163019622239	1.42031988997007	0.460786562635472	3.08238131304554	0.00205351601719678	0.0131660590529	0.661392174678133	3.11549909974714
ASH1L	0.0578549006379287	0.0220722779383701	0.00876319553347303	444.409361146511	0.0764731952041505	0.03931429243452	1.94517541760469	0.0517538694044851	0.149336922827083	0.356101308095586	0.169132570408766
ASH1L-AS1	-0.0999399715582349	0.170273063778898	0.557244400493009	3.18390237883013	0.258055992421725	0.297961500678472	0.866071595941487	0.386450900538092	0.583645886384438	-0.294248075558964	0.567250509091267
MSTO1	-0.096395708887177	0.0905164323566159	0.286897385628689	16.8532995425107	0.04893421048765	0.149915389579103	0.32641218906902	0.744112516579882	0.856681818102938	-0.279640445972834	0.108753701943571
ENSG00000287839	-0.221320707834031	0.111845616983612	0.0478379233305326	6.5236825398773	-0.5030914790367	0.179217049857678	-2.80716304300411	0.00499799379031465	0.0262063399760006	-0.794517101578801	-1.10155549573824
YY1AP1	-0.0225015826619632	0.0332362695761673	0.498393962973184	76.614076901312	0.00768568039867274	0.0592237260231744	0.12977367205274	0.896745493396171	0.944432606518925	0.0249131734028134	0.0183168322381773
DAP3	-0.0466947369635923	0.0354709687377914	0.188032694350171	97.8133174427159	-0.126615935698232	0.0553467383293211	-2.28768558943526	0.0221558375037673	0.080626550916045	-0.0747985774908662	-0.276137727232909
GON4L	-0.0785156056525643	0.0290672553866991	0.00690959579644134	120.81888718818	-0.0493151959764899	0.05049481912781	-0.976638729047939	0.328748038388082	0.5232950061124	-0.205947847750413	-0.106656853338352
RIT1	-0.0454126332908131	0.0759429182417485	0.549850756105387	20.2536128669676	-0.0190198242501522	0.118534550984477	-0.16045806131786	0.872520255730547	0.932586254561062	-0.0695144049333663	-0.0402346419387891
KHDC4	-0.128215032047743	0.0492176020200309	0.00918569427497717	41.7701348253879	-0.0351684842428109	0.0789461769951007	-0.445474189902741	0.655977107905741	0.799549847230875	-0.41078334635843	-0.0756403704949943
ARHGEF2	0.095391447023531	0.0482074820222765	0.0478420762613782	70.016811495582	0.195626503963774	0.0845273592747779	2.31435721690819	0.0206481356402884	0.0765668606699731	0.510807664941258	0.430374661606102
ARHGEF2-AS2	-0.366343255735495	0.234954265506943	0.11894646785252	1.13607291209258	-0.666272730774537	0.409410358210775	-1.62739588144842	0.103653045687274	0.244562845330664	-1.39222552727771	-1.45932828351865
SSR2	-0.102163961024807	0.102851875207065	0.320558124835875	12.0006441395304	-0.102591140214765	0.154824385506806	-0.662629080547878	0.507568140636131	0.68978470068302	-0.303414217390502	-0.223463673293284
UBQLN4	0.112387019736344	0.110869990845974	0.310734060814182	10.2011282631374	0.360505790713271	0.195407662152428	1.84489076191935	0.0650534307837444	0.176955426427445	0.580854682850011	0.791870369228111
LAMTOR2	0.0835247463459274	0.0863142971622773	0.333203472960463	10.4951192832756	0.0370003148839858	0.144385557905993	0.256260497383512	0.797749697530773	0.888541296284514	0.461899222199859	0.0825887898980203
MEX3A	0.247097859742474	0.274850581184878	0.368638732200549	1.39488659085272	0.200685572916629	0.468745946900111	0.428132924121891	0.668554347521968	0.807359493426158	1.13606354705608	0.441466604973127
SEMA4A	-0.357822864553268	0.169283907889894	0.034537128183278	4.36627513784895	-0.457255600034486	0.292302192028135	-1.56432490930644	0.117741285225637	0.267178150322254	-1.35710885284631	-1.00106092276282
SLC25A44	0.0319927838143793	0.117585891205518	0.785560412292146	8.35188052412262	-0.203102917283888	0.202063092193509	-1.00514604166002	0.314826532783869	0.509870246165246	0.249510951247436	-0.443834446919639
PMF1	-0.201745958074297	0.0845865448777443	0.0170752531216772	18.0032273627899	-0.409031559256571	0.125168598223995	-3.26784485134674	0.00108369754339465	0.0081131125566121	-0.713840041137893	-0.895330335925122
SMG5	0.0676883857645219	0.076026216211106	0.373288966357002	30.373700185925	0.59674198649272	0.119735599063217	4.98383096724356	6.23375420814242e-07	1.69897336421917e-05	0.396629881060276	1.30981517868723
TMEM79	0.19413067150172	0.162518287315148	0.232276241064184	5.95098201684873	0.925623468702697	0.246985229615229	3.74768754449284	0.000178472383655933	0.00193744897274907	0.917760013190506	2.03088358260324
GLMP	-0.209423411324301	0.105839288791138	0.0478506332262768	5.61735112798499	-0.193272650187514	0.199724083050163	-0.967698272716421	0.333195081024514	0.528466720119695	-0.745482558538393	-0.422281713218671
CCT3	-0.0446718109852761	0.112562314367748	0.691468534508122	37.2327892281801	0.96616476043498	0.158282430700784	6.10405561853807	1.03410274449371e-09	6.78811444108938e-08	-0.0664611160457239	2.11976984134197
TSACC	-0.141323504373888	0.202934012677326	0.486177567252795	3.74767040821928	0.517913730529785	0.295351018434855	1.75355322380247	0.0795070920708913	0.20359834035285	-0.464809733777171	1.13698524515395
MEF2D	0.0105567467266255	0.0639765166885165	0.868936336139312	51.5850424373667	0.126444078666895	0.101297966253424	1.2482390648452	0.211943521880359	0.396751965655657	0.161162620823327	0.278693087281373
IQGAP3	0.34298629098545	0.257559946247358	0.182966816874179	2.53281326527417	0.641788563256878	0.426388127158918	1.50517456368497	0.132279202923615	0.290633668181127	1.53126639040923	1.40857921669553
GPATCH4	-0.105138148407848	0.106104828481364	0.321739595404159	10.9556531099815	0.106573887643551	0.157426826583236	0.676974121606921	0.498422373729092	0.681860902549217	-0.315672289560483	0.235127949985011
ISG20L2	-0.0621937761605776	0.082196283518073	0.449259882001351	11.3555685832575	0.0347094634783469	0.143523452500463	0.241838270147766	0.808905483619441	0.89507036728452	-0.138677653209286	0.0775661277658358
METTL25B	0.218505860262052	0.0962944031089392	0.0232595746883493	12.6883079731412	0.33493940236815	0.16609865443283	2.01650882429995	0.0437467964210303	0.133130416569504	1.01822201658843	0.735816392841131
MRPL24	-0.334591985420699	0.165318659763387	0.0429782321333113	4.67379921475039	-0.155818286894542	0.270699761969774	-0.575612943878173	0.56487683003993	0.733484005067001	-1.26136310575487	-0.34016350523118
HDGF	-0.0545148805173163	0.123987673872546	0.660169006401533	10.1357917921944	0.613126455729485	0.20388663685134	3.00719294406986	0.00263672349814736	0.0160323597486879	-0.107029191004923	1.34573791596686
PRCC	-0.0287708468193425	0.0652449493169965	0.659237139935262	24.0125335530513	-0.11946308163974	0.098631317220359	-1.21120841743236	0.22581553752791	0.412875486773206	-0.000925512125893684	-0.260455187052345
ARHGEF11	0.128172637800897	0.0295313934023913	1.42342472117781e-05	160.912426360206	0.238129988508916	0.0489510212758667	4.86465822984406	1.14654752771749e-06	2.90421053572577e-05	0.645914889408089	0.523563002755293
ETV3	0.0288463437117804	0.0660682527401092	0.662391092494246	17.5433080271569	0.17935990413385	0.117111156848023	1.53153558517578	0.125637078625892	0.280474323427353	0.23654294187583	0.394710351479285
CD5L	0.419882640664457	0.299200635143918	0.160513063562206	1.21743293712034	0.376717944515436	0.426801008409134	0.88265476672518	0.377422828526015	0.574513968111536	1.84819363223276	0.82741530714196
CD1D	-0.00836601123948286	0.214271337451165	0.968855304171167	2.38491106968766	-0.298937090121539	0.347812659328513	-0.859477313731671	0.390077231003653	0.587343227473143	0.0831727355436324	-0.653949633655927
MNDA	-0.100818005664923	0.0664937981456615	0.129468374017924	67.2118914528049	-0.506537800657191	0.110048253752172	-4.60286995373784	4.16708446816555e-06	8.48040171582081e-05	-0.297866880987588	-1.10911151139947
IFI16	-0.00315852853965301	0.0338432346307856	0.925642820817043	423.188950001444	0.0321805646884977	0.0665772917784859	0.48335646928337	0.628842651040626	0.781184887083782	0.104635303478133	0.0720215498169395
DUSP23	-0.171694310241594	0.138640263195661	0.215561877550897	3.14520465004242	-0.264294599455716	0.225381559908671	-1.17265405192339	0.240934564293082	0.43116665763168	-0.589982590171392	-0.577996420102444
FCRL6	-0.0166811193116265	0.216254282834545	0.938514880084417	1.44358651112996	0.062670573475909	0.369730897236752	0.169503208804805	0.865400848620816	0.928866788952457	0.0489021326116376	0.13887050046016
SLAMF8	-0.191968548643165	0.161781604574081	0.235389103032906	9.99291883330247	0.70221421306114	0.266615035944452	2.63381324527939	0.00844319138509175	0.0386626071669179	-0.673542583376593	1.54106167380185
SNHG28	0.00216709190020583	0.295642263844562	0.994151466497073	1.21488151080222	-0.353380335936699	0.471138039221742	-0.750056897380726	0.453220437622645	0.643536309901226	0.12658477447447	-0.773315747248421
VSIG8	-0.360845352689019	0.241545180229452	0.13520066762119	1.31175929305795	-0.448330091775327	0.411645430815904	-1.08911713385647	0.276102235089328	0.471193079462278	-1.36956599590065	-0.981491861132094
ENSG00000272668	-0.192985606645722	0.283162785047838	0.495532451963097	1.14285797978406	-0.0520326757854148	0.487248512415375	-0.106788783258629	0.914956546250567	0.955167400567723	-0.677734373869518	-0.112614892737008
TAGLN2	0.24775601541405	0.175499389274433	0.158032392536954	3.64117883245609	0.72864874054443	0.299290757860247	2.43458483567565	0.014908884530318	0.0599073854557661	1.13877612655503	1.59901903404167
PIGM	-0.104916727683965	0.130613692917116	0.42182459315526	8.23708931776243	-0.126309769846526	0.215428945744638	-0.58631754154453	0.557662145161765	0.728531186590903	-0.314759707108966	-0.275466462555616
PEA15	-0.22711236461629	0.192276578130902	0.237533050544333	7.83902941014375	0.91519646147194	0.273678153094802	3.34406108460881	0.000825615565863283	0.00659551823874003	-0.818387334915652	2.0080225038615
DCAF8	-0.0780021570367811	0.0575545754131137	0.175330621937078	54.4128406928024	-0.19870419102898	0.093062476792499	-2.13516981148084	0.0327471418479442	0.107548948296016	-0.203831676380803	-0.434190296392899
PEX19	0.116636891245219	0.178152904197275	0.512660257025024	2.57280119392689	0.184716525842918	0.316279007676374	0.584030306658625	0.55919992214762	0.72979847707692	0.598370469503532	0.40645467542293
COPA	-0.0900890700523198	0.0571733064578841	0.115090557472136	138.927321658367	0.160806944253385	0.0600003122328333	2.68010179062683	0.00735997755354771	0.0350308589142323	-0.253647721227746	0.354033226458353
NCSTN	0.106744470741492	0.0933473436042011	0.252823127421186	13.3438014830207	0.29410634492965	0.165960616915159	1.77214540652136	0.0763704232332783	0.19809556248427	0.557598995196989	0.646290441558195
SLAMF6	-0.663383592769738	0.325556115380933	0.0415805907810272	1.49562760572006	-0.120909772681502	0.627625403743035	-0.19264639697568	0.847235905944608	0.916623914740777	-2.61647316867513	-0.263627038484763
ENSG00000234425	-0.487700982326863	0.117758405541661	3.44983795692623e-05	13.5301495335748	-0.922174325424607	0.131381854737615	-7.01903871935968	2.23399874249564e-12	2.80176134973477e-10	-1.89239971920137	-2.02038922612314
CD84	-0.102347001526204	0.0515104794459304	0.0469316938768595	160.125789051638	-0.380474498701522	0.0837293655922442	-4.54409866849349	5.51708124152628e-06	0.000106769665820366	-0.304168616285794	-0.832719349327173
ENSG00000228863	0.396819321534001	0.461004535353561	0.389364196051306	0.988271305939246	0.404123147977948	0.625248869623597	0.646339669868148	0.518059402147226	0.696977371959348	1.75313848137289	0.887500861934889
CD48	-0.00477993857952583	0.318063284905861	0.988009632605793	2.32174701986703	-0.0431235567175366	0.508825593917205	-0.084751154881084	0.932459226512682	0.964729445216944	0.0979526844208316	-0.0930817641965842
CD244	-0.517480439650503	0.2368020611153	0.0288678180383089	2.65776408715337	-1.04147904776816	0.373147609155994	-2.79106450694897	0.00525350010108504	0.0272955515524883	-2.01513534074882	-2.2819632896485
F11R	0.0377765924002073	0.0801379007062215	0.637358804412785	18.0752159483275	0.0110797482276894	0.127187698456187	0.0871133636521154	0.930581403110635	0.963562137493936	0.273348838351226	0.0257582821361962
TSTD1	0.187940759344018	0.182597641704197	0.303356715114465	3.31802555123617	0.0881511695926184	0.29529321637526	0.298520808146827	0.765305697090537	0.86997831122466	0.89224837583113	0.194736378493918
USF1	0.0816986731301563	0.0906606210248471	0.367509424579469	14.0355245798803	0.0371679964910153	0.14871300962157	0.249931035526728	0.802640681819884	0.891706205820718	0.454373086693322	0.0829564296566785
ARHGAP30	0.0297315621945563	0.0387346596497178	0.442742699031934	62.9274712933928	0.043829827686935	0.0659562708876929	0.664528589882928	0.506352056786988	0.688678083935468	0.240191357611148	0.097562408550111
NIT1	0.16144654517136	0.0858072390920496	0.0599035792041891	12.1994299642178	0.240584929809861	0.144228330689865	1.66808371600162	0.0952991092727421	0.230995051026118	0.783052838499729	0.528945429864549
DEDD	-0.213282192955549	0.0983158283339366	0.0300555426069582	16.2489979727871	-0.251575233513729	0.132057981855111	-1.90503618168077	0.0567753680378009	0.159645794267429	-0.761386473669552	-0.550109374480468
UFC1	0.0527365899885169	0.106057441409884	0.619015909146031	8.85170249182062	0.134693381510227	0.177662124026923	0.75814348301845	0.448365090882389	0.640059216356814	0.335006261533747	0.296779577267647
USP21	0.949038439228675	0.257004528416964	0.000221893130266756	2.86164266320239	1.10349917653846	0.405701945547788	2.71997506703718	0.00652868388269512	0.0321043919587042	4.02910193846502	2.4208737756743
PPOX	-0.10477997518133	0.146228720772362	0.4736527116407	6.25590093614619	0.0886148440935617	0.230984280749646	0.383640149909628	0.701245177588019	0.829429624075193	-0.31419608356047	0.195752978851242
B4GALT3	-0.226694202534189	0.128142922610385	0.0768816695873402	4.18868364942735	-0.0963540207860992	0.222075074337959	-0.433880394156553	0.664375297636587	0.804799783539289	-0.816663885676919	-0.209788869466565
FCER1G	0.125049670689199	0.0625309636730425	0.0455214335196712	42.1690025378431	0.142025751173855	0.0974716805105359	1.45709759419305	0.14508944240462	0.308353047362602	0.633043623643882	0.312855703094941
TOMM40L	-0.0326712547017447	0.103390232000239	0.75200293841356	6.49517016300125	0.00479666663857916	0.180708042341322	0.02654373638512	0.97882364928485	0.988522738646501	-0.017000989275545	0.0119827068660712
MPZ	0.0256183995724139	0.106129188039251	0.809253776190129	6.24251340638205	0.163069304805553	0.181249565759546	0.899694871666	0.368282653287121	0.566187782500212	0.223239014743784	0.358993422762117
SDHC	-0.0906402414516222	0.0598645229733749	0.130003159195772	29.5381862716453	-0.127327353969241	0.0910732389856267	-1.39807648643457	0.162090099999054	0.332765754935509	-0.255919366527973	-0.277697502607752
ENSG00000289106	0.311650422695269	0.180602111206531	0.0844159906843976	2.22900488402682	0.378844428259503	0.32248695068467	1.1747589397189	0.240091171590585	0.430026592123167	1.40211604258636	0.83207759529812
ENSG00000288670	0.229319763724044	0.170287047716818	0.178087853119145	3.77260857245703	0.541881343254477	0.305085070291915	1.77616473574399	0.0757057687760557	0.196837550840963	1.06279137016452	1.18953392663319
ENSG00000283696	0.103685344795058	0.0904595752961964	0.251709757433106	21.9022938179356	-0.0737616040218375	0.141794000332812	-0.520202574500387	0.602922391137777	0.763566913361767	0.544990849912571	-0.160255287376922
ENSG00000288093	0.0199529482550407	0.137380483422423	0.884522495370317	5.65609109115891	-0.0312808982844949	0.231571528036819	-0.135080933954546	0.892547884503486	0.941728833305636	0.1998889354852	-0.0671168884697596
ENSG00000283360	-0.0942456220627494	0.115826084961306	0.415827041640058	9.49366195397603	-0.361290787162468	0.16086322960362	-2.24595010340597	0.0247072040959936	0.0874359555826561	-0.270778892858915	-0.79065930943773
FCGR2A	-0.0584854988666564	0.0686504861178803	0.394252215396202	142.855439773071	0.446654668678691	0.111299168668072	4.01309977445339	5.99265680813597e-05	0.000781426237720249	-0.123394039623138	0.980750671993289
HSPA6	-0.275948912212496	0.133405809635847	0.038593738290289	86.943225369343	0.716388462155457	0.197610759453306	3.62525028564921	0.000288681728526913	0.0028656398611687	-1.01966649048621	1.5721385319529
FCGR3A	-0.111691485595146	0.0620001257893828	0.0716285294219606	144.134818805022	0.132599972639115	0.123031958788808	1.07776852408512	0.281137069549189	0.476259656804941	-0.342681778153635	0.292189805343447
FCGR2C	-0.0693323992874057	0.0891308414628716	0.436644388046792	59.233806706902	0.2352883986388	0.204631615073528	1.14981450229114	0.250220280835546	0.442801199055769	-0.16809938970845	0.517332853649723
FCGR3B	0.0917401372826093	0.248746124910985	0.712269113813427	1.70012254708847	-0.588602419967664	0.402889881243057	-1.46095111188104	0.144028858371847	0.307046596081276	0.495758842337008	-1.28903712979108
FCGR2B	-0.200992092545559	0.147854976251188	0.174024074158937	9.12802050701182	0.0135650434952429	0.278256483963347	0.0487501434001795	0.961118414697245	0.980051075166559	-0.7107329947862	0.0312072599253765
ATF6-DT	-0.114104066928302	0.142450478807851	0.423126633309465	2.95291117064617	-0.200690480672982	0.258915863095187	-0.775118520255365	0.438269628860231	0.630352215216888	-0.352625198755313	-0.438545210794559
DUSP12	-0.0444137344283476	0.0647101050954335	0.492492876333987	24.3454218461087	0.0125229535359862	0.109987408062934	0.113858065723494	0.909350308027948	0.952511567300816	-0.0653974570852128	0.0289224911429906
ATF6	0.0536940041141316	0.0343181428909833	0.117677838177976	464.172029896234	0.101466192338437	0.0624587652157235	1.62453087229611	0.104262557044084	0.245550260299548	0.338952230612651	0.22392939396842
OLFML2B	0.103242792437982	0.0791862892183961	0.192303037856271	55.9034043622836	0.209587502205643	0.14389841283889	1.45649627449539	0.145255478755613	0.308437767781202	0.543166876492821	0.46098397001621
NOS1AP	0.196712128433741	0.126291001225364	0.119325722930812	43.5485503914221	0.0791627754878442	0.307637981439946	0.257324453623414	0.796928316623844	0.887805936699506	0.92839945223757	0.175029440458533
ENSG00000285636	-0.403443733095191	0.273527741282233	0.140222063313099	2.16725277886793	-0.384285993790546	0.463731357771169	-0.828682355313514	0.407284172726117	0.602779012613746	-1.54513463166339	-0.841076003103813
UHMK1	0.0298347584270248	0.0510473667576983	0.558915949462524	54.7641058677155	0.185726431937712	0.079917289968476	2.32398310817313	0.0201263993944202	0.0751518573597581	0.240616679456195	0.408668881497971
UAP1	-0.0190603463138747	0.166937637324817	0.909097922301414	5.6557867620994	0.113427354902208	0.272378429927912	0.416432956648689	0.67709321667718	0.813524414710038	0.0390961814235481	0.250154088471991
HSD17B7	0.146819127664899	0.117941313831375	0.21318725723571	18.0196727562125	0.748188025924724	0.194970936233023	3.83743362154508	0.000124326825534557	0.00143445445826183	0.722766139525387	1.64185866498761
RGS5	-0.216721474598311	0.311013295138496	0.485913052729544	1.55479023885492	0.271593376926641	0.51861169361539	0.523693121983591	0.600492000269059	0.761024449240101	-0.775561425399315	0.596931049851921
NUF2	-0.619704246377701	0.157969307412468	8.74746390650176e-05	8.47738595224322	-0.536502238742896	0.251852816184628	-2.13022132081143	0.033153345635185	0.108605544652445	-2.43644934655003	-1.17480815506427
PBX1	0.235243925777526	0.217004300455997	0.278341784677191	8.37696109999753	0.7875154509078	0.413014098958885	1.90675197987901	0.0565527123628345	0.159135742595601	1.08720772214434	1.7280835365496
MGST3	-0.0513398468140966	0.0792723284420707	0.517218504906608	40.6042444980784	0.271754460259783	0.130107555063117	2.08869085371677	0.0367355607146322	0.116697438135074	-0.0939433335037717	0.597284222980265
ALDH9A1	-0.0954775840430944	0.0749688654123658	0.202818280475901	15.5773674798337	-0.0568776876689807	0.124730755664774	-0.456003712683702	0.648387308438882	0.795199763076658	-0.275856407124444	-0.123237518743074
TMCO1	-0.263349435962303	0.0936491280681999	0.00492212855596448	17.6215222799401	-0.319485659519756	0.139598865940235	-2.28859781465943	0.0221027309955626	0.0805473017570395	-0.967737923355738	-0.699002106781397
TMCO1-AS1	-0.140267821149806	0.226806524485956	0.536280705413535	1.97221001698045	-0.134498833674103	0.344688046455517	-0.390204519875803	0.696385319640251	0.825706375155305	-0.460458749967871	-0.293420879277526
ENSG00000236364	-0.744454016946808	0.172371073907332	1.56806394222629e-05	2.13068114234385	-0.88842265780909	0.28276464465263	-3.14191563411507	0.00167846391972868	0.0112524921450389	-2.95060380082029	-1.94638913060701
FAM78B	-0.58011648289161	0.225185279088483	0.00999003319300001	1.82784233744494	-0.493666171709712	0.434806664698921	-1.13536937629865	0.25622058516635	0.449092006223851	-2.27328892679041	-1.08089063110366
LINC01675	0.244795260436577	0.237194329007248	0.30205095993674	1.5756338380619	0.383229124054689	0.356119409350456	1.07612535007199	0.281871199705045	0.47703726494679	1.12657341585884	0.84169098422305
POGK	0.0233425357750563	0.0682331358114902	0.732275857879301	26.399061847187	0.17134834209387	0.0992076034776383	1.72716945160854	0.0841372354191386	0.211798465009078	0.21385907357527	0.37714510513515
TADA1	-0.267170336983743	0.130185573019879	0.040147614847201	5.22124328715004	-0.62265170689464	0.22879640454372	-2.72142260336813	0.00650016043604272	0.0320151580097046	-0.983485714077416	-1.36368975180534
GPA33	-0.721583819425755	0.20801387819093	0.000522552067406699	1.77541620500474	-1.00636944917337	0.34467643695551	-2.91975122541746	0.00350310910041248	0.0198380914034372	-2.85634459800296	-2.20498594799109
STYXL2	-0.462019336955379	0.17719157043963	0.0091217622429073	8.96723601833807	-1.02562899506721	0.28522727189104	-3.59583075022018	0.00032335799294037	0.00315504136565348	-1.78655317294722	-2.24721225372439
POU2F1	-0.0742478156062116	0.0361609012809029	0.0400471443820244	182.166125621421	-0.237631040725673	0.0551059841109625	-4.31225473166715	1.61598100402909e-05	0.000259938717081885	-0.188358210092467	-0.519536911810887
CD247	0.230037627133733	0.173600600369712	0.185138995585272	14.2115987563214	0.926240307547177	0.289597259570159	3.19837386901371	0.00138204976043284	0.0097185680273394	1.06575003428042	2.03223599380643
CREG1	0.0171470233925699	0.0533851728837871	0.748063007249984	99.8563457843989	-0.125734987688186	0.0973697031843962	-1.29131530215381	0.196594366625722	0.377431823219463	0.188324354966891	-0.274206260093839
RCSD1	0.031770558538969	0.0406718071860864	0.434717510979034	379.50549631701	-0.00791267911057269	0.0675408846992247	-0.117153915673591	0.906738085323021	0.950601319421356	0.248595052847924	-0.0158823696124722
MPZL1	0.133254564847372	0.0477299438947991	0.0052408591469362	243.041421107218	0.169775236911909	0.0847591637289968	2.00303105224984	0.0451739555725946	0.135865361408236	0.666859981453565	0.373696092332342
ADCY10	0.174139636099225	0.174521145928027	0.31836957850209	9.3574930693716	1.38062817266456	0.280199589497163	4.92730262432643	8.33725736073143e-07	2.20601255654619e-05	0.835367237229656	3.02847552197121
MPC2	0.15264816866843	0.0905764188982202	0.0919312807853786	20.7606850337033	0.166673525735081	0.14678491158289	1.13549494929498	0.256167996912557	0.449060674678977	0.746790451413234	0.36689563061995
DCAF6	0.117700179182726	0.0416174532679963	0.00468186416655104	336.956649871379	0.121787846645268	0.0707810464815756	1.72062794631002	0.085318358923538	0.213933843425634	0.602752796034052	0.268484358685478
GPR161	0.223755358828209	0.114750742200303	0.0511850403667042	16.2211443449183	0.35139202084283	0.199095381885424	1.76494310171921	0.0775733288087512	0.20014152370025	1.03985775233497	0.771888546445091
TIPRL	-0.0788641525495194	0.067888490832202	0.245368761570706	24.8060638042782	-0.206807368321311	0.108215353575075	-1.9110723339072	0.0559952859380733	0.158281697049217	-0.207384378966255	-0.45195640799507
SFT2D2	0.140806095810656	0.036479854312986	0.000113465173340547	98.7145106807807	0.164513535697266	0.0561065006256526	2.93216532599163	0.00336607503712697	0.0192814977804384	0.697983511890692	0.362159880347312
TBX19	0.345076181642177	0.0739854030372547	3.09953043189068e-06	30.0039878293239	0.537798470676111	0.124418589632596	4.32249290290312	1.54276047545642e-05	0.000250248402674981	1.53987984585041	1.18058228121462
ENSG00000228697	0.421666084117351	0.230725065482037	0.0676141922320362	2.03259521803881	0.799598618004216	0.346107607735889	2.31026016225099	0.0208737550535967	0.0771254001094091	1.85554406976112	1.75457572441593
ATP1B1	-0.102391281131123	0.176582567875139	0.56201623774537	8.26405809095338	-0.250746883499035	0.327956909113734	-0.764572651256685	0.4445260596801	0.636345489664553	-0.304351114065134	-0.548293227767174
NME7	-0.121483533036553	0.1018734791429	0.233067523517229	16.0390013472808	-0.435599458659918	0.15266288979996	-2.85334215296658	0.00432620141738075	0.0235296717994751	-0.383039566271858	-0.95358011237785
BLZF1	0.0605108307305111	0.0989372325643798	0.540796957926596	17.2361859410313	-0.0305662696656546	0.147222629970638	-0.207619369873713	0.835526178945299	0.909906589227687	0.367047687244037	-0.0655500744487413
SLC19A2	0.0657680679775268	0.110375700494444	0.551271159499399	12.8666751946777	0.327343882751111	0.193874249678079	1.68843404059412	0.0913279406170154	0.224571129143994	0.388715317856722	0.719163314138224
C1orf112	-0.200292563206867	0.0697311762637409	0.00407427397488227	46.9595440065081	-0.458671547598605	0.0889281407281477	-5.15777732271226	2.4989856142502e-07	7.99779088909203e-06	-0.707849894290381	-1.0041653695174
SELL	0.364613335141191	0.159131988930999	0.0219481720364733	7.96946469221487	0.307458642439133	0.236387777227049	1.30065372264921	0.193377009305648	0.373345900569328	1.62040195382267	0.675565181470817
METTL18	-0.288668066854659	0.208263224546653	0.165724563448336	2.48443067768727	-0.201716861304045	0.346568048014362	-0.582041138702104	0.560538971134311	0.730730163256998	-1.07208831045419	-0.440795537077685
SCYL3	-0.2300763078307	0.0743846174534092	0.00198102077116177	28.7269339211159	-0.404793440909695	0.0830698056982705	-4.87293111506727	1.09954569957563e-06	2.80821058967776e-05	-0.830603185886284	-0.88603831616331
KIFAP3	-0.0822532268919531	0.110324036128716	0.455933042704008	14.956819661485	-0.136040008090631	0.188123406853409	-0.723142379601052	0.469592414768029	0.657702250790959	-0.221352402002017	-0.296799884289345
GORAB	-0.149116148526832	0.0743276051465868	0.0448347602365493	15.1223643422229	-0.212826768612254	0.111958952882156	-1.900935683422	0.0573104374740915	0.160857134002062	-0.496927008891196	-0.465153865423063
FMO4	-0.159076788573921	0.0855885081162802	0.0630805633986744	15.4093600316711	-0.347378643724509	0.129641855535333	-2.67952539162658	0.00737266113579821	0.0350677208995377	-0.537979649102317	-0.760157114554484
PRRC2C	0.00753860214337273	0.0275649827288714	0.784480620866019	329.038212490063	0.178473052418879	0.0401815550929717	4.44166613277982	8.92649883987914e-06	0.000159190949253151	0.148723379660543	0.392765940543384
MYOCOS	0.75182652883843	0.239034834749355	0.00165939700584045	8.40821178729553	1.53281893173384	0.391574667897415	3.91449972993505	9.05918391717594e-05	0.00110646849648738	3.21629577698096	3.36215179646204
VAMP4	-0.151380337870485	0.0624635321289914	0.0153717751094851	22.6449302302598	-0.223076598577517	0.10960972645824	-2.03518981194162	0.0418317777838601	0.128769640201248	-0.506258833960211	-0.487626485297552
METTL13	-0.0125287264512671	0.099549287545055	0.899847094837983	9.78324321948963	-0.0472793733616161	0.156429074829941	-0.302241596794042	0.762467896429828	0.868608653003953	0.0660161623633087	-0.102193338537522
DNM3	0.118202877458136	0.0983296475367437	0.229321602474502	47.9542142224629	0.507605186219683	0.194593586307876	2.60854016748823	0.00909293393064421	0.0407561008798567	0.604824660024478	1.1143838948364
PIGC	-0.312702300357186	0.151028216169462	0.0384065502561338	9.52975443341	-0.470263061466658	0.268831260675897	-1.74928711893223	0.0802414014141084	0.204770114312882	-1.17114507147205	-1.02957961402774
SUCO	-0.0819938350891241	0.0409654784501245	0.0453347759034608	85.1913452801321	-0.026612606298421	0.0696780537075743	-0.3819367057827	0.702508313202531	0.829968081447671	-0.220283322273715	-0.0568817185575081
ENSG00000224228	-0.108584899122445	0.269544129740351	0.687061178492856	4.2566744878255	-0.507542499333119	0.463799582797176	-1.09431426451945	0.273817171262221	0.468697701275079	-0.329878024966526	-1.11131430027588
PRDX6-AS1	-0.00423200695013707	0.0695369203437712	0.951470820521669	46.8470712950005	-0.160310508916163	0.101164249214229	-1.58465574707805	0.113044571495677	0.260010296043866	0.100210977054161	-0.350012644019416
PRDX6	0.201463145821172	0.102545838271681	0.0494587538031964	15.7226161260149	0.637067987372695	0.153270877152503	4.1564842532924	3.23182435881816e-05	0.000465926379057279	0.947980704699353	1.39822941501165
SLC9C2	-0.591707784762496	0.307338092635208	0.0541960056935855	1.48287110809125	-0.589497556174849	0.493750936966042	-1.19391683547406	0.23251050125571	0.420974999104528	-2.32106231715834	-1.2909997043692
KLHL20	-0.0305779314800212	0.0390089092943131	0.43311612747842	63.8146810261054	-0.0106974004973734	0.0612902960124409	-0.174536610089173	0.861443761600668	0.925778979131386	-0.00837338656520342	-0.0219878353025385
CENPL	0.00651367802092402	0.161584085918547	0.967844878604135	3.80226145586631	-0.0214768136689062	0.254747358735993	-0.0843063251979138	0.932812883527823	0.964901196358894	0.144499169063264	-0.0456215595199024
DARS2	-0.000307481763142785	0.0770625817767986	0.996816427701787	12.8254644158441	0.0289270103069867	0.125267619232495	0.230921689772826	0.817375640078673	0.899859878950444	0.116385853341178	0.0648881738385613
GAS5	-0.125928177298667	0.0723118695628068	0.0816031025780463	45.7138654963609	-0.0985235046217885	0.125913523947916	-0.782469599234968	0.433938644851063	0.625952640309753	-0.401358106134397	-0.214545434768479
ZBTB37	0.122751191875213	0.0544657404324065	0.0242130216828884	51.3503987101732	0.200588706190847	0.0901904791356453	2.22405633181264	0.026144654427746	0.0912666755379972	0.623570474997072	0.441254225927391
RC3H1	0.0464379343922966	0.0261464271546366	0.0757210681081828	192.465963973389	0.100790592202334	0.0431704136785253	2.33471453280216	0.019558338558628	0.0735870562452184	0.309046439596303	0.222448149391949
RABGAP1L	0.0400978446017698	0.0292197659016345	0.169974753027287	530.283236950761	-0.0609094808039819	0.0434164468558622	-1.40291261065639	0.16064289991484	0.330718987599937	0.282915847200007	-0.132077173141489
RABGAP1L-AS1	-0.371404559411646	0.14485323115339	0.0103471744299825	5.07612380725064	-0.634106417455731	0.213795075596889	-2.96595427039368	0.00301745352575236	0.0177120388463683	-1.41308562038759	-1.38880405683129
ENSG00000289425	0.0837204462826002	0.146876299658104	0.568673285875775	3.16672180198245	0.0494581639282501	0.252447297671789	0.195914808296151	0.844676846529752	0.915388566457607	0.462705796782575	0.109902463097897
ENSG00000287697	-0.24366475753241	0.206338347003628	0.237642829602819	1.23769920730118	-0.136319687506809	0.352215626650519	-0.387034751419676	0.69873048103439	0.827596468092483	-0.886607793420944	-0.29741307779868
CACYBP	-0.326361518862756	0.175262481346488	0.062584772721314	40.8094263105967	1.46919390848702	0.262095191822803	5.60557367828523	2.07566300537914e-08	9.50520720661907e-07	-1.22744135165317	3.22265475438653
MRPS14	-0.0396833789934208	0.0868780910865615	0.647835764234227	10.8336730504205	-0.0447372919380598	0.141327901261854	-0.316549609373807	0.751585376618134	0.862324731849114	-0.0459013625749477	-0.0966198578344097
KIAA0040	0.142342221386894	0.11834294681799	0.22905593271107	11.1802382372551	0.117669807808452	0.178980155705481	0.657446113758459	0.510894108878536	0.692231227365858	0.704314632210498	0.25945561169926
LINC02803	-0.0621528883857132	0.21586948985799	0.773408881813784	2.15552464429083	0.107326753350198	0.361450503762224	0.296933472863	0.76651730037954	0.870585766135679	-0.138509134810608	0.236778598327409
COP1	0.0451289052177971	0.0193680483700163	0.0198024605732516	464.532792318548	0.0842778337556758	0.0306657972473187	2.74826814629921	0.00599109901808237	0.0301377745133004	0.303651293955808	0.186244139675827
COP1-DT	-0.701611493807821	0.163892093785427	1.8610924002612e-05	4.37519954438247	-0.876658478277634	0.287796276257568	-3.04610778734696	0.0023182471253003	0.0144841150890573	-2.77402893416044	-1.92059631885875
ASTN1	0.231267938609203	0.281285555023843	0.410973284400805	7.156070947813	0.32855885312374	0.536213212382575	0.612739196902372	0.540048800489929	0.71398635553288	1.07082074601293	0.721827120995059
BRINP2	-0.349615542602702	0.321187056868791	0.276369723085342	6.31503419818565	-1.07364228073314	0.653247935420695	-1.64354485107053	0.100270253589195	0.239240450056974	-1.32328248892385	-2.35248076269987
LINC01645	-1.24882472139994	0.279992602149205	8.18808608369524e-06	8.39443893725207	-2.68238409483378	0.404286788440848	-6.63485469109323	3.24822365632128e-11	3.23271600789755e-09	-5.02936068441999	-5.87962642140827
ENSG00000227579	-0.662348933243833	0.254099195962181	0.00914314383392972	4.82983803477926	-1.40970513713606	0.427780668619234	-3.29539233665286	0.000982843562144145	0.00751677976679999	-2.61220883374713	-3.08929423682305
SEC16B	0.0353576213363586	0.0986211888450537	0.719954562216343	12.5165211279708	-0.0227101576370638	0.141638813251264	-0.160338519617334	0.872614417109709	0.932586254561062	0.26337908256286	-0.0483256502477319
C1orf220	-0.219048964523872	0.150190173116071	0.144709015975357	2.41688067087533	-0.251577623843051	0.251703837493855	-0.99949856286634	0.317553234916902	0.512564214903016	-0.785154142941297	-0.550114615246647
RALGPS2	0.0639477083479184	0.0554931582218062	0.249176038781788	166.363758540077	0.328891901133676	0.0885636627778355	3.71362126201477	0.000204314495899839	0.00216021618488754	0.381212730816544	0.722557324457225
ANGPTL1	-0.0281885009084567	0.091972929431824	0.759233928673735	14.1166742852146	0.135936602372732	0.14818054583714	0.917371451189924	0.358948027449718	0.556439782076108	0.00147461849272066	0.299505322958823
FAM20B	0.016035666933602	0.0628202501669595	0.798520203710181	24.7104820088113	-0.0469957689279277	0.0977124490031531	-0.480959892085103	0.630545004633715	0.781896080504797	0.183743914689898	-0.101571539477967
TOR3A	-0.0205458092420494	0.0731190580544662	0.778717176937524	13.5967864387827	-0.0863848731288381	0.123022225420388	-0.702189159996464	0.482561204879404	0.66834163642213	0.032973866507135	-0.18793164192879
ABL2	-0.00820891564092989	0.0452607515403367	0.856077630757027	151.717064294923	-0.0135204765430692	0.0684745056256944	-0.197452707683307	0.843473286624024	0.914738195191698	0.0838202028806366	-0.0281773930870774
SOAT1	0.0241125016503338	0.0278227468172414	0.386135421833451	195.662429679835	0.0534447636073626	0.049782815779011	1.07355847135299	0.283020618912776	0.478033074274442	0.217032477282579	0.11864303142772
AXDND1	-0.600725012705002	0.358877031778635	0.0941498438516313	1.51731217344994	0.626180471365911	0.689813770561376	0.907752929977493	0.364008772216621	0.56135152656339	-2.35822669742661	1.3743586767236
TOR1AIP2	-0.00841260884369556	0.049599555522927	0.865316409980851	52.0267173926642	0.119927266910932	0.0773633639268152	1.55018164701811	0.121097923587184	0.272692079728448	0.0829806841622552	0.264405061637859
ENSG00000272906	-0.120802526143307	0.198781388180778	0.543376196287803	1.69183985167808	-0.0229333533975868	0.35744558268314	-0.0641590063176586	0.948843618329392	0.973645337401535	-0.380232805778801	-0.048815004071242
TOR1AIP1	-0.139149005500942	0.063640573328305	0.02878031717176	37.8022454649278	-0.213011107126101	0.0900497189164267	-2.36548330954583	0.0180065549088787	0.0691483983132595	-0.455847566742871	-0.46555802523488
CEP350	0.060406827325441	0.0316137062755822	0.056032901043698	351.740565246865	0.0657428260122079	0.0531819377924346	1.23618711053361	0.216389020716851	0.401686766976913	0.366619038648275	0.145606374483501
QSOX1	-0.086116971287908	0.0525420324292365	0.101210960200152	39.4968333303862	-0.0323929751197335	0.0900338552252172	-0.359786605146512	0.719006720890351	0.839875638077734	-0.237276771099285	-0.0695551025742117
LHX4	-0.263113426632412	0.149288773543023	0.0779939443281738	3.48501992944737	-0.300477539862869	0.243242433316476	-1.23530066594888	0.21671862599092	0.402008360333807	-0.966765214166301	-0.657327049826729
ACBD6	0.000311916083944866	0.038057358194844	0.993460653781614	165.969563361934	0.0614802713560575	0.066256333332466	0.927915389575774	0.353451460798848	0.55046362789329	0.118938693002467	0.136260778429075
XPR1	-0.084418741370141	0.0369589768824674	0.0223644745624856	211.50621570146	-0.16140226191786	0.0668057890813957	-2.4159921488422	0.0156923997055496	0.06239482275427	-0.230277539977563	-0.352406298381206
ENSG00000243155	0.178286679430303	0.0962581339173715	0.0640010401173419	14.7917174437652	0.321908031782069	0.146663920994815	2.19486857843825	0.0281730263692414	0.0964699455653537	0.852459218970374	0.70724528106493
KIAA1614-AS1	0.908817420255899	0.339761295913212	0.0074758152112401	1.05265191344016	1.01573547458451	0.480362330205162	2.11451941735458	0.0344709281114492	0.111587436238717	3.86333156497414	2.2284529921615
STX6	0.0669013784598131	0.0447106900923429	0.134570992574292	132.498733161295	0.335716755681654	0.0732546684576019	4.58287181896071	4.58633201107831e-06	9.08199712489012e-05	0.393386241337226	0.737520729945428
MR1	-0.00581527823215213	0.0495747608962087	0.906619787072053	45.0055517696496	-0.0361933250001316	0.0810254687214791	-0.446690720476352	0.655098382799701	0.798825049269904	0.09368554635996	-0.0778873206248209
GLUL	0.0132084254062505	0.0854962209678052	0.877222342024614	206.109949172966	0.276177870744263	0.145880678819982	1.89317648490701	0.0583344034691047	0.162989767780186	0.172091477832065	0.606982493361669
RNASEL	0.0696860866119208	0.075523149312476	0.356157514465618	13.3124266718319	0.205303426896885	0.122033870817912	1.68234790489618	0.0925013968863508	0.226352561606733	0.404863377477174	0.451591190208773
RGS16	-0.112213140313914	0.128165683647551	0.381284578791656	47.5154235599795	-0.31141202797387	0.254521915594969	-1.22351753972115	0.221134283558447	0.407066522454964	-0.344831770863214	-0.681300773846873
NPL	0.013855914576012	0.044470546205687	0.755363465383898	371.537629239384	-0.292217325489574	0.0878090649273471	-3.32787196551237	0.000875120758130968	0.00691072055549497	0.174760095491287	-0.639216636451879
DHX9-AS1	-0.371633430361808	0.158280799498832	0.0188776868376052	6.24992344697844	-0.872357381470492	0.217895556790884	-4.00355745807015	6.23970375573448e-05	0.000806144641004691	-1.41402890884369	-1.91116621963585
DHX9	0.00560850433778252	0.0332196533275939	0.86592964378038	114.969896777591	0.0705383441117979	0.0525327166449452	1.34275073928782	0.1793526990548	0.354568080945707	0.140768508245595	0.156120486007159
SMG7	-0.0585746071725067	0.0422462168993196	0.165592637492873	107.085716487704	-0.12153838855187	0.0544437537386135	-2.23236606967587	0.0255907784360169	0.089791443583892	-0.123761298273446	-0.26500527066517
NCF2	-0.219602948531679	0.0775396132664017	0.00462377704301842	45.1249330886864	-0.538902651727017	0.139980440747001	-3.84984251264806	0.00011819379664026	0.00137604340148879	-0.78743738036858	-1.18007102954284
ARPC5	-0.0550931410422371	0.04253242179325	0.195209502289022	67.042127152637	-0.0641246142925314	0.0693646198137113	-0.924457085827721	0.355248384819485	0.552425562925945	-0.109412483761778	-0.139126311808059
RGL1	-0.125385265552237	0.0924234129204653	0.174895740260543	127.675238153463	-0.427005062941902	0.195156984954444	-2.18800809533709	0.0286690126433372	0.0975404034045257	-0.399120502879265	-0.934737010718949
ENSG00000289581	-0.27670394174312	0.198836995487784	0.164039934070331	3.49676129033814	-0.326549809975207	0.336730314861458	-0.969766592323474	0.332162848591958	0.527263233420411	-1.02277833425558	-0.714490165457446
TSEN15	-0.00650242190805916	0.0929821912115702	0.944247857520908	25.0739508410979	0.281847515092047	0.16958660615413	1.6619680143601	0.0965191879510455	0.232788467700766	0.0908534932020302	0.619413115399602
ENSG00000286655	-0.155422979351816	0.217116415699743	0.474083425453582	1.69333927693425	-0.189469174024171	0.356724136261818	-0.531136401393121	0.595324260824122	0.75714997505754	-0.522920524920934	-0.413942640833066
EDEM3	0.0841582133062815	0.0348318025577051	0.0156863976325144	107.029543394041	0.177661162932394	0.0540885342784183	3.28463629681461	0.00102114094738375	0.00774440523812275	0.464510047516917	0.390985883325685
NIBAN1	0.00503705447511253	0.0771068746978903	0.947914743279207	218.210239321266	0.147223993530504	0.157468349849365	0.934943394474759	0.349817472005935	0.546072082894511	0.138413285539024	0.324252782353067
RNF2	-0.0126846951161298	0.04619674611663	0.783639057244032	55.7929167858294	-0.110238044834262	0.0717409974707933	-1.53661154319943	0.124388464133664	0.278315253063321	0.0653733396679248	-0.240229412950703
TRMT1L	0.106187463070823	0.0624817468678133	0.0892258152256634	31.3895867267663	0.166438972953316	0.101601551542846	1.63815385125421	0.101389603704324	0.240954556577245	0.555303295785033	0.366381376673985
SWT1	-0.0497232488115701	0.0744305460288076	0.504102340946906	28.8430035384284	-0.0402303299595276	0.128290304244416	-0.313588234095085	0.753833796932471	0.864068966524022	-0.0872805471918483	-0.0867384018809381
IVNS1ABP	0.0637955225145309	0.0528826113039645	0.227678307353384	95.0835681351445	0.29523242872922	0.0867418128242494	3.40357688082217	0.00066509693248591	0.00555483772632791	0.380585499008774	0.648759365751113
PRG4	0.0337979828989853	0.242902388167179	0.889337748508789	1.2696533202002	0.461505981393788	0.421706953380577	1.09437602983343	0.273790092359122	0.468697701275079	0.256951054311037	1.01331198339207
TPR	0.0327427116923895	0.0417742794520723	0.433157031926052	101.275322184255	0.129872743159312	0.0663172327185642	1.95835588783482	0.0501882671026718	0.146297091520373	0.252601768626108	0.286210389917259
ODR4	0.0587902737178369	0.0487549879339896	0.227882676819151	59.3975822493394	0.100108944806654	0.0693703478742074	1.44310858853103	0.148989884337023	0.313603432362588	0.35995643530941	0.220953646276925
PDC-AS1	-0.0975589241167548	0.079792177441758	0.221457096971008	30.8338372252866	-0.257953662374798	0.130822990514988	-1.9717762249537	0.0486351575728017	0.142848935742872	-0.284434621455755	-0.564093997413438
PDC	-0.534794222760962	0.235444846582842	0.0231215418709554	1.13603159621466	-0.81033720013367	0.405816662156086	-1.99680613365746	0.0458462470179922	0.137165284425824	-2.08649385841103	-1.77518777272965
PTGS2	-0.5557005621228	0.397045773663076	0.16163668280696	2.37304048426962	-0.589296674233919	0.665657624739508	-0.88528494579256	0.3760029672679	0.573144443979705	-2.17265904698282	-1.29055927330708
PLA2G4A	0.0222914883438971	0.0385857214675343	0.563457630679254	275.154882168411	0.0259244892304487	0.0660163575845975	0.392697964246626	0.694542574421196	0.824789357430436	0.209527196122394	0.0583051851405198
LINC01036	0.490172677544289	0.174408185842709	0.00494659363291147	31.2352705617228	1.1765561328306	0.314881675019899	3.73650239492737	0.000186597672635552	0.00200589247252685	2.13789304721138	2.5810502091863
RGS18	-0.0902825022675439	0.0814273783943925	0.267538594237795	53.7483414573352	-0.286352037922632	0.113492619167397	-2.52308951915432	0.011632878341306	0.0496537856372404	-0.254444949427871	-0.626357069181677
ENSG00000285280	-0.253171919301335	0.0727184115881147	0.000498542882776909	31.8095075893579	-0.323320438004265	0.124641470399029	-2.59400372098615	0.00948654602063331	0.0421606047001698	-0.925791429179642	-0.707409809102049
ENSG00000236069	-0.574900111803493	0.177463565728775	0.00119723164508318	1.84931781018195	-0.587345555052508	0.311877871928797	-1.88325497868795	0.0596658215368612	0.165613332598515	-2.2517897254865	-1.28628146969061
RGS1	-0.0638631026040753	0.0928837495333454	0.491730231769768	348.549464958581	-0.188286132220447	0.270952654945366	-0.694904178954853	0.487115353615474	0.672114619398238	-0.145557759061505	-0.411348836951362
ENSG00000289995	0.198585651198378	0.300713721832449	0.50900931309497	1.89594485203385	0.490094636492083	0.457144111628159	1.0720790753414	0.283684516422064	0.478682711696211	0.936121150403591	1.07599224061821
RGS13	-0.0855074761506034	0.30420309242998	0.778643819344997	1.86927625935678	0.174782519903092	0.503717144279791	0.346985449846052	0.728602249830995	0.845704913912184	-0.234764745319425	0.384674495646953
RGS2	-0.0691655416672735	0.151389272711071	0.647762946752384	34.3711799359903	0.31680632199245	0.255259303500645	1.24111567197647	0.214563020862428	0.399595455731476	-0.167411688334503	0.696059848213789
UCHL5	0.052663664411411	0.0504699528077599	0.296732660732809	44.0479801821939	0.084311173143793	0.0854727507124485	0.986409966229315	0.323931976454529	0.51878889833758	0.334705699776173	0.186317235853866
RO60	-0.0735166411993625	0.0723705459795984	0.309707257691038	29.4160821528261	0.174389282345958	0.109565521719752	1.59164379093646	0.11146476468364	0.257673529148783	-0.185344684885848	0.383812327379597
GLRX2	-0.159632267457008	0.118913852924156	0.179460036057641	7.62796025541532	-0.198498222168401	0.200799714057087	-0.988538370686961	0.322889052102605	0.517494703141277	-0.540269047637398	-0.433738712325117
CDC73	-0.0281784196285771	0.0287243261149688	0.326595218711027	166.048574138175	-0.0193328601186986	0.0441001856658809	-0.43838500511475	0.661107214466881	0.802758880759967	0.00151616834833304	-0.0409209690393132
ASPM	0.397911169508647	0.431366944480652	0.356297850020851	3.61101171982309	1.57113706321652	0.814266720742957	1.92951157549823	0.0536673844489364	0.153338224209908	1.75763851770153	3.44616380505431
ZBTB41	-0.0866719106732124	0.0882863527880675	0.326240977679582	18.18485053049	-0.0539181313787612	0.137370484831462	-0.392501572990097	0.694687649331685	0.824834849453785	-0.239563946101713	-0.116748729784364
ENSG00000290127	-0.856132488144279	0.250869554976992	0.000643321568297423	1.20534593959013	-1.57766550256978	0.415320923798869	-3.79866607282663	0.000145476936853868	0.00163804907146552	-3.41088507548978	-3.45754516968376
DENND1B	0.00921638476460503	0.0640222335428998	0.885535213168955	59.908424773355	0.229778569689405	0.111079316680631	2.0685990565647	0.0385837265479886	0.120998691955534	0.155638337532357	0.505252624809555
NEK7	0.00355540180790568	0.0330887168146455	0.914431529826244	224.989353003744	0.00355338014888998	0.0486985719902765	0.0729668243577958	0.941832517440532	0.969356045772461	0.132306674560498	0.00925681728814064
PTPRC	-0.00944825492129598	0.0262436576816283	0.718831798700127	889.99622497513	-0.0342200970917418	0.042636523488376	-0.802600547417314	0.422205651849075	0.61549894874517	0.0787122831750902	-0.0735610439098651
ENSG00000261573	-0.127863680649913	0.0764574773304145	0.0944552779540472	21.407871621717	-0.252239493994491	0.10737142816721	-2.34922360911206	0.0188126052023848	0.0714434386637096	-0.409335256431013	-0.551565757008997
MIR181A1HG	0.08267450809387	0.090547848143095	0.361217433993014	141.602379821559	0.541803558991781	0.168047032344887	3.22411857818366	0.00126361064294416	0.00908739290352291	0.458394977001715	1.18936338564141
LINC00862	0.380791903028432	0.167286293458366	0.0228287347248717	15.4351155338993	1.71430849618419	0.244528882442254	7.01065853269512	2.37199000790365e-12	2.95083208563884e-10	1.68708169764096	3.76006532350605
ENSG00000230623	0.0977822383028996	0.240820648734251	0.684714973408461	5.1089715360806	1.37966853648732	0.389474366980722	3.54238597826801	0.000396524806020635	0.00371164542334606	0.52066127813758	3.02637153204142
ZNF281	0.0583393967404967	0.259516894847899	0.822134869738739	2.80559880689396	0.15249535808265	0.438114275334724	0.348072105082953	0.727786032916715	0.845298657698242	0.358098152082356	0.335810181080821
KIF14	0.916112862234734	0.388114755347467	0.0182543778648144	1.87887663819892	1.29944455499979	0.608487070705784	2.13553355125946	0.0327174526289378	0.107520115946739	3.89339962820325	2.85048148831414
DDX59	-0.154774503935695	0.0766712151039105	0.0435206861507897	25.2843473366033	-0.490668876330951	0.108262662437642	-4.53220773702635	5.8370404280394e-06	0.00011213223616804	-0.520247842460983	-1.07431909968053
DDX59-AS1	-0.143448709213102	0.195464124178341	0.463017206928235	1.91464199186275	-0.385545780677098	0.314479602206378	-1.22598024791472	0.220206108122437	0.406084808594944	-0.47356873613312	-0.843838069588847
CAMSAP2	0.0466250823954279	0.0343370479005121	0.174506461755212	139.03490313195	0.0591515202815425	0.0619814425546848	0.954342426434403	0.339910338924415	0.535374401495611	0.30981776750319	0.131155021762161
KIF21B	-0.0813288135522447	0.068946531470617	0.238162315036612	38.1747084712508	-0.282583246941565	0.117909842561014	-2.39660439539082	0.0165477788910464	0.0649366667955434	-0.217542445205867	-0.618094043610428
ENSG00000229191	-0.345135446847688	0.181665616873907	0.0574542345713342	2.36091181155002	-0.266828457898745	0.32636203867776	-0.817584235531152	0.413594632173618	0.608382835502072	-1.30481783622358	-0.583551872026907
TMEM9	-0.408791023705193	0.294202710526366	0.164684523251889	1.09890348916307	-0.842618743032607	0.499614500525569	-1.68653780494004	0.0916922598582471	0.225081109488187	-1.5671734159663	-1.84596463878385
CSRP1-AS1	-0.599063538041034	0.241860960103204	0.0132531905271742	2.09474319075775	-0.363189713024784	0.456510939650413	-0.795577239184909	0.426277800319826	0.619244876893647	-2.35137895257514	-0.794822679875903
NAV1	0.0418363859240716	0.141961138013953	0.768220703067209	13.9651792171966	-0.120689049780945	0.25877830032563	-0.466380100762225	0.640943452575511	0.789901230281204	0.290081221218063	-0.263143106374802
IPO9-AS1	-0.435339369689889	0.152190531593549	0.00422987979969913	14.9239855906477	-0.397622226016983	0.19789506416337	-2.00925792514325	0.0445097875114525	0.134549869126331	-1.67659205681244	-0.870315520090757
IPO9	0.0268859564442356	0.0451123756060299	0.551190322825678	73.2651660295022	0.181921990351729	0.0699440118825971	2.60096590766182	0.00929616918461506	0.0414818356499485	0.228463232862301	0.400327692435689
TIMM17A	-0.326683216051902	0.112085270230924	0.00356149906988131	10.7955812997793	-0.786931927689447	0.161950044949698	-4.85910286677517	1.17918858306308e-06	2.97711343409675e-05	-1.22876722216958	-1.72387201505558
RNPEP	-0.12587404571869	0.0559070299763395	0.0243546023916617	38.7888852113267	-0.378410465188822	0.0752671231200766	-5.02756647925986	4.96743302944828e-07	1.41640705937651e-05	-0.401135003576093	-0.82819398249706
ELF3-AS1	-0.30023139395349	0.12197628584646	0.013839924926356	6.05699656129985	-0.526222395673854	0.186198069761594	-2.82614312998853	0.00471122076024958	0.0250087031822471	-1.11974640318595	-1.15226973184721
ARL8A	-0.0901567313023902	0.192124394426655	0.638882173695783	4.92529431652233	0.0646541294692143	0.324014756467288	0.199540694300883	0.841839813884558	0.914108951122339	-0.253926586134242	0.143219421367958
PTPN7	-0.269192799763092	0.118968639955688	0.0236529143002467	10.8408268293452	-0.458445603053298	0.207593421407963	-2.20838213438547	0.0272176461278511	0.0939492971958449	-0.99182126645442	-1.00366998901874
UBE2T	-0.00970204310506677	0.227959669205595	0.966052003655347	1.81469987434207	0.201165829316139	0.390525266377702	0.515116041484442	0.606471933704551	0.765771961146468	0.0776662986852459	0.442519560928988
PPP1R12B	0.164062453556791	0.0513379914795459	0.00139476680771528	81.7863692740677	0.372481682009567	0.088105069327539	4.22769864268344	2.36093712621034e-05	0.000356707307628999	0.793834268735605	0.818127356287597
KDM5B	0.197813923288403	0.071177577095228	0.00544995600684656	38.7796912315746	0.359582804765977	0.115163926830686	3.12235623308186	0.00179409706603862	0.0118449049145644	0.932940484494643	0.789846734454332
RABIF	-0.033118530081979	0.113133863177142	0.769722764757391	7.93874185700322	-0.264395705579682	0.167874625490924	-1.57495931744596	0.115265835324613	0.263537983654584	-0.0188444285699325	-0.578218093973967
KLHL12	-0.0609764388412585	0.0591694675082991	0.302757094299162	25.2235897900039	0.01395793330437	0.0909556767830332	0.153458627301135	0.878036614428317	0.935335461236877	-0.133660414281936	0.0320686657597167
ADIPOR1	0.0615857478662269	0.0788391042037994	0.434709938824489	20.5704703345001	0.0451663277902591	0.143318825383744	0.315145813324409	0.752650945391546	0.863226406550822	0.371477943354156	0.100492667772557
CYB5R1	-0.0970033173404456	0.101611166293084	0.339753640403071	10.9939699661647	-0.300999810808321	0.165074132485284	-1.82342203636996	0.0682394952633146	0.183614591650426	-0.28214469581053	-0.658472122132164
TMEM183A	-0.0651154743384551	0.102467391512904	0.525118611210395	8.40662061836907	-0.167203234291871	0.166025186714674	-1.00709559555697	0.313888837580524	0.508832409470067	-0.150719391846047	-0.365124855421211
PPFIA4	1.52930058841729	0.3922194562789	9.65532276506548e-05	4.46462741578493	1.81857269933539	0.601188772068205	3.02496118328882	0.00248665039130284	0.0153130015713523	6.42064436206006	3.98866324287388
ADORA1	1.0005565662997	0.306964625900437	0.00111601900041235	2.49263080298423	0.412080439834021	0.512327518293912	0.804330091825399	0.421206363226765	0.614597934084002	4.24143318675823	0.90494712160143
MYBPH	0.275070384965505	0.243832963401312	0.259273499980442	4.51222567205367	0.577303890611594	0.398972644935466	1.44697612214736	0.147903611287634	0.312503214954422	1.25135192293843	1.26719740441187
CHI3L1	0.330471915156643	0.155859179975288	0.0339787552452653	34.4125449632631	0.404055057449356	0.359144848033698	1.12504762260002	0.260568854580689	0.454030854033855	1.47968856348867	0.887351574329992
CHIT1	-0.249716082949184	0.170135458860402	0.142172521817075	5.02328834686107	-0.734743081862841	0.252886428651125	-2.90542709540365	0.00366752276876864	0.0205952698329178	-0.911548247444064	-1.60944864433389
ENSG00000288925	-0.504904262730625	0.196368137386091	0.010134304213187	1.65467177635284	-0.520886634502529	0.325830257976646	-1.59864414599538	0.109899694714998	0.255241296397705	-1.96330280148604	-1.14057114436326
BTG2	-0.0978831113912057	0.0652005154495328	0.133287590675021	94.7082067258403	-0.325745565314507	0.101761656767579	-3.20106389441458	0.00136921166589184	0.00964890779262108	-0.285770754824307	-0.712726869421585
ATP2B4	0.0377834687382803	0.0809734526736459	0.640774989823288	71.2515080739794	0.328393739418752	0.140626847677453	2.33521368673476	0.0195322604939555	0.073542750885955	0.273377179083503	0.721465111328475
ZBED6	0.172275707925282	0.220470329086793	0.434566757014979	2.25528214607148	0.652636647954438	0.381296021802374	1.71162721517378	0.0869653896182736	0.217005516054916	0.827685083036504	1.43236350234716
ZC3H11A	0.304097537707898	0.255290953581988	0.233582837588798	1.6094946318828	1.07090461710338	0.454712033864395	2.35512706361042	0.0185163729480622	0.0705965321544258	1.37098693155769	2.34941062490561
SNRPE	0.0505267981163805	0.151991904035249	0.73956394556894	5.50198949558179	-0.0357267077127159	0.24270187370039	-0.147204086923613	0.882970934843096	0.937062155915214	0.325898634891342	-0.0768642682461479
PPP1R15B	0.0416773799089863	0.0843522721370039	0.62124458088126	25.1684141832211	0.259805812600957	0.123894174285788	2.09699781364748	0.0359937688845655	0.115027942575784	0.28942588012574	0.571086967244219
ENSG00000288934	-0.149698345970305	0.23121622562331	0.517348018390698	1.39864625599116	-0.420096327612091	0.374232032795711	-1.12255576967517	0.261626209224176	0.455256165086536	-0.499326527603421	-0.919589697699469
PIK3C2B	-0.0997293505950353	0.111744078257051	0.372135728992178	16.9423314118206	-0.561789657364549	0.192862314775279	-2.91290529214658	0.00358083185903461	0.0201892954157412	-0.293380004171756	-1.23025049393402
MDM4	-0.049684893536319	0.0369564236768913	0.178813148554624	163.751383399207	-0.237926244168806	0.0537825750786621	-4.4238537076519	9.69556864184089e-06	0.000170734979302554	-0.0871224664553055	-0.520184141548908
ENSG00000240710	0.243622629028899	0.190694686732357	0.201406970707321	3.40928231655141	0.00278716498207001	0.290427302161081	0.00959677331067225	0.992343000274537	0.996207295996073	1.12174043172809	0.00757690042665442
RBBP5	0.0365267628084629	0.0788507215485361	0.643192760701241	18.0652855614984	0.0958953221551333	0.132392672874741	0.724324995280225	0.468866235190681	0.656923755136372	0.268197682972401	0.211715333010943
DSTYK	0.137727816884894	0.0833827515891908	0.0985846522453253	25.2670096654791	0.14365029855837	0.135459539572927	1.06046646113863	0.288932440303206	0.484359033266382	0.685296427866838	0.316417502262734
NUAK2	0.178741687650747	0.110725051346082	0.106465821630643	14.2686431994888	0.23456571309417	0.184073458465797	1.274304916359	0.202555374833696	0.384994974394356	0.854334529058748	0.515748374922925
CDK18	0.704825360696697	0.317577717378121	0.0264609417183627	2.57194382849074	0.79744727980802	0.48759971479614	1.63545477080811	0.101953748754278	0.241861035303497	3.02258111245104	1.74985894319435
ELK4	0.119460614638099	0.0431654038775994	0.00564866025355329	68.4612401387078	0.218281475080626	0.07224808684473	3.02127688930698	0.00251711065762557	0.0154697007986183	0.610008406418792	0.48004539330623
NUCKS1	0.0275362474028935	0.057885667962727	0.634287688228562	61.4975025376093	-0.118635125947768	0.0958685595828662	-1.23747687942701	0.215910092693807	0.401135624460395	0.231143398055715	-0.258639904886528
RAB29	-0.11759277783992	0.0560531771265188	0.0359158439496272	40.1189380523479	-0.254208148518349	0.0843191732098761	-3.01483208197035	0.00257121563921922	0.0157395128772205	-0.36700387253312	-0.55588200663741
SLC41A1	0.00587129498279838	0.157534420814815	0.970269790593441	5.43253896716027	0.799754012130674	0.28105938904245	2.84549829434761	0.00443419969245662	0.0239084112044166	0.141851596254968	1.75491642403206
ENSG00000286619	0.104350428620838	0.159890690616586	0.51399093948243	28.5157625392853	0.0627494581055149	0.505506915157994	0.124131750177746	0.90121095955808	0.947395411076934	0.547731983703264	0.139043453992178
PM20D1	-0.289030385598115	0.252841547970162	0.252985232828752	2.27938847650858	-0.523289519010022	0.45008881007924	-1.16263614489304	0.244977159338043	0.436225055979298	-1.07358160214494	-1.14583943762493
RAB7B	-0.189242767729976	0.344663604781587	0.582960752682932	3.89756456995323	0.948069630789229	0.540101828788709	1.75535349123974	0.0791988621055081	0.202943795156074	-0.662308315036958	2.0800965032001
RHEX	0.878136833285076	0.380512792407107	0.0210118114952832	1.85619019376653	0.547475277531445	0.552803741261001	0.99036102086176	0.321997690525904	0.516710327062582	3.7368819500473	1.20179855531827
FAM72A	-0.367709436445667	0.111604980600706	0.00098512647520679	6.98799654969858	-0.890620109926501	0.166624137742993	-5.34508458372476	9.03748408526961e-08	3.3451942951752e-06	-1.39785622218215	-1.95120701600553
SRGAP2	0.016765994275651	0.024359911697379	0.491287994730217	1664.83565781824	-0.153428570633407	0.050976418340905	-3.00979503125059	0.00261424044019692	0.015937685167568	0.186753948730657	-0.334924083179656
IKBKE-AS1	-0.142077782667261	0.126826776825282	0.262606953786798	8.49250670580604	-0.0166035647232845	0.195253320856324	-0.0850360170596129	0.932232756925558	0.964559830192076	-0.467918481332603	-0.0349370241198175
ENSG00000261000	0.157280374242504	0.257183135403131	0.540835456215884	1.19344320667492	0.702846744793379	0.437838846610665	1.60526355811997	0.108435815369509	0.252792940590908	0.765882022629281	1.54244849145886
RASSF5	0.0893144370128303	0.0800371733726835	0.264459832514077	44.7016456453443	0.337546809343625	0.122676062747347	2.75152953057198	0.0059317671389377	0.029912860374388	0.485761352219457	0.741533098973477
EIF2D	-0.00781887016546047	0.109070392223963	0.942851432842509	11.995513962728	0.296709824532758	0.185691531209521	1.59786406305181	0.11007323345285	0.255340095587665	0.085427769913952	0.65199853697733
MAPKAPK2	0.0499104323515117	0.0585327044754103	0.393829526622242	57.8144323472326	0.141856566670439	0.0883636173838816	1.60537301290152	0.108411739820552	0.252775014883893	0.323358291914988	0.312484768255357
IL10	-0.134050742384925	0.181076328342782	0.459118193661934	4.54119223401178	0.228405984090164	0.2764106068471	0.826328579411244	0.408617725622175	0.603941461669797	-0.434835145812688	0.502243248603172
IL19	0.322900058140216	0.239894003590833	0.178298847473312	2.03735612307612	0.820278863983225	0.416342210436099	1.97020346105196	0.0488150570548083	0.143132687726188	1.44848125950459	1.79991689674485
FCMR	-0.12447890306688	0.355211942327766	0.72601182812272	1.62314063994704	0.343076146222363	0.626388716282063	0.547704863297498	0.583894572248611	0.749040385615663	-0.395384942429703	0.753656098696885
PFKFB2	0.0372928853231635	0.0661050019169092	0.572654641562453	31.4612224399238	-0.182320248954927	0.0830538753271917	-2.19520459745766	0.0281489246393449	0.0964302268457772	0.271355246322242	-0.398268714910707
YOD1	0.215924491708628	0.127580059430046	0.0905577864353124	6.24556603188998	0.767289357714724	0.225191358614268	3.40727709285248	0.00065614478349803	0.00550091816860903	1.00758294179252	1.68373808834077
LINC02942	-0.547524069364309	0.23453410537819	0.0195686194048476	3.22898745503194	-0.956083723099245	0.3772137754187	-2.53459387064539	0.0112577760097996	0.0483066627891987	-2.13895974514917	-2.09473514275761
CD55	-0.0260734210848136	0.109559906925553	0.811894097168118	57.2362272956007	0.424197335034176	0.19377455436141	2.18912816717413	0.0285875257886273	0.0974135570610481	0.0101918907370079	0.931513257899779
CR1	-0.340301652228021	0.259776951767184	0.190203850501747	9.8680516741355	0.0316270109171719	0.453801883502798	0.0696934324579041	0.944437669212024	0.97151877068983	-1.28489541854384	0.0708078903196356
CR1L	0.223765712826202	0.312940638753028	0.474583066325753	1.44950683464055	-0.273434857494583	0.499289954240615	-0.547647424451906	0.583934019126172	0.749040385615663	1.03990042619451	-0.598036317852777
CD46	-0.0939812927997589	0.0598631097422905	0.116429839065855	53.4143746637343	-0.0664608393097404	0.0882539704386039	-0.75306344835755	0.451411787635319	0.642101858781616	-0.269689463456837	-0.144248454997842
MIR29B2CHG	0.0894122983469909	0.0346629413093857	0.0098949729491507	314.858473869558	0.253611001479313	0.056569343109806	4.48318802265446	7.35360814155947e-06	0.000136603218684026	0.486164686354902	0.557504923834449
PLXNA2	0.0592910222365911	0.158850827057043	0.708962615347513	17.3915035762474	-0.687538268432123	0.338136865395188	-2.03331354488243	0.0420208555964568	0.129151966214573	0.362020263404742	-1.5059527002968
G0S2	-1.03136468688467	0.515435331287909	0.0453968666487126	3.76595448031537	2.45922078721737	0.883580534060924	2.78324464201902	0.00538182087075858	0.0277531539784056	-4.13310215936035	5.39327590484786
TRAF3IP3	0.0739001266607147	0.0565813670864536	0.191523341912563	99.4507418084501	0.259861813270721	0.0879743605944592	2.95383577118136	0.00313850977339839	0.0182009969039262	0.422231485263476	0.571209747989713
C1orf74	-0.0468426784811561	0.218617462645836	0.830338242057016	1.38380210678304	-0.113944938674772	0.36677208189344	-0.310669607366346	0.756051804504233	0.864940309721322	-0.0754083164096627	-0.248356729840367
UTP25	-0.270667675587063	0.0847478885801511	0.00140414110405385	12.3792963567616	-0.424085369644282	0.132210952355423	-3.20764174290352	0.00133828094616407	0.00948728027367965	-0.997899946767263	-0.928335620856886
HHAT	-0.118520695940471	0.116796077640795	0.310217354263486	16.9980419921089	-0.0749563796216683	0.17028621192556	-0.440178795300439	0.659807616385265	0.801937621364568	-0.370828274152616	-0.162874817455109
RCOR3	0.0813686971497097	0.0409875349867719	0.0471215658123745	94.6681376571863	-0.0416526606479872	0.0595733283880298	-0.699183036688554	0.484437650317155	0.669617848906132	0.453013095253059	-0.0898568435532286
TRAF5	-0.254813534844639	0.0793435927431346	0.00132034780383239	22.6756990102242	-0.331476161900708	0.14115038143137	-2.34839012505168	0.018854761180628	0.0715506878160805	-0.93255732493992	-0.725291128455363
LINC00467	-0.514413786560058	0.140324551535969	0.000246483870254083	10.7724044337789	-1.4374318636185	0.208399777534438	-6.89747311933172	5.29356555680506e-12	6.13974002099811e-10	-2.00249617244445	-3.15008472668633
SLC30A1	0.00433223343136877	0.0714980375730152	0.951683873783247	20.4312431133349	0.0105094668856036	0.121481275453357	0.0865110021802391	0.93106021038742	0.963799141419698	0.13550837535401	0.0245079476559522
ENSG00000288738	-0.20108430349655	0.216591681142105	0.353198713889157	1.29075347927355	-0.353833081944947	0.367113333612818	-0.963825199326926	0.335133570578228	0.530259093007106	-0.711113040945551	-0.774308387026597
LPGAT1	-0.0957873854702159	0.0726055599380963	0.187074037832343	53.3359766370274	-0.156914445396279	0.117853714167029	-1.33143402823852	0.183046238941453	0.359337144554702	-0.277133249422166	-0.342566818594934
INTS7	0.0554038794989896	0.0715744546859446	0.438887403089106	30.930262333688	0.284644040288347	0.119733793055425	2.37730746704554	0.0174395445911192	0.0674410666489356	0.345999458365947	0.62554446078961
DTL	0.571272841064391	0.404946608029731	0.158322411287308	3.94786752161679	1.182065462316	0.694147144436013	1.7029032990929	0.0885861665456304	0.219876139200787	2.4721462496476	2.59312934295812
LINC02608	-0.0909708765459049	0.236040873668457	0.699938810943555	1.66949548548152	-0.404238084747549	0.379980123442126	-1.06384007954331	0.287401151398373	0.482625036842571	-0.257282074496797	-0.884820704947401
PPP2R5A	-0.00925625353664895	0.0569799289044736	0.870953377639383	50.1817908984615	0.0636975490570311	0.0982771320430128	0.648142123532387	0.516893031329369	0.696080883338453	0.0795036142267785	0.141122131163611
ENSG00000234915	-0.204745724320829	0.0910803382732725	0.0245782035638289	21.0971552956581	-0.223886936479565	0.123696992529071	-1.80996265068407	0.0703015793383056	0.187208287737196	-0.726203536240032	-0.489403140686405
PACC1	0.119094427915794	0.0708948902991062	0.0929819845124263	28.4990791035671	0.0985527759749847	0.114977664264829	0.857147139012908	0.391363572191734	0.588648056223643	0.608499172906708	0.217541766203485
ENSG00000260805	0.0916255897363983	0.212362329126129	0.666134823905389	2.00231082814055	-0.145948070852008	0.349951146108941	-0.417052701426426	0.676639860043832	0.813233072149292	0.495286736209347	-0.318523183981494
ATF3	-0.213199203893214	0.257260874577248	0.407258527581557	13.7843090307049	1.02646624001295	0.380180666837908	2.69994328893791	0.00693512966113904	0.033536460862925	-0.761044435396771	2.25198005683017
LINC02773	-1.01837593288552	0.175293869265565	6.26464600495349e-09	2.37518492618992	-1.33031296223778	0.296336992666509	-4.48918965623332	7.14946233975213e-06	0.000133586842756201	-4.07956918937077	-2.91522791830416
BATF3	0.215417530073681	0.0777063126298392	0.00556786169101294	27.329155020929	0.158822357875596	0.112302191166652	1.41424095314319	0.15729116732127	0.326300907355825	1.00549350642472	0.349682046445876
NSL1	0.0572964952619527	0.0428411902464738	0.18108686963782	128.787516435461	-0.0588360705162441	0.0630789400713854	-0.932737145704419	0.350955700932001	0.547405727257537	0.353799848060535	-0.127531247853158
TATDN3	-0.207688527377721	0.0793034994155599	0.0088211869978362	43.0377652273202	-0.711545958850187	0.11755300151214	-6.05297992988041	1.42190589065653e-09	8.80896396356132e-08	-0.7383322583438	-1.55858925160135
SPATA45	0.103158596286093	0.215643681713444	0.632383158843939	1.6057471585305	-0.131702739316312	0.347511887966118	-0.378987723519699	0.704696980249778	0.831140985354006	0.542819863217135	-0.287290478495387
FLVCR1-DT	-0.357828177471733	0.108288001931872	0.0009517583637767	6.3067903875811	-0.448065934235613	0.169518933424002	-2.64316159372538	0.0082135824926722	0.0378669227531265	-1.35713074996629	-0.98091269913652
FLVCR1	-0.146278229920768	0.0723847685016871	0.0432960525984454	25.6274007963466	-0.446819909925808	0.0992830926895562	-4.50046324929612	6.78055276112682e-06	0.000127712828929356	-0.4852305666011	-0.978180806923331
ANGEL2	-0.0727510712612675	0.0644194391478341	0.258756908445802	38.0443687704207	-0.232062943276046	0.0923711996693418	-2.51228677452229	0.011995156864705	0.0508344202733351	-0.182189398972846	-0.5073289300362
RPS6KC1	-0.00212233189643496	0.0344130854614959	0.950823851063122	181.794577777147	0.0206555571245091	0.0483005963313813	0.427646006330755	0.668908865565846	0.807656000484477	0.108905973613878	0.0467531195196708
PROX1	-0.0446177709008809	0.242471445576386	0.854003668129729	8.6243074490888	1.53802904303257	0.355708755210841	4.32384365158772	1.53333984041619e-05	0.000248982109244844	-0.0662383905851942	3.37357489822245
SMYD2	-0.139606805794467	0.065109470715653	0.0320179984192484	31.9713756284147	-0.236748766405142	0.0950636570614919	-2.49042350908089	0.0127590956775412	0.0533681697184792	-0.457734384321841	-0.517602536753204
PTPN14	-0.196912285949587	0.0841078795315305	0.019222529173664	95.0832681226224	-0.660882374581821	0.186541878807266	-3.54280968331322	0.000395888294904429	0.00371019005904965	-0.693918128319426	-1.44750999715512
CENPF	0.182955295031542	0.184898476916382	0.322423192696092	7.31864899007576	0.741099364052646	0.320311901243371	2.31368038832114	0.020685260442408	0.0766860917050193	0.871700853609875	1.62631686534704
KCTD3	-0.0892185148055996	0.103915689189153	0.390579805404452	7.55736475809761	0.056563242809366	0.193030726388068	0.293027145821601	0.769501402583249	0.871884061569346	-0.250059739817058	0.125480256818836
ESRRG	0.0217947264619436	0.282900194632234	0.938591455652525	19.0552317224223	-0.260486622364616	0.68331179182459	-0.381211952553988	0.703045980717412	0.830412503717212	0.207479798895506	-0.569647479490836
GPATCH2	-0.16463870863516	0.0497078003992362	0.000925884325007635	115.197773032753	-0.486611897173949	0.0689625719587964	-7.05617385419861	1.71149674145303e-12	2.18194617633508e-10	-0.56090302572045	-1.06542422525402
RRP15	-0.0849469314936471	0.0710441295197405	0.231816586591139	36.3068995874055	0.0348073624830714	0.100967046296224	0.344739831062813	0.730289970816958	0.847210031309378	-0.232454468267398	0.0777807700698272
TGFB2	-0.277615478387617	0.245867514043414	0.258844554788832	2.71217503919393	0.05000118167429	0.468396383818401	0.1067497175505	0.914987539017828	0.955167400567723	-1.02653521993049	0.111093022495781
LYPLAL1-DT	-0.183776299039235	0.305852593098222	0.547929513068376	1.77792135868054	-0.102372032341355	0.514904459201656	-0.198817529178287	0.842405483420295	0.914431309872123	-0.639778339922365	-0.222983282109495
LYPLAL1	0.00771758551769767	0.047247266190762	0.87024712436369	100.260140051907	0.0411524033729981	0.0645646361148221	0.63738302961721	0.523875379640398	0.70150187554972	0.149461057162711	0.0916921903071033
ENSG00000223842	-0.104810692629843	0.201500874482169	0.602958987257297	1.49294554643712	0.110808961200713	0.367937843284765	0.301162175142045	0.763290831462981	0.869096867888098	-0.314322685099732	0.244413294084682
ENSG00000277007	0.742819944389671	0.194877831469062	0.000138002530632884	3.16174571959738	1.00508140664417	0.302605388257408	3.32142600775239	0.000895587252325332	0.0070164189712395	3.17917526372498	2.20509408574532
ENSG00000287676	0.335855767497821	0.231668295869539	0.147134682726604	1.60913408026569	1.21235060063321	0.406598906066379	2.98168682341533	0.00286665080470128	0.0170408305639006	1.50187803646102	2.65952911774027
LYPLAL1-AS1	-0.42076219685253	0.200895484206227	0.0362213967893329	2.19292580582497	-0.299722396589539	0.339688423388204	-0.882345043142694	0.37759024521288	0.574562714486181	-1.61651244054698	-0.655671407948782
EPRS1	-0.188214382153886	0.0636133138165514	0.00308913372621402	30.5140656578753	-0.231449257609677	0.104253121167039	-2.22007029639753	0.0264139961600756	0.091866570697294	-0.658069838106365	-0.505983432135312
BPNT1	-0.0810591541691214	0.160678357641607	0.61392351708494	4.27914309746966	-0.370137600300636	0.247215549497594	-1.49722621029644	0.134334407580222	0.293311050436306	-0.21643104778737	-0.810055833031629
IARS2	-0.0545931921706008	0.0683898964423588	0.424717305533516	27.1463262537295	-0.0723863792425704	0.109424433445414	-0.661519342283643	0.508279314515756	0.690393229221363	-0.107351951400985	-0.157240124802403
RAB3GAP2	-0.0654940311785455	0.0320250937222865	0.0408465022807261	126.603993148491	-0.00154332566536276	0.0490314686082467	-0.0314762275977021	0.974889750378047	0.986395672586968	-0.152279608627521	-0.00191764441161027
HLX-AS1	-0.441619832614674	0.167343443719956	0.00831502705675599	5.32100911897268	-0.882835368793772	0.259892153303939	-3.39692967860139	0.000681464769233542	0.00565862840661276	-1.70247689790614	-1.9341390715723
HLX	-0.100841043229008	0.140613292559891	0.473280579624179	6.82836772726863	-0.0694643976364692	0.230342184668512	-0.301570455869541	0.762979532791943	0.868966300976817	-0.297961829989385	-0.150833717853536
DUSP10	-0.0966122224745465	0.103412806278008	0.350180892859193	58.8454690376392	0.874481535429923	0.162221029298436	5.39067924307861	7.01918640393628e-08	2.74817181388632e-06	-0.28053280372907	1.91875555414029
ENSG00000236230	0.109392414224745	0.155396932956503	0.481460933221169	12.6674932740125	0.395144689483229	0.251371328502123	1.57195608519804	0.115960736079514	0.264409590246801	0.568512457645532	0.86781570759628
ENSG00000276997	-0.018579929808587	0.213274264402598	0.930578081443228	1.70564288022651	-0.0603853953580245	0.368827506694431	-0.163722591894571	0.86994953176983	0.931286709027162	0.0410762114065437	-0.130928122567122
TAF1A	-0.0930617012488072	0.0682424209166797	0.172664256341568	16.9609162198499	-0.0715472943088067	0.110210220349057	-0.649189286458215	0.516216035688974	0.695454169923291	-0.265899379596369	-0.155400441917634
MIA3	0.0323314592463622	0.0441319853801248	0.463797360973225	86.0840943081453	0.387704023763658	0.0716665687707421	5.40983097717297	6.30842599776132e-08	2.53421300628818e-06	0.250906797356904	0.851502144064424
ENSG00000272750	-0.162082929024916	0.155848171636388	0.298337424823004	2.74954124703204	-0.0725518184163398	0.26398485136405	-0.274833264262906	0.783444340613869	0.880347639737001	-0.550369415400005	-0.157602848055088
AIDA	0.148181045136843	0.0512583823123878	0.0038418354937733	164.778948626858	0.261940982771431	0.0828787800173438	3.16053135334057	0.00157481655052281	0.010706531559438	0.728379263552423	0.575768300278135
BROX	-0.156868381824414	0.0576255230830898	0.00648482600046789	121.422326541591	-0.175888276280201	0.0847363698318594	-2.07571172365789	0.0379206209960043	0.119502157228921	-0.528877731223676	-0.384166697857539
FAM177B	-0.15831833495897	0.0681468004479743	0.0201686564980839	175.648696411096	-0.123330187673757	0.103853579878142	-1.18753910860336	0.235015039910453	0.424364041397478	-0.534853693016745	-0.268933767107948
ENSG00000287684	0.0901246971110626	0.0517607337823137	0.0816522259504531	406.94996066435	0.124602619531692	0.0888749538618434	1.40199925982957	0.160915467722826	0.331103375362454	0.489100828009457	0.274655711900507
DISP1	0.108823959537584	0.043101251767685	0.011574948541791	761.015089644913	0.0850104724267045	0.0950954669454929	0.893948735489474	0.371349320471038	0.569148756915861	0.566169579513404	0.187850440503761
ENSG00000287338	0.0100603322627521	0.203948264816114	0.960658014308373	1.57583537940431	-0.511017194327476	0.338232823219797	-1.51084448121523	0.130828078723004	0.288513787331101	0.159116655475251	-1.11893252419301
TLR5	0.00472046394735439	0.0588140520862511	0.936029820117152	124.149738152718	0.271248550264833	0.105688733813011	2.56648500250496	0.0102735067851169	0.0449586143736776	0.137108462056912	0.596175021847586
ENSG00000226601	0.0226309068076699	0.221776980074572	0.918722120274342	2.86925443232437	0.026044986427631	0.346969454693889	0.0750642054373605	0.940163627367862	0.968349076302106	0.210926104627108	0.0585693736897343
CAPN2	0.0781036534252091	0.29947583356524	0.794245827597821	1.46192612901268	0.777340527035451	0.526229458530941	1.47718930294311	0.139624900402816	0.301034125787073	0.439556262693923	1.7057751473168
TP53BP2	-0.00194517520943889	0.0757159135217711	0.979504248315471	36.5055211986893	-0.114728265152244	0.134690953562872	-0.851788944375462	0.394331243590096	0.591037093239488	0.109636122449481	-0.25007416302955
ENSG00000291068	-0.167337320191702	0.147508711941216	0.256617028879038	5.5305508329076	-0.613810081163551	0.244625691508585	-2.50918077074505	0.0121011538825957	0.0511699068164602	-0.572025315932379	-1.3443046015345
ENSG00000290989	0.111023548563233	0.0806535630023793	0.168651854272093	24.9744251390775	-0.0783069483583356	0.127746037029336	-0.612989257274202	0.539883442999089	0.71398635553288	0.575235155265103	-0.170220896154721
DEGS1	-0.047374147401355	0.0541459629013633	0.38160978286644	41.4311748669106	-0.0203048188917611	0.085543866033245	-0.23736148286623	0.812376368167049	0.896866520185256	-0.077598758214725	-0.0430519761013554
ENSG00000232628	-0.294071644435741	0.142792862497559	0.0394532388623509	9.03411153914062	-0.520812498052023	0.221979991743509	-2.34621370134029	0.0189652301554763	0.071846178874847	-1.09435908073003	-1.14040860115262
NVL	-0.100229549291172	0.0516859288307068	0.052476527810792	63.7057255170724	-0.225930039645334	0.0722333856213186	-3.12777862621261	0.00176132787748025	0.0116811022519391	-0.295441566180772	-0.493882618001081
CNIH4	0.0179618643889801	0.0908395311912275	0.843254904866603	19.0644354976945	0.0172123208957047	0.136473372584575	0.126122191968532	0.899635201087576	0.946254780579363	0.191682710865383	0.0392038685398767
WDR26	0.00678209567915747	0.0302446339383083	0.822569557946646	155.573414318574	0.115815347528924	0.0466992056683414	2.48002821185967	0.0131371987957485	0.0545650050143286	0.145605448729799	0.255389731477303
CNIH3	-0.258475894540697	0.0991029846769343	0.00910318590298537	20.2279258500762	-0.572236044164739	0.165977234152559	-3.4476779124947	0.000565427875849688	0.00489466353134528	-0.947651689781456	-1.25315406213155
DNAH14	-0.0616285667874551	0.179132351173586	0.730816738980751	9.86563379529827	-0.198831750380578	0.310128038216882	-0.641127940330015	0.52143956248117	0.699515322274504	-0.136348150594087	-0.434469968624498
LBR	-0.0503742592861529	0.0515320741645934	0.328305768957266	50.0457102399591	-0.0307721275884186	0.0868356122107506	-0.354372207496326	0.723059960104478	0.842382755561744	-0.0899636778601964	-0.0660014152867947
SRP9	-0.131994946419642	0.0969071829555331	0.173173907139253	10.363844864655	-0.0252309246999881	0.169745654434996	-0.148639591298935	0.8818380306743	0.936732782067329	-0.426362211170813	-0.0538523994903251
EPHX1	-0.1763773726883	0.202088113192348	0.382785945331811	4.18750994621193	0.345350451964359	0.348990263214015	0.989570450429947	0.322384119204071	0.516953994058419	-0.609283767284704	0.758642484675136
ENSG00000242861	0.18895369877808	0.161560978013844	0.242181966795634	6.51829789566864	-0.132012960467242	0.298908370815777	-0.441650262610423	0.658742306385111	0.801274153784634	0.896423191700955	-0.287970634363874
TMEM63A	0.267290235837423	0.12163237869625	0.0279829478923621	17.5935845886028	0.527854640628166	0.235686782068778	2.23964465039082	0.0251140015407253	0.0885121993347537	1.21928614589659	1.15878056220842
LEFTY1	-0.239279065517634	0.33016842894827	0.468624934844935	1.27395396991729	0.0964372804520643	0.59288958512784	0.162656391461608	0.870788984196802	0.931595892178291	-0.868532224430577	0.212903569580333
PYCR2	-0.0917333130663009	0.163991621009629	0.575903738872527	5.19612082933994	-0.313949458523835	0.267309921388355	-1.17447738899194	0.240203863470307	0.430108508170975	-0.260424446072084	-0.68686405756968
SDE2	-0.145957462149636	0.126912698940821	0.250118369251003	6.33526053687762	-0.0534713899570063	0.197968249073813	-0.270100837923102	0.787082677492389	0.882612092903897	-0.483908526668187	-0.115769254984557
H3-3A-DT	0.00799102535064052	0.130329015606611	0.951108945317735	6.53252899588216	-0.136003750057334	0.204645634660206	-0.664581730673881	0.506318057597311	0.688678083935468	0.15058803565286	-0.296720389019429
H3-3A	-0.0251954275115291	0.0662855892237702	0.703868105749889	82.3529917714476	0.363681961329815	0.0874804134586333	4.15729586716904	3.22036809659635e-05	0.000465144178446585	0.013810529107768	0.798834082300816
ACBD3	-0.138921452574247	0.0468264183372514	0.0030098279428609	64.6144079564245	-0.268310055558877	0.0771607147431009	-3.477288364321	0.000506512742975993	0.004490497455832	-0.454909710502268	-0.586800255769458
ACBD3-AS1	-0.440366013852308	0.131976237606535	0.000847773217418862	3.10542163749088	-0.571381178706969	0.216037656060156	-2.64482215335584	0.0081733862802315	0.0377267075879267	-1.69730930121577	-1.25127978065163
LIN9	0.052036623269687	0.116381344568062	0.654787200320036	10.9760217670172	0.143221452000249	0.169731442684588	0.84381214072632	0.398774390139586	0.595419240022926	0.332121358381737	0.315477261720423
PARP1	0.140279156312601	0.0626754561102235	0.0252091072253817	40.2828729478334	0.241099446057951	0.0984499819085202	2.44895368576076	0.0143271869288401	0.0582835404969111	0.695811738036358	0.53007350009613
ITPKB	0.115678902009729	0.0540979397531707	0.032490487346892	91.544641382596	0.127883518611326	0.0885432724084909	1.44430531120807	0.148653112442423	0.313225367099689	0.594422130117231	0.281849040776503
ITPKB-AS1	-0.347242624448891	0.157525701095285	0.0274993620633466	3.34295789638031	-0.563988649662662	0.272006237839435	-2.07344013189721	0.0381313373211946	0.12001918170103	-1.31350253956736	-1.23507175615885
PSEN2	0.0400263690013824	0.086298599037634	0.642782086559602	18.5479683248079	-0.0366681709133853	0.137619680418977	-0.266445691501032	0.789895979855838	0.883590772139899	0.282621261501426	-0.0789284141594131
COQ8A	0.293488619847856	0.217237069974246	0.176693459250837	3.55479265549845	0.403802106724607	0.3865094966682	1.04474045322424	0.296142942759643	0.491610901110857	1.32726242330533	0.886796983131552
CDC42BPA	0.382499346044718	0.264068372389676	0.147481172653493	6.90416842639309	0.730727070772103	0.510044169347323	1.43267409900436	0.15195099479301	0.318218306499725	1.69411890042082	1.60357574623479
ZNF678	-0.0214580903067142	0.0508968529388463	0.673317334638411	61.5835892202062	-0.0858716492719799	0.0709548583810415	-1.21022930961024	0.226190914340164	0.413316873325203	0.0292139127148033	-0.186806405248301
SNAP47	-0.0191954217045259	0.132952890734802	0.885202289670912	7.00261898282223	-0.187852736185724	0.220967637891229	-0.850136870622629	0.395248994743059	0.592010000282205	0.0385394700688996	-0.410398621740333
JMJD4	-0.0919233039866957	0.171270026063734	0.591464041586948	2.72196158292842	-0.0297099976696563	0.284156850762053	-0.104554923064427	0.916728984763279	0.956214843394302	-0.261207491023159	-0.063672709151907
ARF1	0.00927719982842611	0.0591033011844388	0.875271763241499	52.2403449270444	0.146978847234328	0.0834399611812128	1.76149227724499	0.0781551189746397	0.201187542163119	0.1558889859769	0.323715302263519
C1orf35	0.252743937121694	0.143858568192974	0.078936255606802	6.3286193357497	0.570642258739403	0.251843394418105	2.26586152897874	0.02345986272247	0.0840485881700825	1.15933377689648	1.25259186253314
MRPL55	-0.232840076283521	0.18878320547401	0.217436697246458	3.14617237269686	-0.647366595126405	0.310965428856515	-2.081796029568	0.0373611045823671	0.118173549167028	-0.841994019345193	-1.41787682518658
GUK1	0.0778995699079114	0.159628240976842	0.625545455652481	8.37911785612868	0.591092246599711	0.261104215026286	2.26381732880185	0.0235853522648512	0.0843364960680564	0.438715135299595	1.29742819690942
IBA57	0.0304880023748453	0.15827399834324	0.847250321581827	3.37768483185494	0.079471828612445	0.266363183086873	0.298358908657904	0.76542924773835	0.869990537548762	0.243309015353606	0.175707035444373
OBSCN	0.151156863424159	0.132666851401569	0.254548131160355	7.15102651346304	0.191823329611858	0.215432014490648	0.890412365429488	0.373244505108892	0.570687851700839	0.740644057471821	0.422036250938154
ENSG00000269934	0.043511285334548	0.195331187479513	0.823725050523718	2.30319243440465	0.162568305742317	0.326409506224429	0.498050156757811	0.618448690451907	0.77361251207518	0.296984295976618	0.357894988783823
TRIM11	-0.127190838762767	0.071313372761808	0.0744971065682547	12.7350029874692	-0.0413876608152987	0.122161274482441	-0.338795260532809	0.734763971904925	0.850408702142752	-0.406562147897687	-0.0892758348411822
ENSG00000231563	-0.152685194659781	0.112326391823329	0.174051740734015	6.49123399827951	-0.379238380788513	0.178942335087371	-2.11933291584322	0.0340623417732817	0.11066674056332	-0.511636783172785	-0.830009176761069
TRIM17	-0.653843310704355	0.209430501203607	0.0017962319226555	1.25268253297632	-0.81155796260785	0.36007677338454	-2.25384701984417	0.0242057936238884	0.0860563660848358	-2.57715302807259	-1.77786427869436
H2AC25	0.0128928548165004	0.139759842251119	0.926499359857837	7.92239721942402	0.131359065263752	0.23924208928917	0.54906335943664	0.582961969236988	0.748406027471106	0.170790858010349	0.289469131942963
H2BC26	0.0419596105055631	0.147311558207167	0.775769917486726	6.81614579056749	0.0135462594054917	0.248516954531994	0.0545083913127859	0.956530123229853	0.977319212483906	0.290589089626642	0.0311660760510978
RNF187	0.0947420412162355	0.247096863725659	0.70140789127749	2.37183911219568	0.292682398529781	0.422536357999363	0.692679796634736	0.4885105206518	0.673256793672354	0.508131147886944	0.643168457459497
RHOU	0.0270726419748412	0.379914124167631	0.943190910317493	1.71428169171813	0.506936189582798	0.661281887189052	0.76659621169674	0.443321628543297	0.635269804171751	0.229232654695069	1.11291712834671
RAB4A-AS1	-0.123940310012201	0.197095107945735	0.529457057744188	1.78855670024769	-0.0632765051661147	0.386848872565826	-0.163569056687241	0.870070405756801	0.931335620994635	-0.393165138602898	-0.137266843497401
RAB4A	-0.072730929636505	0.0931122537181952	0.434737692672849	21.2676835565428	-0.245724755532233	0.15524925025436	-1.58277579524306	0.113472575470858	0.260674303680335	-0.18210638554492	-0.537282277035165
CCSAP	0.141548071896564	0.12134668175267	0.24342178030499	10.7388739789932	0.305198872570285	0.219898117636864	1.38791034616443	0.16516434697389	0.33672588257435	0.701041556068176	0.670610665206787
NUP133	-0.176810334889273	0.0666028787702784	0.0079380125005181	29.2823642080806	-0.309951147052539	0.102335575461112	-3.02877221001529	0.00245549751740864	0.0151635327075844	-0.6110682150087	-0.678097811286692
ABCB10	0.176843962731978	0.0637869947375645	0.0055642205170506	34.8721157737479	0.343476532813012	0.101789225858092	3.37438987198769	0.000739795102925017	0.00606258019632232	0.846513082049159	0.754533941127929
TAF5L	0.0779481463295415	0.0729632658879071	0.285376003694929	28.1658487707912	0.163030756064061	0.124725077899799	1.30712089989662	0.191171654209519	0.370572246523755	0.438915342349594	0.358908905144057
URB2	-0.214818411014469	0.0936068260561688	0.021738790969956	11.9539824928649	-0.33217964630723	0.150480439304572	-2.20746063636152	0.0272818941535694	0.0940734937154418	-0.767717975155452	-0.726833508934744
LINC01736	0.216530913708588	0.0790093241260398	0.00613319356396039	48.1838258710452	0.28460213013652	0.118523386384713	2.40123184814121	0.0163399800199502	0.0643668365137263	1.01008230167932	0.625452573322785
GALNT2	0.0949528606218716	0.0325301480542075	0.00351247708279253	540.58322410708	0.0175851958120053	0.059213134473326	0.296981336462217	0.766480758021578	0.870585766135679	0.50900003715191	0.0400213919800854
ENSG00000227006	-0.122025257763702	0.107368676801822	0.255744418152816	10.7721140662706	-0.0598862569168739	0.166692427283204	-0.359262012635579	0.719399089435612	0.840029054326935	-0.38527227724344	-0.12983376797873
PGBD5	0.6216746016479	0.249595230754589	0.0127480563333934	5.9251950276419	0.64893010699281	0.445541085416985	1.45649891386666	0.145254749654782	0.308437767781202	2.67987640890043	1.42423695913989
COG2	-0.117893812589325	0.0819013755805583	0.150020033012697	24.3286436373648	-0.0953079456118552	0.133714128822255	-0.712773933849186	0.475985657767263	0.663344001871696	-0.368244583089868	-0.207495363151769
TTC13	-0.0560858095234198	0.0427573473330801	0.189613506043528	98.2469296488598	-0.190086952410752	0.057816133683795	-3.28778388140525	0.0010097932487632	0.00768100130937927	-0.113503753179633	-0.415297111970184
ARV1	0.0227347849405801	0.103931967948294	0.826847294076815	11.2493098926929	-0.102096493068814	0.160071741837876	-0.637817093114534	0.523592751355268	0.701245162563497	0.211354236915396	-0.222379165811635
FAM89A	-0.0248827244636448	0.0783977212222452	0.750947000004368	28.2543547920513	-0.0827882172388807	0.133269178741015	-0.621210530604114	0.534461111616135	0.710183320567069	0.0150993303953388	-0.180046020322551
C1orf131	0.0332887060857313	0.0792738250987303	0.674543514719928	19.2148068790514	0.0717288398107626	0.117956601047554	0.608095173765184	0.543124352988599	0.716517255554788	0.25485207696786	0.15873063245795
GNPAT	0.000991244155493878	0.0486866046070318	0.98375644025084	48.5488712015853	0.0794481369064394	0.0695431784262281	1.1424289010707	0.253275783771576	0.446211996397937	0.121738534255115	0.175655091684814
SPRTN	-0.187491651699514	0.0804258868095771	0.0197409653385969	10.875430507173	-0.384569961769669	0.136048106369555	-2.82672043023546	0.00470273649814338	0.0249808585469558	-0.655091114533113	-0.841698599232039
EGLN1	0.095814460155889	0.0494873360099207	0.0528504343766292	134.45820597401	0.106954276896109	0.0862594163658724	1.23991421924835	0.215007123954562	0.399987927414746	0.512551107716539	0.235961948510455
ENSG00000233461	0.481368750578767	0.32910816800194	0.143564265077326	1.33288785511411	0.81067975232476	0.476682276516919	1.70067105965914	0.0890047724144438	0.220454017223059	2.10160778397007	1.77887096835731
TSNAX	0.0348823856953007	0.037019895886374	0.346059284760278	101.467475846914	0.0385266668613012	0.056720358640507	0.679238773955623	0.496986583164815	0.680827466026139	0.261420405440143	0.0859352969032223
DISC1	0.0250359149197467	0.0252226962889396	0.320907503562109	1303.46240408301	0.181379703433202	0.0585629414528789	3.09717543097019	0.00195374214618073	0.012656014312787	0.220838312302836	0.399138735367693
ENSG00000286071	-0.278258283052681	0.0641653210731568	1.4471436063824e-05	116.63825051281	-0.175185408726097	0.0907298553324812	-1.93084633590704	0.0535020582418487	0.152979193779195	-1.02918453046838	-0.382625669819121
DISC1-IT1	0.201807676981877	0.187952324688473	0.282949370876279	2.03919129929047	0.277958961374595	0.30609043134065	0.908094252267733	0.363828426945499	0.561160356863656	0.949400685113774	0.610887511574957
SIPA1L2	0.118012511989968	0.03827633596304	0.00204807019072093	638.014936252847	-0.0569894964021371	0.0772087895074725	-0.738121874020851	0.460440392537309	0.649543072270739	0.604040071379935	-0.123482657947079
MAP10	-0.232265715922791	0.287258648812617	0.41876855548499	1.01746200044762	-0.158073296936011	0.487887683894524	-0.323995259880725	0.745941622908269	0.857955224797418	-0.839626801061118	-0.345107585635131
NTPCR	0.0623537810069274	0.112197394117294	0.578381287785155	14.7514929876472	-0.00110538811149485	0.190699143663883	-0.00579650275432362	0.995375085844779	0.997552994338578	0.374643381322633	-0.000957471978487989
PCNX2	0.0160722001819831	0.0382435867114047	0.674296474244899	512.843743732945	-0.163138791408359	0.0575958796792369	-2.83247330046719	0.00461894234117998	0.0246802232611854	0.183894485967892	-0.356213616870691
MAP3K21	0.0872260185254648	0.114205746785946	0.445009039096871	14.8656251652686	0.208382945015684	0.196183723717119	1.06218263710885	0.288152780569925	0.483419770861518	0.477153964303946	0.458342993927946
SLC35F3	0.734175033966506	0.413539805564244	0.0758412555170182	6.26935198000853	1.55753200200755	0.900572307557449	1.72949133449586	0.0837211960701037	0.211130157034072	3.14354538496399	3.41633488399372
COA6-AS1	-0.555260540655589	0.199789311942445	0.00544878531097581	4.16005573657907	-0.94883559360723	0.316362660839384	-2.99920221649972	0.00270687584240421	0.0163174156877402	-2.17084550459064	-2.07884371241904
COA6	0.117976139654669	0.126696707608941	0.351765770641292	8.69313510313186	0.0595788516339459	0.201207765971172	0.296106123669611	0.76714903757201	0.870662231723501	0.603890163302985	0.132091940235498
TARBP1	-0.405526303930254	0.110181251379137	0.000232742192893275	25.5202387198627	-0.9435302576606	0.167918276087665	-5.6189848993448	1.92082641955665e-08	8.95186354926915e-07	-1.5537179185608	-2.06721183184745
IRF2BP2	0.0780398758023408	0.0789632017230917	0.323002375282286	41.1276628578217	0.481392914947864	0.120724084504449	3.98754661858815	6.67600889405192e-05	0.000853223804470961	0.439293404103234	1.05691382847092
ENSG00000230628	0.537986515906077	0.284761627089565	0.058858050026368	1.56784124737457	0.398733002079587	0.444314448412129	0.89741173960145	0.369499250505847	0.56738332523712	2.33495712081505	0.875683036639015
TOMM20	0.228059657306529	0.140145500119319	0.103672057454951	9.2514288804738	0.267354465639862	0.230007719932168	1.16237170525714	0.245084511425131	0.436315484505952	1.0575978589904	0.587637291579609
RBM34	-0.2960497656501	0.117860809773238	0.0120096976402841	4.54799717348583	-0.396290609783352	0.198204209065853	-1.99940562135936	0.0455644842107647	0.136651595972769	-1.10251187996012	-0.867395968689563
ARID4B	0.0718752918422774	0.0299350517702531	0.0163484968735221	263.669964466654	0.178420314468269	0.0436765697593488	4.0850349615672	4.40701804485263e-05	0.000601832729340274	0.413886156560171	0.392650313267513
GGPS1	0.100840680126823	0.0601774105755585	0.0937924327596472	29.2898133687184	0.227052864951026	0.0992245711526986	2.28827257516296	0.0221216525679725	0.0805972159928069	0.533266603820528	0.499276552359254
TBCE	-0.131012913627712	0.0702901781778651	0.062337646056898	30.6529976274362	-0.15672972140604	0.10721756334549	-1.46179148747305	0.143798357517651	0.306894502361274	-0.422314776599134	-0.342161813631103
B3GALNT2	-0.0544729267137448	0.0610748379715737	0.372444088317638	42.9336851911389	-0.0970163968619629	0.0926963724470629	-1.04660402884015	0.295282242994749	0.490843090564331	-0.106856278983671	-0.211241120461683
LYST	-0.0300257590350822	0.0349652849307958	0.390489180937722	415.182155958509	-0.02064841405411	0.0570651010332591	-0.361839612657051	0.717471888410898	0.838674146990539	-0.00609761546922826	-0.0438053040590236
GPR137B	0.0599112861229994	0.0639789151266143	0.349055774468278	51.2389680399368	0.121823913117729	0.11987169129742	1.01628592872244	0.309493247342357	0.504419215577032	0.364576672435115	0.268563433960734
ERO1B	0.0041168910542926	0.058949221044737	0.94432266409346	68.7333441558196	0.298772977528133	0.107222942904803	2.78646499931824	0.0053286372230486	0.0275467687006527	0.134620844724801	0.656521973284576
LGALS8	-0.01420985974605	0.0522970192461164	0.785841531968016	64.155716479626	-0.102457113446292	0.0847155027428299	-1.2094257854707	0.226499307215728	0.413439629997613	0.0590873947367914	-0.22316982133368
ENSG00000230325	-0.0328483265285562	0.127101705278702	0.796066366845748	6.57025395384328	0.261357490919025	0.212249837138861	1.23136721536345	0.218185552982738	0.403806879461514	-0.017730788361071	0.574489001924559
MTR	-0.0066558146930682	0.0383293533520896	0.86214212408167	113.669963901462	0.0040017542336868	0.0585909282717004	0.0682998947401839	0.945546907920167	0.972104589094866	0.0902212869598422	0.0102398716805899
RYR2	1.35090072502741	0.539064016451073	0.0122101584041453	14.6290385339658	2.21795636319826	0.92588095359619	2.39550922241521	0.0165972966992673	0.0650774558724821	5.68537179214133	4.86430676988724
FH	-0.595573410242356	0.154024403054954	0.000110296712900331	3.86249867550798	-0.955425179290934	0.231147516095217	-4.13340015688234	3.57435609275696e-05	0.000506317879585572	-2.33699443911691	-2.09329129395963
KMO	-0.0772369905158034	0.138530636581447	0.577155483634399	11.2098879475616	0.299011166593706	0.239677071782911	1.24755849347382	0.212192786652631	0.396761930533755	-0.20067805314587	0.657044199735846
OPN3	0.015171048001662	0.101431506092053	0.881104363532319	11.6634522717672	0.19403990337044	0.169228302386683	1.14661614300818	0.251540301674717	0.444372502706617	0.180180399718485	0.426896060288085
CHML	-0.0776881533669152	0.0884370278761998	0.379695596538083	9.53353617732905	-0.128134642791293	0.147250240471797	-0.8701829102672	0.384200453737093	0.581217632573148	-0.202537514597721	-0.279467472928078
EXO1	0.778767985959373	0.460121030944331	0.0905452393688436	1.09992042829583	1.73952097521144	0.677888294473963	2.56608793718927	0.0102852749306693	0.0449973485764334	3.32733461993891	3.81534335828252
LINC01347	-0.118632004531841	0.188219453432838	0.528507765648392	1.82046973595023	-0.0661486128542456	0.339142778647448	-0.195046502591198	0.845356542857181	0.915586702860782	-0.371287030972694	-0.143563902524985
CEP170	0.0114332954801565	0.0251425915935082	0.649297634401388	501.047383404307	-0.0655101974498999	0.0436953153074752	-1.4992499078887	0.13380881212137	0.29257756708494	0.164775304389452	-0.14216418499284
ENSG00000227230	-0.294143501232244	0.146843211288248	0.0451651932842933	5.49651808265283	-0.502024541295014	0.227972162883832	-2.20213088714183	0.0276560642536848	0.0951432754632787	-1.09465523752313	-1.09921624851366
SDCCAG8	0.109653330041683	0.0227554902188782	1.44450519520063e-06	790.715272500573	0.205350927386174	0.0424762406378111	4.83448921803538	1.33487939282277e-06	3.28943282966199e-05	0.569587818576908	0.451695334418311
AKT3	0.052929144442412	0.0348337543437783	0.128642069505668	549.57039027858	0.0277330849149124	0.0496971607887665	0.558041636076344	0.576815953114975	0.743355295969223	0.335799872052693	0.0622705078299042
AKT3-IT1	0.0362784576163325	0.203943092043976	0.858813134547454	1.98004009893106	0.0149997295829732	0.367179780452308	0.040851186207737	0.967414532696413	0.982588999154549	0.26717429655678	0.0343527906510611
ZBTB18	0.312402177344493	0.0971292214245475	0.00129829562018662	13.4685797453457	0.363456843544387	0.166121970577463	2.18789147685259	0.0286775082936681	0.0975477933711409	1.40521438897733	0.798340514462515
ENSG00000289439	-0.127396064081104	0.309389404696651	0.680510881565471	1.89339436887011	-0.343079764787192	0.531679331249876	-0.645275722832177	0.51874852235304	0.697341227371254	-0.407407981209207	-0.750731877982544
ENSG00000240963	0.217176255137253	0.192709066312361	0.259757537695392	4.16991270579316	0.393113769611597	0.302932342899981	1.29769494352536	0.19439218190786	0.37445362583132	1.01274206745331	0.863362941996716
ADSS2	0.0487032589535385	0.0879688086584942	0.579823628887097	18.0729218656736	0.15254817138689	0.149499949784025	1.0203894490083	0.307543795823425	0.502801805378183	0.318382943448911	0.335925973568553
CATSPERE	-0.12003943078486	0.117537565672634	0.307119116585659	16.6382407412988	-0.203895026220753	0.1818336417934	-1.12132729790684	0.262148569990343	0.45585659346985	-0.377087718811601	-0.445571135537662
DESI2	0.0125814555146316	0.0469491128611432	0.788714184812133	51.0440621413099	-0.00905068743195594	0.0812837060948396	-0.111346884471481	0.911341278093336	0.953302404276652	0.169507430093952	-0.0183774381655234
COX20	-0.152313432334778	0.0640530252464224	0.0174102618147398	42.9227219484776	0.218259465834584	0.0946418912499	2.30616128811579	0.0211016217777515	0.0777438780854058	-0.510104569891286	0.479997138318419
HNRNPU	-0.03836630512542	0.0480919154673221	0.42500375969355	277.445212679433	0.381119926354525	0.0521290752051192	7.31108167284538	2.65000390842352e-13	4.21432580323106e-11	-0.0404730608414349	0.837066595494987
EFCAB2	0.0828028150821571	0.127647468169991	0.516542927662976	21.551424754682	0.675501026899026	0.231265362407732	2.92089148096499	0.00349031379507661	0.0197874239628268	0.458923792479618	1.48249335800617
KIF26B	0.0626637658028184	0.0877819566704231	0.47531559802691	114.245970760733	-0.0988769156749605	0.139763655938189	-0.70745799407744	0.479281908014442	0.666012315379766	0.375920979372204	-0.215320283940055
SMYD3	0.115042726734031	0.0371084040684465	0.00193403164827939	533.515620078416	0.0744281746721881	0.0687180706400136	1.08309465005337	0.278766413391414	0.473664834400317	0.591800142515936	0.164648889293464
ENSG00000235096	-0.152088373720498	0.142528600673887	0.285939024363843	3.85369516078773	-0.455645248480151	0.249968220304378	-1.82281270765271	0.068331762406065	0.183766695759407	-0.509176993924805	-0.997530247769428
TFB2M	-0.267745907671382	0.0977975332703809	0.00618597145719555	6.52871644162625	-0.397492257882206	0.159335123795971	-2.4946932503796	0.0126066059112493	0.0528449735834052	-0.985857920707111	-0.870030566633136
CNST	0.028931155897458	0.0469077838672831	0.537388663774753	52.0797944681805	0.109438763808688	0.0712164828987991	1.53670553998299	0.124365433862796	0.278315253063321	0.236892494126256	0.241409153991789
SCCPDH	0.157498048827587	0.225730267039809	0.485348086917781	3.79875337631879	0.450234162307469	0.371406348120344	1.21224142932954	0.225419976923901	0.41244763272563	0.766779165421539	0.988598665563455
AHCTF1	-0.0248195457206779	0.0566531839073177	0.661316534449052	85.620935692684	0.257483789624949	0.0715670849894404	3.59779624478124	0.000320924868818297	0.00313924351705203	0.0153597207107952	0.565995961846421
ZNF670	-0.167811725121699	0.0833474099920522	0.044072502751479	16.427217856459	-0.125471736749199	0.139636514088104	-0.898559646583789	0.368887261063079	0.566665493841771	-0.573980569290947	-0.273629085808656
ZNF669	-0.229394689359853	0.111298963917402	0.0392965905482747	4.81242336300044	-0.270948448690916	0.203661392120661	-1.33038690283719	0.183390827570049	0.35983043832302	-0.827793904784606	-0.592584898650044
ZNF124	0.0373748609056033	0.052319015029105	0.475001653499429	185.689431171605	0.275978849633738	0.0914938514217923	3.01636498349445	0.00255825120441694	0.0156725905795614	0.27169310755165	0.606546142146186
ENSG00000259865	0.0271250391487851	0.0628211419364158	0.665899853386953	36.9499212025955	0.217489550176243	0.107256084763504	2.02775955001341	0.0425847945854846	0.130391631853054	0.229448608922893	0.478309108177046
ENSG00000290124	0.0396767325538221	0.197247246856977	0.840579507272997	1.87986203040034	0.283074902913116	0.345679651677279	0.818893740315935	0.412847041634194	0.607804778034843	0.281180239717833	0.622104147351835
ENSG00000290683	0.073031507975424	0.04493230384383	0.104084268963381	67.357830835475	0.162315303012874	0.0771385730497739	2.10420411728564	0.0353606455462012	0.113663954614649	0.418651485363939	0.357340283565761
ENSG00000232347	0.128929959299624	0.152036321016874	0.396426399018165	3.08227949417896	0.122230544953468	0.261424006138957	0.467556697484382	0.640101637574845	0.789081883467101	0.649036179492304	0.269454969011013
ENSG00000289566	-0.897369916053109	0.229959088419205	9.52819919097725e-05	2.35534051538715	-1.30176948088322	0.388588899660186	-3.34999142286769	0.00080814062754178	0.00646596334048729	-3.58084456435496	-2.85264670392797
ZNF496	-0.0569820048816802	0.0712777054246989	0.424037308167336	20.5465893671996	-0.157292870032755	0.110799807827177	-1.41961320256166	0.155720319646184	0.323738766962539	-0.117197409955464	-0.34339650972498
ZNF496-DT	0.148275436205218	0.192386246792269	0.440874430562175	3.12084279022091	-0.293112490911505	0.336331244773708	-0.871499438325208	0.383481512413694	0.580300746565984	0.728768295035422	-0.64117927508296
ENSG00000286216	-0.060387980765347	0.240037749465643	0.801368025814737	1.2997720931533	-0.182707770844974	0.467413418990806	-0.390891154215168	0.695877692745992	0.825548664792715	-0.131235092459691	-0.399118351651764
NLRP3	-0.160834530055512	0.0631803599092889	0.0109077225701819	63.3477228404222	-0.535614539633645	0.102342025533283	-5.23357376251514	1.66263612021152e-07	5.72496089071048e-06	-0.545224156311369	-1.17286188622735
GCSAML	0.184457773928457	0.274535726697623	0.501653809323774	1.51379705271537	0.16491782055252	0.451121992600175	0.365572557440543	0.714684055683487	0.836727097979164	0.877893299606144	0.363046269673175
ENSG00000235749	-0.286749313613649	0.187762512498353	0.126713398656032	8.59093142883147	-0.929444440130951	0.300431476149416	-3.09369860989101	0.00197678190731525	0.0127749634278362	-1.06418019550528	-2.03632885876029
TRIM58	-0.153634323713959	0.258267805907974	0.551934114728237	2.19331270438685	-0.457145023185271	0.477640478633858	-0.957090204106638	0.33852172753379	0.533786790241873	-0.515548605444334	-1.00081848444845
SH3BP5L	-0.0331762321094958	0.113428879413711	0.769915919228244	6.11382517279108	0.139570203255797	0.200189752570209	0.69718954873501	0.485684178655152	0.670920044768906	-0.0190822466783973	0.307471945985494
ZNF672	0.185889933862508	0.0874719248339992	0.0335750781698579	11.556217311642	0.374758318978314	0.148166936659182	2.52929788135084	0.0114290980544376	0.0488921981663214	0.88379592696939	0.823118853450403
ZNF692	0.175686503557602	0.145185880688359	0.22624826795862	10.3211760026008	0.802628974997074	0.253405191475245	3.16737384236061	0.00153822435279625	0.010532023464818	0.841742630068152	1.76121974300114
PGBD2	0.235009482325976	0.117377387457249	0.0452664524179535	6.44438273007665	0.717123973055209	0.195083323291825	3.67598809039389	0.000236930576144321	0.00244147699906632	1.08624146670083	1.57375113010523
SH3YL1	-0.0238782303992307	0.0916664586059705	0.794485536891606	21.8402386980993	-0.0944005516570809	0.146307109994446	-0.645221901113793	0.518783395346586	0.697341227371254	0.0192393387909487	-0.205505913620298
ACP1	-0.0583724980465421	0.0572831820834226	0.308195213389164	20.7353766587498	-0.0570708521003285	0.102587336777544	-0.556314783997992	0.577995682321246	0.744316002628562	-0.122928308305694	-0.123661029265069
ENSG00000228643	0.522008594934445	0.272779126953948	0.0556626331538724	2.46541328629532	1.10352161150363	0.421963279329255	2.61520768645502	0.00891732143702385	0.0401983052272151	2.26910434048475	2.42092296404581
TMEM18	-0.334260638259619	0.151015347409748	0.0268685899489205	4.47180219855278	-0.275498390361478	0.26021807991333	-1.05872117130846	0.289726783056949	0.485001268701401	-1.25999746301259	-0.602560587023428
ENSG00000236760	0.0957540883717539	0.298900636685075	0.748699804979621	1.07170534537617	0.254669511698515	0.489232864578321	0.52054865921164	0.602681222404229	0.763359925840188	0.512302286243091	0.559825693824781
EIPR1	-0.0103259760393526	0.0542994605800445	0.849178117611435	59.5951631921744	0.177209686196698	0.0897777926896324	1.97386993918778	0.048396533682366	0.142419864285421	0.0750947677247839	0.389996026411193
TRAPPC12	0.0818200420604534	0.0339301708669111	0.0158903456355253	122.007766486635	0.111019584123548	0.054984998365069	2.01908861370588	0.0434780101014672	0.132600194508745	0.454873307061165	0.244875082123875
TRAPPC12-AS1	0.0152133122193544	0.21241610800706	0.942904058873295	3.17138851050369	0.0218833325786434	0.325474409039016	0.067235186456764	0.946394473747748	0.972368942037345	0.180354591107244	0.0494450013523932
ADI1	-0.0604114086124693	0.193098474009584	0.754392458111224	3.51823928091114	-0.0908525497183461	0.317814472034273	-0.285866622551249	0.774980278752549	0.875101973052855	-0.131331650007629	-0.197726965173997
ENSG00000235078	0.301637978856325	0.147373509050679	0.0406818045352021	3.74934576886272	0.536010646753659	0.247669195581836	2.16422008193	0.0304474627699941	0.101859080916923	1.36084989376349	1.17666250034529
ENSG00000242282	-0.123150537556936	0.180894960128731	0.496007675232807	2.83726494730424	-0.388522937481823	0.287313865750659	-1.35225961499191	0.17629227873309	0.350539403420553	-0.38991010235007	-0.850365447448388
RNASEH1	-0.112170838781015	0.0931209456611169	0.228368757898916	15.8787381319304	-0.310504792298345	0.123708015589912	-2.50998119093317	0.0120737592456037	0.0510973415974437	-0.344657425680351	-0.679311671340614
RNASEH1-DT	-0.16860883713851	0.194074451269741	0.384965119633545	1.89482799972016	0.131737189430436	0.361221750242472	0.364698940033393	0.71533614992446	0.837240703038827	-0.577265855445193	0.290298164296871
ENSG00000287126	0.573878644476519	0.207998879544065	0.00579702310925394	2.12136716889203	0.727175497325721	0.345038520023427	2.10751975540687	0.0350725511035234	0.112996903367367	2.48288603237574	1.59578896730409
RPS7	-0.0725397105547784	0.070699501527491	0.304878103437424	38.4220252122345	0.077962184817827	0.0994923484950323	0.783599804378119	0.433274970633756	0.625235831827362	-0.1813182787439	0.172397160914035
NRIR	-0.0787972248045841	0.141710681483834	0.578181496598311	10.4117903398618	-0.739587989191368	0.21964234342225	-3.36723774508977	0.000759252025575436	0.00617407577571253	-0.207108537191029	-1.62007104110439
CMPK2	-0.28993027934489	0.145446627516633	0.0462199417512029	8.12107213495622	-0.867170626784306	0.212169880315659	-4.08715235873329	4.36700346326996e-05	0.000597210952343993	-1.07729050177789	-1.89979432694691
RSAD2	-0.4565968801573	0.141629982897533	0.00126470090683379	10.0969135300698	-1.11721178005877	0.221508362116845	-5.04365509898647	4.56722233598422e-07	1.31936276694555e-05	-1.7642045922396	-2.44800632749313
LINC01814	0.0152928080554305	0.228331587370236	0.946600559666873	1.99467480067675	-0.145513592399881	0.373765850009774	-0.389317516290147	0.69704128030095	0.826352742997174	0.180682232096305	-0.317570595584282
ID2	-0.228745829284321	0.106368219401537	0.0315149628691391	54.2938382157797	-0.850139182061729	0.174299354289755	-4.87746604412807	1.07457339084201e-06	2.74898327149732e-05	-0.825119636956206	-1.86245310426703
KIDINS220	0.00816115098806966	0.0444711790330533	0.854393552192142	104.629516335693	0.0196594731218367	0.0723005252536847	0.271913282135316	0.78568869823118	0.881585238501177	0.151289206114904	0.0445692182031635
MBOAT2	0.693925639864266	0.398070227317036	0.0812944658589228	2.22270354956132	0.989120017009613	0.623963195227467	1.58522173194691	0.112915964577311	0.259898786865055	2.97765806376943	2.17009894503162
ITGB1BP1	0.295211885278416	0.108674441858644	0.00659802962161653	15.6324763185541	0.549366452865112	0.179240774075722	3.06496362615031	0.00217696471369987	0.0138026542020281	1.33436483794682	1.20594493282243
CPSF3	-0.162882643447583	0.0712164557490257	0.0221871293654894	23.3229246956433	-0.384457984084011	0.0980785778903282	-3.91989762039488	8.85865929994318e-05	0.00108714143485222	-0.553665427333995	-0.841453089601856
IAH1	-0.153283345598648	0.0821188396108488	0.061956923735626	19.8192808570695	-0.271838542195295	0.120456963698257	-2.25672749710216	0.024025107568453	0.0856071108159113	-0.514102053995661	-0.59453641716737
ADAM17	-0.00563375476921615	0.0287745846831617	0.844775113200653	174.427101581015	0.00150081792039092	0.0469173056408995	0.0319885786255083	0.974481159174028	0.986115610169152	0.0944336928022125	0.00475660110054399
ENSG00000239300	-0.209985062518147	0.0962051874770238	0.0290594420597284	12.1561098695294	-0.173828591616678	0.146173728315418	-1.18919174888654	0.234364220657935	0.423337525511629	-0.74779739616691	-0.379650865823103
YWHAQ	0.101264644999448	0.0988258664349116	0.305515367463093	15.5951048483572	0.259189514715324	0.176579725554424	1.467832809806	0.142149642855845	0.304724901430553	0.535013969180159	0.569735742086316
TAF1B	-0.0983538287991697	0.0653750938085107	0.132464479901489	46.5041923338749	-0.269641829552821	0.0927553583562314	-2.90702159240492	0.003648880098134	0.0205055097973825	-0.287710810111809	-0.589720153058102
ENSG00000269973	0.455368588121156	0.32778777477396	0.164766552138849	0.987118086442071	0.111875923116786	0.495783310289832	0.225654879450024	0.821469853879392	0.902166391385161	1.99444847395013	0.246752594311293
ENSG00000260077	-0.388375111499209	0.14985960793783	0.00955327156718413	2.4651407121637	-0.250522882902331	0.276139252274096	-0.907233871458672	0.364283135516205	0.561437870763611	-1.48302951613538	-0.547802109350728
KLF11	-0.196346649118132	0.120414783940152	0.102977725851353	5.05007641475256	-0.180492132416102	0.212335705441546	-0.850031943712783	0.395307326747772	0.592039885670983	-0.691586863940622	-0.394260593000148
RRM2	0.492655078283254	0.375988140133682	0.19009632971591	2.89040349590842	1.78311315129258	0.625041692851119	2.85279073650101	0.00433371494462353	0.0235476881774437	2.14812422752859	3.91091864156948
HPCAL1	-0.106416658278879	0.0535429166521889	0.0468667855047843	74.5359086930818	0.0191699847251162	0.0782998126018095	0.244827977080921	0.806589630449943	0.894175468150976	-0.320941650313779	0.0434960212126035
ODC1	-0.102265927167833	0.119340902447544	0.391487611958604	7.15599133533978	-0.347819697581512	0.190063164495103	-1.83002160626697	0.0672467080634774	0.181481406330861	-0.303834469438923	-0.761124119442
NOL10	-0.0810488950576359	0.0432935506981679	0.0611958411043843	75.8910803389921	-0.0841818912960162	0.0658522845767804	-1.27834427973208	0.201128061436743	0.383321160825698	-0.216388765001253	-0.183101632700618
ENSG00000234818	-0.748517823945557	0.14989318952816	5.92411571597726e-07	2.670236242954	-1.05456595876979	0.253020064168172	-4.16791435982274	3.07399376988684e-05	0.000447353093342211	-2.96735272516837	-2.31065617306878
ATP6V1C2	-0.327872763669968	0.288068377864392	0.255046636360367	0.984335943254688	-0.213448693218725	0.49934977750297	-0.427453265897281	0.669049217583678	0.807760290400392	-1.23366992622751	-0.466517427093762
PDIA6	-0.0390126055520485	0.080757686337832	0.629037330272803	46.1468292856663	0.0360456432912402	0.136476293451886	0.264116517085422	0.791690136870286	0.884629134838738	-0.0431367791122734	0.0804956847556471
SLC66A3	-0.161401361490591	0.0875956070838705	0.0653912773776963	13.6253858790775	-0.355111480428133	0.119159071518929	-2.98014642025573	0.00288110633306253	0.0171069847166369	-0.547560344232494	-0.777111259196976
ROCK2	-0.0351393532114075	0.0332084091704071	0.289988777399064	161.822454592562	-0.0568532346276404	0.0552335657080972	-1.02932399708002	0.303327450434928	0.499127031405666	-0.0271732231524641	-0.123183905765621
E2F6	-0.239178851773673	0.132726402435962	0.0715384421652855	9.0472425881254	-0.472073939008488	0.202920037238675	-2.32640376688495	0.0199970208656296	0.0748178617203985	-0.868119194870669	-1.03354993965994
LPIN1	-0.032687648997071	0.13168882136474	0.803965075408885	10.8951755539015	0.311993435942616	0.24317371261972	1.28300642607089	0.199489824742208	0.381082573796833	-0.0170685581370201	0.68550765768344
LINC00276	0.473818218543815	0.310797360555615	0.127377719081182	2.00508382643382	0.218852087700643	0.518543083360656	0.422051888692202	0.672987143762253	0.810668195748654	2.07048837060225	0.481296454109061
ENSG00000287291	-0.497963366361467	0.154829348226835	0.00129896712174235	10.7149451882042	-1.09031053812666	0.222839402267666	-4.89280857438769	9.94070836746761e-07	2.58157183967265e-05	-1.9346959930843	-2.38902570184952
NBAS	0.0224017579270474	0.0311982548553697	0.472729402055658	205.483745267657	-0.0341138714051976	0.0530810175500556	-0.642675535996047	0.520434658283418	0.698774918502916	0.20998167068446	-0.0733281454634807
DDX1	-0.0433187296186373	0.0739054774967643	0.557783501526408	31.1318257722455	-0.123388529188785	0.110275189014586	-1.11891469233813	0.263176534352827	0.457077372092627	-0.0608844099045124	-0.269061680126464
CYRIA	0.132413723211114	0.0610502844731171	0.0300880861533837	262.979330626412	0.272043485502773	0.104855490608816	2.59446104274772	0.00947393494951515	0.0421166917957409	0.663394464277493	0.597917907094231
SMC6	-0.0280276577410424	0.0649678833400533	0.666171810949006	38.5557784883959	0.089757372459353	0.103341114745686	0.868554327870747	0.385090944689389	0.582051039856801	0.00213753138296267	0.198257957543304
GEN1	-0.104287850019611	0.131715114219947	0.428495798361075	9.64983383436078	-0.31363098533677	0.20168655072147	-1.55504164365375	0.119936151709307	0.270883612923538	-0.312167796511911	-0.686165809218498
RDH14	-0.220998248597722	0.135457570399655	0.102786070015237	6.54077908226586	-0.101987748775478	0.200479379641795	-0.508719395269998	0.610948925461621	0.768217975560072	-0.793188090295553	-0.222140745352375
LINC01376	-0.29274969093456	0.1018291565061	0.00404142294379562	36.8700091587802	-0.932250271600151	0.118709624742437	-7.8531987075424	4.0555834190283e-15	1.15854499670242e-12	-1.08891066765585	-2.04248060803349
LINC00954	-0.0258406565506454	0.180036575552775	0.885871589855265	2.91936234452141	-0.177615794978478	0.289863125351214	-0.612757468764848	0.540036716992237	0.71398635553288	0.0111512265457453	-0.387954260301405
TTC32	0.00353615938975009	0.145722918361195	0.980640175655192	5.45712552410498	0.0452006474195457	0.255651489426023	0.176805726894172	0.859660990516155	0.924700539690552	0.132227367200168	0.100567913116705
WDR35	-0.208199816881038	0.100600150649289	0.0384919188739806	13.2209033946302	-0.268289418571348	0.172772396443618	-1.552848858347	0.120459247107694	0.271786506637895	-0.740439530961238	-0.586755009440723
LAPTM4A	-0.092651509077439	0.0481013739748933	0.0540829283739909	47.8341505135015	0.0576785533953932	0.0802312836351933	0.718903534656807	0.472200358448377	0.660036492336414	-0.264208778234509	0.127925560880144
PUM2	0.0490889613215887	0.020219048788628	0.0151883260121361	337.377930796398	0.0889883060697081	0.0355535575784187	2.50293675600342	0.0123167551257358	0.0517988725653218	0.319972610425057	0.196571789412584
RHOB	0.357344701598466	0.228066367728015	0.11715087107419	12.8269756077897	0.273737431645245	0.332429417837514	0.823445269753604	0.410254828494679	0.605201394698185	1.59044438119226	0.601631862142913
HS1BP3	-0.116560312983684	0.0640725208791086	0.0688819154190947	29.2388740665398	-0.124006557551482	0.107970071181437	-1.1485271445556	0.250751013802971	0.443282734233857	-0.362748582905816	-0.270416699332987
LDAH	-0.0718541942750957	0.0614401679193132	0.242202779347682	53.3593662303815	-0.121116311029701	0.0858243064450914	-1.4112122316676	0.158182044587573	0.32740116212204	-0.178492932877004	-0.264079871146798
TDRD15	-0.308499291971943	0.270388036555322	0.253890635714505	2.3435875060574	-0.16857397418472	0.467599529822303	-0.360509289324523	0.718466311133046	0.839498660471018	-1.15382243053452	-0.368130184940157
ENSG00000233005	-0.427866868174954	0.270632442595475	0.113880592265856	13.0473088683699	0.0612039696486199	0.461791026457171	0.132536073986046	0.89456029177053	0.942909946078045	-1.64579424515381	0.135654990502548
ATAD2B	-0.0491565780817165	0.0290306448441349	0.090405015803566	224.221713430127	-0.0580624246917692	0.0467239853481583	-1.24266849797002	0.213990016976746	0.398791857336997	-0.0849450216150906	-0.125835039370693
UBXN2A	0.204133699916925	0.0791031691429593	0.00986285641075912	22.8516984733603	0.34193560288294	0.12728876539497	2.68629836908177	0.00722485397068229	0.034558324760231	0.95898735647464	0.751155472149509
MFSD2B	-0.045254523648547	0.200193034588165	0.821159081629035	1.97122643718507	-0.613378596619823	0.314841995549255	-1.94821086542079	0.0513897372483903	0.148731348366542	-0.0688627582292215	-1.3433585772428
WDCP	-0.0404334146609587	0.123516463436786	0.743401340143423	3.89382537408467	-0.0797740115166148	0.203585624876771	-0.391845011478101	0.69517273478742	0.825146761036064	-0.0489926242066681	-0.173437413189599
FKBP1B	0.304425159334121	0.281074327918334	0.278774216143766	1.3904139028546	0.903422632054558	0.479084159583823	1.88572845497408	0.0593315563582902	0.164909655564502	1.37233721955957	1.98220853486294
SF3B6	-0.101855901414445	0.186345153028623	0.584654893791484	3.51983225095331	0.592065492268171	0.324020969135302	1.82724437201761	0.0676630350318804	0.182317900157518	-0.302144553966467	1.29956202547301
FAM228B	-0.0567531796409541	0.0667515011666989	0.395205130003861	80.2029370429525	-0.446894209371326	0.0814728972851597	-5.48518862422642	4.1302846766812e-08	1.71504170914694e-06	-0.116254309890173	-0.978343707498429
TP53I3	-0.0538377331945958	0.119158020489624	0.651400133417166	7.40281752582235	0.103147030285598	0.181181737483517	0.569301474410363	0.569151566407144	0.736184140818095	-0.104238337678415	0.227614609468108
PFN4	-0.605843054076536	0.187507754055727	0.00123345279641076	1.61149506891496	-1.08966658479328	0.304954217673485	-3.57321368796408	0.000352626768548564	0.00338074613525801	-2.3793206341634	-2.38761384247945
FAM228A	-0.703523924107547	0.329514968220412	0.0327586634300073	1.47461618904137	-1.05284718843021	0.549263710994762	-1.91683369455343	0.0552590628294771	0.156672911690641	-2.78191098919429	-2.30688779128842
ITSN2	0.0327124663455693	0.0274556092228805	0.233470104155193	378.951927340229	0.169165726307357	0.0389712992630936	4.34077717464142	1.41979646690324e-05	0.00023449443574357	0.252477112847443	0.372359748200587
ENSG00000242628	-0.230457850519654	0.148365261414015	0.120348116536419	3.60022754274694	-0.159621345701396	0.259411996447682	-0.615319830567623	0.538343523886914	0.713034197360326	-0.83217570880256	-0.348501662568072
NCOA1	0.0691809214451512	0.0271228055959546	0.0107520681808005	397.769599436934	0.111306435454549	0.0531262171880007	2.0951319583072	0.0361592637204042	0.115327489893967	0.402781346228123	0.245503999963873
CENPO	0.163721745554261	0.19635349489106	0.404387376241555	2.96438517148678	0.245563269618542	0.32704850605497	0.750846633059585	0.452744960857951	0.643157175264274	0.792430045414737	0.539860375625179
ADCY3	0.0315108694887607	0.243051762725126	0.896845919509416	4.2675321439351	0.978884672930531	0.397674739389609	2.46152087616382	0.0138349346027398	0.0568053503278852	0.24752474801866	2.14765808527557
DNAJC27	-0.182287923647519	0.129569993963558	0.159466430145534	7.98283463166051	-0.454886642512161	0.22707255305771	-2.00326563640896	0.0451487838455852	0.135819465345037	-0.63364402132774	-0.995867013978143
POMC	0.562598920544225	0.229916840652881	0.0144064030980438	2.38469646930384	0.571678058563177	0.35973182684167	1.58917842655827	0.112020115593288	0.258608545815932	2.436396806173	1.25486284027469
DNMT3A	0.00574501990471479	0.0452365750917486	0.898940838267427	177.96993053945	-0.114568877363401	0.0700203883594041	-1.63622167839652	0.101793200965197	0.241605412840481	0.14133115526687	-0.249724707360194
ENSG00000289567	0.197529739125962	0.307480118084897	0.520603975964864	1.12507113251305	0.235568342887944	0.484282661176829	0.486427373458927	0.62666418648347	0.779971361655757	0.931769223399044	0.517946627801919
ARNILA	-0.220577073936348	0.139746040070527	0.11447058383632	3.82947690602287	-0.316311765628521	0.247716733282088	-1.27690915925458	0.201634320117554	0.384001360757208	-0.79145222475301	-0.69204338539954
DTNB	-0.0133785556968144	0.0422078247034343	0.751267417610123	331.419997649053	-0.134974301203413	0.0822346939306964	-1.64133037714184	0.100728853642384	0.239901697743926	0.0625136028798409	-0.294463335697297
DTNB-AS1	-0.0127009091469146	0.133696947826018	0.924316614545269	4.49585216640092	0.00909036701927131	0.225507414433668	0.0403107234504931	0.9678454046518	0.982642734354524	0.0653065137642648	0.021396589519466
ASXL2	0.0468813966188928	0.0341973747615281	0.170404166141638	185.164486567001	0.014834736324045	0.0481420533289797	0.308145068567631	0.757971948822348	0.866237611685697	0.310874163030702	0.0339910450609086
KIF3C	0.00836763229728643	0.0941275969738278	0.929164010010329	35.7276284379676	-0.487437784644168	0.162162565551432	-3.00585886136323	0.00264831890971329	0.0160891807200198	0.152140215975468	-1.06723497287035
RAB10	-0.0348706605076925	0.0263849026786132	0.186296671858707	348.154457078954	-0.126249707788496	0.0399126962051351	-3.16314656217719	0.00156073736295023	0.0106389458952144	-0.0260658098897801	-0.27533477726878
HADHA	-0.00430515758142568	0.0422491059154667	0.918836544287062	65.9395401939556	-0.00639301914584289	0.0640103701459422	-0.0998747410969028	0.920443769749852	0.958081348998733	0.0999094877388854	-0.012550534758471
HADHB	-0.0220311314217822	0.0310996228166383	0.478693726039283	75.8863065188997	0.0195296598900526	0.0548245422242374	0.356221121011362	0.721674975753721	0.84165405428116	0.0268521316834785	0.0442846043683536
ENSG00000286707	0.175379008240455	0.193204305281726	0.364016337754847	3.09716099074091	-0.0526330161091608	0.311498607033245	-0.168967099437281	0.86582252011082	0.928996188024588	0.840475292370802	-0.113931131146484
ADGRF3	0.240433270186328	0.20680255994844	0.244982774500207	3.99075996224825	0.548746583344177	0.33396065046216	1.64314742645512	0.100352434304043	0.239337763075784	1.1085955333632	1.20458587690024
SELENOI	-0.0143132416752791	0.0590393842409928	0.808442742276724	41.6405561085435	0.0308904073258604	0.0942456256348485	0.327764892192919	0.743089434184056	0.856027391869339	0.0586613075451142	0.0691928964551688
SLC35F6	-0.168265830113289	0.1233475371523	0.172517076998896	7.15483816396953	-0.358381751145973	0.215819765958975	-1.6605603733909	0.0968017731070785	0.233213205052287	-0.57585215673409	-0.78428128552695
CENPA	0.0609929061059139	0.139467859126128	0.661875019359798	4.8943339244634	-0.00156417162453404	0.227192472761127	-0.00688478630266342	0.994506778701419	0.997246400519706	0.369034554237272	-0.00196334890797391
MAPRE3	1.53737251622984	0.396361390134177	0.00010501007806183	1.3322645167368	0.815024405412385	0.462773169729729	1.7611747152247	0.0782088362124729	0.201242620085673	6.45391270091501	1.78839656416286
TMEM214	0.0287704325450252	0.0697743506037372	0.680093628566144	15.5904870239596	0.10500610768042	0.118126175019916	0.888931751685988	0.374039759788272	0.571450662027719	0.236230075051803	0.231690612655739
AGBL5	-0.0730423228644561	0.103497898396503	0.480351547353863	13.9904706740223	0.00343775804284285	0.147444204063551	0.0233156539768842	0.981398485040483	0.98993350096348	-0.183389788427749	0.00900331731330293
OST4	-0.0935164847624227	0.110665765175201	0.39809109652317	7.76558368689498	0.312034698029196	0.181533520821457	1.7188819817806	0.0856358636639571	0.214590453684243	-0.267773763558658	0.685598124275576
EMILIN1	-0.0468408310456094	0.126332249310076	0.710805174597595	4.89871306446684	-0.2232672485453	0.207695052300089	-1.07497625038613	0.282385361466493	0.477430577157181	-0.0754007022296049	-0.488044482890642
PREB	-0.151057087296059	0.0922123412873839	0.101391672493599	7.967985405006	-0.30349618837898	0.151949852309137	-1.99734441177032	0.0457877819629539	0.13709672448768	-0.504926561187854	-0.66394539772783
SLC5A6	-0.00486821367990268	0.149106537981937	0.973954310729784	5.15618797975394	0.253958401823029	0.242794686209753	1.04598006565774	0.295570236085354	0.491077607808619	0.0975888598153606	0.558266594603141
ATRAID	-0.259442929553671	0.149992507913947	0.0836828296843933	4.65971904686489	-0.218565631549043	0.242084505340977	-0.902848495987764	0.366606308643893	0.564229164635408	-0.951637311214569	-0.477736248323787
CAD	0.0242648509618821	0.0891320883028772	0.785441530871522	13.2963167171991	-0.0109287007830208	0.131119454713585	-0.0833491933511567	0.933573885702648	0.965170615967365	0.217660382863329	-0.0224949581927554
MPV17	0.00121193620357318	0.0694186794255348	0.986070952748888	19.0490416891009	-0.0179857573904607	0.117110936293112	-0.1535788027981	0.877941851545801	0.935299102344305	0.122648113479384	-0.0379674636986226
GTF3C2	-0.0757959884395782	0.0544407874700509	0.16384224676467	44.2721355730719	-0.245091723476795	0.0765949691431177	-3.19984101069147	0.00137503415777536	0.00968551457435738	-0.19473898301593	-0.535894362426003
GTF3C2-AS1	0.419996713436534	0.27502762090823	0.126734308629866	1.03960714544124	0.0108737557170094	0.405473274052094	0.0268174412787866	0.978605342091893	0.988473415866261	1.8486637815854	0.0253066462158744
GTF3C2-AS2	-0.0531119333034796	0.0996152807891578	0.593915530875052	6.2119629353513	0.171548508156885	0.179697068435262	0.95465390532338	0.339752747330728	0.535290152213646	-0.101246963464067	0.377583966644187
EIF2B4	-0.108930896039112	0.0812992927181328	0.180285962265167	12.6855006543482	-0.0804420989953468	0.140091860927691	-0.574209654027419	0.565825937231073	0.733844157318805	-0.331304046473876	-0.174902186361772
SNX17	0.00691823281348884	0.154689108125349	0.964327730556823	5.06261880590623	0.0105629594115191	0.237525917810888	0.0444707655857962	0.964529154597446	0.981112629984377	0.146166536046343	0.0246252293284383
ZNF513	-0.251224874644435	0.10429556743485	0.0160060282352568	6.36394048976279	-0.67942607931445	0.164731555965272	-4.12444401033693	3.71631377802845e-05	0.000523542067030748	-0.917766711551376	-1.48816683038391
NRBP1	-0.0319905072504504	0.0647625143003463	0.621329895970266	25.7106266962342	0.121268400947792	0.113122728594706	1.07200738926895	0.283716713212851	0.478684678772989	-0.014195298068905	0.267345480699758
KRTCAP3	0.25908311990969	0.19010103054127	0.172923272067571	2.23306912858693	0.259764125616364	0.324898234508889	0.799524583471558	0.423986297848792	0.617203574460766	1.18546063109439	0.570995569068674
IFT172	0.192626852286529	0.133663163590887	0.14954614783981	6.54411989327132	0.604736331884092	0.229865667782815	2.63082494100627	0.00851778987930304	0.0389319782750011	0.911562043090997	1.32734267775156
ZNF512	-0.130178786828538	0.0444632230786717	0.0034138530124891	61.2430573242595	-0.216688219467845	0.0731185657749228	-2.96351846034378	0.00304143818347947	0.0178090705858528	-0.418876934531251	-0.473620046572975
GPN1	-0.181765479983297	0.152250019906748	0.232532039685346	10.1480936485701	0.183714131450442	0.198943681665286	0.923447932161694	0.355773822622631	0.553075379197491	-0.631490776990379	0.404256938658244
SUPT7L	-0.112451685786514	0.0825117511974349	0.172927704764204	13.9497360098427	0.0303983337915408	0.137497884040212	0.221082193400522	0.825028434834602	0.904155202881399	-0.345814932729759	0.0681140315837967
SLC4A1AP	-0.1287066442198	0.0744392289135763	0.0838061680531021	16.2111874789281	0.050040057243029	0.127835408518113	0.391441290195734	0.695471077004639	0.825225253328466	-0.412809519127193	0.111178256678361
MRPL33	0.0639592422141399	0.0974028424502123	0.511408198378964	17.4675844759621	0.132856785643466	0.173500022415436	0.765745063279288	0.443828008063953	0.635680866540689	0.381260267486678	0.292752864540055
RBKS	0.0687674316436128	0.107471900503509	0.522260829602314	23.7614298618712	0.108184047588357	0.193924595379562	0.557866563426945	0.576935505337556	0.743385157478879	0.40107715372912	0.238658204876983
BABAM2	0.0502808132635219	0.0275852796994178	0.0683426661025949	373.536010921543	0.0590155296398624	0.0461736416327999	1.27812161988844	0.201206546957101	0.383376012025722	0.324884811721942	0.130856864035904
ENSG00000223522	-0.0284803257394409	0.149573828743908	0.848988003554063	4.96437811968746	0.0829831213464127	0.243605531653288	0.340645472141899	0.733370492799703	0.849577442319632	0.000271866487384607	0.183405499433135
FOSL2-AS1	-0.455150133565417	0.395266262197155	0.249525521080925	1.91120528243524	1.25287006790741	0.50398600572729	2.48592233448907	0.012921616226238	0.0538872267926322	-1.75824184616782	2.74836752663639
FOSL2	-0.185925545852385	0.239037817202743	0.436682163332292	35.2617341593359	1.40323743246833	0.305892172776463	4.58735972134134	4.48886849507659e-06	8.99143581025026e-05	-0.648636430941417	3.07804603220753
ENSG00000270640	0.359664917279824	0.343693443782966	0.295344036184979	2.72843558628122	1.7784315691856	0.463647055160584	3.83574434344168	0.000125184577185284	0.00143939782028622	1.60000711803735	3.90065433323872
PLB1	0.0908233039149808	0.0549512553627801	0.0983720592459078	86.1905413551043	0.140174422520372	0.101723396423402	1.37799589326457	0.168204556088114	0.340246981669977	0.491980126290964	0.308796688922659
ENSG00000230730	0.226475415783798	0.124452649814839	0.068793772204551	5.00073424240452	0.341662608306277	0.208031069301405	1.64236337126768	0.1005147211544	0.239539639815814	1.05106842946251	0.75055693506451
PPP1CB-DT	-0.649249120450577	0.126950486051568	3.15087267325767e-07	5.39721841338108	-1.18438624366103	0.2058298395686	-5.75420087847023	8.70525941993638e-09	4.52145898356696e-07	-2.55821813647344	-2.595285471725
PPP1CB	0.0476764740952891	0.0544107534132278	0.380903615769593	149.177464844702	0.350869170070111	0.0494462599801704	7.09596985112365	1.28447479516766e-12	1.70813001640141e-10	0.314151063854761	0.77074220287586
SPDYA	0.189926496296644	0.133512024908144	0.154868895378765	7.27252213341067	0.616720003222489	0.227083280841444	2.71583183463471	0.00661094883527704	0.0324056233660577	0.900432563221167	1.35361672245291
TRMT61B	-0.0535251109872304	0.0836298907386026	0.522157200210287	13.8530753725295	-0.11316772978749	0.134836767628381	-0.839294294708899	0.401304184010616	0.59748463378897	-0.102949869573925	-0.246652709388694
WDR43	-0.213886794298166	0.0519843698560174	3.88113256221373e-05	80.1290579685849	-0.270490958960157	0.0656175908114774	-4.12223240163283	3.75218368019829e-05	0.000527151051463924	-0.763878329742283	-0.591581858321504
CLIP4	0.692979741501931	0.368868421904541	0.0602904172475349	1.73454407885719	0.969404268683497	0.587615286106414	1.64972609052914	0.098998971390991	0.23721002371504	2.97375955674963	2.12687242135509
YPEL5	0.14772472733673	0.055576407181295	0.00785948267242631	34.4281925728402	0.298487179034177	0.0905115097876814	3.29778146154404	0.000974519496238564	0.00746421933911424	0.72649855604955	0.655895363776209
LBH	0.175412853084297	0.253058835046501	0.488202722819233	2.39591281049112	0.610889316339979	0.425638176271151	1.4352314956608	0.151221141378696	0.317191133517419	0.840614783426666	1.34083301673663
LCLAT1	-0.24618207709675	0.0838217782455657	0.00331435794322742	39.2251321212221	-0.593742027356502	0.111822468464528	-5.30968449819945	1.0981516795688e-07	3.97654643404421e-06	-0.896982891194052	-1.30030565263925
ENSG00000273165	0.06402561832816	0.193913847701436	0.74126729282768	1.79237140525237	0.0173655838836967	0.333846852426463	0.0520166170730092	0.958515452828549	0.978625943168521	0.381533835722715	0.0395398956624383
MEMO1	0.0792046676707482	0.0549476876285222	0.149455931943727	27.6874107126519	0.106249606341435	0.0882315863457173	1.20421280792933	0.228507336838877	0.415776619258849	0.444094077681288	0.234416967416564
DPY30	0.0384818071895061	0.123243201023048	0.754855976255333	11.0092240821513	0.0394981161470373	0.179293779872607	0.220298306918967	0.825638838659199	0.904310190652997	0.276255371353099	0.0880651869208787
ENSG00000288937	-0.837041697522112	0.2099736600269	6.70797493098269e-05	0.992243984971549	-1.33781891335014	0.380020347823268	-3.52038758190998	0.000430916616352997	0.00392867595972892	-3.33220264594181	-2.93168461921689
SPAST	-0.045767031369772	0.0475302699440582	0.335596289988605	63.9590653436402	-0.0466697692919234	0.0761970880220315	-0.612487570108051	0.540215219386281	0.714145168759343	-0.0709750517149216	-0.100856789484653
SLC30A6-DT	-0.189205916252853	0.235409678530746	0.421552690422075	1.19291681559838	-0.299936698188563	0.393235039184171	-0.762741536997389	0.445617553436549	0.637198403718225	-0.662156432183608	-0.656141261438028
SLC30A6	-0.0261336824076445	0.0525854184167316	0.61920608978234	37.5156312212934	-0.0136067646164606	0.0835723607593831	-0.16281417077156	0.870664750487433	0.931595892178291	0.00994352452829777	-0.028366578574017
NLRC4	-0.0114635549664424	0.0706585851506596	0.871117907935142	32.1682042101064	0.205441514786474	0.127866823272258	1.60668349716518	0.108123815578475	0.252299535953156	0.0704062519080497	0.451893946123995
ENSG00000289727	-0.147884452524228	0.081373735693432	0.0691637379219056	19.9972694602658	-0.135931920005547	0.123355158730298	-1.10195569771627	0.270480932321937	0.464999315947643	-0.49185059084925	-0.296562902558206
YIPF4	0.00060717620192227	0.0454079388308949	0.989331335151738	66.4752480099802	-0.0306666210295366	0.0704621509728695	-0.43522118763227	0.663401884828491	0.804025571603104	0.12015560349564	-0.0657700935185257
BIRC6	-0.0483139246402806	0.0201342326003772	0.0164133966723831	434.72147090431	-0.0496354227003326	0.0347040173222616	-1.43025005547392	0.152645263707318	0.319152322844822	-0.0814720371090356	-0.10735894629628
ENSG00000276334	-0.10640398116039	0.110446621460679	0.335348161452349	4.8574864034092	0.166785712855064	0.197976581623745	0.842451725790684	0.399535150135733	0.596172298896674	-0.320889401745233	0.367141599432187
ENSG00000276517	-0.0440028485435597	0.123368319357216	0.721332372614222	5.75028974269937	-0.495503475647175	0.202265650705287	-2.44976581005913	0.0142949155542185	0.0582193772275323	-0.0637039965930874	-1.08491889626712
BIRC6-AS2	-0.218406027617645	0.082521597353664	0.00812927379988885	28.77481298087	-0.161530912685921	0.117129755883047	-1.37907666133283	0.16787111880237	0.339994257901164	-0.782504287373278	-0.35268836352931
TTC27	-0.11071121563405	0.0504444242683517	0.0281839327605546	85.332249851789	-0.146752015718254	0.0738789701349505	-1.98638415573729	0.0469906845756716	0.139212271992377	-0.338641609064862	-0.320285822721885
LINC00486	-0.133847657649183	0.0934893247519887	0.152232785281344	35.6447943047038	-0.00907577336237892	0.192265367910282	-0.0472044105551759	0.962350312327955	0.980561395747888	-0.433998134882729	-0.0184324387441187
RASGRP3	0.0985169237449873	0.0817005126801716	0.227883071342284	67.5254786924727	0.531476080672868	0.153078995190761	3.47190729865038	0.00051677475244154	0.00456078908739602	0.523689274027381	1.16672052275398
FAM98A	-0.22396649467762	0.0995649964911032	0.0244838720337103	18.1747787159618	-0.0405525291048276	0.16042187998462	-0.252786771409956	0.800432990667074	0.89064809080233	-0.805421675466796	-0.0874448193474472
LINC01320	0.358843785684772	0.242271962364076	0.138563672001081	3.87855032469366	-0.175421741880388	0.429271874635222	-0.408649511523331	0.682796890377963	0.817956420825538	1.59662283552355	-0.383143827208865
CRIM1	-0.306294828685225	0.133390216082669	0.0216626429106595	17.4197935900715	0.266436700372102	0.259316949136056	1.02745578821502	0.304205893586472	0.499808622515109	-1.14473676558323	0.585625103078309
FEZ2	-0.0128787372679371	0.0347634961517849	0.711034364494877	206.820993246719	-0.13426729576181	0.0511263987541896	-2.62618332277525	0.00863482982669914	0.0392922964326433	0.0645735976226067	-0.292913235393957
STRN	0.0517266861100428	0.0458354556383184	0.259096160426212	75.4990016498461	0.123452591115711	0.0706580139098648	1.7471845624361	0.0806053286736393	0.20548963809611	0.3308439566643	0.272134289445229
HEATR5B	-0.00776669140746402	0.0427016066375644	0.855674636287462	236.477135955976	-0.0592439563247944	0.0600032907812398	-0.987345119799949	0.323473478529364	0.51821600164025	0.0856428239434687	-0.128425532222637
GPATCH11	0.0536410540113335	0.0570478693385735	0.347073205698539	47.9379260798532	0.145065848288578	0.0960303669335578	1.51062474216044	0.130884086460132	0.28855479744662	0.338733997496201	0.3195210767716
EIF2AK2	-0.0859222251256052	0.0444156308268418	0.0530511641089115	110.660439823901	-0.102408759319265	0.0775586271342301	-1.32040448758882	0.186700006113849	0.364561303077499	-0.236474127484445	-0.223063805534421
CEBPZOS	-0.0813839109874566	0.0678040998989749	0.230030580390381	35.76840009234	-0.0906516946005101	0.106022700938477	-0.855021554799984	0.392539215014117	0.589618460215971	-0.217769528523165	-0.197286592921162
CEBPZ	-0.109799403666719	0.0704638998722052	0.119177252844489	46.0831177613518	0.339324585931683	0.106434047666025	3.18812065661954	0.00143200768942865	0.00995500253137737	-0.334883588650705	0.745430851191865
ENSG00000272054	-0.323692552566344	0.109780328356755	0.00319270696507701	6.90206657776179	-0.0730696003163359	0.193305854952939	-0.377999933494643	0.705430643380526	0.831607921823987	-1.21644124397091	-0.158738078186313
NDUFAF7	-0.0857735361795896	0.068804571561273	0.212534832474779	20.3323025531351	-0.205618065847375	0.113166644639615	-1.81694938912589	0.0692248632197232	0.185200592604708	-0.23586130804962	-0.44934887767475
PRKD3	0.00847678691479758	0.0450136308104425	0.850628943287108	208.071601660979	-0.087746512663264	0.0601236351435144	-1.45943458764285	0.144445532098969	0.307579440478285	0.152590095222071	-0.190917019029379
QPCT	0.307917146868675	0.206965209458317	0.136810900608093	2.55049231373501	0.697422372222268	0.334069962401343	2.08765363760661	0.0368290898241999	0.116922317272712	1.3867293978935	1.53055562462484
ENSG00000290100	-0.155233121285652	0.122395200378512	0.204692911814864	6.2918832748081	-0.128579211564267	0.201846198387748	-0.637015770380102	0.524114571280766	0.701641648550094	-0.522138027526736	-0.28044218422348
CDC42EP3	0.0804043007649724	0.0970695736201179	0.407491448308943	23.1785271695536	0.219717894133635	0.176099820474428	1.24768948396254	0.212144793873995	0.396761930533755	0.449038348889737	0.483194723535915
RMDN2	0.0446942955898635	0.069960815067579	0.522922108928779	33.2958702450996	-0.00177383979484354	0.103211294731112	-0.017186489128586	0.986287840712327	0.992689217627219	0.301860056384377	-0.0024230436645809
RMDN2-AS1	-0.130676528685674	0.107828652665381	0.225554267573411	14.0909292742234	-0.1623196404499	0.154823722872142	-1.04841582051316	0.294447067689882	0.490090022760515	-0.4209283707123	-0.354417638969431
CYP1B1	-0.0893062867409409	0.245219167476901	0.71571638311906	2.98747033663135	0.158295626329115	0.412713014634577	0.383548908602439	0.701312813831792	0.829429624075193	-0.250421490634793	0.348527194330272
CYP1B1-AS1	0.0768013606169443	0.178288428808582	0.666635394201766	7.95864902830838	0.622389322608187	0.293785414738734	2.11851675196906	0.0341313277107705	0.110844181319231	0.434188880893709	1.36604663201566
ATL2	-0.00429100142906686	0.0382845856472835	0.910758627565259	90.8849857532421	0.0442237223349808	0.0642516187257055	0.688289621523388	0.491270416037863	0.675973368816348	0.0999678321250707	0.0984260174808083
HNRNPLL	0.0693279224896999	0.0527077883925624	0.188400376292873	50.6289972976675	0.092705318163204	0.0891091406992422	1.04035699857212	0.29817407205369	0.493469931927929	0.403387209000394	0.204721290441293
GALM	-0.0397708326649479	0.0669076080685243	0.552235109830607	48.2981217505435	0.225998781781986	0.0993255930086847	2.27533282144337	0.0228859719591031	0.0826289891169443	-0.046261801672774	0.49696548861925
SRSF7	-0.14162767345592	0.0521821164441686	0.00664553670292773	104.187323340138	-0.0620005935373014	0.0734554637461161	-0.844056934302313	0.398637591343684	0.595302475274825	-0.466063362442496	-0.134469423723128
GEMIN6	0.172505992867349	0.14453504056692	0.232664345549767	4.06170961718511	0.213771685497714	0.243162563350939	0.87913074509415	0.379330389318642	0.576337100918878	0.828634199240684	0.47015773786666
SOS1	0.0109738432948038	0.0364269962817232	0.763219455455141	264.512877275829	0.311830595063742	0.0478132408646414	6.52184602893852	6.94472868950542e-11	6.37674909311373e-09	0.16288167856116	0.68515063115877
CDKL4	0.378562649516892	0.225551404986929	0.0932714842237007	2.14746423824495	0.358818218323062	0.362575218676619	0.989638011204213	0.322351083862906	0.516953994058419	1.67789386012088	0.78817038854898
MAP4K3	-0.039873587924857	0.0394588189518712	0.312250321725136	213.03167914373	0.114989557466773	0.0589511171950791	1.95059165861528	0.0511056402695563	0.148075808940304	-0.0466853060555148	0.25357919742691
MAP4K3-DT	0.0518347213440938	0.0685210381268128	0.449362102738146	46.7253715064808	0.0241703989313959	0.108038853202025	0.22371950659453	0.822975566562801	0.903394211141416	0.331289222387451	0.0544593648049892
ENSG00000289003	-0.276320609828704	0.188476062182032	0.14262703622266	1.75862480661086	-0.282027002989167	0.32799770069522	-0.859844451322027	0.389874792346541	0.587120591123054	-1.02119843707131	-0.616874485925854
THUMPD2	-0.0935166484051207	0.0457491757210017	0.040942032035929	72.7767509930388	-0.205038791797121	0.0748958922507672	-2.73765069932818	0.00618797617397238	0.030831951052874	-0.267774438009775	-0.448078826797941
SLC8A1-AS1	-0.182485322045056	0.069740999267195	0.00888065288440842	156.978604543587	-0.3433532966695	0.0934351412744588	-3.67477687715937	0.000238057361792716	0.00245145050935544	-0.634457596093421	-0.751331593103234
SLC8A1	0.0262716224158654	0.0310719766409749	0.397826951990794	1729.92350710403	0.00535956673976537	0.0585097139319133	0.0916013150568845	0.927014806580644	0.962077925211494	0.22593126365983	0.013216858070934
ENSG00000289013	0.148139342378557	0.07360454208157	0.0441526632942818	18.2258178522709	0.0285949124001825	0.112944426675991	0.25317683432237	0.800131567006566	0.890602993805171	0.728207386210844	0.0641600534652463
ENSG00000288992	0.0827518041158742	0.142921795653968	0.562588774559999	3.15087210057068	0.0292700219166358	0.257542272170414	0.113651330595033	0.909514194997666	0.952553871412452	0.4587135514875	0.065640222364469
ENSG00000287255	0.173478562395633	0.168110787375478	0.302104917673285	13.272601622582	0.806071875771111	0.272719082828753	2.95568563596726	0.00311974892495749	0.018112625862399	0.832642631102109	1.76876825850069
LINC01913	-0.320693486243432	0.400809441443982	0.423644402435034	1.51186198069356	0.235903537609892	0.7537845372342	0.312958844281249	0.754311930095703	0.864295909801405	-1.20408063359429	0.518681537902455
LINC02898	-0.4205225931416	0.270405032106062	0.119908405402729	3.48382367329284	0.284958628641034	0.482563487899881	0.590510131384319	0.554848695437594	0.726270341605458	-1.6155249171658	0.62623419169157
PKDCC	-0.392917757117791	0.159798691374418	0.013939074880827	24.878268087925	0.948017779631701	0.225722107894376	4.19993322087579	2.66993714687817e-05	0.000394884471982192	-1.50175196723336	2.07998282020661
EML4-AS1	-0.484053482402517	0.124907944760349	0.000106501386091259	7.78362195625749	-0.983511375962079	0.184950688580392	-5.31769513004315	1.05089958241649e-07	3.83242954098267e-06	-1.87736659870346	-2.15486991757092
EML4	-0.0467701120492994	0.0409524414113708	0.253429417423617	358.392980345572	-0.489255839494669	0.0743270849663144	-6.58247043747785	4.62694825232109e-11	4.43324867952206e-09	-0.0751092348642667	-1.07122103465915
COX7A2L	-0.0191873717627913	0.08561611733912	0.822672223114127	17.6505839437919	0.0431720755639571	0.153768387444823	0.280760410389611	0.778894170626962	0.877728210686793	0.0385726477924383	0.0961202955120009
MTA3	-0.0765004673186653	0.0493679452245256	0.121238042379661	74.1505877303314	0.0244981319065822	0.080047569856623	0.306044667570321	0.759570636561142	0.867023264847637	-0.197642482974043	0.0551779151220829
OXER1	-0.124633697542227	0.167510626841274	0.456855560012706	2.41562292907883	-0.355472411319726	0.273478666212096	-1.29981770148037	0.193663457056306	0.373742212487528	-0.396022925719237	-0.777902595517209
HAAO	0.022607438165191	0.0799856871647303	0.77745009672917	21.2155989044658	-0.223060064370661	0.112426419488685	-1.9840537961196	0.0472498431158476	0.139738512251738	0.210829378941673	-0.487590234262473
ENSG00000288886	0.0354859832241996	0.129241513122184	0.783645779222943	4.3963826784949	0.105729896563995	0.210859498488688	0.501423446995761	0.616073141719895	0.771892810605191	0.263908124308515	0.233277510438932
ENSG00000289082	0.1287682373446	0.137066748192187	0.347496454296706	3.9636584555024	0.0174020137270549	0.223230373184104	0.0779554031059342	0.937863528149334	0.967014588356206	0.648369644691081	0.0396197676236953
LINC01819	0.522979362393803	0.392824217682708	0.18307986783941	1.09216352000425	0.361172596566836	0.630684313460824	0.57266779727711	0.566869645450434	0.734587630268683	2.27310534514402	0.793332332453652
LINC02580	-0.362655754456505	0.0973658414144767	0.000195569882105744	13.9991189399616	-0.604930834689081	0.137235171004275	-4.40798689040315	1.04335858784109e-05	0.000182274627135183	-1.37702754174979	-1.32483696826947
ENSG00000286796	-0.12104159447644	0.156575294310433	0.439488771784301	4.66893984056616	-0.169015944028305	0.236970232511954	-0.713237026594802	0.475699097868772	0.663242246798943	-0.3812181226078	-0.369099198116428
ENSG00000287387	-0.633678080337196	0.124268506469576	3.40974401524103e-07	7.30571559336084	-1.07339972874838	0.187588662679401	-5.72209276091956	1.05219828895132e-08	5.35683524929472e-07	-2.49404230997377	-2.35194897060462
ZFP36L2	0.0374657908893981	0.0557977323109034	0.501929295942605	292.057799726802	-0.336438542765412	0.0984874761224825	-3.41605406099559	0.000635356321812559	0.0053641747977461	0.272067874222415	-0.736171084437351
ENSG00000234936	0.0764515012254882	0.249031728126856	0.75884716012975	1.24322672248717	-0.20393654077899	0.36780235024491	-0.554473185511714	0.579255051882463	0.745253413706328	0.432746940249932	-0.445662155670648
THADA	-0.0174697971196025	0.0335143236220889	0.602183151488765	223.462345105359	0.00618710116315922	0.053065400818517	0.116593883542292	0.907181884892165	0.950885897692908	0.0456516079324733	0.0150312166108325
PLEKHH2	0.23833754244303	0.190911755691702	0.211878269381866	7.043949066084	-0.193295696379466	0.376589648592956	-0.513279366816568	0.607755914945548	0.76645215369114	1.09995802045044	-0.422332241697004
DYNC2LI1	-0.127878813309153	0.144684451975613	0.376779204631734	4.68999576783488	-0.458548040510271	0.227280068951919	-2.01754620466644	0.0436385443256127	0.132932105996623	-0.409397625476805	-1.00389458182069
LRPPRC	-0.130997221460207	0.0484102764780797	0.00681032256972861	85.0172380693237	-0.195398877067376	0.074708787715402	-2.61547380224847	0.00891037564100054	0.0401904838123024	-0.422250101547763	-0.426943438203378
PPM1B	-0.0427369442647091	0.0435491073900847	0.326419859984555	82.4615521351792	0.0252961560119347	0.071398866145985	0.354293525617245	0.723118919301738	0.842382755561744	-0.058486589613647	0.0569275726706513
ENSG00000289272	0.329034990876073	0.316357758890306	0.29830623987593	0.857775615575777	0.463953664931639	0.510883696004569	0.908139501338657	0.36380452278187	0.561160356863656	1.47376629993713	1.01867849794944
PREPL	0.16226500524024	0.146060304473742	0.266591905388664	6.96613683560385	0.436039935999307	0.277075829748947	1.57372058181471	0.115552061433669	0.263884550997124	0.786426110355357	0.957478007628951
CAMKMT	0.0699899295620572	0.038518080518405	0.0692068686739237	261.004766462298	0.153045164518138	0.0620416851114958	2.46681185791616	0.0136321963573357	0.0561672705684456	0.4061156619944	0.337015624592679
SRBD1	0.0233192087928786	0.040984407922607	0.569371362400208	154.949769066377	-0.0367445014941596	0.0631594383486675	-0.581773721471588	0.560719106863289	0.730730163256998	0.213762931740807	-0.07909576797234
PRKCE	0.125078611141504	0.0588817225578953	0.0336505046900937	205.038193391733	0.17221287829841	0.109873099969106	1.56737980767661	0.117025940892226	0.266031369609712	0.633162901317846	0.379040589602523
EPAS1	-0.0537493658371964	0.206944305338345	0.795073088410329	3.73880803915854	0.495768659395223	0.371650798398125	1.33396366032864	0.182215766370198	0.358299606376887	-0.103874132836901	1.08843246258223
ATP6V1E2	-0.190691390623925	0.143885538800034	0.185071931560332	6.02211995682821	-0.308010450438493	0.260303234440552	-1.18327554054591	0.236699963261136	0.426145416829314	-0.668278794261765	-0.673842859014609
RHOQ-AS1	-0.210003631861079	0.0638708096276471	0.00100921987350797	55.866641589309	-0.044148130303928	0.0909043697032633	-0.485654654974667	0.627212038655182	0.780202427757459	-0.747873929457013	-0.0953281285575975
PIGF	-0.0366211461435402	0.0474870813633674	0.440599514062057	54.7990029095356	-0.0616816869774879	0.0759445536033251	-0.812193686721298	0.416680501567357	0.610593086081319	-0.0332804122309417	-0.133770225207791
CRIPT	0.222492887712138	0.114098632922306	0.051175540836056	8.58641721453534	0.25067807696545	0.193855832386524	1.29311599181411	0.195970944964394	0.376609916160551	1.03465449508844	0.551074524701587
LINC01118	-0.127171816176105	0.105168260127656	0.226577413235056	11.1189074816141	-0.42643229489159	0.143486454861963	-2.97193414738575	0.00295930150030105	0.0174503765075092	-0.406483746569819	-0.933481224163023
SOCS5	0.413515772614524	0.128274879683229	0.00126559527684843	8.76414593051384	0.513798458328986	0.222296401048249	2.31132153245012	0.0208151015286899	0.077010124144444	1.82195267361063	1.12796256398148
LINC01119	-0.26672450735449	0.261784289644836	0.30826405633005	1.17785676445042	-0.830084230129348	0.40880204486913	-2.03052856644854	0.042302840483906	0.129760114795135	-0.981648233425702	-1.81848288106285
MCFD2	-0.0937812476483247	0.0749542429328581	0.210868823188246	22.5505206963381	0.0485094350697068	0.125043933034211	0.387939133811754	0.698061076994345	0.827119954901108	-0.26886498013157	0.107822387323542
TTC7A	0.0193724560593564	0.0493325137686009	0.694547390899283	481.237310153521	0.20675703991983	0.122158430001222	1.6925319023645	0.090544602671779	0.223121572015154	0.197496444928155	0.454778217995571
ENSG00000233845	0.0236340953528992	0.174325136664	0.892157429011122	2.78074625213679	0.336931744308694	0.306104616619883	1.10070781691964	0.271023843033065	0.465419512188969	0.215060732343452	0.740184576824823
STPG4	-0.0229393719741304	0.0989839987523108	0.816733525945823	42.7887164593026	-0.0794251813379851	0.186169912516908	-0.426627376380014	0.669650754504281	0.80829675578897	0.0231088308067846	-0.172672607526319
ENSG00000225187	0.0778156545479365	0.184764461273355	0.673637246950984	2.36162421508273	0.422088027989261	0.321575533472106	1.31256263009783	0.189330368895966	0.368298899191572	0.438369279303901	0.926888629434761
CALM2	-0.170686906401286	0.0725488184827949	0.0186367651308334	89.20411835853	-0.480663416137947	0.129739872354474	-3.70482417945258	0.000211537410884556	0.00221683158988123	-0.585830589174673	-1.05238225737693
MSH2	-0.143230416600408	0.115898627977812	0.216523637145122	9.27021864165802	-0.0633902008185769	0.180506420222455	-0.351179757154649	0.725453495655318	0.84381790199091	-0.472669046148611	-0.137516119747624
MSH6	-0.0843205217925639	0.0870118406996828	0.332510509331078	20.3803135916754	-0.243294900161079	0.129932884716264	-1.87246593264179	0.0611421707897995	0.168695962547567	-0.229872729346831	-0.531954850503116
ENSG00000233230	-0.274798206273063	0.197654100510488	0.164438242705854	1.78959030475201	-0.496393389582293	0.351424268611261	-1.41251880965396	0.157797256266366	0.326955067181325	-1.01492387186964	-1.08687002108116
ENSG00000230773	-0.755056579376927	0.194299597916484	0.000101891494273925	4.01756410207435	-1.52445043815081	0.28951929440818	-5.26545369374091	1.39843566337438e-07	4.91266181075333e-06	-2.99430211525611	-3.34087182794672
FOXN2	-0.0253640837955298	0.0602670292588203	0.673856081158725	90.3009670944821	0.0131569682072728	0.0982934870087103	0.133853916547969	0.89351809152448	0.942326524909867	0.0131154145655604	0.030312560124716
PPP1R21	0.0263578061699237	0.0497360757243858	0.59614418852242	111.015315603801	0.0717903085877547	0.0685385107635821	1.04744482755672	0.294894465826234	0.490515638326018	0.22628646881037	0.158865401957949
STON1	0.0292687012166018	0.252880612058003	0.907857666191525	1.87193340447357	-0.120874694128755	0.416246418876451	-0.290392153895342	0.771516245510681	0.873049413383786	0.238283682491286	-0.263550129210726
NRXN1	0.722852662137405	0.398978040154563	0.0700232075657624	24.9347575578782	0.711856055789696	0.776506971289993	0.91674135855742	0.359278188069996	0.556723819525869	3.09688038604432	1.56220128950892
ENSG00000231918	-0.384914924288907	0.18098256930905	0.0334361550623117	6.36067225467983	-0.694142713186428	0.309185521477581	-2.24506862374783	0.0247637274869906	0.0875957945916801	-1.4687684023981	-1.52043286015784
ASB3	0.00839162000845598	0.0459827604394153	0.85519434373308	105.190063734957	0.0207692253077435	0.06132091157402	0.338697269408221	0.734837797909875	0.850408702142752	0.152239080995333	0.0470023355439666
CHAC2	-0.17814144104718	0.146862189436344	0.225136054829459	3.04351628662059	-0.116429593477788	0.25676528220678	-0.45344757078188	0.65022648836308	0.795791086722294	-0.616554350631012	-0.253804303419316
ERLEC1	0.14400755046651	0.0825588845772662	0.0811066056851819	23.25132315115	0.424561244061439	0.126014841105814	3.36913684400821	0.000754039824824842	0.00614395007885665	0.711178262982756	0.932311123744023
PSME4	-0.0408544996392109	0.0334448550435503	0.221878559729858	177.963659678641	0.050779351191485	0.058161301649427	0.873077970255249	0.382620580548669	0.579365893180542	-0.0507281201214658	0.112799149116135
ACYP2	-0.00994879726408186	0.0469712839061003	0.832258428839731	146.09184078096	-0.101470288736106	0.0682606332901537	-1.48651255995222	0.137143597170144	0.297424030640608	0.0766493048311607	-0.221006220896412
SPTBN1	0.277882556025807	0.304050062271528	0.36075002940972	2.94324919684821	1.05888805603768	0.57373182708794	1.8456149825472	0.0649481294906416	0.17679369075748	1.26294224707473	2.32306446990177
EML6	0.510696025564383	0.198757515242115	0.0101862267080996	6.69446802226005	1.09753662674693	0.374503160320425	2.93064716946013	0.003382567280166	0.0193257343940151	2.22247974226446	2.40780096223233
RTN4	-0.0067593476181912	0.0234731552717333	0.773376776375551	399.046494162962	0.0227963069400629	0.0383789758188958	0.593979032885999	0.552526136721008	0.724274998730308	0.0897945774406761	0.0514466858533913
CLHC1	-0.0416742042137696	0.11469159549274	0.716336850239933	21.9684605842337	0.130228593524658	0.209439115353077	0.621796904103209	0.534075422301798	0.710044597468546	-0.0541065211900401	0.286990587249284
RPS27A	-0.142408261961992	0.0678180077991991	0.035741236056435	51.8415438896252	-0.13348883890435	0.107168500787386	-1.24559770756877	0.21291212433249	0.397528737588114	-0.469280547175727	-0.291206478783781
MTIF2	-0.0326331731981431	0.0673186391461284	0.627848816213182	34.1187233472731	-0.189682882589713	0.0989965924936395	-1.91605466220365	0.055358138325226	0.156861616790032	-0.0168440368850699	-0.41441119410406
ENSG00000240401	-0.466776851679264	0.0991917991651147	2.52871297843071e-06	26.9698517143017	-0.600333532515566	0.130314446885846	-4.60680720259246	4.08898796286693e-06	8.36561383490521e-05	-1.80616120409135	-1.31475744260478
CCDC88A	-0.0355120071449206	0.0348446824559547	0.308131092041859	307.872032581992	-0.00653057546625799	0.0661973721955498	-0.098653092255179	0.921413714060433	0.958741939798453	-0.0287091111861096	-0.0128521252151418
CFAP36	0.247774457790883	0.212507194598733	0.2436314380335	3.04095096308992	-0.417053887331567	0.347309635012984	-1.20081289226536	0.22982378972417	0.41726234639655	1.1388521365561	-0.912919186662041
PPP4R3B	-0.0641345360336548	0.0321890278000924	0.0463233829425724	109.035505737089	-0.106878281557842	0.0551522044823399	-1.93787868610158	0.052638024886992	0.151354824803591	-0.146676468187938	-0.232863175341384
PPP4R3B-DT	-0.401518717731405	0.140897053229025	0.00437562018343658	3.0456005174389	-0.658899873201695	0.242527536587389	-2.716804378064	0.00659155545852682	0.032341391381436	-1.53720070746205	-1.4431633884731
PNPT1	-0.12291222005601	0.0793252263086942	0.121268288299164	28.0901102957928	-0.142824456594499	0.13754031012954	-1.0384188930502	0.299075077451787	0.494346098289135	-0.388927880065632	-0.311674700047475
ENSG00000285755	-0.0884675609536552	0.0896550922799599	0.323763031477705	47.8206044420126	-0.267846464286533	0.1305975111822	-2.05093084747116	0.0402736815833755	0.124941263466068	-0.246964693901003	-0.585783837889764
VRK2	-0.219399582850075	0.0547729701266929	6.18556032384799e-05	144.891952884256	-0.452012880276773	0.0720766014204531	-6.27128459678603	3.58081422189129e-10	2.72106601905887e-08	-0.786599211524136	-0.989566327377057
ENSG00000287875	-0.192707106282184	0.0899870682343967	0.0322339178277501	10.9813775083282	-0.332976144179413	0.134315474867367	-2.47906017164604	0.0131729081535726	0.0546425955829684	-0.676586538472501	-0.728579820236791
FANCL	-0.148538914431993	0.10080160248346	0.140595540640865	17.6392505648056	-0.195390750205801	0.173070681408074	-1.12896504836137	0.258912578223273	0.4519616874134	-0.494547946551727	-0.426925620164293
PAPOLG	0.00504996628866539	0.0654883993631609	0.938534145101771	101.23196632333	0.119052770600596	0.0750295106007813	1.58674593033205	0.112570199236413	0.259373845171158	0.138466501400028	0.262487739767112
REL-DT	-0.0973064934999371	0.249154603425077	0.696132373284267	1.25142054623953	-0.230142218637289	0.403958908098051	-0.569716904426892	0.56886972276625	0.736004725605315	-0.283394232159334	-0.503117766062103
REL	0.000666056345672302	0.0451972165974146	0.988242266223508	260.558077402831	0.287310018527329	0.073691830452439	3.89880420615634	9.66688994670134e-05	0.00116774819356159	0.120398277193868	0.631389583661047
PUS10	-0.0420468250673826	0.0633917087154364	0.507147480401327	37.5717627954329	-0.159307174846836	0.104854883532201	-1.51931097036518	0.128684239657795	0.285254071125327	-0.0556422728853348	-0.347812847025364
PEX13	0.0951564352836459	0.0570951168102751	0.0955879971306777	44.361297885845	0.277841833796921	0.0899029334235702	3.09046460684316	0.00199843620677817	0.0128503030119883	0.509839067305234	0.610630710873013
SANBR	-0.0849979841419816	0.127443929981521	0.504807805551835	10.0408198790027	0.228047328283258	0.236396415114823	0.964681838227075	0.334704194704701	0.52997850443103	-0.232664881051515	0.501456900376743
C2orf74-DT	-0.069490131555185	0.168013244755907	0.679167711827066	3.18679739153928	-0.362707843962133	0.271880889633279	-1.33406891691198	0.182181271523607	0.358277447032529	-0.168749481068866	-0.793766188176925
C2orf74	0.0733939360604672	0.107781188715636	0.495901158412883	11.0640722928525	0.241516741809533	0.17259413136531	1.39933345299176	0.161713012400584	0.332296142312008	0.420145227704526	0.530988415644225
C2orf74-AS1	-0.14651327449819	0.205203083313923	0.475232383558968	1.53230502199878	-0.312848410856129	0.363789465914272	-0.859971055153786	0.389804998157757	0.587105243270998	-0.486199299576576	-0.684450024772657
USP34	0.0027092876654089	0.0178183662259488	0.879147274884671	468.495672781474	0.0357390080399697	0.0294604396069136	1.21311862676967	0.225084469415619	0.412173910874328	0.128819426822878	0.079823390925869
USP34-DT	-0.0876333539518175	0.140180816034578	0.531875812810043	2.9191536496301	-0.0766447765016417	0.26025189821532	-0.294502276552963	0.768374124073924	0.871409536961137	-0.243526521278949	-0.166576605817404
XPO1	-0.0637769609954487	0.0459427513718709	0.165081230998946	244.014630191285	0.379748219526166	0.0588658917454489	6.45107392865623	1.11060302575303e-10	9.67918772613911e-09	-0.145202727612779	0.834059145982416
ENSG00000285857	-0.260229255482404	0.250548625432754	0.298973251665085	1.24561710058049	0.515263618505239	0.425699043065502	1.21039411973955	0.226127697197791	0.413316873325203	-0.954878142655954	1.13117490875283
CCT4	-0.181328655362315	0.097316349288751	0.0624213680910837	61.6287428321966	0.76169450391322	0.137681667463146	5.53228703536081	3.16082096948202e-08	1.36197833171032e-06	-0.62969041035573	1.67147144361001
ENSG00000236498	-0.509040128510953	0.155452989742158	0.00105826695799234	7.82070095718692	0.197894449272007	0.215431593357189	0.918595300661844	0.358307290900131	0.555893419433312	-1.98034871510591	0.43534710241544
COMMD1	-0.099953485379358	0.042515971844598	0.0187248854482644	144.390999537619	-0.213057456500984	0.0594990660246201	-3.58085379714739	0.000342473260057132	0.00330902983471585	-0.294303772585844	-0.465659645640945
ENSG00000229839	-0.273911030097107	0.0895067277444326	0.00221168257880392	15.969860886503	-0.458192442416776	0.125935636050206	-3.63830649359734	0.000274436712481014	0.00275975275536645	-1.01126738752895	-1.00311493759144
B3GNT2	-0.00817846285624724	0.0729752699457156	0.910766552954138	21.8254290339748	0.160360270556036	0.120880931064359	1.32659691767809	0.184642056022415	0.361554020090562	0.0839457136115829	0.353053900143432
ENSG00000228541	-0.0763576868503756	0.237663300382121	0.747994316169319	3.1534753955982	0.222867167100458	0.395087466990579	0.564095765421414	0.572688959791341	0.739519495541707	-0.197054015248459	0.490099463858854
EHBP1	0.0503124658856256	0.0466457724246452	0.280762871241658	113.685172666577	0.0763742708928621	0.0638951026132581	1.1953071169654	0.231967060164815	0.420139000833913	0.325015267566227	0.16891568013337
ENSG00000226605	-0.337767575614436	0.17526814238062	0.05396124116	2.63328458431601	-0.577883851680077	0.277538996248196	-2.08217172898935	0.0373267865945601	0.118152845810339	-1.274451256824	-1.26553680719626
EHBP1-AS1	-0.445947412504382	0.152260978104687	0.00340234039607791	10.2952967255166	-0.429452018566617	0.190882993820113	-2.24981812141595	0.0244604931985859	0.0867818693839434	-1.72031295857666	-0.940101929336168
ENSG00000286480	-0.504725199403428	0.181649496421044	0.00545993417674401	4.37182034454418	-0.518899151699455	0.288430102178735	-1.79904645104589	0.0720113331732875	0.190323511297685	-1.96256479445922	-1.13621361397574
WDPCP	-0.135112057298241	0.0531670435345001	0.0110449135689872	104.599502602039	-0.244232897369674	0.0872338135433758	-2.79975031984854	0.00511421470509888	0.0266797010621763	-0.439209340551288	-0.534011397273505
MDH1	-0.0444020727486612	0.147717974612574	0.763729601104124	6.52697410381645	0.139581608552813	0.259599532196592	0.537680508788859	0.590797637834278	0.754123355084002	-0.0653493936336514	0.307496951951961
UGP2	0.0195592848945227	0.0468437925959107	0.67628147887522	88.6827350298375	0.0327219047970627	0.0747648278800274	0.437664416877552	0.661629567506666	0.802906252990324	0.198266457388688	0.0732084310163179
VPS54	0.0139189090402673	0.0318208404776894	0.661810496527673	165.438082977557	-0.0230437491542879	0.0477257857083393	-0.48283645438783	0.629211864515492	0.781184887083782	0.175019726304582	-0.0490570453426102
ENSG00000228079	0.202131045536449	0.258177856635393	0.433677645046169	1.21735243341928	0.453961483422086	0.422103374438067	1.0754746607426	0.28216227096944	0.477314967866497	0.950733444139664	0.996770768987883
PELI1	0.0416972021925885	0.040984022128121	0.308962508149816	488.388348038007	-0.1362225692603	0.0718833047326665	-1.89505156679859	0.0580855703000957	0.162443264629016	0.289507577393489	-0.297200147296996
ENSG00000225889	0.0209088934846155	0.0570283353669449	0.713887245345434	105.649145367456	-0.28234138260795	0.094344774528395	-2.99265522673938	0.0027656198461128	0.0166066375033616	0.203828850529389	-0.617563759181422
ENSG00000288932	0.0774989425361864	0.0656898629565614	0.238091626137024	147.718203363334	0.38875047121682	0.110388956568405	3.52164277389398	0.000428881650031316	0.00391475049312608	0.437063955127196	0.853796466595943
LGALSL-DT	-0.216650782345775	0.211802312770285	0.306359155693317	4.4883242065195	0.186535935205911	0.385320909426673	0.484105405760259	0.628311065041715	0.781009386731144	-0.775270068258072	0.410443706962886
AFTPH	-0.00357612038682071	0.0263221788945484	0.891932283081436	175.890221610684	0.0612299225203221	0.0463279487057144	1.32166271615582	0.186280489168434	0.364018599684857	0.102914204454795	0.135711891838706
SERTAD2	0.149535013183137	0.0535669026282728	0.00524552654704691	111.508805065034	0.206499780626422	0.07717358775767	2.67578308364831	0.00745548812344659	0.0353654242903712	0.733959624131573	0.454214180315966
ENSG00000226756	0.132287755213199	0.241707389403715	0.584168946590293	1.17483485337678	0.194469039280574	0.367868930375211	0.528636759517103	0.597057454978352	0.758478819113568	0.662875288916064	0.427836935230949
ENSG00000287123	-0.0677299460821923	0.230893653459278	0.769263600265718	1.36790910389605	-0.203280319585153	0.377179633080006	-0.538948293483371	0.589922532970184	0.753385627419328	-0.161494900983048	-0.444223399174915
LINC01800	0.394132197023175	0.160723570373272	0.014197133841283	4.28171542501355	0.182057292969947	0.249777302961051	0.728878448168429	0.466076019140355	0.65444098591472	1.74206353486103	0.400624341679388
LINC02245	0.113787634906756	0.0598192034050209	0.0571460042652426	148.202457066888	0.157040612541639	0.0920268951552937	1.70646431433588	0.0879216650175385	0.218790063649064	0.586627298906141	0.345775592803341
SLC1A4	0.0206184593821874	0.0621116880672977	0.739921123811302	50.0402520703838	0.144432160119626	0.0977024908285847	1.47828534252035	0.139331419231024	0.300605101126963	0.202631830392565	0.318131723642027
LINC02576	-0.279157614886911	0.0946426749574358	0.00318190144270294	19.3766475657591	-0.141956862757437	0.142659049513258	-0.995077867417336	0.319698394132541	0.514469575895682	-1.03289111418655	-0.309772511760272
CEP68	-0.0904228986711968	0.0754331053597241	0.230638248297793	38.5090341260884	-0.376742758789865	0.129477994377776	-2.90970493171719	0.00361770125491372	0.0203451183223839	-0.255023591264023	-0.824537557747281
RAB1A	-0.036098463288814	0.0345826989932388	0.296563987551295	329.196815471681	-0.00264495957500396	0.0487794997522772	-0.0542227695740255	0.956757679870999	0.977413507926492	-0.0311261820732253	-0.00433296253650725
ACTR2	-0.0489555499193931	0.0288807847463389	0.0900582142987337	246.751464579939	-0.133914633539433	0.0431628826323276	-3.10254147481649	0.00191866660818306	0.0124883337965535	-0.0841164868240381	-0.292140028024231
SPRED2	-0.083289027000242	0.0418680600736769	0.0466657413981164	115.026401402926	-0.0199770042897563	0.0648534156308129	-0.308033186771198	0.758057079896412	0.86627072483014	-0.225621437824534	-0.0423332468185159
LINC02934	0.028997735753488	0.276268831373477	0.916405942545407	2.11509472587146	-0.577922858177192	0.508643457447933	-1.13620425017725	0.255871092183755	0.448785385790404	0.237166902082169	-1.26562232843762
MEIS1	0.389470828226587	0.290859454494363	0.180559459731435	5.01134886752557	0.270690977180039	0.527054560322445	0.513591945802411	0.607537311847097	0.766392150898283	1.72285176782668	0.594952550057392
LINC01829	-0.191154252391511	0.241671449807479	0.428962981329151	1.52444128156007	-0.529449489248136	0.399074770673597	-1.32669246004823	0.184610436162616	0.361554020090562	-0.67018647263608	-1.15934509284735
ETAA1	-0.00142549237195283	0.101754544937441	0.988822699230811	10.7071285718696	-0.0634896590177322	0.159333638556032	-0.39846989997285	0.690283841591644	0.822073538206801	0.111777988077629	-0.137734180565276
C1D	-0.0393478067181218	0.065882097388468	0.550343277366593	24.9620497114793	0.119969395570478	0.106707507041823	1.12428261981096	0.260893149165804	0.45439061973938	-0.0445183060828397	0.264497428180037
DNAAF10	-0.0330379334759302	0.107843571658959	0.759337783124158	10.7415762727512	-0.118963325562014	0.185367714588917	-0.641769392398427	0.521022925662132	0.699239482944668	-0.0185122507726506	-0.259359478303737
PNO1	-0.214435632240441	0.080449083630549	0.00768779109741125	12.458290698154	-0.198474768268686	0.129862523185106	-1.52834523310301	0.126426844820544	0.281626066166311	-0.766140357731639	-0.433687289952781
PPP3R1	-0.010734647962925	0.031526592019569	0.733483763321227	266.724412529554	-0.00635459290261879	0.0551494031662951	-0.115225052997535	0.908266741507236	0.951635044114014	0.0734104320431922	-0.0124662857162814
ENSG00000289156	0.0687833987130282	0.0911414550675799	0.450435969503444	39.9784252624112	0.133750857348757	0.145620584279072	0.918488673911873	0.358363085850725	0.555913788667402	0.401142961784911	0.294713105211523
ENSG00000273064	0.174542825378165	0.248304978949463	0.482094839974417	1.61814820980908	0.0595343403907996	0.40023434973013	0.148748702931026	0.881751929316792	0.936705823403404	0.837028976267217	0.131994349909535
CNRIP1	0.00533769103562681	0.121167820071744	0.964862913105038	16.9298851608268	0.118881492532775	0.192842996632812	0.616467772273496	0.537585835787439	0.712498866480737	0.139652354965763	0.2621122148146
PLEK	-0.0442330366939545	0.0695448811985278	0.52475306451445	115.809347701858	0.132114104053964	0.130592711409431	1.01164990471607	0.31170547568681	0.506730811249313	-0.064652713871731	0.291124544743022
FBXO48	-0.0959294943990481	0.161498725427455	0.552515212882432	2.57461614612527	-0.0776506657968011	0.280406383910348	-0.27692188998674	0.781840083869126	0.879742839461563	-0.277718949407163	-0.168782005111103
APLF	-0.0428112551907067	0.0660898761446569	0.517131606256163	33.7842399536436	-0.0354664516721548	0.101983833005294	-0.347765431314135	0.728016352871404	0.845298657698242	-0.0587928610675209	-0.0762936602370988
ARHGAP25	-0.0394614819315391	0.0457679114234087	0.388572796984653	417.033601927139	-0.2831472837908	0.0828800669401845	-3.41634960303724	0.000634667103836848	0.0053641747977461	-0.0449868169029559	-0.619330687120712
GFPT1	-0.0253029478908682	0.0434208351471678	0.560070040655559	60.1808178840402	0.0302129370872265	0.0705418660226607	0.428297956812214	0.668434206288998	0.807359493426158	0.0133673853511916	0.0677075517030419
NFU1	0.00106907665286054	0.0930179249598617	0.990829928995323	18.4824153537878	-0.12148828474936	0.141010487372153	-0.861554959587723	0.388932465240145	0.586248994410248	0.122059319816687	-0.264895418725004
AAK1	0.00650685652573086	0.0233330132158984	0.780345278526177	415.192663179388	-0.0420130869358248	0.0418380774980467	-1.0041830181558	0.315290405899749	0.510246517143257	0.144471054365158	-0.0906470735362428
ANXA4	-0.155801495776177	0.0530140990772519	0.0032941220471575	127.553526041868	-0.499615878767038	0.0663201429299204	-7.53339568786779	4.94375086742638e-14	1.07411691381577e-11	-0.524480575129539	-1.09393528701668
ENSG00000231024	-0.860806249494226	0.166651423080398	2.40040850512918e-07	7.61685131048897	-1.19255450039228	0.233590803531746	-5.10531443173962	3.30244926002436e-07	9.94991841506558e-06	-3.43014791826142	-2.61319426915683
SMANTIS	-0.623915252891767	0.15948074157985	9.14717183429766e-05	3.34494472654903	-1.06002977372875	0.250504255566799	-4.23158389597133	2.32051407163878e-05	0.00035267241447389	-2.4538049516649	-2.32263551682896
GMCL1	-0.1498528785268	0.0917572655320386	0.102438597910323	14.6875025504303	0.0666008318403371	0.156432184126999	0.42574890974013	0.670290818642535	0.808499974069884	-0.499963431398028	0.147487541184898
SNRNP27	0.0221882584436587	0.0942757112452766	0.813933222897057	10.6577332989282	0.406355241472305	0.165721690629315	2.45203412980644	0.0142051187823696	0.0579181249871252	0.209101735516099	0.892394698105147
MXD1	-0.0570677727871295	0.173308941815167	0.741941423849147	36.2070485230538	1.39959601075757	0.260910393673823	5.3642784829311	8.12734316429986e-08	3.07285283461985e-06	-0.117550901191712	3.07006226211711
PCBP1-AS1	-0.00383832997449102	0.0627157206076724	0.95119830594328	63.1989090429748	0.00119967394968913	0.111205219477232	0.0107879284383297	0.991392645409461	0.99585284929095	0.101833511265236	0.00409634683252098
PCBP1	0.069398139183003	0.109624831684813	0.526700161245382	23.1079667735197	0.70900203811501	0.156815538935738	4.52124861430699	6.14759355515853e-06	0.000117512736284852	0.403676606130835	1.55594389260227
ENSG00000233060	0.720652070444839	0.316475725923681	0.022779274707843	1.37359642492345	1.43366604195315	0.481756718665591	2.97591291705123	0.00292117799019676	0.0172585567509672	3.08781067781479	3.14476036567246
C2orf42	0.12678007136411	0.0895146145638026	0.156685978747249	8.75015485486941	0.282529079119014	0.177358171518643	1.59298597126841	0.111163338213485	0.257241216240587	0.640175446096291	0.6209074357298
TIA1	-0.0965430588744197	0.073067518135971	0.186406156615834	31.3432939194558	-0.0822183790816609	0.110343508040441	-0.74511297077421	0.456203428526983	0.645875451412223	-0.280247746907592	-0.178796657519405
PCYOX1	0.123747020767814	0.225900366602868	0.583832886674976	2.74818119023539	0.974471713081039	0.364331481894184	2.67468435067619	0.00747996390664166	0.0354270565624361	0.627674770006883	2.13798272777647
SNRPG	-0.0794501034131777	0.0767951253001174	0.300868732222547	15.875557856384	0.0342926745289899	0.128836617475955	0.266171801160412	0.7901068993001	0.883714401725881	-0.209799367347869	0.076652323375077
FAM136A	-0.103267117971774	0.075160493634996	0.169455727749853	11.2251857445136	-0.15759997392745	0.131998974033856	-1.19394847634973	0.232498123253617	0.420974999104528	-0.307960863492171	-0.344069831049415
TGFA	0.0151855128987972	0.0888371344256564	0.864273660142566	39.4162557643275	0.464229074329141	0.131676567203724	3.52552533975849	0.000422643741006517	0.00387680494449836	0.180240016591997	1.01928232949796
TEX261	0.0502295491216024	0.146649262226537	0.731963475189365	6.85459093690804	-0.11391430100816	0.248048411974554	-0.459242210427235	0.646060241902109	0.793219476878315	0.324673527269938	-0.248289557151848
ENSG00000236469	0.0420210799851931	0.148126250100494	0.776652387387763	14.6339342896905	0.353068537442111	0.278932611564495	1.26578436082392	0.20559029570484	0.388846971743852	0.290842435236892	0.775564287445341
NAGK	0.00955950733617007	0.0494160799180327	0.846607088638569	79.3545987818454	0.0353333866514457	0.0831279488273566	0.425048219640635	0.670801523766594	0.80879977377079	0.157052512466114	0.0789340712680647
MCEE	0.00994635144116226	0.0718187787137565	0.889851315141052	24.3933365023872	-0.0448157530811555	0.105302456533743	-0.425590765461344	0.670406070409623	0.808512551179645	0.158646885095278	-0.0967918828777209
ENSG00000288065	-0.209178391489548	0.175407170263027	0.233053318894843	2.03126673704354	-0.568672244518908	0.283733733027069	-2.00424615872042	0.0450436982388537	0.135658744442124	-0.744472712677774	-1.24534047741639
MPHOSPH10	-0.236788073445006	0.0707129660845197	0.000812266216193402	22.5450632786362	-0.374157832665637	0.103805334122534	-3.60441817203702	0.000312852994739001	0.00306771844295646	-0.858265635050486	-0.818870140591068
ZNF638	0.045968544849236	0.0242331269630014	0.0578371810975063	389.074895640631	0.198864993496729	0.032733698633461	6.07523750137557	1.23804347001214e-09	7.79512594628871e-08	0.307111857085638	0.437475008098506
ENSG00000281195	-0.0517538814462581	0.110323564222399	0.63899104892563	6.15182389519828	-0.0783772979101942	0.192963197828606	-0.40617744104661	0.684612228264642	0.818924223318508	-0.0956497715146544	-0.170375136638965
ENSG00000289463	-0.170886823785051	0.109929187411688	0.120061072924137	7.06386135887369	-0.205757511525004	0.186829835257674	-1.10130970913304	0.270761886945707	0.465274910106324	-0.586654545907259	-0.449654610522719
DYSF	0.222583581819926	0.316502409725897	0.481893542325596	1.94021690108563	0.665555834884817	0.550123268498055	1.20983036529597	0.226343991849573	0.413439629997613	1.03502828959951	1.46068865290652
EXOC6B	0.0265141777633439	0.0326367627860217	0.416560886472301	222.957877160001	-0.0666147062606731	0.0532548452577014	-1.25086658196682	0.210983157957778	0.395699379067837	0.226930952170231	-0.144585806301354
SPR	0.379300227519803	0.29295540568548	0.195410942720404	1.97816316383599	0.882306292341549	0.455268650173891	1.9379904414779	0.0526243887172177	0.151354824803591	1.68093377766011	1.93591123265215
SFXN5	0.126226003185251	0.0598083234846409	0.0348145393759327	56.8822054790821	0.246776061934304	0.0927390836571105	2.66097153651769	0.0077915543432249	0.0364883173341188	0.637891861759182	0.542519407120452
RAB11FIP5	0.381719285187155	0.166362490291618	0.0217616049635614	4.88719210631201	0.706355553573561	0.279857405573427	2.52398378426414	0.0116033280830157	0.0495421918772907	1.69090389038362	1.55014150941101
SMYD5	-0.114863984623221	0.183292885929606	0.530876174435259	4.09308851615032	0.222655398153188	0.318803577066489	0.698409347228721	0.484921232441357	0.670226228083538	-0.355757189026228	0.489635163175881
PRADC1	-0.172624835881095	0.366725939449525	0.637841475940167	0.999839887456972	0.0438640490731225	0.587350681652668	0.0746811920771069	0.940468372426121	0.968527274081486	-0.59381773872661	0.0976374384975324
CCT7	0.0126411859255017	0.120848242289934	0.916690195618995	10.0819506942625	0.443980650765695	0.177443278867705	2.50209900086839	0.0123459395978657	0.0519074582274942	0.169753608156358	0.974887922240368
FBXO41	0.0511162055316201	0.100136598285712	0.609725890646744	13.2460046170573	0.328061365572599	0.163638744516946	2.00479028692759	0.0449854713692164	0.135562782055388	0.328327869402498	0.7207363859617
ALMS1	-0.0881664055378197	0.0580900456277532	0.129076397464317	62.4564204400565	-0.184487982685698	0.0952894505043103	-1.93607982530399	0.0528579250311617	0.151869314868821	-0.245723486019233	-0.403021443130182
ALMS1-IT1	-0.541551350018448	0.21715680124298	0.0126374357457036	1.15224772706201	-0.745852466984191	0.384333942223633	-1.94063647532385	0.0523023865603762	0.150638728383696	-2.1143432649603	-1.63380582779132
TPRKB	0.309848464877645	0.109195916716081	0.00454617587241118	9.57191637891105	0.499468424350308	0.180237559625629	2.77116726051857	0.00558557269022346	0.0286065884194512	1.3946892983598	1.09654414948263
DUSP11	-0.0816595813228837	0.0695102958845963	0.24008115510359	19.2522142369901	-0.0787688254442489	0.114684269306725	-0.686831994661624	0.492188605379045	0.676868352548699	-0.218905699998459	-0.171233555702796
STAMBP	-0.0591976387275224	0.066868586011866	0.376003885037984	34.5949041103231	-0.118325129477904	0.106101310879237	-1.11520893094883	0.264760899809636	0.45889906072623	-0.126329114211711	-0.257960241628377
DGUOK	-0.0830635593733852	0.0587563346701293	0.157451359916041	40.0120931922828	-0.250222923677357	0.0773889113485523	-3.23331752982513	0.0012236147590846	0.00886219325414871	-0.224692176118374	-0.547144452622416
DGUOK-AS1	-0.162901435583629	0.115347078272313	0.15786992159056	7.18582954460198	-0.433864723162439	0.165347398053594	-2.62395857612353	0.00869143551279116	0.0394352861104287	-0.553742878862835	-0.9497767271949
TET3	-0.0658976758102348	0.0375702170527108	0.0794327186956037	200.346155113152	-0.218326903187535	0.0604973073600465	-3.60886976156103	0.000307533944726552	0.00302166791805847	-0.153943224395138	-0.477212839473142
BOLA3	-0.146581683844988	0.310970545084087	0.637377688111463	1.33549593437595	-0.360656757717916	0.50109873853894	-0.719731921037133	0.471690068380179	0.659741680554233	-0.486481247753391	-0.789269208065811
BOLA3-DT	-0.243172049889889	0.281561365088606	0.387777110721902	0.966506629408143	-0.0720024893923045	0.515791036635514	-0.139596240101368	0.888979011497657	0.939917082341526	-0.884577105685813	-0.156398451261677
MOB1A	0.0109365633408996	0.0326112950167165	0.737352625674321	110.703808914545	0.0453156185656605	0.0537742251756548	0.84270146929381	0.399395425249781	0.596021459795214	0.162728029746678	0.100819985870295
MTHFD2	-0.139005800179676	0.059357771817474	0.0191894624756371	58.1585428140755	-0.103300930159286	0.0870064736251398	-1.1872786685316	0.235117719308966	0.424435762771396	-0.455257347991621	-0.225019878583323
SLC4A5	-0.165328204388101	0.183642820995776	0.367976344752461	3.07552786250621	-0.596008180377664	0.356957134605292	-1.66969118305116	0.0949804790870083	0.230517443422937	-0.563744772931349	-1.30527416388232
DCTN1	0.0906942394020836	0.205388350661659	0.658797206381894	3.02319934776519	0.230244361814278	0.357485002527725	0.644067192151429	0.519531863705047	0.697988035057343	0.491448188685856	0.506273868030006
INO80B	-0.124850409548912	0.155606582293822	0.422352503380835	5.68574450718679	-0.175779406409807	0.265908886827772	-0.661051266495124	0.508579436720064	0.690550690154362	-0.396916101257934	-0.383928002072201
WBP1	-0.215778801088022	0.201171275759308	0.283445067347415	3.52136883174177	-0.321428277838147	0.375763366747775	-0.855400782199985	0.392329310737841	0.58946838876419	-0.77167620956263	-0.703261272365446
MOGS	-0.173437084068566	0.076387615919733	0.0231780550119581	20.397557342998	-0.411518480674024	0.111873141427687	-3.67843859055325	0.000234666175213803	0.00241975963826746	-0.597165408398916	-0.900782879026964
ENSG00000286883	-0.217117549647643	0.188090988450682	0.248368215781917	2.93100850946933	0.15806610352111	0.323268897599959	0.488961680800838	0.624868825998068	0.778612803703247	-0.777193843237924	0.34802396853684
CCDC142	0.0456924143951646	0.0663692512946418	0.491164672165985	15.8442886282928	0.00232264107681172	0.113548157933562	0.0204551189475987	0.983680314468675	0.991198153438747	0.305973789237715	0.00655843776133606
TTC31	-0.159955031416334	0.0749817782176709	0.0329040561274431	14.6668927165435	-0.266114596984002	0.11392116609488	-2.33595394171411	0.0194936421434199	0.0734690749338858	-0.541599314832344	-0.581986741187211
PCGF1	0.150993321004534	0.244984981119067	0.537672089554911	1.26513503183054	0.467222502499787	0.427821042504663	1.09209799444284	0.274790030868935	0.469737479630341	0.739970019650922	1.02584538211722
AUP1	0.11608723069025	0.0658147395701996	0.0777574868186278	31.6925016278157	0.403533903709988	0.103539140712645	3.89740441085873	9.72291800919587e-05	0.00117359728646209	0.596105051127332	0.886208951484474
HTRA2	-0.156462036929357	0.141647336202391	0.269337880360007	5.42549068008751	-0.108360303221192	0.238495480854899	-0.454349503113305	0.649577291387996	0.795583906069966	-0.527202986357931	-0.236112488705517
LOXL3	-0.119648704218578	0.058304146397601	0.04015533661083	76.2068097725128	-0.325164522244079	0.0829065835013141	-3.92205912379594	8.77954408461241e-05	0.00107914937887833	-0.375477344671919	-0.711452939990885
DOK1	-0.0556131279773597	0.0623788301187571	0.372640352415171	22.4795979748499	-0.0284871588677443	0.0975907122247527	-0.291904405842823	0.770359714755668	0.872572799751886	-0.111555602724129	-0.0609916508654502
M1AP	-0.325581001393361	0.119432298089047	0.00640930844215365	8.37856567379722	-0.670187124581588	0.175746207158059	-3.81338030230632	0.000137078930445585	0.00155827529922888	-1.22422445969662	-1.46791054140615
SEMA4F	0.299772051041209	0.312382962473691	0.337241482929203	0.96248046769446	0.695352600838746	0.558699139891422	1.24459221643671	0.21328168293529	0.397895800705347	1.35315949807689	1.52601767758703
ENSG00000286739	-0.902222834041009	0.257397021520167	0.000456299054006282	1.16796544329813	-1.09033013839225	0.498309423602724	-2.18805843668233	0.0286653459488422	0.0975404034045257	-3.60084579873242	-2.38906867517878
HK2-DT	-0.286474739173465	0.260214043297505	0.270931652964105	1.21248933401993	-0.227726930907188	0.447723677862177	-0.508632762052154	0.611009660227935	0.768231723748971	-1.06304854074708	-0.497822278894996
HK2	0.0880304859246432	0.0632422883356491	0.163935706925593	137.666947399288	-0.0198678315910652	0.127913856993226	-0.155321964782262	0.876567500353552	0.934738715640391	0.480469565564901	-0.042093887086045
LINC01291	-0.158815902523997	0.391750839301002	0.685183300348689	0.918884167570542	-0.291561979677965	0.633088328814031	-0.460539179776304	0.645129255735778	0.792832653947462	-0.536904410855279	-0.63777979922038
POLE4	0.175342906772538	0.152706808707275	0.250872633685189	4.48408853078414	0.324764222229301	0.25971203594919	1.25047813453219	0.21112493785483	0.395868881894811	0.840326500670018	0.713507441747332
TACR1	-0.347255347127259	0.204193078322474	0.0890138928717436	4.56061455431205	-0.356920788989278	0.336903155278033	-1.05941658128647	0.2894101014814	0.48484363873285	-1.31355497591031	-0.781078144859282
ENSG00000270571	-0.17641109471099	0.217372072063464	0.417042524960187	3.57926116817235	-0.326276891058507	0.378539315468792	-0.861936601365801	0.388722406298544	0.586096696859526	-0.609422752134892	-0.713891794255941
EVA1A	-0.354486403173409	0.097457212410163	0.000275452996576083	5.73821091134532	-0.32495753496295	0.193919064649991	-1.67573794536125	0.0937895337968118	0.228489789695139	-1.34335767340823	-0.710999123049196
MRPL19	-0.0757825925467681	0.114295883500409	0.50730577697989	12.6534687598554	0.139346889826116	0.152964892792056	0.910973016635575	0.362309591275501	0.559626289678169	-0.194683772028962	0.306982334173874
GCFC2	0.046834567483109	0.0818927120114416	0.567388685891956	23.4928588265935	0.212306075780185	0.131253018314878	1.61753290328805	0.105763299180483	0.248213091915128	0.310681157395156	0.466944407481863
LRRTM4	0.546473526233462	0.488147816378076	0.262933838623778	14.9195030720099	0.54698272331744	0.873229462419121	0.626390595894606	0.531058776299929	0.707741916475396	2.36993621651484	1.20071863656289
CTNNA2	0.363651420241654	0.367692308402934	0.322658182105502	14.56078086652	0.691183817131648	0.653102596041501	1.05830817596035	0.28991496670179	0.485004693237373	1.61643743486628	1.51687767312782
SUCLG1	-0.0896004491347253	0.096779987968701	0.354541676286645	11.380745770129	-0.116654903806576	0.168620347113457	-0.691819853318677	0.489050467225318	0.673760159633629	-0.251633876872885	-0.254298293406449
TRABD2A	-0.279982801489658	0.191743560324882	0.144236756464455	2.502058413977	-0.393543322737895	0.315609217163245	-1.24693228631007	0.212422327127263	0.396969293225225	-1.03629210935849	-0.861372577309619
TMSB10	0.010419486885439	0.0558846448461427	0.852094763933778	71.4028882251194	-0.0188686670529415	0.088806522261755	-0.212469383693763	0.831740860772668	0.907770943701654	0.160596906286005	-0.0399032317353301
ENSG00000287625	-0.388608015812767	0.121695275130468	0.00140662764110845	16.8974395022498	-0.540358173742073	0.153367964901337	-3.52327928514726	0.000426241948014284	0.00389988629304173	-1.48398942804294	-1.1832622427702
ENSG00000290085	-0.0919921915644447	0.136378042147145	0.499969243051823	4.87970039147995	-0.12840166565391	0.220047487536636	-0.58351798101095	0.559544656100378	0.730063085934571	-0.261491410222224	-0.280052917107125
KCMF1	-0.0488162219995098	0.0286740241522364	0.088670197366375	116.760848672525	-0.109634376373905	0.0478476131706014	-2.29132383224638	0.0219446912210563	0.080103835015621	-0.0835422487289667	-0.238905877644673
TGOLN2	0.137192388644874	0.0399014388146984	0.000585418248307778	101.071422017143	0.112369789068748	0.0638484426439801	1.759945652791	0.0784170217329263	0.201610162875353	0.683089667779885	0.247835389035207
RETSAT	0.0505679279929392	0.149128250457118	0.734541782248429	6.17952127308018	-0.136170198723733	0.237088281323046	-0.574343860286345	0.565735134477377	0.733844157318805	0.326068151108805	-0.297085325571673
ELMOD3	-0.08524560114662	0.0547834969771196	0.119697328769688	55.2767770087294	-0.0219902953031217	0.0803039273300995	-0.273838354290293	0.784208847317799	0.880629371676812	-0.233685431111905	-0.0467473613739197
CAPG	0.092834790543473	0.0766119757071612	0.22560694870314	28.6649277004607	0.158071950166497	0.133190438973001	1.18681154131896	0.23530196538521	0.424530083566126	0.500270440613999	0.348036787231371
PARTICL	-0.18276371107216	0.242577254301162	0.451194705036111	1.24491395178829	-0.0428944010552158	0.436001252582995	-0.0983813711568423	0.921629466575737	0.958797960034888	-0.635604972618866	-0.0925793433653241
MAT2A	0.0616949294863496	0.077543985338736	0.426257557919118	78.5899600175536	0.568464170153267	0.108844016775739	5.22274156166549	1.76293354588789e-07	6.00716313579468e-06	0.371927933891649	1.24781643142696
GGCX	-0.0417294704150794	0.081914913737886	0.610454651790799	21.7940432466498	0.351318589868342	0.115611571972772	3.03878395452562	0.00237535132937953	0.0147691131023816	-0.0543343000744777	0.771727549981513
VAMP8	0.0623279537792948	0.0859073889693112	0.468130046372142	14.8639498376928	0.165230110017475	0.135469748850982	1.21968270716461	0.222585179549068	0.408907821808255	0.374536934761103	0.363730960293463
VAMP5	-0.0270854510198141	0.152500360888259	0.859029981669845	3.27685286307548	0.13547984400664	0.264960849901447	0.511320234883878	0.609126838266976	0.767026753174506	0.00602082335498709	0.298503886137874
RNF181	-0.102007246988361	0.165786851163415	0.538362203474943	3.61165521957001	0.0021330484546816	0.288394579263756	0.00739628484046778	0.994098672323924	0.997136752667198	-0.302768322656445	0.00614275838493889
TMEM150A	0.085319210027312	0.0855186012537568	0.318440158811816	11.3112666949638	0.0622411289424156	0.142481716201602	0.43683590148752	0.662230360348412	0.803426310557185	0.46929507944754	0.137928948864565
USP39	0.0850771527188495	0.0503306573481228	0.0909582564610328	28.7192700271845	0.198666285261293	0.092193226987396	2.15489024251698	0.0311704241233463	0.103762400199987	0.468297443598056	0.437039342857618
C2orf68	-0.0510231112302965	0.0755255596118306	0.499311096316396	21.0185657206187	-0.0451796314591241	0.11318904984905	-0.399151963192341	0.689781235923732	0.821665277633937	-0.0926379121751891	-0.097589681523781
GNLY	-0.0992572206948895	0.169545700424205	0.558258299378837	21.9657599613305	0.344323440879727	0.471978434027389	0.729532148199266	0.465676210100257	0.65393911852586	-0.29143412731726	0.756390776130698
[truncated: 13,201 more rows]
