# Supplementary material for: Integrative analysis reveals generalizable human neurodegenerative disease-associated glial states
Source: bioRxiv. 2025 Sep 25:2025.09.25.678630. Preprint. [Version 1] doi: 10.1101/2025.09.25.678630 (PMC12485690; doi:10.1101/2025.09.25.678630)
Supplement: Supplement 6 [file media-6.zip › microglia_diffexp/NM_2024_PD_PFC.csv]

gene	nebula_logFC	nebula_SE	nebula_pval	DESeq_basemean	DESeq_logFC	DESeq_lfcSE	DESeq_stat	DESeq_pval	DESeq_padj	nebula_zscore	DESeq_zscore
ENSG00000238009	0.0899871597404991	0.118478570957406	0.447539962247064	7.80382484513042	0.23981394612308	0.190958346533995	1.25584427429249	0.209172435855314	0.440806044369801	0.365451255419468	0.616027817562501
ENSG00000241860	-0.139656460081205	0.109218700321237	0.201007532190595	14.37220287085	-0.0363134350695431	0.181964690329168	-0.199563085584644	0.841822300420948	0.931182962113423	-0.681980369650111	-0.0602258713419094
ENSG00000241599	-0.523653462446222	0.201334642011759	0.00929766021504651	2.69868076107816	-0.528744778507655	0.33204318095008	-1.59239764236311	0.111295385650324	0.297189177705883	-2.43343597081733	-1.26622185440552
ENSG00000290385	-0.231257619040826	0.108005047483588	0.0322599943577775	12.261481409484	-0.356989329331625	0.165291211761534	-2.15975988999739	0.0307912621953347	0.130196330216436	-1.0997840554735	-0.845581729572339
ENSG00000291215	-0.248436095489713	0.0882345914051771	0.00486814686231444	14.0800758653049	-0.290044468763925	0.142884486377628	-2.02992274470841	0.0423643927318012	0.161081710074124	-1.17813711190523	-0.681629466973226
LINC01409	-0.174212416972379	0.0797595637417206	0.028946101947977	25.0999319096247	-0.320420314173727	0.143539584585493	-2.23227839971129	0.0255965685775198	0.114620774424297	-0.839594163190117	-0.756021863059578
ENSG00000290784	-0.433103085437652	0.167427757513491	0.00968701859013731	3.84574726941103	-0.940645421624812	0.262915041615524	-3.57775430361406	0.00034655898277889	0.00503550721837584	-2.02042502536024	-2.27499298085808
LINC00115	0.157773683428233	0.118571139252609	0.183312539792119	7.23254356701678	-0.0336174139739003	0.190967975691225	-0.176036918505415	0.860264938546063	0.94016960262516	0.674633582013981	-0.0536231425454462
LINC01128	-0.160189977606585	0.0900618499694055	0.0752944870550687	19.1210427708693	-0.026650712173229	0.146557747699693	-0.181844444197097	0.855704804528739	0.938411631738805	-0.775636163992241	-0.0365612424475545
NOC2L	0.080283485800172	0.0946229396745254	0.396183567302046	14.4388302095333	0.288615602076317	0.146859983289876	1.96524332640457	0.0493860815344833	0.178040100451094	0.321191654511098	0.735546206939462
KLHL17	0.524000098943166	0.32139644415676	0.103020049489539	1.71082822866506	0.416347689915704	0.515271246306943	0.808016540607991	0.419081060299236	0.656206939472291	2.34503544139958	1.04837029276451
ISG15	0.486176155442478	0.328260965109181	0.138588986222793	1.30666158961434	0.50452469435571	0.5249113339158	0.961161746293403	0.336470847230446	0.581594432639047	2.17251597563683	1.26432143919391
C1orf159	-0.164217303665736	0.111835088956854	0.14199885673194	10.7736149472109	-0.36001185644056	0.171069614463681	-2.1044757572479	0.0353369671544122	0.142255657392477	-0.794005272971173	-0.852984092562937
SDF4	0.092998139967576	0.109365418682696	0.395134305884211	12.7092766550352	-0.0569730002257113	0.177115467002284	-0.321671512883607	0.747701561145457	0.884026588744281	0.379184691230784	-0.110822473126481
B3GALT6	0.114597682963483	0.169389233378901	0.498701264585464	3.06519067975566	-0.0361035559561577	0.294821647340103	-0.122458972337635	0.902535536714589	0.958739498480565	0.477702753428761	-0.0597118639152
UBE2J2	0.133986721344235	0.0664506202334667	0.0437649416761096	32.6867801718692	0.264538349625844	0.0991481741636331	2.66811115643192	0.00762790170371146	0.0495150891218768	0.566138443457749	0.676579469493903
INTS11	0.313389102122094	0.202628418161024	0.121954977906783	3.42150258199954	0.827506580454849	0.344800498488768	2.39995761050736	0.0163969705313253	0.0834536548534042	1.38441385378877	2.05532481951961
DVL1	0.294175301110931	0.257664255782331	0.25357870809389	1.76616994066669	0.229212203330939	0.394877157148455	0.58046458039295	0.561601365632638	0.766113675976675	1.29677744206302	0.590063468641234
AURKAIP1	-0.0266689381559925	0.27056055506832	0.921480323706816	2.03193383867213	-0.0951707712776002	0.421341925772235	-0.225875388743172	0.821298340112409	0.919679410982358	-0.166630960881017	-0.204371267419164
CCNL2	-0.086956027063028	0.069841927987176	0.213116873354367	39.62032431064	-0.130574480507694	0.118969136956471	-1.09754919509477	0.272401387852887	0.515304482010388	-0.441607481254793	-0.291077224881052
MRPL20-AS1	0.205627260413276	0.182542871593123	0.25997082245596	3.10990402108709	0.159821387457982	0.275600498636912	0.579902388596683	0.561980444875367	0.766141208628101	0.892899388596163	0.42012090442505
MRPL20	0.0591021591836921	0.075263962962153	0.432298186410834	20.2368737923968	0.00981214980642439	0.122041395804056	0.0804001768562061	0.935918986250702	0.975935543606061	0.224581126527545	0.0527386481147354
MRPL20-DT	-0.375516914487634	0.207315237895449	0.0700893333045866	1.85938047740828	-0.662120821090547	0.371074012768817	-1.78433627337589	0.074369039422936	0.230655159007251	-1.75776771022759	-1.59286834784122
ATAD3B	-0.00698617897061505	0.102264065114646	0.945534810874815	11.8911631189508	0.197191080699988	0.159177356746172	1.2388136398975	0.215414521387291	0.447989468983362	-0.0768555756323448	0.511641682983783
ATAD3A	-0.0407615389629797	0.155576442971328	0.79331891038603	5.50514577854196	-0.219192292703689	0.259510073566278	-0.844638860031415	0.398312505336782	0.639242161663359	-0.230908974684231	-0.508107937812686
SSU72	0.155698035781312	0.0588413796347406	0.00814344919404692	28.643499607038	0.0937034133049555	0.0949878055563239	0.986478345890339	0.32389843614323	0.569346468802292	0.665166308376793	0.25819373975651
MIB2	0.103507257328999	0.163568741949809	0.526860433907895	5.23463970762384	-0.0577480576049466	0.25641845678462	-0.225210222107578	0.821815737613721	0.919810693368424	0.427118014544833	-0.112720638420907
CDK11B	-0.0971002360031794	0.0594220089431922	0.102242337699426	33.5184058722084	-0.0171467202024887	0.0985511978442429	-0.173987943095208	0.861874937727587	0.940609192724924	-0.487876414236592	-0.0132853557833214
SLC35E2B	0.121654929155546	0.0839436598610405	0.147269175238936	25.0131459880592	0.41851099932021	0.156122433129173	2.68065896061165	0.00734773571320069	0.0481778037570679	0.509891685362545	1.05366837641967
CDK11A	-0.0160271390571653	0.060680924895817	0.79168627003231	60.7820770487822	0.180241006072962	0.119542200723368	1.50776048108782	0.131615839877126	0.332555883544791	-0.118092460519445	0.470129861721352
ENSG00000290854	0.123499648164381	0.10378419188523	0.234059799326443	14.9912169179243	-0.0260438501379026	0.176812987117486	-0.147296024814045	0.882898369996159	0.950104446410241	0.518305666254856	-0.03507499835154
NADK	0.0776579578009362	0.0680614249502993	0.253870706024938	27.7837217161225	0.0578360363040351	0.103206636865877	0.560390669247333	0.575212994648304	0.775548838674511	0.309216311755918	0.170352230148025
GNB1	-0.0224714819396845	0.024377576739846	0.35662794883044	305.24546498022	0.00178056323505427	0.0407506468599864	0.0436941097198296	0.965148234497084	0.986201454327812	-0.147485868196886	0.0330687768285724
CFAP74	0.0249027166636619	0.080027956483559	0.755667422965674	48.1717790724226	0.108155273843446	0.147416336157989	0.733672241911738	0.463148520072987	0.693122517321045	0.0685934370674981	0.293587274285665
PRKCZ	0.12686247918853	0.219373899204295	0.563066046060699	4.78278457633163	0.299097334150695	0.379468808396332	0.788200051052171	0.43057969927536	0.665992386530557	0.533643935034946	0.761216641906074
FAAP20	0.330369057853395	0.138176025959134	0.0168058056977866	9.97279539844121	0.954361209449839	0.194525059976569	4.9061093185875	9.29007593128713e-07	4.37231792687704e-05	1.46186143382193	2.36599995228603
SKI	-0.0222113328149996	0.0356228169749914	0.532946662966392	292.304204509565	-0.0376517942402095	0.0781569506088338	-0.48174594769763	0.629986431333544	0.811573417977242	-0.146299297367526	-0.0635035988976959
MORN1	-0.334658157015222	0.140268173272433	0.017039918941836	10.4014670814144	-0.418104004104151	0.234961861148171	-1.77945476793992	0.075165234259936	0.232016958385917	-1.57140610013418	-0.995255492755872
RER1	0.0994182717947811	0.0630504899381138	0.114840605223054	27.8233082766237	0.0560477636559184	0.101492485092144	0.552235602518092	0.580786944877857	0.779923262076664	0.408467669430445	0.165972635593394
PEX10	-0.358428601079158	0.17830395196378	0.0444088406176768	4.15169241561233	-0.509454442741201	0.280326218715972	-1.81736280350353	0.0691615793198634	0.220835719967664	-1.67982589805342	-1.21897858332561
PANK4	0.262058664727745	0.171599537322377	0.126723091304096	3.65528749370185	0.402313066300069	0.282810411133537	1.42255394590161	0.15486550264073	0.367093148153621	1.15028967695669	1.01399859825357
ENSG00000272449	0.472698322410359	0.299273953601617	0.114225159364761	1.33794357708017	0.976857485086167	0.460493358020299	2.12132806710994	0.0338942040071267	0.138700328132778	2.11104199013612	2.42109477598649
TNFRSF14-AS1	-0.111224180579744	0.147675230408803	0.451349280827049	5.16738002649969	0.0667693389746079	0.237577074930179	0.281042853121374	0.77867753179642	0.898832462818737	-0.552297390668288	0.19223046206759
TNFRSF14	0.0280939100899261	0.0859363256825295	0.743731857115312	24.5081584665128	0.0467880893109036	0.129665498959807	0.360836843155993	0.718221418832184	0.867473541998814	0.0831488465275061	0.143295098484165
MEGF6	0.144912831591452	0.362680683463233	0.68948034330539	1.30831741376861	0.0794459368873655	0.521346505618028	0.152386054248482	0.878882455718908	0.94789899211892	0.615973720487513	0.22327626442241
TPRG1L	-0.0429528626123663	0.278082256375464	0.877246261864559	1.25330886825536	-0.457948154414656	0.4442588509176	-1.03081380026258	0.302628145436133	0.550209560439487	-0.240903860206905	-1.09283637558018
WRAP73	0.0457965416128991	0.101921386603513	0.653192168983708	9.78926460757123	0.163470296967917	0.18057199247269	0.905291539011184	0.365310957636406	0.609475889486888	0.16389263605021	0.429057318140758
LRRC47	-0.290702825537117	0.149000522322112	0.0510548052188474	4.18359093033072	-0.0196662939779225	0.263323234914668	-0.0746849930819647	0.940465348108963	0.977354036914405	-1.37092065091364	-0.019455953761489
CEP104	0.110143999019803	0.0797794621981632	0.167400157442409	20.8443675014148	0.257563131340923	0.131956404803353	1.95188048450361	0.0509523957738635	0.181540689091283	0.457388975870745	0.659496711979171
DFFB	0.0797123644981496	0.107798788139066	0.459630689922279	10.6636955469926	0.0144411121826494	0.177859240147073	0.0811940508162965	0.935287630657682	0.975873793924441	0.318586702917173	0.0640752742370763
C1orf174	-0.180642270279126	0.115882888393474	0.119035503423706	5.68162800725388	-0.300843377524278	0.192454775928955	-1.563189980982	0.118007915998708	0.308933477359616	-0.868921482204132	-0.70807668801226
LINC01134	0.554430080534687	0.210677886363022	0.00849717985991871	3.44262059080631	1.2114741934146	0.322676785005773	3.75445104733185	0.000173721791213324	0.00298039578197554	2.48383017514394	2.99568616131177
NPHP4	0.0816871488789542	0.0578513794820208	0.157944866220441	38.8119806724518	0.164855934979259	0.0952401063399264	1.73095076554055	0.0834605461182079	0.247583210592334	0.32759392730579	0.432450834613514
KCNAB2	-0.0449687570748611	0.106306421125391	0.67228743058521	21.7980396123481	-0.215314433895909	0.160092574119365	-1.34493704708234	0.17864556513718	0.400874128914525	-0.250098592525003	-0.498610812563878
RPL22	0.138671522881008	0.0904347259263879	0.125180285393633	28.4364589597493	0.144397022097946	0.154637866797892	0.933775310588512	0.350419807700183	0.596324243988594	0.587506375606705	0.382345643135561
RNF207	-0.22284900091534	0.265700536837899	0.401625086383646	1.74174469734644	-0.845680231407723	0.436827979695525	-1.93595710603788	0.0528729546712426	0.18559562171773	-1.06143135682415	-2.0424171315365
ICMT	0.312028387162712	0.195457586871697	0.110399635465673	3.34719640840776	0.379676479111959	0.323415987697319	1.17395705084096	0.240412229127264	0.477465364430017	1.37820747243026	0.958560142552265
GPR153	1.01615820997606	0.38609882319798	0.00849187431725974	1.27915247045449	0.70258531594078	0.475551840498368	1.47741057043221	0.139565614388861	0.345114839618194	4.58982661143338	1.74938462052387
ACOT7	0.124954753008068	0.339813019982221	0.713084858483628	1.35497044950862	0.28168035334692	0.538129553539169	0.523443381792294	0.600665741659352	0.7934713735516	0.524942571004281	0.718561337432975
TNFRSF25	-0.0447357602211642	0.132776533467876	0.73617328728311	11.7752062278172	-0.317538978581601	0.311839947913045	-1.01827549903948	0.30854704863126	0.556233387344303	-0.249035866404881	-0.74896528716069
PLEKHG5	-0.227390897619934	0.102411977063699	0.026394710767293	22.5568108308904	-0.638570335158458	0.190529198445907	-3.35156154734863	0.000803571746374384	0.0095679462996593	-1.08214748318501	-1.5351916954271
NOL9	-0.0935670616528578	0.0803337492124423	0.244128634473876	18.0033024346872	-0.0652950368122532	0.117308145761531	-0.55661127697805	0.577793047259702	0.777624201134984	-0.471761189462288	-0.131203675151935
ZBTB48	-0.15222151222093	0.0730924244906518	0.0372886615533876	15.3141178368266	-0.122739835104457	0.114531159122641	-1.07167198904385	0.283867386376075	0.528708756651837	-0.739291053883423	-0.271889675162827
KLHL21	0.389571498531164	0.193323490285987	0.043891282359268	5.71112239042748	0.61671822688377	0.303127488117946	2.03451765695299	0.0418994301816443	0.16012869186811	1.73189074574162	1.5390906052057
PHF13	0.356362410966976	0.202970710102476	0.0791339779771163	2.68556683718543	0.624870592789002	0.346099357419813	1.80546591431848	0.0710018047185668	0.224489814058494	1.58042018199836	1.55905627283671
THAP3	0.320925584296467	0.172589989399913	0.0629608130287266	4.36210975153956	0.378411764202226	0.288860760313792	1.31001442975901	0.190190954142622	0.415700404350185	1.41878863753996	0.955462774520797
DNAJC11	-0.118916980808503	0.0467271800005014	0.0109302469274968	46.4134193853348	-0.201765129248524	0.0743028784249144	-2.71544162925551	0.00661874428715997	0.0445112042677909	-0.587385159495485	-0.465427695372424
CAMTA1-DT	0.0145987290950447	0.205019053736028	0.943233253623821	2.08904317604999	-0.0887885610715498	0.311350069816748	-0.285172767501894	0.775511782876536	0.897565840873989	0.0215957349233109	-0.188740824771413
CAMTA1	0.0777837229675712	0.0517574753242627	0.132877723139364	95.1806821687808	0.00871664776072176	0.0919036324847929	0.0948455194321517	0.924437530534436	0.969734645052725	0.309789941508697	0.0500556932537978
PER3	-0.0902236615669921	0.142948539418053	0.527934717484561	30.5800913013923	-0.666001712068611	0.255936477941856	-2.60221488325675	0.00926237963067652	0.0568981151071796	-0.45651154748262	-1.60237289906977
ENSG00000236266	0.210668010525494	0.168662265731627	0.211645903013962	7.24282406955275	-0.10672891548685	0.318745099674989	-0.334840960992582	0.737745059885418	0.879457935180414	0.915890844164183	-0.23267790482917
PARK7	0.0226978963503057	0.122345194106675	0.852818528505416	11.0245767719383	0.0882767942836953	0.201744138907179	0.437568073907272	0.66169941883412	0.835126727739951	0.0585369916691973	0.244903601286519
ENSG00000284747	0.201846532366314	0.1732193906462	0.243911650468279	4.54760154475786	0.615606420589684	0.268325696418102	2.2942507139922	0.0217761017976631	0.101836529470319	0.875655042224815	1.53636772019345
ERRFI1	0.04836417107709	0.265417018181041	0.85541042683159	2.42017148421672	0.674654189873487	0.459895282525581	1.46697349485415	0.142383265733497	0.348792318009123	0.175603896760794	1.68097949910245
RERE	-0.00580716771817255	0.0226125952583566	0.797324523809478	712.150068111817	-0.0273871028555689	0.0326193048019704	-0.839597993330457	0.401133824739751	0.641977374219353	-0.0714779663041171	-0.0383647105181831
RERE-AS1	-0.202304785905457	0.125094060679672	0.105830508983537	4.94181459442753	-0.381286141118808	0.197648417075211	-1.92911305216129	0.0537168289931039	0.1877199662404	-0.96772676999397	-0.905086181933174
ENO1	-0.176296951631729	0.0828186223064624	0.0332781388832129	65.3544859340705	0.370081538840482	0.143097477267054	2.5862198685014	0.00970350106795412	0.0584780106290377	-0.849101971538773	0.935061517659006
SLC2A5	-0.000267556920690792	0.0454173543676119	0.995299631509975	378.132335469922	-0.155089417915809	0.084819095881907	-1.82847289638337	0.0674786097829049	0.217500618202318	-0.0462111483347597	-0.351115880895153
GPR157	0.546216784134417	0.189066805913002	0.00386450991194936	3.59564072663715	1.29414124334645	0.322467172374267	4.01324957767926	5.988853329941e-05	0.00133297077153028	2.4463683619118	3.19814307531214
MIR34AHG	-0.0303795158634024	0.0519565196070827	0.558742479310784	122.717129218059	0.168199306276729	0.0984369576760147	1.70870077913545	0.0875063897260279	0.254795008120818	-0.183555343282918	0.440638965625823
LNCTAM34A	0.0232928596999411	0.135305949634226	0.863319951029283	6.63243008506382	0.170362387951352	0.217915746359688	0.781780990117873	0.434343294829341	0.669872211232825	0.0612506896532709	0.445936491555875
SPSB1	0.821345266099551	0.316787574698175	0.0095216950431691	2.13546279708406	1.47462515067911	0.500702577489444	2.94511196262055	0.00322837815735842	0.0269281995130241	3.70126180589866	3.6401597546955
SLC25A33	-0.0314388255280702	0.0686980882939505	0.647212853942274	26.1482329718435	0.00623033949725286	0.105125430882441	0.0592657689481441	0.952740425592198	0.98252589231361	-0.188386979556447	0.0439665646506787
TMEM201	-0.140112259253675	0.254758444218292	0.582332525740012	1.42574065712953	-0.270115781284229	0.430100720007749	-0.628029130663541	0.529984856969311	0.741393345599365	-0.684059323414628	-0.632822831553879
PIK3CD	-0.178722393347056	0.0501280510478846	0.000363416645081717	139.69447495811	-0.161652070545078	0.0765200598810385	-2.11254500841204	0.0346397297629689	0.140696244046764	-0.860164697162802	-0.367188238625028
PIK3CD-AS2	-0.288037917331053	0.113331976707445	0.0110364856669815	14.0418191972537	-0.339657654033749	0.154102450753825	-2.20410287034529	0.0275171103432305	0.120866601957347	-1.35876569039218	-0.803135343761343
CLSTN1	-0.0336426497863375	0.0737565966374408	0.64829597817969	35.6208821011429	-0.266802674396549	0.113215773662037	-2.35658571033563	0.0184438107733179	0.0903033631670016	-0.198438881830052	-0.624708820024666
CTNNBIP1	-0.0678517938286371	0.0778299468475296	0.383319975185051	21.2813646496831	-0.169918842817379	0.118966233882643	-1.42829471247278	0.153207049117674	0.365138883496616	-0.354470821076982	-0.38743409479594
ENSG00000285701	-0.157691478779614	0.23568222830571	0.503441163030333	1.36438068216026	-0.270249997200668	0.387430564277862	-0.697544339859688	0.485462200816215	0.708758320189815	-0.764240216268545	-0.633151534952322
LZIC	0.382294649692639	0.114180994025532	0.000813541116809502	10.6435824702623	0.61239909815709	0.180795742333745	3.38724291983942	0.000705988472950514	0.00872587737907322	1.69870018024609	1.52851278158801
NMNAT1	-0.0176166203165615	0.0829635253228118	0.831840424662961	15.057589971223	0.103110393781486	0.126766832469533	0.813386212882356	0.41599666152333	0.653721538872975	-0.125342271943945	0.281232039041533
UBE4B	0.113498282720364	0.0498518974533977	0.022803585804418	66.4533333968609	0.203214722411296	0.0869504763488935	2.33713178977751	0.019432332508883	0.093791132002661	0.472688259300225	0.526393968361338
KIF1B	0.0258090395659199	0.0851024620707452	0.76168396447801	30.6624422130226	-0.282493304689989	0.147426117688392	-1.91616864853677	0.0553436325731281	0.191745861706528	0.0727272826804831	-0.663136181235077
PGD	-0.102736509311654	0.0802437572923055	0.200437777619052	19.0021761586696	-0.220547483508861	0.134558789230676	-1.63904182528555	0.101204549317723	0.279279700915001	-0.513584121315132	-0.51142688712227
DFFA	0.260872529569787	0.120619304950615	0.03055841768433	11.4330966278248	0.455596711853769	0.185515599860203	2.45584043712275	0.0140555550847578	0.0755120245279547	1.14487957465549	1.14449366798673
PEX14	0.00770556920066968	0.0439629672193548	0.860864267508387	67.302356313585	0.0225928376704393	0.0668697534659025	0.33786333131854	0.735466181635224	0.878222083440559	-0.00984478006088688	0.0840393734446392
CASZ1	0.359839240755858	0.231597685852734	0.120249896965253	2.10726691320315	0.360909883413461	0.363561393904702	0.992706842542429	0.320852839394825	0.566793235497916	1.59627841258489	0.912599544532347
TARDBP	0.0452293432399585	0.0608151815472523	0.4570471168533	32.4339315875586	0.12222163729026	0.101121886520438	1.20865661723545	0.226794795167153	0.462471973824068	0.161305577398342	0.32803670168143
SRM	0.0514800546787342	0.120570387268657	0.669400475381431	9.63960747157054	0.0404990196579137	0.20015364885077	0.202339652014582	0.839651203181647	0.930135448060937	0.189815809231655	0.127892763032165
EXOSC10	0.0223244332376598	0.0701951683601836	0.750459329542656	27.8071397464536	-0.0588162916467543	0.120077929167344	-0.489817671362288	0.624262924852677	0.807850912275804	0.0568335823809885	-0.115336812189207
ENSG00000226849	0.0146101593452203	0.116761342918314	0.90042190462119	6.92494363337315	-0.138758460299275	0.181736201238095	-0.763515795719129	0.445155845721362	0.678338191989368	0.0216478696419922	-0.311120316949909
MTOR	-0.0193903739902528	0.0503600014070397	0.700211324975062	57.6669833786352	-0.0839477113438625	0.0758332148990393	-1.10700451583948	0.268291975904273	0.510076546474633	-0.133432571575827	-0.176885272918347
ANGPTL7	0.338372924353144	0.226423477336346	0.135064549110605	1.71734253568074	0.312954821706703	0.340357936781541	0.919487362821725	0.357840712543333	0.603564769874609	1.49836801258593	0.79515451883165
UBIAD1	-0.130477468553646	0.140451733514303	0.352897174051682	5.26601988755524	-0.263878065312175	0.219205704613088	-1.20379196233938	0.228669997106117	0.464725288492885	-0.640113907086615	-0.617546264564323
MAD2L2	-0.468687628898189	0.21253955046846	0.0274415772744543	2.06732422122237	-0.485687047513302	0.373939760858595	-1.29883766946346	0.193999644105545	0.421051079429072	-2.18273032351382	-1.16077070611656
FBXO6	-0.286467078520819	0.136143913698744	0.0353654525390413	3.99978737853445	-0.149895460957298	0.240956956392326	-0.622083973841531	0.533886652391546	0.744551399597469	-1.35160090937626	-0.338395546757941
AGTRAP	0.0998443557418965	0.110860136407215	0.36778320202163	8.96792017618979	0.239832236656392	0.165373819330624	1.45024307733322	0.146990746343831	0.355714796374018	0.410411088548685	0.616072612253163
NPPA	-0.472139560804326	0.165802369278369	0.00440496396720837	2.75028615981106	-0.149819495943315	0.302419211365116	-0.495403368281505	0.620315417579826	0.805934472798131	-2.19847499192169	-0.338209503560369
ENSG00000285646	-0.0741998466015149	0.242986339617048	0.760087163154844	1.60076962948208	-0.214801555434514	0.422469101349799	-0.508443232293716	0.611142540597669	0.800092680917109	-0.383425038211711	-0.497354740275862
KIAA2013	-0.215697427429012	0.129871480014706	0.096742988752826	7.11863990362961	-0.209075440599042	0.215765961390243	-0.968991768914373	0.332549296002192	0.577931989778754	-1.02881218698001	-0.483331117323828
PLOD1	0.169064921973521	0.137666886040696	0.219419739425504	17.4787979975689	0.83110222722946	0.197348117783451	4.21135117255806	2.53847769679014e-05	0.00066548196882693	0.726134252259998	2.06413078937608
MFN2	-0.0586718042943809	0.0778363222258596	0.450978701619278	18.6706229807299	-0.189478385627507	0.130103038504688	-1.45637171741135	0.145289889634908	0.353593944758051	-0.312599806487275	-0.435336671213763
MIIP	0.0660481657597598	0.0925291621936162	0.47534517990982	10.711963576389	-0.0716240181589712	0.159417543328358	-0.449285672477367	0.65322559198851	0.829606495077707	0.256262681457585	-0.146703756904927
TNFRSF8	0.224949942291598	0.189852671431448	0.236070501188338	3.33926212611907	0.26175657469937	0.277051539662551	0.944793791863383	0.344764161936145	0.590712292903754	0.981032418794117	0.66976672405879
TNFRSF1B	0.102282646773633	0.0514940147980067	0.0469998390865822	311.722840487983	0.417837850861265	0.0961690601166643	4.34482618790679	1.39385983563139e-05	0.000411629397704346	0.421532421419798	1.05201979261543
VPS13D	0.00463908303321743	0.0266166376228258	0.861635512850143	237.223246723139	-0.0911652594508913	0.0459418257417725	-1.98436300645317	0.0472153869174517	0.172545738984466	-0.0238313850104241	-0.194561511729371
LINC02766	-0.0163339457055197	0.0847437836784262	0.847158631959424	17.8736459715437	0.0668847700974947	0.120030760323128	0.557230245958935	0.577370127093505	0.7771950102836	-0.1194918418152	0.192513160300302
DHRS3	-0.120847972564744	0.0548325041310707	0.027528020862409	105.379983456562	0.118766211928417	0.0990047904193194	1.19960065998222	0.23029447013132	0.466173160007086	-0.596192640560304	0.319574143069577
ENSG00000288927	-0.505320845198372	0.233426703305989	0.0304034256396116	1.24845862836109	-0.390579537355664	0.397419031580373	-0.982790219689501	0.32571069638587	0.571054198767341	-2.34981874212792	-0.927846306121076
PDPN	-0.200627625582439	0.0896503809368476	0.025228276910965	30.7556698493413	0.0467639201828295	0.157793570214064	0.296361379740564	0.766954115729972	0.893942779735979	-0.960077044022897	0.143235906737417
PRDM2	0.0536642953614351	0.0320716457165337	0.0942755498709159	161.111055557756	-0.0156897277791516	0.0541676611239595	-0.289651195078306	0.772083097023213	0.896044681966328	0.199778388508192	-0.0097170877733474
ENSG00000289380	-0.0945105507721565	0.164795812048201	0.566305572456508	2.84259463791655	0.0555965202303082	0.282055790971095	0.197111784299461	0.843740061801468	0.93188293575193	-0.476064554573106	0.164867511466099
KAZN	0.347127268761606	0.226094612732214	0.124705582633248	25.8139237412067	-0.488041312529847	0.403958120009101	-1.20814829150817	0.226990227235778	0.462644339143368	1.53829760957318	-1.1665364523284
TMEM51-AS1	-0.00690664415871936	0.146404607099378	0.962373715322086	8.60023449708861	-0.0328405595043535	0.218709910683859	-0.150155790387679	0.880641704520354	0.948705352934437	-0.0764928079781065	-0.0517205760614421
TMEM51	0.0650811819825556	0.0618468053169768	0.292663498333458	119.72226197692	0.316852364602513	0.0930916179637567	3.40366159202296	0.000664890721507903	0.00830030246574152	0.251852154442032	0.804699851676118
TMEM51-AS2	0.0670928273827468	0.13458016187317	0.618107496554225	9.20736163347834	0.523324930101619	0.191737275031881	2.72938545733793	0.00634524880710122	0.0434055208453721	0.261027506285998	1.31036442385024
FHAD1	-0.339726951447834	0.13735913707123	0.0133880991453118	23.3562089808303	-0.399480206149464	0.301274115425609	-1.32596922767533	0.184849890438011	0.409015612260686	-1.59452546915395	-0.949644615580742
EFHD2	-0.0969573483406058	0.0495145854321649	0.0502115544746604	45.6456822029475	-0.111946333096382	0.0740142746652666	-1.51249652317293	0.130407596462528	0.330565006605523	-0.487224686761089	-0.245455695607332
CASP9	-0.0181824206461721	0.104314981082375	0.861627292719238	10.8140423414676	0.145600468957383	0.172196055838233	0.84555054556049	0.39780352406328	0.638699694861673	-0.127922953955355	0.38529296177734
DNAJC16	-0.0333382142777217	0.0588738051793774	0.571213199209532	34.2436436352529	-0.0368432927769502	0.0946466023679302	-0.389272217440254	0.697074785983208	0.855663219873277	-0.197050315582202	-0.0615235268937815
AGMAT	-0.0730819522002293	0.149275906115546	0.62443372018545	4.6620908687586	-0.396572245004289	0.214127582900569	-1.8520371809756	0.0640204840095543	0.209690585085531	-0.378326190047308	-0.942522831992595
DDI2	-0.0465496372218329	0.0475677079398066	0.32777892463665	75.1810910947313	-0.0333077046661547	0.0747022756452163	-0.445872691005332	0.65568920983416	0.830944788664802	-0.257309173261662	-0.0528646445618473
PLEKHM2	-0.0480932998328349	0.0345988511761645	0.164521007503418	76.4820489928519	-0.0814509143659735	0.0609630236123384	-1.3360707776556	0.18152614038431	0.404411920988249	-0.264350000428801	-0.170770456780048
ENSG00000237938	-0.301047102069843	0.130470700344297	0.0210329546776355	4.05730496796633	-0.387951053439706	0.232767953314409	-1.66668584706626	0.0955768885840776	0.26932028023984	-1.41810211577321	-0.921408980214768
SLC25A34	-0.472528503385173	0.17536980131475	0.00705008721363184	2.26919672623991	-0.885346906112728	0.286360450679518	-3.09172200285287	0.00198999117339065	0.0189163092264482	-2.2002490048894	-2.13956336520581
SPEN-AS1	-0.0172265017527831	0.107967263144151	0.873233197696851	11.3527921603159	-0.00838826772269682	0.173060449052296	-0.0484701603898071	0.961341545039416	0.98528281310535	-0.123562895179437	0.00816465679048236
SPEN	0.0774926666812489	0.0397613692818841	0.051302159013566	139.66503884737	0.151554393837813	0.0591438497742771	2.56247089792465	0.0103930297342214	0.0612877045455684	0.308462399471143	0.399874506158994
ZBTB17	-0.0219451929586956	0.125763560481837	0.861475957082677	7.60878666171613	0.113506234071773	0.223253121105054	0.508419472524918	0.611159199607332	0.800092680917109	-0.145085402104941	0.306692119513102
ARHGEF19	-0.277554327600651	0.176450988026691	0.115722855543736	2.28149436187699	-0.295164264863993	0.297156983862312	-0.993294052953363	0.320566674869305	0.566521065032182	-1.31094880161293	-0.694168176405646
FBXO42	0.00480559637256189	0.0406164342913892	0.905816844621089	135.519364299544	0.17713475680049	0.0689568593493816	2.56877645634942	0.0102058269789539	0.0606384383882733	-0.0230718980376933	0.462522457775777
SZRD1	-0.0226363893094337	0.0675615600745334	0.737588612946634	21.2388057824728	-0.129906077915886	0.104626460425694	-1.2416178219863	0.214377603026265	0.446741574274119	-0.148238030152948	-0.2894402640102
SPATA21	0.250567910855742	0.15659151029173	0.109568135851049	3.6745410053717	0.163006965609901	0.252978540877303	0.644350959747853	0.519347877357025	0.733032523977144	1.0978789937826	0.427922589890737
NECAP2	0.052511646925926	0.0595206352882157	0.37764556683388	23.9494893014824	0.0695792029228822	0.0952188431988088	0.730729345005871	0.464944487650916	0.694349937934003	0.194521023096182	0.199111999320915
LINC01772	0.0643808430572327	0.12616710341095	0.609853682671504	6.22671157089145	0.131371620269098	0.208444086617661	0.6302487271326	0.528531863287692	0.740469869970747	0.248657826033431	0.350445597590727
CROCCP3	-0.0207379307878423	0.074536489541122	0.780839480354474	38.2733587876511	-0.0446525867136958	0.100113590310713	-0.446019232504914	0.655583353439506	0.830944788664802	-0.139578937007049	-0.0806489892425482
NBPF1	0.0828779152045465	0.0758375625563718	0.274466410499746	44.9216576908169	0.281441121559499	0.125242639770025	2.24716695588892	0.0246293591360604	0.111290146226233	0.33302515290858	0.717975443422581
CROCCP2	0.0293419163844984	0.0649263285382702	0.651322066483466	44.0941917148644	-0.114883323644565	0.11379126312005	-1.00959705072754	0.312688383208119	0.559380164046322	0.0888411503774273	-0.252648574067656
CROCC	0.0211412892500364	0.0892355430987878	0.812722293375942	32.1303056742849	0.0813647251515061	0.175311161786791	0.464116056971088	0.642564598232693	0.821653499177746	0.0514371231603497	0.227975500102143
ENSG00000290851	0.094449272563762	0.285698361970478	0.740953536827804	1.31839618894578	0.0344338921525236	0.431954974007961	0.079716392273536	0.936462821795577	0.976112774712558	0.385803478091027	0.113038876280766
ENSG00000238142	0.113950722020065	0.141091244450228	0.419298712649116	7.53212547541452	0.217423574699607	0.216305315806788	1.00516981697213	0.314815086270756	0.561303165987819	0.474751888288911	0.561192360080286
ENSG00000290122	0.175206315399393	0.199784075632701	0.380498380160046	5.53288073863512	0.196191555385836	0.382338702797425	0.513135484193408	0.607856551501023	0.797897392094354	0.754145871747829	0.509193781301851
ENSG00000226526	-0.221671840848151	0.154383547328994	0.151044614936725	6.08504948979896	-0.249414346290005	0.238026934371066	-1.04784085443535	0.294711936113161	0.54131035116205	-1.05606219097012	-0.582123687847109
ATP13A2	0.270630122938882	0.115321891789768	0.0189386295669649	12.8821769090103	0.217642983253769	0.189173717674959	1.15049271076718	0.249940994730722	0.489049140272513	1.18938510843559	0.56172970571942
SDHB	0.0867084255052857	0.0538519622155837	0.107370429129972	34.7794202725433	0.101825570370004	0.0903227326369576	1.12735263202544	0.259593417763867	0.500529605373607	0.350496562008751	0.278085423997953
PADI2	-0.0158339342389798	0.0633464623781693	0.802620082906987	475.917278229502	0.538695837938225	0.120648520913037	4.46500159190941	8.00681564596653e-06	0.000261235472047332	-0.117211230564785	1.34800876423191
PADI1	0.0466221922738175	0.204583588885192	0.819733131896281	5.08941531530107	-0.40569428941643	0.307937039480408	-1.3174585626366	0.187684961998538	0.412498365516127	0.16765852605916	-0.96486330455789
RCC2	0.0228586583127893	0.0404810356299284	0.572294345567359	96.069328098492	0.141510153550406	0.0652326129801135	2.16931603818394	0.0300586984320014	0.128221781808317	0.0592702459339768	0.375275516673548
ARHGEF10L	-0.202775653539469	0.0448048293404829	6.01804379467703e-06	99.6719689290156	-0.237438842919311	0.0709902675668193	-3.3446675305995	0.000823812590705147	0.00974681832375852	-0.969874452788158	-0.552794911048731
IGSF21	0.0352308420521752	0.0384516739322934	0.359542661946235	571.57465530485	-0.0678223290212653	0.0845643669077089	-0.802020182984219	0.422541283378784	0.659042637010906	0.115701234654089	-0.137393176069599
IGSF21-AS1	0.185358301000742	0.137377178093353	0.177251669825838	7.05517768739803	0.0120205947956871	0.206636877476511	0.0581725534303699	0.953611182878063	0.983210401124529	0.800450274998221	0.0581472717154843
ALDH4A1	0.0960003357810358	0.264897821953419	0.717049289073482	1.73223940090648	0.089504097702799	0.429337192051522	0.208470403589117	0.834861689478044	0.927051960011177	0.392878060295906	0.247909346174944
UBR4	0.0185575568334615	0.0344396920870851	0.589995794930739	96.732106281159	-0.00962383123815361	0.0498697839409108	-0.192979204593238	0.846975254291663	0.933879653983497	0.0396524149853996	0.00513868239564144
EMC1-AS1	-0.130123534428023	0.0803076084635782	0.105164864092949	16.8357616178874	-0.256429512430384	0.130873024733856	-1.95937637226511	0.0500687256449289	0.179299267696575	-0.638499571810696	-0.59930428022523
EMC1	0.286310852543551	0.105471783109427	0.00663612769802804	11.6309002782056	0.0953407230711094	0.163547967904923	0.58295266087644	0.559925168627369	0.765045645028343	1.26090676492597	0.262203616518671
MRTO4	-0.230332216573138	0.148627434968721	0.121206622355207	4.95598148822052	-0.415474966666261	0.219296048840808	-1.89458482659605	0.0581474265697862	0.19722275820963	-1.0955631857131	-0.988816811238807
AKR7A2	-0.309651393133653	0.2344646079584	0.186609971017823	1.42947684100945	-0.213029298994075	0.417536787086839	-0.510204862379634	0.609907946037794	0.79896512399757	-1.45734730176416	-0.493014370442364
SLC66A1	-0.143928713712105	0.11905370550841	0.226686132964507	5.62698770075687	-0.131707705052878	0.206575017445642	-0.637578089942729	0.523748361897225	0.736669029727996	-0.701466622160839	-0.293852564565686
CAPZB	-0.137922022135416	0.0291391141238112	2.20978847031996e-06	447.660014315436	-0.13388823217629	0.0559261829221999	-2.3940169913356	0.0166649767568091	0.0842723342392547	-0.674069393688532	-0.299192815520134
MICOS10	-0.100887787578508	0.0818390462851576	0.217665843966014	122.114781233238	-0.607915668347597	0.159343993264458	-3.81511505952196	0.000136119494371768	0.0024865936484075	-0.505151883525317	-1.46011644782419
NBL1	-0.0603391940920939	0.149725781676836	0.686949678465481	12.4153452112745	0.0780498814701579	0.288554686630539	0.270485578943626	0.786786709928652	0.903408160939284	-0.320204967940482	0.219857235053704
TMCO4	0.128674923932809	0.0607217919114356	0.0340828868433532	43.7879386245657	0.209435826329568	0.0913398353670604	2.29292975499599	0.0218520494364353	0.101978505536743	0.541910709201473	0.541629851364386
OTUD3	-0.0679491663037377	0.0816194614017205	0.405120109570288	15.140033776164	-0.0524482867975229	0.141190969842167	-0.371470546991447	0.710287089205617	0.863293159011925	-0.354914948416164	-0.0997411593725466
ENSG00000227066	0.138793259879045	0.241567853267754	0.565594416252222	2.44512436330065	-0.00403387151366376	0.413048180097267	-0.00976610407220251	0.992207900206035	0.996877741731916	0.588061632407586	0.0188288527372647
PLA2G2C	0.24665737334521	0.257094011657957	0.337354574884485	3.67173971986856	0.412762530967972	0.358307202879377	1.15197944013123	0.249329522002973	0.488516135632028	1.08004257114332	1.03959000826958
LINC01141	-0.0804971648748704	0.0646255019245784	0.212913330256535	157.178007633902	-0.326589040452872	0.111391071012127	-2.93191399889957	0.00336880022023831	0.0278275189005091	-0.412147849312504	-0.771129469860814
MUL1	-0.196594258769426	0.175039959200289	0.261378333708618	3.65924412858167	-0.325931675192066	0.291252047303527	-1.11907084674463	0.263109915904476	0.504489934834841	-0.941680382453393	-0.76951954012238
PINK1	-0.0509111856581388	0.218786556616456	0.815995952505419	2.66288585745586	-0.649393708454174	0.357285318968019	-1.81757736458324	0.0691287538626039	0.220835719967664	-0.277202709907733	-1.56169883168431
PINK1-AS	0.213862753910532	0.210589011791517	0.309845799677478	2.06097531294216	0.166667432230232	0.318140953468215	0.523879212698983	0.60036255386286	0.793281248772899	0.930462445404701	0.436887307711979
DDOST	0.0140592934107158	0.0849244114358392	0.868510569256119	14.8904069650895	-0.0794765067153712	0.128486183857808	-0.618560722476787	0.536205783672734	0.746497184182554	0.0191353051674316	-0.165935005651102
HP1BP3	0.0511257994928013	0.0422117838728734	0.225828867023629	252.136931100882	0.594589595938563	0.0896906968868768	6.62933410684159	3.37204563688582e-11	7.75207353107458e-09	0.188200009561805	1.48489616696323
EIF4G3	-0.0211914093511155	0.0274702476714974	0.440451318194265	692.007924021174	-0.0196498274071306	0.0549578751171866	-0.35754343422542	0.720685016266304	0.869324846469759	-0.141647306199418	-0.0194156260721685
NBPF3	0.2466761474658	0.187674885236121	0.188718300477274	5.30051358382362	0.127002782944528	0.309246420455385	0.410684730828925	0.681303724660617	0.847475364821743	1.08012820212081	0.339746034424614
USP48	0.0859514406730057	0.0391603193183632	0.0281736012065737	82.6506482596694	0.0903916378015368	0.0667686715378353	1.35380314928559	0.175799188674928	0.397088087608085	0.347043864939946	0.250082988872852
LINC00339	0.138004489169836	0.119149893108369	0.246765023655576	5.99316327521955	0.172875626520905	0.193902966918728	0.891557407645871	0.372630208193028	0.61589743074365	0.584463956206544	0.452091574208005
CDC42-AS1	0.0716387765946162	0.192696449309882	0.71006403364737	2.12680324274901	0.197596681994484	0.319465705260422	0.618522360118146	0.53623106304059	0.746497184182554	0.281762116610331	0.512635026600931
CDC42	-0.0315590199739234	0.0380306104850652	0.406633739732947	100.948279402592	-0.0394958711562364	0.0594584396702033	-0.664260134899388	0.506523831180829	0.723404913441185	-0.18893520059495	-0.0680198616880807
CDC42-IT1	-0.0451003521777499	0.166017586177229	0.78588339213843	2.56390502938328	-0.0752890144555878	0.274301192045412	-0.274475710054965	0.783719067669556	0.901548424032808	-0.250698813304387	-0.155679568194279
ZBTB40	0.149367856022417	0.0592533597501049	0.0117077225420485	46.3355569019002	0.273704648097899	0.0744889688043041	3.67443196612066	0.000238379149387875	0.00380973222385349	0.636293612166074	0.699028323093837
C1QA	0.0059573435068197	0.0654163772711263	0.92743850020745	81.0016442115995	0.156113399253652	0.125057283553981	1.24833512145069	0.211908357418287	0.444365223814408	-0.0178186435669551	0.411039803192852
C1QC	0.0738433821214269	0.0615598302797886	0.230318651280206	112.204400496525	0.272281124687121	0.131508919087226	2.07043846589998	0.0384113028265266	0.150650944392857	0.291817582341874	0.695542022844934
C1QB	-0.0123075127127296	0.0514455723267143	0.810924401092174	182.983703547902	-0.010228241463301	0.117118619414203	-0.0873323261020319	0.930407359659608	0.97314142796865	-0.101126806217232	0.00365844294020578
EPHB2	-0.100936777249595	0.0676482910661017	0.135677728225364	72.1118270263682	-0.0731456874355992	0.10078951059254	-0.725727181386007	0.468006035125634	0.696591831368115	-0.505375331191043	-0.150430422682032
KDM1A	-0.0114160669752298	0.0488160535874351	0.815094547286074	52.1242650193677	-0.0745095898837556	0.0809457745538316	-0.920487700493918	0.357317957489563	0.603049722020165	-0.0970608171067316	-0.153770707364731
ENSG00000240553	0.0199327258893217	0.0924718828071962	0.829335064244785	20.0052491104736	-0.196645001771667	0.112775957343777	-1.74367840808685	0.0812151824695299	0.243841364605623	0.0459247231820889	-0.452888174376969
LUZP1	0.0232340627168484	0.0373650746723695	0.534065302853621	132.434975506193	-0.0306701041196819	0.0593895004690284	-0.51642300200313	0.605559003892996	0.796771634953015	0.0609825096812003	-0.0464049914419556
LINC01355	0.0710042839602476	0.11067394039523	0.521157087997308	9.94278717765783	0.0990036820134566	0.174380087409128	0.567746486909228	0.570207121020459	0.772367355937125	0.278868120898073	0.271174438196583
HNRNPR	0.0510990841037872	0.0417612230564261	0.2211026935297	79.739904861964	-0.0354708409317959	0.0680831647105044	-0.520992834023228	0.602371763358053	0.794671250980788	0.188078157522758	-0.058162304188809
ZNF436	-0.0435450341271676	0.279696939048141	0.876280148356691	1.26022342871019	-0.107375243397315	0.469981647296564	-0.228466885919825	0.819283296602176	0.919179390429185	-0.243604824303141	-0.234260803387823
ZNF436-AS1	0.614278468725894	0.355419578677583	0.0839310192945244	1.26886553112527	0.795687971197535	0.549450575577632	1.44815203871801	0.147574534536521	0.356541029843044	2.75680572982985	1.97739900211921
RPL11	0.143449524591279	0.065973017153929	0.0296776148277338	73.3232244297835	0.123984670609384	0.0940090196318041	1.31885930834065	0.187216152153948	0.412029934868653	0.609299404735316	0.332354483498538
ELOA-AS1	0.235732292110446	0.0792532820431533	0.00293546066283191	22.806339901958	0.253083622232177	0.128004816398979	1.97714140258082	0.0480256489579438	0.174482682319123	1.03021198756068	0.648526106506485
ELOA	0.331101298554063	0.0995963676347679	0.000885990062200831	16.6347710420342	0.416988922067522	0.158360001780207	2.63317073364443	0.00845918122709242	0.0532458066876336	1.46520126998911	1.049940711483
PITHD1	0.0208166962401458	0.183955736929648	0.909902565010729	3.82058498069674	0.0537547798331292	0.32425874609239	0.165777424605883	0.868332112828578	0.943207708345844	0.0499566161726098	0.160356970960419
LYPLA2	-0.09984211192111	0.117123203578492	0.393962308786881	6.65052419633248	-0.253898993768151	0.189671588896058	-1.33862427813208	0.180693018385095	0.403683787818486	-0.5003824335664	-0.59310687751643
GALE	-0.0307719379159899	0.0984776497349811	0.754678523270928	14.0720799074262	-0.0209149192114269	0.167694922897534	-0.124720050255823	0.900745183533133	0.958199991281811	-0.185345226531466	-0.0225139171426266
HMGCL	0.0134884377760751	0.0621134633466257	0.82808518588648	25.2224365877809	0.0920276790830199	0.102328632916034	0.899334589552599	0.368474468532274	0.612266649980848	0.016531565313757	0.254089759034595
FUCA1	-0.194437714174105	0.087395897924777	0.0260951896115831	15.9643662039245	-0.437580832586668	0.137870789285299	-3.17384730191957	0.00150432809203515	0.0153336798630841	-0.931844128296774	-1.04295549647362
PNRC2	0.149631696727649	0.0650317427230451	0.0213971451099803	26.0806718758095	0.299715798665517	0.102604138974091	2.9210887753875	0.00348810418925434	0.0285760640899274	0.637497020729553	0.762731301219461
SRSF10	0.0716310463543586	0.0500053407240637	0.152009953039944	76.8886253370953	0.0823373679137328	0.0852987926152965	0.965281751232753	0.334403709544697	0.579227382836026	0.281726858073117	0.230357564688064
IFNLR1	-0.0457681283463433	0.104521503195191	0.66147152294249	28.0550117958959	0.101963533014706	0.201085051506866	0.507066697651689	0.612108020733363	0.800860782546351	-0.253744619140385	0.278423303374522
GRHL3	-0.0498741506380994	0.145441123301603	0.731661331756688	5.37513225957157	-0.0989247557119797	0.234379932436214	-0.422070075213891	0.672973869570714	0.842725930863587	-0.272472670914543	-0.213565016372543
GRHL3-AS1	-0.390141450955069	0.152194300843935	0.0103639646592897	3.50960346263125	-0.494031771954865	0.251287031589281	-1.96600584132945	0.0492979358636493	0.177894000388918	-1.8244719452935	-1.18120747215593
STPG1	-0.0146421673551242	0.177689698720083	0.934326236586048	4.52424844206232	-0.202466919948553	0.273737707560029	-0.739638399668242	0.459519435014241	0.689728344714462	-0.111775441297789	-0.467146425864429
RCAN3AS	-0.0332180637826669	0.174013984857315	0.84860936972019	4.1218266982362	-0.633822956890366	0.25257598539201	-2.50943475844167	0.0120924551115183	0.0679825269869895	-0.196502295008472	-1.52356506118114
RCAN3	-0.265096896101352	0.101193643243948	0.0088007382444393	15.3725936775048	-0.567003605993208	0.144564619522451	-3.92214642743311	8.77636267023242e-05	0.00177223226190923	-1.25412898780912	-1.35992017982517
NCMAP	0.0751527029031811	0.115234180963633	0.514289120006671	20.508365135758	0.0238561371235621	0.167267138685994	0.142622976102596	0.886587950680378	0.951841486515389	0.297789548796831	0.0871332749319721
SRRM1	-0.0311960484706764	0.0434735018458318	0.473011568436586	88.7849737013832	-0.0720651708892489	0.0850731263681512	-0.847096773867098	0.39694118318363	0.637794849496019	-0.187279644774174	-0.147784168271348
CLIC4	0.32661876740416	0.202240082763563	0.106309587957755	8.80309863579085	1.10744964907978	0.340437155637831	3.25302227074746	0.00114184547550792	0.0125000710186922	1.44475591692241	2.74092337198177
RUNX3	0.22054527472476	0.142961841123241	0.122906905807695	13.0273825623813	0.552121278085891	0.226404129895533	2.4386537398441	0.0147420864013754	0.0781173748566498	0.960942210709929	1.38088852930921
SYF2	0.115534581405206	0.114770410109072	0.314099026666979	9.90733368927427	0.0536014555123385	0.188600883060064	0.284205750485633	0.776252708847976	0.89792380257857	0.481976057682111	0.159981469852613
ENSG00000284602	-0.0833854385125836	0.162742042412598	0.608386500905377	3.12912583737059	0.0192298357239109	0.278680039796737	0.0690032760793948	0.944987011783089	0.978514373021599	-0.425321605902582	0.0758031657121433
RSRP1	-0.0111267989260409	0.0494995990157463	0.822146039700839	174.289711404217	-0.22131112905255	0.0873888412395651	-2.53248728228189	0.0113256478179394	0.0650169632514285	-0.0957414314295776	-0.513297104098598
RHD	0.153071239270785	0.194424962801163	0.431104866781733	10.9173259210404	0.139900085307792	0.418590815586731	0.334216805764592	0.73821596327074	0.879677921782669	0.653185179792059	0.371332356151935
TMEM50A	0.322757394843633	0.0927178397891675	0.000499412856976797	18.836157051026	0.550155918802109	0.160765088769708	3.42211062745217	0.000621370259633092	0.00790655646192018	1.42714374141668	1.37607523821168
MACO1	-0.0587724239244469	0.0519917946075633	0.258300429055129	58.1606921039166	-0.132393037391809	0.0794207293165199	-1.66698340006644	0.0955177057116025	0.269255060639215	-0.313058744483095	-0.295530987474437
LDLRAP1	0.0788751836419904	0.21015551094135	0.707423847922205	4.12397221060337	0.121879726754925	0.354275863810321	0.344024922962798	0.730827542986967	0.875411300589519	0.314768222328316	0.327199340823564
MAN1C1	-0.0811548913355304	0.0482055257963753	0.0922747737318047	111.490186069474	0.136758397018426	0.0773312078201637	1.76847615436787	0.0769813351963656	0.23538614525052	-0.415147817245753	0.363638159778161
ENSG00000233478	-0.115200008986236	0.103978790775896	0.267897085442558	14.1289500360436	0.0661594132478794	0.15674790503241	0.422075263042272	0.672970083036429	0.842725930863587	-0.570431612781856	0.190736714794588
SELENON	0.119452383848971	0.0838478345297914	0.154263343972761	14.1121331944822	-0.0198731792249856	0.130094009152821	-0.152760141334722	0.878587431341622	0.947854449970244	0.499845616538396	-0.019962629017315
MTFR1L	-0.0960736465615177	0.154719903968511	0.534631151473616	6.43804264388583	-0.48872983510103	0.26879828560932	-1.81820294721435	0.0690331197291567	0.220835719967664	-0.48319401875792	-1.16822268832081
ENSG00000236528	0.405857468717465	0.18369451022928	0.0271457650397009	3.09078444552182	0.492046010188364	0.277957775504634	1.77021854954427	0.0766907403911995	0.234762491571916	1.80617297588289	1.23376034031124
PAQR7	-0.138245987061612	0.0745711124250939	0.0637561510545533	17.8973384023022	-0.136021007473622	0.115324434390203	-1.1794639027961	0.238213502279828	0.475504189763221	-0.675547035912491	-0.304416119185984
STMN1	-0.0211162182314335	0.380318644732214	0.955722254875922	1.84341859516643	-0.0725561160143256	0.644680231085036	-0.112545898750779	0.910390578949119	0.962090977456626	-0.14130435063749	-0.148986524410203
PAFAH2	-0.1294732125138	0.0860862662426762	0.132582957700724	13.8277439190817	-0.0233131874600578	0.143393086402433	-0.162582367427599	0.870847271013565	0.944276233274487	-0.635533376886742	-0.0283874300956487
CEP85	-0.0411594517536406	0.11959518454011	0.73072864690397	8.71753534808004	0.102603675112311	0.192242561469114	0.533719871022398	0.593535359043823	0.78844331675632	-0.232723901836492	0.279991052480236
SH3BGRL3	0.178153843107971	0.128292587181064	0.164938394440123	9.3248679969198	0.411891092765428	0.21639530077399	1.90341976601248	0.0569857938745464	0.195035338693628	0.767589893141195	1.03745580014948
UBXN11	-0.236118847934807	0.12054533167661	0.0501414112663292	8.25535690976295	-0.445947294369364	0.169118328570496	-2.63689511443743	0.00836686972834191	0.0528378082960382	-1.12195669359953	-1.06344549865736
DHDDS	-0.109946635605217	0.0658445568104748	0.0949607600121005	29.5737462608758	-0.214172848984806	0.0890455143230843	-2.40520649033169	0.0161633299780277	0.0827139374195771	-0.546470357416476	-0.495814997806222
DHDDS-AS1	-0.00183136880450713	0.105975932810646	0.986212452858492	7.18428671296151	0.0664654212403616	0.175314838565111	0.379120340208263	0.704598502503803	0.86006314848934	-0.053343878710812	0.191486148019415
HMGN2	0.217835425709772	0.142444346791791	0.126198289859352	10.1248370328277	-0.171691878191984	0.239945716718948	-0.715544667934577	0.474272550160721	0.700952991589398	0.948582269860425	-0.391776372289232
RPS6KA1	-0.0685048358989024	0.0335080604900016	0.0409112281384809	116.395688714485	-0.033699664535981	0.0522096188874971	-0.645468502817423	0.518623623325616	0.732563834327883	-0.357449422953349	-0.053824579453953
ARID1A	0.000131800996001362	0.0295050253942317	0.996435806149707	255.055967549256	0.0789783800742286	0.0444651242302684	1.77618710037172	0.0757020837087414	0.232952272829432	-0.0443896297922892	0.222131187761449
PIGV	-0.328814093526664	0.150786718857445	0.029208805792845	2.97533556302055	-0.409690063917666	0.282461219216445	-1.45042942551249	0.146938806412546	0.355714796374018	-1.54475063754574	-0.974649212912287
ZDHHC18	0.655540906872352	0.234340002049469	0.00515169465051361	2.93535818658248	0.90651411827865	0.341381942347229	2.65542492390125	0.00792085627018306	0.0507770721773254	2.94500857507168	2.2488193533606
GPN2	0.145805735807989	0.102108889302697	0.153308090491805	8.04619812840328	0.10243744346656	0.168133303074259	0.609263254771822	0.542349958875066	0.751166506207258	0.620046361892854	0.27958394050472
GPATCH3	0.238474285073091	0.155518096927226	0.125172839623755	3.55827948825766	0.548894411129687	0.258074951470936	2.12687983859411	0.0334300684315425	0.137615843683895	1.04271854074523	1.37298572491034
NUDC	0.142331421243977	0.129193462478177	0.270595538270937	21.3841613715668	0.663682801046749	0.175236463901304	3.78735558953383	0.00015225912455073	0.0026832622972223	0.604199603543501	1.6541098633045
SLC9A1	0.0411039242027058	0.105658642936763	0.697257158365775	11.3339787579579	0.195738763303125	0.172957054545076	1.13171887563633	0.257752643256955	0.498524171393823	0.142489054781091	0.508084864413865
WDTC1	0.1535084278199	0.0519980613018563	0.00315523384693555	48.9731796922709	0.319085453497742	0.0885771533500232	3.60234486467224	0.000315359606593263	0.00471241860132313	0.655179248309252	0.810168829785162
TMEM222	0.00112174050151404	0.129156591129058	0.993070363907817	8.26223312780226	0.000849433565892183	0.218246173631197	0.00389208915675011	0.996894569992924	0.998632135107881	-0.0398743989934333	0.0307883804734571
MAP3K6	0.414374579665847	0.179641164016714	0.0210726972425012	4.98857450664047	0.824408938044651	0.309107660252629	2.66706084660236	0.00765178171750456	0.0496485341748461	1.84502052308881	2.04773849433246
WASF2	-0.0912237548247392	0.0314105423479493	0.00368145785042573	335.567401896257	-0.208576150974686	0.0506433173031885	-4.11853255437424	3.81292710728284e-05	0.000932513416761496	-0.461073090742548	-0.482108324970372
ENSG00000241169	-0.226556537764456	0.125448170904262	0.0709218993757464	6.49601046258203	-0.448794752332449	0.207186617211644	-2.16613774756503	0.0303006624558317	0.129071493465648	-1.07834186951286	-1.07041910606717
ENSG00000237429	-0.712777283053932	0.221063970152309	0.00126279586617865	1.82477293000478	-0.947223024688289	0.366608261644525	-2.58374707770974	0.00977334358729305	0.0587462080550764	-3.29605201437344	-2.29110195316141
FGR	0.184821189431033	0.122300132777088	0.130734943369213	24.4188176020858	0.222217840412095	0.184996524943611	1.20120007918976	0.229673598704868	0.465420746602502	0.798000445803134	0.572933824688594
IFI6	-0.0689866765938113	0.234364696542298	0.768485813505984	2.66493290251775	-0.763415205190635	0.370598103582568	-2.05995442990859	0.0394028974852321	0.153372622329206	-0.359647155172015	-1.84094479943078
FAM76A	-0.139759950553419	0.116930879928891	0.231994992690865	10.480509633613	-0.379946183671431	0.186349673077629	-2.03888838330912	0.0414611685583224	0.15873795587164	-0.682452401895446	-0.901804540095085
STX12	0.0473223066893512	0.0385745117422139	0.219906584397414	115.186337239002	0.0423477507644174	0.0601736288710244	0.703759297202853	0.481582685590386	0.705864646471519	0.170851830452143	0.13242042423391
PPP1R8	0.261113982125456	0.0984473332438862	0.00799403751531534	12.3839933274245	0.185731406143723	0.140051361823161	1.32616637015098	0.184784595961987	0.409015612260686	1.14598086822924	0.483576204077465
THEMIS2	0.0662209175929081	0.074268091608029	0.372582194919962	92.0525154558942	0.410666283541563	0.129849477105025	3.16263332511849	0.00156349124119643	0.0157646758550595	0.257050622936076	1.03445616370537
RPA2	0.150285993086068	0.0654700382116368	0.0217049057720976	35.1511409078568	0.364306205681471	0.106278146743067	3.42785621358453	0.000608367587286706	0.0077822511562897	0.64048134356207	0.920917355871918
ENSG00000227050	-0.52339787494935	0.248282240716257	0.0350244013870732	2.11550371184363	-0.805253142986257	0.383025544032959	-2.10234840869246	0.0355227669583802	0.142782169568294	-2.43227020611024	-1.9434085958433
XKR8	0.419356380254679	0.173865962052877	0.0158673639946216	3.28002291813215	0.192732490363579	0.277078481293748	0.695588085598213	0.486686829734925	0.709310572196331	1.8677431029305	0.500722308927911
EYA3	-0.0447050085316668	0.0372685127216469	0.230318700083204	117.185349344217	-0.124482460400723	0.0654059976745493	-1.90322699487178	0.0570109321698297	0.195035338693628	-0.248895604323449	-0.276157476421391
ENSG00000289576	-0.197818126981933	0.106252265287816	0.0626343927054825	20.219464216069	-0.6231577226869	0.144573727753275	-4.31031095601519	1.63025143019113e-05	0.000472109440336163	-0.947262589665125	-1.49744521771624
PTAFR	-0.0561293141897334	0.0560212158092954	0.316377596744179	86.2055895479902	-0.0897849225509298	0.0760054401261851	-1.18129600199496	0.237485154992144	0.474620926982426	-0.301003209359508	-0.191180978018812
DNAJC8	0.213205038604761	0.0668047634990466	0.00141553450357632	23.5243534667528	0.308712765687154	0.113538663465436	2.71901003820725	0.00654776209563324	0.044192957992343	0.927462528350215	0.784765451223184
ATP5IF1	0.0906335240596334	0.117150141019728	0.439136192555342	9.48510603210721	0.0146439121003522	0.194406541206539	0.0753262313575881	0.939955151161802	0.977217363713309	0.368399399285618	0.0645719442589471
ENSG00000270605	-0.152848673158562	0.159046952197312	0.336537777193458	2.7638383591181	-0.300196608374022	0.263051384461795	-1.14120900366377	0.253782958434821	0.493657738595616	-0.742151608862458	-0.706492708829024
SESN2	0.0164292029740236	0.105303445076382	0.876019056976843	11.4288870894689	0.0107428346343819	0.164063428296715	0.0654797644174122	0.947792017409788	0.980410875078692	0.0299447420988418	0.055017955025174
MED18	0.0418267867893598	0.206175948371419	0.839237127928719	2.27228342336464	-0.236808623426815	0.318323757176376	-0.743923813690114	0.456922567629272	0.687800335255788	0.145786116264571	-0.551251463040137
PHACTR4	0.0537369533121664	0.03603998987426	0.135951817934016	140.321381507195	-0.00950711123191395	0.0625533754746426	-0.151983984233878	0.879199567628876	0.948117166406156	0.200109789987874	0.00542453718645428
RCC1	0.0102166149205639	0.0896741400970321	0.909292929002905	18.2506528721705	0.208405918773561	0.13428394005431	1.55197947490424	0.120667134820845	0.31304322840762	0.0016083955207158	0.539107541621063
SNHG3	-0.0923706596275133	0.0896219113056866	0.302695365767368	18.9010917406696	-0.288087312265962	0.141122835224316	-2.04139402250561	0.0412116781277876	0.157985147835693	-0.466304258768477	-0.676836265024928
TRNAU1AP	0.230020803417215	0.0797191680855693	0.00390930403977167	32.0758106746477	0.458590208374592	0.127072621111342	3.60888289203362	0.000307518381584391	0.00463697999597938	1.00416121424435	1.15182493320275
SNHG12	-0.169981680278254	0.0930796717921555	0.0678208148894417	37.9538869621816	-0.0426424828363269	0.133666209719376	-0.319022159196795	0.749709709449522	0.884347346724362	-0.820297274322879	-0.075726115761908
TAF12	-0.0289846758897364	0.0702325188500865	0.679829394543065	21.9850174701285	-0.0485295166836918	0.108853729021166	-0.445823189706762	0.655724969383837	0.830944788664802	-0.177193313710909	-0.0901438397079749
RAB42	-0.0654516886603361	0.258340898808894	0.799994705046793	3.31961283100886	0.310322639296728	0.37038015432424	0.837848992916244	0.402115518859139	0.642475377429832	-0.343523658431125	0.788708135075983
ENSG00000270103	-0.448556047036757	0.210890002778745	0.0334228368159929	2.39215003047033	-0.920613214522977	0.361344331103617	-2.54774500463655	0.0108421689736536	0.0630633255402264	-2.09090780512331	-2.22593281923628
GMEB1	0.0749054407174521	0.0640950539040498	0.242539920607592	25.1118166767733	0.0680817712655798	0.0973294983802025	0.699497813084673	0.484240979242107	0.708094035895372	0.296661756815423	0.195444693030031
YTHDF2	-0.0307985775235952	0.0419065088165366	0.462378827529566	54.6070191498147	-0.00492865391033042	0.0644660554663241	-0.0764534742304043	0.939058327770504	0.976823769066467	-0.185466732922573	0.0166374731866418
EPB41	0.014293840894883	0.0414179322027316	0.730009891443284	252.486502193716	0.0525225858353349	0.0663057116408224	0.792127624236196	0.42828626429421	0.663819276770914	0.0202051038959482	0.157339248730717
SRSF4	-0.0799873264764775	0.0399808357107741	0.0454310180864885	112.488988060749	-0.324298642132391	0.0590937560807711	-5.48786646239122	4.06817413928694e-08	3.21644053774417e-06	-0.409822416267309	-0.765520137289029
MECR	-0.125619885602385	0.114008111417633	0.270526705691018	10.6374084753526	-0.14467120819135	0.191183446143272	-0.756714093765912	0.449221169283658	0.681084682804241	-0.617957898535192	-0.325601016242776
LAPTM5	-0.0163473312621428	0.0400141865453411	0.682878453558709	200.670818594985	-0.233694788977041	0.0876319548601335	-2.66677594206398	0.00765827089623004	0.0496690720496378	-0.119552894917119	-0.543625482508245
SDC3	-0.0255263357173885	0.12360641260248	0.836390181801326	9.88487623819326	-0.193759853275803	0.216096138437093	-0.896637277635609	0.369912499667726	0.613033140410234	-0.161419416445319	-0.445822260431968
PUM1	-0.0352817815256644	0.020421151452171	0.0840406342969167	273.796260399532	-0.0647797285932642	0.0392876333960071	-1.64885799916489	0.0991767294744548	0.275448131122717	-0.205915154947325	-0.129941652231539
SNRNP40	0.0728767096672462	0.0724738110785725	0.314627644091211	22.8901921803964	0.0699029540144358	0.110091569925193	0.634952831192569	0.525459178960132	0.737829872677373	0.287408475307337	0.199904886534795
ZCCHC17	-0.00844534244876881	0.0641396005712852	0.895244313504501	29.3056512170507	-0.11160601762921	0.111078354740243	-1.00475036644358	0.315017068929084	0.56146231643694	-0.0835109922920866	-0.244622241173829
ENSG00000229044	-0.09033204583592	0.16583058873673	0.585942757610172	5.86229261733789	-0.339292640862413	0.248444865150379	-1.36566574099668	0.172043901955455	0.391838443365397	-0.457005900911743	-0.802241403064305
PEF1	0.36799509189301	0.18200063802284	0.043182140970326	3.09780378481599	0.0124022479136546	0.298271044316941	0.0415804623008463	0.966833148595231	0.986919871136073	1.63347821119913	0.059081964710408
ENSG00000269967	0.855779352231518	0.245365817621313	0.000487068247165889	3.46841048805177	1.05863461646712	0.339573687498976	3.11754018476569	0.00182367083232914	0.0177337440352781	3.85831973253731	2.62137222230687
PTP4A2	0.324241092003854	0.107826156890983	0.00263776677290387	19.6704918634671	0.804266465138549	0.195438717091981	4.11518493932821	3.86869100994003e-05	0.000944229260105005	1.43391105909286	1.99840828467496
KHDRBS1	0.127048305073023	0.0488937585849025	0.00936439075545515	103.621504333873	0.214809731959311	0.0645809007947731	3.32621145440413	0.000880351155556456	0.0102693890066199	0.534491508803059	0.554790891353402
ENSG00000203325	-0.021840432339642	0.108091581969953	0.839873815647075	8.43553126404112	-0.0492369693884423	0.173448295156008	-0.283871163704181	0.776509115842077	0.897952465320056	-0.144607576570125	-0.0918764368131466
TMEM39B	-0.334806796732235	0.0809133752960103	3.50587005952685e-05	16.6930250200114	-0.344686838695345	0.134467008761946	-2.56335618579545	0.0103665637898747	0.061252496129734	-1.57208406340815	-0.815452139962056
KPNA6	0.000160470763677871	0.0402669144388661	0.996820297564952	67.2515272864159	-0.030319988152436	0.0688894062696873	-0.440125554773106	0.659846174307215	0.834010056229563	-0.0442588636017411	-0.0455475349544035
TXLNA	0.0647625001697262	0.0591852117551566	0.273852147144068	34.3545304821068	0.0703244997510648	0.0968409670524483	0.726185434651614	0.467725099830725	0.696591831368115	0.250398609121021	0.200937279114648
CCDC28B	-0.0931935518129611	0.206660534444698	0.652025642329261	1.99277409628936	-0.455521846774386	0.312629591513455	-1.45706567497076	0.145098252282782	0.35347296769834	-0.470057567045579	-1.0868941923564
DCDC2B	-0.161169761723656	0.20963296844938	0.442000902342652	2.20402790417602	-0.676711752884763	0.318572143087503	-2.12420253172887	0.0336532116276417	0.13804006076087	-0.780105074867093	-1.62860247680653
TMEM234	-0.0558324187035668	0.135620423123628	0.680572889292427	4.79998824394907	-0.0689119786612767	0.225803219411411	-0.305185988228627	0.760224503461789	0.890246104268336	-0.299649034043021	-0.140061798013169
EIF3I	0.47240812767117	0.206623923662736	0.0222356243095332	2.84385237171483	0.679404061851337	0.341638015763323	1.98866645543922	0.0467380308893379	0.171472230684845	2.10971837771662	1.69261224060375
ENSG00000291132	0.147964033830359	0.191346303644412	0.439357418801321	3.92719607473231	0.44800605627483	0.348148235226516	1.28682558446216	0.198155087360561	0.426969209867176	0.629890613636975	1.12590366501676
HDAC1	0.0704582003732857	0.0661425025917766	0.286763500108995	24.7262077752359	-0.0470150341436797	0.109010726765343	-0.431288145109652	0.666258869122846	0.838229105223987	0.276377369274494	-0.0864347747103606
TSSK3	-0.0289155005420783	0.291405912188208	0.920957585203933	1.42257852306211	-0.0550794453307016	0.452503161600332	-0.121721680652808	0.903119442234166	0.958938918456896	-0.176877796794442	-0.106185035588188
FAM229A	0.555457001306808	0.22080858488864	0.0118843817011597	3.07533383738481	0.309559146973676	0.350355306389883	0.883557752167144	0.376934993767666	0.619914110925625	2.4885140818599	0.786838293346837
BSDC1	0.131779454640254	0.0687240393662789	0.0551723926059774	29.5017457863288	0.187020535142929	0.122916676327648	1.52152287818461	0.128128674559004	0.326511863461886	0.55607083978338	0.48673336378188
ZBTB8A	0.115365900527706	0.166891693361216	0.489400851806166	4.23649810709318	-0.0339825813667559	0.270060860816807	-0.125833048387592	0.899864080858557	0.957944643461524	0.481206684312298	-0.0545174609408896
ZBTB8OS	0.056311151336627	0.0687907433057319	0.413022558186789	33.1460614681787	-0.0576514107910009	0.113011950828948	-0.510135524323978	0.609956518936388	0.79896512399757	0.211851010676283	-0.112483944167083
RBBP4	0.0730543753066807	0.0504104877680398	0.147284526430489	46.6302559683991	0.0762787092780675	0.0842542029580822	0.905340108861007	0.365285233923667	0.609475889486888	0.288218829235638	0.215519520614039
SYNC	0.180170451302372	0.109444399769986	0.0997167965897781	14.2023766767424	0.150655111859072	0.147003810588684	1.02483814028879	0.305439566764584	0.553033254109194	0.776787880874669	0.397672106842919
YARS1	0.119078702324259	0.0928464770033752	0.199655616943787	24.3976079770301	0.0127849174808255	0.164081176049031	0.0779182462527275	0.937893085125648	0.976514518605948	0.498141211047004	0.0600191470547054
S100PBP	-0.133615568534335	0.0449376115763722	0.00294561485826051	85.359439494049	-0.184433409955261	0.0638607764452012	-2.88805461226302	0.00387632563976067	0.0307451879166368	-0.65442715108162	-0.4229812018139
ENSG00000287691	-0.261421038107276	0.114618243835131	0.0225604147751202	12.7501682718123	-0.784228397525044	0.161779897069463	-4.84750214168032	1.25025683274443e-06	5.47876476589444e-05	-1.2373629661132	-1.8919176440405
RNF19B	-0.219918298797882	0.0753721634923592	0.00352549364890878	32.6566948683038	-0.356779630239046	0.107647026360915	-3.31434729133018	0.00091857339420741	0.0105670953908666	-1.04806407893563	-0.845068163028145
ENSG00000236065	-0.0915846923441264	0.100140221694457	0.360420299531184	21.0860300590883	-0.2982134022173	0.144199453096963	-2.06806195039294	0.0386341980539521	0.151095782479754	-0.462719369323133	-0.701635709593569
AK2	-0.129164287321271	0.0575421418979137	0.0247880216766824	47.5032636542316	0.061978206265918	0.0975839069474474	0.635127329953038	0.525345373746696	0.737829872677373	-0.634124332661229	0.180496670386779
AZIN2	-0.334956042084147	0.102285984260875	0.00105773762420379	54.975020824035	-0.721372865414391	0.143145928107514	-5.039422880912	4.66937731382005e-07	2.53210194785566e-05	-1.57276478905429	-1.73798040944142
TRIM62	-0.0620672592425664	0.215692941772714	0.773532380669573	2.35461010909604	-0.0692288990123366	0.390200036006004	-0.177418996986641	0.859179286580323	0.939691517321565	-0.32808687683127	-0.140837956304923
ZNF362	-0.0219448226206471	0.0516349503435803	0.670837116287049	59.8913151329308	0.0606273604789425	0.0737650786210982	0.821897862948959	0.411135029363671	0.650253042313858	-0.145083712949439	0.177188362305786
A3GALT2	-0.0665183869083257	0.284469331355475	0.815114439015364	1.34073208599864	0.287456299313596	0.461693898549717	0.622612298357331	0.53353932745889	0.744275407974066	-0.348388994904301	0.732707000025388
ENSG00000225313	0.0680183350518786	0.0680683945730707	0.317666543664702	130.070175866022	0.119297835582422	0.114607003511732	1.04092971569761	0.297908169135715	0.545143493925421	0.265248855882585	0.320876123538073
PHC2	-0.0456554279965946	0.0386156705464078	0.237085445701206	358.887414529128	0.00365493073663783	0.0769623962536167	0.0474898250906017	0.962122839588885	0.985424567191414	-0.253230579557771	0.0376592232081881
PHC2-AS1	-0.184436987843684	0.0877651993953731	0.0355986753621361	11.8627777450887	-0.100835027688539	0.143316332788812	-0.703583644141436	0.481692100009712	0.705955771914979	-0.886229636414605	-0.218243395117091
ZSCAN20	-0.0205463531549989	0.169247702742966	0.903375704825537	3.92533487668362	-0.053850606016396	0.287814693035959	-0.187101657140444	0.851580928893388	0.936294253550382	-0.13870512883658	-0.103175529193781
SMIM12	0.0517251936605702	0.0881877238674501	0.557515994839158	22.3713254604009	0.127527339530859	0.135698774431424	0.939782544574903	0.347329114225915	0.593090955762524	0.19093391702978	0.341030707190543
TMEM35B	0.155704088601276	0.121365054399674	0.199513081124433	5.42134465427884	0.310178786597896	0.209545848456848	1.48024305364261	0.138808394458943	0.344210726584797	0.665193916002281	0.788355830578605
ZMYM6	-0.0295923600728844	0.0413217252335191	0.473901623361257	107.982181612148	-0.209394105806716	0.0620355259025625	-3.37539019392865	0.000737111004521643	0.00896958447928901	-0.179965032916424	-0.484111548881482
ZMYM1	0.0539742576249677	0.0562139378387015	0.336975741656661	35.8487846494359	0.104253595341248	0.0885600900019584	1.17720742310608	0.239112726560277	0.476090802530343	0.201192162936822	0.284031813075572
SFPQ	0.0335218832593454	0.0361286902949128	0.353487135957762	156.049473360811	-0.122104990231291	0.0628571011274998	-1.94258067968506	0.0520668431443989	0.183933544258223	0.107906472113156	-0.27033489929994
ZMYM4	0.0113875403365664	0.0266844428406636	0.669562674189959	235.478841144576	-0.053549822207509	0.0400139303584078	-1.33827948736501	0.1808053459951	0.403792300882496	0.00694912439561802	-0.102438890330065
ZMYM4-AS1	0.0452114584780712	0.108812337202436	0.677776370050477	16.8641408598532	0.049899700265475	0.135101665017971	0.369349261971253	0.711867411458199	0.864160327928202	0.161224002890755	0.150915633533518
KIAA0319L	-0.0276019114512054	0.0309531582998575	0.3725367757467	170.112021197925	-0.0484423107564472	0.0418537389582642	-1.15741895377025	0.24710123396903	0.485648513271687	-0.17088636207836	-0.0899302667919578
TFAP2E-AS1	0.0256402272828648	0.180094151872771	0.886786780021827	2.66615197604809	0.148602594532907	0.301182524685997	0.49339713413929	0.62173200693522	0.806610642440787	0.0719573099544415	0.392645360102467
TFAP2E	-0.365131536120863	0.232471675394878	0.116264069945279	1.4018574142507	-0.189174350793618	0.416574151107311	-0.454119273341293	0.649742981960007	0.827221734407745	-1.71039877505702	-0.434592070381041
PSMB2	-0.0947650548666727	0.0784429789046192	0.227018154473925	16.3608516608316	-0.167903202311264	0.14010854520544	-1.19837945690657	0.230769326261264	0.466628693142365	-0.477225377754316	-0.382497661755948
C1orf216	0.0616316433323048	0.134694846644263	0.647265015967693	5.47778860497832	0.27965775091366	0.235672710829849	1.18663611891649	0.235371182538885	0.472022946290304	0.23611840195643	0.713607854186325
CLSPN	0.0975081802142712	0.214506987860575	0.649419497966345	7.22857508703699	0.971554353198862	0.3652466882996	2.65999496866602	0.00781418187879455	0.0502657424945445	0.399755516531277	2.40810706543766
AGO4	-0.0601248502481213	0.0344152721082907	0.0806304338149343	183.61022858304	-0.0843540986965225	0.0510993123094544	-1.6507873567002	0.0987820026968348	0.27470463899299	-0.319227320396909	-0.177880541642417
AGO1	-0.0135998634527421	0.0488934256000617	0.780894748275021	43.7957952173563	0.0195029816570979	0.0793951014387446	0.245644646882213	0.805957324705475	0.913055385642378	-0.107021370311031	0.0764721176434191
ENSG00000286899	-0.154380321025172	0.187128485592654	0.409373652516463	2.77372363320553	-0.26852782240337	0.296268168245439	-0.906367444041145	0.36474139852114	0.60917969353989	-0.749137635363881	-0.628933818279023
AGO3	0.0445442107697399	0.0306505354348222	0.146142400321413	159.135856838198	0.0230441028231192	0.0489876468534429	0.470406404538283	0.638064689315083	0.817784041167564	0.158180607424319	0.0851445507829232
ENSG00000271554	-0.0236633988880341	0.0953873676937077	0.804074937297993	17.2660091189406	-0.189115101618486	0.140340188978201	-1.34754771954782	0.177803895386271	0.399765146100186	-0.152922341925732	-0.434446965346276
ADPRS	0.0699597841327195	0.099990082470876	0.48413514548888	14.2124324903941	0.0532816387678573	0.159468418187773	0.334120319078592	0.738288767886964	0.879694526635428	0.274104034037823	0.159198218107368
COL8A2	-0.00358886329613298	0.0852634997802913	0.966425805783015	21.7976797796611	0.0191282569494804	0.116740144678648	0.163853291446015	0.869846638051933	0.943876139162736	-0.0613600182963304	0.0755543927703715
TRAPPC3	0.0986877643476231	0.0701288974373478	0.159358031857431	15.8800751598911	0.112156079841941	0.118250883558285	0.948458704637587	0.342895986041006	0.58875039864538	0.405135738836875	0.303385505099964
MAP7D1	-0.165896959959882	0.143372301133503	0.247229026882287	8.92817702219985	0.285988101903829	0.247108023636578	1.15734041207999	0.247133308886969	0.485648513271687	-0.801666383360836	0.729111290284086
THRAP3	-0.0179983153599947	0.0284797993013301	0.527407935414673	129.483987433494	-0.0467901508329354	0.0476174555117299	-0.98262602085929	0.325791532926216	0.571088875853683	-0.127083228039023	-0.0858840210407787
SH3D21	-0.085719482640224	0.107781569353769	0.426434694119646	10.7997812669951	-0.0629892856259241	0.176333759492176	-0.357216257438888	0.720929916060296	0.869328425907203	-0.435967456353366	-0.125556742425756
EVA1B	0.405526534665081	0.238393467425013	0.0889278280206249	2.29969351532579	0.673068984921009	0.385347780203769	1.74665333368495	0.0806974898063472	0.243068451960542	1.80466354665273	1.67709723037505
STK40	0.0308141683381678	0.0621977352764588	0.620301792639989	45.3392816264077	0.131729633471418	0.0920866784474844	1.43049609012167	0.152574687191162	0.364496171174665	0.095556265117132	0.351322394914119
LSM10	0.0883913674401259	0.127404140331603	0.487815643159616	5.94691124654862	0.18035554915159	0.200513034109568	0.899470450649296	0.36840212838831	0.61225084143249	0.358172658592998	0.470410385076646
OSCP1	0.0125750532664049	0.122972365947408	0.918550955289603	11.2571097624132	0.00205921502713105	0.181437952416065	0.0113494172509672	0.990944669603513	0.996546618068867	0.0123655108767995	0.0337512129618449
MRPS15	0.333176077006792	0.142410186690558	0.0193068691836509	6.29656330323457	0.514556456005036	0.244903053211922	2.10106182530839	0.0356355394147269	0.143068744082285	1.47466457912911	1.28888986769334
CSF3R	-0.0992750103460324	0.0408864859331553	0.0151796584311473	276.70257389916	-0.409104220973458	0.0685922623846866	-5.9642911131736	2.45698357899272e-09	3.05955880174068e-07	-0.497795816420997	-0.973214445920228
ZC3H12A-DT	-0.0331007935747061	0.204212460216567	0.871234996723503	3.02938495073472	0.193514164257612	0.352865429629621	0.548407829184999	0.583411901799851	0.781456081803082	-0.195967411763765	0.502636678491978
ZC3H12A	-0.00106888191814779	0.186957473577932	0.995438322323401	2.18125595826201	0.134385187949561	0.324242004507103	0.414459527394814	0.678537601482312	0.84607705098049	-0.0498660861246574	0.357826018365639
MEAF6	-0.0396014883913431	0.0865958376942907	0.647445372750499	23.0779201812876	-0.0863664446019548	0.12462019709703	-0.693037297435096	0.488286145426719	0.710599931477278	-0.22561784725663	-0.182808905993764
SNIP1	-0.00966608787776858	0.0890871206784609	0.913597875990649	12.172814316787	-0.201722298518588	0.141405918752877	-1.42654777323092	0.153710287313313	0.365747264860324	-0.0890789561200659	-0.465322800164306
GNL2	-0.0433596656886281	0.05567165869084	0.436070256884995	25.6940316606513	-0.00956526575697632	0.0914225434576176	-0.10462699237208	0.916671795437128	0.964770032768676	-0.24275933699996	0.00528211302000597
C1orf109	-0.0339886841954385	0.134758828209129	0.80087209507625	5.53164988873883	-0.217507154622976	0.231680884912735	-0.938822185114245	0.347822046519505	0.593534593202577	-0.200017185567539	-0.503980926436727
CDCA8	0.527229754771779	0.383359518847406	0.169042168189465	1.52343288970294	0.995759170068178	0.593450834918558	1.67791350433407	0.0933639858358397	0.265184953496475	2.35976628241143	2.4673862163369
YRDC	0.615870347136266	0.233532562899774	0.00835953529659347	2.28454885980138	0.492753731149917	0.33375262969051	1.47640404094149	0.139835458559699	0.345367153255392	2.76406647494258	1.23549359439455
MTF1	0.118699185083351	0.0737316662959252	0.107423907464075	23.492273774279	0.135000932415177	0.106703515685795	1.26519666711552	0.205800836922778	0.436829816212652	0.496410188166007	0.359334016103844
INPP5B	-0.0220935309617866	0.0485385148520482	0.648983159858165	70.8132217954451	-0.138511176615924	0.079430301287801	-1.74380777071529	0.0811926150285767	0.243822597743573	-0.145761989226142	-0.310514703329304
SF3A3	-0.189501276998186	0.0641516067460877	0.00313724718018504	32.4742776361469	-0.246710784652632	0.102920433860945	-2.39710206610633	0.0165253198189255	0.0838780023903255	-0.909328456329743	-0.575502491779709
FHL3	0.0275808888166404	0.110669277435038	0.803191368016661	11.0901237482534	0.0745671888984551	0.181559595795751	0.410703651171052	0.681289849344614	0.847475364821743	0.0808088960146631	0.211327897293857
UTP11	-0.109760553735757	0.0846562700185695	0.194788233924057	10.0029247591094	-0.142994592105394	0.144198825356419	-0.991648799856387	0.321368875219001	0.567161274395928	-0.545621616070749	-0.321494875779242
RRAGC	-0.0285454461643878	0.0917753911059582	0.755773290297138	13.0711099240122	-0.197995672720926	0.140893782567007	-1.4052832503575	0.159937067039206	0.374833687698691	-0.175189935148256	-0.456196054269167
RRAGC-DT	0.2874251127031	0.121513412537242	0.0180116926029117	16.110154059704	0.420544414675093	0.170956684596296	2.45994718292638	0.0138957463938727	0.0749551731845623	1.26598903688534	1.05864834120576
MYCBP	0.143399500872231	0.0947416914808291	0.130131401736514	12.8123972143169	0.188044888928756	0.139327273182022	1.34966316812278	0.177124051876079	0.398909526327693	0.609071240654927	0.489242071985378
AKIRIN1	0.214765656125857	0.0696260716199283	0.00203854858916552	28.4862602274757	0.405052158540763	0.118644155785233	3.41400851866634	0.000640145742116769	0.0080712737770661	0.934580688861285	1.02070681105021
NDUFS5	0.221746449073717	0.216132477479377	0.304903519855275	4.2456577992717	-0.0780568304816341	0.345244883186136	-0.226091201587919	0.821130487549349	0.919679410982358	0.966420908534396	-0.162458127385832
MACF1	-0.0477817120616514	0.0245214616252777	0.0513471506799351	474.273996909998	0.00201684725275718	0.0439678264171582	0.0458709792388126	0.963413085032443	0.986141907018111	-0.262928811868127	0.0336474515616272
ENSG00000287422	0.0681332176578769	0.20797659006427	0.743213806506111	2.8321182994467	-0.150740482787962	0.351231395087223	-0.429177131931865	0.667794323649386	0.839429839604845	0.265772848993242	-0.340465059486896
ENSG00000226438	0.0296854342515327	0.215251000333278	0.890310927310135	2.30990816846539	-0.151008551497491	0.315348174007071	-0.478862932924751	0.6320361422073	0.812641204009954	0.0904079758698468	-0.341121576971383
PPIEL	0.249667682103994	0.164545556425617	0.129186802985323	6.7149315630288	0.0714617621080898	0.30395846369278	0.235103708710406	0.814128240233323	0.916699441926498	1.09377294430859	0.20372250765978
PABPC4	-0.0821305481713068	0.0510703392893881	0.107794690598508	49.8727701879969	-0.203725038217024	0.0832610525476131	-2.44682275786176	0.0144121693152078	0.0767942286117188	-0.41959790310401	-0.470227638297825
PABPC4-AS1	0.1839493310738	0.210621144715245	0.382463657286777	1.97879134753141	-0.0430369812705756	0.31353421268238	-0.137264067300283	0.890822071687981	0.953618039776022	0.794023797043391	-0.0766922677613057
PPIE	0.0600723230495726	0.153115559431484	0.694812008702886	5.71128757052979	0.116420112096581	0.261234185153251	0.445654201146315	0.655847052021957	0.830944788664802	0.229006158302484	0.313828393919439
LINC02811	-0.329962618456739	0.210654409246137	0.11726216477919	1.85834302696634	-0.293157991073048	0.350574211652561	-0.836222349873198	0.40302982726977	0.642713091822638	-1.5499891951633	-0.689254683052619
TRIT1	0.0718334324864868	0.061222345660946	0.240667309284743	44.5166931753611	-0.138522562124549	0.111433439969121	-1.24309688512654	0.213832133492886	0.446468592511113	0.28264996508315	-0.310542587171083
MYCL	0.154733131565573	0.218336827601918	0.478516856980003	1.88212991600748	0.332865461636472	0.372785989605244	0.892913014217501	0.371903757157185	0.615296483968092	0.660765266486265	0.843916954642249
MFSD2A	0.301065037262476	0.125259343732875	0.0162374762184069	11.5709020716824	0.311468684126989	0.189689897018882	1.64198878813237	0.100592327662223	0.278103820954043	1.32820234095251	0.791514872462063
CAP1	-0.0837293787379144	0.0438661387603581	0.0562946840148779	93.6454763531444	-0.131709380508924	0.0617245701756356	-2.13382418272251	0.0328571755676331	0.136195499169803	-0.426890357820988	-0.293856667865136
PPT1	-0.112236389026453	0.0614126287819594	0.0676128617732884	49.0846168531508	-0.179957023764192	0.0954908494692299	-1.88454731279964	0.0594909813545776	0.200256839950156	-0.556914192733458	-0.412018244567153
RLF	0.0286331696247988	0.0407240295234101	0.481991833638132	199.309553948938	0.179045956294864	0.0595225213337722	3.00803716446863	0.00262940980528711	0.0231563142019787	0.0856084728449476	0.467203108071016
ZMPSTE24-DT	0.314687861151002	0.336187507280904	0.349248141637291	1.37441316147112	0.235342420014998	0.455621009566869	0.516531097279127	0.605483525426849	0.796771634953015	1.39033764684376	0.605076762971094
ZMPSTE24	-0.00886102515735827	0.0814005396693866	0.91331584851096	22.4752037945295	-0.133053216876754	0.121952015666928	-1.09102925563892	0.275260009687615	0.518755243380253	-0.0854069701350992	-0.29714780942851
COL9A2	0.329821656279368	0.160267135562986	0.0395949904475318	17.7961005344514	0.750728503613918	0.275123478046274	2.72869661631586	0.00635851722731334	0.0434055208453721	1.45936467070395	1.86729037879732
SMAP2	0.0190413537531833	0.0338988457054318	0.574312953929821	764.251419238576	0.0174587105989908	0.0841859448880383	0.207382724304036	0.835710973342032	0.927443674314889	0.0418590697760761	0.0714655665430011
ENSG00000284677	0.19939620266504	0.150755868186269	0.185954107671484	4.33303817162768	0.492493486099822	0.249588985404078	1.97321803004443	0.0484707271397255	0.175715205155002	0.864478799562581	1.23485623755443
ZFP69B	0.345414697542117	0.165344824948263	0.036702628643298	3.72500245703163	0.314454968998873	0.282889978874489	1.11158044639817	0.266318583640855	0.507731384963676	1.53048637032835	0.798828475886719
ZFP69	-0.0769344581127937	0.126842928383476	0.544160686196752	5.35041597326155	-0.0513410293478411	0.221842625666566	-0.231429957130997	0.816980794356734	0.917818082206507	-0.395897923726304	-0.0970294147723549
EXO5-DT	-0.00204903255465481	0.100038931578786	0.983658590631722	15.3380563283522	-0.1345259681104	0.143050020859104	-0.940412083147476	0.347006226620371	0.592742803428006	-0.0543366687378675	-0.300754671776931
EXO5	0.144188056105034	0.185650825481024	0.437357847348134	2.76031444794536	-0.157027341082288	0.278438881354347	-0.56395622737204	0.572783922407871	0.77401972802865	0.612667934042678	-0.35586197917952
ZNF684	-0.169249246957964	0.130019602514394	0.193011778235512	5.05980102833391	-0.318746503991219	0.202036501858358	-1.57766790188579	0.114641924010349	0.303081919287265	-0.816956559594895	-0.751922594433779
RIMS3	-0.660767277851038	0.31446059429865	0.0356170861713434	1.59801581559333	-1.06211231796878	0.570835398070921	-1.86062798760917	0.0627967296558924	0.207279199937406	-3.0588282486453	-2.57247321037242
NFYC-AS1	-0.0346017432489614	0.157242759571885	0.825829866868725	3.64548869165513	-0.171545417534074	0.255877101086104	-0.670421138921485	0.50258936284101	0.721095459285755	-0.202813420190533	-0.391417680732592
NFYC	-0.0157360409210877	0.043696907099231	0.718758924531506	78.8821060055622	-0.0548879879655104	0.0647386821969295	-0.847839129603316	0.396527567917279	0.637472990574277	-0.116764727600223	-0.105716144205815
CTPS1	0.0158312546230856	0.0902355394099977	0.860731025285123	20.4509047603952	0.107836776110007	0.142843203424731	0.754931095946965	0.450290326627135	0.682353549415807	0.0272174291718947	0.292807252883168
SLFNL1-AS1	-0.131559285187115	0.106392597700416	0.216255873359281	9.39983184859663	-0.215687674518872	0.167524217091878	-1.2875014625532	0.19791956015889	0.426769406559061	-0.645048200298428	-0.499524902818302
SLFNL1	0.10163631029488	0.156188328754169	0.515221293527885	4.09783478676095	0.114264532115113	0.246465545189604	0.463612599591597	0.642925325666317	0.821802979320639	0.418584404536907	0.308549240117667
HIVEP3	-0.121922534158443	0.0419929524449666	0.00369129332741654	518.208344959121	-0.170840045314604	0.078584642725568	-2.17396223217822	0.0297079716959025	0.127017516753039	-0.601093842680351	-0.389690178869476
FOXJ3	-0.038670226599824	0.0321860288241594	0.229572808862958	151.919414498471	-0.136109656079231	0.053937353915089	-2.52347670398332	0.0116200759493676	0.0659972614638542	-0.221370252429422	-0.304633225313961
RIMKLA	-0.458400172720937	0.322148564553352	0.154751664643365	1.5215191309628	-1.39061695631631	0.486558042936718	-2.8580700216627	0.0042622632507534	0.0326285859405779	-2.13580802299471	-3.37700216561483
PPCS	-0.239186773473672	0.0749709291963425	0.00142079141745467	16.1519078033337	-0.341896014917564	0.121522942462522	-2.81342771981517	0.00490164044245541	0.036028142219189	-1.13594986369178	-0.80861723330899
CCDC30	0.239437362216873	0.0978821890134654	0.0144379271098909	38.5992407506862	0.394314958388513	0.152567622961478	2.58452580393204	0.0097513007490061	0.0586609046265693	1.04711124914515	0.994410718355231
PPIH	-0.130879227861992	0.0837805379337168	0.118248550539524	15.7310877872018	-0.226136135062834	0.131947046151067	-1.71384007190225	0.0865581016915154	0.253218033198182	-0.641946378659544	-0.525113853670291
ENSG00000285728	-0.197068320559401	0.185196184077168	0.287280805631006	3.17056788029434	-0.868775832420368	0.258248657752297	-3.36410589693623	0.000767920718651103	0.00923172912212666	-0.943842634169517	-2.09897974157107
YBX1	0.153563425373866	0.0586737364261355	0.00886432140467316	58.0202658026242	0.146296175497098	0.100576050216249	1.45458262859344	0.145784843038959	0.354236291162793	0.655430098637123	0.386996791770023
P3H1	-0.0391330047775661	0.0746828251999646	0.600285949667632	17.697570039068	-0.0157575741306726	0.120517541724295	-0.130749216298494	0.895973697522677	0.956255621889962	-0.223481038259812	-0.00988324784518315
C1orf50	-0.134460299973609	0.0978232506191637	0.169279400076181	10.2791654741344	-0.130882037064877	0.159978129131622	-0.818124563497013	0.413286064237534	0.651483700384666	-0.658280070770281	-0.291830450640278
TMEM269	-0.402606941152243	0.134144476392549	0.00268835334826527	4.51913991407284	-0.839800883478391	0.202321623593809	-4.15082119528863	3.31284503493947e-05	0.000829210106484095	-1.88132851576845	-2.02801823089727
SVBP	-0.119582020478376	0.0967133363651963	0.216288206917685	13.8814087871025	-0.335272535987453	0.145755569342836	-2.3002382516091	0.0214347258164453	0.100786377556684	-0.590418483838188	-0.792395908062208
ERMAP	-0.212312194780576	0.0540964679212017	8.68393077639345e-05	54.9569888594902	-0.410876097458682	0.0781935992345031	-5.25460013966696	1.48346413809465e-07	9.6327739663598e-06	-1.01337174175038	-0.977553885219005
ZNF691-DT	-0.211615273647042	0.114779482821395	0.0652315213737362	7.57282527592397	-0.305234222146811	0.166890626596758	-1.8289476669311	0.0674074484458401	0.217318123436071	-1.01019300229309	-0.718830148464349
ZNF691	-0.00122739981504078	0.093757962836661	0.989555069660383	9.79130166511548	-0.233610198548845	0.145200182579443	-1.60888364187166	0.107641787013041	0.291922182093625	-0.0505891049417016	-0.543418315117359
SLC2A1	0.413285042814393	0.336503537058466	0.219381491951231	5.27840437261929	1.72508905933192	0.500786955199653	3.44475638077307	0.000571574294165473	0.0074399256774518	1.84005101705255	4.25356195129161
EBNA1BP2	0.0898805847253517	0.185698725103258	0.628376690147642	4.0308705149928	-0.119661289137649	0.307371508661636	-0.389305077945191	0.697050480370471	0.855663219873277	0.36496515421015	-0.264350118391875
CDC20-DT	-0.022203531130772	0.197897153037096	0.910666950380785	2.63549211210924	0.170579779257332	0.31851017460624	0.535555196841709	0.592266000201116	0.787317039498734	-0.146263712965942	0.446468896824667
ELOVL1	0.00430853234516088	0.27742626046981	0.987609056022783	2.24448718380602	-0.263922618371335	0.519767640649766	-0.507770391479937	0.611614376441505	0.80043384368238	-0.0253390656706913	-0.617655377867317
ENSG00000288772	0.05014187511705	0.13335775981578	0.706920478184818	6.83875109944907	0.207684237075203	0.19664739968923	1.05612501056924	0.290911105222658	0.536610868453547	0.183712214478977	0.537340096796788
MED8	-0.0432707374797395	0.106368790176493	0.684155483125248	6.67301912851818	-0.160354691450785	0.17406783143843	-0.92121956208494	0.356935807050119	0.602680099295055	-0.242353724954552	-0.364010873907942
SZT2	-0.129010733108876	0.0601213457375419	0.0318858196902217	41.133056092554	-0.153893217537616	0.0877397142947292	-1.75397445472262	0.0794348844171358	0.240574681363044	-0.633423953794403	-0.348186309351297
HYI	0.111054506067946	0.133427475991843	0.405227713312382	7.63896223013631	0.0112063037885003	0.23363066889441	0.0479658935255845	0.961743424328722	0.985424567191414	0.461541905866427	0.0561530207466982
KDM4A	-0.0877315874222423	0.0679994637099433	0.196987967759345	26.6826638638767	-0.244168752882096	0.100734254608216	-2.4238900047629	0.0153552555972804	0.0801444583968426	-0.445144903492006	-0.569276892729327
KDM4A-AS1	-0.168769605193594	0.104994383560113	0.107963240366783	12.5051168292635	-0.378476467634985	0.13614402485339	-2.77997119625747	0.00543637202145019	0.0387574938533064	-0.814768856957673	-0.898205111139522
ST3GAL3	-0.00469147381601802	0.0498846451850352	0.925072258030049	111.98979265142	-0.0558860049389083	0.0770093338854932	-0.725704302572029	0.468020063588209	0.696591831368115	-0.0663891548756905	-0.108160351864376
ST3GAL3-AS1	0.0634502364099489	0.168225114754932	0.706043872479832	4.788302046844	0.206984058918563	0.247225166106248	0.837228920415041	0.402463904245548	0.642475377429832	0.244413219396322	0.535625315527099
ENSG00000288573	-0.342800838715241	0.162896927864107	0.0353432785105299	2.91189130283126	-0.473014351224933	0.275947242820097	-1.71414777111331	0.0865015902121663	0.253184856824902	-1.60854583139297	-1.12973445909042
DPH2	0.187832084923692	0.222188533684962	0.397902871660234	2.70329446506021	-0.047588190633043	0.367068334919664	-0.129643954833255	0.896848125758467	0.956573985953517	0.811733495130782	-0.0878384717598068
ATP6V0B	0.23229056143219	0.0938576582432278	0.0133264568905729	28.8481826684261	0.39931255964017	0.158856526137188	2.51366795781071	0.0119482868880189	0.0673328387161959	1.01451384815591	1.00665016475678
CCDC24	-0.43037154190778	0.21401637438811	0.0443330513771107	3.13771954733961	-0.36721733192613	0.358113293275261	-1.02542223039979	0.305164003298162	0.552814315570258	-2.00796613327056	-0.870630764748728
ENSG00000230615	-0.0831187968242061	0.1551651177523	0.592179966483405	6.63726211813974	-0.190699820421442	0.238421332988641	-0.799843780885693	0.423801313538052	0.659657933850348	-0.424105421724744	-0.438328043462276
DMAP1	0.236422971657309	0.181385298981118	0.192428129044514	4.51094787745365	0.307241258565873	0.321554093424768	0.955488562728425	0.339330686496294	0.584778969935893	1.03336225840529	0.78116163578584
ERI3	0.00740129503012877	0.0518868320119698	0.886572110477071	66.9210573906994	0.00167161365998728	0.0762853923492914	0.0219126310884447	0.982517649043339	0.993689423326877	-0.0112326104267547	0.0328019523227035
RNF220	0.139249307129804	0.231352447691963	0.547245685406303	4.61012853252768	0.229572403285309	0.394273268532811	0.582267228360687	0.560386696066927	0.765132273884474	0.590141717686427	0.590945621460825
ARMH1	0.117754497462977	0.117841082692987	0.317666220614329	15.3497816747429	0.504616068619431	0.199535230751557	2.52895725090138	0.0114401960411464	0.0652320470418357	0.492101356550484	1.26454522063364
KIF2C	0.842091827570807	0.307576545045654	0.00618463206332148	2.25600112572587	1.17109396301608	0.450876663000129	2.59737098661002	0.0093940402298997	0.0572492427224271	3.79588931879589	2.89679238392589
RPS8	0.0780334548782208	0.0631736704964201	0.216748204285106	62.1189107661624	-0.0286102797020296	0.105528046766552	-0.271115410345091	0.78630226956034	0.903268359012928	0.310928998196649	-0.0413603491652047
PLK3	-0.0632508288941142	0.0757593544235469	0.40377889141332	34.342933896585	-0.195940992844515	0.114706639198727	-1.7081922564661	0.0876006748769859	0.255019848955153	-0.333485277555254	-0.451164011304289
BTBD19	-0.0175173565739678	0.100173781525835	0.861182039279392	19.0238921821731	0.0550857646397258	0.14618636876228	0.37681874928642	0.706308306186963	0.860948284472779	-0.124889518310745	0.163616638225031
PTCH2	0.16063583251858	0.166285789438994	0.33403286676377	4.83077698953485	0.298589999862345	0.294238745321314	1.01478817664301	0.310206810925181	0.557631830868511	0.68768818146343	0.759974147653881
EIF2B3	-0.0104614677111477	0.0491782751443658	0.831541162408522	89.6232632428747	-0.117636068308425	0.0570013118461548	-2.0637431753487	0.039042073387991	0.15227655006982	-0.0927067773156677	-0.259390222525361
HECTD3	0.0139960602725708	0.125120118105736	0.910933627935262	5.91733463441184	0.00261482385219664	0.202189866238837	0.0129325168508093	0.98968163209771	0.996044135986977	0.0188468913691431	0.0351119346545493
UROD	0.0300194799732226	0.174270383461241	0.863234646569504	3.51044663674159	-0.208744999450439	0.290897974356033	-0.717588356923219	0.473011138724014	0.699972201943139	0.0919315977905817	-0.48252184573061
ZSWIM5	-0.382008941261892	0.210726517155029	0.0698598104666633	3.02996401219998	-0.2875044986909	0.379237623569463	-0.758111750582254	0.448384085758933	0.680510879796273	-1.7873786097572	-0.675408917152446
MUTYH	-0.0507524342669428	0.109223862801429	0.6421718481146	9.02612409612818	0.0144417445817964	0.184764434549617	0.0781630112797395	0.937698384689608	0.976461343934111	-0.276478626095644	0.0640768230231989
TOE1	0.0556056227859902	0.154132392873744	0.71827488629469	3.84204436353703	0.0107570007163002	0.2449976752009	0.0439065420007737	0.964978900569058	0.986201454327812	0.208633011774767	0.0550526486695102
TESK2	0.226305189927342	0.114880780550436	0.0488482955067858	14.2171061721455	0.218312230898926	0.187493381062134	1.16437300166121	0.244272883884177	0.482507561649869	0.987213863044913	0.563368736180192
PRDX1	0.0977083554425386	0.20403278222821	0.632020036294321	6.07573213643761	0.557840498600895	0.338734603211716	1.64683647112437	0.0995916627163511	0.276257326150071	0.400668539348134	1.39489526762768
AKR1A1	-0.0739805755604067	0.0467684017969493	0.113683919204549	61.4573914545296	-0.116984176615272	0.0628728154077375	-1.86064797411434	0.0627939053034803	0.207279199937406	-0.382424917141084	-0.257793697905611
NASP	0.17013862588724	0.0660698302160628	0.0100201434978224	78.2006814605315	0.470380181863526	0.116614051638983	4.03364924940387	5.49172725597288e-05	0.00124905449598178	0.731031542400538	1.18069933540633
CCDC17	-0.318148921014089	0.217940543072422	0.144345911083539	1.34984774820896	-0.930037527335437	0.355745595120413	-2.6143332204033	0.00894017963998747	0.0553409711517534	-1.49610552828833	-2.24901356652504
GPBP1L1	0.0609679734721844	0.0281315172582417	0.0302159519885443	184.070971838271	0.131158034513434	0.0432344520601691	3.03364627660603	0.0024161754485174	0.0218552722319585	0.233091325477513	0.349922512359043
TMEM69	0.182359540568085	0.101628288901055	0.0727528955191592	10.2404381820878	0.217199482789613	0.146716404758649	1.48040352506532	0.138765589840549	0.344210726584797	0.786772575109969	0.560643544601964
IPP	0.187595349802338	0.33830485574411	0.579225972284119	1.19464633979062	-0.314246270662692	0.516140395051771	-0.60883874557265	0.542631328939544	0.751486556843708	0.810653718331132	-0.74090123401598
MAST2	0.106307536614173	0.0469508863363005	0.0235600623676914	82.9050067862483	0.287411439738984	0.0752262456635597	3.82062719206269	0.000133112735457024	0.00245458850908306	0.439890418518413	0.732597136046368
PIK3R3	0.042597836695873	0.326169276832828	0.896091429500332	1.64047279481811	-0.587618813553259	0.517033676651685	-1.13651941853901	0.255739243290725	0.49604251200588	0.14930296579523	-1.41040814700829
POMGNT1	0.521675453185989	0.213265344649519	0.0144397617619907	3.48239427613755	0.21875427549768	0.381943996871535	0.572739137908893	0.566821333446804	0.770205256040901	2.33443245802455	0.564451331789785
LURAP1	-0.092765479322431	0.17533657126054	0.596756260313177	7.2472011542507	-0.415496757102014	0.343922253511622	-1.20811245233357	0.227004010577028	0.462644339143368	-0.468105077946376	-0.988870177415306
RAD54L	0.71206401506356	0.376909491687746	0.058862688104495	1.67833764964639	1.12325533315591	0.56023495919641	2.00497186888709	0.0449660545103489	0.167229405810887	3.20281713562593	2.77963250729452
LRRC41	0.0126893999418425	0.0804505919306852	0.874670264308266	21.2780235749614	-0.0542142191218402	0.136988121391087	-0.395758541480135	0.692283164015949	0.853319089325276	0.0128870595449833	-0.104066041039541
UQCRH	0.137308596480338	0.10569991799792	0.193929634048207	14.6816659999497	0.27492085741953	0.185002423168826	1.48603922430058	0.137268746217349	0.341583159821124	0.581289907603755	0.702006897825108
NSUN4	-0.151678570826983	0.0693269603415735	0.0286788691143542	23.0326108058243	-0.294868706302542	0.126078671166059	-2.33876756135991	0.0193474664114217	0.093506376076605	-0.736814634172654	-0.693444334508455
MKNK1-AS1	-0.188729113511569	0.0882439587170799	0.0324583572554353	18.6076326326013	-0.415221593772618	0.131272336319532	-3.16305480205608	0.00156122939249227	0.0157577899412605	-0.905806527628942	-0.988196284751161
MKNK1	-0.129988028160758	0.0365953593302807	0.00038226277960255	305.565639782741	-0.443333808027881	0.0712626960768311	-6.22112033973434	4.9361736835499e-10	8.01752645144414e-08	-0.637881511749463	-1.05704490277405
MOB3C	-0.270460607406988	0.0818561728022192	0.000952833879108398	12.7009424809346	-0.374613022072965	0.135081069352319	-2.77324590239879	0.00555001646676751	0.0393051640108564	-1.27859350745755	-0.888743284855171
ATPAF1	0.000840129871807781	0.10061508966655	0.993337789920714	12.5582093636653	-0.180735986572971	0.17944325928268	-1.00720410059123	0.313836702929747	0.560227195302737	-0.0411588582775149	-0.413925974509329
EFCAB14-AS1	-0.220672796038974	0.216490926673107	0.308052684058506	1.92838906610314	-0.414402502969396	0.33842375667151	-1.22450772086794	0.220760755505108	0.454325320969119	-1.05150542980773	-0.986190278773649
EFCAB14	0.0199165896751418	0.055466033860723	0.719537316730769	46.1589441356827	-0.0913603025306831	0.0895808469395869	-1.01986424165309	0.307792850486919	0.555543974492816	0.0458511240067491	-0.195039184757068
CYP4A22-AS1	-0.404957341231366	0.277731323407673	0.144815662082833	1.6222648891537	-0.827729321778229	0.459769659044932	-1.80031306001716	0.07181121987596	0.225696810374758	-1.89204896764232	-1.99845420108135
ENSG00000226252	-0.135273584807109	0.148454163169973	0.362182369960664	4.90476634745053	-0.186469406580358	0.240492412201821	-0.775365030743145	0.438123992434607	0.673201729455047	-0.661989558782438	-0.427967488296508
STIL	0.179880564060437	0.212772691896873	0.397880907020533	4.91205028911279	0.852193566979976	0.375119253622023	2.27179372626568	0.0230989719700181	0.106136171575733	0.775465670986395	2.11578483486993
CMPK1	0.0565541610405418	0.0488873188786018	0.247343126886128	50.9540652417111	0.0251574847688783	0.071870105104773	0.350041018198088	0.726307914503978	0.8725793361748	0.212959406586767	0.0903203588853678
LINC01389	-0.00619910093194674	0.209324512551814	0.976374271865397	2.04103975309959	0.249615116692961	0.342836236186078	0.728088487581809	0.466559420657876	0.69578816595715	-0.0732656199012036	0.640031513700262
ENSG00000290466	0.232729630442856	0.228391437114029	0.308205552335663	5.55920344661721	-0.454161875330634	0.363956058493976	-1.24784809795425	0.212086690792775	0.444427348270431	1.01651649367995	-1.08356353495593
ENSG00000291246	-0.28886925226024	0.233520709345276	0.216080509191386	1.7910580824102	-0.740000486153856	0.373407226497542	-1.981751914913	0.0475070136472007	0.173230186659375	-1.36255750701888	-1.78360064886197
ENSG00000223720	-0.200938882475393	0.245851249284697	0.413746185768555	4.35175337079694	-0.157482598876181	0.373957009340844	-0.42112487516618	0.673663898136893	0.842883666571179	-0.961496723408957	-0.356976934752533
SLC5A9	0.0237685042908439	0.132019269489712	0.857122622623262	19.0040523592998	0.03017315226253	0.205906259832797	0.146538295081615	0.883496461086027	0.950437181384124	0.0634201607110416	0.102604050673738
ENSG00000272491	0.124536565320169	0.245143913075087	0.611443452241897	1.73502809899292	-0.185702566769463	0.379660322306718	-0.489128191329507	0.624750943928486	0.807931921689604	0.523035167655297	-0.426089448354664
SPATA6	-0.0561111259778358	0.0577307392397041	0.331077716143467	312.707868283013	-0.170140292302939	0.101692152692952	-1.67309165749159	0.0943092536086937	0.267012246723539	-0.300920250780647	-0.387976438807131
AGBL4	0.12458655482065	0.326521758167142	0.702790228890781	14.3027812877877	-0.627909553632934	0.651764601215025	-0.963399289348302	0.335347182810844	0.580295914225327	0.523263175660773	-1.50908275685643
ELAVL4	-0.132952699956961	0.153678687731812	0.386965094787668	18.3082452626596	-0.757276225859647	0.359514943695208	-2.10638316748707	0.0351710822397917	0.14185195193231	-0.651403729347781	-1.82591004481587
FAF1	0.0233409353373182	0.0254985145542535	0.359990011377052	335.513436780048	0.0185668389483506	0.0348266938252152	0.533120917004986	0.593949880529279	0.788783599782173	0.061469968303482	0.0741794440324319
FAF1-AS1	0.0311392815961105	0.213598502438526	0.884091768441404	2.14748115509602	0.290412765134115	0.338420609747312	0.85814148656891	0.390814341502457	0.632954773106253	0.0970391450175749	0.739947574678327
CDKN2C	1.5707474031152	0.535743151080186	0.00336891039268534	1.20626169904807	1.08493885870534	0.492961694795182	2.20085834287006	0.0277460537698003	0.121513520260343	7.11937330760008	2.68579300075557
RNF11	0.13013569312713	0.0888697643264845	0.143100635386603	15.8367185046153	0.183231685875765	0.148735129851877	1.23193280604416	0.217974185463122	0.450766202125433	0.548573449721965	0.477454228614059
EPS15	0.0188363023591016	0.0414854084804405	0.649795396223545	339.767064480414	-0.0280162472300228	0.0718249233501384	-0.390063029979812	0.69648993964398	0.855329484557857	0.0409238061920385	-0.0399055254936494
ENSG00000238140	0.0194952835903746	0.214590515374059	0.927612760296171	2.70065817037094	-0.517328764462763	0.332100404184519	-1.55774807240321	0.119292979927978	0.311089149514153	0.0439294972819914	-1.23826330289535
EPS15-AS1	0.143533135899241	0.330104061250304	0.663699050445849	1.70388591471361	-0.410219748863237	0.479688701644145	-0.85517909314353	0.392452008481384	0.633857528459647	0.609680765768735	-0.975946445359329
OSBPL9	0.15247438310163	0.0441953431161258	0.000560565440794715	109.245171908863	0.0255654307066165	0.0836595872398906	0.305588774103184	0.759917768822387	0.890246104268336	0.650462848434992	0.0913194446843837
NRDC	0.0896608324947615	0.0286670703754026	0.00176204236585918	218.415527890325	0.203966980605002	0.0450742425956214	4.52513384273296	6.03572956290848e-06	0.00020877756217255	0.363962838377563	0.528236296986283
TXNDC12	0.0233778935741384	0.0630744664423135	0.710905999992751	24.0987774676864	-0.0403692470220596	0.098997540777561	-0.407780301459871	0.683434976806654	0.848149560536652	0.061638539179008	-0.0701588152699823
ENSG00000223390	-0.510904524453594	0.178467397718068	0.00420004209897093	1.95909228191031	-0.325000094672185	0.310094749676459	-1.04806706663456	0.29460770836519	0.541291403676508	-2.37528656152872	-0.767238039604901
BTF3L4	0.0750901848505515	0.0483141532826203	0.120135099557349	55.5598933322672	-0.0340693215750317	0.0759069531307699	-0.448830050079052	0.653554259472154	0.829855164855753	0.297504396587887	-0.0547298932812446
ZFYVE9	0.0286692654857025	0.101565652289766	0.777734004943757	20.2770485524778	-0.298282138065889	0.193167559415638	-1.54416268947146	0.122548925034578	0.316770210481181	0.0857731103222438	-0.701804048100846
CC2D1B	-0.0985343229517351	0.0841991610318725	0.241899159553161	14.8136340232398	-0.266677278635633	0.136160015542438	-1.95855793327606	0.0501645801459907	0.179504147778146	-0.494417453888306	-0.624401717753509
ORC1	0.722332890506473	0.312524609167342	0.020817215280914	1.44449481436748	0.608028170464527	0.428332328015393	1.41952435222839	0.155746202330772	0.36818786607004	3.24965468722505	1.51780809897645
PRPF38A	0.079074554903949	0.0975328081114235	0.41751025022087	13.4869688129513	0.347982892385923	0.156320493089015	2.2260861996371	0.0260084081361272	0.11601302769497	0.315677578160051	0.880940513359671
TUT4	0.00830214724723191	0.0269295344744632	0.757860514374172	265.615053544378	0.00249045267951501	0.0471796179818115	0.0527866224028164	0.957901920416277	0.984316352412352	-0.00712371725375698	0.034807341665777
GPX7	-0.133642976716931	0.156969249205808	0.394549463157481	4.07527556296285	-0.262747366207055	0.259860442778742	-1.01110951477432	0.311964016917836	0.558791121480579	-0.654552163033875	-0.614777109844584
SHISAL2A	-0.206738596121329	0.10485130925627	0.0486403018209785	23.7112460185922	-0.467469102822536	0.190833911885787	-2.44961232625318	0.0143010096198462	0.0763823162429589	-0.987949901136331	-1.11615378964788
COA7	-0.277434941068787	0.126187443031967	0.027906811916585	5.25783308348727	-0.31361918940606	0.212586979569253	-1.47525116562416	0.14014503019866	0.345739092213137	-1.31040426556539	-0.739365471748548
ZYG11B	0.0824189259156328	0.0474133980849701	0.082157163983435	59.2694619204727	0.136978215838757	0.073941918021199	1.85251099111989	0.0639524807439816	0.209616564982961	0.330931648646848	0.36417651018549
SCP2	-0.0508080971704111	0.0471014464769579	0.280723692984547	67.5542693910093	-0.144031490345317	0.0699361688903254	-2.05947069493025	0.0394491695279822	0.15338472303631	-0.276732511161039	-0.324034306156405
CPT2	0.0476333151533757	0.106054263479653	0.65332996459354	7.11883121852407	0.0264934441786864	0.175566177829892	0.150902893177729	0.880052318198734	0.948529506436081	0.172270376724565	0.0935922092727042
ENSG00000236723	-0.13243605258455	0.225186374500059	0.556453412754093	1.52881423282182	-0.189736339706994	0.385435104782591	-0.492265331706144	0.622531784791438	0.807051867233235	-0.649047239769311	-0.435968417319736
CZIB	0.195140241111677	0.172510484274308	0.257979749042734	5.51404587264187	0.417548524227713	0.282987532450017	1.47550148450962	0.140077769462783	0.345637732675424	0.845066857138342	1.05131121310987
MAGOH	0.0782006515629372	0.0917894368271307	0.394237968623505	14.3818734491718	0.141816550034756	0.145100857968729	0.977365344492446	0.328388313502762	0.573796371453669	0.311691601988188	0.376025901339909
LRP8	-0.112359718630205	0.086202302621111	0.192423838636735	46.674701669523	0.159297120520949	0.157713926360552	1.01003839164322	0.312476896878566	0.559202667072624	-0.557476713596774	0.418836941028853
LRP8-DT	-0.277322259242225	0.199119316642913	0.163697178966978	2.38940806976963	-0.585979774533133	0.311239344078032	-1.88273039923326	0.0597369135392208	0.200532640041196	-1.30989031046921	-1.40639403519211
LINC02812	0.262664121977876	0.163028601211186	0.107146242545358	7.22320040763683	0.468345444472876	0.232613715771731	2.01340425227751	0.0440721186290745	0.165070723691804	1.15305123885816	1.17571613286975
NDC1	0.09912938544378	0.0681513145361591	0.145794325280616	33.0198243642624	0.0854563561270159	0.09634045318822	0.887024643324649	0.375065632958784	0.618120383311681	0.407150024723728	0.237996167117755
YIPF1	-0.0257889590573433	0.0538869624198657	0.632240927557254	34.6951246793333	0.0577390226680662	0.0894882720668862	0.645213292585539	0.518788973228634	0.732728131092201	-0.162617272462236	0.17011463752351
DIO1	-0.0344779994195897	0.141172365526916	0.80705558705958	5.68118948564053	-0.0428491649603364	0.229751036037737	-0.186502597330174	0.852050642217017	0.936503201378985	-0.202249009995328	-0.0762322935563317
IFT25	-0.10985612050568	0.0491030990630081	0.0252697229252815	42.1654204254964	-0.158352954834417	0.0814426623684002	-1.94434894721538	0.0518533858431751	0.183656113926183	-0.546057507375724	-0.359108492386821
LRRC42	-0.0189819888258595	0.119898679941861	0.874207081927599	6.80178003867392	0.161222089335179	0.201040736192343	0.801937420189963	0.422589158800867	0.659042637010906	-0.131569878692276	0.423551313272657
TCEANC2	0.0723596779455278	0.081815756558447	0.376468300219988	23.7192081579539	0.205277563942532	0.12114927954333	1.69441836316586	0.0901858125235098	0.259712198215226	0.285050232666359	0.531445999743008
SSBP3	0.305619200221209	0.0944515891430726	0.00121334973596435	40.2001035416179	0.842399833998235	0.152555847121163	5.52191115512722	3.35332048497202e-08	2.73817857961404e-06	1.34897441514469	2.09179935386315
ACOT11	-0.0465683359226364	0.132802139521699	0.725843789739409	19.4316488538121	0.21602064760335	0.257988359980357	0.837327108943199	0.402408725336509	0.642475377429832	-0.25739446024061	0.5577565015283
FAM151A	0.114163461713205	0.309453436081074	0.712187596109279	1.35495478758456	0.468934689221564	0.487504156089673	0.961909110648294	0.336095261678775	0.5812141529066	0.475722219111407	1.17715923109944
MROH7	-0.39264793476905	0.166535218814212	0.0183862124508451	8.8995819421259	-0.49934669508172	0.329156264417738	-1.51705055945097	0.129253919432315	0.328476414638961	-1.83590431348439	-1.19422406020763
USP24	-0.0335800822350793	0.0296954115702995	0.258132037996988	265.253189221672	-0.0653562428900347	0.043803192126217	-1.49204292467347	0.135687892825489	0.339289657322698	-0.198153503852027	-0.131353572766957
DAB1	0.0266838057906218	0.110402277197457	0.809015609895693	49.01568423901	0.038120117188349	0.215366620278538	0.177001046583019	0.859507567504596	0.939823033895886	0.0767171945665909	0.122066678115708
OMA1	0.189326118744637	0.105399722204421	0.0724519489906669	11.9984334508592	0.261793950338709	0.174298852695442	1.50198321038952	0.133101444946924	0.334950301758485	0.818547959535218	0.669858259399723
MYSM1	0.0504833085466347	0.0398221654385908	0.204898381761575	87.7268602559305	0.0243360442904049	0.0757951698653513	0.321076452940702	0.748152454190423	0.88414851900653	0.185269532606433	0.0883085984022757
JUN	-0.091247842835276	0.113639512378741	0.421998566814812	39.7976074234826	-0.100674370495913	0.230869200987674	-0.436066699521728	0.662788337116847	0.835729326572295	-0.461182958998591	-0.217849935335257
LINC01135	0.300200978366308	0.250528159062694	0.230810987824096	2.55177638998566	-0.0800711329322251	0.431400062988069	-0.185607606029579	0.852752488467005	0.937005898000476	1.32426126645424	-0.167391283441917
LINC01358	-0.101555579376428	0.155113021055362	0.512648119770122	6.22355784680974	0.356399169799577	0.251639671211928	1.41630756423705	0.156685474111049	0.370115561119413	-0.508197760648515	0.901552517222686
FGGY	-0.076043335206525	0.0619165330413072	0.219387359738487	89.962333578074	-0.0828766572923793	0.0983098038864947	-0.84301518277939	0.399219952515549	0.640217187211832	-0.391833407087111	-0.174262192765256
ENSG00000226883	-0.091774391817295	0.27234782352492	0.736135790497747	1.25538840198544	-0.00491439800006797	0.418023163310206	-0.0117562815446691	0.990620060530704	0.996460837876624	-0.463584610985888	0.0166723868263614
NFIA	0.0137826630017073	0.0423533609417833	0.744862643912338	328.043292159494	0.189071502547233	0.0881778379845893	2.14420660416143	0.03201633615976	0.133636902579691	0.0178735612571224	0.49175631466416
TM2D1	-0.100800772232027	0.0376454049025773	0.0074143270134329	65.9999109060923	-0.161632754167072	0.0615487479277187	-2.62609329367496	0.008637114082762	0.054024443590922	-0.504754996270877	-0.367140931574832
PATJ-DT	-0.679189382372288	0.324169972617188	0.0361563817670141	1.50401885872298	-0.818467528972881	0.504991797430497	-1.6207541055863	0.105070384789336	0.287134869556419	-3.14285363933926	-1.97577147572672
PATJ	0.198916603304561	0.137270369600779	0.147313501116546	10.7334989084561	-0.140594988110275	0.25878292432011	-0.543293142233608	0.586927985205221	0.78410926880894	0.862291290334504	-0.315618091497292
USP1	0.0807607559799789	0.13650708416118	0.55410294446891	8.00100739137285	-0.456346347049265	0.231416618003973	-1.97196878506552	0.0486131700216168	0.176146120182594	0.323368540071517	-1.08891344647738
DOCK7	0.0342751658509221	0.0400593556441474	0.392213805171048	127.303417088832	0.142824638455279	0.0606573694158212	2.35461312995922	0.0185419986616622	0.0906720541913277	0.111342282825617	0.378494774619249
ATG4C	0.105858798394439	0.0462222022817374	0.0220088345064685	142.913622177367	0.392328979575414	0.0688716516777257	5.69652346093364	1.22275072516194e-08	1.16379389083406e-06	0.437843670591815	0.989546928706253
ALG6	-0.103453887408357	0.0817115967268525	0.205482387375841	17.4445766617651	-0.472885175108087	0.110582176463978	-4.27632363758124	1.90004948304639e-05	0.000526761399353659	-0.516856167393322	-1.12941809848483
ITGB3BP	0.13272340790548	0.0989689923154331	0.179900805379033	47.9238116733194	0.342536398576005	0.164033646888937	2.08820815163567	0.0367790623125605	0.146206312353443	0.560376321918495	0.867601700255937
ENSG00000286429	0.221301100007711	0.220085412502521	0.314644739531441	4.44591985104178	0.259644741917972	0.304546750504059	0.852561196230892	0.39390268896927	0.634823973389538	0.96438961893753	0.664594709959349
EFCAB7	0.131233971111143	0.137027403153384	0.338203650238279	10.1054636402525	0.441363179435912	0.241472696800283	1.82779744991606	0.0675799560957165	0.217686416024637	0.553582825094405	1.10963483304561
DLEU2L	0.0707073424441279	0.280744679082387	0.801152065973544	1.22530897309736	0.238995728617837	0.467588303888017	0.51112426600618	0.609264045222585	0.798546849202797	0.277513735633542	0.614023950347824
PGM1	0.184576067431992	0.115186983421359	0.109066330714886	27.801643211352	0.692146260378301	0.179250017428682	3.86134556809002	0.000112764278666093	0.00216148441419917	0.79688241546554	1.7238187030755
JAK1	0.0691466326476783	0.0360763801151607	0.0552794559628828	216.170081215555	0.0950706240817859	0.0552734119781136	1.7200064312916	0.0854312725477935	0.251287864660859	0.270395154243707	0.261542126748586
AK4	-0.246281279381779	0.295592013017107	0.404743361639664	3.76380133684267	0.907345814770729	0.4953244473607	1.83182118226842	0.066978066302046	0.216307163335093	-1.16830874158338	2.25085623147963
LEPROT	-0.0374797125296479	0.0614860170280149	0.542150125846996	32.475601100483	-0.12293409825311	0.085270532414142	-1.44169497683025	0.149388441321024	0.359181251594538	-0.215940177393325	-0.272365438089078
LEPR	0.0884594262389055	0.0819041282919226	0.28012604540562	70.7194470753795	0.581329974064289	0.115196416304302	5.04642412250612	4.50155546763335e-07	2.46398327299799e-05	0.358483082798387	1.45242250148599
PDE4B	0.0309261963678858	0.0550145746138652	0.574016880044507	360.844312169453	0.070615367560667	0.156132550770722	0.452278318723969	0.651068493180257	0.828063366549713	0.0960672381688193	0.201649633059329
DYNLT5	-0.476621505584848	0.22228800417243	0.0320199036464702	3.61265219335524	-0.795614274005163	0.380267919586597	-2.09224663198017	0.0364164590086814	0.145267257599233	-2.2189176704885	-1.91980238671917
MIER1	0.0479690147017647	0.0363262560944593	0.186666358486836	107.970323050068	0.0421608988085805	0.0582328487508068	0.724005431865401	0.469062400310502	0.697294015901296	0.17380154194386	0.131962811794796
SLC35D1	0.0803427536079442	0.0827910577991691	0.331833239849269	24.6427360581416	0.00964199985990478	0.131029656272967	0.0735863936009886	0.941339498117401	0.977458513239131	0.321461981970042	0.0523219399690101
IL12RB2	-0.0412003407919141	0.215061613978287	0.848075447081903	7.48203680823006	-0.306296104213115	0.334449163963887	-0.915822603898594	0.359759945836447	0.605257022138486	-0.232910401560889	-0.721430765836729
SERBP1	0.102326843446011	0.0584116039969359	0.0798040946268563	48.2676087105565	0.233097747769968	0.0860504107826734	2.70885107519909	0.00675166382032265	0.0450804792078112	0.421734007653317	0.599579416494527
GNG12	-0.34988701500855	0.259365247628984	0.177332884388575	3.30384923774832	-0.599494887835687	0.423476198105987	-1.41565190798668	0.156877445434112	0.370235335815475	-1.64086671692941	-1.43949341558436
GNG12-AS1	0.021320098220331	0.121219530207156	0.860388171125709	27.049301686719	-0.775208093253552	0.199475751019563	-3.88622721955576	0.000101814214466467	0.00200713694824857	0.0522526919555033	-1.86982633961321
WLS	0.0220022965697606	0.0942548459084623	0.815424324596489	47.7915677117587	-0.725686515606221	0.181422235211072	-3.99998663207923	6.3346061825613e-05	0.00138998561212942	0.0553642790586747	-1.74854481577544
LRRC7	0.399268994475899	0.351208546646447	0.255603904093611	13.542076816309	-0.959991307782932	0.635267214111634	-1.51116142381973	0.1307473282039	0.331201445219678	1.7761221680837	-2.32237229841451
LRRC40	-0.131309372427305	0.0609138936556982	0.0311105721140859	31.2897933823862	-0.179569058765199	0.100761466411237	-1.78212033985617	0.0747296095784354	0.231341320888867	-0.643908318736131	-0.41106809337026
SRSF11	-0.0458280494021699	0.0409369390471575	0.262935784351834	161.467879620455	-0.246371968959872	0.055391879962512	-4.4477993728794	8.67545008706803e-06	0.000279994061881334	-0.254017926140723	-0.574672710390055
ANKRD13C	0.0761209664155804	0.0509405678284846	0.135094784404155	64.6101606597353	0.00586292322496437	0.0784917014598249	0.0746948163426581	0.94045753211244	0.977354036914405	0.302205912835489	0.0430667386050854
HHLA3	-0.157186533674921	0.181784676970187	0.387211552809436	2.2267413221851	-0.0739745692969134	0.319830576092203	-0.231292987058209	0.817087194512023	0.917818082206507	-0.761937102112838	-0.152460407589573
ZRANB2-AS1	0.248534475814241	0.133476906814804	0.0626025882780086	6.80013655453408	0.157550746997107	0.184390604336521	0.854440211658342	0.39286112352901	0.633871509433738	1.08860425681561	0.41455996012025
ZRANB2	-0.0201828757636291	0.0340571447241296	0.553436854185555	179.300108165698	-0.079868685468918	0.0574983317309669	-1.38906091819535	0.164814226593599	0.382484700728086	-0.137047265600432	-0.166895476603495
ZRANB2-DT	-0.25774846364006	0.13511768756402	0.0564448853252478	15.642131656214	-0.846136271847095	0.222932553879354	-3.79548099693419	0.000147357482552859	0.00263232045582743	-1.22061192097042	-2.04353400385856
NEGR1	0.347869880279127	0.341667659928431	0.308605352405157	22.5534155521077	-0.91942004431499	0.66091417274772	-1.39113379955607	0.164184857196706	0.381320223980475	1.54168474825875	-2.22301066877385
LRRIQ3	0.183703268745077	0.304869100707786	0.546798504792071	1.2747921625275	-0.0758451940770663	0.489413268559419	-0.154971675165889	0.876843647444551	0.946793455001368	0.792901477751252	-0.157041687804054
FPGT	-0.111965899150968	0.0790984229675452	0.156914238605879	29.3306101758375	-0.343945799337717	0.132200867308365	-2.60169094454915	0.00927654080387058	0.0569278641610834	-0.555680456520523	-0.813637286987117
TNNI3K	-0.556896865160944	0.160282035864282	0.000511842885876994	7.83320291954262	-1.27358066328328	0.294350153011548	-4.32675386865968	1.51322891233846e-05	0.000440783228792859	-2.58506305000794	-3.09037276813372
ENSG00000237324	-0.640175284971868	0.285675820683146	0.0250315693479671	1.42749828511488	-0.473476679443809	0.418822042707928	-1.13049608464375	0.258267247334079	0.498809290023671	-2.96490574132027	-1.13086673058827
CRYZ	0.420742487905569	0.149464067183951	0.0048776077471837	14.59561703951	0.654820811723775	0.205604928948106	3.18484977511921	0.00144829169726571	0.0149151087748046	1.87406530334878	1.63240628235281
TYW3	0.169970875498287	0.089647509721149	0.0579612288771442	19.6815899964798	0.186450256269989	0.135908634630546	1.37187940101698	0.170100983940058	0.389192926506859	0.730266413098695	0.485336714199848
ACADM	-0.041685356877062	0.052966474803795	0.431273674318334	46.0918129245032	-0.206023653047035	0.0831686714298464	-2.47717859988683	0.0132425617482405	0.0724263208362577	-0.235122617108814	-0.475857093629097
RABGGTB	-0.151854905617872	0.0564213280610265	0.00711432116066485	38.7896242230391	-0.311555436419739	0.0888363798380724	-3.50707038026122	0.000453069300018383	0.00619415786841234	-0.73761891794383	-0.734311208154842
MSH4	0.33137857427801	0.133198201816634	0.0128514051953256	17.2090733783798	0.611290248237614	0.221015556885755	2.76582452769872	0.00567790779301677	0.0399834948873938	1.46646595725693	1.52579713692703
ST6GALNAC3	-0.0399853195886489	0.0438430352117191	0.361763056658389	1369.10751691363	-0.599982593989059	0.088432706338282	-6.78462323310499	1.1638985073947e-11	2.94781955864389e-09	-0.227368546601374	-1.44068783927351
PIGK	0.127460531600307	0.0850085978110051	0.133774041398382	27.2700353563432	0.0779056027324618	0.107860936388024	0.722278197661852	0.47012345451753	0.697968681654789	0.536371722595649	0.219503887159786
ZZZ3	-0.0345285425865711	0.0405036627024506	0.393948005988976	130.414050862325	-0.203305029241355	0.0506612576580977	-4.01302767912749	5.99448811127853e-05	0.00133297077153028	-0.202479543338987	-0.469199009344252
USP33	0.095582420119489	0.0347069083511906	0.00588738697300585	128.365156936549	0.11525416065387	0.0582633296959715	1.97815952598807	0.0479107130663398	0.174284374673263	0.390971897691189	0.310972903961105
MIGA1	0.0108977615692222	0.059765595196362	0.85531455773065	44.4173837897115	-0.203266607334441	0.0939299878512479	-2.16402250212513	0.0304626224723736	0.129429333979152	0.00471518569267359	-0.469104911626839
NEXN	0.414201303092558	0.215577879014535	0.0546871620206365	3.27533930275793	0.346233948230882	0.338058912858271	1.02418228025255	0.305749186681125	0.553325674770019	1.84423018820867	0.876657236810181
FUBP1	0.0838612919574112	0.0337296166104928	0.0129086132678945	127.544813893906	0.133025469963718	0.0578990614917088	2.29754104015602	0.0215879246843108	0.101283629060489	0.337510450218858	0.354495981699863
GIPC2	0.296731534342327	0.218398451639423	0.174251022832982	7.83117695380592	0.480666119735404	0.385894008217672	1.24559104183933	0.212914572733999	0.445659813255967	1.3084367232122	1.2058902577975
ENSG00000273338	-0.317204278656479	0.152446587616935	0.0374561692527192	14.3030450574953	-1.04072386106186	0.254063737081248	-4.09631013468498	4.19787472796793e-05	0.00101175551709717	-1.49179690312161	-2.52009150588224
IFI44L	-0.231156882062608	0.0997778118091518	0.0205191915677804	112.558941797763	-0.81571484297957	0.221706003225606	-3.67926366950698	0.0002339083365286	0.00376647874218413	-1.09932458223892	-1.96902997095696
IFI44	-0.135230897048489	0.0815502880708282	0.0972666902817309	58.2006334842476	-0.549566826735515	0.127997147485989	-4.2935865175876	1.75809759380808e-05	0.00049662102730197	-0.661794854882471	-1.31721638766701
LINC01362	0.231558346472957	0.384490675951504	0.547009751111074	1.22213655802474	0.68686572197497	0.590600999181848	1.1629945139383	0.244831728270434	0.483004877476487	1.01117412939845	1.71088632541983
TTLL7	-0.0648135120677196	0.282710206664772	0.818668572578185	5.72262152165391	-1.08504443855328	0.450521895733265	-2.40841665816769	0.0160218839483787	0.082244937080255	-0.340612859750959	-2.62863544634009
PRKACB	0.174047371667973	0.0843732282798321	0.0391290697180853	46.625938286241	0.245338193039634	0.156422258467752	1.56843530737164	0.116779576615845	0.307116721818123	0.748859792748952	0.62955705301754
SAMD13	-0.634426248585308	0.242238492264267	0.00881840657833141	2.21281673270303	-1.3406034984857	0.425239429444226	-3.15258512184025	0.00161831630731317	0.0161539750034607	-2.93868370854778	-3.25451599562064
RPF1	-0.0598023909807224	0.0785223162835854	0.446300334250841	15.635941878607	-0.162930019051086	0.118336884384363	-1.37683208324027	0.168564169089142	0.387470601964867	-0.317756545660243	-0.370318016583611
GNG5	0.0209746835225932	0.0647489875293747	0.745984669973076	20.5859311673156	0.123031609148422	0.106381663826466	1.15651142051243	0.247472030934547	0.486068616244053	0.0506772147946082	0.330020374776888
SPATA1	7.81441405572682e-05	0.0734703084794314	0.999151357973004	54.9700449165207	0.0882591518794193	0.0951303109189527	0.92777108606964	0.353526325378233	0.599630406370822	-0.0446343650361317	0.244860393905486
CTBS	0.0180275997845524	0.0597601480930152	0.762906753951304	55.9108385778774	-0.0106915191224976	0.083151875071216	-0.128578208408899	0.897691410325484	0.956858744881497	0.0372352184032043	0.00252384620204259
ENSG00000284882	0.0137836870568921	0.129359106923322	0.915143078504535	7.67385377924953	0.0237321997815794	0.189435494626947	0.12527852728083	0.900303050991901	0.958002456097129	0.0178782320935566	0.0868297444224414
SSX2IP	0.200222391277195	0.271745665769994	0.461243569728949	2.60439403121178	-0.112354028902024	0.421325072302041	-0.266668271812411	0.789724584944022	0.904973502516758	0.868247143230542	-0.246454168816783
MCOLN2	-0.187869760760487	0.234969649057234	0.423972114444502	3.75636452906125	-0.286828498274268	0.402925619403465	-0.711864633226649	0.476548604498025	0.702730589019736	-0.901886918413268	-0.673753348720682
C1orf52	0.0604388949082267	0.0816625100682043	0.459235817767683	20.5109771553611	-0.0366870373210802	0.14192507011132	-0.258495819606109	0.796024274796899	0.907833570417218	0.230678135768755	-0.0611408472479342
BCL10	0.0305603149673153	0.0887552991099729	0.730604879289904	13.147738774078	0.0958590614189079	0.147399303498773	0.650335918444187	0.515475260557918	0.730256619123718	0.0943984099632726	0.263473060419111
BCL10-AS1	-0.113912061342008	0.168966106244772	0.500202557328344	13.4168032935833	0.200358675666232	0.326719487906203	0.613243724609878	0.539715197332797	0.748905580252947	-0.564557131727053	0.519399326472905
ZNHIT6	0.0143781463982919	0.0606050655516762	0.812468038133276	52.6044809468564	-0.126926747775315	0.0844383254234492	-1.50318883207111	0.132790356589547	0.334561844295667	0.0205896312366444	-0.28214369316915
LINC02795	-0.164479120387216	0.328889496300819	0.617001490689694	1.65077889149813	-0.0808845925930904	0.459338053293212	-0.176089466163734	0.860223656402025	0.94016960262516	-0.795199449906128	-0.169383498390174
ODF2L	0.0859100237244628	0.0886374181175907	0.332430564437948	35.1753334180502	-0.293384801880275	0.167337822035269	-1.75324859802728	0.0795593444453948	0.240805202359233	0.34685495735457	-0.689810157284866
CLCA4-AS1	0.55324892122113	0.360395291320249	0.124755102911954	1.85834915128622	0.288784951228168	0.586754174045431	0.492173663183533	0.622596581038484	0.807051867233235	2.47844276825571	0.735960953887617
SH3GLB1	0.0749638802162385	0.0483843091740096	0.121299340340975	78.4491960409692	0.172251812961301	0.0884546486203824	1.94734607675113	0.0514932581368032	0.182640340930038	0.296928306259425	0.450563814740442
SELENOF	-0.0160653813010335	0.0498562563432136	0.747275422759254	55.8375253224608	-0.143876912298697	0.0800374311269888	-1.79762031680426	0.0722371965055697	0.226487710319498	-0.118266887902501	-0.323655734593529
HS2ST1	-0.0916880781491098	0.0537088084688833	0.0877973387697639	117.247839230673	-0.107439978773746	0.0873123148474837	-1.23052491462884	0.218500603082358	0.451458117838112	-0.463190924168884	-0.234419344481882
ENSG00000267734	-0.161026393334663	0.247864814484696	0.515915678069649	1.60359453177229	-0.0709036579946401	0.404977310304889	-0.175080569183641	0.861016325987768	0.940303073831412	-0.779451154741712	-0.144939548602351
LMO4	-0.00349318591640264	0.073604139260559	0.96214733018475	36.8712959788879	-0.21495719130226	0.13825059794962	-1.55483733517444	0.119984814819256	0.311855342079844	-0.0609236224869838	-0.497735902510605
PKN2-AS1	-0.062870684991223	0.194634917232986	0.746681208231761	4.42091785752167	-0.26410040839625	0.376363460787246	-0.701716388312051	0.482856050638539	0.70689898742938	-0.331751396395069	-0.618090797055664
PKN2	0.0152076718313535	0.0228428353392067	0.505569391699473	476.174340922486	0.0375822575600698	0.0357832668844526	1.05027463482935	0.293591863672304	0.540067070234287	0.0243731945381761	0.120749425345753
GTF2B	0.0392501472869749	0.0514435428389632	0.445478187395702	56.8939150804202	0.0461610347354805	0.0838456769082055	0.550547582626326	0.58194384995298	0.780526701329238	0.134033759707498	0.141759401560728
KYAT3	-0.103890469723968	0.0476498720172744	0.0292360802742239	60.582100711512	-0.136021141446457	0.0742152042738362	-1.83279346567008	0.0668332912745645	0.215932945192609	-0.518847470808033	-0.304416447294062
RBMXL1	0.0321867832817048	0.0933478940196338	0.73024127443646	9.07347969046146	0.0109984273056324	0.157029778166765	0.0700403925550486	0.944161509951786	0.978283883337879	0.101816923706384	0.055643917890731
GBP3	-0.0373481160402414	0.0900546647792629	0.67834164201248	12.6404620997531	0.0334791533597828	0.152439329354097	0.219622806670942	0.826164927885742	0.9223880222605	-0.21533995028987	0.110700659665874
GBP1	-0.120478137655899	0.133155075651092	0.365573638985398	5.69851422176495	-0.186399010162224	0.21797888992788	-0.855124137130414	0.392482428460753	0.633857528459647	-0.594505779937396	-0.427795082947777
GBP2	0.125538731405426	0.105977096510989	0.236182121064757	31.7920028765932	0.542468903169647	0.179725302749289	3.01832237793681	0.00254178355196785	0.0225990517939693	0.527606165325887	1.35724924328258
GBP4	0.0759228621231841	0.119765481284248	0.52612688444426	9.17736242302922	-0.0226771187837529	0.195363591758411	-0.116076483748291	0.907591926062654	0.961012583115848	0.301302335801305	-0.026829657060284
GBP5	0.123540274341836	0.167918539026007	0.461903845913538	4.1177100579173	0.288080856121454	0.281202757952588	1.02445956867189	0.305618258340041	0.553162115216514	0.518490967040066	0.734236579755657
ENSG00000286548	-0.485520079774663	0.170796257083131	0.00447351600208383	3.47408412884954	-0.44454388038459	0.27960640632574	-1.5898916130938	0.111859238464733	0.298111753233193	-2.25950511651324	-1.06000844768413
LRRC8B	0.318230096205065	0.0997814072080804	0.00142631365329519	25.7257477691787	0.257694647461368	0.199027214958058	1.2947709061581	0.19539927123225	0.423350922143469	1.40649419855609	0.659818803403851
LRRC8C-DT	0.0586264951884099	0.125753504266362	0.641071145612249	16.1917974485418	-0.225007253826658	0.212295364731885	-1.05987831675377	0.289199961384613	0.53472148511087	0.222411566964112	-0.522349151028337
LRRC8C	-0.108769854657277	0.0417418445948029	0.00916666582675196	227.785214239214	-0.172569762857604	0.0670792567136489	-2.57262485173737	0.0100930544535817	0.0601118025906223	-0.541102920770035	-0.393926368211382
LRRC8D	-0.0481549660454164	0.0495502592192391	0.331129729855978	201.141829432564	-0.194484402544078	0.0714836925595679	-2.72068209657765	0.00651473795656362	0.0440297283061647	-0.264631267294854	-0.447596728119119
ZNF326	0.0928528885832799	0.0436096184762526	0.0332390653981117	66.6049118990906	0.0440724568877107	0.071521673772107	0.616211206523786	0.53775513310225	0.747365602115599	0.378522182541821	0.13664434028713
LINC02609	-0.0091465728318354	0.109509761729752	0.933435769775576	14.9464293318345	0.0271878305575238	0.166403717166884	0.163384754982711	0.870215505357779	0.943933674256772	-0.0867093867445597	0.0952928061066204
LINC02788	-0.122385351290387	0.24142460528414	0.612204004539025	1.22804820633083	-0.293524805556168	0.370449210837011	-0.792348308403637	0.428157611054376	0.66372050071806	-0.603204806185446	-0.690153035277893
ZNF644	-0.0163981226466778	0.0258096240394566	0.525200725805394	235.28780350131	-0.0144406823110176	0.0450047691331064	-0.320870045312482	0.748308874976688	0.884160632464352	-0.119784560410306	-0.00665809521061537
CDC7	0.0547659594193106	0.120192187354627	0.648639352945	9.57520597754566	0.0357587967520073	0.191794665476012	0.186443124803592	0.852097276551022	0.936503201378985	0.204803208162738	0.116283652727699
BTBD8	-0.0836534297870945	0.152188309465489	0.582545368678947	6.01299932892428	-0.379703994876846	0.250373477406903	-1.51655039027859	0.129380238780082	0.328685635513561	-0.426543945701891	-0.901211404184253
GLMN	-0.0852938756680436	0.0528127976870404	0.106305744059925	46.4557151684398	-0.277069154909859	0.0805946064711098	-3.43781261602385	0.000586433362002292	0.00757396173586884	-0.434026212774041	-0.649852090095183
EVI5	-0.0207358178378303	0.0272058269587218	0.44595081213562	289.394809749817	-0.0623281753126762	0.0408717624971781	-1.52496911081286	0.127266802322314	0.324862970123393	-0.139569299592927	-0.123937640813393
RPL5	-0.00304301903230687	0.0545631630562286	0.955524575395127	67.5672441042961	-0.150985919767163	0.0831206781296246	-1.81646640961837	0.0692988561165055	0.221031548975228	-0.0588703582537906	-0.341066150410444
DIPK1A	-0.102910002189568	0.0766386196653718	0.17933816467848	52.3807286139349	-0.296000475796995	0.11805428573194	-2.50732511710001	0.0121648762267966	0.0682100358187699	-0.51437544278617	-0.696216110680407
MTF2	-0.0116090904220615	0.0396231930502691	0.769531896263167	103.279452985517	-0.0726744835147474	0.0652276694836468	-1.11416648931429	0.265207768716711	0.50659854872847	-0.097941219805263	-0.149276414020066
TMED5	0.149032803825878	0.0593922261914267	0.0120971327967114	50.6708557208755	0.0721763365482965	0.0838019519661725	0.861272737148547	0.389087847347004	0.631148469703244	0.63476539959489	0.205472546352428
CCDC18	0.0426086551510594	0.0515902473355997	0.408857852925969	97.3858571571794	0.183327825446025	0.0764720703980186	2.39731740610458	0.0165156101754598	0.0838780023903255	0.149352310044835	0.477689680595522
CCDC18-AS1	-0.0421713227931556	0.0409856332780027	0.303512854819081	256.476484210849	-0.151845833545936	0.0674885111147028	-2.24995085886337	0.0244520649276839	0.110725589371565	-0.237339164947668	-0.343172134476651
DR1	-0.12101030114774	0.0593658044346986	0.0415115531515901	43.2322864722908	-0.195761210759132	0.0883392528974351	-2.21601614614533	0.0266903963710094	0.118173212732442	-0.596933040365945	-0.450723713431928
FNBP1L	-0.0726266718960891	0.0363277462499795	0.0455859993136311	198.889678948449	0.101234070046718	0.0603274759528085	1.67807567692553	0.0933323263797769	0.265145428344678	-0.376249602902418	0.276636801721223
BCAR3	-0.256487036055239	0.0466438296401374	3.8229410834681e-08	160.565491818321	-0.571558796821524	0.0641241099510129	-8.91332132731607	4.95261860815378e-19	9.56834575582323e-16	-1.21485840103329	-1.37107613468922
BCAR3-AS1	-0.214241278379935	0.0992126016965006	0.0308179085788706	11.2230789124418	-0.501585041902433	0.148484700290045	-3.37802508219806	0.00073008421107489	0.00891311141020595	-1.02217051948669	-1.19970591531384
DNTTIP2	0.428104312964372	0.135381858029209	0.00156582770275227	9.72764851450008	0.381836055976494	0.195248586994082	1.95564055983702	0.0505075113665416	0.180385693678353	1.90764345540372	0.963849084977339
GCLM	-0.000185304327173557	0.154305703097369	0.999041827857319	7.8998678166812	-0.23854881886752	0.268241734986444	-0.889305382995583	0.373838979294463	0.617404494650438	-0.0458359845581181	-0.555513313426391
ABCD3	0.0383839467791471	0.0662866945128115	0.562548959034321	35.9733726459675	-0.0506289630380402	0.109814281788513	-0.461041698888899	0.644768688517143	0.823696547192585	0.130082917065954	-0.0952855186521381
ALG14	0.0458194810609421	0.168493234379549	0.785670751308146	5.28354904815517	-0.479690226735281	0.263168027391343	-1.82275267816618	0.068340857873074	0.219202448664325	0.163997265577304	-1.14608410692702
RWDD3	-0.209661708163863	0.0839041733117303	0.012460640415225	18.964576847766	-0.246446876094132	0.130444888901672	-1.88927966568242	0.0588543647646816	0.198613543965365	-1.00128255979825	-0.574856162772246
ENSG00000228852	-0.305894171806699	0.251737834895153	0.224316548774926	1.28227608640415	-0.362251653177884	0.404167414431003	-0.896291091868132	0.370097315561412	0.613190396544426	-1.44021017231422	-0.858469498608035
PTBP2	0.04173869678653	0.0411255763844609	0.310149448950952	121.2555357213	0.0628939848473554	0.0688231571606615	0.913849167083909	0.360796107182277	0.605744441234655	0.145384327375822	0.18273947094224
DPYD	0.0245176367023795	0.0698254572976774	0.725492714488558	589.678502221373	0.458002081173007	0.151705937676754	3.01901222975789	0.00253600294039803	0.0225837258273944	0.0668370419630279	1.15038457191769
DPYD-AS1	0.122691840633788	0.129272012151883	0.342570643881197	58.5195232619463	0.284402326544977	0.239894678247304	1.1855299526561	0.235807979156496	0.472457768469258	0.514621160867032	0.725227624594844
SNX7	-0.0174151236495827	0.073031674390883	0.811524436049916	37.4144284461611	-0.0658810871031494	0.117070930804423	-0.562745052511876	0.573608501248845	0.774293751956774	-0.124423221889327	-0.132638949949351
FRRS1	0.000372494791793074	0.135167312615466	0.997801188309424	31.6271082103089	0.0158813824914299	0.3612872885692	0.0439577671119422	0.964938068266624	0.986201454327812	-0.0432917970118008	0.0676025887146395
AGL	0.068762973421094	0.0724109656764624	0.342304865563066	33.4410571048206	0.0477902967393074	0.11297197899601	0.423027879692144	0.672274920094001	0.842650052102999	0.2686452392777	0.145749568836139
SLC35A3	-0.0859532394803262	0.0504184565204712	0.0882322688157268	45.4462185530997	-0.21348224899333	0.0721896349248606	-2.95724239657862	0.00310403995161862	0.0261463748574054	-0.437033648861085	-0.494123674078108
ENSG00000241073	-0.179778982835463	0.106859405851356	0.0924936254458424	9.47656590630105	-0.338511210811104	0.155284625648474	-2.17994028318947	0.0292618883976971	0.125939775937812	-0.864983926391694	-0.80032763068673
SASS6	0.22127134824541	0.129576503560187	0.0877012591139886	8.83359551329587	0.429725168158482	0.232123868508478	1.8512752304177	0.0641299676376523	0.209830108694863	0.964253917641932	1.08113259605672
TRMT13	-0.0145228383511301	0.067847584060493	0.830507342377531	41.7927911559149	-0.149456797039942	0.0918602976486283	-1.62700100985546	0.103736883312762	0.284823148400199	-0.111231167641641	-0.33732123065419
LRRC39	0.00296202902073888	0.29143447697887	0.991890744840394	2.45284742120643	-0.215113961774459	0.472959009134575	-0.45482580439281	0.649234564369269	0.826964410825882	-0.0314806260865912	-0.498119843464517
DBT	0.0254495112388115	0.0861107048655559	0.767578264891969	18.4085226855266	0.0498674973840021	0.133396600981565	0.373828845840636	0.708531657027067	0.86220241683272	0.0710874315920267	0.150836766608784
ENSG00000285530	-0.0663116457134215	0.155778084269711	0.67034089336094	6.7764482797946	-0.307897785610484	0.204876115367786	-1.5028486119905	0.132878087010828	0.334726442043629	-0.347446023939484	-0.725353386435752
RTCA-AS1	-0.429059801709693	0.186084260726199	0.0211258020718537	3.19792101135702	-0.649872062218918	0.299829315184686	-2.16747339004732	0.0301987765669356	0.128710872287427	-2.00198313157246	-1.56287035077311
RTCA	0.0035608043314558	0.072715057573093	0.960943774091896	29.3365550099182	-0.290260702297606	0.116320960672395	-2.49534306301934	0.0125835404800235	0.0699018012613352	-0.0287495412985935	-0.682159036783309
CDC14A	0.0581950428879089	0.0454469524012768	0.200367640737772	109.548425503788	0.0578739809083687	0.0750927494240297	0.770699985714587	0.440884780416692	0.675686470300966	0.22044366215315	0.170445158920767
ENSG00000228086	-0.182800803616163	0.14221629577056	0.198662421352928	4.978235609032	-0.227684979693493	0.217328905589856	-1.04765161852506	0.29479914593835	0.54131035116205	-0.878766807246193	-0.528907073634566
EXTL2	-0.205399960555775	0.116185677133106	0.0770843841630862	9.06083558206619	-0.565055518141322	0.196108525503662	-2.88134091411936	0.00395987077456235	0.0312255139758761	-0.981844226496241	-1.35514918757349
SLC30A7	-0.0221060919534642	0.0412050095782744	0.591619670886956	81.2601792722929	-0.0435132730195677	0.0670590548423715	-0.648879903271074	0.516416005475715	0.730760173076116	-0.145819281390128	-0.0778587368411176
DPH5	0.0354146380381267	0.0920224999047211	0.7003503319749	18.3802680120556	-0.0120917967035921	0.139259178723843	-0.0868294414371825	0.930807085113433	0.973215230678365	0.116539549815625	-0.00090552351716226
RNPC3-DT	-0.0334026332618933	0.141638976687356	0.81356506250781	4.71043183025859	-0.102966884637488	0.22392333362263	-0.459830974162856	0.645637548680573	0.824428275780026	-0.19734413816403	-0.223464449688776
RNPC3	0.029889151470119	0.0407047530925244	0.462771138207888	111.18579810436	-0.0700261690493963	0.0698746342607523	-1.00216866664487	0.31626213819957	0.56240011816045	0.0913371541221501	-0.142790521824815
AMY2B	-0.060462805338855	0.118922630424807	0.611157877131627	11.4109010505022	-0.545950242169797	0.182537832630457	-2.99088815892242	0.00278167351801031	0.0240526109095886	-0.320768773410768	-1.30835913981554
PRMT6	0.255241943766141	0.266850244042727	0.338820279825531	1.8475335551671	-0.269646081842291	0.400061626132857	-0.674011362821248	0.500304089646449	0.718945794668035	1.11919780895703	-0.631672507457387
VAV3	-0.117709863998108	0.25902575088789	0.649517163543431	20.5256548947982	-0.724809260114682	0.446959383038865	-1.62164457805254	0.104879471903098	0.286871341339558	-0.581879357403782	-1.74639636074102
SLC25A24	0.0476093210049646	0.0741013710032451	0.520555683260677	34.3800556842653	0.0266733716971089	0.113852964172864	0.234279115092783	0.81476829853684	0.916936487802078	0.172160936584743	0.0940328633199163
ENSG00000290547	-0.20820361580277	0.354534445538443	0.557029636580829	2.0902400476544	0.767609092658848	0.765316716438801	1.0029953301304	0.315863114417984	0.562031735978558	-0.994632028629714	1.90863202540697
HENMT1	-0.112899361029331	0.0989547960498379	0.253903825099324	8.74813627526345	-0.313834605354941	0.151749713202483	-2.06810674453259	0.0386299866354261	0.151095782479754	-0.559938086203215	-0.739893039240952
ENSG00000285923	-0.285732008886729	0.183319887987178	0.119078640658203	2.20311708729012	-0.316036883251765	0.295341225825652	-1.07007371682791	0.284586128611462	0.529695272127549	-1.34824817011021	-0.74528655923628
ENSG00000290126	0.240563597641169	0.200033141622818	0.229123906110957	2.37846750539386	0.308869268706761	0.319762205081169	0.96593425926731	0.334077078023552	0.579060777921482	1.05224814169892	0.785148737168521
PRPF38B	-0.0710027554163477	0.0382852836008448	0.0636575919712458	179.237174825528	-0.227348494643152	0.0597733411879516	-3.8035098946247	0.000142660292642823	0.00258083868397302	-0.368842728377999	-0.528083000137865
STXBP3	0.131701778267923	0.0461882022144378	0.00435249862140196	96.941505632444	0.319697122422763	0.0735141432931371	4.34878389520195	1.36894524382251e-05	0.000406718916599657	0.555716548691108	0.811666846262727
GPSM2	-0.0516393157230787	0.240258728358222	0.829820248774423	3.81295247030411	-0.0973182865014826	0.409643189115578	-0.237568423172355	0.81221584404584	0.915713793772166	-0.280523796980713	-0.209630670111705
CLCC1	-0.028998722904426	0.0708903758446132	0.682492464671371	21.800168121928	-0.126361973088253	0.118668897327742	-1.06482807149766	0.286953739476846	0.532267841236658	-0.177257383801056	-0.280760523691804
WDR47	0.0455018468380415	0.104645438723314	0.663693661168887	12.2535430927225	0.0749277110120461	0.183150044010425	0.409105612924565	0.68246215732223	0.847716709631429	0.162548498437468	0.21221083910207
TAF13	0.364825023631325	0.142655730508173	0.0105463701501832	4.76082184577518	0.219546648826102	0.253080835768394	0.867496142722635	0.385670224326493	0.62830349510174	1.61901915610544	0.566391904955765
TMEM167B	0.226842787411522	0.11341697177764	0.0454918445018473	7.96113417843986	0.112626930171782	0.182288757867284	0.617849018718865	0.536674867626253	0.746697630068817	0.989665908553189	0.304538647794837
ENSG00000270066	-0.0116191959970434	0.192125514896578	0.95177564563794	4.14527730609673	-0.120444588950046	0.333342412685901	-0.361323925088218	0.717857310490825	0.867194914830327	-0.097987312524206	-0.266268469934428
SARS1	0.156572846208483	0.0931069254344901	0.0926375936378176	18.4221395701893	0.0331163261828576	0.175685446570223	0.18849783422226	0.850486413127534	0.935779285131047	0.669156421875575	0.109812072609528
PSRC1	0.159753623842098	0.132676047758011	0.22855560583532	14.5065134263447	0.260768517712501	0.226257942082433	1.15252757676676	0.249104344460575	0.488435404707305	0.683664323677284	0.667346909046848
SORT1	0.118087699260973	0.046150991591672	0.0105056789175869	225.895629863024	0.112558076084114	0.0881445120231361	1.2769720258315	0.20161212361657	0.431123349055868	0.493621129235748	0.304370019712461
PSMA5	-0.150932830116171	0.0790672022323677	0.0562726305255903	23.3296336168512	-0.382726520712536	0.128971143904401	-2.96753606369678	0.00300197063639162	0.0254443829946682	-0.73341322286755	-0.908613764056592
CYB561D1	0.26758104903482	0.0847884176289647	0.00160021293479996	16.8468659039889	0.433404593957447	0.128813508295194	3.36458962800889	0.000766575818286658	0.00923041293525989	1.17547792287229	1.09014374612396
GNAI3	0.0431454176883848	0.042243542813069	0.307088922920727	108.712642467102	-0.0155852699367104	0.0707378247387004	-0.22032441617029	0.825618505971802	0.922069177708594	0.151800547262066	-0.00946126380912946
GNAT2	0.563478835583948	0.252263095056851	0.0255031426145346	1.84682732679182	1.11157901486418	0.408365331008712	2.72202102004705	0.00648840152627213	0.0439312116026663	2.52510261377499	2.75103645396762
AMPD2	0.0323823075253057	0.0978952191397587	0.740806602862609	26.9217746982554	0.0736364234624002	0.160208538410725	0.459628582801368	0.645782839323108	0.824428275780026	0.102708732833824	0.209048392969011
GSTM4	-0.0681844474123023	0.0739940969099825	0.356797290065659	17.1682226290718	-0.131606104116797	0.114824823841186	-1.14614679748014	0.251734417038951	0.491453761461307	-0.355988093292052	-0.293603737348607
GSTM2	-0.0697989595203287	0.0757293727415284	0.356690615372571	62.0856925297448	-0.461327547027053	0.121794327653843	-3.7877588875749	0.000152012258732318	0.0026832622972223	-0.3633520733683	-1.10111272510597
ENSG00000260246	-0.559743556938884	0.161162851351176	0.000514378271734383	2.55746733481755	-0.799562838141031	0.260343916600286	-3.07117926388357	0.00213215098193621	0.0199322944013275	-2.59804714683307	-1.92947267385702
GSTM5	-0.0778854076528789	0.336582541239125	0.817003586014302	2.47656262924367	-0.160385196649885	0.5860238860974	-0.273683719136369	0.784327690471835	0.902109658152758	-0.400235316695914	-0.364085583099521
GSTM3	-0.0679724426403334	0.145392529065086	0.64013513084108	10.9711354018142	-0.35827654442417	0.260923971884549	-1.3731070466101	0.169719070746708	0.38879535093792	-0.355021114531665	-0.848734201996432
AHCYL1	0.0296571187231967	0.0663991883903976	0.655128645016753	35.2081097460582	-0.0108699797613252	0.122177068230732	-0.0889690669348622	0.929106493614198	0.972584121476495	0.090278825406696	0.00208678463715835
STRIP1	0.151284447889679	0.0624999160544404	0.0154968596443734	24.1155177469411	0.19478111373044	0.105109951736644	1.85311771637447	0.0638654880419741	0.209515255282375	0.645035413639506	0.505739519111965
ENSG00000258634	0.459733673398142	0.314490689885631	0.143786277296521	1.2035344977984	0.535258529622426	0.478421091288653	1.11880211673085	0.263224568475312	0.504600991241384	2.05190869745476	1.33959057542926
KCNC4	0.116127159012377	0.188356384210118	0.537545487754523	3.89073425876752	0.345719696685412	0.312534919477978	1.10617942232779	0.268648867644856	0.510545597000774	0.484678874013523	0.875397801751091
RBM15-AS1	0.0902649039168605	0.162287925942872	0.578072625027089	4.46353974115341	0.0499732447257507	0.256281187373249	0.194993808316369	0.845397794833788	0.933203756238553	0.366718079353987	0.151095748639615
RBM15	0.209652783557132	0.0721104928718196	0.00364467262714334	19.2315455738028	0.272268654435154	0.117197579743173	2.32315936072915	0.0201705930444306	0.0963276356225396	0.911260274265871	0.695511482397052
LAMTOR5-AS1	0.119617193617938	0.0697471167321278	0.086342891591527	32.4160833900464	0.309156046639098	0.0982987720194519	3.14506519550336	0.00166049821218058	0.0164541278412562	0.500597333325783	0.785851074741135
SLC16A4	0.305073676381987	0.123142965863535	0.0132345618973786	10.2230429998405	0.804009649221464	0.196527781675957	4.09107375234686	4.29380543394722e-05	0.00102659735359157	1.34648621659655	1.9977793260018
SLC16A4-AS1	0.279365316604321	0.144230296745942	0.0527527750891855	6.13575594005192	0.328093877519697	0.240788018982376	1.36258389809549	0.173013686344977	0.39296907053549	1.22922735662603	0.832231038718408
LAMTOR5	0.382517913582209	0.184637030343257	0.038290709463957	4.03043457226275	0.582406029214591	0.2768711274141	2.10352749546009	0.0354196843878674	0.142431739453149	1.69971851316931	1.45505782965125
CD53	-0.0541121784533715	0.0362387038300642	0.135380900185621	244.105373285788	-0.217137092066759	0.0698831203490886	-3.10714648948258	0.00188902765926013	0.0182114453627898	-0.291802815444955	-0.503074619471854
ENSG00000232811	0.349819528624519	0.310911553132438	0.260529027036222	1.30653631316257	0.460271785335028	0.473741908622455	0.971566536457383	0.331266237003416	0.576465748170728	1.5505773242263	1.15594322316646
LRIF1	0.123617802788121	0.110683022945144	0.264052791967791	14.9541362625632	0.0756238450460366	0.180296549169192	0.41944144463392	0.674893540392246	0.843717037909589	0.518844583424204	0.213915716055687
DRAM2	-0.0423173425581816	0.0397123724264129	0.286606338355475	107.194536232462	-0.0488677654800943	0.0637975927286697	-0.765981338636526	0.443687406047936	0.67736216883677	-0.238005178311733	-0.090972232732045
CEPT1	-0.0634560421851825	0.0389204704013228	0.10301640269222	104.100026381252	-0.0662480957858624	0.0606056706861659	-1.09310061312438	0.274349626830863	0.517627080016866	-0.334421279570535	-0.133537777781899
DENND2D	-0.0850874515339453	0.102062629244957	0.404462000695004	10.9093305704362	0.0324062513105823	0.149618500129439	0.216592542249433	0.828525898207115	0.923861092225126	-0.433084687960941	0.108073053647698
CHI3L2	-0.00953801879938832	0.29237470407608	0.973975558741738	1.87043484548705	-0.238170065790877	0.393597245260359	-0.605111109538715	0.545105173052899	0.753696244694426	-0.0884948179541846	-0.554585722818907
ENSG00000260948	0.232530487810053	0.274259504863467	0.396522393392846	1.6633414342481	0.558772909985708	0.456035609473404	1.22528350501167	0.220468421107357	0.454019482020943	1.01560818065275	1.39717880298673
ENSG00000243960	-0.142606782281935	0.162235483453179	0.379395285760083	2.81952255167631	-0.214504402041443	0.262205675573024	-0.818076884005906	0.413313287329973	0.651483700384666	-0.695437137051658	-0.496626992533619
WDR77	-0.226666794507267	0.0731985018939841	0.00195750995227828	15.4897591337761	-0.363548982765898	0.115243743862036	-3.15460927060058	0.00160713182776834	0.0160558335612739	-1.07884476351613	-0.861646742081065
ATP5PB	0.148839421042255	0.100763276072087	0.139643551251465	13.9943492359002	0.108162521954617	0.164722032173196	0.656636641301815	0.511414582752841	0.726920571851068	0.633883357918887	0.293605025375383
C1orf162	0.046421850995235	0.0692944599124211	0.502907810522402	64.2227426975914	0.28778431783097	0.118232962120574	2.43404472550969	0.0149311500128669	0.0787005907027408	0.166744745867239	0.733510338439149
TMIGD3	0.0157345744592196	0.0486157949872081	0.746201901323867	141.326076128741	-0.0238728881808181	0.0964874521981889	-0.247419614021752	0.804583496177655	0.912131102107948	0.0267764595458767	-0.0297581731036831
ADORA3	0.00177364099480988	0.0720859875107871	0.980370415354741	39.9686705875016	-0.0590008846341625	0.115156870676018	-0.512352274665015	0.608404485994685	0.798085336578974	-0.0369010039842157	-0.115788892269573
RAP1A	-0.0847555123900514	0.0244120942030626	0.000516854843989598	526.939009131097	-0.137733776785445	0.0472509798595664	-2.91494011753407	0.00355756796690994	0.0289094642345783	-0.4315706743899	-0.308610801221354
LINC01160	-0.011680148176266	0.187951149178473	0.95044768337573	2.21355460170511	0.00234332610510287	0.306790383678597	0.00763819933664483	0.993905657936455	0.997615748726189	-0.0982653225999234	0.0344470192368591
INKA2	-0.037067414153388	0.0691363866260304	0.591855481467044	81.4356490934899	0.00330775742285819	0.0876810528231782	0.0377248825869914	0.969907036679198	0.987821759071514	-0.214059635889081	0.0368089734679464
DDX20	-0.180782594343292	0.0851702142280657	0.0337870918947512	12.3327270760667	-0.26619102461299	0.136997612747676	-1.94303403741249	0.0520120458974789	0.183912920455757	-0.869561516805052	-0.623210850425768
LINC02884	0.160103242216438	0.29868993531591	0.591945970405322	3.02624263433593	-0.591340859280353	0.506227069568257	-1.16813361992808	0.242752870950731	0.480426598633308	0.685258974302778	-1.41952367601649
CTTNBP2NL	-0.118247638516845	0.0371368854066757	0.00145203736639731	253.69729018449	-0.20253240721658	0.0646827544132223	-3.13116547144409	0.00174114026132221	0.017117012450617	-0.584332210387544	-0.467306808389292
WNT2B	-0.0216830326446788	0.06463767544644	0.737281870534388	111.486220402544	-0.0403915316279001	0.110674390141947	-0.364958248932705	0.71514257227799	0.865835339876869	-0.143889658003918	-0.0702133917007597
ST7L	0.108318018884438	0.0589699700297361	0.0662344727011243	46.5235727551024	0.0380389233664725	0.0894857185902996	0.425083733647259	0.670775635359227	0.841742305575789	0.449060465189651	0.121867829231823
CAPZA1	-0.048111108678187	0.0257344712797733	0.0615505041310595	167.505148936235	-0.109319008896987	0.0438322453273442	-2.49403169015368	0.0126301267715535	0.06997848881992	-0.264431228672121	-0.23902120992136
MOV10	-0.0534750723583548	0.0648261917142158	0.409428832182755	19.5403046363032	-0.0886338202580113	0.107549634361567	-0.824120144937327	0.409871294819309	0.649285143484038	-0.288896899430553	-0.188361854581903
RHOC	0.042991328735373	0.133158362496858	0.746802295508207	5.4503960107664	-0.0484267622914981	0.216469858509004	-0.22371134080768	0.822981920898978	0.92056432697009	0.151097729380238	-0.0898921876028052
LINC01356	-0.00205193625799245	0.112601422376039	0.985460950523322	13.9955695513926	0.158027955741742	0.171420277177094	0.921874344996438	0.356594122481072	0.602508590257198	-0.0543499128711381	0.415728674981278
LINC01357	-0.1357298278899	0.0815252031216834	0.0959363375436064	49.3510289070602	-0.186861483578689	0.111031745415732	-1.68295547259057	0.0923837116086943	0.263452252398611	-0.664070537274265	-0.428927710043845
SLC16A1	0.0741188150726709	0.145631846028376	0.610789740610465	6.31881471720737	0.141870617924012	0.225168477963468	0.630064293222384	0.528652520216805	0.74050005714283	0.293073864506138	0.376158317072832
SLC16A1-AS1	-0.114952620430643	0.0814653723431228	0.158226589680038	37.6819469064616	-0.21052439431228	0.12868621465646	-1.63595140998043	0.101849757155425	0.280697329615183	-0.569303244412598	-0.486879698016539
ENSG00000287807	0.267721795571133	0.20812586555449	0.198322467815992	2.64902954510131	0.123601953027476	0.326046263566176	0.379093296992773	0.704618583699054	0.86006314848934	1.17611988441848	0.331417183563067
LRIG2-DT	-0.0524501047589459	0.132174335993132	0.691496380592712	8.73413025182456	-0.214919922225309	0.202749116742624	-1.06002889520912	0.289131453963939	0.534714271854348	-0.284221901365613	-0.497644628147805
LRIG2	-0.00843160695349675	0.0509763117151185	0.868627223812051	44.0837420476226	-0.127954455319341	0.0751884454744474	-1.70178349228973	0.0887959621365981	0.257146911280462	-0.083448343078731	-0.284660614941851
MAGI3	0.0313364712794618	0.0527620684197873	0.55256532227618	103.273380242096	-0.0317923723784909	0.0839768614513218	-0.378584908140676	0.704996130945485	0.860261079921475	0.0979385504120723	-0.0491534984776648
PHTF1	0.150037001512906	0.0738333285780913	0.0421431296708663	33.4269818484503	0.328180688001211	0.116938803585136	2.80643103862682	0.00500936336022789	0.0366038712429758	0.639345663640685	0.832443643162437
RSBN1	0.0375766139966711	0.0587640447880312	0.522530833329649	48.911897305641	0.190955212609086	0.0907740531603556	2.10363210588115	0.0354105510809321	0.142431739453149	0.126400577060265	0.496369641573836
ENSG00000231128	0.425549885622731	0.24569019243639	0.0832630751128542	3.27244760664301	0.646168200124651	0.359778971646298	1.79601436172847	0.0724922329700447	0.227096737373455	1.89599241113062	1.61121548089266
PTPN22	0.110094889404169	0.142506212956219	0.439781622135642	14.3202919017442	0.418842330239005	0.217540522203615	1.92535315258173	0.0541851921911587	0.188959002780043	0.457164981123798	1.05447982711723
AP4B1-AS1	0.18405952545815	0.162255948967498	0.256636161336909	5.16891034952515	0.277929613466767	0.232908353654739	1.19330032223218	0.232751776345954	0.468847919438228	0.794526406622368	0.709375534601257
AP4B1	0.059939613910261	0.100573724365631	0.551190675665813	12.3444077405235	0.000687353425023633	0.162723367738128	0.00422406096049951	0.996629696998276	0.998632135107881	0.22840085627163	0.0303914357999984
DCLRE1B	-0.22510446941549	0.198827320288766	0.25756689761758	2.10141110060942	-0.694926796700835	0.317157407630212	-2.19111009228289	0.0284438265785528	0.12360724339699	-1.07171881457386	-1.6732122888468
HIPK1	0.113236383766653	0.0481177283721981	0.0186066438361626	55.9465700951399	0.190826730468891	0.0796735102138431	2.39510886311791	0.0166154312384313	0.0842149607424797	0.471493707294368	0.496054980561625
OLFML3	-0.195151730442831	0.129788990535355	0.132682397622175	11.5794881773595	-0.36844335055338	0.213110267788899	-1.7288859630093	0.0838295068063302	0.248282191265738	-0.935100840681203	-0.873633363099395
SYT6	-0.057421647784475	0.0734851732516251	0.434564603497554	85.1631114191874	0.10042506024357	0.110961943161806	0.905040569604386	0.365443894844931	0.609475889486888	-0.306897695251706	0.274655484760278
ENSG00000232895	-0.415205974151037	0.233974128559869	0.075967145388955	13.3017496491153	-0.643732179195061	0.497491707238248	-1.29395559730763	0.195680758594268	0.423728633529945	-1.93879419070633	-1.54783338295633
TRIM33	-0.00395235904626019	0.0268019060367858	0.882764533268945	139.832211070385	-0.0479168590134869	0.0482054694701268	-0.994012910571926	0.320216582043029	0.566251323384743	-0.0630179652689361	-0.0886434017299585
DENND2C	-0.152578566459641	0.204241995249573	0.455034609655353	3.70318745747148	-0.322995900379403	0.322644440213962	-1.00108931108563	0.316783632199758	0.562744545916524	-0.740919620363002	-0.762329639076418
NRAS	0.133336223385943	0.121602716908159	0.272864180212144	6.65263242586798	-0.110610083571548	0.193173924645994	-0.572593240905826	0.566920137267876	0.770205256040901	0.563171445576046	-0.242183134709666
CSDE1	0.0357779525328496	0.0409477033461507	0.382255788800461	80.3180765530836	-0.0197306787006839	0.0656419526130855	-0.300580313583644	0.763734545116094	0.892096053952807	0.118196670060961	-0.0196136360821934
SIKE1	0.487443593056944	0.103403646458956	2.42914461716003e-06	11.6910860509894	0.663600292703333	0.155833149710977	4.25840261801875	2.0589287636879e-05	0.000563490339117002	2.17829690802774	1.65390779507295
ATP1A1	0.135210619301127	0.0947589005411932	0.153611324701354	23.185110796104	0.185096237827698	0.173546717431557	1.066549921353	0.286175124527928	0.531417284183028	0.571720786337129	0.482020636082246
ATP1A1-AS1	-0.000887101061451968	0.115440759523471	0.993868740315925	15.0759899407585	-0.33092275160446	0.166212612622487	-1.99096053171413	0.0464852265130067	0.170796346147986	-0.0490369622052414	-0.781743006773561
LINC01762	0.0954625649769415	0.124259449675194	0.442337513052951	12.7364543563465	0.180066573543404	0.182917370784198	0.984414835897915	0.32491158642064	0.570255324863005	0.390425224255067	0.469702665254746
ENSG00000224950	0.167967523386547	0.116281481096036	0.148600980926709	8.63284930734318	0.300383631608717	0.178056195427449	1.68701589342401	0.0916002959292792	0.261923597872076	0.721128887921135	0.764366866984291
CD58	-0.0201047946558385	0.0420021130625244	0.632179455508066	120.472802633182	-0.0354930576208157	0.0656840470168438	-0.540360395450572	0.588948514942007	0.785174982418146	-0.136691128462009	-0.058216714286931
PTGFRN	0.175182753210161	0.172295803974302	0.3092696267437	5.69718322428561	0.316420075163284	0.266619322005521	1.1867859867888	0.235312047646792	0.47198682764506	0.754038401824752	0.803641147078659
TTF2	0.0339736919868882	0.059448931820769	0.567676406350028	44.9164565945021	-0.0205371997597568	0.0927183052323961	-0.22150102623512	0.824702337623769	0.921591910792101	0.109967224987885	-0.0215888579490776
ENSG00000271427	0.489976714854026	0.297087686514704	0.0990930867936131	1.31799739160962	0.40070188760275	0.433699760312769	0.923915400169412	0.355530364328906	0.601255119303627	2.18985077520017	1.01005271815708
MAN1A2	-0.0132682906339902	0.0464853116353054	0.775314921908193	113.210391454797	-0.107585034675387	0.0671130853598688	-1.60304110738618	0.108925578769792	0.293592157928751	-0.105509027592153	-0.234774595700209
WDR3	-0.0750890027882062	0.104567081146781	0.472699275091221	11.9074506643788	-0.171311016090132	0.159388654867338	-1.07480056364562	0.282464028063392	0.527142269299937	-0.387480584411034	-0.390843616543572
SPAG17	-0.668559411992923	0.275935043577868	0.0153977181831372	1.29681827213991	-0.90021447532967	0.502728675228547	-1.79065670944754	0.0733484006776142	0.228666890708256	-3.09436909116177	-2.17597499698449
WARS2	0.131825512850035	0.102444232200803	0.198163071569687	16.3563954950938	-0.0375704113085115	0.146744240049332	-0.256026480466158	0.797930390142697	0.908537197876138	0.556280916708471	-0.0633042868717139
WARS2-AS1	0.126994384584774	0.0779800375438826	0.103408331420766	46.9168734327742	0.265307010855612	0.132540781004508	2.00170097720028	0.0453169012512563	0.167990686032628	0.534245571098908	0.678461970207536
ZNF697	0.0493392519225936	0.161200015674056	0.759547744674945	4.58401921341129	0.0837740120772284	0.258985632673873	0.323469727692271	0.746339530069459	0.883650392031371	0.180051355459507	0.233875998502961
NOTCH2	0.0029350774810355	0.0441836060078278	0.947036197523611	108.466554169583	0.237726559930991	0.0739986468881608	3.21257982311871	0.00131548587362491	0.0138920886286764	-0.0316035552367742	0.610915674730191
SEC22B	0.0756289406993997	0.0816714821104925	0.354438673732633	20.8236758414996	0.160214803944745	0.140552373088964	1.13989397989983	0.254330473420389	0.493988171529039	0.299961725533986	0.421084406665575
ENSG00000290569	0.26849452775335	0.139898222974762	0.0549573472106725	7.97669171171571	0.199051960884133	0.250227298025343	0.795484595225791	0.426331668377305	0.662023765578962	1.17964440700696	0.516199098056862
NBPF8	0.0504326654482562	0.062384085888959	0.41884771023171	20.9706917322533	0.109666047008038	0.106483809370841	1.02988470882099	0.303064129643257	0.550734195458979	0.18503854346389	0.297287254784667
ENSG00000290999	0.354630042514399	0.303666212639416	0.242875969664866	1.1922742252002	-0.0567969769981952	0.424021090311321	-0.133948471658554	0.893443320777344	0.955329054910616	1.57251864523931	-0.110391380938425
NBPF26	-0.0235580813926044	0.123914117689387	0.849218074492849	11.9302990958413	0.0582599230790444	0.215872510934077	0.269881157294899	0.787251683773022	0.903595964561862	-0.152441976412108	0.171390356081207
ENSG00000287979	-0.714183366718637	0.202639167762885	0.000424428095566142	3.73027510739057	-1.18294081336818	0.361154579796142	-3.27544181783852	0.00105496842380108	0.0118085341998948	-3.30246532774591	-2.86838995497667
LINC00623	-0.159471773588879	0.0640537146723774	0.0127866460936676	31.4395557059756	-0.191463624375481	0.100352756818365	-1.9079059753388	0.0564033698529397	0.193799851853869	-0.772360350790982	-0.440198648395723
PDE4DIPP4	0.0179357481794329	0.115820526060573	0.876933175732585	28.9501062000835	-0.287144906697604	0.221715573206977	-1.29510481624828	0.19528407369339	0.423162690429282	0.0368162724029182	-0.674528253268567
FCGR1BP	-0.313563498776752	0.0707922948693266	9.45197072509084e-06	57.940861696037	-0.654721205378086	0.117264971591479	-5.58326324129399	2.36047044609462e-08	2.06014090488571e-06	-1.47519087684096	-1.57474621377246
ENSG00000234998	-0.15593979849975	0.247985222994025	0.529462335705647	1.38501349265779	-0.356020915886883	0.411927138728165	-0.864281282816436	0.387433389679692	0.629832152086993	-0.756250595988369	-0.843210022856536
ENSG00000233029	-0.709938952329467	0.271848709342001	0.0090140122806712	1.39755676893143	-0.403184429528099	0.453981164073202	-0.888108277248013	0.374482510658327	0.617728165362614	-3.28310605329897	-0.958716496513043
H2BP1	0.608601646914526	0.384054668177126	0.113040303954553	1.90538989608919	-0.269397029484071	0.514383365658438	-0.523728113056744	0.600467659194899	0.793349976246629	2.73091307624893	-0.631062562238447
FAM72B	-0.135963347288139	0.13587062150611	0.316980351596621	4.30196263934991	-0.179408984502015	0.236466535021515	-0.758707715177082	0.448027420661073	0.680510879796273	-0.665135646781653	-0.410676061220065
SRGAP2C	-0.0264324411701776	0.0311358577704625	0.395915285993495	455.824422309371	-0.0415674330117722	0.0678420881674988	-0.61270863168516	0.540069014097501	0.749257383498185	-0.165552270245638	-0.0730932497039635
SRGAP2-AS1	-0.0500872206976429	0.0696951502508178	0.472349515010093	54.5908591679283	-0.0772068197709433	0.095638282417064	-0.807279447306008	0.419505502347832	0.656680360526258	-0.273444508577155	-0.160376396569314
LINC02798	-0.0839825762706091	0.0407773369947952	0.0394424911888811	662.671992826939	0.0566040969937123	0.0681511628605141	0.830566854883527	0.406218365560495	0.645688866776989	-0.428045221619686	0.167335131664296
EMBP1	-0.0958781417587146	0.200727416167249	0.632896885084143	2.73456680793223	-0.519427250752578	0.31949307300156	-1.62578564183782	0.103995263818926	0.285204550117018	-0.482302298302251	-1.24340263057982
ENSG00000232721	-0.280898199439556	0.206481051288926	0.173701268870252	2.40876318048046	-0.185504222131503	0.350300736385604	-0.529557043029746	0.596419084600173	0.790657414937934	-1.32620059531383	-0.425603689598993
ENSG00000290735	-0.181842999505228	0.102908433798717	0.0772220493166577	39.5319234800359	-0.652080947926411	0.193646050555951	-3.36738573316786	0.000758844663879487	0.009166868077891	-0.874398149770779	-1.56828005372111
H3-7	0.0177264668520249	0.108600278613956	0.870339931834385	27.7287871417497	-0.0211697631635411	0.207302139748043	-0.102120331171068	0.918661163436852	0.965952047845578	0.0358617155942689	-0.0231380463469376
ENSG00000289318	-0.246094567503546	0.153222584623835	0.108246528544693	7.35711128052927	-0.42104350671392	0.272227890710861	-1.54665822673225	0.121945681138786	0.315757115449121	-1.16745712669336	-1.00245452341634
NBPF15	-0.0329773923896451	0.0669114067105901	0.622117463443693	27.2376003744457	0.0828997233670755	0.114873217899909	0.721662759019318	0.470501843684202	0.698136184303544	-0.195404564409659	0.231734809306675
ENSG00000224363	-0.158053024244953	0.0889691684673429	0.0756518441398188	32.9348761770677	-0.222628881493655	0.108815395709855	-2.04593182831658	0.0407630783309954	0.156812667041852	-0.765889267762294	-0.516524364450363
FAM72D	0.138484519438816	0.174243765659516	0.426744627680381	2.79621028748344	0.625347830398799	0.298789742522077	2.09293607310697	0.0363548615423847	0.145176562273612	0.586653430859096	1.56022505839037
LINC01145	0.0219454660766326	0.0680724076671476	0.747161681445684	27.8242884759487	0.152207162835626	0.113947702766868	1.33576332949015	0.181626642418582	0.404417660208743	0.055105068479183	0.401473179354196
ENSG00000276216	-0.310457068897193	0.207858732009599	0.135281122007399	4.27627912318377	-0.578786561760142	0.382469122670524	-1.51328964209938	0.130206102559685	0.330386206952877	-1.46102208391112	-1.38877739517691
NBPF20	-0.00462059639341917	0.0959025650405613	0.961572699531978	10.2344095879624	0.0255031569118397	0.147678790731354	0.17269343001483	0.86289240829095	0.94118257351034	-0.0660658745947443	0.0911669321618733
NBPF25P	0.227776223613951	0.242367776702514	0.347322302993694	2.03014349209536	0.36227187241748	0.389692190991712	0.929635955741245	0.352559604350785	0.59895770344304	0.993923421124923	0.915935143067477
GPR89A	0.159232197268464	0.0951885082231442	0.0943648942461333	14.6944961209297	0.168198188118734	0.152816990501738	1.10065109623279	0.271048538013601	0.51360363980944	0.681286035598568	0.440636227185087
PDZK1	0.34350298961374	0.269901615364354	0.203125564920261	1.56758035913863	0.368608989686659	0.404074685419112	0.912229850044509	0.361647733482458	0.606587372834902	1.52176684507599	0.931455150217048
CD160	-0.00533347006375164	0.2523627765877	0.983138651782163	1.41823141213541	0.207162460659776	0.400576319907489	0.517161026162554	0.605043755965094	0.796747418918527	-0.0693173754531848	0.536062232847943
RNF115	-0.0186241060697966	0.0420560614512951	0.657881471736508	86.4362370253609	-0.0772909345602335	0.061827617702929	-1.25010371467979	0.211261663006747	0.443507028703263	-0.129937533247372	-0.160582399089974
POLR3C	0.056182408798632	0.0543316804286098	0.301106468257704	38.7474048564038	0.0493005255457682	0.0768678576234368	0.641367238141115	0.521284113394922	0.734665055093415	0.211263800781698	0.14944821616712
NUDT17	-0.00638885781064311	0.156948762030006	0.96752976266519	4.54564067211891	-0.00934881618533497	0.247802850460033	-0.0377268306961739	0.969905483418683	0.987821759071514	-0.0741311233973399	0.00581221192092639
PIAS3	-0.395838577631809	0.106120677488883	0.000191419262209049	7.26095585039278	-0.631454114396363	0.183644405144144	-3.43846094249771	0.000585030925661494	0.00756893257329844	-1.85045721175933	-1.51776361379087
ITGA10	0.449560924999425	0.161230414850471	0.00529832617358214	5.23831208082834	0.556014457140845	0.249713668111475	2.22660802408555	0.0259734822182329	0.115891831826532	2.00550959263763	1.39042317482719
PEX11B	-0.19413013745648	0.132512948874371	0.142923661554142	6.71628695923438	-0.646439485853852	0.203746052609486	-3.17277060131744	0.00150991776555034	0.0153696874459256	-0.930441234624287	-1.55446375082169
RBM8A	0.297750610514049	0.110304227200288	0.00694733734443246	10.836139403344	0.0362105575959619	0.168767288845676	0.214559099951375	0.830111084738842	0.92468737734622	1.31308484978086	0.117390044045747
LIX1L-AS1	0.000521452976734852	0.122341663611123	0.996599212342787	6.18145558649359	0.220903744613706	0.21464956163801	1.02913671441008	0.303415435770935	0.551104516436742	-0.0426123811680595	0.569715519689662
LIX1L	-0.0679413497678377	0.0810102404247552	0.401651112470485	16.6806390991896	-0.161411829991176	0.131597068790895	-1.22656098250681	0.219987641622632	0.453457585296529	-0.354879296274352	-0.366599874080742
POLR3GL	-0.0721869751544112	0.0969745486053337	0.456639999981886	11.2332583225579	-0.0368218842397478	0.152044533825228	-0.242178283647302	0.808642021404441	0.914039991945905	-0.374244094223226	-0.0614710960113582
TXNIP	0.115999378479935	0.0639588277932429	0.0697305424535438	157.079970188103	0.449854352149726	0.127143051128703	3.53817489950238	0.000402903086279012	0.00566909681569424	0.484096051939689	1.13043026030835
NBPF10	0.142451059676172	0.105593298108821	0.17731962652739	10.9445424292755	0.605061459606197	0.167487264454737	3.61258189735204	0.000303163312268533	0.00458519167533269	0.604745288538156	1.51054243356799
NOTCH2NLA	0.212524167639889	0.0694638556686892	0.00221712102353963	28.0477559360392	0.386463694157127	0.119301761924047	3.23937960281899	0.00119790027975814	0.0129353507377626	0.924356995604512	0.975182468059638
NBPF12	0.0250121353554904	0.0662184015872716	0.705637254456443	28.8679794094724	0.0240397840301492	0.113450287490853	0.21189707458509	0.8321873329199	0.92580221231552	0.0690925086214298	0.0875830379996513
PRKAB2	0.08628005892329	0.128497742398874	0.501932663669629	7.34809839174158	0.0669207378771443	0.209370102665364	0.31962891083883	0.74924965549005	0.884293310322077	0.348542731523699	0.192601247702445
ENSG00000237188	-0.0306807739104606	0.076987447342687	0.690249442125538	43.5853467762559	-0.234389524523665	0.102167461911907	-2.2941699846255	0.0217807366785209	0.101836529470319	-0.184929416753979	-0.545326934476493
FMO5	-0.0275625328756112	0.0971627987118804	0.776660433617466	26.1277453356911	-0.252567892410786	0.117634337879151	-2.14705924277192	0.0317885655052758	0.133057852757797	-0.170706751752327	-0.589846924811501
CHD1L	-0.0995423652300967	0.137725389460491	0.469827512323923	3.71536582127961	-0.371436566942073	0.243679890228639	-1.52428075453236	0.12743859263732	0.325134862519971	-0.499015253568449	-0.880963942253842
LINC00624	0.108594528546115	0.090924723089027	0.232347169448632	34.1117523969875	0.0618833965905755	0.120046113036793	0.515496878866948	0.606205850053917	0.797125485511764	0.450321658357149	0.180264475403372
BCL9	0.761528626552756	0.300404203245932	0.0112443082538269	1.92218562889801	0.82779127325608	0.477327170395486	1.73422198566702	0.0828787034468179	0.246655340690261	3.42843106052308	2.05602205047224
ACP6	0.22343092536941	0.0836113446666473	0.00753431241812898	24.4215327309105	0.278162567574197	0.113555095228394	2.44958244290779	0.0143021964028508	0.0763823162429589	0.974104003519394	0.709946054170212
GPR89B	0.08212200721335	0.107442736163555	0.44466894463115	15.4408664671389	0.151071975963225	0.168572318323506	0.896184957682699	0.370153988200731	0.61321630218221	0.329577367438918	0.398693033804192
NBPF11	0.0645057116038468	0.0674363978914789	0.338798740042759	27.982416938365	0.078095549369222	0.111218538891871	0.702181040565079	0.482566267766106	0.706849467959519	0.249227366196584	0.219969078671216
LINC01138	0.148057096701099	0.0956780845131874	0.121754659510037	21.3531866194546	0.0594277914753319	0.175751068763942	0.33813615981563	0.735260582132979	0.878160658119292	0.630315084362563	0.174250540781954
ENSG00000291232	0.0121300033349871	0.150871358613061	0.935919411023857	4.39778531156004	-0.044953779025227	0.232117807710443	-0.19366794589627	0.846435892076139	0.933879653983497	0.0103355856680611	-0.0813866285554728
NBPF14	0.371129230854082	0.0958720484371018	0.000108350226442921	16.8148883085161	0.366831290895884	0.162886501382569	2.25206685503247	0.0243180474862274	0.110183318249453	1.64777338851666	0.92710145171808
NOTCH2NLB	0.304368274075324	0.172828440255167	0.078221373349808	3.19420523479537	0.409652018988554	0.288254219358663	1.42114838735055	0.155273625563139	0.367535844573101	1.34326879350868	1.03197216468095
PDE4DIP	0.317577616713291	0.144990453349385	0.028499974233344	13.3856568160014	0.245362932701441	0.245462150442761	0.999595792096087	0.317506160355797	0.56340461385421	1.40351816266655	0.629617642038038
NBPF9	0.0475577831041721	0.0680631365632978	0.4847205275487	22.0785824845689	0.0463329093595146	0.110014927769965	0.421151113750617	0.673644739357624	0.842883666571179	0.171925866142892	0.142180333552442
ENSG00000274265	-0.0580857179852709	0.0503496150927707	0.248644631137748	55.2434898430799	-0.0222981100467874	0.0894037260910267	-0.249409180374479	0.80304428457652	0.911153435415865	-0.309926597731644	-0.0259014403242512
ENSG00000289614	-0.0623070191414213	0.147433564092274	0.672579232362519	5.47032980136285	-0.264127153882126	0.221886436604357	-1.19037088487336	0.233900651252825	0.470287598448731	-0.329180449997723	-0.618156298468117
ENSG00000291233	0.130059135100281	0.139537676628407	0.351299414370563	8.7654296208587	-0.107919323025435	0.214420306712904	-0.503307381095824	0.614748177799754	0.8025670121319	0.54822425953529	-0.235593289336824
NOTCH2NLC	0.0370308818251903	0.0690927767179039	0.591987023708625	27.9486146734362	-0.0893900166556224	0.109457454489834	-0.816664493727332	0.414120187519209	0.651663643860524	0.123911428284128	-0.190213828121116
NBPF19	0.219329749395447	0.0958018760815011	0.0220555560367543	14.6542770094207	0.150895330579025	0.160197059979987	0.94193570467445	0.346225558708497	0.591744584085625	0.955398056372071	0.398260417914461
LINC00869	-0.0626284744230563	0.0691390563634185	0.365023978965684	33.0290327403315	-0.2118433784276	0.123003382670458	-1.72225652521408	0.0850230593766536	0.250492153406826	-0.33064664543695	-0.490109974817553
ENSG00000290790	-0.0808842234142133	0.0950428409898029	0.394753188106272	54.5704774815402	0.0688451371824556	0.216909549728044	0.317390992092197	0.75094694142808	0.885265692327063	-0.413913268944784	0.197314225182335
FCGR1A	-0.129182042427868	0.075221362678576	0.0859136994253184	56.7263290801625	-0.240964769710438	0.135927451217298	-1.77274544289972	0.0762708973671305	0.233931859473939	-0.634205315795751	-0.561430132188365
H2BC18	0.000511551760157841	0.0938854825647728	0.995652605485298	41.4900795995013	-0.0919552825345383	0.195388716534901	-0.470627394280021	0.637906841424352	0.817726853513262	-0.0426575417842241	-0.196496328994969
ENSG00000233030	-0.230539132284208	0.158762709639769	0.146474149348285	5.98608837306054	-0.13572566556029	0.260376462293538	-0.521267031454165	0.602180764234472	0.794671250980788	-1.09650695266673	-0.30369280787395
ENSG00000290791	0.0610928675391999	0.109914578581484	0.578333000680183	16.6573200839869	0.234704665361265	0.177116635634881	1.3251418452025	0.185124109422113	0.409277935655368	0.233660982042225	0.603514860868737
ENSG00000290792	0.1532441600379	0.1135728999049	0.177239929647653	11.6212933309117	0.246802032376539	0.196058771809082	1.25881657882092	0.208096590695532	0.439551135376337	0.653973891798287	0.633142089558537
H2BC21	-0.185532645953709	0.133043930450006	0.163160126090038	23.3521630771303	-0.251289169436202	0.256416087457863	-0.98000547441274	0.327083416388595	0.572319378348333	-0.8912270622329	-0.586715250129642
H2AC20	-0.199425197708696	0.151173136636763	0.187107573646667	11.9090300807133	-0.225153696448621	0.241075076853689	-0.933956754829819	0.350326200794471	0.596232849484258	-0.95459262872409	-0.522707798413784
H2AC21	-0.412287776794663	0.23803621990391	0.0832667979357972	1.73887857132493	-0.288656909240045	0.397598597912496	-0.726000822828789	0.467838266128266	0.696591831368115	-1.92548394850743	-0.678231244592868
BOLA1	-0.48655515015351	0.264920829297651	0.0662681001474896	1.2714565145323	-0.41177905674336	0.482078923137151	-0.854173532548754	0.393008845898395	0.633873642943539	-2.26422619454632	-0.979765290493471
SF3B4	-0.207223954514413	0.132217839323911	0.117046467389462	3.60064372299078	0.0409099714270749	0.253457451367177	0.161407649317083	0.87177234238408	0.944730880574755	-0.990163677991108	0.128899210305364
ENSG00000285184	-0.259316878625228	0.232801273067664	0.265322936184055	2.05622271715482	-1.14752297835257	0.408990894926319	-2.80574211452628	0.00502008515915311	0.0366463764207254	-1.22776564663444	-2.7816494025589
VPS45	-0.0906574365326357	0.0390004763119427	0.020097573196509	115.489903580702	-0.103225711152265	0.0591584213578702	-1.74490307183514	0.0810017425733432	0.243543066252207	-0.45849004624314	-0.224098332444799
PLEKHO1	-0.0354432160954558	0.0464511808979392	0.4454510055429	104.437329320454	-0.104248277493891	0.0780386764512185	-1.33585399233489	0.181597001260199	0.404411920988249	-0.206651477053335	-0.226602663082664
LINC02988	-0.269057835830553	0.174895041133956	0.123951813917133	2.75994240866555	-0.427323288068578	0.284590411542804	-1.50153789705	0.13321649237317	0.33507053451141	-1.27219530091018	-1.01783411122925
ANP32E	0.226611922150207	0.0995904399744812	0.0228796375487537	16.4519334129141	0.334420633079748	0.151885477648284	2.20179465645923	0.0276798167140881	0.121331622516462	0.988612904877236	0.847725669376918
APH1A	-0.093427251940488	0.106225888518604	0.379122156732079	9.414565049139	-0.417875701014138	0.175880621327058	-2.37590530361545	0.0175059548604282	0.0870101764121726	-0.471123500880556	-0.994696363827251
C1orf54	-0.101868435082539	0.0860359057042636	0.236404216482352	28.7325726419579	0.0435920306294682	0.134925513133179	0.323082192664632	0.746632995898623	0.88371777090797	-0.509624732409883	0.135467745528654
MRPS21	-0.0611088440222951	0.083962895919885	0.466731296794086	18.8157767883531	-0.211981873208071	0.122047714212585	-1.73687704497961	0.0824088760193494	0.245991976499628	-0.323715432014124	-0.490449157428793
PRPF3	-0.0770395624727745	0.0665556536550048	0.247059590993706	26.3160707854201	-0.106589400445111	0.11507528282934	-0.92625799237171	0.354311921088381	0.599985128080106	-0.396377317104017	-0.232336223532567
RPRD2	0.0317987966255516	0.0382440461601673	0.40570788011097	119.695949349739	-0.0339044833077743	0.0613224670545702	-0.552888442625817	0.58033980186536	0.779617467191953	0.100047270823907	-0.0543261937791381
TARS2	-0.277071690855722	0.105738589181113	0.00878405898579601	8.39966127382121	-0.595369987378308	0.170580738669477	-3.49025330774255	0.000482562909789685	0.00649781455835657	-1.30874743851627	-1.42939126947116
FALEC	-0.183793861354594	0.236943840264582	0.437934802706954	1.40260201611391	-0.190108365710719	0.388648190591523	-0.489152838770132	0.624733495449302	0.807931921689604	-0.883296260673026	-0.436879532893643
ADAMTSL4-AS2	-0.375231974316167	0.0939825760385578	6.53611446942833e-05	12.5816422095069	-0.557389772864008	0.166072089577687	-3.35631215504919	0.000789893593083755	0.00945026418050485	-1.75646806451098	-1.33637528511008
ADAMTSL4	-0.396440219221026	0.099987204472648	7.34237912515158e-05	14.134103533983	-0.418654940788476	0.144285305136153	-2.90157712452712	0.00371289371038869	0.0297838806293136	-1.85320136998151	-0.996604772075868
MCL1	0.0224355536411764	0.0653028013833409	0.731175791851777	80.1454024561421	-0.019722035151815	0.0962357300812207	-0.204934644701818	0.83762318706471	0.928807011302163	0.0573404156425621	-0.0195924674759416
ENSA	0.160832721306671	0.0519093585054875	0.0019460954633397	66.2870931688192	0.192530250402756	0.0838796039308226	2.29531663694478	0.0217149848553685	0.10168819138006	0.688586214439171	0.5002270102764
ENSG00000288880	-0.310201706277008	0.175983960304256	0.0779561068088529	3.80597096130763	-0.604753291683716	0.316008242520327	-1.91372632201141	0.0556551339419592	0.192423569295395	-1.45985734489312	-1.45237158429266
GOLPH3L	0.026504687057752	0.0631722872308189	0.674805500842398	40.1377250489961	0.0361628933850125	0.0897424857102457	0.402962912145901	0.686975508510534	0.850354127209486	0.075900212907811	0.117273311332229
HORMAD1	0.154939350376815	0.145016353833446	0.285328059758103	5.94580573074048	0.184906539653552	0.223271902927939	0.828167526808019	0.407575631494254	0.646745530574349	0.661705854797611	0.481556053071713
CTSS	0.102046068992386	0.0400854951029195	0.0109055564710412	145.878452982655	0.216071100359066	0.0664208996267293	3.25305892532828	0.0011416981910552	0.0125000710186922	0.420453362266929	0.557880063567027
CTSK	-0.0101286904962318	0.0998289730748108	0.919184968005672	8.20489159476719	-0.0307507410501831	0.174159960600654	-0.176566077209296	0.859849241840505	0.939990286108908	-0.0911889412038863	-0.0466024764630998
ARNT	0.00996008863501409	0.0347856178581324	0.774627085281138	95.7373806260795	-0.00149045051461362	0.0601103909034417	-0.024795222460087	0.980218301812943	0.992362445881937	0.00043834888778482	0.025057854097491
SETDB1	-0.149945926052554	0.0473662524906133	0.0015472620225951	57.6123525331874	-0.425329616715857	0.0607592012708184	-7.00025029657747	2.55505631289994e-12	7.48631499679683e-10	-0.728911837077061	-1.01295148205674
CERS2	0.257228305894685	0.147438213832382	0.0810455445603035	7.38872449108359	0.219406673296831	0.268196321512851	0.818082336324354	0.413310174219294	0.651483700384666	1.12825784081811	0.566049095895624
MINDY1	0.439284353673149	0.257719440955014	0.08828658142356	2.38921249549467	1.08284820608281	0.429721934394344	2.51988115898481	0.0117394462074247	0.0664983110983881	1.95863693920715	2.68067285822535
PRUNE1	0.118842658208947	0.121298186464123	0.327206444890105	6.80573392914991	0.169490261014182	0.201944606366827	0.839290853385345	0.401306114664579	0.64199784453203	0.497064586007383	0.443800596680448
BNIPL	0.440520362783183	0.238591953567761	0.0648437684086441	2.55296483997255	0.592052729760051	0.348853689730949	1.69713764591874	0.0896706403637315	0.258944962508111	1.96427452248392	1.47868321877944
C1orf56	0.10893463527773	0.0880602511107162	0.216069778401671	21.9327915481473	0.169713177464753	0.140592978485851	1.20712413445194	0.22738434163677	0.463168513778387	0.451872925258748	0.44434653338316
CDC42SE1	0.0536178703880361	0.0443593285482251	0.226771624088332	105.798646098733	0.202141796939218	0.0619305614359721	3.26400717597571	0.00109848383200192	0.012141008802962	0.199566638730998	0.52376630497903
GABPB2	-0.09025801821152	0.113725410796548	0.427400004671194	11.5343965807376	-0.277865198295671	0.197154293782245	-1.40937938994405	0.158723014977149	0.372748391136813	-0.456668252188972	-0.651801651467397
TNFAIP8L2	-0.0245889793997648	0.1232361827871	0.8418503120152	6.03062339050884	0.119286601747747	0.200992521613603	0.593487761584826	0.552854770990896	0.76014987513038	-0.157144023766	0.320848611155539
SCNM1	-0.00799263852620851	0.0744574328174597	0.914515228383506	20.4541139008747	0.00475370090266392	0.123576994279623	0.038467523266568	0.969314924988242	0.987715710105529	-0.0814461563273388	0.0403501819056702
LYSMD1	-0.284564880623858	0.183834953477271	0.121637525235215	2.68362356721818	-0.308394224249884	0.311590773003285	-0.98974119572736	0.322300633761136	0.567873879294028	-1.34292476049842	-0.726569196543967
TMOD4	0.238798186456773	0.260260634992801	0.358862472345514	1.56445878861638	0.420662456540909	0.413323436198292	1.01775611954193	0.308793870125236	0.556295604482	1.04419589314429	1.05893743331557
VPS72	-0.0127878441022336	0.105269098883914	0.903312706133624	7.80006119438953	-0.254753300978435	0.162726170095039	-1.56553368661997	0.117457825082479	0.308141200879122	-0.103317654315998	-0.595199130736364
PIP5K1A	-0.0603736321027329	0.036013210743613	0.0936539684233336	135.49996838078	-0.0625014016264171	0.0574037485105045	-1.08880348841644	0.276240552973486	0.520012923038901	-0.32036204376726	-0.124361883180001
PSMD4	0.232178498543391	0.0775676464085222	0.00276033561738018	20.9354412301253	0.377882653307729	0.124545315941094	3.03409767322326	0.00241256307331306	0.0218490484875861	1.01400271610785	0.954166947961701
ZNF687	0.0933088774295333	0.122088731127294	0.444705759549941	5.48734615424241	0.00854855869037926	0.203678097861629	0.0419709275573989	0.966521874135462	0.986919871136073	0.380602001430826	0.0496440323261757
PI4KB	0.0773388383750276	0.0485447758090414	0.11112779784878	46.2008084503656	0.0987926695459565	0.0747294944616781	1.32200371831256	0.186166912747118	0.410611391465711	0.307760770430057	0.270657655112865
RFX5	0.0322731724995767	0.0825582933553697	0.695860986025107	12.1935763523021	-0.0108204506268555	0.133757554509321	-0.0808959962414793	0.935524664067872	0.975884471564832	0.102210955114417	0.00220808466813943
SELENBP1	-0.165909846479539	0.205616248840351	0.419729436244744	4.07666060659622	-0.711443498134973	0.359704064159511	-1.97785782542474	0.0479447478997142	0.174342553111765	-0.80172516029632	-1.71366275132946
PSMB4	0.274661262144172	0.173129638999283	0.112637597942589	4.0985936249497	0.443984197312326	0.305041720311886	1.45548679983308	0.145534541976678	0.354016386253866	1.20777160962364	1.11605387414162
POGZ	0.0921642519316053	0.03943585738978	0.0194356860647107	119.144647218281	0.113588393387116	0.070743436984672	1.60563860378634	0.108353338336609	0.292948061292554	0.375381229583031	0.306893332952489
SNX27	0.132320373890986	0.0388805506247364	0.000665884435423108	136.58127447687	0.320819682825206	0.0610510352792723	5.25494254696331	1.48070687331203e-07	9.6327739663598e-06	0.558538036260535	0.814416068776958
ENSG00000250734	0.107408119846536	0.129493215391654	0.406849939382654	5.8781401189202	0.0753951834407805	0.207207591626687	0.363863036334187	0.715960288061319	0.866168253283991	0.444910308400367	0.213355709100212
MRPL9	-0.201111233793129	0.152209761686985	0.186409071497936	4.19830888592291	-0.198216489614228	0.256903434141933	-0.771560295705187	0.440374897784445	0.675294539164565	-0.962282838089431	-0.456736849021294
TDRKH	-0.289442245316469	0.146507489457736	0.0481985133125819	4.0247348651183	-0.581141700210485	0.23031517595827	-2.52324536493323	0.011627723746027	0.0660156063589974	-1.36517099590442	-1.39454528048421
THEM4	-0.301287209362183	0.145582026302328	0.0384958392831833	6.33733089504403	-0.560556022585106	0.276867114234988	-2.02463923580804	0.0429044222915196	0.162401078364831	-1.41919727344231	-1.34412963400746
ENSG00000285651	-0.455097145516206	0.189987054294816	0.0166017284546962	4.30636037519804	-0.74475331827666	0.296468309484371	-2.51208407256736	0.0120020491833607	0.067550516364203	-2.12074252648587	-1.79524063994835
S100A11	0.215920022005599	0.0859603458834661	0.0120098038291803	25.5962747511656	0.327001435259511	0.141331636047887	2.31371718607088	0.0206832405498852	0.0980239973158688	0.939845887738926	0.829555577468696
TCHH	0.652903907005024	0.267994931174767	0.0148402315855453	3.19392940175927	1.44803974579233	0.470887804781623	3.07512687966908	0.00210413020394363	0.0197128637225892	2.9329809077736	3.57505039086478
FLG-AS1	0.00652445409387103	0.0884283815895034	0.941183568759538	39.1218844185052	-0.11302826959914	0.166150189201684	-0.680277706226014	0.496328637867989	0.716158041366508	-0.0152319853168781	-0.248105427582444
HRNR	-0.0705455391879056	0.195532681473226	0.718259103662367	3.24676984646059	-0.271419668587402	0.324538031941164	-0.836326229514473	0.402971401080428	0.642713091822638	-0.366757311254122	-0.636016135292455
FLG	-0.241750194242992	0.188967833229583	0.200784642420492	2.52768592665054	-0.320131628225685	0.332139407734093	-0.963847170107495	0.335122553661602	0.580069074408123	-1.14764192804885	-0.755314852633973
S100A9	-0.0219031670874522	0.272180257770273	0.935861054248427	5.01928680951445	0.759577601773751	0.430754492519473	1.76336547839815	0.0778388682683054	0.23697081541309	-0.144893717151335	1.88896238846263
S100A8	-0.731250837253597	0.271980968139964	0.00717501233141167	6.82408781591357	-0.215901422635089	0.387318448581658	-0.557426126810404	0.577236318835301	0.777084893005036	-3.38031207311658	-0.500048385681404
S100A6	0.211321925406437	0.354610489097983	0.55122406955714	1.59654683315278	-0.139392567343504	0.58163171005572	-0.239657785044338	0.810595563899654	0.915147399283704	0.918873427032959	-0.312673285822347
S100A4	0.334423158512135	0.237143511109284	0.158476429548701	2.82648355042259	0.438218903058794	0.387427323260428	1.13109963275415	0.258013158865135	0.498675648194627	1.48035266490632	1.10193429827873
S100A13	0.271240792232198	0.258409831738995	0.293877435971898	2.77383576367004	-0.334991031463292	0.426052128289249	-0.786267710499183	0.431710665107754	0.667534402804757	1.19217044308053	-0.791706485404863
ENSG00000272030	0.280847897059958	0.261226974101754	0.282325200216986	1.51277196165554	0.109883279584582	0.38844528264282	0.282879686006177	0.777269067063208	0.898104429319291	1.23598958088095	0.297819271314876
CHTOP	0.263229867621915	0.0809308474817557	0.00114383225610759	20.8241115128511	0.166065811344792	0.138207276149382	1.20157068405935	0.22952990533033	0.465350788360599	1.15563167144223	0.435413899528611
SNAPIN	0.116201311077015	0.219145863743964	0.595941085897458	2.3461883419815	0.210740479551898	0.362541643408408	0.581286269821689	0.5610475327426	0.765567827757526	0.485017090322895	0.544825030888167
ILF2	0.199299482168468	0.122915503906083	0.104924410824923	8.01927264330718	0.0844449936882049	0.202387487219257	0.417244143145674	0.676499839988159	0.845087536276799	0.864037645974337	0.235519275557377
INTS3	0.156540707806397	0.0556100327972911	0.00487814223313251	44.9359419168937	0.220729523647697	0.0891089439359594	2.47707484678901	0.0132464120220499	0.0724263208362577	0.669009834834532	0.569288841355773
GATAD2B	0.0185221140663154	0.0309050693401621	0.548957616903396	175.362469302093	0.0587303242840695	0.0467965773992305	1.255013241311	0.209473953176322	0.441055274385483	0.0394907563457314	0.172542398840565
ENSG00000284738	-0.340949523899192	0.147353499281945	0.0206775791341828	4.20601202791115	-0.621626713134251	0.237267919757746	-2.61993578301248	0.00879463262254391	0.0546366914623679	-1.60010176624631	-1.49369567700335
DENND4B	0.0210797353121806	0.0381210334198737	0.580284896690424	76.3046712390567	0.0878132848328063	0.0644665850808543	1.36215195395677	0.173149935024569	0.393039568444803	0.0511563683925586	0.243768436875616
CRTC2	-0.197381809923	0.0809704979768514	0.01478102151025	18.2527581017358	-0.347409409514667	0.135673400669762	-2.56063021785888	0.0104482499539392	0.0614853410395686	-0.945272496117397	-0.822119890736779
SLC39A1	-0.23271674475875	0.0834802935280708	0.00530861680616192	14.092799091502	-0.223388390735157	0.13231916192399	-1.6882542746415	0.091362428615522	0.261568095911048	-1.10643929990438	-0.518384451357009
CREB3L4	0.101664794801371	0.274840497822264	0.711453491480336	1.61470282861642	0.275199970692892	0.445689553203929	0.617470094855404	0.536924700521796	0.746767107213068	0.418714325729347	0.702690464155685
JTB	0.267843508044259	0.0879229828529241	0.00231643902443972	13.2900245919509	0.284828877912652	0.133191378177316	2.13849336053467	0.0324767224287307	0.134947136323744	1.17667502935835	0.72627227628658
RAB13	-0.0271557836553822	0.139799486994056	0.845981627726213	5.08932336353525	-0.0553258540980213	0.235145306163234	-0.235283684802175	0.813988557364957	0.916697124799481	-0.168851520602988	-0.106788506483246
RPS27	0.146372743626227	0.088756608908821	0.0991174113485106	48.1762387717361	-0.111179581975322	0.146230390881854	-0.760304211079821	0.447072765302615	0.680165197989606	0.622632551402257	-0.24357787287259
NUP210L	0.529478834669469	0.268272507283852	0.048420366313953	5.33617010545712	1.96806850573405	0.435329233116137	4.52087375719381	6.15849082014792e-06	0.000211554777759702	2.3700246009921	4.84863421919816
TPM3	-0.054817989574603	0.036163630189959	0.129561826428987	105.152190599845	-0.198836215416691	0.0516246218839946	-3.85157717694272	0.000117359531146783	0.00222269134844915	-0.29502210318427	-0.458254597309113
C1orf43	0.357410492289943	0.0740615482102747	1.39402023510679e-06	27.6962994283735	0.279136884010735	0.1154870859673	2.41703980728869	0.0156473058032002	0.0809618042303396	1.58520060448156	0.712332217692003
UBAP2L	-0.0205031945666843	0.0425620878902907	0.63000176849677	57.3844548106412	0.0355427248274105	0.0721087528247627	0.492904445508658	0.622080106025905	0.806852098285314	-0.138508277426865	0.115754478708643
HAX1	-0.157653649712075	0.187532748429457	0.400531355130926	3.86987315307172	-0.531812910417674	0.305819237598431	-1.73897794852263	0.0820386418051593	0.24537698648809	-0.764067673431438	-1.27373590648262
ATP8B2	0.251372333549472	0.250202312083061	0.315052743049174	2.15016275238264	0.243956600552866	0.414354996330097	0.588762299751582	0.556020739262379	0.76255864390245	1.10154806053042	0.626173444294263
IL6R-AS1	0.050442240108533	0.201113506782783	0.801957313401251	2.43566332513623	0.115960243556185	0.321525997030327	0.360655886700345	0.718356705514839	0.867566818920895	0.185082214618268	0.312702146332146
IL6R	-0.159852121129241	0.0454627822791495	0.00043792031630314	132.23577336297	-0.298177368870239	0.0705505103472327	-4.22643815619025	2.37419483732944e-05	0.000632399170306841	-0.774095160765681	-0.701547461612624
SHE	-0.341151235185854	0.155666083218885	0.0284114443113727	4.5886248578123	-1.12243620678118	0.235159786039504	-4.77307887409214	1.8143069484343e-06	7.44812877210269e-05	-1.60102179520661	-2.72021028795688
TDRD10	0.0252296501545974	0.141795161666772	0.858777745020175	9.29202772984993	-0.244896525194764	0.240985676904242	-1.01622855076186	0.309520563531251	0.55698046493828	0.0700846192652277	-0.571059253859174
UBE2Q1	0.145639979157675	0.094246885161079	0.122273029219779	8.93542450935787	0.199581885004587	0.157881735728184	1.26412269338232	0.206185992535119	0.43727427693669	0.619290326268009	0.517496916258551
ADAR	-0.0293097011279582	0.0342251600117854	0.391788292546779	83.3195907425915	-0.0184848389144233	0.0571848280559964	-0.323247258806525	0.746507992968265	0.883652443963969	-0.178675792143027	-0.0165624944402317
PMVK	0.2013461271953	0.149264656569809	0.177362563056062	8.78198055208316	0.360162470751414	0.217197106338177	1.65822867911803	0.0972713182221493	0.272348755516878	0.873372635241879	0.910769082925605
PBXIP1	0.350209347771882	0.103785141088973	0.000739851591877048	10.7396211416182	0.651545785247644	0.168466142878257	3.86751767515973	0.000109948861495817	0.00212749765873578	1.55235533531724	1.62438553219693
PYGO2	0.253218103868231	0.116475737173336	0.0297052311087328	7.85762732911412	0.387173400207049	0.187359734427712	2.06647069280743	0.0387840569093946	0.151556004810953	1.10996683657124	0.976920583751841
ENSG00000271380	0.210024782359533	0.250118808302248	0.401076571334816	1.83440789685117	0.425966843280728	0.429515309988132	0.991738439527331	0.321325134541354	0.567158219401305	0.912957004662414	1.07192821707879
SHC1	-0.238167224226911	0.0884375889390838	0.00708007489580764	10.327081773659	-0.353597880111537	0.154026811120134	-2.29569045505816	0.021693586592195	0.101651697851104	-1.13129957937209	-0.837275852640067
CKS1B	0.564415255255343	0.245072244494161	0.0212756575747552	2.33111154750766	0.849217843928626	0.357285111882369	2.37686322683443	0.0174605610680207	0.0869248202839893	2.52937373430043	2.10849709802202
FLAD1	-0.0227820049879729	0.0872987169154797	0.794118656080387	10.2315408364132	0.00737247904811109	0.138165262558235	0.0533598598635	0.957445186812668	0.984249510075211	-0.148902200430905	0.0467637377567124
ZBTB7B	0.0361486302281699	0.0726074728783965	0.618580064447606	18.1530094185962	0.0993649299076288	0.12277413642345	0.809331124634568	0.418324707824744	0.65558742622183	0.119887374732347	0.272059157488048
DCST2	0.397416039341248	0.255336211954527	0.119602991973552	1.64448266895937	0.709611703735311	0.419124201311901	1.69308214966865	0.0904398314976212	0.260039916444307	1.7676706212505	1.76659269545364
ADAM15	0.16749517403416	0.175656896921537	0.340318567464316	5.04357630021448	0.116748116439688	0.29276917141427	0.398771892121419	0.690061289687	0.852338060158112	0.718974446834744	0.314631697619511
EFNA4	0.0712160934840988	0.200535724049251	0.722492793757717	2.30688784321281	0.093551463210052	0.332797569592686	0.281106209172592	0.778628938886988	0.898832462818737	0.279834209108774	0.257821604216152
SLC50A1	0.0189121914028946	0.0827821012359681	0.819290597173179	11.2208032725263	0.102665140385919	0.144204169343696	0.711942940715031	0.476500110095387	0.702730589019736	0.0412699450681231	0.280141584882483
DPM3	-0.0494300329675096	0.189232583513478	0.793928163321575	3.95936658986719	-0.220018707074138	0.294441882816118	-0.747239845669451	0.454918796053299	0.686199751500301	-0.270446997857355	-0.51013187967664
KRTCAP2	0.120088701002775	0.134587335964811	0.372246403634572	7.83017266374122	0.0679536200610606	0.225079730310387	0.301909105574953	0.762721354228693	0.891532008466783	0.502747934098912	0.195130842500542
THBS3	-0.0123542449673479	0.17359140818339	0.943263629022127	4.15708535252527	0.0140548474940371	0.297483341634171	0.0472458303608847	0.962317300936204	0.985532686442992	-0.101339957540294	0.0631292872094975
MTX1	-0.0058655425033827	0.243782494118031	0.980804305462004	1.89622485717687	-0.0667918140274094	0.407592716543474	-0.163869007753198	0.869834265477838	0.943876139162736	-0.0717442205818681	-0.134869378671976
GBAP1	0.126132927883941	0.200434325517928	0.529153955312807	3.12063679314817	0.0489501977491705	0.341608551310516	0.143293244742798	0.886058590692979	0.951625627444649	0.530316365520365	0.148590240895882
GBA1	0.223427744081913	0.207195010154174	0.280879733987927	3.15804672012674	-0.605399057686815	0.308853897570279	-1.96014705480302	0.0499786047301831	0.179181931497871	0.974089493292045	-1.45395310670409
ENTREP3	0.117428234357563	0.234811933019104	0.617008304428892	2.25502790732655	0.576200242000634	0.387897230426033	1.4854456201396	0.13742581849931	0.341860164114399	0.490613232060154	1.43985945824067
CLK2	-0.0476924557725935	0.0619149847586362	0.44112824936073	25.6265906771824	0.068501177724045	0.102261242737538	0.669864514553761	0.502944162597413	0.721395145103969	-0.262521703410386	0.19647184638028
HCN3	-0.252872755761289	0.222971494375999	0.256751128922987	1.48095946460427	-0.0276928283065385	0.398843085376449	-0.0694328905825221	0.944645049184441	0.978431480554731	-1.19837324248768	-0.0391134517807019
FDPS	-0.113920889513205	0.102334801799148	0.265615039863098	19.7678073592671	0.219448660123012	0.176492220043035	1.24338999231525	0.213724156313886	0.446468592511113	-0.564597398056726	0.566151924329253
RUSC1-AS1	-0.238223636982321	0.164269163035872	0.147001912053414	2.2462154792837	-0.46294879505504	0.288056515921208	-1.60714571435583	0.108022407143124	0.292316043917621	-1.1315568846006	-1.1050832656399
RUSC1	-0.253354658803001	0.241581373503783	0.294300449460831	1.97314298816718	-0.187585736427171	0.416165268310681	-0.450748177974169	0.652171054766676	0.828760274800446	-1.20057125907747	-0.430701451779885
ASH1L	-0.0123556319578133	0.022178637921638	0.577461794565484	420.585994273844	-0.0506656341026782	0.0372537997778786	-1.36001251965615	0.17382596208796	0.394142003139524	-0.101346283767334	-0.0953753284443812
ASH1L-AS1	0.0866811825038004	0.1768125803405	0.623961745455053	2.77659274052841	0.289440034009948	0.297514833877369	0.972859168861647	0.330623300628052	0.575946379548561	0.350372303467017	0.73756529368834
MSTO1	-0.0618456448846617	0.0945533667801798	0.513059048148292	17.3942963696382	-0.140700143050685	0.161726842164476	-0.869986337256206	0.384307870789072	0.626948458400731	-0.327076067616457	-0.315875622699203
ENSG00000287839	-0.0961615981652475	0.127203796123371	0.44967027282865	6.34404116759163	-0.306828382280586	0.196269772675019	-1.56329921871683	0.11798223199513	0.308920359681658	-0.483595176392057	-0.722734349005829
YY1AP1	0.0419058142717527	0.0405562964400101	0.301475141695987	77.883816319984	-0.0467967227750864	0.0667225448527826	-0.701362978260785	0.48307651998837	0.707047411495753	0.146146569929133	-0.0859001161491439
DAP3	-0.0186113349452512	0.036240532528303	0.607566462090887	100.611348086528	-0.0586851081194342	0.0571104335934113	-1.0275724491471	0.304150989502982	0.55210498495421	-0.1298792826426	-0.115015535306449
GON4L	-0.0303804554517758	0.0331117327978373	0.358873723226525	118.379114861176	-0.0394052538498108	0.0523298208559177	-0.753017174629878	0.451439593533281	0.683068457806649	-0.183559628856267	-0.0677979340853772
SYT11	-0.125343640777208	0.368400429088414	0.73367768043781	1.83651920318945	-1.14413728634708	0.605936300751573	-1.88821380222302	0.058997253630503	0.199005860271017	-0.6166979133182	-2.77335762541491
RIT1	-0.0510851616821269	0.0709863678493412	0.471742062355374	17.4941063236845	-0.0220552572135059	0.121160459752081	-0.182033455952837	0.855556470457527	0.938365618995438	-0.277996235064977	-0.025306678140008
KHDC4	-0.120060849821249	0.0473940959285873	0.0113011978892987	38.6093644792694	-0.226137637213386	0.0812623405867289	-2.78280979332654	0.00538903893344235	0.0385119123780149	-0.592602480925175	-0.525117532533456
ARHGEF2	0.0252286933558997	0.0519659077148546	0.62733201403506	65.144502220119	0.0578346550142566	0.0830300732999608	0.696550692004313	0.486084022817435	0.70909861890494	0.0700802551935604	0.170348847280653
ENSG00000285677	0.0256339189200565	0.276455930761779	0.926123349488265	1.27126073159358	-0.352884751274051	0.412757524832777	-0.854944440848214	0.392581906303556	0.633857528459647	0.071928536767915	-0.835529354321317
SSR2	-0.0528682880546508	0.0931459933803963	0.570316653353246	10.0975547295938	-0.082816073776744	0.152192504406716	-0.544153433177155	0.586335893365614	0.78354652607426	-0.286129284681279	-0.174113819844909
UBQLN4	0.0858221485808325	0.115065151062767	0.455753801949369	9.80411073568222	0.0985533455325252	0.190800847425376	0.516524674090195	0.605488010356597	0.796771634953015	0.346454148463962	0.270071535235048
LAMTOR2	-0.00957117080355478	0.0891797230380309	0.914531534209653	9.84368855552345	-0.0982363995061958	0.143999177884117	-0.682201113573378	0.495111790643965	0.715102985462282	-0.0886460281538206	-0.211879187819681
MEX3A	-0.338642669665257	0.23848160526201	0.155609157939397	1.28493387701413	-0.232722645127066	0.404511915661465	-0.575317156594791	0.565076820405183	0.768819350570395	-1.58957993210641	-0.541244639790467
SEMA4A	-0.277755140807957	0.187431656188171	0.138366664401901	3.7787605630117	-0.536727934172423	0.294246765058219	-1.82407420542492	0.0681408545688331	0.218716230159641	-1.3118647343274	-1.28577311529128
SLC25A44	0.101050228504194	0.130181622112181	0.43761615249246	6.98252656654266	0.067753580744352	0.222780418134699	0.304127181875501	0.761030998913665	0.890531418697486	0.415911216390343	0.194640933367787
PMF1	-0.193721604816757	0.0878737824918498	0.027486121218336	16.7065024830333	-0.557272645862893	0.137423884043925	-4.05513677436718	5.01049758417753e-05	0.00115721584853732	-0.928577869088367	-1.33608843356269
SMG5	0.235126131063061	0.0756126684468775	0.00187332660687568	29.3192388490154	0.567199538092758	0.119421624327561	4.74955470825778	2.03865042151087e-06	8.16717245271767e-05	1.02744721555696	1.41781615636258
TMEM79	0.337216418890117	0.16815336901552	0.0449192518612366	5.4788395527604	0.751279118351168	0.258800785842625	2.90292440923273	0.00369695858257686	0.0297488702743382	1.49309305481667	1.86863886964825
GLMP	-0.283297562251871	0.115335556683402	0.0140379863722516	5.06699162302302	-0.43857853959744	0.193925057095646	-2.26158778120729	0.023722883636141	0.108356729002602	-1.33714437198652	-1.04539894501381
CCT3	0.323121649568874	0.117238638278781	0.00584947462847967	29.175972595371	0.713882227528285	0.16329808309983	4.37165099538777	1.23310525789237e-05	0.000372250232647779	1.42880515016426	1.77705148246737
TSACC	0.0475108641381309	0.199280814815547	0.811561847050555	3.48741422490248	0.343320386682018	0.310558900606502	1.10549202103541	0.268946449870221	0.510890805560629	0.171711863207016	0.869521737473754
MEF2D	0.132968905971298	0.0723600955786702	0.0661213803634022	45.1768327528462	0.0648360322926904	0.12497342860527	0.518798539947846	0.603901236198551	0.795705508554355	0.561496067540999	0.187495669850377
IQGAP3	0.431237093023793	0.329099619197702	0.190076014352049	2.77049208000212	0.467068327184293	0.535906968656579	0.871547403750223	0.383455334592059	0.626363474509088	1.92193243461061	1.17258839061602
GPATCH4	0.324453360915866	0.117457546480466	0.00573951446829841	11.5028312947843	0.318347132876253	0.179942029842564	1.76916495359524	0.0768663509139067	0.23513078438209	1.43487924262713	0.808360635169619
ISG20L2	-0.0360509199612503	0.10121808698839	0.721712710371973	10.3057686049123	-0.0476436210730272	0.168980041354369	-0.281948215251726	0.7779832181797	0.898597495264476	-0.209423286033722	-0.0879742244669634
METTL25B	0.191122260314792	0.0969888429787449	0.0487743131797101	11.761576454937	0.273478517682661	0.166192882111657	1.64554892007303	0.0998566629885698	0.276479176401371	0.826740373002412	0.698474515185262
MRPL24	-0.0977466796947645	0.183727132148342	0.594711499541212	4.54166828807056	-0.173587468650253	0.282212909520434	-0.615094004541575	0.538492641266298	0.747998618079108	-0.490824920129849	-0.396418795052667
HDGF	0.414586714684643	0.130716434209841	0.00151575821347877	9.62528460193517	0.649898273830844	0.211944667024187	3.0663582290404	0.00216683537683543	0.0201487374213141	1.84598809592033	1.62035067093721
PRCC	-0.0263522270145187	0.0695884458063386	0.704920444352466	23.0101468109597	-0.205199056169364	0.113584786247299	-1.80657166288627	0.0708290911323217	0.22414212384377	-0.165186404024401	-0.473837602921674
ARHGEF11	0.0436065659041133	0.0354693038030121	0.218915490856952	151.882087532806	0.114428521133951	0.0536868848718932	2.13140548957158	0.0330557510209831	0.136677390012881	0.153903898643539	0.308950859755858
ETV3	0.0173514727031904	0.0933612268591503	0.852559968211875	15.8142784546972	0.193260914714702	0.154514479451892	1.25076248776331	0.211021144670731	0.443191286046443	0.0341513230694941	0.502016454098197
CD5L	0.529739122035289	0.41870068093179	0.205800480850302	1.24009065983716	0.795448951591803	0.587985778251042	1.35283706003546	0.176107690342341	0.39744068712633	2.37121180235557	1.9768136277554
MNDA	-0.0397071524230413	0.0658549209493269	0.546542681092924	66.9290417533169	-0.360022614917099	0.111968732487848	-3.21538528585354	0.0013026954907723	0.0137764888312884	-0.226099793363032	-0.853010440762868
IFI16	0.0166385624576716	0.0306519268414508	0.587251865017936	407.855914827245	0.0524056056534625	0.0597215009260318	0.877499808961091	0.380215222562999	0.623250995037176	0.0308996553873161	0.157052756753072
AIM2	-0.117759109193533	0.158237691845253	0.45676076746355	7.60294295613993	-0.20845481804135	0.26698869446016	-0.780762715300874	0.434942066831602	0.670311396933234	-0.582103970546141	-0.481811172824865
DUSP23	-0.281199056555656	0.15732401906907	0.0738748072029498	2.51355070788044	-0.286172935714095	0.266573001749137	-1.0735255777455	0.283035368878304	0.527619450742078	-1.32757284009152	-0.672147833911866
FCRL6	0.640126976154142	0.308330236561418	0.0378839318341291	1.49892797721157	0.530398282903079	0.436903632281401	1.21399375906644	0.2247501073559	0.459934381569326	2.87470381975813	1.32768751909798
SLAMF8	0.210863282600641	0.177492795544245	0.23482932219906	8.23020115745494	0.782820706719533	0.268282461094086	2.91789744110406	0.00352400235549148	0.028764673064559	0.916781503121576	1.94588624510187
SNHG28	-0.137724135971908	0.278486280917257	0.62092098373716	1.50734256283375	0.112003687854101	0.487357712244018	0.229818232153104	0.818233016676539	0.918599239344265	-0.673166811565923	0.303012287335427
ENSG00000272668	0.607652342243175	0.390263914259667	0.11946353335768	1.23221787429437	0.833992677202094	0.633737317496183	1.31599111205427	0.188177025827113	0.413093770667629	2.72658318571956	2.07120968697813
TAGLN2	-0.0692776008657584	0.186936717326638	0.710940051099002	3.30525069596126	0.20343708055516	0.326266689223009	0.623530036240097	0.532936270527882	0.743711868742822	-0.360974095076439	0.526938537735068
PIGM	0.0408988129875291	0.131656115747758	0.756067632267654	6.78837664419783	0.300730095726399	0.232731782771222	1.29217458890013	0.196296689673315	0.424488869533689	0.141553518345987	0.765215379857746
PEA15	0.279166776362017	0.187646340800978	0.136822554433893	5.96854258710401	0.228980112588179	0.351275547013546	0.651853266004163	0.514495835649512	0.729332184440231	1.22832179117292	0.589495063507797
DCAF8	-0.0620817193848264	0.0522858133289003	0.235088395013044	53.2839495177594	-0.16818100905383	0.0808681221929697	-2.0796947485996	0.037553540075219	0.148024940475863	-0.328152831244974	-0.383178028308701
PEX19	0.274960003512159	0.2066205646531	0.183271783412203	2.49847004804427	0.845088163400855	0.353732047390577	2.38906304824494	0.016891403341414	0.0850432075912229	1.20913420422474	2.09838324520946
COPA	0.0581318048656838	0.0443330970987134	0.189773076419201	119.912968544648	0.201126952688378	0.0699855622016429	2.87383492196418	0.00405520859225191	0.0316279620526829	0.220155226077997	0.521280886237397
NCSTN	0.00142158850424472	0.0810277032279454	0.986002252470326	12.5124348479426	0.0152809265784463	0.142486978357732	0.107244372465262	0.914595114255303	0.963476436466754	-0.0385067569007946	0.0661320336236312
SLAMF6	-0.0673843952234961	0.30089783257189	0.822800539233469	1.53815582281994	-0.571391971486727	0.454734757395466	-1.25653903114735	0.208920603940558	0.440543894615967	-0.352338960932475	-1.3706675687311
ENSG00000234425	-0.277732801243612	0.129379465529241	0.031820927328087	14.0185459527193	-0.718955883283066	0.183136390803923	-3.92579475945239	8.64438409901188e-05	0.00175865066758875	-1.31176284094058	-1.73206106498791
CD84	-0.0930577002649838	0.0471659734608028	0.0484974111642116	141.697436612012	-0.265531693944798	0.087258335197351	-3.04305248712629	0.00234191481694665	0.0214038122994702	-0.46943793211831	-0.621596107278434
CD48	-0.253060116567873	0.312616801882692	0.418233459946357	2.02648908707008	0.344325430009291	0.517937787175079	0.66480075123945	0.506177942101099	0.723404779926944	-1.19922781721642	0.871983153124174
CD244	-0.00966348995294081	0.246415613019951	0.968717998460112	2.52208775243699	-0.794637950699777	0.390057737858628	-2.03723160335761	0.0416268382420851	0.15920054490602	-0.0890671066786302	-1.9174113082467
F11R	0.0447605105544765	0.0942721087730358	0.634928676224928	18.0153647995275	-0.128887517480024	0.150565432090674	-0.856023296253051	0.391984893680413	0.633715272775766	0.159167176244322	-0.286945744092801
TSTD1	-0.143892445866379	0.21211242388669	0.497531923026159	2.42711181860993	0.0316514864034553	0.360612205556311	0.0877715338409775	0.930058263127677	0.972966999854164	-0.701301200240492	0.106224585920609
USF1	-0.0618506851138171	0.0746284437872645	0.407227970996682	14.2233673051159	-0.197233264560657	0.131908072343571	-1.49523271060273	0.134853719428517	0.337767202383563	-0.327099056695879	-0.454328867724298
ARHGAP30	-0.0942260725362891	0.0455260009078751	0.0384785769761433	60.8832272128322	-0.0987866452691102	0.0726400559833069	-1.3599472623178	0.173846613310085	0.394142003139524	-0.474767015799232	-0.213226775028771
PFDN2	0.147605754272764	0.084591230183463	0.0809970977750673	15.2237895377507	0.242597147287721	0.148174166138369	1.63724320919193	0.101579661911954	0.280159632327487	0.628256458333501	0.622844055946475
NIT1	0.0346388531253149	0.089708149898814	0.699401670593605	11.8788834563317	0.170067439257454	0.144154728874374	1.17975622850126	0.238097183176564	0.475335498758503	0.113001103362979	0.445214143263486
DEDD	-0.00507554364103641	0.0836166231952825	0.951597992498723	17.8705038924122	-0.0937917891795135	0.125676133507476	-0.746297539253421	0.45548769760259	0.686608762763594	-0.0681409426295655	-0.2009940517054
UFC1	0.00096199743088817	0.101204764939316	0.992415857696381	8.48609228990269	0.0296888807978762	0.171178045271332	0.173438601608149	0.862306685151031	0.940779891482844	-0.0406030059723216	0.101418038757828
USP21	0.00998069122050927	0.216400623119919	0.963213520650963	2.39306183696643	0.143544826196495	0.371511667796257	0.386380398354588	0.699214964991541	0.857116150467425	0.00053231970928032	0.380258560646543
PPOX	-0.165301327484298	0.133041946898566	0.214061263194571	6.49717050906654	-0.22726238882297	0.221351666375707	-1.02670285949973	0.30456040240996	0.552311419079131	-0.798949633414424	-0.52787212145469
B4GALT3	-0.144472218532981	0.136859719726876	0.291140653549966	4.089258895358	-0.118000211162426	0.235722464005638	-0.500589588099688	0.616659991607502	0.80386899193849	-0.703945611728264	-0.260282031759355
NDUFS2	0.0342452353279191	0.0956859322891487	0.720424093628184	22.3935185958306	0.641540384371826	0.16347301035442	3.92444222432146	8.69309185748569e-05	0.00176137219184196	0.111205766181381	1.59988166292466
FCER1G	0.0104460063421896	0.0709298236333079	0.882917005572485	40.8782038154481	0.0802968709411149	0.114600022096669	0.70067064100024	0.483508582189133	0.707557886432836	0.00265467684007929	0.225360256565374
TOMM40L	0.052546189843537	0.127874676055011	0.681131609759891	6.05218618259684	-0.0560619464377701	0.198272088921095	-0.282752588843106	0.777366500361172	0.898104429319291	0.194678577416028	-0.10859124389371
MPZ	-0.0321649172103735	0.107815373393369	0.765448783455571	6.40653842611465	0.118854997530387	0.189139981201386	0.628397004036055	0.529743899221587	0.741393345599365	-0.191698769325894	0.319791584710439
SDHC	-0.0162979865319566	0.0531314460705611	0.759034880082069	29.8248401716246	0.0186857793301887	0.0891330615071331	0.209639150885593	0.833949320572108	0.926451914155751	-0.11932782778498	0.0744707366656735
ENSG00000289106	0.1370009626171	0.21575859098666	0.525445774189895	2.20741891325592	0.445253286917867	0.367805376612037	1.21056764047123	0.226061152507887	0.461542806657379	0.579886753283385	1.11916195608406
ENSG00000288670	0.392325278778528	0.172159684390437	0.022676266043954	3.50163795932712	0.495283842371242	0.273241708369535	1.81262167231591	0.0698901928231847	0.222158934557934	1.74445106212149	1.2416899992544
ENSG00000283696	0.00514350674175358	0.0811889433136364	0.949485965593769	21.5883334827247	0.0362141154931329	0.133547250750618	0.271170805011613	0.786259666219581	0.903268359012928	-0.0215306490040598	0.1173987575644
ENSG00000288093	-0.0679360424083526	0.113089021483698	0.54801939511533	6.11996348245167	0.191616131101146	0.193052536342197	0.992559511165888	0.320924664397878	0.566794895704409	-0.354855088782001	0.497988273403792
ENSG00000283360	-0.0904892766753238	0.121818984376026	0.457592162802425	10.1139110845396	0.0927814598812412	0.177748873491251	0.521980578885682	0.601683852781689	0.794184419407895	-0.457723049307835	0.255935816615777
FCGR2A	0.0582726976859944	0.0673352880869838	0.386813256312941	117.510958149123	0.310380565849037	0.127824017648583	2.42818659246295	0.0151745339620166	0.079430428438437	0.220797854842746	0.788850000922518
HSPA6	0.164852607220857	0.123203631735444	0.180880170576288	48.736770212943	0.614904644449617	0.181702169339352	3.38413485477547	0.000714029235181033	0.00875841253934784	0.706921388039723	1.53464902535972
FCGR3A	-0.0214572537192571	0.0655919442826384	0.743567706011529	131.537373918723	0.250853721818093	0.133383078998075	1.88070123813616	0.0600125711640957	0.200970727977969	-0.142859853705656	0.643064937192523
FCGR2C	-0.0897997531248763	0.0941041203300111	0.339952290718199	49.087214240569	0.359610762888159	0.177559606502616	2.02529601169657	0.0428369778202545	0.162382790352122	-0.454578051099177	0.909417914938889
FCGR3B	-0.325165546121275	0.259193005814729	0.209649226026857	1.49961417966077	-0.101409121217479	0.418707868509962	-0.242195403631556	0.808628756419335	0.914039991945905	-1.52810918266475	-0.219649387036633
FCGR2B	-0.157283924581625	0.162180028308656	0.332140865137267	7.1168069800819	-0.287421701778246	0.275317130342067	-1.04396592184852	0.296501156564865	0.543433924021683	-0.762381313520737	-0.6752061421963
ATF6-DT	0.137734283409785	0.182839096113502	0.451264426739495	3.25079998634016	0.31595674806817	0.308065821869603	1.02561441626558	0.305073369455148	0.552814315570258	0.583231515877597	0.802506429268759
DUSP12	0.221736217837059	0.0746681730811997	0.00298166801795011	23.8775189808884	0.387196012958883	0.113725843609284	3.40464401643948	0.00066250356162232	0.00828434369985132	0.966374242657732	0.976975963833228
ATF6	0.0253978791899131	0.0345261316425476	0.461966109321611	470.201359083487	0.145030535195817	0.0655117316981763	2.21381012890939	0.026841843010594	0.118569617460462	0.0708519317295643	0.383897157395227
OLFML2B	0.265844145131694	0.088175971541114	0.00257040846329293	60.0877664667759	0.66984117681229	0.169090146099548	3.96144418976335	7.44977963804133e-05	0.00156791629762326	1.16755569938856	1.66919212103323
NOS1AP	-0.256138363683601	0.136134789399938	0.0599031791420283	30.958405652488	-0.32523677047771	0.325212891875384	-1.00007342452566	0.317274975996073	0.563111054850036	-1.21326806523766	-0.767817673851493
ENSG00000285636	0.222014881276452	0.323642891264803	0.492721179102904	1.91768484872728	0.346924883077499	0.536323156413006	0.646857923118171	0.517723900233172	0.731569573634448	0.967645259459318	0.878349380620039
UHMK1	0.171459124343755	0.0555594734894121	0.00202837029313661	50.1873328080206	0.331345944051362	0.0831792793042491	3.98351544787232	6.79032554251998e-05	0.0014614164677929	0.737054491547931	0.840195558495849
UAP1	0.108459946116472	0.159198958044291	0.495690838991024	3.90469545025039	-0.00370557126354425	0.266039774084912	-0.0139286363337594	0.988886915453283	0.995817587278011	0.449707812028229	0.0196328811326112
HSD17B7	0.0679707262388143	0.116537390829092	0.559723323866129	14.4988033566839	0.413802792583175	0.19345121926414	2.13905497291369	0.0324312164771632	0.134803801896592	0.265031706473103	1.04213767576879
NUF2	-0.041989030621645	0.163911852183467	0.797820837480624	8.08967722842519	-0.393171826754701	0.239472253882803	-1.64182622571014	0.100626022363182	0.2781455146454	-0.236507708861098	-0.934194989331104
PBX1	0.0976380535088296	0.232898876702307	0.675048496465559	6.69886270028527	-0.256017226664107	0.451199498818711	-0.567414696457748	0.570432467331619	0.772367355937125	0.400347883939864	-0.598294565907426
MGST3	0.0867198614839997	0.0784785442916739	0.269153681076319	31.6858373552338	-0.136178013467141	0.142515482155183	-0.95553136689289	0.339309050803408	0.584778969935893	0.350548722855971	-0.304800636946733
ALDH9A1	-0.0210443912883021	0.0830431699697393	0.799947478284877	12.97506143568	0.00390164517846303	0.13190365581093	0.0295795075161195	0.976402408794885	0.990430057476369	-0.140976739481446	0.0382634427197399
TMCO1	-0.0508212264791895	0.101575814507103	0.616844125192556	15.7629352241608	-0.270243683399135	0.139264564334975	-1.94050571794498	0.0523182599499435	0.184442431042465	-0.276792395486327	-0.633136072046908
TMCO1-AS1	-0.0161893996605222	0.219199529700601	0.941124244002558	2.25383421557053	-0.226782975851415	0.341671449848655	-0.66374575912582	0.50685304674936	0.723733296862951	-0.118832550261937	-0.526698008300383
UCK2	-0.0926248148502162	0.0711064902475999	0.192704149083276	41.4792270620096	-0.146623439903994	0.098239470980333	-1.49251047914689	0.135565372168576	0.339151742225855	-0.467463490704214	-0.330382157075567
ENSG00000236364	0.025727849213576	0.198952147342166	0.897107001773761	2.72489650551323	-0.0661977778122764	0.310692830276779	-0.21306503195875	0.831276238841183	0.925270825847582	0.0723569639110718	-0.133414545833264
FAM78B	0.0365170998930199	0.310054152599368	0.906244732352126	1.58036338321161	-0.653679604266088	0.518435428454976	-1.26086985647212	0.207355740134042	0.438628108794714	0.121568008316429	-1.57219526575958
LINC01675	-0.147647492240046	0.258798811218843	0.568331363558847	1.2762006815431	-0.159141753171321	0.408628750317696	-0.389453147992141	0.696940962684517	0.855663219873277	-0.718428409472062	-0.361040310168996
POGK	-0.0093341704335554	0.0664022229443515	0.888209530962988	22.6271614044998	0.126645500736789	0.106992394332826	1.18368694827809	0.236537007380359	0.473422515575234	-0.0875650415238273	0.338871027353891
TADA1	0.137865125096198	0.156478675162545	0.378292181862048	5.05513326840492	0.209572957240406	0.256023653853575	0.818568730216875	0.413032513737451	0.651483700384666	0.58382830023561	0.541965693771308
GPA33	-0.431971937111826	0.242579436046446	0.0749542398955875	1.54878011151624	-0.991886572307317	0.408015928248208	-2.43099963417096	0.0150572297631422	0.0790861807910838	-2.01526572448336	-2.40048584948662
POU2F1	-0.0421031740662973	0.0374251119923598	0.260589905274491	173.167293800793	-0.117811825115887	0.0490163824532968	-2.40351937901861	0.016238106332384	0.082944792266472	-0.237028330569709	-0.259820662233595
CD247	-0.0425181614788296	0.179337513670827	0.812591164496686	10.4667649326814	1.07208313435929	0.282473856766664	3.79533577595775	0.000147443767752631	0.00263232045582743	-0.238921137085429	2.65430850626245
CREG1	-0.0302218741352417	0.0560210778329345	0.589560334970977	93.939688176724	-0.0751549358538939	0.104865689285395	-0.716678032310051	0.473572783666241	0.700286955963099	-0.182836320774763	-0.155351201088464
RCSD1	0.00657191020913829	0.0386502775469953	0.864982402505355	364.466443410932	0.0994054815692077	0.0761146375228228	1.30599691208411	0.191553607675584	0.41750081089502	-0.0150155323800516	0.272158471111404
ADCY10	0.415232053327292	0.179197503780189	0.0204941772372851	7.94780214801655	0.889001853520319	0.267736085997143	3.32044091183811	0.000898753820928354	0.010425706685062	1.84893156155511	2.20593069236384
MPC2	-0.00666474110312627	0.0782229331737113	0.93210089459581	23.5145808926011	0.0561654117910299	0.136385904973239	0.411812436204828	0.680476905409872	0.846787875629383	-0.0753894596210919	0.166260763431416
DCAF6	0.0252241924317272	0.0385171130567096	0.51254325545999	330.172085211868	0.115999319369753	0.0695551848930863	1.66773073133306	0.0953691919765332	0.269090225775177	0.0700597259477491	0.312797845508947
GPR161	0.0754505114882778	0.114733190879435	0.510784185630623	13.3922408919787	0.494440047834737	0.184241644152879	2.68364978020096	0.00728233470583376	0.0478539698809472	0.299147888865193	1.23962349224765
TIPRL	-0.0148382393076968	0.0626146956876105	0.812674675958282	23.9214493770627	-0.00804445129845297	0.103686138794709	-0.077584635631773	0.938158464527409	0.97654308264034	-0.112669748590424	0.00900668529267798
SFT2D2	0.0281654569948331	0.0411263563581589	0.493437477701842	95.1305429524847	0.122591925502809	0.0688112250871551	1.78156870986581	0.0748195908210974	0.231403171009343	0.083475180396192	0.328943561293151
TBX19	0.19846614371688	0.0857221209871489	0.0206005285127885	29.1790963461251	0.450714217298635	0.1276806830085	3.53001101402809	0.000415542367692565	0.00580281651804396	0.86023669104575	1.1325361252769
ENSG00000228697	0.196884183029783	0.286280978267877	0.491622459512837	1.85295669900292	0.133956018160247	0.452310990366432	0.296159105158434	0.767108577971029	0.893942779735979	0.853021181838184	0.356774953991159
ATP1B1	-0.321282957173035	0.167408713738798	0.0549649570429553	7.56088937085967	-0.494940279623341	0.295825419616161	-1.67308232086862	0.0943110913609608	0.267012246723539	-1.51040023671324	-1.18343246577863
NME7	-0.0587072385361072	0.116883173580837	0.615475641645831	13.9352598386759	-0.321307586431139	0.201729659215839	-1.5927632440372	0.111213313656096	0.297079110826429	-0.312761426241498	-0.758194849796878
BLZF1	-0.0266667372599551	0.092170854869023	0.772337625018739	16.4405999713873	-0.2450543288239	0.13193023899522	-1.85745383840909	0.0632466128710538	0.208231947958466	-0.166620922334704	-0.57144572508077
SLC19A2	0.030551407743337	0.110381189658379	0.781948329061028	12.2979598816037	0.163648144205646	0.1790664745524	0.913896052372203	0.360771468170837	0.605744441234655	0.0943577830645429	0.429492877446958
C1orf112	-0.0608250346632836	0.0700377290134932	0.385142025361099	44.7166394218712	-0.269659421647821	0.0984535486859283	-2.738950756443	0.00616356045503143	0.0425217377098498	-0.322420944066451	-0.631705177497785
SELL	0.0782099503846839	0.166673585130562	0.6388979370594	9.44233963811147	0.306738056033637	0.300353346927087	1.02125732631872	0.307132538622612	0.554640472570415	0.311734015010509	0.779929260469704
METTL18	0.0882438849011446	0.230312777393431	0.701610015631657	1.92638083836828	0.00757836329777844	0.372037263856976	0.0203699038618127	0.983748292106333	0.99375913367762	0.357499973344461	0.047267961505634
SCYL3	-0.0873802596864072	0.0684717642933785	0.201902408293945	26.7170019482994	-0.279860954335673	0.0925400973902965	-3.02421287882736	0.00249280964373914	0.0223419718160181	-0.4435424562672	-0.656689386172935
KIFAP3	-0.15231211861058	0.11575122785522	0.188221883521053	14.8238571134464	-0.544976347365234	0.198373351474413	-2.74722558909596	0.00601017794346789	0.0417139289406598	-0.739704320309144	-1.30597400889753
GORAB	-0.159058423163014	0.080194863549288	0.0473228634448148	15.5582091785872	-0.125608376843351	0.126581960123641	-0.992308672741839	0.321046973924704	0.566801149734977	-0.770475010764452	-0.278914918093551
FMO4	-0.285803399542308	0.0957639084562966	0.00284080841463408	13.7318517932531	-0.364667367778283	0.145367218353404	-2.50859424778794	0.0121212627778281	0.068029894110258	-1.34857379130729	-0.864385738796908
PRRC2C	0.0534319139648068	0.0263308283534999	0.0424325218488954	311.751522466895	0.162502251093564	0.040536535600706	4.00878488221705	6.10319808374492e-05	0.00134934520855755	0.198718469560322	0.426686511628441
MYOCOS	0.591065017818732	0.237533911583713	0.0128341147261413	8.64666440832931	1.09612887508708	0.389139465830299	2.81680212709418	0.00485043986125623	0.0357398733968649	2.65092644336834	2.71319806947555
VAMP4	0.131025772324351	0.0811668393599668	0.106467328909378	18.813336224066	0.0819984032670332	0.120466310581614	0.680674977685822	0.496077172710102	0.715943711783567	0.552633205881141	0.229527418500646
METTL13	-0.11269041947745	0.103121131376832	0.274483124485143	9.20468533409744	-0.124878074551245	0.17184482353076	-0.726690929557691	0.467415311150752	0.696591831368115	-0.558985079150802	-0.277126360881591
DNM3	0.0580319057122142	0.0904442661059148	0.52111236334973	46.9688730995652	0.134289925721233	0.16272130780864	0.825275604834479	0.409215138494744	0.648551182434455	0.219699574260877	0.357592715050907
PIGC	0.129332369584847	0.156663639935447	0.409064111352664	9.81240217781465	-0.112233360212217	0.26627493818897	-0.421494268200965	0.673394195777805	0.842883666571179	0.54490939633349	-0.246158643446335
SUCO	-0.0445410656434525	0.0426230995543886	0.296023765328943	78.8075029077808	-0.0622827855785026	0.0703467662673207	-0.885368139621732	0.375958110239729	0.619056974249285	-0.24814784148138	-0.123826478439561
ENSG00000224228	-0.689988743083394	0.263049862716325	0.0087150565758882	2.73725454187035	-0.565048685732125	0.445753795866259	-1.2676250678562	0.204931875491556	0.435705620995584	-3.19211079679101	-1.3551324545646
PRDX6-AS1	-0.06512330208499	0.0717851227863421	0.36430223181624	42.8635401957175	-0.0899689852714814	0.108568306399893	-0.828685536827813	0.407282371968663	0.646486136002521	-0.34202584854408	-0.191631759441593
PRDX6	0.279816450102502	0.104897415607743	0.00764122657108798	12.9841994261597	0.501320429299062	0.168480813856884	2.97553423338108	0.00292478703994265	0.0249743387073503	1.23128502970004	1.25647398829851
SLC9C2	-0.787857836963272	0.295965113593075	0.00776788885469722	1.31796628222029	-2.15951271375884	0.44593808335009	-4.84262904288327	1.28132367808457e-06	5.53376292532305e-05	-3.6385032727774	-5.26007725258255
KLHL20	-0.0588013798178254	0.0518066848144432	0.256368908576555	59.67133977716	-0.146107468835208	0.0770835296544589	-1.89544341690322	0.0580336813159159	0.196966976117425	-0.313190815726704	-0.329118510793451
CENPL	0.221434377858779	0.183246010607436	0.226893652469552	3.33368074856302	0.435053569130007	0.311137140271948	1.39826948576358	0.162032157477496	0.378024438592697	0.964997514929756	1.09418219221554
DARS2	0.0031617944975604	0.0969423541657428	0.973981446556803	12.2514243405945	-0.0837009907694292	0.158567133548296	-0.527858383363761	0.597597631390684	0.791383569224221	-0.0305694721943889	-0.176281038387644
ZBTB37	0.00753592184433743	0.0644463312475779	0.906912913772404	45.7155168690593	0.184603731468613	0.0891080051112659	2.07168515598688	0.0382948125581991	0.150351913835304	-0.0106185616546007	0.480814456381045
RC3H1	0.0152667812897036	0.0272831780846613	0.575774439593606	180.16056275441	0.0260780979105676	0.0433527232965859	0.601533097059701	0.547484974362217	0.755477696176435	0.0246427997467365	0.0925749995893511
RABGAP1L	-0.00342249593741862	0.0268758633054569	0.898667665606319	512.079796511978	-0.0779212181772996	0.0429240372009589	-1.81532826962416	0.0694734771009867	0.221457704294494	-0.0606011971584646	-0.162126004143758
RABGAP1L-AS1	-0.286007953860971	0.144028323965017	0.0470582289346377	5.25929818802349	-0.383322082648308	0.218388595249623	-1.75522939835829	0.0792200772427923	0.240021414079287	-1.34950678767173	-0.910072333483128
ENSG00000289425	-0.186976468098977	0.179480448037141	0.297520595325228	2.90099224309215	-0.322688587892801	0.288569547982128	-1.11823506724551	0.263466610969378	0.504638164949207	-0.897812505264606	-0.761577011061718
CACYBP	0.423736945557295	0.160026273955485	0.00809884272605741	23.4838426136005	1.49089158097009	0.228710487446147	6.51868481248	7.09265115971299e-11	1.51407837542273e-08	1.88772337774591	3.67999728707667
MRPS14	0.140357784422397	0.10737441443005	0.191151278436231	10.9925791109172	0.245445553526959	0.173937596544959	1.41111271169897	0.158211382399713	0.372014584925085	0.595197613307804	0.62981998574548
KIAA0040	0.338676096376083	0.11987551023846	0.0047246431612482	10.7433705813089	0.435795547504525	0.184090912978363	2.36728440559011	0.0179191567986388	0.0884411982526073	1.49975081592664	1.09599934490315
LINC02803	0.0522377458897253	0.239619311511988	0.827426718305743	1.95964397473823	0.334095089098524	0.412950162167363	0.809044576578034	0.418489506143561	0.655684769240479	0.193271728177043	0.8469283912611
COP1	0.0668661479924403	0.0203676197197144	0.00102722038787653	433.278085754597	0.0649821515310574	0.0351871465904531	1.84675820086782	0.0647821923634049	0.211243842175544	0.259993594861231	0.187853525248632
COP1-DT	-0.211010754597333	0.195728817137388	0.280999352431438	5.19647552075298	-1.02106108826688	0.321674090008794	-3.17420992234396	0.00150244984952213	0.0153249884651257	-1.00743571963436	-2.4719361126023
ASTN1	-0.243583753048618	0.23206314472154	0.293881689470292	9.12767412746869	-1.32849632622569	0.490770537652998	-2.70696022743935	0.00679023917683013	0.0452620857884799	-1.15600500593854	-3.22486475325681
BRINP2	-0.901518977190734	0.248395640708555	0.000284116910369021	5.47275616984164	-1.82585263260519	0.453742553513235	-4.02398368517122	5.72218829677592e-05	0.00129164138547919	-4.15692513404289	-4.44292228683541
LINC01645	-0.88225965593019	0.332492780486322	0.00796688254157043	6.9609021593025	-2.27601849554955	0.419175392161613	-5.42975217083361	5.64323624596517e-08	4.35919650704662e-06	-4.06908109909286	-5.54540739396283
ENSG00000227579	-0.458284109051226	0.219820306921473	0.0370863296399372	5.8317907534914	-1.08009655175202	0.314496905134602	-3.43436305451002	0.000593948103347198	0.00765117802441137	-2.13527864291321	-2.61651775382011
SEC16B	0.0354439377258729	0.103338668929525	0.731607383365359	11.3372143809687	-0.0741512056756268	0.152199419075405	-0.487197691857745	0.626118240880866	0.808720276037928	0.116673189145879	-0.152893001424287
RASAL2	-0.0646191773884298	0.038437097265809	0.0927304920590469	464.088868995267	-0.113075319691597	0.0644539319929326	-1.75435875198421	0.0793690544741226	0.240424038314781	-0.339726476366592	-0.248220656280337
C1orf220	-0.195377398687674	0.181641465142696	0.282096731750321	2.17304357147107	-0.183125918443807	0.305860079913304	-0.598724483743397	0.549356627430892	0.757081627197254	-0.936130140152295	-0.419779071137786
RALGPS2	0.177295123587286	0.0503994758487914	0.00043514514792333	157.581574590916	0.433711957529828	0.0746930050406288	5.80659403506276	6.37564715617289e-09	6.87838176340797e-07	0.763673172164022	1.09089649925101
ANGPTL1	0.0867222436766126	0.115873215956915	0.454204721870773	15.9165694577209	0.211127324265205	0.158557947655925	1.33154677760686	0.183009163949266	0.406466399657236	0.35055958831734	0.545772438433471
FAM20B	0.00521518516649481	0.0771855464708046	0.946130435388179	22.1516689005852	-0.0998754788163813	0.107506990320232	-0.929013811277587	0.352881928785028	0.59895770344304	-0.0212037152579038	-0.215893398308812
TOR3A	-0.0532513863989868	0.086544568735843	0.53835270175253	12.461727164588	0.147714554685856	0.15102384039231	0.978087660214057	0.328030970389942	0.573507288000106	-0.287876641397224	0.390470493488846
ABL2	-0.069174565036831	0.0415389850975935	0.0958543915674523	149.686604839833	-0.0208188615523468	0.068242145658718	-0.305073372933829	0.760310270445344	0.890246104268336	-0.36050413651274	-0.0222786657669032
SOAT1	-0.0552428892575714	0.0316924611977801	0.0813174704029423	175.361876292381	-0.0229145093918344	0.0517707783738882	-0.442614735794505	0.658044424358762	0.832574530727175	-0.296960120734109	-0.027411041904239
AXDND1	-0.589592528188995	0.348843613831444	0.0910022799800358	1.37505245083895	-0.718928830493974	0.629297140408587	-1.14243142758791	0.253274734100277	0.492960378927179	-2.73419182390894	-1.73199481097015
TOR1AIP2	0.0736185313993627	0.0531603181158731	0.166101417246029	49.7990970514608	0.05418943742512	0.0842975483628454	0.64283527193306	0.520330993397032	0.733889334234752	0.29079201168856	0.16142147531607
ENSG00000272906	0.121671151274341	0.24815691236462	0.623922148365042	1.93086963473884	-0.00887272101442056	0.376027520144772	-0.0235959352416667	0.981174914457217	0.99283979194988	0.509965676358963	0.0069781995684022
TOR1AIP1	-0.0191692604840191	0.069226229342132	0.781851151479122	35.6405998665362	-0.206421383078875	0.102863033109189	-2.00675963793289	0.044775262455285	0.166727322917848	-0.132424046804536	-0.476831160018523
CEP350	-0.00740092502856207	0.0314977186785836	0.814234332520816	336.311371325293	-0.00476107508302435	0.0623222635602578	-0.0763944505709582	0.939105284508389	0.976823769066467	-0.0787472813013459	0.0170478844963009
QSOX1	-0.107011547627325	0.0570000559316638	0.0604641501829397	35.2010271027491	-0.0838639380916356	0.0944432496794724	-0.887982342584128	0.374550249492902	0.617728165362614	-0.533083075101412	-0.176680106843888
LHX4	-0.347675865911615	0.164179948958934	0.0342046186090733	3.38505858486318	-0.397687769031376	0.24935692588134	-1.59485351219248	0.11074499732189	0.296410978861007	-1.63078140520304	-0.945254821971715
ACBD6	0.042634705546813	0.0415636490339716	0.305000449316506	156.729633909358	0.00191020989941489	0.0692542790090217	0.0275825541287644	0.977995096160399	0.991227897458775	0.149471128971218	0.0333862898352484
XPR1	-0.0555241373770652	0.0378727307855253	0.142628764852409	189.605987724878	-0.0788148696481836	0.0605600132491961	-1.30143415464378	0.193109889142781	0.419994030407953	-0.298242926566372	-0.164314613984513
ENSG00000243155	0.0699600648728048	0.108971537515265	0.520871170339457	12.1280161520953	0.17970609115051	0.174120162004192	1.03208088645233	0.302034226971379	0.549731723950465	0.274105314526452	0.468819820725069
STX6	0.109663983937558	0.0461071204342259	0.0173850797824446	119.843185089922	0.256980599195725	0.0805974733931576	3.18844485288222	0.00143040291322995	0.0147860482133031	0.455199570486682	0.658070053346501
MR1	0.144900388047843	0.0584180020078508	0.0131232700928552	42.2477195516733	0.141329740249713	0.0840269529028755	1.68195722166758	0.0925771354236777	0.263856206042746	0.615916964018013	0.37483367291436
IER5	0.351969864058571	0.126215043957283	0.0052927866001586	26.2380675757236	0.522211171697149	0.184494391661227	2.83049889481761	0.00464754717509968	0.0346894592594978	1.56038525766631	1.30763675799429
GLUL	-0.00579712190022612	0.0870296738558166	0.946891495536691	191.299390783709	0.35742649052619	0.171652587323442	2.08226683966433	0.0373181030371215	0.147431733921796	-0.071432146144058	0.904068491654701
RNASEL	0.0988099505187714	0.0855909623536535	0.248318292243461	12.6247739142679	0.38658917481561	0.149483976478216	2.58615795434066	0.00970524435254055	0.0584780106290377	0.405693044369275	0.975489778250389
RGS16	-0.112374908135515	0.135178756094281	0.405800797963596	39.9990740407819	0.216577990543204	0.210392907203453	1.02939777496287	0.303292794266637	0.55103245805239	-0.557545994721339	0.559121470179483
NPL	-0.0730281780264639	0.0442296882702082	0.0987156660542333	321.220827806561	-0.203450123072825	0.101904035466907	-1.99648740249246	0.0458808956244203	0.169576607300448	-0.37808091970077	-0.469554353455166
DHX9-AS1	-0.190953848418781	0.157189541943974	0.224442398174462	6.25782606431947	-0.312626474801799	0.230456131446469	-1.35655524910352	0.17492256915998	0.395920622683668	-0.915953805837754	-0.736934249932512
DHX9	0.0468675538778993	0.0318258487486384	0.140852066598636	110.339334099098	0.110334579029257	0.0568039565693215	1.94237489240047	0.0520917325370273	0.183933544258223	0.168777649263596	0.298924532636459
SMG7	-0.0374201987861206	0.0398052683036602	0.347175725871662	101.401366825287	-0.00751216567375276	0.0689003563352673	-0.109029416875564	0.913179158120152	0.963190825061935	-0.215668728192405	0.0103102869699169
NCF2	-0.234233847587911	0.0775907580573285	0.00253747053605845	41.9285524306148	-0.517995549737576	0.144869870256306	-3.57559200419748	0.000349436255860514	0.0050634368662122	-1.11335898477514	-1.23989630285302
ARPC5	-0.10852721435214	0.0459266084474586	0.0181248595245004	62.6761721271786	-0.142746308267833	0.07413790652024	-1.92541595747464	0.0541773408152732	0.188959002780043	-0.53999620973093	-0.320886812716752
ENSG00000289581	-0.47084918869295	0.156035479729014	0.00254803685208717	4.53450382406347	-0.603826185354003	0.267321447429579	-2.25880187003353	0.0238957121618129	0.108818593936395	-2.19258945258638	-1.45010104135423
TSEN15	0.126720501321679	0.0926236258082926	0.17127361729359	23.9065449421378	0.0512193404255699	0.148528563212981	0.344845054160555	0.73021085992458	0.875093502273879	0.532996357244998	0.154147517030316
ENSG00000286655	0.14545424807589	0.25012807236474	0.560890658544291	1.79777515424673	-0.175542919189778	0.36508440327525	-0.480828316999975	0.630638522897811	0.81168229523359	0.618443184906226	-0.401207818999198
EDEM3	0.121496963310651	0.0417414435197346	0.00360616114467412	98.5002718701427	0.167802806958101	0.0585098402877475	2.86794163396888	0.00413151742762896	0.0320713064524984	0.509171184519752	0.439667913332087
RNF2	-0.0227721797998087	0.0508826920546796	0.654483230350532	52.0503526165352	-0.0568104833692509	0.0819705685436642	-0.693059525858832	0.488272196223143	0.710599931477278	-0.148857386589295	-0.110424458908493
TRMT1L	0.0506423734530431	0.0671563674781174	0.450791352335916	27.2806623399673	0.101002387726955	0.103664973551231	0.974315472882844	0.329899924354983	0.575226904274972	0.18599504639837	0.276069396841935
SWT1	0.0496525903016857	0.0778963352528237	0.523852071083753	27.8091474394894	-0.0192802198150555	0.13128355561997	-0.146859366536861	0.883243024897377	0.950270035354706	0.18148052874925	-0.0185104333436954
IVNS1ABP	0.14237193583173	0.0518099362437639	0.00599662533122739	83.8955676076216	0.20617954051128	0.101686117207834	2.02760756505114	0.0426003162992101	0.161646714343372	0.604384395354926	0.533654998283054
PRG4	0.00477569532707149	0.254935444068207	0.985054135053268	1.30623039424168	-0.0280407050312797	0.406075642218412	-0.0690529106303739	0.944947503379753	0.978514373021599	-0.0232082802315187	-0.0399654242195601
TPR	-0.01675732787401	0.0409278964579078	0.682220197288504	94.132324591954	0.0592742161966434	0.0700099570477863	0.846654086020721	0.397187957577496	0.63798555843067	-0.121422937802589	0.17387442506214
ODR4	-0.0148607698762356	0.046342918205817	0.748460708259952	59.5887562385663	0.03246087961864	0.0797927699001255	0.406814798624868	0.684144016851721	0.848671968643818	-0.112772513169891	0.108206841882255
PDC-AS1	0.0571400262356761	0.0824152318652436	0.488109533509316	28.728218192821	-0.0362972080981952	0.15820690230698	-0.229428726363438	0.81853571113227	0.918754535525389	0.215631606815486	-0.060186130447014
PDC	-0.544575158972518	0.256619542025041	0.0338284159184227	1.36742335170014	-0.671062174819046	0.443079736612713	-1.51454043001206	0.129888827743851	0.329809473742797	-2.52886229534907	-1.61476629731867
PTGS2	0.472789095858788	0.433119647286087	0.275013333115098	2.59827240484879	1.9594149361204	0.678080742144554	2.88964840665345	0.00385672914396548	0.0306222654613582	2.11145601853663	4.8274410714989
RGS18	-0.152870877173862	0.0619785766860204	0.0136436316399344	54.7628860752455	-0.122446965923272	0.102084355227303	-1.19946847536657	0.230345835624443	0.466213981001769	-0.742252883994102	-0.271172419730616
ENSG00000285280	-0.0356808991317141	0.0860131954716361	0.67826597115536	35.1521296659571	-0.203627836021328	0.142908005563668	-1.42488753669303	0.154189712910134	0.366291293263888	-0.207735577404622	-0.469989583878429
ENSG00000236069	-0.0320424760600615	0.246635324588849	0.896630956721286	2.07069458817503	-0.00330702969030138	0.384685520764897	-0.00859670955050708	0.993140902661168	0.997185548469351	-0.191140300803467	0.0206089350390482
RGS1	0.0155546344650077	0.0889733788878856	0.86121834920859	433.109030328123	0.0789553800140082	0.265836046730389	0.297007802309386	0.766460552399711	0.893665733029719	0.0259557320172882	0.22207485913695
ENSG00000289995	0.466960920360245	0.372331687506229	0.209786382288546	1.59453349201592	-0.00932296737243116	0.581841390654541	-0.0160232110024749	0.987215874368727	0.994901802832276	2.08487302294385	0.00587551732368834
RGS13	0.545089046351423	0.370868266340578	0.141625521868619	1.77906253893971	0.404133249679771	0.514302632487433	0.785788802451145	0.43199122775635	0.667672896918911	2.44122461692289	1.0184563442391
RGS2	0.239710200042354	0.145146455220266	0.0986353551358613	30.9204098813033	-0.0997757155921927	0.276163927263449	-0.361291630593777	0.717881449610732	0.867194914830327	1.04835569463484	-0.215649071766174
UCHL5	0.0779587380978582	0.0562778745300462	0.165977055616254	40.8622856531076	0.0552189414651207	0.08690100016152	0.635423543601191	0.525152216968163	0.737829872677373	0.31058820615228	0.16394279682278
RO60	0.188690952407668	0.0709585841780867	0.00783333801795613	27.002007325556	0.290680200246463	0.116664030055843	2.49160088252845	0.0127168847382332	0.0703004159532399	0.815650890985971	0.740602540442631
GLRX2	0.127093796761559	0.124636516077133	0.307863372427783	7.76908068958386	0.191971581924374	0.213851875679405	0.897684817187047	0.369353606090186	0.613033140410234	0.534699001757957	0.498858795296237
CDC73	-0.0023172843048488	0.0338068709689573	0.945351979962005	155.311428861335	-0.00214656782237043	0.054800663242895	-0.0391704715845521	0.968754475823437	0.987388181722231	-0.0555601965974771	0.0234509806762165
ENSG00000227240	0.527376072750679	0.364088872122597	0.147482377009515	2.74864284283264	-0.251206146101029	0.637912601382517	-0.393793986130078	0.693733144790089	0.853980753901893	2.36043365596414	-0.586511920650206
ASPM	0.0399576180962123	0.418608043174108	0.923954594242921	3.90832141014769	1.43783704652469	0.815390539598737	1.76337224519709	0.0778377277282059	0.23697081541309	0.137260617479485	3.55006332516081
ZBTB41	0.146748665244278	0.0869468065801113	0.091449969718105	17.4065555837459	0.151835779708413	0.135919386654438	1.11710171334454	0.263950838022647	0.505215495398029	0.62434717422348	0.400563638226148
ENSG00000290127	-0.536031950298821	0.26292524962076	0.0414776062593919	1.3725671531156	-1.13033344423425	0.415344944805876	-2.72143301217387	0.00649995573892272	0.0439695964720336	-2.48989571334106	-2.73955112962467
DENND1B	0.104364456504026	0.0671581965083441	0.12018221761739	56.1337892435811	0.180390238092686	0.104882011206527	1.71993496327482	0.0854442642268503	0.251287864660859	0.431027801046214	0.470495340521046
NEK7	0.0916023518927415	0.0325526547912014	0.00489330565027868	214.889458570504	0.13020251907607	0.0503909694563731	2.58384628199693	0.00977053301749122	0.0587462080550764	0.372818337257563	0.347582393691595
PTPRC	0.00566655545871799	0.0253032677366674	0.822799633523812	862.827502662692	-0.0507357904377933	0.0423219864699526	-1.19880456163877	0.230603948417926	0.466483660648311	-0.0191449621383591	-0.0955471458143815
ENSG00000261573	-0.0104891465060778	0.0838024032904106	0.90039274861351	21.7595658813144	0.144322570072219	0.123426988622524	1.16929507624625	0.242284766246635	0.479976304126139	-0.0928330235626833	0.382163305343392
MIR181A1HG	-0.00478687138574329	0.0865164389643852	0.955876328184322	144.774223686174	0.579697842347829	0.159130367318029	3.6429114826919	0.00026957155953597	0.004157077207581	-0.0668242744386141	1.44842530610005
LINC00862	0.275141959279642	0.163072603166331	0.0915579904128293	13.7292550485291	1.26439537267181	0.239841480382951	5.27179606568878	1.35095142140612e-07	8.93241906640337e-06	1.20996412593288	3.12529352780795
ENSG00000230623	0.334094324104659	0.217952159931144	0.125305631243624	5.0407513269146	1.08142431862892	0.348319753151672	3.10468846180547	0.00190479536158831	0.0183397919382823	1.47885281240413	2.67718566641149
ZNF281	0.108481709747588	0.234975159434778	0.644315766002205	2.99178083444875	0.628243261255991	0.383610034807466	1.63771331365538	0.101481511995728	0.279992288358967	0.449807078515688	1.56731615449858
KIF14	0.881743018822525	0.503692815717821	0.08002223584786	1.79278314048244	1.42540551433251	0.717460948807149	1.98673602612434	0.0469516572892116	0.171792021271471	3.97674307698423	3.51961770449333
DDX59	-0.228292779131144	0.0772553007609243	0.00312624905766259	25.1266369385437	-0.550834578235356	0.115107373121434	-4.78539787068415	1.70648943513857e-06	7.08335323035435e-05	-1.08626107108978	-1.32032119250266
DDX59-AS1	0.0306933746235052	0.229284185571486	0.893508474796818	2.04525042758856	0.0600952748325203	0.331625045017104	0.18121452446217	0.856199194470161	0.938532393483665	0.0950053107429346	0.175885250388192
CAMSAP2	0.0435699745014782	0.0416935001435422	0.29602001144455	127.095421295364	0.0785289405989353	0.0710785760294504	1.10481870889476	0.269238152090435	0.511210382044138	0.153737000941982	0.221030481624326
KIF21B	-0.0243797930269611	0.0817068959036216	0.765412316672824	34.0140735932532	-0.487297783235795	0.121186196910674	-4.02106671929791	5.79351915190611e-05	0.00129793938061369	-0.156189900056496	-1.16471550133927
ENSG00000229191	-0.493924207837341	0.180682056311246	0.00626337388588517	2.29081811116213	-0.649630401690266	0.313076508041071	-2.07498929177095	0.0379875272199072	0.149306851934576	-2.29783733545674	-1.56227850861947
CSRP1-AS1	-0.367355656309995	0.232233789261382	0.113687124435486	1.74541319978348	-0.768185763646932	0.374328362930729	-2.0521708738087	0.0401530590290572	0.155160889855496	-1.72054324946419	-1.85262820344624
NAV1	-0.135640964921668	0.135517532297636	0.316869923104107	13.9225697233647	-0.476419982726225	0.219424787000521	-2.17122226362281	0.0299143751970575	0.127717288162751	-0.663665222799189	-1.13807506934012
IPO9-AS1	0.143651940515821	0.140527727019284	0.306671105050784	16.803257296423	-0.134300778663339	0.210485685704449	-0.638051838127921	0.523439936310805	0.736639172702703	0.610222647632062	-0.300203168359852
IPO9	0.0294255993693316	0.0456429622415785	0.519127557765776	71.2601436679135	-0.066101256247253	0.0737224990204901	-0.896622566048407	0.369920352478022	0.613033140410234	0.0892228383375045	-0.133178158322095
TIMM17A	-0.190088507362115	0.108940401781251	0.0810048339235866	11.2589874162406	-0.669862234088169	0.16083947090896	-4.164787600348	3.11642555321111e-05	0.000794688516068833	-0.912006883254289	-1.61182756541089
RNPEP	-0.130604286515763	0.0641705069895143	0.041823746326365	36.1920519084298	-0.417721876429333	0.0973543882720516	-4.29073495138228	1.78082761383652e-05	0.000500205019427802	-0.640692338763715	-0.994319637540748
ELF3-AS1	-0.055566285456902	0.14004856408121	0.691541200151716	6.51169939439594	-0.073053814693276	0.189038777043545	-0.386448832540047	0.699164290482351	0.857116150467425	-0.298435168927781	-0.150205420436194
ARL8A	0.218784260074924	0.184072113213277	0.23460535031058	5.07620330653563	0.0904942453277832	0.333783781167931	0.271116364645214	0.78630153561471	0.903268359012928	0.952910015267784	0.250334281293885
PTPN7	-0.193094124810706	0.131272554494794	0.141307192440471	9.16199958630412	-0.301249739707242	0.228061844364176	-1.32091249435919	0.186530543216958	0.411110015824632	-0.925715858800659	-0.709071895094128
UBE2T	0.119016332737581	0.201053937657439	0.553875895918414	2.27433299886209	-0.106149672309461	0.327394015343602	-0.324226061976288	0.745766892301272	0.883462396674957	0.49785673600877	-0.231259301089874
PPP1R12B	0.105661179622274	0.0574058947735118	0.0656804795275025	77.8253399853484	0.257506366476563	0.0899245833006703	2.86358142595523	0.00418881136609505	0.032338386274858	0.436942308072648	0.659357691181025
KDM5B	0.0899128509963071	0.0725700566072748	0.215352893285766	39.4920402935397	0.168403312154835	0.108056242624211	1.5584783263332	0.119119901881061	0.31089939917675	0.365112324476182	0.441138589122165
RABIF	-0.0420540377280085	0.115977463080867	0.716899783175627	6.46977448300503	-0.0315626145364578	0.184118882399412	-0.171425190752507	0.863889448589602	0.94151411496422	-0.236804213937582	-0.0485908067679237
KLHL12	-0.00257171190299302	0.067977523517912	0.969821791788539	23.6291388486601	-0.0405725926579542	0.0948879045659393	-0.427584451817666	0.668953687805139	0.840509119387218	-0.0567206708697154	-0.0706568217907495
ADIPOR1	0.0988972127533471	0.0763188883838731	0.195029961889343	20.8951816945337	-0.0100350431839243	0.124762936701096	-0.0804328869555711	0.935892971619525	0.975935543606061	0.406091057709423	0.0041315979332171
CYB5R1	-0.154492759435695	0.0978309767590285	0.114294687997555	10.0579091990024	-0.113286579896117	0.169685746385855	-0.667625786543733	0.504372493191574	0.722472983681143	-0.749650480210806	-0.248738046087927
TMEM183A	-0.0507726849684033	0.102322189577797	0.619750453224717	8.47613832325689	-0.110778193304996	0.171810320494593	-0.644770308245146	0.519076046031381	0.732925763568641	-0.27657099193257	-0.24259484624256
PPFIA4	0.236592060967376	0.252536827565337	0.3488297445033	5.42920483674645	-0.40773433469616	0.429773855384425	-0.948718330786897	0.342763888411311	0.588658865018989	1.03413349468419	-0.969859506455691
ADORA1	0.0349905865961168	0.342467751425001	0.918620218247062	1.93323012949737	0.219243277062929	0.605438931279741	0.362122859525247	0.717260221835301	0.866903028540535	0.114605401192805	0.565648928025811
MYBPH	0.366110480206589	0.318744391709578	0.250720087474644	3.61534667895075	0.955513899386272	0.461837618930023	2.06893908209554	0.0385518035516784	0.151050722422454	1.62488227510099	2.36882296396386
CHI3L1	0.355346718826766	0.160708455854651	0.027027081212606	33.5626107950817	0.904485226889426	0.326408563369171	2.77102174512022	0.00558806948593165	0.039481098027554	1.5757874903964	2.24385046805693
CHIT1	-0.597012492266086	0.166872425962765	0.000346686477538011	5.06024898783732	-0.625515711923089	0.230844422515113	-2.70968518584042	0.00673470974924331	0.0450276365919207	-2.7680351548809	-1.50322008478115
ENSG00000288925	-0.351190761757097	0.219924059016349	0.110294049970963	1.83966549045383	-0.954186729398706	0.340497471078564	-2.80233132532882	0.00507347390598182	0.0368540822764914	-1.64681325956173	-2.3081565131928
BTG2	0.00416943222418614	0.0677159285082425	0.950903356979803	88.0539974167064	-0.0357149018460907	0.132297308896966	-0.269959397843125	0.787191490042565	0.903595964561862	-0.0259735177224099	-0.0587600250410344
ATP2B4	0.0993361037186383	0.0803326403035966	0.216250597802622	67.2649871831243	0.531228443555484	0.143745727435392	3.69561205771663	0.000219357703221551	0.00359414710442942	0.408092891147513	1.32972063584703
ZBED6	0.609150070434078	0.224804442724189	0.00673463729316635	2.23867790507507	0.992631776260986	0.360182875746203	2.755910519634	0.00585290062592327	0.0408691093706408	2.73341450058094	2.45972702806794
ZC3H11A	0.10964208365042	0.211091011530999	0.603477166846884	1.62915817966267	0.226103501906876	0.356415630932937	0.634381554240588	0.525831844573361	0.738209813365251	0.455099680694994	0.582450059218941
SNRPE	0.114155704067888	0.1440922991538	0.428220664372999	5.51686402662067	-0.221160565556214	0.219260313275366	-1.00866664948372	0.313134531344241	0.559801481747829	0.475686835576487	-0.512928364427177
PPP1R15B-AS1	0.108552071989091	0.183522829890503	0.554191593832942	4.31542943689756	0.252486992548592	0.276081095887844	0.914539228905275	0.360433574612459	0.605744441234655	0.450128008994918	0.647064922096986
PPP1R15B	0.188726449067324	0.0957491781819385	0.0487181194787115	21.3669925395408	0.508069755357904	0.147947412325346	3.43412397264933	0.000594472241711463	0.00765133394306149	0.815812795435731	1.27300352124521
ENSG00000288934	-0.362422724909466	0.224565387903816	0.106552359455638	1.38790373943814	-0.401031176040126	0.3730114427114	-1.07511762407355	0.282322069884219	0.527142269299937	-1.69804356775205	-0.953443040443244
PIK3C2B	0.0493140665686554	0.127468439958928	0.698850411846241	14.7298086046308	-0.104426083670593	0.20325008778	-0.513781247581181	0.607404940111787	0.797732709146904	0.179936482090833	-0.227038121827774
MDM4	-0.107375460652091	0.0365649830743236	0.00331868937017572	160.212871998104	-0.26165318887	0.0527315514599217	-4.96198540770924	6.97762388477086e-07	3.45253754007056e-05	-0.534742925312846	-0.612097399280197
ENSG00000240710	0.0944523173566355	0.168364929991894	0.574799190670332	3.63880808832081	0.310106940080878	0.282678801179208	1.0970293449217	0.272628564391864	0.515421133313212	0.385817365750305	0.788179873844582
RBBP5	0.101921734428395	0.0903820520577794	0.259456480218623	16.8706465203535	0.0599206063078835	0.151002760430457	0.396817953109403	0.691501710719437	0.853013085852497	0.419886257661475	0.175457475954483
DSTYK	0.187540126348772	0.0822917911287836	0.0226691354097794	23.1853094894755	0.201714610685683	0.125716944680007	1.60451410268612	0.10860077841133	0.293033844673259	0.810401837648553	0.522720098411051
NUAK2	0.185222525274441	0.11151329891694	0.0967153634319366	12.9486543824443	0.430056642514001	0.176634478262274	2.43472648570589	0.0149030499986604	0.0786833764448648	0.799830985902556	1.08194439804003
CDK18	0.39865400313486	0.346526680731853	0.249967625043317	2.86609580267772	0.368267277224293	0.520763072741694	0.707168569548246	0.479461728162818	0.70434492763832	1.77331712006953	0.930618274452605
ELK4	0.0703184381016203	0.0450923573533897	0.118894308510278	64.7058331225632	0.0887351033330108	0.0695704043220324	1.27547200850332	0.202142225556158	0.431762618136887	0.275739897075408	0.246026029580009
NUCKS1	0.0557609360233922	0.0586691123514711	0.341893359993669	58.5591375723005	-0.0702781108276767	0.096809112312706	-0.725945204421142	0.467872362959637	0.696591831368115	0.209341413762042	-0.143407543419034
RAB29	-0.199416191845727	0.0567317554903544	0.00043963516846255	39.4270267560515	-0.196673608084486	0.0869888787747631	-2.26090519678642	0.0237651282599339	0.10847103433266	-0.954551551921295	-0.452958233074103
SLC41A1	0.379603587486287	0.16691245777099	0.0229499045782976	5.29108681987353	0.833449437485521	0.275899729569642	3.0208418064982	0.0025207301916596	0.0224879231366981	1.68642592824574	2.06987925802645
ENSG00000286619	0.28980624775947	0.163374645367517	0.0760837795003392	30.9457041966408	0.0497452219849381	0.471616795369674	0.105478054372397	0.915996482912661	0.964501056699738	1.27684967461409	0.150537306304188
PM20D1	0.190359328017944	0.250295285356805	0.446932461672547	2.70120553885011	-0.0209000881553528	0.42946910724886	-0.0486649395790931	0.961186316916352	0.98528281310535	0.823260548846506	-0.0224775949338795
RAB7B	0.139256231633626	0.339631582948686	0.681790218021399	2.18094137241393	0.105043917740453	0.587517086940054	0.1787929578143	0.858100275036032	0.938981791235666	0.590173301164761	0.285967363384195
FAM72A	-0.104675329679269	0.117104270913594	0.371394489240006	7.17159817253109	-0.397544684006571	0.18435224396033	-2.15644071081726	0.0310492686672055	0.130932209991597	-0.522427309599421	-0.944904397557327
SRGAP2	-0.0422652567499709	0.0221703251486368	0.0565997971568161	1616.7859109467	-0.151219936070502	0.0504919446272475	-2.99493190818595	0.00274506113888531	0.0237931836417419	-0.237767608799549	-0.341639271365393
IKBKE	0.0848754279457894	0.0728218314455701	0.243807864086705	44.7075049568516	0.312772311417657	0.115069842441478	2.71810845293133	0.00656563134475757	0.044293557194001	0.342136044028838	0.79470753941332
RASSF5	0.171739958037409	0.079026468708139	0.0297656140838222	40.4481668075246	0.212919202042373	0.128143652205982	1.66156651833304	0.0965997212760145	0.271230671745112	0.738335407135078	0.550160862180664
EIF2D	-0.0198955329903167	0.0991373858843984	0.840943732192942	12.9748890871187	0.0427555498548143	0.182451358822066	0.234339443295192	0.814721466949234	0.916936487802078	-0.135736661333541	0.133419150394357
MAPKAPK2	0.0368795772579832	0.0545160834662107	0.498729686644442	48.5719803050892	0.073889824035243	0.0818334022542195	0.902929879484915	0.366563111398923	0.610500587110897	0.123221310314235	0.209668987244795
IL10	0.106919498542433	0.172139457847401	0.534519759498842	4.00923148232716	-0.0621950535047148	0.271329652285297	-0.229223208672077	0.818695434851135	0.918795785428503	0.442681649023733	-0.123611616956871
IL19	-0.404789961070378	0.209966560773004	0.053870274448303	1.80566631885252	-0.644301067509792	0.340481624648182	-1.89232258326876	0.0584480137878156	0.197778231438254	-1.89128552699387	-1.54922662697201
PFKFB2	0.0114932232797965	0.0679558048772845	0.865696031816226	29.6954660154848	-0.0227964917174991	0.105672991492396	-0.215726756624843	0.829200743488485	0.924270716470942	0.00743115675974617	-0.0271220090409264
YOD1	0.59483444734171	0.160289929927278	0.000206449648305957	6.04171204136709	1.03612679740534	0.251974636807582	4.11202814113616	3.92198478976071e-05	0.000951399654438218	2.6681192558397	2.56624912801617
LINC02942	-0.0938397812349272	0.22898404445772	0.681945874729338	4.20115446166777	-0.465408786449274	0.3387742348446	-1.37380219207863	0.169503100424639	0.388717745494995	-0.473005095629841	-1.11110794254025
CD55	0.230479556224297	0.105918536168028	0.0295546805996047	55.2279104161411	0.60120665117749	0.206625288487459	2.90964700196404	0.00361837179798306	0.0292266647444653	1.00625363988457	1.50110176017778
CR1	-0.376152909580863	0.250958509891196	0.133908675766465	9.22943996255627	-0.529967030551888	0.41216412201913	-1.28581553376276	0.198507447646163	0.427358707704453	-1.76066855883185	-1.2692152281525
CR1L	0.357507375818164	0.378859110661716	0.345352612676147	1.54427287679715	-0.142059395003224	0.553567983467231	-0.256625020315384	0.797468258268255	0.908413491637638	1.58564250167638	-0.31920451801949
CD46	0.10615996519325	0.0640159281483254	0.0972495185528439	53.9069005572085	-0.0448556848525325	0.0932086264379107	-0.48123962949301	0.630346198233258	0.811573417977242	0.439217327868864	-0.0811463896271269
MIR29B2CHG	0.126925294408051	0.036920622894713	0.000586485494925685	284.637042767583	0.177754451949714	0.0626405010178597	2.83769205324578	0.00454410002401758	0.0341390078727474	0.533930442657119	0.464040130991846
PLXNA2	0.39422961982267	0.140743177864216	0.00509355704172944	19.4384596516429	-0.718474437560785	0.299062902953822	-2.40241912475424	0.0162870355569284	0.0830230356541176	1.7531369861463	-1.73088197349654
TRAF3IP3	-0.02512314150495	0.053428080087969	0.638195310295814	90.593193067454	0.224931810349969	0.0835109094950978	2.6934422306007	0.00707183995397244	0.0468207817599513	-0.159580400105649	0.579580511352321
UTP25	0.00253782289341694	0.100208583853352	0.97979541078186	12.5571096006168	-0.172165905925775	0.144277803377678	-1.1932944770104	0.23275406474815	0.468847919438228	-0.0334154802473568	-0.392937296650427
HHAT	-0.022335996917464	0.113982479774158	0.844641541748323	15.2215880726859	0.100068633616857	0.167687859612988	0.596755387347711	0.550670707407724	0.757914007625829	-0.146867905036807	0.273782573062433
RCOR3	0.121088121294078	0.0414560044409754	0.00349041348852147	89.6300664776232	0.0869166345753339	0.0627142924279061	1.38591429816815	0.165773074288875	0.383875259429515	0.507306407879544	0.241572482813929
TRAF5	-0.136846270862514	0.0811356859643848	0.0916735975683283	20.5959789384213	-0.349348022164822	0.120400669600703	-2.90154550903578	0.00371326839405817	0.0297838806293136	-0.669162765301374	-0.826867677610945
LINC00467	-0.563005886399614	0.144782122570072	0.000100806559040364	9.6311875384263	-1.03117844436443	0.194689145049973	-5.29653794565559	1.18018822752025e-07	8.01616031083416e-06	-2.61292701613324	-2.49671416740213
SLC30A1	0.0258657626637387	0.0898161786716367	0.773357790803095	18.8515402929498	0.0362469631727656	0.14776127481702	0.24530759644333	0.80621827030879	0.913090769533443	0.0729860034173075	0.117479203641235
LPGAT1	-0.0343720615758614	0.0737197289307026	0.641034253395527	48.6143888308486	-0.0458148078082629	0.117744253398678	-0.389104406251875	0.697198914113883	0.85569661208508	-0.201765814999974	-0.0834953433387224
INTS7	0.0613421310871135	0.0813992635318958	0.451092055857402	30.2495070999853	0.312955229880961	0.119291909816661	2.62344051966257	0.00870466427333739	0.054220007601701	0.234797902472518	0.79515551847662
DTL	0.205152832926368	0.368443991469156	0.577658114946581	4.91552578887133	1.90967852354424	0.559113478232794	3.41554728671577	0.000636539764043517	0.00804721970736234	0.89073546889321	4.70563340312415
LINC02608	0.0914966499817285	0.327391285930177	0.779882734340735	1.30300623289085	0.504002966007635	0.506432275539845	0.995203091016226	0.319637498753678	0.565850390223458	0.372336218379141	1.26304369296509
PPP2R5A	0.052775432389825	0.0565319058406127	0.350535412844973	48.4188673666559	0.0227350281444533	0.097821426019149	0.232413583298232	0.816216799796536	0.917668169389785	0.195724179697424	0.0843876070466953
ENSG00000234915	0.0496045369736954	0.0913556758447377	0.587141823537081	22.0529885131223	-0.0172518905479343	0.14909278429007	-0.115712444636956	0.907880443114411	0.961069528298289	0.181261351854782	-0.0135429247131526
PACC1	0.273713780405711	0.0788031169199832	0.000513932301491526	26.8202112197301	0.167000422303487	0.129863201497918	1.28597185636275	0.198452883927357	0.427358707704453	1.20345003370609	0.437702821785355
ENSG00000260805	0.370083421308013	0.25601215117923	0.148297916377406	2.06538736066037	0.492665820473267	0.384050687986847	1.28281457600237	0.199557046242779	0.428402139032512	1.64300332787573	1.23527829550198
ATF3	0.0959560803369538	0.243808272452852	0.693897144945657	8.77393450755861	0.214523597888698	0.389035911130494	0.551423639183636	0.58134329947052	0.780013731165302	0.392676205997716	0.554090130639497
LINC02773	-0.392377643291736	0.196034610802532	0.045330642757642	1.7496637881694	-0.667161417824034	0.328776830417698	-2.02922273134768	0.0424356092923384	0.161270424632607	-1.8346714821889	-1.60521309293885
BATF3	0.0112903691521571	0.0809464284146448	0.889071236741961	25.4300365610284	-0.00519508947382923	0.141996371542466	-0.0365860720059004	0.970815049025217	0.988167121354562	0.0065059151670104	0.0159849553816592
NSL1	-0.0169986517188898	0.0429906581921087	0.692545212224529	121.400223824108	-0.00474956616433666	0.0625593729811415	-0.0759209361923818	0.939482000256656	0.977071895445993	-0.122523644311251	0.0170760705772475
TATDN3	-0.0798425418035837	0.0709948783359027	0.26074841264656	44.3155209425409	-0.3481355383812	0.10070122299259	-3.4571133103996	0.000545995217872028	0.00721192802192089	-0.409162036304077	-0.823898226961504
SPATA45	-0.0364442676819718	0.228947746268861	0.873525803137074	1.77099778163765	0.215483680309537	0.386538804763475	0.557469722713591	0.577206540005395	0.777084893005036	-0.211217391363766	0.556441434142757
FLVCR1-DT	-0.0464478946113129	0.141124644123633	0.742059890571558	5.90417530097489	-0.124531481263445	0.214179894678091	-0.581434039131516	0.5609479617212	0.765501862283095	-0.256845113219591	-0.276277531662222
FLVCR1	-0.0805920746335754	0.082048603529806	0.325977698053765	24.2617327111252	-0.244810251564962	0.121617167501146	-2.01295801074019	0.0441190468822637	0.165106666056015	-0.412580743911851	-0.570847964199465
ANGEL2	-0.0720130316301607	0.0598526446935419	0.228909732817685	38.652296594606	-0.279960490965781	0.0829300733067106	-3.37586209444634	0.000735847927269708	0.00896151228784942	-0.373450717301118	-0.656933157772118
PROX1	0.776184461964879	0.293543826015406	0.00818876551324231	7.91607533386651	1.71008181249899	0.468791139855077	3.64785437930344	0.000264439435592395	0.00411720271942235	3.49527805376588	4.21680824006154
SMYD2	-0.0400757306034138	0.0683540524065449	0.557676391586767	30.1051362643747	-0.12302705703837	0.101659914646936	-1.21018257260634	0.226208843809002	0.461592073335781	-0.227780921899206	-0.272593100123814
PTPN14	-0.0250999904407677	0.086367113237008	0.771342139401649	78.6273944007388	-0.57299102788954	0.200245076640729	-2.86144876818907	0.0042170965442861	0.0324159799291983	-0.159474805372394	-1.37458376054988
CENPF	0.0674388137863344	0.247494503270226	0.78524827201532	7.28150654812732	1.21720226613715	0.425171252992676	2.86285175107573	0.004198469527072	0.0323706562283979	0.262605591064679	3.00971457925499
KCTD3	0.00226758292475548	0.132108253780465	0.986305317675974	7.69289912720661	0.136921673925348	0.228324587570585	0.59967993540345	0.548719562775572	0.756482740709971	-0.0346480766058082	0.364038035408539
ESRRG	0.0533601114876553	0.267763544795048	0.842043161401806	13.2985432817403	-0.509365942521739	0.681418072099203	-0.747508707763747	0.454756548531936	0.686060283161305	0.198390969996497	-1.21876184060483
GPATCH2	-0.220951917342801	0.0506441901952499	1.28391579168441e-05	108.60802385792	-0.516179093291996	0.078532852848153	-6.57277909271999	4.93847010362232e-11	1.085228805271e-08	-1.05277853498299	-1.23544768436849
RRP15	-0.101233385535209	0.0731170313170889	0.166193457702643	33.8506622318619	-0.123577863114578	0.119751833128619	-1.03194965693636	0.302095701855765	0.549776649961113	-0.50672819655195	-0.273942059576142
TGFB2	-0.0433871081273192	0.270567730810941	0.872600796161651	3.27094235933657	-0.75843558097792	0.437262392523205	-1.73450905896891	0.0828277998104618	0.246599642138536	-0.242884505198303	-1.82874937995205
LYPLAL1-DT	-0.625204381503535	0.304656322346224	0.0401538402212269	2.09875629417846	-0.197383054574651	0.495490308639186	-0.398359061990018	0.690365529918907	0.852502447200911	-2.89662168552647	-0.454695713087792
LYPLAL1	0.0459053332887546	0.0478220651206921	0.337095726510957	93.5113732182452	0.061534471086671	0.0715023197563945	0.86059405200162	0.389461663013776	0.631480645661334	0.164388847710364	0.179409934436993
ENSG00000223842	0.23550789256872	0.27362399409734	0.38940385514378	1.40512928969532	0.571567328760518	0.409491672467564	1.39579719733078	0.162775574609256	0.379182296014736	1.02918847479409	1.42851315619895
ENSG00000277007	0.34803019815409	0.197576871472034	0.0781550634314109	2.48984641164696	0.43388836693907	0.301146469870125	1.4407884878285	0.149644446766641	0.359449761780087	1.54241597698799	1.09132853722292
LYPLAL1-AS1	0.388210692783141	0.26699641379267	0.145948479421127	2.43918650493731	0.49058736570683	0.407958346281976	1.20254278452178	0.229153300054896	0.464933844225432	1.72568395028541	1.23018802630465
EPRS1	-0.0176483158608306	0.0752807727086093	0.814648651564988	30.4875501736061	-0.0825900654129955	0.123919338576141	-0.666482458363418	0.505102772270112	0.722803320327064	-0.125486839058272	-0.173560310848271
BPNT1	-0.151253403659139	0.123076114130827	0.219093559504332	4.43649912502816	-0.384068897810352	0.241660192369858	-1.58929318910141	0.111994215707133	0.298365049975341	-0.734875396592757	-0.911901331773992
IARS2	0.0285825764868245	0.0670252941382442	0.669783889512324	25.4195778754369	-0.0811945520829657	0.107164819538663	-0.757660512400456	0.448654244109043	0.680771767843362	0.0853777115776982	-0.170142609085875
RAB3GAP2	0.0633845407118179	0.0340174343855589	0.0624206686151586	118.130810035372	0.00449858033517547	0.0560648242922188	0.0802389090123275	0.936047244992135	0.975935543606061	0.244113573571601	0.0397253752525441
HLX-AS1	-0.313679803353358	0.189705166362389	0.0982266691426451	4.91861398104596	-0.287841809493763	0.302791193916759	-0.950628073988485	0.341793212058604	0.587599628139867	-1.47572135572721	-0.676235012970101
HLX	-0.133769898211635	0.160387917149606	0.404258585066294	6.45669982052024	0.20363611901771	0.252854070468096	0.805350369249459	0.420617523175235	0.657456867030076	-0.655131066935309	0.527425995711716
DUSP10	0.1372484850278	0.10765537029079	0.202349066893821	46.7998539584749	1.11117387442293	0.157706351694901	7.04584097267442	1.84344698348623e-12	5.86098473919887e-10	0.581015732181565	2.75004423900966
ENSG00000236230	-0.0405799423530017	0.146921332861472	0.782393044690473	13.5998351295936	0.0622538550641882	0.208760320777359	0.298207316564634	0.765544937895163	0.893263309633786	-0.230080691135818	0.181171751995373
ENSG00000276997	0.292644896648665	0.240028010348837	0.222763950201474	1.76557185106896	0.115144983421428	0.359888646326523	0.319946140554147	0.749009159653384	0.884293310322077	1.2897970868754	0.310705521907704
TAF1A	-0.0811701425365348	0.0754231800654384	0.281839502528996	14.2798323380684	-0.201043575556553	0.11421499444786	-1.76022050807288	0.0783704260851971	0.238213853837237	-0.415217379771656	-0.463660564044013
MIA3	0.139794500548185	0.0494966458948091	0.00473806543324643	83.8688784267228	0.333642037799574	0.0715237837371261	4.66477051921386	3.08961636003048e-06	0.000118684157501119	0.592628409146157	0.845818839535897
ENSG00000272750	-0.142196406513963	0.167905182473297	0.397059137549791	2.67808290891655	-0.14781265227909	0.279704758375466	-0.528459555488404	0.597180411258009	0.791175359998974	-0.693565364790494	-0.333294614551085
AIDA	0.0898015013778514	0.0501950403840783	0.0736065569703267	157.785304695131	0.250993669086671	0.0904436144914741	2.77513974311953	0.00551779931698942	0.0391512227890659	0.364604445738246	0.643407677040412
BROX	-0.0304989554441839	0.0621890544398329	0.623834458996243	130.428288196147	0.156276810067662	0.0936238551163745	1.66919862329328	0.0950780228679097	0.268522187812356	-0.184100121292831	0.411440006770287
FAM177B	0.0747459022890013	0.0699253931154349	0.28509765645801	201.41271527032	0.260378491361536	0.127685300310178	2.03922057377798	0.041428018463254	0.158692355779647	0.295934083233623	0.666391709466601
ENSG00000287684	0.072370812215643	0.0464235394013408	0.119014152573475	434.757911587952	0.297094573639882	0.109773937945557	2.70642175365184	0.00680126080437799	0.0453104057957291	0.285101017385088	0.756311752801705
DISP1	0.0552751892197232	0.0396906621697713	0.163725742582337	738.755070135989	0.0938658255374553	0.0931206918218091	1.00800180605479	0.313453595200122	0.559923047618128	0.207125865320791	0.2585914977437
ENSG00000287338	0.227405439669067	0.244630691107495	0.352585110338927	1.87946692017145	0.624864200741678	0.393529971350748	1.58784399215364	0.11232162090794	0.299024047964964	0.992232231836748	1.55904061830233
TLR5	0.0166028722025666	0.057478454242281	0.772693229253437	124.254361007159	0.371841409132599	0.103341587718324	3.59817782310563	0.000320454496387605	0.00475627062479054	0.0307368679258888	0.939371553019848
ENSG00000226601	0.406841185746912	0.246447855676044	0.0987752217719969	2.96394362814172	0.511586475487404	0.372565561582548	1.3731448320514	0.169707326128597	0.38879535093792	1.81065982523478	1.28161619467929
CAPN2	-0.19304185658161	0.305863228302899	0.527950402601758	1.54104318219861	-0.61250695745919	0.457001306174126	-1.34027397555362	0.180156289055941	0.403203241920187	-0.925477457245307	-1.47136080970214
TP53BP2	-0.064577613851906	0.0712685683023529	0.364874280589398	35.0585802500281	-0.255480137987835	0.119040974263325	-2.14615294917445	0.0318607780093666	0.133248140440516	-0.339536900176151	-0.596979201248445
ENSG00000291068	-0.284520319366361	0.145854508623905	0.0510911688875255	5.1771294631377	-0.482274457680124	0.242777223375697	-1.98648971668073	0.0469789735443325	0.171807832029604	-1.34272151134919	-1.15241305446522
ENSG00000290989	0.0262117849618163	0.0747520448996064	0.725851137269599	23.1495747347022	-0.0482689323824405	0.124347295738767	-0.388178384545214	0.697884028098695	0.856267430156728	0.0745642519149891	-0.0895056520199933
FBXO28	0.097819721963456	0.0498323497690941	0.0496489270294058	79.3796618649996	0.126342741281203	0.070839886116139	1.78349723874582	0.0745053970705878	0.230830442541856	0.40117649518019	0.338129550004537
DEGS1	0.125199136752276	0.0686807587685007	0.0683163729353804	39.8824170877265	0.0808525892935097	0.104481363912407	0.77384699305125	0.439021278890351	0.674095249738853	0.526057234074539	0.226721246497541
ENSG00000232628	-0.0484361642704529	0.145473572046122	0.739168194127047	9.41481409272614	-0.304890055464124	0.202552987703529	-1.50523603191864	0.132263404539418	0.333740637290192	-0.265913845552614	-0.717987262156734
NVL	-0.140368926206526	0.0480268388738565	0.00346990165198511	65.9544414472796	-0.267933068165044	0.0714424252680783	-3.75033556265287	0.000176598083345043	0.00302280086990261	-0.685230011647709	-0.6274772269554
CNIH4	0.148186662501352	0.105792171432653	0.161293713346999	18.8182867507849	0.0352044343969792	0.178391304994688	0.197343891833896	0.843558433915782	0.93188293575193	0.630906049253372	0.114925983720162
WDR26	0.0814869785990991	0.0319638671292084	0.0107924954145834	141.944738541516	0.127815851188516	0.052935424784849	2.41456173645553	0.0157541529038531	0.0812894705947089	0.326680927059225	0.341737290767802
CNIH3	-0.419990680412783	0.0982830763802222	1.92622056982259e-05	19.6807466434631	-0.983431966262735	0.150535388951651	-6.53289550790344	6.45101537290932e-11	1.39706554662875e-08	-1.96061780008469	-2.37977997634508
DNAH14	-0.294772564658364	0.18424599357555	0.109623900968827	9.55630465577702	-0.516773248851561	0.346441832619026	-1.49165949430779	0.135788432926981	0.339376762545905	-1.38948321086931	-1.23690280948938
LBR	-0.0322848011723496	0.0476391737795063	0.497965479406478	46.9184661215241	-0.0750938109595161	0.076696764063455	-0.979100120800238	0.327530511971498	0.572967506484441	-0.192245574210828	-0.155201502296811
SRP9	0.0141648970008573	0.108296434209935	0.895935543470896	9.61325031821432	0.104369742528324	0.182682256723395	0.571318443292244	0.567783801928931	0.770755937454199	0.0196169755927669	0.284316264995468
EPHX1	0.437526871895251	0.239618869239297	0.0678610643880909	4.33434843620482	0.796967843779422	0.412210783604869	1.93339882282984	0.0531870861665087	0.186391798448907	1.95062085761044	1.98053349226318
ENSG00000242861	0.0490141901061367	0.163322837830153	0.764096178761029	6.38680404636333	0.00420459574888495	0.30373990044435	0.0138427507967637	0.98895543559114	0.995819479382642	0.178568710189746	0.0390053881215999
TMEM63A	-0.0945240830507989	0.125037541914532	0.449669808104039	15.9303890273025	0.29713042495281	0.25148326702564	1.18151171036965	0.237399504198515	0.474576694480055	-0.476126276891454	0.756399554969368
PYCR2	0.0890349804419742	0.159708697491446	0.577197057592769	5.38655271013099	-0.160866895171246	0.262077918743549	-0.613813235172472	0.53933875029369	0.748800422339368	0.361108253376625	-0.365265293712078
SDE2	0.024769864303069	0.115817470179765	0.830648556973196	6.49367867230694	-0.142492572653614	0.184246562385772	-0.773379816743965	0.439297631193292	0.674311710623664	0.0679874817874945	-0.320265397903122
H3-3A-DT	-0.0931462806759063	0.135888354676938	0.49305253719454	7.32657314045625	-0.0375532742808435	0.232046064029819	-0.161835428831138	0.871435452613105	0.944472654471184	-0.469841957816189	-0.0632623171904483
H3-3A	0.109774474840356	0.05939668126927	0.0645794328646291	73.2986549176806	0.313440028728686	0.0929117728665494	3.37352327975579	0.000742127708766895	0.00899401001792677	0.455703532521259	0.796342821987539
ACBD3	-0.0842534294326621	0.0489468300420733	0.0851917645778953	57.832667054915	-0.0816411071224549	0.0890482360218249	-0.916818914890638	0.359237539230362	0.604786677413169	-0.429280614825492	-0.171236251054481
ACBD3-AS1	-0.109840099429357	0.156930215030267	0.483971283637031	3.03794460545719	-0.0126094514713194	0.259456102188459	-0.0485995563987945	0.961238423491477	0.98528281310535	-0.545984433357727	-0.00217329328610938
LIN9	-0.110609191376713	0.114583552913358	0.334387196433271	10.4811569433922	-0.0543294829815812	0.194230555213464	-0.279716458215711	0.779695050346112	0.899203761466539	-0.549492352405825	-0.104348329634068
PARP1	0.105046306784747	0.0612576324337092	0.0863767559466771	36.57759939508	0.220147910188775	0.0845375118111625	2.60414466279225	0.00921038720107405	0.0566682077254408	0.434137800566965	0.567864432644789
ITPKB	0.0239997845295119	0.0594202898289574	0.686287129259675	81.9529228526858	0.267042646130224	0.0924814312689505	2.88752717671099	0.00388283061489187	0.0307804444977874	0.0644750571476269	0.682712652454182
ITPKB-AS1	-0.0773831914309906	0.184809146554994	0.67542115068362	3.69070106981455	-0.142687788042441	0.273975619287187	-0.520804692087849	0.602502834145442	0.794703844172949	-0.397944649296414	-0.320743492926711
PSEN2	0.0987081634425612	0.0928191632328024	0.287579763074173	17.6988573842236	0.15679197290169	0.145324544385597	1.07890909663316	0.28062825326752	0.525163179533694	0.405228781513948	0.412701673633576
COQ8A	0.146543198288815	0.211205637300706	0.487781726264387	3.18076104042133	-0.626317065216469	0.325705295931317	-1.92295634440204	0.0544855326674827	0.189652297845375	0.623410015214986	-1.505182650458
CDC42BPA	-0.305031463910823	0.214997933608036	0.155967647468767	8.95480775039393	-1.0341386517457	0.370880473478443	-2.78833404748069	0.00529798834190558	0.0380431714527127	-1.43627525988757	-2.50396390537764
ZNF678	0.000923402181132072	0.058184506429772	0.98733791068325	57.6678677600864	0.124849844347587	0.0859037902545678	1.45336828535279	0.146121527127517	0.354590422392661	-0.0407790434568525	0.334473349543173
SNAP47	0.108138556252005	0.124473701182257	0.384974971803468	6.61279823617471	0.180596071959531	0.20128975305219	0.897194562669597	0.369615106101428	0.613033140410234	0.448241914964418	0.4709994408792
JMJD4	-0.019516801553613	0.158033457762968	0.901712830154613	2.984142074975	-0.192598864185679	0.27607667464279	-0.69762816592484	0.485409762405263	0.708758320189815	-0.134009222598167	-0.442978923593791
ARF1	0.118731381729361	0.0478605985636747	0.0131097054736427	45.6145249495151	0.11315757203141	0.0811995539100169	1.39357381392524	0.163446340636443	0.38044650233124	0.496557040864454	0.305838223785856
C1orf35	0.296998649528867	0.149831798626787	0.0474553238105526	6.08782187091137	0.393551172622712	0.246943184711056	1.59369116861111	0.111005223237833	0.296894764783057	1.30965506707099	0.992540157965947
MRPL55	-0.207969848536449	0.207615845706711	0.316486049656999	2.82366146938701	-0.531587426209793	0.359968461357295	-1.47676111458596	0.139739683468127	0.345302336801246	-0.993565788566782	-1.27318368117737
GUK1	-0.10915382670034	0.158548705500938	0.491165593454607	9.70856938622681	-0.107636308928072	0.242383668400361	-0.444074098054669	0.656989012611837	0.831981933513447	-0.542854262528885	-0.234900169637767
IBA57	0.125836163558039	0.179284654308897	0.482754522999172	3.11490327053893	0.0820754645068063	0.297128785596711	0.276228586678257	0.782372502071728	0.900720525314909	0.528962788441308	0.229716146425573
OBSCN	0.370229462670026	0.151593621013021	0.0145960505704198	6.02324007324928	0.556034103652587	0.242404529551337	2.29382720150379	0.0218004263034702	0.101896706366204	1.6436694397462	1.3904712903961
ENSG00000269934	-0.203678248917687	0.187029970309134	0.276147728889339	2.23513812867229	-0.398219253299044	0.302352140103853	-1.31707105880667	0.187814806954679	0.412601684846187	-0.973991296724519	-0.946556461074122
TRIM11	0.0704772627705278	0.092759658417239	0.447383976082398	11.1109725684231	0.160752207854983	0.146370637113621	1.09825447934752	0.272093383059297	0.515126241360075	0.276464315115779	0.422400543352783
ENSG00000231563	0.165634894209204	0.132473155139494	0.211179756603591	4.97102838990521	0.297831234754466	0.220809470999068	1.34881548969303	0.17739623814449	0.399101473440698	0.710489491225483	0.758115883178266
TRIM17	-0.55667520002012	0.182290768292114	0.0022598063421768	1.70041641739863	-0.712429355573859	0.319784846357803	-2.22783963558027	0.0258912107265352	0.115662888456387	-2.58405200916624	-1.71607717950714
H2AC25	0.0260213612361437	0.162872553144296	0.87306606144727	8.36744188652673	0.315606892751575	0.247740639071804	1.27394073872596	0.202684419153849	0.432586730437165	0.0736957068511725	0.80164961113139
H2BC26	-0.106799236599873	0.168161896578692	0.525364685951874	7.49986702674804	-0.21269719605778	0.279960724807313	-0.759739410605441	0.44741036625756	0.680473598268369	-0.532114699473661	-0.492201029024373
RNF187	0.147733091283484	0.260086698824364	0.570024926124811	2.12258717190982	-0.0656589307542884	0.437522093467483	-0.150069977572843	0.880709406137089	0.948705352934437	0.62883725745247	-0.132094874784541
RHOU	0.847012913212534	0.433985520122797	0.0509729091702645	2.37649350262356	1.18084608475946	0.677003790164188	1.74422374278448	0.0811200827779764	0.24375318136327	3.81833497060551	2.92067595633773
RAB4A-AS1	0.132575008103383	0.261116060859221	0.61164659997015	1.67502580951226	0.341018538859009	0.42662232837056	0.799345266717508	0.424090237906504	0.659700310355278	0.559699452924744	0.863884364335013
RAB4A	-0.00144286625588967	0.086334425298679	0.986665954915956	20.5665074781825	-0.245149792371197	0.132691970266109	-1.84751037971294	0.0646732051810038	0.2110530039353	-0.0515718727819819	-0.571679521438584
CCSAP	0.173603138914868	0.136300574405388	0.202777306872165	10.9412616970661	0.391241360875926	0.251198298224083	1.55750004535029	0.119351809821631	0.311089149514153	0.746833594786841	0.986883280666448
NUP133	0.0401163765334328	0.0696489959395683	0.564629206170917	30.5736377301345	-0.285561409264839	0.115179015615121	-2.47928329426831	0.0131646699367682	0.0721377568262291	0.137984733429323	-0.670650166366596
ABCB10	0.181542574649562	0.0653942402169076	0.00550110812000123	33.5949783858433	0.267949396915846	0.105965578497743	2.52864562921773	0.0114503572783551	0.0652565556103966	0.783046297235021	0.684933343357944
TAF5L	0.0839911406291884	0.0681396255523892	0.217712776306576	25.6750994993038	0.155507103197418	0.113895547030369	1.36534840256708	0.17214357274745	0.391886259531559	0.338102705320037	0.409554945215981
URB2	-0.0161156681245795	0.100660769262345	0.872803248333242	11.9477833913019	-0.0601902166306891	0.156420995297187	-0.384796276972492	0.700388357691054	0.858001576404117	-0.118496252033529	-0.118701642705656
LINC01736	-0.0986183531502269	0.0863777399631393	0.253574468888734	45.8868791575666	0.389689414191939	0.118140548466489	3.29852382818823	0.000971946305424953	0.011053115404844	-0.494800725530817	0.983082463574364
GALNT2	0.0271717059906727	0.0323761380200448	0.401328477438752	502.306409102285	0.0584098628668439	0.0587009420783106	0.995041319591116	0.319716168520818	0.565922613860055	0.0789425649026269	0.17175756825037
ENSG00000227006	-0.146117902191165	0.104720263583669	0.162920445830704	11.993478334621	-0.0903176832505958	0.164655191182401	-0.548526181300559	0.583330657161437	0.781417302551623	-0.711451768919916	-0.192485743185151
COG2	-0.0575096682780874	0.0676137231174945	0.395012667109357	23.7171042053003	-0.122924991515944	0.109489844100336	-1.12270679099055	0.261562042860691	0.502445250863517	-0.307299167100719	-0.272343135104942
ARV1	-0.0222493583005428	0.107066097044802	0.835377669351042	9.83921570528876	0.00961937400588474	0.167313795538363	0.0574930117085243	0.954152472751255	0.983210401124529	-0.146472736090306	0.0522665277995267
FAM89A	-0.120218362480567	0.0813590857946209	0.139507707194593	26.1690270857656	0.0306216701282939	0.143042616621136	0.2140737554417	0.830489541504319	0.924982609155952	-0.593320914735125	0.103702499729939
C1orf131	-0.152180505479627	0.0851635127039559	0.0739501891522575	18.8993943676698	-0.418562565648478	0.143569822856577	-2.91539375977786	0.00355240031479154	0.0289094642345783	-0.739104017301631	-0.99637853942586
GNPAT	0.0526882602148062	0.0446878691540283	0.238386926549667	48.4815714576527	0.0703664453585766	0.0760630271316538	0.925107085690696	0.354910207678545	0.600477403025704	0.195326577129533	0.201040006601109
EXOC8	0.181290481782804	0.111022694915143	0.102487144115067	9.40387255049676	0.497196457805542	0.172697715337055	2.87899846755449	0.00398940272650704	0.0313568055316105	0.781896471947899	1.24637411727744
SPRTN	-0.287973741170361	0.109269680859737	0.00840281589572368	10.2178321503244	-0.303399651834081	0.164830663479412	-1.84067482002204	0.0656692260344099	0.213206836000616	-1.35847297535687	-0.714337167955933
EGLN1	-0.0859396184291686	0.0562882118862086	0.126816158284672	134.788082824076	0.193966480354487	0.0900665259411748	2.15359122967808	0.0312722426653584	0.131518901320973	-0.436971521640828	0.503744429660085
TSNAX	-0.0626071593956403	0.0388099295267836	0.106706765608098	98.0344191007762	0.00125975525411018	0.0664683177880062	0.018952717565804	0.984878824542647	0.994015185312905	-0.330549425083856	0.0317932846379642
DISC1	0.0406379729702021	0.0253457475729586	0.108858547284289	1213.5670680606	0.156305118721839	0.0509474342340459	3.06796840845397	0.00215519400800583	0.0200779701132363	0.140363796273829	0.411509336482292
ENSG00000286071	0.0466176206014437	0.0673592165529677	0.488890316316888	121.262129204014	0.024306529688	0.0920050111175711	0.264187019736775	0.791635812611296	0.905881078233904	0.167637674122461	0.0882363152456155
DISC1-IT1	-0.0616275434422803	0.204879877034089	0.763568212775774	1.95585436101711	0.268894457435833	0.352124606120007	0.76363438613032	0.445085151713091	0.678338191989368	-0.326081281223519	0.687247857261341
SIPA1L2	-0.0737876858268685	0.0365367234561431	0.0434302395010588	628.550519164349	-0.0846958380162211	0.0798131154287012	-1.06117694518367	0.288609494732145	0.534145613052073	-0.38154512432465	-0.178717483182194
NTPCR	-0.0116159680394589	0.107848043767214	0.914228272636085	12.1062937142589	0.012832874681728	0.175786798238962	0.073002493988674	0.941804132892375	0.977582684141011	-0.0979725894290857	0.0601365973194338
PCNX2	-0.0299945095781552	0.0322812259031618	0.352804797772075	481.903315231755	-0.124863050866648	0.0593385743060419	-2.10424757127902	0.0353568568263173	0.142255657392477	-0.181799284223531	-0.277089566913221
MAP3K21	0.102604139250286	0.117620764834596	0.383028295042937	14.6516470174031	0.0188551693564574	0.204290921489087	0.0922956792158022	0.926463121205109	0.970973377764619	0.422998786509886	0.0748855837179038
SLC35F3	0.209241831559936	0.364138198284733	0.565546948027523	9.63507885081815	-0.106434782006641	0.727395384605182	-0.14632314729961	0.883666293613263	0.950451696931044	0.909385873755278	-0.231957553047458
COA6-AS1	-0.196075735292084	0.207787413750372	0.345355562851641	4.53878257565498	-0.701362197920337	0.27571648086379	-2.54378046507428	0.0109659981848923	0.0635505554991742	-0.939315335739136	-1.68897299970232
COA6	0.133230819479621	0.122211408055482	0.27563967567762	8.63942399058372	0.0299005006532133	0.174920681547761	0.170937480854997	0.864272924908761	0.941657332622064	0.562690685932154	0.101936309373365
TARBP1	-0.130905220240247	0.102307066448356	0.200709589589527	24.5778688469427	-0.879501119645049	0.192086264165186	-4.57867783241759	4.67924250261895e-06	0.000167678466946367	-0.642064932961278	-2.12524665874142
IRF2BP2	0.180176175569235	0.098327636176063	0.0668909168465743	33.0036188777991	0.568946952799889	0.163457683974686	3.48069872865689	0.000500107669622488	0.0067083562900977	0.776813989930722	1.42209568719592
ENSG00000230628	0.169016087449338	0.310793503422523	0.586564537606221	1.25793696407534	0.0862847316320531	0.501849132492415	0.171933607224791	0.863489725245561	0.941312850686668	0.725911512237592	0.240024911926256
TOMM20	0.3987676602302	0.141264337996639	0.00475992311758856	8.54518905830228	0.0878772587239893	0.238402424995305	0.368608912957659	0.712419251132585	0.864183945764693	1.77383552348158	0.243925113043401
RBM34	0.0169854533572559	0.131469572887305	0.897201896666038	4.95694523897343	-0.204623377519954	0.197573877496367	-1.03568032430662	0.30035130455936	0.548070526807975	0.032481865678878	-0.472427728940305
ARID4B	0.0282169545858912	0.0300554193313919	0.347817602018943	245.772365127616	0.0638707962925285	0.0469546064511502	1.36026688582679	0.173745483312583	0.394085586750709	0.0837100669805921	0.185131744900401
GGPS1	0.151571882478623	0.0748479961031234	0.0428609299475316	25.3806343755751	0.0814041932617696	0.109250273708721	0.745116607019281	0.456201230495458	0.687060566002844	0.64634643668832	0.228072160038744
TBCE	-0.013381354847671	0.0596838466034792	0.822598601083162	30.2799459101015	-0.155876469551381	0.0887848388878395	-1.75566539855186	0.0791455582844974	0.239892916317494	-0.106024726801061	-0.353043420893595
B3GALNT2	-0.00533509692869365	0.0560822183926099	0.924211633402995	40.9568326872172	0.0164818093728264	0.0924178032763645	0.178340198408953	0.858455811031802	0.939291585578694	-0.0693247957759933	0.0690730727054268
LYST	-0.0570903237868604	0.0346469485737532	0.0993991584836387	375.838507727345	-0.0122958631804413	0.0571653912306023	-0.215092784563311	0.829694979338895	0.924519867558455	-0.305386487435371	-0.00140529542371851
GPR137B	0.0288136847832432	0.0660805415865827	0.662808526970515	46.1710170012526	-0.131559903238242	0.114453002157648	-1.14946659989775	0.250363631512151	0.489619650004721	0.0864318237654125	-0.293490588430095
ERO1B	0.242066087441704	0.0613265207298315	7.90810284136499e-05	66.385114416611	0.31104788761195	0.111380215234059	2.79266732388963	0.00522754236505903	0.037645862921001	1.05910117482323	0.790484314773999
LGALS8	-0.0807933237213543	0.0527190556629086	0.125392685608737	64.772864029811	-0.0239989339838269	0.0861077388914849	-0.27870821244152	0.780468759541714	0.899679447182892	-0.413498664728548	-0.0300668673696681
ENSG00000230325	0.0497020146338141	0.128440584588166	0.698782097237251	6.39657858031731	0.0725997167775695	0.225690287176691	0.321678516544807	0.747696254795116	0.884026588744281	0.181705958955234	0.206509431722572
HEATR1	-0.0762143284425618	0.0571000719556807	0.181958140569432	47.7581515002245	-0.246822451342258	0.0779553176680346	-3.16620416317625	0.00154442353671143	0.0156782071393199	-0.392613327396837	-0.57577597067362
MTR	-0.0130184615787001	0.0400728869241281	0.745279787721725	108.740989041038	-0.0102896254275621	0.0687246227330171	-0.149722545113641	0.880983520247751	0.948863827523579	-0.104369527816042	0.00350810966977143
RYR2	0.0413986838317521	0.384615718586457	0.914284054660239	13.1188338511596	-2.20245127333566	0.720499227817288	-3.05684057428883	0.00223683210855637	0.0205818855899987	0.143833488201434	-5.365236542417
RGS7	0.559777093512534	0.385631515196588	0.146616908998059	8.98681408334631	-0.714710496638986	0.607597216749855	-1.17628994494428	0.239479032434374	0.47650268730584	2.50821853175059	-1.72166384046608
FH	0.0292366892217937	0.166651233850699	0.860736756577613	3.95641258840981	-0.445977573736135	0.261666921973273	-1.70437123031427	0.088311755208941	0.256290061222984	0.0883611968820123	-1.06351965477106
KMO	0.142339958308316	0.163701588226053	0.384568941069699	9.28987312841437	0.169595620949826	0.269997072334531	0.628138740481208	0.529913056509525	0.741393345599365	0.604238542100471	0.444058629928851
OPN3	-0.129394658166874	0.123733166079303	0.295673859726619	11.1696921887656	0.166075812122259	0.171952323233055	0.965824764677171	0.334131874296208	0.579060777921482	-0.635175081248827	0.435438392074858
CHML	0.16839642599982	0.115305285716494	0.144169246888531	8.45140631610419	0.151579270465101	0.168825602408716	0.897845281180383	0.369268040160846	0.613033140410234	0.723085163308041	0.399935430616753
LINC01347	0.27867834269922	0.24978962366194	0.2645710394981	1.79341906747198	0.307927249168665	0.380256417414222	0.809788435031808	0.418061780544666	0.655377637253775	1.22609398765041	0.782841670825059
CEP170	-0.0589996344015586	0.0233260466864414	0.0114275429233545	467.850233003341	-0.124059710705407	0.0440516372050828	-2.81623382413339	0.00485902881256181	0.0357763751927277	-0.314095078257396	-0.275122135269398
ENSG00000227230	-0.305028113462315	0.129550204467328	0.0185468127823122	6.91376873484476	-0.33225513941172	0.19368539535479	-1.71543723677822	0.0862650932614901	0.252806293117562	-1.43625997809691	-0.785006110076893
SDCCAG8	0.0213815028374975	0.0235791501031855	0.36451415077718	728.598480804178	0.154377939390863	0.0453929039418315	3.40092670847166	0.000671578309952926	0.00836980374113976	0.0525327656540257	0.406789550541022
AKT3	0.0816906248483599	0.0324273781555521	0.0117626215827723	499.718289899753	0.100412406953376	0.06040568680196	1.6623005592599	0.0964525257327715	0.270919190230226	0.327609781612067	0.274624496040024
AKT3-IT1	-0.315293295677219	0.220813868442872	0.153329544176945	1.65067863413325	-1.01293831079931	0.355449245106377	-2.8497410663966	0.00437548340386662	0.0331556026896445	-1.48308068444764	-2.45204290895525
ZBTB18	0.130226224365513	0.115286106508719	0.258648327076315	13.1038709301105	0.435916072388433	0.184898417846623	2.35759763369114	0.0183936177330041	0.0901166655030426	0.548986373373898	1.09629451808371
ENSG00000289439	0.463734815842026	0.375515855281034	0.216857527864171	1.52439082181122	0.189937211482021	0.564969994311582	0.336189909896826	0.736727661286685	0.878955803800953	2.07015837987741	0.4938764914396
ENSG00000240963	0.344895689945502	0.220090241429237	0.117099524876701	3.55750224166219	0.441964032655877	0.376007987552996	1.17541128722321	0.239830209919052	0.476820493190579	1.52811911548901	1.11110636116693
ADSS2	0.0587167488105264	0.100517058331793	0.559121344027848	17.4606877863826	0.0031808502493649	0.180594294245265	0.0176132377972307	0.985947396080455	0.994484356312434	0.222823224375519	0.0364981696503293
CATSPERE	-0.0727349238079482	0.112317547600075	0.517254756688106	14.3324086364378	-0.570304761036794	0.167594438356823	-3.40288595867702	0.000666781053808054	0.00831695266031197	-0.376743352635346	-1.36800492052067
DESI2	0.11102634300982	0.0546349673449814	0.0421386690298818	47.6109580507939	0.161615469063209	0.079692581338572	2.02798637399621	0.0425616387090597	0.161543959164206	0.461413450837876	0.424514725488684
COX20	0.115013374568627	0.0759046270266082	0.129712812321068	41.166837756712	0.34912605190306	0.0923358487768778	3.781045569275	0.000156171082093808	0.00273262819640255	0.479598771850006	0.883740184428622
HNRNPU	0.089608595855216	0.039821128388572	0.0244313247588198	232.927451956959	0.383038742186546	0.0520206979795264	7.36319882400072	1.79554627231451e-13	9.25201653351578e-11	0.363724580905878	0.966794540739927
EFCAB2	0.0937159227919761	0.113587810810944	0.409341707818966	20.6186502039368	0.23506295781983	0.197179911794987	1.19212426702083	0.233212523047947	0.46959907450552	0.382458583319718	0.604392342108609
KIF26B	-0.0793897029799408	0.0882781664871367	0.368485963387874	90.4330421643925	-0.135464624837985	0.146175038031982	-0.926728849616217	0.354067334699729	0.599889690104796	-0.407096585039587	-0.303053502381499
SMYD3	2.26768015105808e-05	0.0370921734472412	0.999512202521313	484.97932414776	0.0314168779452571	0.0628549704732021	0.499831241805317	0.617193910282753	0.804126799714681	-0.0448873581091422	0.105650014740382
ENSG00000235096	0.103725212517576	0.164204128269656	0.527593019125419	4.23292803068549	0.1705455869887	0.254833570144278	0.6692430157147	0.5033404705469	0.721595729235229	0.428112133856925	0.446385157763026
TFB2M	-0.270422419771995	0.143273344195142	0.0590987502475578	6.89354826543914	-0.803835862859795	0.222608972843896	-3.61097691881218	0.000305045811662014	0.00460899854769007	-1.27841932915202	-1.93993758579862
CNST	0.136069877218079	0.0572993951478234	0.0175623851402145	47.3316306367848	0.101358431895709	0.0811833247201711	1.24851294579372	0.211843270499394	0.444342368538856	0.575639963003157	0.27694137187568
SCCPDH	-0.512957360647118	0.221189860269658	0.0203906059740016	3.42337240934579	-0.215241442660557	0.391450810431627	-0.549855657274599	0.582418380407685	0.780615109734688	-2.38464978943748	-0.498432052341144
AHCTF1	0.110784393187474	0.049738698176803	0.025925363129671	72.8335252776727	0.07521567118378	0.08165056979733	0.92118978925043	0.356951348272533	0.602680099295055	0.46030988917219	0.212916072054889
ZNF670	-0.0938019864786563	0.0822480293060547	0.254087625676706	16.7676216135058	-0.188941166100872	0.129895679629833	-1.45456081864541	0.145790884738752	0.354236291162793	-0.472832709290474	-0.434020986093839
ZNF669	-0.144790229239281	0.123319699023376	0.240353120335196	5.38524739996036	0.0858583564743882	0.203206825802777	0.422517088858612	0.672647630054128	0.842725930863587	-0.70539609605327	0.23898069178415
ZNF124	-0.0252609689379381	0.0496857978208922	0.611162842984182	171.786397208111	0.23773008187921	0.0950924252355974	2.49998968151479	0.0124196923872369	0.0691716225652183	-0.16020904727741	0.610924300207552
ENSG00000259865	0.141231700590448	0.0686196425261096	0.0395726833142381	36.7526875842584	0.283934357094346	0.120798310795667	2.35048284387543	0.0187490719557549	0.0914682932532957	0.599183647985305	0.724081537358162
ENSG00000290683	0.0403277500248517	0.0531782045018435	0.448240822048358	57.7263308115945	0.279089528460148	0.0878946354154597	3.17527374840284	0.00149695207491827	0.0152793407482949	0.138948832844693	0.712216240907532
ENSG00000232347	-0.252002303566821	0.146866029271763	0.0861867237557041	2.84194998793864	0.076014610862843	0.270428850880535	0.281089131634196	0.778642036955182	0.898832462818737	-1.1944030074021	0.214872726635268
ENSG00000289566	0.063198518608439	0.267108374561594	0.812965153197538	2.6985721509033	-0.0652494728334483	0.418567311215032	-0.155887645989458	0.876121583330399	0.946658366796508	0.243265104826019	-0.131092086041812
ZNF496	-0.239027682562084	0.0717979477057032	0.000871047447024473	21.6678857956877	-0.319221246450139	0.11942585131277	-2.67296605333895	0.00751838582001995	0.0489386433384228	-1.13522423128715	-0.753085269202712
ZNF496-DT	0.0289483799553267	0.18399669297734	0.87498400606813	3.83198192528006	-0.556212261382713	0.308567481502406	-1.80256279331358	0.0714569047256274	0.225222638117496	0.0870461843258929	-1.3334914838749
ENSG00000286216	0.255290409614926	0.271437761251294	0.346955114557632	1.59088175116703	0.316069973464716	0.423174481454063	0.746902252656334	0.455122566099954	0.686335301769262	1.11941886740748	0.802783725536015
NLRP3	-0.157824888699524	0.0683752689335628	0.0209871265554441	57.8840619861898	-0.436728688541307	0.11519547893782	-3.79119643034815	0.000149923318343293	0.00265753753974357	-0.764848714642328	-1.0408685409835
GCSAML	0.242656923716149	0.270053162691442	0.3688911101555	1.38347173842161	0.224444745127502	0.419262384644177	0.535332415565936	0.592420015058623	0.787451724339175	1.06179604873077	0.578387657344118
ENSG00000235749	-0.417902468822357	0.179917435546184	0.0201928119702704	7.68414576235934	-0.811477273654751	0.281964580527538	-2.87794045669327	0.0040028068400831	0.031431393910332	-1.95109322081988	-1.95865189155201
TRIM58	0.338620292810054	0.332489658936378	0.308469580317717	1.73054759800852	0.573379423709138	0.502230418286417	1.1416660616963	0.253592852931602	0.493416406426683	1.49949628928272	1.43295109309733
SH3BP5L	-0.0213265818377348	0.122556058077345	0.861853741816768	5.69093746175599	0.453950105995856	0.219453538696808	2.06854766932249	0.038588552947295	0.151068573930162	-0.142263843847772	1.14046102449887
ZNF672	-0.0494883050735465	0.0852775783923368	0.561698678360137	10.6445400287192	-0.0939524049766469	0.135821750271877	-0.69173313396846	0.489104934950807	0.711020767446293	-0.270712783803291	-0.201387410107014
ZNF692	-0.098601911946611	0.122067590030441	0.419225947425469	10.0858188809647	0.232579576270556	0.234036749899935	0.993773740107049	0.320333033349579	0.566343648526119	-0.494725735262701	0.598310381216501
PGBD2	0.142263099947845	0.123272189825034	0.248476912715437	5.81554642255727	0.366913329187034	0.19932532781546	1.84077624859963	0.0656543548072379	0.213206836000616	0.603887982056739	0.927302368761444
SH3YL1	-0.0868368120336503	0.0932464627913144	0.351718471623189	20.8661600756997	-0.160195507153737	0.146634061385583	-1.09248496317982	0.274619996222645	0.517810296978547	-0.441063727450308	-0.363621021341964
ACP1	0.0871043224133284	0.076369735592158	0.254052761282487	18.5227715516576	0.151782560434158	0.128241166480781	1.18357127121816	0.23658281828042	0.473450790620639	0.352302294482717	0.40043330080586
ENSG00000228643	0.912052833380477	0.299042189615732	0.00228907227198904	2.51009025271875	1.93457031464905	0.442851035976876	4.36844482113861	1.25134423506596e-05	0.00037560584779922	4.11498971472075	4.76659499804228
TMEM18	-0.0929296792667765	0.153357575429046	0.5445364531111	5.24888867832265	-0.329186316968257	0.250489475839863	-1.31417224561844	0.18878824620952	0.413888316183811	-0.468854013251766	-0.777490366839042
MYT1L	0.312866221760986	0.4174742229935	0.45360021832743	8.10514890532553	-1.85136801353093	0.721153550778534	-2.56723136360108	0.0102514187108429	0.0608144162045042	1.38202893481398	-4.50541109327073
EIPR1	-0.108259162042086	0.0580839020750449	0.0623440267005832	60.3141506522928	-0.0330016646329589	0.091360899459392	-0.361223070572192	0.717932697006356	0.867194914830327	-0.538773591541312	-0.0521151328672549
TRAPPC12	-0.0204702935768291	0.0400117502180053	0.608926048964013	113.306319981995	0.00361504205593361	0.0624734905478674	0.057865216497928	0.953855989889939	0.983210401124529	-0.138358212133097	0.0375615332675699
TRAPPC12-AS1	0.363334559851478	0.234893280401483	0.121909802576004	2.66975277492577	0.612717531935385	0.406025536464289	1.50906156610491	0.131283050212343	0.332002147059227	1.61222097507935	1.52929264636026
ADI1	0.269735919590902	0.207452198361727	0.193521577106728	3.03600379041503	0.541908914758492	0.363794457628699	1.48960189853025	0.1363289425324	0.340037287307905	1.18530654153857	1.35587779570229
ENSG00000235078	0.332974687779095	0.184529126830761	0.0711598528901625	3.51846650292477	0.842693759030914	0.290381292348167	2.9020249624777	0.00370758995299891	0.0297730050951072	1.47374601911772	2.09251919514348
ENSG00000242282	0.087465975000507	0.190016605368726	0.645295872011745	2.71560109204181	0.079137032969262	0.305659846734007	0.258905557320812	0.795708110232175	0.907833570417218	0.353951834571805	0.222519738889766
RNASEH1	-0.0104949222987824	0.0809506801970469	0.896846601301025	16.138002110187	-0.112310640507287	0.123089006725898	-0.91243437163635	0.361540102638524	0.606587372834902	-0.0928593676341772	-0.246347907851753
RNASEH1-DT	0.124077933978419	0.255916007822447	0.627790908578305	1.67579444736965	-0.0345150929212279	0.399667225919348	-0.0863595778759025	0.931180579020395	0.973391492990679	0.520943296032781	-0.0558216159346485
ENSG00000287126	-0.0618184817577601	0.219038883390558	0.777770174703422	1.52621299722919	-0.142251821275302	0.366442530175902	-0.388196810034624	0.697870393660095	0.856267430156728	-0.326952173392117	-0.319675782317048
RPS7	-0.0217448797965554	0.0805992106272309	0.787321637411341	32.2392716740743	-0.0318210320507908	0.121298289618292	-0.262337021823861	0.793061621907651	0.906725786684634	-0.144171750155428	-0.0492236878555956
NRIR	0.0232945061850157	0.136171200102021	0.864170462810064	11.1425685444346	-0.330418022035234	0.232256243793579	-1.42264430285413	0.15483929417499	0.367089254776595	0.061258199465817	-0.780506891645773
CMPK2	-0.410159466314128	0.153797526919229	0.00765591241660549	8.59849975965975	-0.587566410491503	0.233160575634447	-2.52000754798572	0.0117352317816922	0.0664983110983881	-1.91577647347716	-1.41027980854483
RSAD2	-0.559830760379339	0.150705432788098	0.000203416676928235	9.79722918000727	-1.1886490859852	0.206517012811619	-5.75569571631112	8.62856873482074e-09	8.83128100030317e-07	-2.5984448920063	-2.88236988118992
LINC01814	-0.0736593530202302	0.237078774405741	0.756031975308979	2.02004868466764	-0.390923391048114	0.372250405835841	-1.05016243077115	0.2936434392534	0.540067070234287	-0.38095978326309	-0.928688425895502
ID2	-0.142737860475081	0.107468121677908	0.184116035701251	60.4983755614229	-0.759479779314431	0.15755310605121	-4.82046846520165	1.43221496208754e-06	6.09731856936584e-05	-0.69603500014476	-1.83130668873456
KIDINS220	0.0638575750133292	0.0482623956442267	0.185791106162847	97.2031113668034	0.158562997208961	0.0819737925169254	1.9343133011227	0.0530746188297546	0.186084943494374	0.246271138791703	0.417039025893822
MBOAT2	0.142126919716346	0.33122206906662	0.66785148515452	2.56320782184807	-0.947183057616809	0.568596974215543	-1.66582500535388	0.0957482741475397	0.269593973087237	0.603266847965175	-2.29100407123675
ITGB1BP1	0.130593611207712	0.123219788014342	0.289216099349174	13.3899280935915	0.384775030430154	0.182212167759187	2.11168680534374	0.0347133214962114	0.140880272438318	0.550662068076204	0.971046822149581
CPSF3	-0.177467203845869	0.0741827847667478	0.0167433179096391	22.7280856417816	-0.525115054140608	0.0972331761673345	-5.40057493583162	6.64276553991478e-08	4.93845002303216e-06	-0.854439629860611	-1.25733242633678
IAH1	0.0267588311092226	0.087239997932491	0.759051453662491	20.4741675006334	0.136797430738691	0.125192779305505	1.09269425519236	0.274528062943555	0.517776278688974	0.0770593938902406	0.36373375586576
ADAM17	-0.0471282151834988	0.033904848289872	0.164524613661104	160.191767662801	-0.0338237606046447	0.0560239619661915	-0.603737390530434	0.54601825095828	0.754262569437301	-0.259948135559363	-0.0541284986953188
ENSG00000239300	0.0422634912940375	0.10860329436065	0.697161651186036	11.9212572064021	0.0293977438113659	0.15592600248097	0.188536506699411	0.850456100406886	0.935779285131047	0.147777976998019	0.100705025581613
YWHAQ	0.297750410298699	0.116389114148618	0.0105205737474838	15.1127857059475	0.552154612616654	0.202248405555263	2.73008141201776	0.00633186867392028	0.043362563517136	1.31308393657504	1.38097016771573
TAF1B	-0.045021489059596	0.05921808288636	0.447095660815067	43.3551220427401	-0.156340367473824	0.0775036571035422	-2.01719987567759	0.0436746590561135	0.164225070527304	-0.250339109324498	-0.354179536696281
ENSG00000260077	-0.114550502021546	0.188200315352505	0.542748070952318	2.55567244201872	-0.237733683031467	0.309117232971044	-0.769072887805437	0.441850042180901	0.676285146304524	-0.567469134938808	-0.553516993417459
KLF11	-0.0564653240378153	0.139225734170066	0.685060987491258	4.48806557246724	-0.133231286094229	0.219739233339175	-0.606315422465237	0.544305319360343	0.753146099632794	-0.302535789892288	-0.297583912377368
RRM2	0.901404713837196	0.443202768615707	0.0419674581497179	3.28460843852899	1.36753535794859	0.814393774981566	1.67920654597286	0.0931117966668625	0.264720239268061	4.06642238606684	3.37788997520015
HPCAL1	-0.0397094186114328	0.0556529057909764	0.475524516578235	67.8576270280952	-0.100184641533903	0.0950407571185699	-1.05412293179563	0.291826638466386	0.537702276029988	-0.22611012971547	-0.216650557657852
ODC1	-0.213325134332269	0.14382861051365	0.138023978869814	5.548839594789	-0.101620454516154	0.250102819947216	-0.406314709036871	0.684511379112389	0.848991827529585	-1.01799187847158	-0.220166955856503
NOL10	-0.0274230856287882	0.046720316331283	0.557228720561565	73.0931661682026	-0.0687868897366588	0.0658095029880118	-1.04524250470619	0.295910903235258	0.542707255266648	-0.170070716418688	-0.139755447203812
ENSG00000234818	-0.516636685572084	0.173618359009581	0.00292317734682795	2.84513459431902	-0.477274627059134	0.30673976201853	-1.55595943583702	0.119717738501418	0.311454097448671	-2.40143162421395	-1.14016814819502
PDIA6	0.0302075999868399	0.0862668193586962	0.726215052971	42.2918071667627	-0.0618621762236798	0.158113313896438	-0.391252164028379	0.695610853804011	0.854637456469317	0.0927896353521054	-0.122796379118885
SLC66A3	-0.0927122296521239	0.0968135514599069	0.338245883518764	13.0932703478877	-0.403072998260124	0.138893723829778	-2.90202456342888	0.00370759467587779	0.0297730050951072	-0.46786219992195	-0.958443594181872
ROCK2	0.00488075482430504	0.0344762217021955	0.887420670186819	157.842489951753	-0.0947201444807221	0.0559909448012476	-1.69170470005378	0.0907022918430571	0.260496703250202	-0.0227290914780852	-0.203267653455233
E2F6	0.141527321577818	0.131567515038765	0.282060952185504	7.75778187917568	-0.00045792701101558	0.203944587943719	-0.00224535014943348	0.998208471287532	0.999226150180895	0.600532010162517	0.027586570464455
LPIN1	0.127042739266706	0.130817263078215	0.331475284888947	10.2004936097632	0.386692544512625	0.234202164275138	1.65110576885337	0.0987169795702128	0.27470463899299	0.534466122504234	0.975742937276578
LINC00276	-0.401960283807742	0.304231085444932	0.186423539252701	2.1601387837521	-0.370555140156123	0.542759530280659	-0.68272433643774	0.494781048696657	0.714763458108483	-1.87837903537906	-0.878805271451536
ENSG00000287291	-0.164122461120722	0.150432958446271	0.275272579978519	9.33964796940063	-0.476885885296001	0.22021223689229	-2.1655739573149	0.0303437582407609	0.129151665710762	-0.793572684941398	-1.13921609465286
NBAS	0.0367362732817093	0.0314713406425805	0.243092094730163	199.349497086551	-0.0779722358995236	0.0532185295755551	-1.46513322561506	0.142884573264696	0.34961915478866	0.122567683982861	-0.162250949821744
DDX1	0.0303272156373621	0.0691884898080934	0.661148916062988	30.8198734293854	-0.00487579184093238	0.111525222499384	-0.0437191850566298	0.965128246373482	0.986201454327812	0.093335216436864	0.0167669357892969
CYRIA	0.225293882056568	0.0569387760972943	7.59686669391256e-05	250.887235963714	0.391132666579379	0.108660075154651	3.59959871206326	0.000318708632927667	0.0047434891452571	0.982601168612763	0.986617081354067
SMC6	0.120707835908636	0.0732101900724809	0.099191765539269	34.4228766055744	0.131919549247545	0.116789282474356	1.12955184288003	0.258665112758017	0.499384080096001	0.505571881400766	0.351787510845876
GEN1	-0.140936584013967	0.120161065741775	0.240837010995872	10.0601150154715	-0.153461689999329	0.191149353503693	-0.802836563066714	0.422069205946094	0.659042637010906	-0.687819165834497	-0.347129470698171
RDH14	0.295591853630996	0.130197095073996	0.0231868776797997	6.56537004859953	0.209322011812217	0.196221242997431	1.06676529316939	0.286077834612947	0.531302645118229	1.30323850511907	0.541351112302447
LINC01376	-0.239999045961084	0.0992153206460718	0.0155644540325306	34.9756078606521	-0.883020818027783	0.140092280246324	-6.30313687860011	2.91681078998914e-10	5.2513136909407e-08	-1.13965473427408	-2.13386662610892
LINC00954	-0.193192815903553	0.194136261610676	0.319668036946309	2.75213656779473	-0.11779849419538	0.322395231547538	-0.365385349001386	0.714823776163778	0.865608726678715	-0.926166000510846	-0.259788013953188
TTC32	-0.00238722887012749	0.153963798795589	0.987629191036855	4.9716581755582	-0.140526683962204	0.235359318931283	-0.597072954664833	0.550458673713054	0.757825355713324	-0.0558792220062018	-0.315450810252307
WDR35	-0.132964927024145	0.102083922835522	0.192743451403955	13.6871926894262	-0.220681354885401	0.16812115342309	-1.31263288641637	0.189306682462472	0.414656858594896	-0.651459498442783	-0.511754746720377
LAPTM4A	0.0908025294812332	0.0607584306457878	0.135049044668107	45.1327038149422	0.0773130892951302	0.0901970619630051	0.857157512811677	0.391357839776948	0.633455394257683	0.369170252939333	0.2180527837017
PUM2	0.0465473092050125	0.0206500058423441	0.0241894785727419	324.75660948883	0.0797941014947535	0.035057786572156	2.27607357157364	0.0228416065724328	0.105216438659637	0.1673169755536	0.224128941904358
RHOB	0.114976702236019	0.216793631999689	0.59586864797032	16.1247063037327	-0.0136368551064493	0.440271527207167	-0.030973738394926	0.975290483345838	0.989931102610844	0.479431505017304	-0.00468947076640701
HS1BP3	-0.0176807310437385	0.0706016187148038	0.80225518603732	28.7545563970838	-0.0235492422791423	0.108620784728335	-0.216802358204647	0.828362374088185	0.923816624822729	-0.125634688529276	-0.0289655435065683
LDAH	0.0158826090313672	0.0666921090435157	0.8117661132602	48.8617309860879	-0.0226093907670967	0.100264475232779	-0.22549752257323	0.821592252446271	0.919698331583237	0.0274516626827697	-0.0266637867981315
TDRD15	-0.0980085864896588	0.305635635433079	0.748459474190729	1.98406597475836	1.00551071770118	0.550653514395262	1.82603159957211	0.0678455021386443	0.21830450210159	-0.492019507900263	2.49126838271556
ENSG00000233005	-0.179591766674297	0.269576842515361	0.505284045346293	9.97695552902323	0.655127608264649	0.475829325784535	1.37681217353405	0.168570326130871	0.387470601964867	-0.864130011407766	1.63315764678329
ATAD2B	0.00948049652619132	0.0284947530207074	0.739353008261666	216.542723286872	0.0494075442486091	0.0485447510832566	1.01777315046631	0.308785774555269	0.556295604482	-0.00174912726463258	0.14971031184291
UBXN2A	0.070908421963409	0.0844282679005833	0.400983587217055	21.6060885164501	0.286496337605079	0.132203271675263	2.16708961869577	0.0302280213454969	0.128798780429358	0.278430883028329	0.730355992154356
MFSD2B	0.0748579710862617	0.240264546371653	0.755371302460202	1.57424211195532	-0.151617964654262	0.359087547717718	-0.422231195756893	0.672856273471369	0.842725930863587	0.296445242230878	-0.342614068927645
WDCP	-0.183315652044431	0.143778073447966	0.202312667815241	4.51283906087948	-0.174127135605812	0.233853576994586	-0.744598983020229	0.456514182920751	0.687324074094184	-0.881115091628332	-0.397740474083194
SF3B6	0.056376512310373	0.170232187496302	0.740512890216227	3.71041669579232	0.0508046870241184	0.295416174396166	0.17197666014044	0.863455878111873	0.941312850686668	0.21214912978362	0.153132004221926
TP53I3	0.159704258969669	0.11905537215031	0.17978139760672	7.05339684459546	0.221294947278149	0.193568644998227	1.14323756970131	0.252939967572679	0.492916267010764	0.683439164674	0.570673600137157
PFN4	-0.294703143562565	0.22455494592904	0.189389363046296	1.72104273873048	-0.835332584493548	0.350043593810249	-2.38636729614416	0.0170157471919477	0.0853529071128815	-1.3891665730666	-2.01707507973792
FAM228A	-0.569156996152453	0.274383750141505	0.0380505163602304	1.74442363806133	-1.91913499649345	0.428599516639562	-4.47768819605876	7.54557005465354e-06	0.00024890387047834	-2.64098295293392	-4.67137678640986
ITSN2	0.0367037192006718	0.0253992581423143	0.148438078191237	355.824508342727	0.0993179182136237	0.0337064271923609	2.94655727368615	0.00321332905471241	0.0268400089796353	0.122419200981111	0.27194402283043
ENSG00000242628	0.0121757714922501	0.179370000026992	0.945880556628371	3.6386889897246	-0.22982849202474	0.286106613762734	-0.803296676725323	0.421803278320076	0.659034544953669	0.0105443396294192	-0.534156672985984
NCOA1	0.0877106277570221	0.0267295201156915	0.00103287931437226	377.842884982978	0.20298537294601	0.0508887274359144	3.98880819335942	6.64060873372655e-05	0.0014402121379982	0.355067724638915	0.525832276792475
CENPO	0.0873713869703163	0.220652013067202	0.692127797161698	2.79430630798004	0.376953040945875	0.385150173730773	0.978717047676505	0.327719806382551	0.573097374695665	0.353520407414143	0.95189026758962
ADCY3	0.0182098783644215	0.23668195942785	0.938672727100717	3.72929034644437	-0.104934116613104	0.413356163159675	-0.253858841273812	0.799604613230786	0.909442053920623	0.0380666124966953	-0.228282327128872
DNAJC27	-0.0839867916893119	0.125157724472557	0.502190201175489	7.15206090776082	-0.0509588054483854	0.192748245506997	-0.264380126077649	0.791487023972307	0.905881078233904	-0.428064448641389	-0.0960933238969121
POMC	0.148353369044261	0.228618927506645	0.516395813315658	1.88070520453255	0.796458559597757	0.395856313465604	2.01198902860737	0.0442210935367786	0.165322942386811	0.631666417450337	1.97928622259704
DNMT3A	-0.117989116673753	0.0498160075674045	0.0178604746407303	161.753891878539	-0.10070937909671	0.0752884423000827	-1.33764726723001	0.181011448431524	0.404011064064564	-0.583153061781388	-0.217935673646792
ARNILA	-0.150009050519145	0.161178074181501	0.352006789362477	3.49260587003255	-0.36391115167761	0.253138170360854	-1.43759888585292	0.150547897231592	0.360634374532171	-0.729199755211575	-0.862533717003633
DTNB	-0.10048847814064	0.0388244374755858	0.00964568055806313	323.203462392739	-0.12881535650603	0.0798515596205665	-1.6131852291693	0.106704271529256	0.289800423384528	-0.503330586100478	-0.286769017233453
DTNB-AS1	0.0220195381795928	0.161104155036458	0.891284610885814	4.8286897546659	-0.405703696434171	0.24566558252307	-1.65144702919902	0.0986473285431816	0.274646280621355	0.0554429200739112	-0.964886342948438
ASXL2	-0.0318510901502649	0.0294056324158835	0.278736122883817	175.591076323359	0.00086213770355865	0.0510453103545337	0.0168896554369187	0.986524645356961	0.99477299453664	-0.190267367104419	0.0308194937224373
KIF3C	-0.153807910010761	0.0889065982901982	0.083631290134788	34.4424216777696	-0.568773877583799	0.142766463811347	-3.9839459660175	6.77802905999953e-05	0.0014614164677929	-0.746526801239693	-1.36425568863393
RAB10	-0.0586376093189135	0.027976870177956	0.0360882493896699	332.054331612047	-0.104557425153239	0.0464720773375796	-2.24989781269556	0.0244554328347902	0.110725589371565	-0.312443839172568	-0.22735978555327
HADHA	0.000163243283356799	0.0482882492472046	0.997302676129604	63.7875421157321	-0.0640646730210668	0.0784716428052042	-0.816405401121768	0.414268308523233	0.651828086160121	-0.0442462178126044	-0.128190435215749
HADHB	-0.022099032364434	0.038560540557101	0.566577223025831	73.2163522702799	0.00520168716860334	0.0603532655743085	0.0861873358318762	0.931317497787859	0.973404518023171	-0.145787081772234	0.041447329039763
ENSG00000286707	-0.150890623057094	0.167256055146028	0.366975371938173	2.92613938600381	-0.148818174345359	0.262281628744773	-0.567398391788143	0.570443542273851	0.772367355937125	-0.733220711494872	-0.335757202664049
ADGRF3	-0.114007897188674	0.206413789323746	0.580724374487804	2.77494364639091	0.124626476749254	0.343580154501384	0.362728973476704	0.716807353981853	0.866729851821563	-0.564994250322776	0.333926307950623
SELENOI	0.0473082312573922	0.0602967861326086	0.432694230183695	38.4645715353693	-0.100516758346074	0.0957111587823092	-1.05020939694916	0.293621850097513	0.540067070234287	0.170787630747479	-0.217463933058755
SLC35F6	-0.191682864191205	0.114169165459922	0.0931642747056713	5.78643954139604	-0.153372185007848	0.198462108080663	-0.772803365292841	0.439638761474537	0.674558169495226	-0.919278932726993	-0.346910267226197
CENPA	0.112194135287005	0.166663676749236	0.500834762884514	4.46002448187367	0.399384572999829	0.285790708838503	1.39747220832682	0.162271618327911	0.378287799169106	0.466739889097237	1.00682653009914
MAPRE3	0.215413090785358	0.266066813576567	0.41815844295053	1.9583899641977	0.143992785892508	0.450409348296934	0.319693155652667	0.749200948718767	0.884293310322077	0.93753371467604	0.381355642709179
TMEM214	-0.0983258372730892	0.0725966063318366	0.1756044332492	15.4938037520419	-0.108456708259341	0.118941887353023	-0.911846202149441	0.361849684899305	0.606587372834902	-0.493466526127467	-0.236909380284495
AGBL5	0.0501809866246926	0.10295761071517	0.625978698027508	13.5411842090892	0.0202149363818717	0.16129862825874	0.125326151871824	0.900265349202616	0.958002456097129	0.183890606676595	0.0782157404847387
OST4	0.0703807911458306	0.132848476747595	0.596262776407201	7.80848519325607	-0.0550248495003235	0.216424673643502	-0.25424480755351	0.799306436166903	0.909190536320472	0.276024296661497	-0.106051326893554
EMILIN1	0.109824726646554	0.150208250378166	0.464687681510645	4.45111014411478	0.0442450300589202	0.24284119092798	0.182197385418201	0.855427824787764	0.938365618995438	0.455932736934034	0.137066983065736
PREB	-0.0569185566855036	0.119249462765837	0.633143805543322	6.24328284121717	0.085110309473527	0.1982376805271	0.429334671628646	0.667679688347473	0.839402455239465	-0.304603037434682	0.237148676640917
SLC5A6	0.0738824172465533	0.146411262120659	0.61382400295042	5.56671138718214	0.185273612102685	0.253430426004507	0.731063018058417	0.464740661860579	0.694249767836733	0.29199562614983	0.48245503707232
ATRAID	-0.0667033547941528	0.177167381652093	0.706545905202798	3.69868617574043	-0.0816589102911777	0.27434587791169	-0.29764948871389	0.765970698987379	0.893446473562406	-0.349232655239337	-0.171279852157968
CAD	0.00788404053586118	0.0998951996589582	0.937093775840943	13.3283265687103	0.108710776134917	0.147109172660192	0.738980270020471	0.459918978031791	0.690086282631695	-0.00903075125924585	0.294947735070755
MPV17	-0.102699794020677	0.0762299874733465	0.177904192121387	20.2386662887717	-0.0901159077907192	0.124625484040266	-0.723093743504365	0.469622292838052	0.697779250460278	-0.51341665854424	-0.191991582126285
GTF3C2	-0.0505522427918649	0.0537698396462109	0.347135588077276	43.0406494671022	-0.197212020014183	0.0841030892182897	-2.34488437757999	0.0190329808337788	0.0924308848226054	-0.275565529175169	-0.4542768384657
GTF3C2-AS1	-0.125552307711442	0.232902335532732	0.589833679466564	1.27918825416328	-0.139745784490657	0.382160248262145	-0.365673261743322	0.714608900347476	0.865418656122241	-0.617649667807145	-0.313538337298642
GTF3C2-AS2	0.00669977572262527	0.123404653864333	0.956703231751226	6.54956813083385	0.191146489978092	0.208991543999266	0.914613511725447	0.360394562843012	0.605744441234655	-0.0144323226976489	0.496838092133992
EIF2B4	-0.115090590377706	0.0841850723796246	0.171589578194343	13.4013220444429	-0.151580744188357	0.141575436125048	-1.070671214846	0.284317290062816	0.529348774658443	-0.569932541607855	-0.342522913616418
SNX17	-0.107124772476109	0.154986697738032	0.489448106051956	5.07607510080022	-0.3395521254873	0.282064858361693	-1.2038086823701	0.22866353310506	0.464725288492885	-0.533599506985968	-0.802876897574252
ZNF513	-0.295475935724302	0.113699448751802	0.00935651016629077	6.34133428697033	-0.461086397381796	0.185874528505677	-2.48063250564056	0.0131149508461084	0.0719708815620265	-1.39269136922875	-1.10052213413857
PPM1G	0.0464022782379406	0.0668398127247223	0.487537277631521	26.6636689293222	-0.0266813600158827	0.099984478562908	-0.266855019892866	0.789580789997332	0.904973502516758	0.166655472213584	-0.0366363009823583
NRBP1	0.121065025899464	0.0687735527144963	0.0783497074740433	23.0033481627803	0.184488314477154	0.122201348053039	1.50970768667037	0.131118029034767	0.331746818128433	0.507201067061756	0.480531792757106
KRTCAP3	-0.264653674782024	0.186346540175236	0.155542719041786	2.17860548979642	-0.0726403224555938	0.32078005305387	-0.22644900069081	0.820852220509747	0.919679410982358	-1.25210740311571	-0.149192751392442
IFT172	0.104421189758525	0.1433234896489	0.466264756840735	6.32789388163881	0.152601727758832	0.25267821263139	0.603937023970679	0.545885512349614	0.754262569437301	0.431286568108854	0.402439494189319
ZNF512	-0.0444746690831469	0.0456161100093424	0.329571549390375	57.8087682498669	-0.0646293112664615	0.0734962762848548	-0.879354907940819	0.37920887313475	0.622694306731051	-0.247844998941648	-0.129573270538691
GPN1	0.383885294176401	0.135206846397654	0.00452204937812963	7.20240294846175	0.400156089232141	0.225675481222885	1.77314827053335	0.076204141169202	0.233840944399143	1.70595529727406	1.00871602289734
SUPT7L	0.0982077172995807	0.100401208696618	0.327998787019731	12.0756868706942	0.247497877188196	0.164881736896233	1.50106301551128	0.133339263579233	0.335266467384231	0.40294618765304	0.634846258188088
SLC4A1AP	0.0577409803173199	0.0855171535530688	0.499550205398451	14.6739910505753	0.126744951177847	0.1450480346093	0.873813640558776	0.382219750741689	0.625221676251797	0.218372629234559	0.339114587870557
MRPL33	0.0396824029607197	0.100845951936695	0.693953732383615	17.1432970246296	0.0622003893185974	0.169426213037869	0.367123765581037	0.713526700780151	0.86459856387916	0.136005328798543	0.181040810950955
RBKS	-0.0987017396753481	0.113641629578606	0.385101487161735	20.5151588198389	-0.0798871754845989	0.186929514064754	-0.427365233811742	0.669113325680413	0.840568341794234	-0.495181061303195	-0.166940759839291
BABAM2	-0.0549556540854809	0.0289090241453491	0.0573038286713377	355.383803349853	-0.0570196047288172	0.0491316757199231	-1.16054671234622	0.245826286697983	0.484104138393247	-0.295650007249077	-0.110936610547438
ENSG00000223522	0.0917534167928756	0.123776261101326	0.458520992208696	5.451470495517	0.166568128591933	0.203820014449836	0.817231462972589	0.413796165425372	0.651663643860524	0.373507362077679	0.436644106724698
FOSL2	-0.296873140226186	0.185173351940111	0.108886664782241	26.4266382300182	0.25331777648563	0.327716392672196	0.772978655172172	0.439535013000925	0.674468237756503	-1.39906418369274	0.649099565310122
ENSG00000270640	0.674456451543849	0.380275670973517	0.0761295459830031	2.04824331310544	0.823438458732455	0.49853186812786	1.65172682305089	0.0985902520670904	0.274646280621355	3.03128460446769	2.04536172817459
PLB1	0.0107107511926052	0.0653217931677189	0.86975552272054	79.6661594563688	0.239748268694099	0.118781049245746	2.0184050420205	0.0435490947116495	0.164000534847827	0.00386220931633515	0.61586696932125
ENSG00000230730	-0.10859232157166	0.132294136082828	0.411737398499062	6.09866608300768	-0.00983422659965532	0.223184038190922	-0.0440633061368066	0.964853941821033	0.986201454327812	-0.540293171435327	0.00462341064414261
PPP1CB-DT	-0.426996221870576	0.14789773152296	0.0038880494248109	5.14585773862113	-0.828051220523553	0.229707817493415	-3.60480208971248	0.000312390893016714	0.00469151468778769	-1.99257090062946	-1.99924255178036
PPP1CB	0.13399055079014	0.0526965892992302	0.0110006001207304	141.328965902356	0.313676444792034	0.0636237543803379	4.93017816768404	8.21546556091496e-07	3.97293533581723e-05	0.566155910012017	0.796921820108857
SPDYA	0.244720571870122	0.141335090210208	0.083364058261606	6.83027770522393	0.293876885125302	0.236467245111698	1.24278051696541	0.213948723893689	0.446468592511113	1.07120859126588	0.748431426995797
TRMT61B	-0.0460210128948413	0.0954213283983339	0.629598011597758	13.725580287862	-0.128998049992109	0.146558166844166	-0.880183293567467	0.37876002231425	0.622239399739422	-0.254898055381261	-0.28721644531308
WDR43	-0.0755009267554706	0.0499449745514413	0.130614740484016	76.4908396915254	-0.249872329179706	0.0682927058420395	-3.65884359242784	0.000253355899051826	0.00399777951376075	-0.389359418191707	-0.583245317354756
CLIP4	-0.120636561510249	0.317531526777879	0.704004838414805	2.79329721827236	-1.30092344591047	0.478127081348177	-2.72087379414329	0.00651096140505342	0.0440241159618612	-0.595228369815313	-3.15733699868806
YPEL5	0.129822057623358	0.066928617188348	0.0524150352051335	32.9637024002287	0.181720398269347	0.107369130740451	1.692482718414	0.0905539724133062	0.26027082319139	0.547142921211525	0.473752988213988
LBH	-0.0905861162186432	0.237846358278929	0.703307283977258	1.83540137451428	0.375621704322515	0.401685533787744	0.93511384584987	0.349729631788508	0.595556682372156	-0.45816474588233	0.948629738703163
LCLAT1	-0.273192179877865	0.0758309083972461	0.000314990199802124	37.3453620101367	-0.415742251913688	0.105165501508882	-3.95321893538042	7.71068248785929e-05	0.00161599899601797	-1.29105253155057	-0.989471409974295
ENSG00000273165	0.0185712807960106	0.236382893851749	0.93737910274515	1.58570491574919	0.357811755660156	0.399646270525189	0.895321142844505	0.370615441251001	0.613844661783829	0.0397150115966458	0.905012030708762
MEMO1	0.0519247170384754	0.065165477969357	0.425559492005421	24.3446900655408	0.110805906286324	0.105565551983123	1.04964076069093	0.293883309305227	0.540245014367067	0.191843966680282	0.300078843356735
DPY30	0.323381339883208	0.117788615567913	0.00604301867277396	10.9571487889667	0.246771044255733	0.187939318858135	1.31303574874615	0.189170902375466	0.414593360574436	1.42998962830552	0.633066197660686
SPAST	0.0786380316806576	0.0520145102502965	0.130572543056492	60.8351712885431	-0.010256727098867	0.0808354748339469	-0.126883984042112	0.899032223060296	0.957468356438601	0.313686544272378	0.0035886797894123
SLC30A6-DT	-0.234364805239639	0.245983157887792	0.340707787936159	1.5305851858007	-0.382341972970527	0.417284813335308	-0.916261413672147	0.359529801153682	0.605006060657598	-1.11395629806462	-0.907671981941504
SLC30A6	-0.0187490990287201	0.0574112376960095	0.743989037492656	35.5676622709932	-0.0898164665155494	0.093509831332243	-0.960502925049977	0.336802159552201	0.581897869139617	-0.130507640869735	-0.191258231213858
NLRC4	0.058992770888895	0.0727749861926092	0.417584625727054	31.1312263362936	0.229993996663098	0.116440145985489	1.97521219779096	0.0482440722520354	0.175148486798388	0.224082193618057	0.591978130716939
ENSG00000289727	0.0314561508025751	0.0968255890242826	0.745276166591604	22.2110595913626	0.0601918890904925	0.13512548687263	0.445451783254106	0.65599329716057	0.831002699175178	0.0984844228272498	0.176121864910346
YIPF4	0.0798532196607758	0.0411901795453143	0.0525443314688656	62.4556646751508	0.0104927494592249	0.0662797017034708	0.158310149103695	0.87421241116396	0.945729100124742	0.319229159920784	0.0544054803712306
ENSG00000272754	-0.0756171308871388	0.283564249054323	0.789725826885857	1.25727298782899	-0.19052798758297	0.459942382764522	-0.414243163323601	0.678696033823184	0.846203991107204	-0.389889438936753	-0.437907213806089
BIRC6	0.0204886612008193	0.0214054123164948	0.338480449978431	422.699347516115	-0.0218541235013052	0.0342005970217454	-0.638998304252113	0.522824035042856	0.736283914944359	0.0484604096827964	-0.0248140887624123
ENSG00000276334	0.212789361613725	0.145567081301827	0.143797149881519	4.31489945850351	0.561533427031225	0.262126481808463	2.14222318613936	0.0321755265807805	0.134151477035883	0.92556657658564	1.40393948650624
ENSG00000276517	-0.19775338402136	0.111909570102575	0.0772145009388021	5.93040815453847	-0.410177033033121	0.185803856003747	-2.20758084280473	0.0272735057907504	0.120114352204887	-0.946967289388733	-0.975841831548246
BIRC6-AS2	0.149593154426738	0.0983321322764424	0.128183341786159	32.4701619038231	-0.019253908763269	0.126017933984333	-0.152787053036933	0.8785662080343	0.947854449970244	0.637321224750944	-0.0184459958882256
TTC27	-0.0627692738173785	0.0552221467104952	0.255676898802737	80.8196458347706	-0.0224060409482673	0.0728868751232424	-0.307408445078508	0.758532500957119	0.889484714021976	-0.331288848074751	-0.0261657700330882
LINC00486	0.0950433129195819	0.0858972027107105	0.268519943736453	39.7711956669577	0.0149428365522372	0.167719927717243	0.0890939839744573	0.929007218475495	0.97254833022834	0.388512966191486	0.0653040294379606
RASGRP3	-0.0455251458839689	0.0853555762991445	0.593785246765231	52.8111808715086	0.128456031052131	0.164018513889627	0.783180069163248	0.433521377185133	0.66922623339643	-0.252636347481778	0.343305132364902
FAM98A	0.116063928804129	0.101124115766356	0.251076990420775	18.1815199352201	0.176773629384501	0.162923110675034	1.08501260902815	0.277916070726042	0.521920666721207	0.484390473578841	0.461638033543119
LINC01320	-0.173716522196872	0.198344787118422	0.381121890161951	3.27099262192212	-0.546021951768068	0.380465824706054	-1.4351405995267	0.151247036293847	0.361845094995031	-0.837332328652859	-1.30853476122675
CRIM1	0.188480669038381	0.124792737822564	0.130954226629603	18.70971084312	-0.0149663678027784	0.233476773331108	-0.0641021699471307	0.948888874033872	0.980651943058866	0.81469176374617	-0.0079455327384378
FEZ2	-0.0533612127831297	0.0360848050951411	0.139201162518503	195.23507079464	-0.05986335327783	0.053149705813755	-1.12631579726143	0.260031873490371	0.500922558407452	-0.288377572483868	-0.117901133363975
STRN	0.0882300723682735	0.047995817276409	0.0660201704482123	72.8940090028758	0.0662167053935527	0.0809542677886756	0.817952001819174	0.413384595122921	0.651483700384666	0.357436972753534	0.190877026938532
HEATR5B	-0.0102732613145109	0.0370406692111367	0.781510713067255	243.902734899553	0.00391584916742075	0.0607460154582189	0.0644626505604152	0.948601845765835	0.980572846381245	-0.0918483457510076	0.0382982292008499
GPATCH11	0.0897640850313402	0.0535878523583085	0.0939180045171324	46.3562002269057	0.218715519914532	0.0900795513637842	2.42802630123294	0.0151812422954009	0.079430428438437	0.364433785370408	0.564356416877847
EIF2AK2	-0.0347828829373327	0.0494520863426404	0.481828108057074	107.781030377581	-0.0868595258904724	0.0866890455346972	-1.00196657322414	0.316359737366638	0.562446586016617	-0.203639619665627	-0.184016493734065
CEBPZOS	-0.0214212698104771	0.0648107928276028	0.741007006616261	34.4213379024606	-0.0953497898325323	0.103890471293725	-0.917791484100156	0.358728041465282	0.604541910862265	-0.142695726855195	-0.204809695356416
CEBPZ	0.202195906049104	0.0631279079076272	0.00136024801987415	41.4245461590551	0.360347841136953	0.0965831403023079	3.73096008277484	0.00019075144853837	0.0032159179877109	0.877248576783298	0.911223066903916
ENSG00000272054	0.147760756184543	0.125695062713499	0.239774983667254	7.1377792396234	0.312324525236421	0.212566577839173	1.46930212835587	0.141750859801108	0.347537066667025	0.628963440327903	0.793610882299515
NDUFAF7	-0.0299144620830788	0.0692361211856362	0.665694619158074	19.902695755974	-0.153574128307479	0.112958329719499	-1.35956444016867	0.173967797447275	0.394288253997274	-0.18143417816086	-0.347404839335399
PRKD3	0.0627155555709387	0.0469149601897138	0.181290456992349	210.090001213048	-0.063536768900001	0.085718467976123	-0.74122613714584	0.458556338201082	0.689158681522858	0.24106225347047	-0.126897564122282
QPCT	0.229419709061049	0.248742215931475	0.356362128257162	2.17506492493378	0.0143595367167496	0.399784099359591	0.035918228713328	0.971347560834104	0.988480427781532	1.00141955201664	0.06387549068247
ENSG00000290100	0.145205716588599	0.155600431452401	0.350718725350955	5.61410845428026	0.315384277430327	0.233325532730469	1.35169209190085	0.176473835930615	0.398032382377898	0.617309603490742	0.801104411913731
CDC42EP3	-0.0570898258519324	0.114537250036506	0.618174694117206	19.6371432452296	0.282050827164054	0.172689187976347	1.63328596578199	0.102408867033796	0.281874323095599	-0.305384216295457	0.719468651602246
RMDN2	-0.118054045626915	0.0771614883442884	0.12602645406708	30.9059280750832	-0.0534842000811506	0.12134586459944	-0.440758325450158	0.659387966797462	0.833714636562531	-0.583449210391908	-0.102278177528488
RMDN2-AS1	0.0967489387221861	0.135065897306318	0.473800475279783	14.5062820173834	0.17369336172373	0.177178224726373	0.980331313241091	0.32692260270106	0.57223901278692	0.39629252657104	0.45409426023309
CYP1B1	0.111518913974826	0.262169862185166	0.670567751250447	2.25293525943202	0.342795674199516	0.443959002823925	0.772133624994803	0.440035288767809	0.675027956067896	0.463660125083559	0.86823668290809
CYP1B1-AS1	0.372404199084298	0.167143302943689	0.0258769563879875	7.36306001573558	0.505989380131411	0.292413767407353	1.73038836241432	0.0835609116664157	0.247797321498561	1.65358866893387	1.26790854871788
ATL2	0.0517647802334523	0.0380397687587304	0.173574717217453	89.8654633777805	0.0330757798404707	0.0583832746374091	0.56652834302099	0.571034671210329	0.772774052879545	0.191114476055967	0.109712772013215
HNRNPLL	-0.0104506182630724	0.0573665819847839	0.855447290664769	46.7155861366869	0.197376139658365	0.101774228084612	1.93935285359543	0.0524583871871197	0.184728222795604	-0.0926572917038425	0.512094904256975
GALM	0.0240489725118249	0.0613472288706426	0.695047870350826	48.1950005517328	0.146231262714083	0.101294565924062	1.44362396324113	0.148844780473715	0.358566428279658	0.0646994093342368	0.386837816195848
SRSF7	-0.00721579606390891	0.055396648008671	0.896363172243825	106.106594422649	0.0507277869826228	0.0931840023807515	0.544383002302779	0.586177940150152	0.783441083339177	-0.0779028862667934	0.152943671081932
GEMIN6	0.330341614420057	0.163162514219512	0.042906698212422	4.12238137357496	0.372381227562218	0.246765073123649	1.50905159651839	0.131285597736262	0.332002147059227	1.46173626108688	0.940693603020077
DHX57	-0.0822234418011013	0.0669589250769247	0.21945884345492	34.0813348282326	-0.221911973922037	0.0976483739533442	-2.27256189670977	0.0230525940081285	0.106024903743756	-0.420021601901694	-0.51476861176906
SOS1	0.144880054286134	0.0316955085488094	4.85410708919534e-06	248.652390606185	0.211626646862674	0.0442478367307656	4.7827569096848	1.7290718205143e-06	7.15720781549727e-05	0.615824219333503	0.546995311540199
CDKL4	-0.700336945740636	0.225073905550422	0.00186084893041617	1.75667585006456	-0.724901792251736	0.409483048097587	-1.77028523065741	0.0766796371782418	0.234762491571916	-3.23931016916739	-1.7466229778869
MAP4K3	0.0822094641086151	0.0337406569701996	0.014829739972566	183.998231199576	0.0770899404996193	0.0618189592205408	1.2470274729893	0.21238742425082	0.444808028112124	0.32997626864942	0.217506277971312
MAP4K3-DT	-0.0343980104902538	0.0772038462781166	0.655923862225172	40.9358706340119	0.0176033159947032	0.13298817843125	0.132367524710502	0.89469360014509	0.955845175303359	-0.201884171057904	0.0718197144433781
ENSG00000289003	-0.313785051478855	0.239852555772414	0.190791432597707	1.59894095406098	-0.0810143605628973	0.426655707235658	-0.189882284917262	0.84940137450638	0.935274094705537	-1.47620140483639	-0.169701308481678
THUMPD2	-0.0363389096386252	0.049429453822288	0.462237715633603	69.2688005356586	-0.230346976614368	0.0596701558832757	-3.86033810712617	0.000113230240260099	0.0021649184547128	-0.210736840906312	-0.535426475042056
SLC8A1-AS1	0.0749494961316451	0.0693250430378981	0.279638569494853	167.954976837183	0.0554919526769561	0.0840147048683699	0.660502857968712	0.50893118505864	0.724867335694603	0.296862698753706	0.164611418812814
SLC8A1	-0.00105226780428101	0.0276467857095793	0.969638945509472	1587.61976618187	0.0359039361984265	0.0631507272293712	0.568543511272942	0.569665969395765	0.772250619675308	-0.0497903071925012	0.116639108552553
ENSG00000289013	-0.0968627169189599	0.0731911328577982	0.185695254489689	18.4010622395219	-0.251566349306612	0.115309630836616	-2.18165948049093	0.0291346734925002	0.125501102677797	-0.486793061689884	-0.587394081432229
ENSG00000288992	-0.163568085406653	0.144819218765462	0.258702173112994	3.59493059711717	-0.262632218056809	0.243907490549848	-1.07676979277983	0.281583123545639	0.526225189487554	-0.791044111948437	-0.614495104630043
ENSG00000287255	-0.0713125841559191	0.194446738042944	0.713808411049283	14.2933275593941	0.18787703012017	0.274621814473024	0.684130029803677	0.493893060718234	0.714085734861832	-0.3702558937881	0.488830974983585
LINC02898	-0.548514533139966	0.283954234355174	0.0533964844897405	1.95148176958437	0.0136475120599512	0.468994510059363	0.0290995134638649	0.976785223834411	0.990708043151944	-2.54683024538039	0.0621316965731311
PKDCC	0.11322235659676	0.172549700143114	0.511713183699972	13.6124759017342	0.602750981929242	0.260678999889258	2.31223451902648	0.0207647629801679	0.0983479724921233	0.471429727718678	1.50488392536274
EML4-AS1	-0.489230702303606	0.145357103310917	0.000763453171647206	7.10916321181559	-0.745648007785252	0.213104887299078	-3.49897187828821	0.000467055838276984	0.00632407283378084	-2.27642970335144	-1.79743179201012
EML4	-0.0975651740830836	0.0404675155600011	0.0159110107411742	338.286239149071	-0.495763670992175	0.0609734315600807	-8.1308146566045	4.2641490549485e-16	3.53995440711642e-13	-0.489997051635397	-1.18544900411749
COX7A2L	0.14142635676879	0.0997598340296448	0.156287622060807	15.7183510067454	-0.0010575452492454	0.183276646369562	-0.00577021279139378	0.995396061849507	0.998268681356858	0.600071497764757	0.0261180668927125
MTA3	-0.123459013981363	0.047825278251222	0.00983835635657046	71.9333941383314	-0.188274304958543	0.0756730233165545	-2.48799766028848	0.0128464578180279	0.0708356528320262	-0.608101908304194	-0.43238780033175
OXER1	0.0485146937568762	0.1896085054691	0.798052989874327	2.28045572431298	0.308222073705962	0.319341174368223	0.965181124281081	0.334454099553337	0.579247520818905	0.176290448449975	0.783563715049959
HAAO	-0.0729383641895979	0.0760690321600316	0.337637146611313	21.1521166564476	-0.175042001269402	0.104098765450099	-1.68149930032849	0.0926659722355356	0.264055610815333	-0.377671268201742	-0.39998103884422
ENSG00000288886	-0.0929066408266657	0.151951327322752	0.540919125078184	3.79793726743386	-0.156107067608701	0.248442931353937	-0.628341755420315	0.529780083614621	0.741393345599365	-0.468748932210181	-0.353608170344532
ENSG00000289082	-0.0850374649874192	0.144171483053071	0.555300911189984	3.60599787380533	-0.175102862409993	0.236027817482636	-0.741873836217948	0.45816377928065	0.688905348540023	-0.432856693428804	-0.400130091685913
LINC02580	-0.0933779329421886	0.11752579711868	0.426886152346803	13.9718365624445	-0.267174599180929	0.171572578528279	-1.55721037401611	0.119420546158316	0.31112920366592	-0.470898551114586	-0.625619687705899
ENSG00000286796	0.0632811869782529	0.162970191399396	0.697794665384767	4.45599390573962	-0.121822724907187	0.247641301066103	-0.491932179255788	0.62276728887314	0.807051867233235	0.24364216500737	-0.269643613394677
ENSG00000287387	-0.187821027841448	0.1369547370937	0.170247336936102	7.75571137508719	-0.271666776242048	0.19056390676233	-1.42559407422765	0.153985547740707	0.365877888358942	-0.901664641823899	-0.636621317807457
ZFP36L2	-0.0103930298377248	0.0556681304231463	0.851898815583306	295.985527040147	-0.159216714594392	0.10474527543701	-1.52003719432806	0.128501627878664	0.327065206164345	-0.0923946241061367	-0.361223895507973
THADA	0.000695437516492698	0.0331274109389122	0.983251389447625	210.289756550219	0.00795309432502626	0.0458044670445985	0.173631412789555	0.862155143149882	0.940721745461021	-0.0418188171693861	0.0481857018558621
PLEKHH2	-0.276499632003689	0.180419397014923	0.125389659312311	6.61594247796657	0.105616340749304	0.409423106590574	0.257963800892462	0.796434844610313	0.907833570417218	-1.30613821064621	0.287369264092763
DYNC2LI1	-0.574657769847077	0.156908231294675	0.000249881562497759	5.2464999433869	-0.920420470603114	0.255149925699841	-3.60737110966631	0.00030931510408855	0.00465467834883706	-2.66607263029824	-2.2254607769989
LRPPRC	0.0853925884712533	0.0474879702047866	0.0721462521204766	77.3689735657854	-0.0254664435255635	0.0714103231921948	-0.35662131729922	0.721375316578813	0.869471006645533	0.344494874158885	-0.0336608924779913
PPM1B	0.204763187320128	0.0460181856651214	8.60245486768034e-06	77.2461346206286	0.245000610666812	0.0774593546438949	3.16295703460424	0.00156175379127396	0.0157577899412605	0.888958249343796	0.628730292107616
PREPL	0.176757879695404	0.130388575601024	0.175218838307871	8.56437263082003	-0.0631476088635843	0.224725672366903	-0.280998642471453	0.778711441052758	0.898832462818737	0.761222739431903	-0.125944486201996
CAMKMT	0.144174946956299	0.0468469959102463	0.00208695252546374	239.325639212986	0.25256539051813	0.0746914812181192	3.38144841150721	0.000721047707413864	0.00881719794753303	0.612608141669723	0.64725692375895
SRBD1	-0.0375431068093265	0.0401184457376694	0.349372766233098	159.954275211799	-0.0701726387197958	0.0594521002608549	-1.18032228318096	0.237872058805289	0.475116202991173	-0.216229326177146	-0.14314923545362
PRKCE	0.170657681758232	0.0586931487172132	0.00364184461360105	194.879528746091	0.193809328801676	0.100683973337131	1.92492729853563	0.054238454178654	0.189029958793062	0.733399017425001	0.503359555415284
EPAS1	0.421700782369292	0.297081487506144	0.155759562519727	2.98018267209112	0.948046129435628	0.478845725602635	1.97985714134233	0.0477195834499538	0.17370858355485	1.87843619738107	2.35053391578906
ATP6V1E2	0.0329071353970222	0.152231897949317	0.828859507383245	6.3207341137062	-0.124382784877099	0.248184024364707	-0.501171601175738	0.616250358923013	0.80361542136195	0.105102534634112	-0.275913364663066
RHOQ	0.0495658550354082	0.0349010367221753	0.155554444859225	180.100998390561	0.186311213567432	0.0638744759552873	2.91683353610372	0.00353604434520786	0.028826574277382	0.18108491897364	0.484996189692235
RHOQ-AS1	0.0511210356701635	0.0798195265472003	0.521875037963183	55.3635857835	0.151663253013279	0.0966127577689549	1.56980565005685	0.116460332729035	0.306503729273473	0.188178281205098	0.400141109270436
PIGF	0.0657506109357631	0.0515141221825636	0.201827974135331	57.056423375287	-0.0234445441737876	0.0801507649498565	-0.29250555735126	0.769900111442563	0.895370640928182	0.254905498823518	-0.028709131123046
CRIPT	0.341356090265879	0.14039488061596	0.0150406061930016	7.90862335294169	0.212450677296443	0.248093182383283	0.856334201752565	0.39181294834188	0.633670223299616	1.51197458403021	0.549013414990131
LINC01118	-0.220340387476944	0.111860586661375	0.04886395758344	11.9493002866873	-0.30436017686112	0.176178538121274	-1.72756670651684	0.0840659361140445	0.248555062000824	-1.04998927516523	-0.716689555430204
SOCS5	0.174835552045908	0.117652610233975	0.13727063820876	8.15774405057215	0.277288002709805	0.19038514575776	1.45645817905677	0.145266002564941	0.353593398978321	0.752454776379453	0.707804188654462
LINC01119	-0.572100144242554	0.231846460182624	0.0136029074004061	1.46843170410058	-1.14369815350435	0.375925551914148	-3.04235279480428	0.00234736598459742	0.0214104744032025	-2.65440699837106	-2.7722821608828
MCFD2	0.0820146225761809	0.0808766983232205	0.31054941606933	20.8690662355958	0.110653627192597	0.130671098611253	0.846810261554403	0.397100887650831	0.637914272647427	0.329087573448103	0.299705902077131
TTC7A	0.0810723716944569	0.0452471828022465	0.0731704290854787	430.620761189227	0.357434514268536	0.0861112256456217	4.15084690281271	3.31247291873757e-05	0.000829210106484095	0.324789856084853	0.904088142314974
ENSG00000233845	0.295258636209885	0.21601046851395	0.17166546595087	2.14612785894034	0.865916822316994	0.367116079781857	2.35870034031614	0.0183390578668303	0.0899083142073639	1.30171866117493	2.14939396847107
STPG4	0.0777509677490736	0.0845097625430582	0.357560477482896	36.9390315793106	-0.000821840593755827	0.148451108383368	-0.00553610277959974	0.995582851628264	0.998367959774437	0.309640541095277	0.0266953227305012
ENSG00000225187	0.307839893771911	0.224152719587198	0.169643903452439	2.15038014417138	0.735775912818278	0.350979930306934	2.09634753809096	0.0360513725820735	0.144234447254063	1.35910326024998	1.83067052371248
CALM2	-0.162481607055034	0.0648202539043323	0.0121881769461088	88.8195200845012	-0.394378335483747	0.114089233043006	-3.45675332338403	0.000546725067095546	0.00721192802192089	-0.786088556090527	-0.937149806688184
MSH2	-0.166802656491107	0.129979483972518	0.199387033892497	10.0865545363253	-0.436775262344524	0.209489748533014	-2.08494814377846	0.0370740078834286	0.146987768586382	-0.80579737202169	-1.04098260321846
MSH6	0.0844228152504856	0.0802321899586233	0.292693478331051	20.9528942704631	0.0440980937474975	0.119770661624255	0.368187777786869	0.712733223136819	0.864193682948223	0.340071624162362	0.136707126603097
FBXO11	-0.00409451752361575	0.0231496604536464	0.859609245454984	385.143787987782	-0.0401688680545475	0.0373901031066232	-1.07431819430934	0.282680093173477	0.527286060702941	-0.0636663668446889	-0.0696680743105974
ENSG00000233230	-0.293705103946718	0.219552866985535	0.180980535987911	2.53459552605467	-0.387709294811096	0.36944663275635	-1.04943247667056	0.293979117452062	0.540335787464473	-1.3846143967095	-0.920816897808033
ENSG00000230773	-0.748166287020581	0.190348113228148	8.47637848950226e-05	4.24845127745526	-1.2645844170688	0.347030485953767	-3.64401534808465	0.000268417403082901	0.00414355501473945	-3.45746543384122	-3.06834038343302
FOXN2	0.0323940536727001	0.062556981599444	0.604574967762621	80.4812547957006	0.209332207418982	0.0983916157375924	2.12754111058879	0.0333751493007013	0.137541328185433	0.102762308396965	0.541376081998158
PPP1R21	0.128061948360699	0.0539234439303735	0.0175544447374592	102.856374394452	0.138505610766277	0.0801300463243848	1.72851030443155	0.0838967752161676	0.248282191265738	0.539114855347046	0.367917198449319
STON1	-0.244786774794991	0.243746019116955	0.315248568419627	1.8017163608647	-0.686085450435855	0.397316640796591	-1.72679767215464	0.084204006719964	0.248766404194627	-1.16149212996043	-1.65155926406979
NRXN1	0.407428718976949	0.273632541962144	0.136497123332877	34.6974900815655	-1.3898847260406	0.526020309477222	-2.64226437838858	0.00823537440226471	0.0522997023769833	1.81333963356735	-3.37520888664722
ENSG00000231918	-0.312740784190201	0.205307586095223	0.127688858125563	7.117612070851	-0.471064717773676	0.31592424325649	-1.49106859580647	0.135943486326376	0.339529252243863	-1.47143837861336	-1.12495968156663
ASB3	0.0386555497920033	0.0394354415566177	0.326975766281899	106.28714746661	-0.0486436849424924	0.0616698809072973	-0.788775399381978	0.430243290220704	0.665678762245597	0.131321730429681	-0.0904234451054414
CHAC2	-0.120096121917551	0.170595112064973	0.481443130038647	3.33245212979917	-0.183143074611372	0.278485179009454	-0.657640292610168	0.510769297108232	0.726482543945204	-0.592763361115001	-0.419821087693888
ERLEC1	0.154253288925496	0.0736963422581312	0.0363408645880625	23.3356117457976	0.128805732466842	0.106416370231204	1.21039396652032	0.226127755963092	0.461569544755972	0.658576647631261	0.344161573586675
PSME4	0.13230464709045	0.0337161550016072	8.70644030320512e-05	169.203096959059	0.137856165853265	0.0601952151471144	2.29015155966053	0.0220125323626854	0.10243951139695	0.558466304469098	0.366326666151264
ACYP2	-0.0553607588623297	0.0498501613295501	0.266765013118994	139.931100298965	-0.138299874096195	0.0837694769059709	-1.65095783338164	0.0987471853056538	0.27470463899299	-0.297497737898279	-0.309997209889051
SPTBN1	0.145595211824801	0.289764800220522	0.615344006159847	4.63314077311234	-1.17243468590117	0.462517853588144	-2.53489606251001	0.011248069422344	0.06477067490485	0.619086137184684	-2.84265977412686
EML6	0.0620139541104385	0.190731464157617	0.745076997919677	6.95079682878299	-0.189859896300921	0.327385023619965	-0.579928471380886	0.561962854829225	0.766141208628101	0.237862166490072	-0.436271015352828
RTN4	0.0158276666830739	0.0279953354034361	0.571823487987161	356.657390522289	0.00984922837027572	0.0543529446448662	0.181208735508795	0.856203738168675	0.938532393483665	0.0272010641544818	0.0528294558987207
CLHC1	-0.0380722439540147	0.108084039533647	0.724653272766408	21.3333000127262	-0.0167877903067158	0.209382887467051	-0.080177470612815	0.936096108311963	0.975935543606061	-0.218642783079523	-0.0124063134187933
RPS27A	0.145284364600697	0.0798877021879365	0.0689713514281211	48.5268114086234	-0.0444197633762515	0.136074380350202	-0.326437373897514	0.74409346454626	0.882397096805413	0.617668326346549	-0.080078789937685
MTIF2	-0.0270136299040002	0.062966119104968	0.66790976231262	34.0043612934846	0.00512215190190876	0.0929746822328432	0.0550919000624384	0.956065249159734	0.984120893999718	-0.168203140582957	0.0412525420640278
ENSG00000240401	-0.00232504196230188	0.100501420420095	0.981543050697295	27.9831821866871	-0.24232548487496	0.126588628042852	-1.91427530751758	0.0555849877751635	0.192270016741729	-0.0555955801877511	-0.564762611008762
CCDC88A	-0.11664284301163	0.0314393071285546	0.000207180789922129	282.459314407272	-0.168999376347836	0.0589780437596427	-2.86546256156902	0.00416400506972736	0.0322564685105941	-0.577012548882312	-0.385182262365678
CFAP36	-0.303470365846985	0.215958167646772	0.15995362563132	3.33131428510054	-0.599561454983555	0.38292337872984	-1.56574784483597	0.117407660551867	0.308138043873661	-1.4291549075644	-1.43965644280431
PPP4R3B	-0.0307448766898424	0.0326141527757093	0.345841984024236	104.85707967082	-0.106377743097767	0.0577123234939391	-1.84324138515994	0.0652937749330491	0.212382428999685	-0.18522179708848	-0.231817861096698
PPP4R3B-DT	-0.132320954743927	0.146551948618725	0.366581866877194	3.30011948300444	0.0920036828738092	0.246418851580361	0.373363004834089	0.708878289849152	0.862322393781821	-0.648522264948154	0.254030990777248
PNPT1	0.0935572256804223	0.082109726804138	0.254529232706371	26.1909461163779	0.1008922383862	0.129595690815871	0.778515379261701	0.436265243715082	0.671381208736815	0.381734747083476	0.27579963403285
ENSG00000285755	0.0677580659408452	0.0847322885067802	0.42390067285783	48.1099555424296	-0.0594159570655404	0.137888539380923	-0.430898444006294	0.666542214897823	0.838395649597489	0.264061737781343	-0.116805431309162
VRK2	0.0530647987594	0.0521474664021399	0.308872308983444	147.264502669961	-0.187609612139844	0.0724129674162626	-2.59082894727099	0.00957450683843441	0.0579472886539998	0.197044013825451	-0.430759924933475
ENSG00000287875	-0.136941100071675	0.0926067592931832	0.139210450026785	11.5205067486541	-0.176365524353907	0.140476797236175	-1.25547797090928	0.209305300131728	0.440854992407869	-0.669595292504756	-0.403222431872254
FANCL	-0.00568505861364052	0.115143426403792	0.960621475730186	16.4749681395727	0.0231913176052183	0.175632588376963	0.132044501647054	0.894949092670041	0.955970427723728	-0.0709210122816405	0.0855050892381311
PAPOLG	0.118720244870943	0.0711316067814263	0.0951129411725803	105.287759296418	0.0704144042134849	0.103359338368944	0.681258271624558	0.495708082121979	0.715515824393321	0.496506244340169	0.201157460916604
REL-DT	-0.70907443362521	0.279865459937858	0.0112889114856297	1.37981501423218	-0.851229915856551	0.506560217291183	-1.68041209475248	0.0928771644526406	0.264414682219138	-3.2791628815618	-2.05600866514163
REL	0.0565975922460275	0.0457344745379429	0.215891941671894	249.114175255861	0.155941269473261	0.0614232183055241	2.5388000462235	0.0111233376201861	0.06430020659901	0.213157501435542	0.410618246306833
PUS10	0.0707513754445774	0.0619887026826154	0.253720480303741	35.8003132325772	0.0699001569902435	0.0944559743930363	0.740028965233954	0.459282419034775	0.689728344714462	0.277714575340099	0.199898036442929
PEX13	0.20809990820073	0.0586747876825441	0.000390138016971134	39.1584984194335	0.125205991497461	0.0883321728561982	1.41744494048949	0.156352881317251	0.369446727628667	0.904177426680776	0.335345576784292
SANBR	0.0609279984900595	0.125505068349681	0.627348339678557	10.4286196633961	0.312803714315689	0.231193247534228	1.35299675769889	0.176056666195343	0.39744068712633	0.232908994870977	0.794784447127233
C2orf74-DT	-0.119134234147023	0.17168997286483	0.487750176590784	3.55775870809971	-0.0331218773073146	0.284321686325513	-0.116494375562314	0.907260743401186	0.960827634874433	-0.588376077586721	-0.0524095414265763
C2orf74	0.101219664864551	0.124745901132304	0.417132130288109	10.2956456245759	0.118626175474037	0.219180325322376	0.541226386536102	0.58835155232459	0.785104264754718	0.416684035606537	0.319231184799931
C2orf74-AS1	-0.192411475871581	0.2177286356613	0.376846572795781	1.86396202609137	-0.0358266535541574	0.343721577757406	-0.104231610328065	0.916985549173436	0.964965849387229	-0.922602216504761	-0.0590337121505674
USP34	0.0253788281869554	0.0192295094825368	0.186906637173564	458.109923319873	-0.0339903284490904	0.0353412838944003	-0.961774013379182	0.336163134391749	0.58126425795139	0.0707650378589546	-0.0545364340430295
USP34-DT	-0.0775397018375699	0.177451557689071	0.662138439664345	2.72352244677043	0.0740173786374056	0.305665055960978	0.242151914960324	0.808662452619606	0.914039991945905	-0.398658511713454	0.2099813766568
XPO1	0.0648143984607656	0.0417239990689087	0.120325667049369	218.694583454368	0.365807857258451	0.0600574695515388	6.09096353859081	1.12233113404495e-09	1.56738262953586e-07	0.250635323345278	0.924594997017087
ENSG00000285857	-0.0449337820486534	0.24047551140064	0.851775201639145	1.23536877623704	-0.139079785859289	0.373850452182822	-0.372019841215213	0.709878076747093	0.862906377680942	-0.249939067306902	-0.311907263881285
CCT4	0.169225220037312	0.0887187868902954	0.0564644254110316	48.0129086474021	0.518485854564397	0.118690897347144	4.36837083679586	1.25176813360109e-05	0.00037560584779922	0.726865390628151	1.29851321710356
ENSG00000236498	0.0571997482665286	0.141398876369202	0.685824785388097	7.60538082370077	0.0122141276709688	0.220939828922279	0.055282597667193	0.955913326012622	0.984032297506656	0.215904006039452	0.0586212461553542
COMMD1	-0.0532493253262598	0.0454666822098776	0.241529469177089	132.527462925675	-0.188091761711282	0.0644155862708934	-2.91997282956148	0.00350061904693255	0.0286471798566884	-0.287867240601515	-0.431940740196635
ENSG00000229839	0.018344054794094	0.0977490993463341	0.851139508772915	16.7893780707774	-0.165474800749418	0.127216092808116	-1.30073795772843	0.193348164922989	0.420186391571295	0.0386786070118797	-0.376550350383761
B3GNT2	-0.0365656987808002	0.0782686808993888	0.640369854412771	18.1908871823394	-0.176240301546717	0.111912084563038	-1.57481028286489	0.115300242184113	0.304458653288073	-0.211771252922291	-0.40291575317588
ENSG00000228541	0.280589493712339	0.271047703406566	0.300573949233302	2.37349798352579	-0.0504633283330953	0.42775034264247	-0.117973788218036	0.90608842679414	0.960601586490588	1.23481097274661	-0.0948798686229894
EHBP1	0.0352926690980042	0.0488231764432606	0.469761523850682	110.016931693176	-0.0388833661298948	0.0809066847030945	-0.480595222416864	0.630804211651422	0.811685811995798	0.115983235099545	-0.0665197975446879
EHBP1-AS1	0.451954781901525	0.158220670997942	0.00428361877358158	10.7984538776977	0.579437579763535	0.200982231630703	2.88302888798761	0.0039387131824321	0.031107923406492	2.01642825620467	1.44778790631756
ENSG00000286480	0.232300109723516	0.202114828321756	0.250412847259197	5.28699531761033	0.0575335257937575	0.319853310700348	0.179874723409249	0.857250919318771	0.938721480580858	1.0145573990384	0.169611362481718
WDPCP	-0.0655559112216776	0.0547694516418086	0.231328776261399	102.563281701326	-0.37613089297869	0.0943305737436748	-3.98736992738699	6.68098113531112e-05	0.0014447742562222	-0.34399902982128	-0.892460648178011
MDH1	-0.090558214803638	0.138618256032179	0.513567969459132	6.89943834410282	-0.0272656513328463	0.241665932775191	-0.112823727447799	0.910170306664902	0.962090977456626	-0.458037484238905	-0.0380672679396549
UGP2	0.0598676807133027	0.0515586410576337	0.245578028502043	86.441220781823	0.145059562297951	0.0836696002694353	1.73371883970792	0.0829679820878973	0.246748790756011	0.228072760479354	0.383968246632416
VPS54	0.00711622036506358	0.0286791158289709	0.80403189965812	159.754111955831	0.0157764133663312	0.0471016097563079	0.334944250269884	0.73766714120785	0.879457935180414	-0.0125328695845193	0.0673455125863596
PELI1	0.0251839923437726	0.0412439625292812	0.54145753780562	469.50005941568	-0.138975874430446	0.0759471927902988	-1.82990140022922	0.0672646840421569	0.217045168136893	0.0698763686069839	-0.311652778119058
ENSG00000225889	0.0529072667153013	0.0577647254711287	0.359714310174813	105.05665658692	-0.124077230471957	0.0934262808045779	-1.32807631218343	0.184152897977647	0.408096804757524	0.196325491599234	-0.275165042302765
ENSG00000288932	0.087414277106807	0.0639025919383494	0.17133396609874	137.469583805025	0.389870346956253	0.121478951822687	3.20936541768417	0.00133028307040188	0.014022810691431	0.353716034383439	0.983525579533318
LGALSL-DT	0.296206080002101	0.225108740857631	0.188229250179621	5.5405698217712	0.329283202227801	0.354250039025217	0.92952199281017	0.352618633025743	0.59895770344304	1.30604006401518	0.835143771304676
AFTPH	0.0191816976514991	0.0318685685104295	0.547240573392315	160.916463130197	0.000358133392192989	0.0493595597585598	0.00725560345239671	0.994210916819274	0.997615748726189	0.0424991948428889	0.0295851547977256
SERTAD2	0.14506120480953	0.0562928338228665	0.00996897552869316	98.0806544972552	0.214316289992094	0.0854618833241806	2.50774124856497	0.0121505606449184	0.0681553407346154	0.61665046822842	0.553582420287804
ENSG00000287123	-0.269138027349629	0.260310150048542	0.301176874406626	1.72093974696781	-0.897745312570836	0.387975838868426	-2.31392066884683	0.0206720741305305	0.0980021585445804	-1.27256106388329	-2.16992785882328
LINC01800	-0.0466641669905011	0.165866478566576	0.778452907199847	4.54080883178107	0.10396065949804	0.277538127496626	0.374581541050802	0.707971703248451	0.862161381051475	-0.257831557039657	0.283314394383786
LINC02245	-0.0181881130137183	0.0593137291284755	0.759115464402679	133.063017093313	0.136374663817764	0.0930244982329139	1.46600805603176	0.142646092157895	0.349207168269238	-0.127948917514865	0.36269837252714
SLC1A4	0.0745384734646741	0.0668539913394735	0.264874311311564	44.2692832480807	0.103030507854797	0.105807735675646	0.973752128772863	0.330179627368236	0.57549087115188	0.294987975909936	0.281036393276954
LINC02576	0.0183879040697265	0.105701993262627	0.861897007359679	20.2100408605666	0.212384748248398	0.136835415940457	1.55211826403784	0.1206339286224	0.31304322840762	0.0388786087278844	0.548851950517634
CEP68	-0.0847602926170805	0.0678523207546197	0.211596385975501	36.2173735962566	-0.310010288184695	0.12464125752401	-2.48722047854	0.0128745582112626	0.070912098544378	-0.431592477568971	-0.730527040900804
RAB1A	-0.0652445575958303	0.033131575112687	0.0489236854653233	315.820405305131	-0.0426062282873842	0.0542222709043384	-0.785769898176197	0.432002304770211	0.667672896918911	-0.34257890922509	-0.0756373260433506
ACTR2	-0.0534688152028502	0.0259979938706825	0.0397197527524368	240.180124820012	-0.116110591951713	0.0408619282477783	-2.84153482057044	0.00448969487495206	0.0338323300637462	-0.288868359806576	-0.255654232964646
SPRED2	0.00322247936481229	0.0482068576748222	0.946703579962087	107.129231119375	-0.0461106917366823	0.0688962780294274	-0.669276963219801	0.503318819159307	0.721595729235229	-0.030292681360086	-0.0842199820805123
LINC02934	-0.26162608015175	0.235817271317755	0.267238647125641	2.91432127280795	-0.540987810429857	0.454355386574715	-1.19067106149713	0.233782742669995	0.470216427971693	-1.23829818705257	-1.2962058258067
MEIS1	0.198120755671975	0.286789245042454	0.48967645318981	3.68225117833366	-0.856934554799877	0.490411175063692	-1.74737974657405	0.0805714882992884	0.242841107007289	0.858661335451565	-2.06997969225466
ETAA1	0.0735377494944081	0.114627048692096	0.521172396013138	9.91953356913829	-0.0735298912891408	0.176154415806077	-0.417417246979988	0.676373241849813	0.845069853072491	0.290423555895848	-0.15137136259218
C1D	0.0304153218173378	0.064877604812747	0.639204879527407	24.3444328361589	0.00111050504399258	0.107027098118949	0.0103759240744655	0.991721358923329	0.996656955167886	0.0937370791114825	0.0314277612888278
DNAAF10	0.196725290319998	0.115277755409852	0.0879088931593764	9.87875979415726	0.125472323330116	0.180194257602258	0.696316991449695	0.486230334507997	0.709171310680505	0.852296453455346	0.335997840545776
PNO1	-0.158119120601056	0.100418829454122	0.115349649875644	11.6671446758969	-0.426771433205405	0.147557150020383	-2.89224502605569	0.00382499510452935	0.030524412336465	-0.76619074103526	-1.01648258323029
PPP3R1	0.0412375148454662	0.0295942035377902	0.163489147455618	243.99636756656	0.0661310877935386	0.0427242392871083	1.54785875411697	0.121656306973739	0.315171670441849	0.143098377453105	0.190667343937901
ENSG00000289156	-0.0855881467775633	0.0752716278305413	0.255514372291819	40.3493920271974	-0.0909754992333073	0.122838981997276	-0.740607726912984	0.458931321592159	0.689504397602216	-0.435368417999226	-0.194096776770475
ENSG00000273064	-0.546243522672608	0.242701848101423	0.0244059880993042	1.79542011723909	-0.692496391006384	0.396650621646182	-1.74585984041165	0.0808353097021508	0.243385458972242	-2.53647189888584	-1.66726006922516
CNRIP1	0.0919870899311251	0.103883588679266	0.375896505288146	15.8884763949893	0.176421737662619	0.175427303855139	1.00566863758165	0.314574994490655	0.561062465244938	0.374573172811379	0.460776228118428
PLEK	-0.128337275075678	0.0708174341317812	0.0699511094373253	104.890320044677	-0.0798336469893233	0.154723264673011	-0.515977006806585	0.605870468465828	0.796894851710666	-0.630352232304046	-0.166809665116865
FBXO48	0.0818744248663991	0.177139685796296	0.643936032734718	2.77518360365172	0.21136075898023	0.299267842980929	0.706259506116395	0.480026770769433	0.704476525299643	0.32844811516443	0.54634413504129
APLF	0.0536815671614749	0.0815657770339452	0.510449225263596	30.1577314566896	-0.0330756193114475	0.117005898313105	-0.282683350055891	0.777419580622702	0.898104429319291	0.199857167224524	-0.0522962526240992
ARHGAP25	-0.132379668095641	0.0422069744611722	0.00171012077662738	383.027180571109	-0.327684096859481	0.0769710761064322	-4.25723678861361	2.06969110945266e-05	0.000565400260485394	-0.648790063467643	-0.773811333322993
ANTXR1	0.072601866653579	0.163466532358942	0.656942071720924	11.5003202793126	-0.802176886917812	0.339391498592067	-2.36357389694664	0.0180996165909187	0.089104365174199	0.286154883917913	-1.93587464718049
GFPT1	-0.0478720762049275	0.0485485763366233	0.324100971932442	58.1430601833912	-0.149723090159108	0.0857719730775703	-1.74559456646406	0.0808814270863009	0.243406449799745	-0.263340973379573	-0.337973399603856
NFU1	0.0719310424208447	0.0821436297256974	0.381207273092	18.4019407137643	-0.166635539856235	0.117329181474938	-1.42023951553628	0.15553796316904	0.36784407181142	0.283095175502001	-0.379393074996763
AAK1	-0.0129432769572573	0.0239710514732373	0.589228415727303	389.465759770899	-0.0433351720027136	0.0485378292380183	-0.892812321503047	0.37195768679662	0.615317581512442	-0.104026601893348	-0.0774225560135409
ANXA4	-0.147290006417864	0.0486052113148292	0.00244283729904668	123.291063961626	-0.373486269435976	0.0724109979801618	-5.15786662045866	2.49779441385539e-07	1.52969434123939e-05	-0.716797874489388	-0.88598379528932
ENSG00000231024	-0.139879587836286	0.157916598209333	0.375735326440128	8.70147382198617	-0.663971161159722	0.250309275578583	-2.65260310320091	0.00798737297088471	0.0511356184431495	-0.682998081647876	-1.59739994949587
SMANTIS	-0.441541260930383	0.180616672957358	0.0145000092569657	3.71856740394506	-1.21523864307601	0.250129757869669	-4.8584328926957	1.18318497012674e-06	5.32540150861562e-05	-2.05891253864642	-2.94748941403498
GMCL1	0.192955944900118	0.0989223744604524	0.0511071008082253	13.3410465178589	0.077897598376687	0.162124463397685	0.480480223306013	0.630885962385721	0.811721106933859	0.835104024588137	0.219484283978469
SNRNP27	0.180287434932823	0.102404578471738	0.0783161620018161	11.3299105958514	0.324021519780064	0.184386931519623	1.75729113288911	0.0788681984178591	0.239294921615852	0.777321457005563	0.822257573095151
MXD1	0.28981246174347	0.156314057988673	0.0637334872882467	28.612544855774	0.95510832391598	0.230216735377512	4.14873541816925	3.34316931033953e-05	0.000835400986695712	1.27687801732775	2.36782968359185
PCBP1-AS1	0.0648621812446348	0.0649767747631127	0.318164743170107	60.8998707790494	-0.0802687244054919	0.115581744110515	-0.694475801721263	0.487383871023536	0.709841830867905	0.250853266256112	-0.167875197648888
PCBP1	0.384995816838968	0.110739156906958	0.00050781372135564	19.5013207630188	0.52624828952127	0.154841070230546	3.39863505682135	0.00067723016610675	0.00841917668230712	1.71102052206904	1.31752391880142
C2orf42	0.186997077291584	0.125886255155417	0.137426047850342	6.87890850990869	0.162909913736645	0.214810070958293	0.758390484253762	0.448217252809171	0.680510879796273	0.807924926873046	0.42768490362065
TIA1	-0.0143896782569144	0.0758323665024706	0.849500008493191	30.3950419949012	-0.0486731322415437	0.126966691264212	-0.383353553257972	0.701457636700753	0.85831213375417	-0.110623808752301	-0.0904955634318663
PCYOX1	0.31141293728041	0.254764414563968	0.22157284293097	2.32725732945927	0.0546924491434121	0.386144250690341	0.141637351962729	0.887366461742706	0.951916301093529	1.37540033295532	0.162653383316602
SNRPG	0.131164899961525	0.0868285123960224	0.130885258467794	14.7617476204894	0.09414420966799	0.148270785482871	0.634947804190773	0.52546245767467	0.737829872677373	0.553267783437486	0.259273278356667
FAM136A	-0.118273715849789	0.0914540506223662	0.195921715921599	10.8117986353004	-0.239473058480423	0.149792691589542	-1.59869654479954	0.109888045730828	0.295174737975149	-0.584451152177628	-0.557776835591262
TGFA	0.0489754717750797	0.0900716157789294	0.586620926634357	32.2744317006831	0.349719106392876	0.138024323289749	2.53374983522813	0.0112849263553971	0.0648579440494997	0.17839211131689	0.885192612958987
TEX261	0.184897788046024	0.142681733602776	0.19501832046131	6.75479182456364	0.405615587369136	0.237217563494715	1.7098885149715	0.0872864906314633	0.254501859415796	0.798349821117112	1.0220866844332
ENSG00000236469	0.135295756903234	0.152266352645181	0.37424677627231	12.7501100469339	0.715461946768537	0.288575539067119	2.47928826220482	0.0131644865606186	0.0721377568262291	0.572109108978094	1.78092031633325
NAGK	-0.0382943037459162	0.0493742513678424	0.437989573981554	74.1260943740615	-0.0258828728539148	0.084586291127043	-0.305993707834292	0.75960943657512	0.890192440651088	-0.219655623971313	-0.0346807546454055
MCEE	0.0700811093483644	0.0753708446779065	0.35246572835066	23.797560288991	0.087841221380717	0.117408048996974	0.748170352298259	0.454357411373711	0.685804323046198	0.274657412650665	0.243836855275479
ENSG00000288065	-0.0537876858897428	0.186370724799792	0.772883000022586	2.31260596736513	-0.17262150086208	0.289747236690304	-0.595765822769818	0.551331678623589	0.758474431382092	-0.290322766604459	-0.394053077906859
MPHOSPH10	0.0202090004899541	0.0738859098228022	0.784456366230421	22.0896467750881	-0.169740754673587	0.109239644424122	-1.55383840334165	0.120222967537503	0.31223701499296	0.0471848442084449	-0.386997945495317
ZNF638	0.0997255094771076	0.0236197311469641	2.42007456615411e-05	360.81144885891	0.202083060642555	0.0348058984567535	5.80600040805279	6.39828056691232e-09	6.87838176340797e-07	0.409869016722967	0.523622456016572
ENSG00000281195	0.0301719096664956	0.114178888861763	0.79158635223745	5.69969674971146	-0.11933906128072	0.197992650805626	-0.602744903889783	0.546678404358489	0.75478290643342	0.0926268475931137	-0.263560961677411
ENSG00000289463	0.0862025924683703	0.104256826703381	0.408333856135274	7.13033913352546	0.259365793446842	0.178982204215119	1.44911498092352	0.147305475031914	0.356178918026196	0.348189397889489	0.663911547240023
DYSF	0.610455979234876	0.334209507117409	0.0677649338000915	5.5059495806143	-0.239798543816477	0.61255732224416	-0.391471189892814	0.695448980089714	0.854637456469317	2.73937090458848	-0.558573970081294
EXOC6B	0.08655270132163	0.0351867461980311	0.013901068416052	207.403573819655	0.0353585709396205	0.0514040937729582	0.687855155968558	0.491543998614895	0.712498008662564	0.349786285647162	0.11530347401144
SPR	0.36897329305016	0.328553127711434	0.261426984469743	1.3181117780298	0.708615295578644	0.477659954189858	1.48351413879881	0.137937862776287	0.342677553360941	1.63793990200715	1.76415242789057
RAB11FIP5	0.458392535950674	0.185497384913979	0.0134677947193105	5.12956502978295	0.604379569996779	0.289560563168778	2.08723026154809	0.0368673252528491	0.146424200143953	2.04579161143629	1.5088724421249
SMYD5	0.0244138976852958	0.156565421248256	0.876084917664658	3.91659263026374	-0.104571177971647	0.273798332890353	-0.381927738082773	0.702514965097429	0.858964815359646	0.0663638760752427	-0.227393467088729
CCT7	-0.0397704575166495	0.135223578787286	0.768674693076196	8.49289734994763	0.172702411111886	0.221957920904652	0.778086271523846	0.436518155456956	0.671562935961422	-0.226388535358671	0.451667358547761
FBXO41	0.0564775695973581	0.105217429281441	0.591426430400142	12.1863065384887	0.151207306547048	0.172873144004394	0.874672045897452	0.381752374412948	0.624742715020554	0.212610063984249	0.399024467094641
ALMS1	0.0438021582115211	0.0608771404193291	0.471822221457883	55.2209070796929	-0.0895800875594919	0.0983786709866668	-0.91056411578921	0.362525084970763	0.60737889278149	0.154796018218027	-0.190679323970676
TPRKB	0.341306036670593	0.104648592323491	0.00110844407731675	9.38873396767634	0.555582409318122	0.167629936260545	3.31433884491006	0.000918601145200813	0.0105670953908666	1.51174628368078	1.38936506196406
DUSP11	0.0415358276868351	0.0680778336814794	0.541780569532527	18.8989971479081	-0.0319584989446519	0.109413979918485	-0.292087893781594	0.770219422651561	0.895493401722617	0.144459017493776	-0.0495603531065184
STAMBP	0.119062224720899	0.0650429626235565	0.0671727224213513	33.4814914529861	-0.0676551963175818	0.0938111735116453	-0.721184841688217	0.470795796793661	0.698273110817635	0.498066054755362	-0.136983857345341
ENSG00000286244	0.195126122359541	0.143507328967273	0.173926627150368	7.67494860938722	-0.0171143549108254	0.196888606244218	-0.0869240492748319	0.930731883312023	0.973215230678365	0.845002459845245	-0.0132060911056017
DGUOK	0.0481279190019055	0.0567585217133678	0.396470423850682	36.5437376550831	0.018773998196549	0.083509234120436	0.224813440025966	0.82212441006802	0.920009338537371	0.174526323191675	0.0746867903346339
DGUOK-AS1	-0.141206892945355	0.113811615365448	0.214713926012582	7.37879431365029	-0.231929567264954	0.188658470493491	-1.22936206711671	0.218936085842359	0.4521229865592	-0.689052076740075	-0.539302341176238
TET3	-0.0473972020163493	0.0358251312382048	0.185830240960762	189.10594478112	-0.110154086134605	0.0535702632783993	-2.05625433577105	0.039758007346071	0.154052771828295	-0.261175016217636	-0.241066367703325
BOLA3	0.309935787723799	0.314123111375256	0.323804539305352	1.2424288936588	-0.248795812030329	0.491233660264527	-0.506471425220237	0.612525744498164	0.80105542493063	1.36866287967117	-0.580608857724093
MOB1A	0.0753963599637888	0.034968040250644	0.0310719097279214	103.415971195048	0.0576134583776352	0.0614923790056112	0.936920303122082	0.348799554631987	0.59437926158807	0.298900897377515	0.16980712251275
MTHFD2	-0.0581736662602461	0.0546730757996918	0.287316158246955	58.1462351835655	-0.170591569441015	0.0780002843366858	-2.18706343049548	0.0287378937985047	0.124436090755892	-0.310327740182938	-0.38908164549842
SLC4A5	-0.222278862045164	0.218417504018802	0.308830628295759	3.37097284925617	-1.1221654059766	0.333562705864583	-3.36418126561237	0.000767711029822353	0.00923172912212666	-1.05883088621771	-2.71954707939616
DCTN1	0.569300681183903	0.243892223545121	0.0195836526049216	3.32167706698225	0.716157908369288	0.378049874310659	1.89434769598889	0.0581788740393288	0.197250963950446	2.55165673795401	1.78262477098679
INO80B	0.107465875250015	0.128098715897072	0.401508506326838	5.93110451314189	0.103409711455655	0.21555981982084	0.479726284525581	0.631422035325543	0.812270960216046	0.445173737605017	0.281965087247173
WBP1	0.0578883564403675	0.186297426314641	0.756005247358574	3.91484045756894	-0.106825864334188	0.318928853518536	-0.334952021918515	0.737661278592314	0.879457935180414	0.219044829107475	-0.232915338782168
MOGS	-0.0535449122632679	0.0747509489177055	0.473799457539447	21.5858007801738	-0.107407823543458	0.116369444202907	-0.922989916117297	0.356012460267229	0.601866070118023	-0.289215447471012	-0.234340594257959
ENSG00000286883	0.655914903880878	0.239359683293464	0.00613850286863626	2.41413266631435	1.12435200869952	0.370614624619434	3.03374970659633	0.00241534729616377	0.0218552722319585	2.94671441952195	2.78231833612718
CCDC142	-0.000596041871808225	0.0863919195866033	0.994495216259443	14.4196298220367	0.0364672928589504	0.127767658864603	0.285418807725007	0.775323300062034	0.897556249831653	-0.0477094069252965	0.118018805191846
TTC31	-0.125448966643768	0.0721268627617504	0.0819851413590731	15.0072415614373	-0.217260612248934	0.115368063224451	-1.88319545441487	0.0596738848474867	0.200532640041196	-0.617178317013538	-0.503377128330225
AUP1	0.127756202173493	0.0705046367040518	0.0699822507671212	30.2103299172229	0.22065680642735	0.113272656723719	1.94801475315926	0.0514131978890426	0.182399671428292	0.537720310939614	0.569110752213385
HTRA2	0.389877352416241	0.172036172260385	0.0234359467604405	4.5873472092628	0.668491928784435	0.279703032647932	2.39000600907277	0.0168480971362161	0.0849163531709438	1.73328578137173	1.66588772596693
LOXL3	-0.12188610084612	0.0585550192688759	0.0373821865386049	70.3906059289241	-0.176204922603913	0.0848488077523624	-2.07669297037362	0.0378299058249575	0.148957123252263	-0.600927666047344	-0.402829107872987
DOK1	-0.0456495879826938	0.0698865923344215	0.513630432101934	21.8966494369092	-0.119103250904588	0.104469124921605	-1.14008087072582	0.254252610674314	0.493988171529039	-0.25320394256583	-0.262983446922979
M1AP	-0.208045130227699	0.119828702719637	0.0825306359700022	8.7243915764652	-0.491529550746047	0.157312135127611	-3.12454948467466	0.00178077566305398	0.0173808822553989	-0.993909157236308	-1.17507937172776
ENSG00000286739	0.0216914531649195	0.305644621231987	0.943422010941089	1.28054599254122	-0.438637404232571	0.453589443179596	-0.967036183994465	0.333525945395797	0.578578848624263	0.0539464856406486	-1.04554310828542
HK2	-0.137719660293605	0.0634528763096696	0.0299747227835165	127.971174753771	0.0874585130713889	0.126459397263679	0.691593625810426	0.489192565757568	0.711020767446293	-0.673146397469502	0.242899578049151
POLE4	0.127691155835658	0.15531463436795	0.410994355780338	4.8573138621477	0.134001917757933	0.262871323422109	0.509762403952894	0.610217927810317	0.799236260432077	0.537423626923764	0.356887365053475
TACR1	0.388410625547235	0.214507682592169	0.0701861731423839	4.95295347267916	0.466680148726235	0.340601960842476	1.37016283632632	0.170636076425083	0.389999218418479	1.72659586719459	1.17163771664417
ENSG00000270571	0.62583377351132	0.282162796915076	0.0265556322861556	2.30622400818747	0.26750662407016	0.444962688430073	0.601188888475082	0.547714184438485	0.755654423235553	2.80951083733064	0.683848964224848
EVA1A	-0.103065927010097	0.135969123924791	0.448445122218806	6.2753533409557	-0.11438199787195	0.201776943062828	-0.566873479871953	0.570800143279148	0.772596606976477	-0.515086634276193	-0.251420795056356
MRPL19	0.150951762660028	0.123291106461188	0.220819315847381	12.2352684686726	-0.0552472163275719	0.197051747235846	-0.280369076156671	0.779194359653422	0.898907350162593	0.643517997083364	-0.10659591753345
GCFC2	0.0831790073283722	0.0880125410957585	0.344617368121944	24.0212672456416	-0.0651497138527808	0.140459982968549	-0.463831138776151	0.642768731897454	0.821802979320639	0.334398469584216	-0.130847769891829
LRRTM4	0.427590218545255	0.343034063039758	0.212582751366392	23.5718750573491	-1.39479501806908	0.666573467774894	-2.0924850530356	0.0363951474519107	0.145221011581816	1.90529861014622	-3.38723450715437
CTNNA2	-0.275688461505501	0.251008563961978	0.272063502522362	27.5184742826287	-1.0680339147227	0.528292406619508	-2.02167190241658	0.0432102584516796	0.162950895109147	-1.30243836636669	-2.5869755810962
SUCLG1	0.281885560925301	0.10895223604962	0.0096748236581819	10.9615476299799	0.370797694735586	0.174389898195105	2.12625673031097	0.0334818887687821	0.137714015870275	1.24072248811171	0.936815429436255
TRABD2A	-0.030435133982031	0.212212456701368	0.885959889850346	1.91141084071368	0.019590049579041	0.347307096686215	0.0564055551008226	0.955018731672376	0.983585699040618	-0.183809024079379	0.0766853525755904
TMSB10	0.0735666999843821	0.0590828000335993	0.213078163426388	67.7376440023156	-0.0279172542726958	0.100145999661417	-0.278765545973689	0.780424757009635	0.899679447182892	0.290555602493892	-0.0396630853840205
ENSG00000287625	-0.10832754245622	0.0964618352303164	0.261433525335685	19.8788176189153	-0.0693862062445862	0.13614026287813	-0.50966705056754	0.610284740560371	0.799253714127399	-0.539085482672255	-0.141223211818667
ENSG00000290085	0.0681805797017834	0.140499637778738	0.627483215297721	4.74502041465919	-0.0414964263420158	0.214682638248937	-0.193291952625896	0.84673032836457	0.933879653983497	0.265988872859502	-0.0729193498098199
KCMF1	-0.0838283907508404	0.0348433307177559	0.0161341738213404	110.485160284684	-0.0467261926696289	0.0582218838542218	-0.802553774910886	0.422232695145645	0.659042637010906	-0.427341963285495	-0.0857273833915721
TGOLN2	0.0253988489958946	0.0404417112278113	0.529980382247531	93.8206686442243	0.137997519966556	0.0710444870913279	1.94240996897	0.0520874894212905	0.183933544258223	0.0708563551289865	0.366672851452199
RETSAT	-0.252091592027003	0.140476375315378	0.0727257516362577	5.92047428482108	-0.349036951657621	0.250250692083694	-1.39474919630148	0.16309148382831	0.379784329569338	-1.19481026259613	-0.826105845962467
ELMOD3	0.0562601602832558	0.0501546625969527	0.261975810201302	52.7973802314633	0.155699313979322	0.0852166243576423	1.82710023018365	0.0676847006614335	0.217929860371429	0.211618434469994	0.410025681764265
CAPG	0.0477408511034214	0.0762324159704077	0.531148390273738	24.8811443806168	0.0755893492548511	0.122700092294834	0.616049652784441	0.537861749586064	0.747444259654474	0.172760860871249	0.213831233647822
PARTICL	-0.106819657028159	0.299893639397178	0.721696927933919	1.35635562608097	-0.536612995662214	0.442979752203744	-1.2113713843413	0.22575310139234	0.461102869615327	-0.532207839454649	-1.28549162349865
MAT2A	0.171941668950696	0.0756793642229417	0.0230879840961384	73.9958118125429	0.483714773509392	0.124073298818224	3.89862104188965	9.67420388711793e-05	0.00192209515166585	0.739255434392365	1.21335660666861
GGCX	0.190047563151741	0.0816985103173837	0.0200075648777203	21.3933775040321	0.190184140835192	0.124059022837773	1.53301337125545	0.1252725603877	0.321521134084198	0.821838552534568	0.494481237282839
VAMP8	0.186970463001722	0.0942666354820368	0.0473203776513148	13.572770530051	0.379220974867924	0.145295351943465	2.61000073158211	0.00905420290287406	0.0558616655564191	0.807803535959149	0.957444583407026
VAMP5	-0.0716530228082276	0.155788397765264	0.645560637292679	3.75162700551462	-0.28898234645669	0.233109961877547	-1.23968252634562	0.215092842692347	0.447588406677585	-0.371808674619115	-0.679028261235377
RNF181	-0.0268563647938561	0.156201006972199	0.863488908808568	4.35662910515685	-0.42731816232251	0.224585375550952	-1.90269807762066	0.0570799529392398	0.195156134458619	-0.167485835873979	-1.01782155794796
TMEM150A	-0.0551301347390956	0.0951983630433377	0.562516294473569	10.2022526737079	0.0112649325509227	0.158312766560227	0.0711561852886778	0.943273452055242	0.978199102929358	-0.296445834081544	0.0562966063508957
USP39	0.0152475488831718	0.0568974243269069	0.788712317481236	29.0076027253523	0.0462042181885159	0.0928896296173012	0.497409865653185	0.618900049878294	0.80506309888969	0.0245550784730375	0.141865160610369
C2orf68	-0.00601897913071355	0.0634319700965887	0.924403207697047	20.0406668085487	-0.0631610772601309	0.101693287508735	-0.621093867721659	0.534537863816011	0.745111874906964	-0.0724440631293559	-0.125977471170053
GNLY	0.405641464319893	0.175768747875945	0.0210095196245302	17.925265562571	0.158801557180825	0.511418643985638	0.310511865471381	0.756171737769433	0.888044190308758	1.80518775435857	0.417623274584774
ATOH8	0.379993107342553	0.20138690981819	0.0591763508553615	14.9935039225721	0.971026322470043	0.298354916165607	3.25460138196971	0.0011355162277405	0.0124699164921525	1.6882025742347	2.40681388427367
ST3GAL5	0.159258605726876	0.0697863995419105	0.0224842292587521	48.3501973276983	0.174441222210457	0.126683362593619	1.37698604330577	0.168516562907568	0.387466225500507	0.681406487690952	0.455925818591231
POLR1A	-0.0930745323154207	0.0662845341980435	0.160269230359963	29.3587568524895	-0.289024648469537	0.0868350942533996	-3.32843133245314	0.000873365321250337	0.0102206338699285	-0.469514705084858	-0.679131861581392
PTCD3	0.0728788735021629	0.0533895633145297	0.172240572532339	46.2663045698471	0.0908395337561558	0.0839909384251798	1.08153969296434	0.279457114142488	0.523824342276868	0.287418344813508	0.251179914828722
IMMT	-0.0826818616229385	0.0467303444683195	0.0768371735917481	60.3281228896447	-0.243471887646415	0.0697588674902219	-3.49019266519117	0.000482672432562122	0.00649781455835657	-0.422112508756951	-0.567570225015814
MRPL35	0.0667361535438926	0.0987496496675849	0.499160302261564	9.79433725003333	0.0861392566203757	0.162401350126468	0.530409732143827	0.595827879823475	0.79015938359383	0.259400674855014	0.239668634280535
KDM3A	0.0363454152404967	0.0614365409911317	0.554123297120079	110.144685078054	0.352908024183906	0.0998228614553288	3.53534269644067	0.000407246633086618	0.00570336123543892	0.120784934374591	0.893002477415321
CHMP3	-0.0705538661377479	0.0517842778706337	0.173053618783816	67.0678767631894	-0.140057458831161	0.0641398631802856	-2.18362578101366	0.0289897575342756	0.125200562668983	-0.366795291454103	-0.314301647773657
CHMP3-AS1	0.0953282913280668	0.15969721474908	0.550553143023224	7.03135058548239	-0.244256350632369	0.208089796714967	-1.17380262986629	0.24047409039017	0.477465364430017	0.38981278631164	-0.569491425245103
RNF103	0.156832027947373	0.143836122764248	0.275558044351114	6.08903720649384	0.0786311529427332	0.251497773218999	0.31265148767048	0.754545456179767	0.887393695313076	0.670338580344273	0.221280806218165
RMND5A	0.215849811882685	0.0995076167536065	0.0300691126224456	15.0841794330339	0.345728458899673	0.173803760936072	1.98918859429536	0.0466803903636214	0.17130281758438	0.939525651090519	0.875419260976507
RGPD1	0.401183814348985	0.25179171498036	0.111089277956522	1.58086408054522	0.722916610779064	0.406773007793523	1.77719906908379	0.0755354925743848	0.232771908863403	1.78485588728278	1.79917726721906
PLGLB1	0.129411142697479	0.257341644407455	0.615050893183481	1.82638567088408	0.10505045617284	0.433222248858697	0.242486290696266	0.808403378372814	0.914039991945905	0.545268689787579	0.285983376424996
CYTOR	-0.230456536405776	0.13843369777222	0.0959640300001641	9.05171768281201	-0.321793339441259	0.27062674021881	-1.18906704925418	0.234413283510828	0.471001438147412	-1.09613022312712	-0.759384490112777
RGPD2	-0.106457899332867	0.33243717290779	0.748790463634498	2.21126762432235	0.764543215906515	0.644151442278622	1.18689979673416	0.235267147523803	0.47198682764506	-0.530557819955063	1.90112349635586
ENSG00000287670	-0.111785177909893	0.207344990392483	0.589799575001715	2.11991326642698	0.337575639466999	0.369252227320707	0.914214226726393	0.360604290062056	0.605744441234655	-0.554856165632879	0.855452482627672
KRCC1	-0.103267796429423	0.0479868185170599	0.031397086865864	91.8808847279834	-0.189617504765456	0.0676485744909167	-2.80297857260711	0.0050633033202843	0.0368519358963273	-0.516007384498212	-0.435677382916559
THNSL2	-0.374210161077971	0.312268634136173	0.23077699642076	2.05831846631706	-0.939565739836619	0.529063886335053	-1.77590223809303	0.0757490320160464	0.23298980398404	-1.75180745385943	-2.27234877082372
ENSG00000225420	0.227086182263037	0.287793748755622	0.430077656357991	1.48774691710819	-0.374501084926948	0.417639474500036	-0.896709022477509	0.369874204901282	0.613033140410234	0.990776061167288	-0.88846914359619
EIF2AK3	0.114059949177373	0.0713579855854279	0.109949792522785	41.1138261981596	0.128285058440241	0.126801963291034	1.01169615288845	0.311683355526239	0.558705471529472	0.475250086231313	0.342886409458853
RPIA	-0.0833215431085977	0.0829270702227596	0.315013938911775	21.6687054871126	-0.15841184325837	0.134441243262285	-1.17829796433316	0.238677839070538	0.475716658457551	-0.425030171431712	-0.359252713918782
IGKC	0.170170484901588	0.289056216203324	0.556055364622153	3.53757132528132	0.20701115341292	0.515715314637928	0.401405867805686	0.688121329946754	0.851137905255719	0.73117685512117	0.535691671683733
ENSG00000290104	-0.382238238152821	0.218601413976649	0.0803666706393458	2.74579022607897	-0.322843654914746	0.322646269831673	-1.00061176930133	0.317014537901114	0.562914370068104	-1.78842445991091	-0.761956780156564
MRPS5	0.0700907220915333	0.0717979496968339	0.328954573423516	40.4028226263298	0.376308113162643	0.109383441187817	3.440265812414	0.000581143124686378	0.0075316753791748	0.274701257505604	0.950310798032477
ZNF514	0.08545266980086	0.10114980603557	0.39821526222837	18.6762354682555	0.282941072549389	0.167949291333311	1.68468155062272	0.0920500278995813	0.262701215986143	0.344768912186831	0.721648919720758
ZNF2	0.0428327153200838	0.135770295103923	0.752397778513485	7.39474510250272	-0.0116955404696979	0.215310372753673	-0.0543194474103589	0.956680655633405	0.984206159230979	0.150374274892527	6.49334464495488e-05
ZNF892	0.0622698233498099	0.166495781130926	0.708402523383736	4.00758190189077	-0.452014833909607	0.252500868005933	-1.7901516041481	0.0734295427882528	0.228786000393007	0.239029216257917	-1.07830529263701
FAHD2A	0.125509099556733	0.234788862740918	0.592953074018651	2.40309872684856	0.00790421551118624	0.38677753213898	0.0204360772133631	0.983695504399234	0.99375913367762	0.527471010970393	0.0480659945018655
ENSG00000291126	0.00526451772633867	0.121197360129243	0.965352736578738	7.97179150531346	-0.121673579294906	0.184717740124421	-0.658700020977683	0.51008841951771	0.72579044494888	-0.0209787036361299	-0.269278346212361
LINC00342	-0.0870988263801177	0.0838328797406818	0.298824351431545	45.6316223858016	-0.303603681476585	0.147811170312313	-2.05399687205706	0.0399759944532224	0.15467666626476	-0.442258805776129	-0.714836849652813
ANKRD36C	-0.00618978940258664	0.0741099499136136	0.933436719288678	41.1193006023786	-0.186996286696111	0.120778343313084	-1.54826007350817	0.12155969310695	0.314975983023609	-0.0732231489179596	-0.429257851535205
GPAT2	-0.584024689534697	0.283749957427893	0.039567378849642	1.29712842383812	-0.132918619155735	0.526168909267792	-0.252615874512049	0.800565061726318	0.909952679106078	-2.70879625535657	-0.296818170966131
STARD7	0.00418638183659938	0.0851099681140173	0.960769542423169	23.0346788551072	0.0634760756965776	0.137154375701221	0.462807514321344	0.643502344579989	0.822430339981079	-0.0258962085418279	0.184165048812728
STARD7-AS1	-0.052768846953212	0.0869489124239848	0.543920697687849	13.8455653805476	-0.24282834769099	0.126118830255253	-1.92539327552854	0.0541801762250267	0.188959002780043	-0.285675722093476	-0.565994154338092
TMEM127	-0.0392811196710197	0.0602137722615737	0.514168285205651	22.3029545418432	-0.0279101973928877	0.0984190026405396	-0.283585452443827	0.776728086883362	0.897952465320056	-0.224156607751651	-0.0396458026321912
CIAO1	-0.0387788837288839	0.06122117192474	0.526457605569035	35.7644387364643	-0.121111304943067	0.0977247422866613	-1.23931055850528	0.215230510034499	0.447812518998262	-0.221865850405777	-0.26790130021654
SNRNP200	-0.0937981177876482	0.053644353494692	0.0803743711715579	42.9015304727113	-0.134437269350358	0.0931516377356963	-1.44320886479531	0.148961643074675	0.358685987716993	-0.472815063734666	-0.300537442817527
ITPRIPL1	0.0405130801434038	0.171341549374447	0.813086350753134	2.94258329543088	0.205383166664815	0.279014554686089	0.736101981833476	0.461668636786548	0.691836697051049	0.139794145365894	0.531704627591481
NCAPH	0.613726292412329	0.289858329497453	0.0342316879398955	2.79665568883912	1.05884186019973	0.461524523574018	2.29422664693984	0.021777483459313	0.101836529470319	2.75428718856191	2.62187977551681
ARID5A	0.0426340639745341	0.0489510451360772	0.383779767607035	55.5584541809803	0.149717204898401	0.0789116438633498	1.89727646730645	0.0577914591754426	0.196490961196505	0.149468202684412	0.395375112465673
KANSL3	-0.0507704300173834	0.0481297073219875	0.29148625133512	36.9406955471544	0.037451763662885	0.0868009184601042	0.431467366098191	0.666128576237638	0.838157571128244	-0.276560706835109	0.120429837411483
LMAN2L	0.223550885042785	0.120645583896853	0.0638887528358218	7.17361140873182	0.494794765997699	0.203279398139459	2.4340625293383	0.0149304156017914	0.0787005907027408	0.974651153732942	1.24049221980806
CNNM4	0.080039334620253	0.0928153217085126	0.38849469744861	12.1456487335149	0.0296789665227236	0.146350987196341	0.202793073632684	0.839296771896793	0.929972687413153	0.320078052193978	0.101393758061304
CNNM3	0.296470675846068	0.232650535862998	0.202550876439413	2.39685528097671	0.0644002500587602	0.382584233737526	0.168329597457857	0.86632399065999	0.942586237981085	1.30724691685546	0.186428411174394
ANKRD23	0.182576973438814	0.150172440709211	0.224067918758141	7.05616863863842	0.0524433029027185	0.267118220629004	0.196329935034856	0.844351932534865	0.932324756363591	0.787764312068778	0.157145079737344
ANKRD39	0.209279017296098	0.254459805626572	0.410824074029704	1.39293355920037	0.222630297196948	0.439113210834719	0.506999770682703	0.61215497947162	0.800860782546351	0.909555482282126	0.573943957841871
SEMA4C	0.0670720715138949	0.107004821054921	0.530781461876056	15.9371811143436	-0.561248210685386	0.15848111122313	-3.5414202131331	0.00039797920246465	0.00561038039851818	0.26093283632104	-1.34582484711602
ANKRD36	0.0969934039090149	0.0673772584825122	0.149992773336176	52.5837321965021	-0.0226009288221504	0.123729998024437	-0.18266329251607	0.855062219436	0.938365618995438	0.397407561110697	-0.0266430629515484
ENSG00000277701	-0.116959177765528	0.247401444464287	0.636391132027702	1.80632264483829	0.0532326517058856	0.417427828738557	0.127525402095858	0.898524569347309	0.957375901303357	-0.578455388990817	0.159078245646746
ANKRD36B	-0.269274408489783	0.138935141978391	0.0526073275413739	9.53837558806081	-0.429505875565008	0.269615899382492	-1.59302873661648	0.111153744571529	0.296992424107781	-1.27318311434291	-1.02317940816953
COX5B	-0.1111567703569	0.250429522129446	0.6571405643793	2.1203318805528	-0.153651938245225	0.411214608125203	-0.37365389071597	0.708661834259924	0.862239713436494	-0.551989924694208	-0.347595400869744
ACTR1B	0.0802110024913376	0.166187495768432	0.629341674088015	6.12570256792402	0.65858946025947	0.274991666282084	2.39494334196985	0.0166229337107321	0.0842149607424797	0.320861049593697	1.64163594463201
TMEM131	0.068928196164044	0.0282673721825358	0.0147509441756347	244.582642109109	0.0966442973945576	0.0420040320706048	2.30083381595623	0.0214010262447473	0.100691289412865	0.269398839688114	0.265396153749805
INPP4A	-0.00951273133789401	0.0402128264558768	0.812998442072463	269.397074737337	0.170918012185992	0.0560558592559911	3.04906595768086	0.00229554076619156	0.0210443347663807	-0.0883794788609085	0.447297250987616
[truncated: 12,716 more rows]
