# Supplementary material for: Integrative analysis reveals generalizable human neurodegenerative disease-associated glial states
Source: bioRxiv. 2025 Sep 25:2025.09.25.678630. Preprint. [Version 1] doi: 10.1101/2025.09.25.678630 (PMC12485690; doi:10.1101/2025.09.25.678630)
Supplement: Supplement 6 [file media-6.zip › microglia_diffexp/NM_2024_PD_V1.csv]

gene	nebula_logFC	nebula_SE	nebula_pval	DESeq_basemean	DESeq_logFC	DESeq_lfcSE	DESeq_stat	DESeq_pval	DESeq_padj	nebula_zscore	DESeq_zscore
ENSG00000238009	-0.042451755359917	0.133428884231842	0.750363450300237	6.22569832735238	0.716421795082791	0.253202823422185	2.8294384138373	0.0046629773580445	0.0285156522827929	-0.264013670875372	1.79542341858956
ENSG00000241860	-0.0714701706831522	0.104075564021333	0.492262828705908	10.0144762081281	0.0750966027230153	0.174930530321282	0.429293860740553	0.667709384045524	0.808390292004801	-0.419247741764751	0.465917140464202
ENSG00000241599	0.0635130264752787	0.276070692649112	0.818044575443305	1.22211303913262	0.554451384162877	0.513452092559564	1.07985027658361	0.280208858453135	0.478774614877474	0.302845141776996	1.45964886809012
ENSG00000290385	0.0968125089514151	0.1165582552971	0.406203406234679	7.96765122623725	0.0239552612085132	0.214760250347408	0.111544204152127	0.91118481443796	0.955737038062447	0.48098078997489	0.359898017209271
ENSG00000291215	-0.00201736154226894	0.100345124179099	0.983960225089463	9.51620623474614	-0.403720328548694	0.2017344494411	-2.00124633976592	0.0453658493498407	0.142426731428059	-0.0477098001663467	-0.526699590926158
LINC01409	-0.00497807247304785	0.0801933129992879	0.95050238507167	22.1430363761049	-0.163896500591774	0.166292455576335	-0.985591920112929	0.324333404550408	0.523982652104169	-0.0635481292202247	-0.0295301537805945
ENSG00000290784	0.0249328802994136	0.17457198339738	0.886430035648763	2.87144448660306	-0.632397589668317	0.26040309421489	-2.42853331514736	0.0151600322324999	0.0660217415214581	0.0964605725413536	-1.00076151449471
LINC00115	-0.150678593792989	0.113712444391744	0.185143137332678	5.97430645539189	0.205418478390352	0.213101578377782	0.963946301825087	0.335072848457642	0.535243088622293	-0.842973359828498	0.736082345169893
LINC01128	-0.1317481277971	0.0794067048699325	0.0970843182421439	21.7197494186747	0.0859620323541876	0.167942615700766	0.511853599489909	0.608753474457119	0.767420892502832	-0.741704794069782	0.488441839448846
NOC2L	-0.116013841692546	0.0880514660553323	0.187648122362783	11.561052953863	-0.259088368503784	0.162056184774134	-1.59875643663269	0.109874732136993	0.258520194784928	-0.657534199041032	-0.226868707642515
KLHL17	-0.190009863591602	0.180736118974444	0.293115792835902	2.23493180212097	0.0539968613022771	0.335350992476451	0.161015957947609	0.872080832013066	0.933752006586023	-1.05337606638837	0.422176088311745
HES4	0.892065915235514	0.479722076639267	0.0629495945334584	0.736590321455022	-1.35525051683611	0.798571260864446	-1.69709402686126	0.0896788853205572	0.226086326306578	4.73519047961561	-2.49927976433098
ISG15	0.143673117727042	0.262059478799945	0.583522851901633	1.41370767012216	-0.649741961712421	0.421219533593491	-1.54252571377535	0.12294589430371	0.279616256339887	0.731661710471967	-1.03671745665555
AGRN	0.0493445205022369	0.249098036775515	0.842972480210294	2.08502931952548	-1.19199091404397	0.324416647092352	-3.67425939675852	0.000238540302529559	0.00316072891582126	0.227050690697696	-2.1608326403723
SDF4	0.0291236326360893	0.0943001042025021	0.757443333067105	11.9815026146895	-0.354694162376558	0.203697637065284	-1.74127774620616	0.0816349050513597	0.213178290887902	0.118879010559589	-0.425065355292223
B3GALT6	0.257001994786453	0.245204689657372	0.29458697603666	1.81090554006319	-0.18225481644447	0.362769715768753	-0.502398101391264	0.615387514309166	0.772627415572782	1.33791476527499	-0.0675880633602244
C1QTNF12	-0.409270621611248	0.27715330415908	0.139757680968604	0.837793494598914	-0.394089510360259	0.523310176758021	-0.753070602986737	0.451407488502807	0.642638795931248	-2.22631193054727	-0.506734316838148
UBE2J2	0.0621544408536326	0.058415562176553	0.287326507237259	28.6527289964621	0.247056182237591	0.104454504241493	2.3652037222484	0.018020155296125	0.0744777013522459	0.295577385273041	0.822399847321864
LINC01786	1.1154647465174	0.493932746852678	0.0239248906803341	0.860507998864023	-0.53870338068882	0.512427577265612	-1.05127710644189	0.293131338494713	0.491931773404848	5.93026297497854	-0.80652769903538
ACAP3	0.152675791608598	0.161209495128631	0.343605907526979	6.32131825696559	-0.808952002532307	0.256540323511325	-3.15331325485211	0.00161428476789424	0.0130452570360963	0.779821532431799	-1.36676959141075
PUSL1	-0.175579757026038	0.303522442676895	0.562944333986218	0.642774907584982	-0.446125837335094	0.494279581808303	-0.90257792098747	0.36674994896483	0.566716830657634	-0.976182182415445	-0.61460879959325
INTS11	0.0214406646104223	0.142233520437945	0.880178689966865	4.89368998919529	-0.27705628428776	0.25229888882106	-1.098127247339	0.272148928937848	0.469899340108149	0.077778957718927	-0.264117294044875
CPTP	-0.417764581660119	0.275079254272799	0.128836453675869	0.876888519048444	-0.950253001501306	0.462360472375657	-2.05522110620488	0.0398576534231654	0.13035624046616	-2.27175038684031	-1.65969518902127
DVL1	-0.126466337641953	0.202135859002445	0.531544413940349	2.64339804209154	-0.840496386086663	0.318182071521073	-2.64155796732563	0.00825256837257915	0.0432021832333363	-0.713449847056518	-1.43216302437539
AURKAIP1	-0.343148742028476	0.173045619994708	0.0473678958611975	2.81042610802836	-0.652140974268947	0.298168926005932	-2.18715270905182	0.0287313778738818	0.103463339192039	-1.87259280329113	-1.04169075615041
CCNL2	-0.0730768272967297	0.0531593331834758	0.169232102939254	37.8116935963903	-0.347323903584495	0.123240028878455	-2.81827184515709	0.00482829118337916	0.0292238676888739	-0.427842554536876	-0.409786358845193
MRPL20-AS1	-0.0715484686508515	0.190017894420113	0.706518884502754	1.8772232423449	-0.626729235549623	0.30853841589874	-2.03128428505094	0.0422261645910606	0.135647628316286	-0.419666596899773	-0.989010670340732
MRPL20	0.0805323330892942	0.0743441607830337	0.278703315881413	16.9436400942099	-0.327377674786758	0.135615148739279	-2.41401995153316	0.0157775983824798	0.067937177267363	0.393889956594734	-0.36843660878479
MRPL20-DT	0.371286991868103	0.251657308081307	0.140113791114894	1.42637643796394	-0.280510494668919	0.406934725868239	-0.689325527749983	0.490618436883049	0.67532546886484	1.9492825860519	-0.271278083052428
ATAD3B	0.0301316746430049	0.0935564981535577	0.747400205126836	10.2156625974484	-0.263091356709523	0.17399872486918	-1.51203037210374	0.130526136177976	0.290258396749366	0.124271533294478	-0.235167146584558
ATAD3A	0.0919670248539634	0.144760580532966	0.525229944588379	4.34216901112158	-0.409682075328505	0.257938202183039	-1.58829545938211	0.112219543776318	0.262641485433937	0.455059863091095	-0.539058655978924
TMEM240	-0.0680566814519449	0.307154481541919	0.82464746504729	1.77916617103027	-0.510850551731132	0.438860088542488	-1.16403966792181	0.244407936528793	0.437687136233572	-0.400987274285913	-0.748787084127454
SSU72	0.0746703229742806	0.0601174539929998	0.214209282384333	25.2944513272968	-0.0879012364382839	0.112119482012643	-0.783996098272839	0.433042399733714	0.627387180896931	0.362531121744105	0.128012668493538
MIB2	0.0522143829087473	0.137059536081969	0.703231944202503	6.71981569769194	-0.108989939214142	0.251977707920204	-0.432538021373925	0.665350424460032	0.807023903649556	0.242403025389049	0.0842945001258533
CDK11B	0.103788695546759	0.0613602450757791	0.0907480624287709	27.4749921857658	-0.0837830455779911	0.123659742005176	-0.677528872528977	0.498070457532568	0.681618635471474	0.518299914138504	0.136549929571856
SLC35E2B	-0.0176183133602246	0.0715453526246584	0.805485788368167	21.7501603377514	-0.182027284470167	0.148070938063846	-1.22932485503455	0.218950031936406	0.408426908109728	-0.131167123161899	-0.0671163756861501
CDK11A	-0.059394452989114	0.0523446963931059	0.256509637226796	50.1094509348275	0.0392924365396097	0.159796137828647	0.245891027615097	0.805766589565458	0.89660909920847	-0.354648665775392	0.391692918040116
ENSG00000290854	-0.104946603549026	0.0920017116940933	0.25399365077842	12.3445376191454	-0.379922917845705	0.162999223360427	-2.3308265525021	0.0197625074073693	0.0793485437232789	-0.598329986426937	-0.477366105652741
NADK	0.0310702800063767	0.0650608096521845	0.632965159931368	24.1808715230368	0.0798422151628361	0.119241762742399	0.669582647275362	0.503123879010253	0.685409530559353	0.129292604565663	0.475755084782397
GNB1	-0.00231398373458271	0.0238173146654036	0.922602885995219	258.92481570621	0.0415693086935831	0.0519763587740396	0.799773390712115	0.423842102660283	0.619569267138556	-0.0492965811782006	0.396413013023533
CFAP74	0.0299668758838064	0.0755368558190349	0.691574980658214	33.4245503948281	0.343987075804977	0.221768000290364	1.55111231266274	0.120874771008458	0.27650251843521	0.123389942002088	1.02334350753886
GABRD	0.0295292026791247	0.179404618967629	0.869262330749859	6.7894588973147	-0.168324224596013	0.272125786049348	-0.618553011971783	0.536210864560654	0.712226366924512	0.121048608317077	-0.0387090959640154
PRKCZ	0.066015573390128	0.130263024243228	0.612304461291112	14.2518307862812	0.114487063196914	0.241605298987305	0.473859901569996	0.635599815158428	0.786286164183834	0.316232521510053	0.547575969903912
FAAP20	0.115518389094652	0.0982708607024067	0.23979069961955	9.15251922920473	-0.133635838468597	0.190490520703836	-0.701535372861762	0.482968967476084	0.669226227525346	0.581047933265046	0.0332020462830907
MORN1	0.0736157614707462	0.112260286254578	0.511978808229583	10.4754452115077	-0.511264044793335	0.234794448864053	-2.17749630481834	0.0294435572156742	0.105449018865438	0.356889742868885	-0.749644280490093
RER1	0.0532377001007227	0.0630902017847011	0.398761794443954	24.0267917068244	-0.206224342108356	0.103321358522741	-1.99595074103644	0.0459392848192059	0.143641372554403	0.247877262757009	-0.117278353455589
PEX10	-0.56698268545498	0.169985370068081	0.000851524890076345	3.0018624027516	-0.837831246754398	0.312185163591906	-2.68376381860871	0.00727985136972871	0.0395168402039983	-3.06999293194314	-1.42663802782678
PLCH2	0.0339314260944958	0.221251096094947	0.878113111125483	3.12888325918521	0.678987890992377	0.365996317006615	1.85517684042735	0.063570977744821	0.180423399977689	0.144598311294325	1.71782064998503
PANK4	-0.0853222978724298	0.161746959953841	0.5978430835472	3.49356261828921	0.102580605388069	0.341866849455163	0.300060112735566	0.76413130350577	0.871507301976248	-0.493349723906665	0.522893155949813
ENSG00000272449	-0.133971219432895	0.246905876055278	0.587404984923005	1.21556257870465	-0.457784404441314	0.457391871973572	-1.00085819729601	0.31689536883197	0.516710340067586	-0.753597227227847	-0.638777720986517
TNFRSF14-AS1	-0.121331965101354	0.149164839137292	0.415983822051785	3.71948503753771	-0.40491314147745	0.241115663016752	-1.67933155569955	0.0930874443273416	0.231236547921827	-0.685983510867523	-0.529172364951415
TNFRSF14	-0.0324071194689043	0.0780651280049777	0.678047274552069	22.8354064292578	-0.0498658081512612	0.155999880900786	-0.319652860395293	0.74923149817879	0.861560277433048	-0.210279871059124	0.206862433482055
PRXL2B	-0.0695938547083046	0.250630048367273	0.781261375349639	1.60740262120108	-0.176549115906547	0.422414725173858	-0.417952086859384	0.675982148683633	0.814120629254481	-0.409210385699441	-0.0557597977990982
TTC34	0.00162110454850214	0.305046398831526	0.995759831266781	0.935911240147575	-0.976579865824421	0.48141766481383	-2.02855012850863	0.0425041325800185	0.136441578392628	-0.0282458185266908	-1.71427238607811
MEGF6	-0.328138184740422	0.297984338074017	0.270812788043222	1.28041051052552	-0.463856017505128	0.602096283929229	-0.770401727906447	0.441061628764782	0.634335020742593	-1.79229379701572	-0.651364545553609
ENSG00000238260	-0.021221291968146	0.308740475636905	0.945200518461828	1.06713983529058	-0.908381593841813	0.56307839000702	-1.61324179716875	0.106691985986657	0.253388101357611	-0.150441264440976	-1.57289320459835
TPRG1L	0.0886101893194026	0.212580336354121	0.676801629765162	2.5639928364583	-0.31906553220315	0.362430971923046	-0.880348416445205	0.378670591565423	0.578175375172312	0.437102464675932	-0.351205029733736
WRAP73	-0.30573675491682	0.0975946987185996	0.00173195239974999	6.91952174349887	-0.419585237383803	0.176115698838201	-2.38244086218163	0.0171982940971862	0.0722183652975662	-1.67245730330905	-0.559588515530153
LRRC47	-0.151281606194757	0.146095300806254	0.300435714975899	4.28491240077865	-0.721691373162071	0.282674990604711	-2.55307826001231	0.0106775501701363	0.0519503883277784	-0.846199175879461	-1.1858729792661
CEP104	0.0865108920343586	0.0697545476729639	0.214894526271502	20.758235696291	-0.295678317152203	0.121758053343411	-2.42840870918215	0.0151652424906432	0.0660217415214581	0.425872269645142	-0.302721905090382
DFFB	-0.0934096043176272	0.0951470039147264	0.326228033210149	11.2136513087791	-0.0594510640989784	0.191679683155321	-0.310158401351301	0.75644050257711	0.86619431660679	-0.536612785932408	0.186991612700732
C1orf174	-0.245963902608857	0.125303327329653	0.049652228751766	5.03665543069338	-0.338562376520967	0.233476305139563	-1.45009308896929	0.147032562075771	0.314752408359955	-1.35270231017525	-0.391623178331318
LINC01134	-0.0819051971198175	0.195159074018352	0.674716104251436	1.83360901846217	1.08133171628293	0.386869062982658	2.79508448658612	0.00518861534124275	0.0307943624977913	-0.475069936586837	2.55190396381918
AJAP1	0.099858753732617	0.161579301304645	0.536564137948077	13.8852426589695	0.627775232585697	0.278765719670964	2.25198146072868	0.0243234436141393	0.0920248208516145	0.497276682532912	1.61165368245856
NPHP4	-0.0202889720651299	0.0574532121089211	0.723984207589754	36.11757957875	-0.0385079322545526	0.110654642547161	-0.348001054164	0.727839391812363	0.847476199195009	-0.145453817252553	0.230408003640122
KCNAB2	0.0309791763606043	0.071376731746488	0.664271402266424	36.6757639371197	0.188550433448608	0.156378210646618	1.20573341176471	0.227920297761916	0.419504102407351	0.128805245430142	0.701113858173099
CHD5	0.257767521447012	0.165406569617235	0.119141430957521	21.4509140540979	0.398038395829268	0.265786799653541	1.49758526890018	0.13424103644093	0.296115294093809	1.34200995167885	1.1353951939054
RPL22	-0.113023679212973	0.0702979295459197	0.107883139426601	26.6160310241364	-0.189535691906908	0.185540721947417	-1.02153149948733	0.307002693122484	0.506145754533531	-0.641538318867894	-0.0826817627078867
RNF207	0.00205904937688016	0.249897253421522	0.993425837635241	1.78289380403811	-0.633648902978665	0.409733684137012	-1.54648965293949	0.121986357078933	0.278363404698867	-0.0259030317901719	-1.00335556338259
ICMT	-0.0615131372800012	0.14784815589877	0.677368902435317	3.87689850813589	-0.400544805564833	0.23848972798122	-1.67950548208254	0.093053571352563	0.231230356202314	-0.365982571632768	-0.520116537907704
GPR153	0.0172928532175394	0.233850950542972	0.941051615150625	2.19606272290565	0.0147301629929786	0.397811926965947	0.0370279571689148	0.970462714423481	0.986260068953618	0.0555902323655134	0.340773825395212
ACOT7	-0.181205616811674	0.164006583357288	0.269216813701292	6.45940645448445	-0.0583733643224756	0.224057120124636	-0.260528941414601	0.794455793856029	0.889799441939619	-1.00627773060611	0.189225750133448
TNFRSF25	-0.0699902289246869	0.118679203461194	0.555362965329103	11.9657941830127	0.0124865972152764	0.313660522284126	0.0398092725356286	0.968245183678474	0.985052184259177	-0.411330790363831	0.336122776563235
PLEKHG5	0.126859729027277	0.106680530304546	0.234378520055976	15.0572830502123	-0.425929807555974	0.24528770214778	-1.73644990689082	0.0824843143871436	0.214507666343071	0.641718453948922	-0.572741196847523
NOL9	-0.112024569107368	0.0858354560547435	0.191855961100865	14.2818940205566	-0.383356248598975	0.150249583455715	-2.55146297102359	0.0107271722433612	0.0521059299039843	-0.636193577356955	-0.484483609916933
ZBTB48	-0.138742261023978	0.0865766033555135	0.109036782753131	12.1138511027406	-0.140777875642114	0.16921524910504	-0.831945562747281	0.405439672314242	0.603491057041958	-0.779119923774732	0.0183961671847543
KLHL21	-0.14599870343388	0.131380288029174	0.266453030314185	6.45466089674314	0.399056283182304	0.230176852671589	1.73369423793308	0.0829723494450452	0.215492052892176	-0.817938276979617	1.13750533653258
PHF13	-0.447735416016441	0.178960119493201	0.0123538377924575	3.00369956190746	0.077722517542057	0.343098917951099	0.226530931680567	0.820788504421127	0.903825712678964	-2.43207942525468	0.471360822202155
THAP3	-0.353926979283827	0.129801847576004	0.00639767249839446	4.49511780305653	0.115082040949922	0.27182049621662	0.423375141138036	0.672021578987766	0.811466355255691	-1.93025100507515	0.548809395110646
DNAJC11	0.0524829004490371	0.0561391713227585	0.34985462587321	36.4021184334345	-0.228151734754148	0.102614306284888	-2.22339109442236	0.0261894396891494	0.0971747280316019	0.243839460508613	-0.162735177127575
CAMTA1-DT	-0.438443416258198	0.242302371876976	0.0703751061938376	1.5390136843418	-0.722305216625433	0.362656653370394	-1.99170540485774	0.0464033903572834	0.144672759034033	-2.38237185393805	-1.18714551424219
CAMTA1	0.0657677330263959	0.0460657426969011	0.153380275386062	166.163852065506	-0.0576030574902401	0.0848645971702068	-0.678764283470406	0.497287227714813	0.680909333981236	0.314906698987897	0.190822643225659
VAMP3	-0.166951005838166	0.089044022432344	0.0608028226552289	11.3741259909782	0.122629695439418	0.175787094124954	0.697603518903668	0.485425180329803	0.671456694121397	-0.930022660654363	0.564456143668866
PER3	-0.0089702084855048	0.0918407841150787	0.922193308372246	32.6009172082103	-0.259339570656116	0.265648981297576	-0.976249068938109	0.32894105227688	0.528154672332143	-0.0849040688142651	-0.227389465040762
ENSG00000236266	0.187433067252102	0.170082587915077	0.270456417941723	5.17528672213949	-0.16371426077002	0.323037564951466	-0.506796356004653	0.612297713430092	0.770265130334346	0.965755648098174	-0.029152359503941
PARK7	-0.0680353823528024	0.100363057041679	0.497839737481843	10.0647319572384	-0.384136107831801	0.216064862375867	-1.77787403100999	0.0754245462102413	0.202174771209834	-0.400873334712392	-0.486100305718762
ENSG00000284747	0.0504041613887755	0.161955400616349	0.755631494678629	3.46136638891919	0.912425139147658	0.302479481232914	3.01648606189282	0.00255722974189886	0.0184174618662175	0.23271924174247	2.20175031728656
ENSG00000284716	0.174292582917221	0.223252889150402	0.43498145774169	1.72703910287314	0.682919610024677	0.468645476555254	1.45722010387133	0.145055632874274	0.312142801725808	0.895460600831129	1.72597134357939
ERRFI1	0.00387625566448705	0.148017368732054	0.979107512164997	10.6809734338178	-0.028486294778313	0.348658068888012	-0.0817026689477327	0.934883155944397	0.967604132143828	-0.0161818831151401	0.251183469972157
RERE	-0.0126401293943839	0.0188146877091426	0.501696741542614	603.203586530291	0.0970376811224408	0.039889148134657	2.43268371625443	0.0149873861811927	0.0656780713911992	-0.104536318066387	0.511402335539015
RERE-AS1	-0.255809924162125	0.154775452294637	0.0983754457949406	3.58785493881538	-0.234824209592397	0.260847198865358	-0.900236654308898	0.367994323663853	0.567995422005129	-1.40537362219395	-0.17656762483705
ENO1	-0.0243210097632067	0.051564559784093	0.637168530424719	71.1453404753388	0.549432382191703	0.152808614905826	3.59555894496073	0.000323695821685736	0.00394539091676145	-0.167023210993731	1.44924417058237
SLC2A5	0.0111980516177485	0.0330141822789057	0.734467260778016	289.469270220926	0.26777819142567	0.10361232198804	2.58442419094304	0.00975417451831178	0.0487571071745136	0.0229860790008369	0.865357837494606
GPR157	0.164576089352549	0.163142768184326	0.313077427213756	3.9794787135333	0.830092008126309	0.294784593166486	2.81592738348268	0.00486366585979718	0.0294078260078553	0.843482199046839	2.03106871005415
MIR34AHG	0.0258354629042539	0.0419510769318181	0.537995220488928	104.888785428266	0.128425554620386	0.104422600205712	1.22986359626545	0.218748188356972	0.408183242497852	0.101288939993628	0.576471313601415
LNCTAM34A	-0.199637263839035	0.127253314973354	0.116690402891113	5.43014928273505	-0.221785590269186	0.211865617935877	-1.04682200174788	0.295181680903715	0.493968399206727	-1.10487786329366	-0.14953777094263
H6PD	-0.0443847827349708	0.0719728891296273	0.537440852365332	20.8554162780736	-0.282761134194393	0.112399474395512	-2.51568021750182	0.0118802921543601	0.0559574399079034	-0.274354404689666	-0.275943796195404
SPSB1	-0.111433750394786	0.177845080339843	0.530936130319989	3.23202200141218	0.16643253148902	0.370268836931629	0.449491058627091	0.653077456760572	0.798932769577961	-0.633032991470714	0.655262097062587
SLC25A33	0.0681235191931793	0.0717521957628514	0.342403148917666	22.1910263510893	-0.0290061239411994	0.122794797699487	-0.236216228086352	0.813264887601909	0.900013819873137	0.327508981805244	0.250105832380739
TMEM201	0.539178782243309	0.267062255238712	0.0434949692009595	1.47197117091013	-0.198905882714945	0.381523880023822	-0.521345826904793	0.602125882328498	0.762397181385408	2.84742005491572	-0.102106740324435
PIK3CD	0.00171447387378863	0.0455545418534467	0.969978199547928	95.9663460508603	-0.218711490439225	0.0961247540274588	-2.27528790738698	0.0228886643802033	0.0881980518218886	-0.0277463391340718	-0.143164974314325
PIK3CD-AS2	-0.0852436199798102	0.12222559802713	0.485534647927695	7.29282483675477	-0.44578791709343	0.21221689620381	-2.10062405523687	0.035673980697965	0.120347041877135	-0.492928836362521	-0.613908270301479
CLSTN1	0.0359849562921693	0.0603082516535548	0.55071851574631	46.2474342815746	-0.340376951150984	0.121537196017461	-2.80059901252026	0.0051007857003084	0.0304055586511147	0.155583675199565	-0.395384902323256
CTNNBIP1	0.116964860676339	0.0814769054723435	0.151128023119257	17.5278312144262	-0.0728148939778688	0.150904616319968	-0.482522640814889	0.629434718764127	0.782485530627032	0.588785835888255	0.159287577469544
ENSG00000285701	-0.285558838487801	0.248135567395769	0.249807182520164	1.04767772102041	0.0136157083361344	0.411906616826125	0.0330553280281048	0.973630466334059	0.987571337845142	-1.56451549895992	0.338463492851579
LZIC	-0.028690697961656	0.0980479570099687	0.769813367199642	9.83159744867013	-0.114473894670325	0.18462039543779	-0.620050100092537	0.535224803156462	0.711218589321306	-0.190398866762895	0.0729259256572157
NMNAT1	0.0249653532555634	0.0928154719815043	0.787946336900038	12.7796283774414	-0.147396852837427	0.170175788557849	-0.866144673613902	0.386410829257704	0.584700596903105	0.0966342866853136	0.00467462335523932
UBE4B	-0.0450808952684526	0.040591629500927	0.266742349900926	69.661712751427	-0.130845670735215	0.0851106801620359	-1.53735900695551	0.124205419023078	0.281461300566226	-0.278078260081693	0.038986234340485
KIF1B	0.0827864633704043	0.0583711768249388	0.156110079844806	63.8327972881893	-0.3729409044165	0.133966995201036	-2.78382674670617	0.00537217216712238	0.0316233118652989	0.405948431048077	-0.462891965546179
PGD	0.102323836025918	0.0834363344871642	0.220059386742903	15.5468345072614	-0.145262858418189	0.155173388168624	-0.936132542651802	0.349204949609801	0.549921719508232	0.510463645197965	0.00909852407153945
CENPS	-0.347512894324424	0.257290475765716	0.17680319991743	1.2080519866688	-0.0855963755859174	0.498709175127147	-0.171635854832818	0.863723817640727	0.92885636782968	-1.89593884473878	0.132790785757498
DFFA	0.184591898984238	0.102550072833453	0.0718579161886261	11.0799505678637	0.277374846810472	0.196981674586443	1.40812513343087	0.159094019962725	0.330271304834918	0.950556812758979	0.885252290004966
PEX14	-0.0248203585677388	0.0496392812798814	0.617064893719881	57.1048099993843	-0.197036469358844	0.0960259868469371	-2.05190777859867	0.0401786257601705	0.131018866177982	-0.169694478423666	-0.0982313323052959
CASZ1	-0.246778675841486	0.200257166707838	0.217833740679528	2.39714025680061	0.256403277896386	0.37684259338518	0.680398878463055	0.496251930978277	0.680089636948246	-1.35706094121502	0.841776947284023
TARDBP	-0.23979671371497	0.0559579820391504	1.82493150544671e-05	29.2674660857789	-0.174036527698385	0.117324453250387	-1.48337812686812	0.137973975492078	0.30178079609296	-1.31971092083583	-0.0505510490443468
MASP2	0.850785701254843	0.444762368602332	0.0557609228502919	0.864439106237688	-0.769336173061435	0.445423955526428	-1.72719981383172	0.0841317842808514	0.217299552238356	4.5143618922505	-1.28464355828103
SRM	-0.0471301758186647	0.110726804604858	0.670367432768956	8.83799022576474	0.000371642639073917	0.185225450474803	0.002006433986913	0.998399098373718	0.998906730252446	-0.289040890489327	0.3110077360812
EXOSC10	0.0306245448295305	0.067965237292326	0.652284135978815	23.1606376058174	-0.280142060755493	0.142429053303058	-1.9668884561032	0.0491960716811716	0.150717319214854	0.126908143344411	-0.270514297056168
ENSG00000226849	-0.0809388313116632	0.13901812060782	0.560419951387872	4.74196487481379	-0.0796257156910624	0.231437394949359	-0.344048617158369	0.730809724115272	0.849649874954246	-0.46990036076069	0.145168328241917
MTOR	0.0807295357835272	0.0482770790689417	0.0944824236037679	53.2200288622963	-0.175681384492141	0.0896526697826978	-1.95957783430166	0.0500451542392788	0.15254727737997	0.394944892802489	-0.053960937600055
ANGPTL7	-0.215634699658798	0.263384126722236	0.412953013794843	1.10300229802521	-0.152882466221759	0.435460326580583	-0.351082422185865	0.725526514710865	0.845773313371021	-1.19045617825095	-0.00669738809967068
UBIAD1	-0.0151983662730619	0.180358131803885	0.932843586837948	3.60748639064314	-0.445197433824294	0.322764155530463	-1.37932737014311	0.167793841390669	0.34206264141405	-0.118221611372481	-0.612684162434213
DISP3	-0.00337383797286263	0.275811548371164	0.990240198013754	2.0717805310246	-0.408058591787964	0.44943598726111	-0.907934841343476	0.363912648319429	0.564533705453174	-0.0549662735485424	-0.535693075482015
FBXO2	0.23461999389716	0.271154569287163	0.386894498770462	2.14789279730925	-0.656674980608356	0.399133494415363	-1.6452515005543	0.0999179569537445	0.242403701048057	1.21818220669132	-1.05109002810342
FBXO44	0.190847300424859	0.187606192762494	0.309022091936313	5.17845480309719	-0.735535723381462	0.229558291094921	-3.20413486210054	0.00135469004123617	0.0114191150072787	0.984020095293824	-1.21457316250001
MAD2L2	0.00762861100020833	0.204041796906436	0.97017604582981	2.45556724908051	-0.0470884377002606	0.389342178295375	-0.120943582086133	0.903735722000969	0.951614752118519	0.00389134926847299	0.21262009199177
FBXO6	0.040752699413233	0.166948639071153	0.807150883219609	2.8863945106654	-0.543713943452979	0.263403289749471	-2.06418812752915	0.0389998827483996	0.128356796780182	0.181088726574474	-0.816914901551749
AGTRAP	-0.134942731961314	0.108502119185325	0.213614589433532	8.62583042585059	0.386632018610388	0.229099127193433	1.68761890691948	0.0914844074610375	0.22896959527063	-0.758794335444357	1.11174907754535
MTHFR	0.0299779126080663	0.0475912815242907	0.528757752973212	52.3453495707185	-0.00715707901529249	0.092846667377866	-0.0770849317204324	0.938555980075621	0.969315745692748	0.123448982980621	0.295400236446096
CLCN6	-0.0696914283771778	0.0461038794783327	0.130631211821294	44.902214736107	-0.0519284736152527	0.0976462118977568	-0.531802233860601	0.594862975440497	0.756935141187757	-0.409732356236497	0.202586402044776
NPPA	0.024785186507586	0.223937295154558	0.911870790802152	1.40803701281816	0.158734739161617	0.386886286121408	0.410287841300749	0.681594810184873	0.817489102558181	0.0956704843061726	0.639304103600128
ENSG00000285646	-0.28758569818671	0.237412976171993	0.225768571794865	1.45006204182692	0.479288871503078	0.501810114775122	0.955119989396515	0.339517021325031	0.539898217443324	-1.57535818897861	1.30383239050378
KIAA2013	-0.0799668076401746	0.120117148463986	0.505577209901252	5.69954604729731	-0.5117002040118	0.232323409972871	-2.20253397654396	0.0276276118404099	0.100758856197212	-0.464700518183304	-0.750548465178485
PLOD1	0.041995525525717	0.0848338019562564	0.620576876090645	17.3626111573597	0.849999547592289	0.238994295975883	3.55656834453514	0.000375730765093078	0.00441845408353149	0.187737227352324	2.07233825476774
MFN2	-0.0195856928707859	0.075781875308931	0.796060984825157	16.492104529887	-0.2349048364997	0.150922894676065	-1.55645594396987	0.119599711037953	0.274580098843938	-0.141691623793891	-0.176734769338346
MIIP	-0.00937074235611709	0.102484579591156	0.927146449683928	7.59702307596784	0.0817911310855833	0.176060029172247	0.464563884659837	0.642243800319279	0.791244361993352	-0.0870467255572899	0.479795306476008
TNFRSF8	-0.0344770162974975	0.18008525893297	0.848174383540806	3.0834409290849	0.960176987343268	0.407591905018944	2.35573124863371	0.018486286767682	0.0758203192810672	-0.221352788289247	2.30074281395514
TNFRSF1B	-0.0299232676684667	0.0315873910610488	0.343477349279483	330.51806595969	0.788181801192686	0.123904403350966	6.36120896333376	2.00171898700805e-10	3.85330904999049e-08	-0.196992500878054	1.94418629236717
VPS13D	0.00580374991885081	0.0252842541174702	0.818449166409087	224.868402583555	0.0216504130310476	0.0577438702636047	0.37493872392363	0.707706038820374	0.835230837498921	-0.00587074874105886	0.355119926221154
LINC02766	0.108300792924078	0.10043939682377	0.280913260999964	12.6914967011709	-0.245985609773683	0.153555396822956	-1.60193399166097	0.109170206850925	0.257409714196496	0.542437388095244	-0.199705888841756
DHRS3	-0.0165984294332712	0.0470667062490785	0.724345185370058	87.2286695080348	0.187491844570801	0.111496039367496	1.68160093967839	0.0926462482781588	0.230802677696898	-0.125711252052051	0.698919338800143
ENSG00000288927	0.07581146922468	0.307102198704332	0.805016018192105	1.00334938637038	-0.0493900970058025	0.468268944370421	-0.105473782960787	0.915999872100859	0.958561097935239	0.368635685896091	0.207848611729839
PDPN	-0.0359676634850409	0.0820351824898691	0.661065958996189	27.8340163329453	0.485113272725838	0.209856720809819	2.31164039375926	0.0207975086748982	0.0824668062889862	-0.229327008404461	1.31590672983152
ENSG00000289380	0.0425884802618113	0.16111980409093	0.791527164012515	2.43708929909916	-0.110670336053873	0.276074399116798	-0.400871418747712	0.688514793700013	0.821670956632562	0.190909239900623	0.0808109348850369
KAZN	0.0414759273553998	0.168316295164271	0.805359765793416	140.890441233238	-0.351604527689327	0.287678110188113	-1.22221509123309	0.221626298405974	0.411842087086431	0.184957635899567	-0.418660353956358
ENSG00000231606	-0.26963541553077	0.23524424728322	0.251715117218648	6.76926768806159	-0.960069842607863	0.349853795409675	-2.7442030219613	0.00606580108929961	0.0346981063603023	-1.47933311596005	-1.68004609997567
KAZN-AS1	-0.240459125289212	0.24716470350622	0.330617916412086	5.38304743561191	-1.13034974264608	0.352447228773204	-3.20714606433592	0.0013405891013471	0.0113326171765428	-1.32325449287891	-2.03304672873059
TMEM51-AS1	0.0302476272538283	0.124508886950771	0.8080553732067	8.83826233410525	0.426127873392011	0.250474717641222	1.70128098119026	0.0888902375491468	0.224795959873681	0.124891822018306	1.19362639581954
TMEM51	-0.00483665567764791	0.0460951377803612	0.916433197989392	125.559306870137	0.574640799108779	0.128087713662444	4.48630694293723	7.24683207146369e-06	0.000213504813761555	-0.0627916197900049	1.50150275788273
TMEM51-AS2	-0.0282062278556998	0.124339437167451	0.820541467509364	6.86261441682131	0.179203084178019	0.23575348045354	0.760129113823768	0.447177411543593	0.639134206959651	-0.187807192960791	0.681736232458207
FHAD1	0.176748889276471	0.102703861863216	0.0852586989817966	20.4506446790932	-0.365876420128468	0.275298707047753	-1.32901612234962	0.183842650884763	0.363701222874123	0.908600616619396	-0.448246858314235
EFHD2	-0.00381607332084339	0.0540582485421243	0.943722574191111	37.5705626894576	-0.191365001932672	0.109892420193633	-1.74138490712537	0.0816161319911181	0.213178290887902	-0.057332012428269	-0.0864740340748386
CELA2B	-0.190435510351366	0.237453512059709	0.422558333038717	1.48465880380801	-0.448404663523001	0.389339651137135	-1.15170561799538	0.249442062912846	0.443318923809869	-1.05565306458221	-0.61933294540831
CASP9	0.0947382872204288	0.0992666807949187	0.339890549370092	11.2045893238254	0.0986747879143787	0.172357667720346	0.572500134281701	0.56698319490132	0.73535498950585	0.469884736670752	0.514796157867801
DNAJC16	0.01367027325117	0.0647532741810175	0.832798912187654	24.873451632779	-0.459520087481146	0.113686758526208	-4.04198425074467	5.30007931745344e-05	0.00101146987836315	0.0362112335801607	-0.64237589789549
AGMAT	-0.0131359504670366	0.187426056332128	0.944125176205485	3.2943443074399	-0.801641298260086	0.305227037855877	-2.62637708602541	0.00862991541596845	0.0445715374793821	-0.107188713887567	-1.35161405511929
DDI2	0.0266065357504378	0.0463210560230965	0.565701225378892	63.3364942627157	-0.184331668585062	0.0848193173773681	-2.17322744729193	0.0297632029644522	0.106213441197546	0.105413795728584	-0.071893504644224
ENSG00000237938	-0.13497263644462	0.157330636988895	0.39095230702424	2.7058261159555	0.104753170606194	0.285705186218069	0.366647774206798	0.713881767525841	0.838941347238398	-0.758954309537696	0.527397016287039
SLC25A34	-0.0528369203244806	0.205653655592469	0.797239092731561	2.11013574289097	-0.395260355236753	0.368987873511019	-1.07120147737036	0.284078847481231	0.482521095164566	-0.319569131652588	-0.509161549749866
FBLIM1	-0.336735841025642	0.318668808693839	0.290650658355594	0.630252238960785	-0.635408703660686	0.490062873868346	-1.29658608628122	0.194773642359086	0.378103826173343	-1.83828697653279	-1.00700373763626
SPEN-AS1	-0.0406183813849562	0.114813971912957	0.723507063552038	7.57203108530401	-0.181716550869666	0.196405985963943	-0.925208821807629	0.35485729555984	0.555611590873023	-0.25420603312446	-0.066472205961316
SPEN	0.0724800659018296	0.0326718726576148	0.026525937321179	130.933187268405	0.255932083839764	0.0719279553655101	3.55817265400102	0.000373443821692585	0.00440032606931183	0.350814337148409	0.840800133237176
ZBTB17	-0.21241320281814	0.103271018362715	0.0397004623457071	7.41634259569054	-0.192306020674198	0.203169039664372	-0.946532114301871	0.343877250407626	0.544349789161056	-1.17322277444987	-0.08842482337736
EPHA2	-0.0974701958489908	0.222503012682658	0.661341075633264	1.59745738831183	0.560428301715374	0.414034286470792	1.35357944988671	0.175870586810967	0.352951570754692	-0.558334928461942	1.47203938308087
ARHGEF19	-0.0949025550572062	0.194369168493523	0.625366182755154	2.15831253855862	-0.423100827136835	0.308386946691557	-1.37198033728715	0.170069558989095	0.345386096487757	-0.54459932890385	-0.56687654772295
FBXO42	0.0585627179562872	0.0355944047647489	0.0999123389488258	128.605550263789	0.274009256805277	0.080260440923888	3.41400138911675	0.000640162493772023	0.00654199524795299	0.276363456440233	0.878275216447262
SZRD1	-0.0365984335766138	0.077277425570083	0.635786607662013	17.0961820078012	-0.197822900322908	0.146222277907074	-1.35289166024774	0.176090244080063	0.353145954883908	-0.232701314272629	-0.0998616517072012
SPATA21	0.175094694042032	0.196493899756848	0.372878309633975	2.89569889609829	-0.174028133527803	0.286665958656632	-0.607076383758049	0.543800222019085	0.718456999801175	0.899751495899761	-0.0505336474162453
NECAP2	0.0697921376024211	0.0717790915094178	0.330892129907447	20.1288379097061	0.0364665223983425	0.15187390720387	0.240110517137029	0.810244581183683	0.898675930583098	0.336435259327372	0.385834625496775
LINC01772	-0.0133905658981915	0.140610645184075	0.924130931987242	4.64676330789947	-0.28950326777394	0.250477865301207	-1.15580379697744	0.247761419605941	0.441212140897055	-0.108550779646471	-0.289920650728415
CROCCP3	-0.0199346427034856	0.0598894066327813	0.739241794706998	35.8479757498507	-0.111359884521344	0.111614855890939	-0.997715614399531	0.318417279443749	0.517919293729391	-0.14355833162279	0.0793814588134654
NBPF1	-0.0476873457197389	0.0606618239270157	0.431798417663685	34.969110660169	-0.0416475729936633	0.130713814216518	-0.318616461797044	0.750017368849154	0.862128097768451	-0.292021471991016	0.223899336705728
CROCCP2	-0.113540782360314	0.0538753978489114	0.0350768632451486	34.4735633010734	-0.142331520954867	0.119674286625247	-1.18932416451806	0.234312129922864	0.426832732044222	-0.64430456319024	0.0151753655978327
CROCC	0.0140274265944028	0.0686245224223118	0.838034391960123	26.1535109332898	-0.290691446981224	0.164838189650773	-1.76349575057263	0.0778169133585301	0.206710294822194	0.0381218261050872	-0.292383818766161
ENSG00000290851	-0.287831829554552	0.248134233771377	0.246055175187512	1.24465766912776	0.786260776451104	0.456975990149813	1.72057349488611	0.0853282465510333	0.219167983527019	-1.57667486922383	1.94020389079493
ENSG00000238142	-0.0339547396803496	0.145927295684661	0.816007896975734	4.55711886001714	-0.0798792825263073	0.224824501947061	-0.35529616138154	0.72236773089409	0.843418108365056	-0.218558868479805	0.144642668711621
ENSG00000290122	0.0470120816458932	0.176597656601951	0.790077396983115	4.80867252546839	0.510885849722301	0.398079716497358	1.28337573744652	0.199360469931479	0.383520654575257	0.214573304364305	1.36933485541971
ENSG00000226526	-0.0192290746593037	0.154787314668919	0.901133954524953	6.69817727954302	-0.681713648288344	0.241749786068759	-2.81991417396518	0.00480364955438279	0.0291544323537077	-0.139783893957336	-1.10299671487172
ATP13A2	0.013494503677666	0.0927567274525967	0.884329735318575	16.2244670418222	-0.160819027114352	0.179135702214888	-0.897749723399281	0.369318993972675	0.569692481774764	0.0352709538946722	-0.0231503633751334
SDHB	-0.0164900773128536	0.0565178088446252	0.770464158748049	32.0336685355344	0.0118702174744377	0.105554604794786	0.112455704774938	0.910462089361727	0.955531360324623	-0.12513162216687	0.33484498372909
PADI2	-0.0611649245198977	0.0420114973938987	0.145417728929795	592.38978579682	1.05996243177568	0.189870579646298	5.58255225085552	2.37014369546464e-08	2.14159412483055e-06	-0.364119806775198	2.50760413239217
PADI1	-0.247736739939361	0.200654198866837	0.216962585667647	3.76704479931593	0.902748966340907	0.448365622951276	2.01342145813665	0.044070310047354	0.139997343666124	-1.3621861070254	2.18169102030578
RCC2	-0.0204159911408046	0.0409000590357366	0.617661200059246	79.6150615934239	0.110742814475787	0.0740073581613814	1.49637572840122	0.134555770879115	0.296577965583541	-0.146133306052267	0.539813913710105
ARHGEF10L	-0.00899494163339819	0.0459984187563405	0.844963235269105	84.1032286799664	0.134011775442813	0.118161681665168	1.13413903351985	0.256736232569262	0.451564075757437	-0.085036378838456	0.58805189041781
IGSF21	0.0282151501262554	0.0314462301306688	0.369585188555813	473.962932189989	0.339283437731204	0.128312713110811	2.64419190823437	0.00818862148501485	0.0429690330369224	0.114019081553734	1.01359257864411
IGSF21-AS1	-0.158625509534023	0.160637763750133	0.323410644908141	4.19826180265328	-0.19446767212047	0.2313720890802	-0.84049754183212	0.4006294792725	0.598898293062883	-0.885485401501144	-0.0929060587992249
ALDH4A1	0.149687743848047	0.272617840234014	0.582953721202234	1.27506170655145	-0.65155642827528	0.447857432749866	-1.45482999863303	0.145716331048559	0.312918179079662	0.763836964952304	-1.04047895661768
IFFO2	0.0146353232737495	0.199200358547894	0.941431824737058	3.15872986990626	0.0054591492964331	0.28981766311832	0.0188364961531153	0.984971539262073	0.993045995692321	0.0413737706087404	0.321554447985774
UBR4	0.0791119308208666	0.0368407636316229	0.0317612887294587	88.1459214925263	0.0887664832516168	0.0612724325855638	1.44871811850556	0.147416318469882	0.315248026297513	0.386291511815016	0.49425563737733
EMC1-AS1	0.0595798568116684	0.0839712404650481	0.477997543247873	14.9594789863961	0.013327505313144	0.143158383627214	0.0930962265391948	0.925827115203986	0.962908046174688	0.281804642784208	0.337866030389469
EMC1	-0.198813649467108	0.0982603097037053	0.0430384888821569	9.81320838612408	-0.10523005404026	0.153928942717362	-0.683627472407701	0.494210432348643	0.678401648336137	-1.10047193656151	0.0920889716408634
MRTO4	-0.243800180445211	0.145132554469092	0.0929874979650455	4.57015333483307	-0.95562749138506	0.252710683915957	-3.78150807309306	0.000155881165968571	0.00229863068218433	-1.34112747412735	-1.67083683467514
AKR7A2	0.233724418359173	0.247548688984108	0.345090269664512	1.36594541488811	-0.643751538461345	0.40160259868027	-1.6029566058009	0.108944234927724	0.256959234271213	1.21339132355721	-1.02429894352709
SLC66A1	0.00154274543760177	0.13600165898282	0.990949328288446	4.35586328209444	-0.526951122662899	0.214627047352623	-2.45519439028177	0.0140808422726676	0.0628298605817442	-0.028665000747389	-0.782164550645529
CAPZB	0.0049238156584723	0.0235182838772296	0.834166295265714	361.211266297298	-0.0543068109194836	0.0677179972252037	-0.801955361126234	0.422578780318238	0.618501669374876	-0.0105779588292754	0.197655963610197
MICOS10	-0.030937724084323	0.0612312231638589	0.613375817423728	82.2296852472882	-0.595149110918131	0.180035419649534	-3.30573346109714	0.000947281517925475	0.00875592676537586	-0.202419337506419	-0.923543143941122
NBL1	-0.0995928319179537	0.110632658155024	0.368007511262938	9.00045587298593	0.0890428568529774	0.26608847366077	0.334636279534965	0.737899474081857	0.85416774730317	-0.569689974364049	0.494828576726189
TMCO4	0.0360631285044905	0.0643713378664789	0.57531860542646	37.4280481025484	0.144837020561729	0.129274056148575	1.12038737606613	0.262548722118612	0.45819253731973	0.15600185760594	0.610493284455189
OTUD3	-0.158338202523226	0.0760574910900442	0.0373586782382386	17.4252541484708	-0.0508351740073554	0.169763578503065	-0.299446880512345	0.764599096673356	0.871928525568907	-0.883948452071474	0.204852878880378
ENSG00000227066	0.201651602732785	0.222251868866714	0.364242270015136	1.86980720756803	0.843872598679489	0.534449359684213	1.57895707682783	0.11434590274134	0.265932407411299	1.0418177321288	2.05963671560733
PLA2G2C	-0.218712759378128	0.162579189391524	0.178538349275217	3.73513240169348	1.20255309075538	0.432836425043513	2.77830843518887	0.00546427225774625	0.0320437952598298	-1.20692226488421	2.80320327394155
LINC01141	0.0573544308446501	0.0479297287661601	0.231448527940464	110.911639784608	0.0514729687682091	0.183156832248918	0.281032206858956	0.778685697366016	0.880906407770054	0.269899722116587	0.416943904999235
CAMK2N1	-0.0849054740078609	0.173046845971853	0.623673856467541	25.2262878079763	0.556026132061858	0.365867938430077	1.51974544270739	0.128574965715565	0.287736403607961	-0.491119923808344	1.46291341662665
MUL1	-0.317185227814275	0.163800572434476	0.0528173851462314	2.98841836492462	-0.144506051974241	0.323622036105258	-0.446527231931883	0.655216446201213	0.800268770026302	-1.73370093200285	0.0106674300346007
PINK1	0.0294325252285376	0.144866202774417	0.839001843038143	5.4391317183541	-0.844598035964384	0.239211855633571	-3.53075324685476	0.000414378122593266	0.00478103329000581	0.120531432101537	-1.44066599498697
PINK1-AS	0.0846625733061487	0.196147854507476	0.66601303813701	2.29822643227639	-0.406604521945473	0.32456879803013	-1.25275295842741	0.210295626261423	0.398154323400664	0.415984684906793	-0.532678699924255
DDOST	0.0744603854107233	0.0943613861259309	0.430054703914205	11.6406018684394	-0.467725618785898	0.142399205105498	-3.28460835465604	0.00102124221114633	0.00926832984113173	0.361408060327395	-0.659386465256615
KIF17	0.438789646099212	0.343222582732102	0.201094155892679	1.19409605906228	-1.1141465754665	0.543549790549083	-2.04975992050518	0.0403878645036519	0.131487646021175	2.31038817005472	-1.99945657392705
HP1BP3	-0.0396757533322245	0.0248707081332384	0.110649545537134	218.764954972694	0.370891233956941	0.101845758682812	3.64169542996918	0.000270848398658403	0.00347088328107249	-0.249163442468487	1.079117469948
EIF4G3	-0.007010488253159	0.0202501987614997	0.729197259666665	583.851251668904	-0.0264823525425237	0.0650260130866472	-0.407257823222776	0.683818636550582	0.81878699363597	-0.0744205415064271	0.255337764572186
ECE1	-0.128079488011713	0.153485749340687	0.404015324272046	6.81481122671269	-0.224620623479878	0.289129695758778	-0.776885345140335	0.437226418147497	0.631279949893378	-0.722079398190345	-0.155414967873628
NBPF3	-0.082446048389885	0.128943907848973	0.522566210528547	5.45598429821016	-0.626283834113493	0.260963602801786	-2.39988959145841	0.0164000175992758	0.0699360249658499	-0.477963221539274	-0.988087325970863
RAP1GAP	0.228091317676599	0.17649029983519	0.196227964331309	7.37873150540153	-0.239707284913736	0.276350623932951	-0.86740272738409	0.385721388008374	0.584256395965472	1.18325704017388	-0.186690538101055
USP48	0.0443023666694586	0.0375519293317715	0.238094596581076	74.0389459223711	-0.103989900366023	0.0702224518201156	-1.4808639925078	0.138642819845375	0.302794961087877	0.200077678670883	0.0946598859217629
HSPG2	-0.175558659454856	0.325631241465402	0.589794850826628	0.765155320749255	-0.362031339802012	0.537877794374712	-0.673073593273872	0.500900472675114	0.683800768602195	-0.976069320916153	-0.44027577204658
LINC00339	0.0726025808144887	0.146245138832433	0.619580902935995	4.02397129014555	-0.126696368281021	0.243559219707023	-0.520187116847491	0.602933163798632	0.7629284317572	0.35146973091905	0.047587991652394
CDC42-AS1	0.187329821227733	0.225586152599912	0.40630494851185	1.73491700128017	-0.299477746114383	0.316079363579705	-0.947476427194415	0.343396062591356	0.54386909931076	0.965203333284034	-0.310598353292772
CDC42	-0.0407656724088296	0.0379977866795107	0.28334141109539	79.6266031422764	-0.044574235890462	0.0732764922570581	-0.608301987683759	0.542987202972561	0.718063273942955	-0.254993966751663	0.217832185841229
CDC42-IT1	-0.132229434341571	0.184276253258996	0.473028072833811	1.77227329029938	-0.228003665606606	0.337005061197694	-0.676558579851282	0.49868606669038	0.682144917053111	-0.744279544393383	-0.162428220744762
ZBTB40	0.0255201316567052	0.0573309413221054	0.65622064523007	42.4107552162274	0.323348013887375	0.105027275281296	3.07870515560216	0.00207902328519771	0.0157213929892619	0.0996020748533252	0.980557472121935
C1QA	-0.119867271268485	0.0510494059417487	0.0188712794528315	58.3200567381015	0.477915628612883	0.140994437409687	3.3896062666941	0.000699930746680766	0.00702708249643785	-0.678148128275119	1.3009855741528
C1QC	-0.0763689723591712	0.0472216598736275	0.105825502034102	77.3636401940881	0.516534330215661	0.133266690924838	3.87594474381438	0.000106211787215364	0.00173845725654722	-0.445453891141875	1.38104450033504
C1QB	-0.0884523686790902	0.0400549725465295	0.0272251538710546	131.481809804528	0.442734674744987	0.136584395993082	3.24147331418012	0.00118913566901385	0.010364045407201	-0.510094043955763	1.2280533089073
EPHB2	-0.0110726777573881	0.0522857672735728	0.832284671354439	68.4274060663349	-0.186954896319964	0.118447633485092	-1.57837595247097	0.114479266371578	0.26613649349444	-0.0961512323950051	-0.0773316158927047
KDM1A	-0.0303633128442223	0.0490373143373797	0.535792566536953	44.5258166814427	-0.226082117263614	0.087450402708716	-2.58526101951364	0.00973053021049606	0.0486938937631775	-0.199346523427076	-0.158444733714836
ENSG00000240553	-0.0467921455186544	0.102116030278842	0.646790606873823	13.0060003978606	-0.241415090133558	0.155015077976124	-1.55736521430994	0.119383800126751	0.274241013229062	-0.287232596722419	-0.190230922587143
LUZP1	-0.0427098757336444	0.0355478581263056	0.229566857868004	114.319865194806	0.077056966651824	0.0766316271537957	1.00555044325465	0.314631872767039	0.514199197394179	-0.265394486331587	0.469981094573304
LINC01355	0.182700887710021	0.119259093547919	0.125530801929767	7.43328296633582	-0.0651567746090432	0.205429981363953	-0.317172664751438	0.751112590291259	0.862889729988041	0.940440844160262	0.175163326466747
ENSG00000284726	-0.152259985204523	0.194138383762241	0.43287240680599	2.61587562872661	-0.11961807038047	0.314535416176721	-0.38030079993683	0.70372214178887	0.832470718795063	-0.851433016351692	0.062261735346442
HNRNPR	0.00826448428968721	0.0406340926806644	0.838831827504848	66.5904250620353	-0.119903514195156	0.0716478413396112	-1.67351188749445	0.0942265683416344	0.233460766977352	0.00729295470405959	0.0616699928916044
ZNF436	0.407938742415454	0.299069587937984	0.172559331623222	1.63188471431159	0.355495012889239	0.483886912866366	0.734665483683818	0.46254324635649	0.652377843246958	2.14535119901064	1.0472001637003
ZNF436-AS1	-0.0335388432424366	0.220033445651944	0.878850861111816	1.90331883340601	-0.374427614106395	0.395583876335105	-0.946518896511374	0.343883988770971	0.544349789161056	-0.216334029652237	-0.465974005500344
ASAP3	0.49957315956124	0.353245653017903	0.157292255359464	1.11331117521185	-0.0472922097433785	0.563688024216241	-0.083897843686025	0.933137654006989	0.966538065999753	2.63554969705633	0.21219766010564
ID3	0.112507693878914	0.401124505805974	0.779108708250303	0.444712434076984	-0.16375785171745	0.837824840867495	-0.195455951804786	0.845036017947443	0.918306114946255	0.564942213178675	-0.0292427261992897
RPL11	-0.0157113423024254	0.0473350465300311	0.739951364352591	63.6370761960093	0.0359930302361359	0.135209984336083	0.266200979261046	0.790084428886343	0.8870543448445	-0.120965777668943	0.384853047336746
ELOA-AS1	-0.0289758508622395	0.0760409839987999	0.703161913519302	18.7683831138922	-0.189005725661507	0.171000810995235	-1.10529139927163	0.269033343488699	0.465882518156336	-0.191924292775667	-0.0815831103255249
ELOA	0.0491855042059893	0.0797574581421004	0.537440232929568	15.8743389568202	0.44332048792657	0.150396730985729	2.94767369623637	0.00320174825063878	0.0215109869191247	0.226200032702443	1.22926773539795
PITHD1	0.100093827718152	0.144525003917132	0.488578809455942	5.63189197369651	0.112387013144271	0.297442869390662	0.377844032282586	0.705546461228926	0.833737761284064	0.498534211289334	0.543222437931944
LYPLA2	-0.191743374844445	0.116093701376945	0.0986108177811552	5.69839890401555	-0.192129344090624	0.209593288341434	-0.916676987183099	0.359311928601492	0.559814749321054	-1.06264948830731	-0.0880585620331033
GALE	0.204713734441079	0.0940596007588611	0.0295234422220877	11.4820135946517	0.126614741113575	0.170231462815094	0.743779904253681	0.457009639601269	0.647025399099726	1.05819861183512	0.572717386647507
FUCA1	0.0373025385098351	0.0950973585737273	0.694868845202008	12.0243026284875	0.0168621132957792	0.164705498216103	0.102377355209206	0.918457157142957	0.959279043425105	0.162632083911806	0.345193488533339
PNRC2	0.0011228786343483	0.0669271680066735	0.986614023538792	24.5713181091755	0.266768004452668	0.127536720479397	2.09169565792436	0.0364657491839614	0.122150258756943	-0.0309110790522977	0.863263658225357
SRSF10	-0.067314046655114	0.042462048115112	0.112903741812462	59.8620748109546	-0.118069954077171	0.0962338522788545	-1.22690665790913	0.219857675878611	0.4095161379691	-0.397014547952925	0.0654710749592086
IFNLR1	-0.0115749836750084	0.0798384510353036	0.88472661274719	30.6084268825534	-0.0273706058330805	0.209820029031871	-0.130448012801118	0.896211982359607	0.946955086664796	-0.0988383189073272	0.253496361270975
GRHL3	-0.293019317209538	0.160149791145603	0.0673011223975291	3.79260301430678	-0.0509989274023597	0.318887587291355	-0.1599276028131	0.872938104470163	0.934118816318827	-1.60442534482361	0.204513408095017
GRHL3-AS1	-0.0396363070111081	0.195406002973109	0.839259478800687	2.75076681301116	-0.549588047139093	0.303912101489081	-1.80837829242821	0.0705476440866506	0.1937352731857	-0.248952424294673	-0.829092277120472
STPG1	-0.0314790981345767	0.138566948490313	0.820286815861012	5.18186661594049	-0.633067026169578	0.230741682905794	-2.7436179635911	0.00607662110759888	0.0347360898933138	-0.205315419072508	-1.00214929723245
NIPAL3	-0.0107144939407406	0.0812854507807799	0.895132059580372	18.1092364418218	-0.267081877722065	0.164850573049381	-1.62014527933767	0.10520107281383	0.251003387648032	-0.0942351273504828	-0.243439740273953
RCAN3AS	0.104545368585271	0.218002075805775	0.631539338433881	2.12880510574733	-0.764315639246924	0.33198932316805	-2.30222957760613	0.0213222288092909	0.0839521281041668	0.52234773807348	-1.27423568516852
RCAN3	-0.119656831139952	0.109249914551286	0.273403669361416	10.048708922556	-0.737494694809799	0.20591417727877	-3.58156346763519	0.000341544140615418	0.00412883735856591	-0.677022378386066	-1.21863422987062
NCMAP-DT	0.207951031966236	0.296967064734675	0.483771517282332	0.910010557168118	-0.429702296476421	0.463042758194545	-0.927997012958107	0.353409119071553	0.554127455065259	1.07551654142957	-0.580561796698648
NCMAP	-0.00846198481759432	0.114760638384697	0.941220491816354	18.1591399064204	0.776348296751537	0.242177731486595	3.20569646096677	0.0013473603537487	0.0113681523891803	-0.0821853252849137	1.91965471519827
SRRM1	-0.0867099901464658	0.0373776374572395	0.0203497490961693	76.9475329009941	-0.114519479028251	0.0950143433632	-1.20528622284418	0.228092826330488	0.419516455946925	-0.500773186505874	0.0728314265002063
CLIC4	-0.140233120868721	0.109571357274362	0.2006036120567	12.7906812625356	-0.104063249829843	0.302762536821314	-0.343712438541427	0.73106255589144	0.849786370501228	-0.78709528150006	0.0945078280051126
RUNX3	0.0185279128115273	0.103604998292371	0.858069437876375	17.4681362730224	0.802955916143586	0.260489689148708	3.08248636929808	0.00205279131509024	0.0156096754788528	0.0621971861371141	1.97481393465375
SYF2	0.0788000587614078	0.106540374300953	0.459526802093512	9.41995673125024	-0.316608470672722	0.196937286340781	-1.60766138579193	0.107909359947779	0.255410648259924	0.384623151608327	-0.346111391171957
ENSG00000284602	0.428884453787983	0.199441764891842	0.0315216536054705	2.96118884489275	0.271925845608549	0.299311583445027	0.908504249914846	0.363611869401928	0.564230807597314	2.2574003239478	0.873956177839448
RSRP1	-0.0042004638089362	0.0324827162154889	0.897109343994337	128.01239832611	-0.511683841724425	0.121618315035621	-4.20729263988369	2.58448368789417e-05	0.000583072689332556	-0.0593883101141741	-0.750514545157802
RHD	-0.03411515039758	0.128858916493555	0.791203538121004	6.71021486727139	-0.130180414360541	0.446925130813579	-0.291280139301099	0.770837075762869	0.875771401832204	-0.219416985932898	0.0403653514206008
TMEM50A	-0.0456213459585697	0.0706831771222077	0.518645790708206	16.8397296665641	0.0582512170357369	0.13709306417078	0.424902728581308	0.670907585488484	0.810793843160433	-0.280969402130882	0.430995627485314
MACO1	0.0632221188225201	0.0477307455184804	0.185317946951092	58.0877959637898	-0.151514467936756	0.103935014588238	-1.45778079251746	0.144900974192261	0.311885786697246	0.301288930705938	-0.00386144413544916
LDLRAP1	0.133400363487367	0.158691558955597	0.400557089146172	4.04479909991128	0.404242590906503	0.374899460899426	1.07826933102725	0.280913579491882	0.479541414380413	0.676707591092677	1.14825686908074
ENSG00000225643	-0.137737316747188	0.274049315835005	0.615245194135918	1.08271977368909	-0.915050732704978	0.459056102376312	-1.99333094139954	0.0462252204092412	0.144239810374527	-0.773743972353349	-1.58671873662781
MAN1C1	-0.0404198778474583	0.042093330001637	0.336932304073272	98.639512173103	-0.0111355084227294	0.0918073315938734	-0.121292147690223	0.903459639335544	0.951614752118519	-0.253144138053054	0.287152709392304
ENSG00000233478	-0.100744709314823	0.104866924692032	0.33670756468561	9.45543271345786	-0.254681483986527	0.195106051243157	-1.30534897489736	0.191774044578558	0.374115656356903	-0.575851944805565	-0.217732966987906
SELENON	-0.0485413080556067	0.0987527679292613	0.623041900991462	10.2032972646091	-0.220698365884062	0.160445845012837	-1.37553182425139	0.168966626416095	0.343756341623094	-0.296589745217046	-0.147283888414744
MTFR1L	-0.0787520115068957	0.117388346061226	0.502305022027032	6.37473763161558	-0.378878511630456	0.288725157018389	-1.31224627442604	0.189437053094138	0.371088628608695	-0.45820196383535	-0.475200987805152
ENSG00000236528	-0.129752370245818	0.192760073866607	0.500865310003116	2.38490032985862	-0.366180718583725	0.303985662285051	-1.20459865057831	0.22835827791187	0.419786094389463	-0.731028485052118	-0.448877687590096
PAQR7	-0.0352299068377728	0.0895466647402464	0.694005523338556	14.2495123422434	-0.0623001255940617	0.136289620069587	-0.457115703765645	0.64758788347191	0.795117957313334	-0.22538037774233	0.181085334279732
STMN1	0.0652150567137308	0.157217515538518	0.678282585959608	13.7304990375422	-0.479555359663806	0.348181996731408	-1.37731233712736	0.168415702548779	0.342977068015263	0.311950155946401	-0.683910240329139
PAFAH2	-0.0464591302522574	0.103915270242071	0.654812496299646	9.99190473966858	-0.35916597615083	0.185471743516307	-1.93649970255039	0.052806528944186	0.158482228029407	-0.285451130887869	-0.434335698260703
EXTL1	0.179518679690863	0.325056903270674	0.580764427207499	1.19988431714024	0.112952707571161	0.480773068173945	0.234939756505442	0.814255491803047	0.900434889780328	0.923417615988487	0.544395157015821
PDIK1L	0.114677722871833	0.103061613127753	0.265832852050015	13.4472160998406	-0.326786134886585	0.155340419034765	-2.10367743898934	0.0354065937706311	0.119803357982017	0.576550787622403	-0.367210310456874
CEP85	-0.176397537213635	0.109296544386999	0.106541488532651	7.39408487120493	-0.352717968636226	0.223084800033444	-1.58109368537591	0.113856618353902	0.26531588303258	-0.980556899166831	-0.420968585017385
SH3BGRL3	-0.0855018053833378	0.107255697167087	0.425348076770455	8.93521583059741	0.231813764212198	0.232836785127769	0.995606274519684	0.319441484925644	0.518923931208325	-0.494309999695783	0.790801384170892
UBXN11	-0.181452066245302	0.110586962162167	0.100837100532728	7.91579340034781	-0.641144076729482	0.222097046816211	-2.88677443451123	0.0038921315201811	0.0248574284970816	-1.00759611234489	-1.01889351616546
DHDDS	-0.0962682659618897	0.0732222213984884	0.188596919151943	21.6904797347766	-0.561574772712522	0.109867834072058	-5.11136655651378	3.1983670874256e-07	1.80357798593013e-05	-0.551905202123684	-0.853941491051085
DHDDS-AS1	-0.0620868932410637	0.12226405321137	0.611586685737622	5.34330169457838	0.0733212973477676	0.225719341293029	0.324833915107797	0.745306774719385	0.859167023386078	-0.369051880295583	0.462236824034877
HMGN2	-0.069843052812978	0.104785308181172	0.505069337753408	9.42669106586539	-0.156769300364096	0.257440811016378	-0.608952790915978	0.542555731097642	0.717653446690509	-0.410543471459482	-0.0147550325768121
RPS6KA1	-0.0110005456214438	0.0401458812691258	0.784073630995968	89.2961268841347	0.0733788548908096	0.0731005874664132	1.00380663732045	0.315471824547436	0.515073846476915	-0.0957653613893057	0.462356144335622
ARID1A	0.0278410855371901	0.0294655405473787	0.344725591544902	198.552254572404	0.0859381774780068	0.0552000456595204	1.55684975349626	0.119506161420109	0.27440089702452	0.112018022285357	0.488392386834128
PIGV	0.129881131990814	0.187303943447089	0.488043229426743	2.32256866160685	-0.682945482056966	0.332310779244243	-2.05514092443872	0.0398653951152528	0.130357486612099	0.657881455153592	-1.10555038148033
ZDHHC18	-0.138450106233976	0.138337539431209	0.316916879509317	4.36082563671514	-0.0731172577190811	0.286104133424788	-0.255561696518804	0.798289298110797	0.892024952334041	-0.777557041140492	0.158660758974015
GPN2	-0.0987239628582194	0.106504902758345	0.353956184464762	7.47458549297734	-0.373851918815557	0.185985591809114	-2.01011226288572	0.0444193084689065	0.140727361893441	-0.565041957588839	-0.464780554014927
GPATCH3	0.123020094915303	0.170002484091177	0.469288593337095	3.15639594861157	-0.697662668724638	0.293078743594516	-2.38046151067809	0.0172909672743587	0.0724788237701522	0.621178323576946	-1.13606000796018
NUDC	0.106692473928688	0.072530384319357	0.141290078101071	30.2928434710193	0.407607535115489	0.176660352925509	2.30729492138716	0.02103838445718	0.0830746463180955	0.533833682408287	1.15523260386348
WDTC1	-0.0679478477229622	0.052868805996371	0.1987167323455	45.4817421152088	0.298756808774883	0.100800786895073	2.96383409274246	0.00303832047464328	0.0206956367715125	-0.400405068034748	0.929578402574664
TMEM222	-0.0924886823531507	0.109279585540316	0.397358006742194	6.59749825942458	-0.645420557893246	0.208224878890333	-3.09963228857572	0.00193761028958662	0.0149131152666576	-0.53168631203903	-1.02775892270686
MAP3K6	-0.0939918562159015	0.165415598389388	0.569888035221326	4.16667810424554	0.817307695832665	0.385186113539074	2.12185140404797	0.0338502183906657	0.11606019082698	-0.539727543628354	2.00456605015804
WASF2	0.0120361150432618	0.0280447796013061	0.667795959147973	248.71235191424	-0.071309750992122	0.0714453096579267	-0.998102623300904	0.318229598195408	0.51781019699014	0.0274693009740836	0.162407830771404
ENSG00000241169	-0.0109104513639687	0.161526781731837	0.946147223463201	3.40967501386588	-0.158741054488905	0.262487730156819	-0.604756094290837	0.545341070473717	0.719778682224589	-0.0952834019785026	-0.0188425992576209
ENSG00000237429	0.277185748593066	0.308411533526165	0.368784312903476	1.30830699085121	-0.223924417583004	0.455707376495167	-0.491377645245071	0.623159372245593	0.778286876009324	1.44588779668725	-0.153971690544453
AHDC1	0.0705654109037167	0.0686918419565519	0.304290998009666	28.4768228559912	0.0802168823593789	0.152549934098442	0.52584016396634	0.598999265928238	0.759881596710817	0.340571886401355	0.476531792755116
FGR	-0.237544162403202	0.0848246678024753	0.00510371509792144	24.557436882794	0.362912875134804	0.237485453081799	1.52814781042527	0.12647584318585	0.285045454673124	-1.30766089308215	1.06257784501274
IFI6	0.261380880130602	0.199809239466386	0.190821718430004	2.80657164433115	-0.93218628377714	0.354907982617617	-2.62655766968615	0.00862533752970676	0.0445690152891511	1.3613396211935	-1.62224178016481
FAM76A	-0.122362581785745	0.10798849358087	0.257169074082641	9.32069817903552	-0.977973123214913	0.186218753881524	-5.25174346208502	1.50666212773998e-07	9.88258751195374e-06	-0.691496796884781	-1.71716069371014
STX12	-0.041592872056152	0.0379156323444905	0.272648040275806	100.390662703094	0.015523915519369	0.0781438380545105	0.198658216768673	0.842530110683726	0.916939586976433	-0.25941907292172	0.342419322842819
PPP1R8	-0.0606427863827698	0.0927183902032003	0.513077346828616	10.8576792608812	-0.253891769164665	0.162241763601571	-1.56489773982096	0.117606888743194	0.271408010699857	-0.3613266277649	-0.216095839948297
THEMIS2	-0.0227203567450789	0.044488983996163	0.60956377561341	94.796197206041	0.468236053874458	0.141224942493303	3.31553368412002	0.000914683170252024	0.00854379691200599	-0.158460514467488	1.28091922475997
RPA2	0.0301926855155183	0.0644483092594108	0.639442018068056	33.5283188392619	0.30510980857459	0.110268373671049	2.76697477632878	0.00565791325984389	0.0328961404569387	0.12459791107918	0.942748559024562
SMPDL3B	-0.0990508710512925	0.294509048220698	0.736625504105924	0.801531183547142	-0.812883566946255	0.488131393615591	-1.6652966344271	0.0958535896674158	0.236063733415713	-0.566790753622412	-1.37491996447183
ENSG00000227050	-0.298856499235106	0.323383765145486	0.355405981977341	1.03074848273423	-1.01224207450959	0.596069545355678	-1.6981945855086	0.089471042143627	0.225811398689055	-1.63565136176003	-1.78820232194152
XKR8	-0.0366716209709218	0.164882740510283	0.823994488755514	3.05087370344024	0.204624393393478	0.298757628176074	0.684917719566585	0.493395843755014	0.67799816828843	-0.233092830385058	0.734436158490676
EYA3	0.105579692824124	0.0372672031972756	0.00461067819953347	99.2892638858615	0.00506679074590007	0.0690354308019958	0.0733940628317712	0.941492542029153	0.970876494662647	0.527880857660758	0.320741064756136
ENSG00000289576	0.0728444849720152	0.114978792379377	0.526376407907892	14.2596603316527	-0.668498929972791	0.194170394064438	-3.44284685208468	0.000575625186722127	0.00603214322890465	0.35276379769422	-1.07560179701493
PTAFR	0.0839064552563289	0.0521840123893658	0.107857998052713	61.224773445369	-0.0713439411463977	0.0826721917007716	-0.862973869189582	0.388151834186841	0.586533189714075	0.411939829884937	0.162336952494204
DNAJC8	-0.0432602868119586	0.0683933294189201	0.527045824976382	19.6818387109521	-0.142094370870241	0.119319962928042	-1.19086837929989	0.233705259711221	0.426035186018285	-0.268338911497385	0.0156669922018164
ATP5IF1	-0.236710996208243	0.105487515975583	0.0248342248996132	9.81422786642944	-0.284168098442818	0.23175504346728	-1.22615712776467	0.220139551228979	0.409825654605826	-1.30320386885356	-0.278860518980761
ENSG00000270605	-0.0328508887023384	0.205512802390598	0.873000511652131	1.92896696819703	-0.687840280376383	0.339801311699188	-2.02424256968525	0.0429451994918442	0.13748363756337	-0.212653815462155	-1.11569759723507
SESN2	0.0261624875239246	0.105312729212028	0.803804323339991	11.2251331061074	0.124287369250593	0.202442714469375	0.61393846440147	0.539255991294711	0.714997649609144	0.103038358851518	0.567892602684194
MED18	-0.360963610673033	0.189282514732647	0.0565193183821585	1.71876573164989	-0.700076103802736	0.333566588936293	-2.09875966905199	0.0358380917487458	0.120686937606063	-1.96789347878459	-1.14106320622278
RCC1	0.0799877473632063	0.0895392302824776	0.371682469280667	15.3033430074981	0.281323942679163	0.167346268707461	1.68108882768666	0.0927456621533474	0.230894393377394	0.390976694162337	0.893439006842059
SNHG3	-0.17273681562936	0.0910888196160708	0.0579130061984977	13.2770691079843	-0.47421692893582	0.166518607696449	-2.8478314555709	0.00440182298759025	0.0273243200526545	-0.960973861720108	-0.672843347506671
TRNAU1AP	0.0532564534725569	0.0650281168167996	0.412800225356301	31.7311342008828	0.258717375795511	0.148740333604239	1.73938950872528	0.0819662723767562	0.213715216337842	0.247977583957195	0.846574213509856
SNHG12	-0.0175686364963497	0.0774032474498487	0.8204428363268	33.3795300016455	0.187945185491989	0.150735131371835	1.24685721093355	0.212449858550609	0.400605514792514	-0.130901376679108	0.699859142207262
TAF12	-0.112590462703293	0.0734251270490394	0.125176078237775	18.1575802382195	0.0408373737800204	0.120309600178151	0.339435703547761	0.734281525843422	0.851857904812749	-0.639220826281718	0.394895667261425
RAB42	-0.224276085294889	0.204015907438143	0.271634243926491	3.65965788478488	0.36663210208112	0.413429987556857	0.886805778767316	0.375183475864495	0.574948316873526	-1.23668328801808	1.07028802953973
ENSG00000270103	0.137767285730782	0.203569541739921	0.49855960426538	2.51652380377594	-0.2928410761319	0.365063524928411	-0.802164708701936	0.422457687855435	0.618375539459439	0.700068450379848	-0.296840131235269
GMEB1	0.0316222123592425	0.0677697395482154	0.640777091857349	22.5741581740444	-0.0256284429913737	0.123698212237269	-0.207185233544161	0.835865199042917	0.912920521490192	0.132245167792722	0.257107971204842
YTHDF2	-0.0873752327313132	0.0487359411714769	0.0730001919604759	44.963524589767	-0.0620601551827684	0.0935696078817239	-0.663251205041013	0.507169681860391	0.688195767679325	-0.504331903045855	0.181582807593083
OPRD1	0.438673841649199	0.217131393371185	0.0433507092426531	4.71200018324915	0.117528774690473	0.338122280914815	0.34759251703996	0.7281462268076	0.847698641188695	2.30976867391744	0.553881623533475
EPB41	0.0117099126015001	0.0324235470442493	0.717983891759971	216.89604493067	0.0914936183706112	0.0776705572702066	1.17797041229299	0.238808402023681	0.431679640921088	0.0257242803585651	0.499909154976816
SRSF4	0.0543351127287368	0.0382640900056713	0.155606882776783	93.588885576059	-0.267250246818206	0.0676798350316362	-3.9487425862265	7.85627760768514e-05	0.00137757105378321	0.253747873808455	-0.24378877968957
MECR	-0.137005703264571	0.113908116069579	0.229063846953006	8.97628805499847	-0.740826780889986	0.171963476822768	-4.30804723524815	1.64702216582827e-05	0.00040632635919546	-0.769830204562825	-1.22554184774629
PTPRU	0.266389448599778	0.257186351051066	0.300303030379253	2.0182655432558	-0.516084066656526	0.359209083598329	-1.43672331859407	0.150796626402291	0.31973079898042	1.38813296825046	-0.759636480085801
MATN1-AS1	-0.426378288518825	0.282088944764701	0.130660342820431	0.873150869708232	0.395114156222854	0.610024144353157	0.647702488303665	0.517177394543172	0.696623947167598	-2.31782942893238	1.12933306666981
LAPTM5	-0.0132865233808596	0.0335439414594952	0.692036356648921	173.08699827177	0.0282852839939474	0.113797246823654	0.248558596833014	0.803702238408037	0.895361806768971	-0.107994203991629	0.368874418801228
SDC3	0.062244932991863	0.111157404536493	0.575499157051587	10.8145128126075	-0.192445946635944	0.213690296964967	-0.900583458253578	0.367809832949957	0.567809635769154	0.296061473147741	-0.088714898438857
PUM1	0.00700064629245245	0.0236274485145876	0.767006373626723	223.320023933083	0.0364978013187491	0.0451505961593731	0.808357019028469	0.418885087188882	0.615230958211569	0.000532050806652762	0.385899468608428
ZCCHC17	0.0180578537228009	0.0636901217779641	0.776773073158349	28.1097503599534	-0.335107187652681	0.111514088476394	-3.00506592692652	0.00265523290249276	0.0189016218245825	0.0596826041005438	-0.384460360860212
ENSG00000229044	-0.0128871519460577	0.14458506515812	0.928977028708437	5.7771677536848	-0.577531156691445	0.212404554738237	-2.7190149354527	0.00654766515271175	0.0366612479342544	-0.1058577657013	-0.887020049212973
FABP3	-0.236616948366339	0.23640823765922	0.316883453467749	1.88359205780816	-0.64815626337618	0.447474281393998	-1.4484771311482	0.147483657201882	0.315248026297513	-1.30270075973493	-1.03343020719403
SERINC2	0.311246133583288	0.2704713213326	0.249833182162586	2.18664954251424	0.283814061732036	0.554591229558551	0.51175360626952	0.60882346356097	0.767420892502832	1.62809389440817	0.898601175666104
LINC01226	0.420351760280224	0.453661242487921	0.354146559328807	0.521033732569629	-0.607709475185971	0.939661546746231	-0.646732301955197	0.517805213356577	0.69699250045945	2.21175466293887	-0.949581545907197
PEF1	-0.0644130735384302	0.162034054209426	0.690978142794942	4.06810988759377	-0.0109344117951779	0.298793390561523	-0.036595226469464	0.970807749708152	0.986260068953618	-0.381495786455191	0.287569594978625
ADGRB2	0.0918149628593202	0.200901233378527	0.647659957450028	4.30585393251894	-0.384532958774206	0.288937128685072	-1.33085339542267	0.183237254605996	0.363030739352522	0.454246407146203	-0.486923001951022
SPOCD1	-0.469630643853875	0.489639615697163	0.337490585002849	0.327143140632668	-0.160766517374426	1.39435390782491	-0.115298215519193	0.908208752740455	0.954341321178675	-2.54920799042253	-0.023041507478428
ENSG00000269967	0.00913444188632123	0.178556580867472	0.959200313878872	4.60069841303794	2.01137130758124	0.412385358055964	4.87740718308501	1.07489399419939e-06	4.57605111472867e-05	0.0119467946095939	4.47993281761569
PTP4A2	0.0824421240023391	0.068795949249015	0.230777970811944	24.1062027148915	0.550971305007812	0.170677059497522	3.22815091043804	0.00124593226093683	0.0107374502876843	0.404106386908974	1.45243445153491
KHDRBS1	0.0365238223850743	0.0389554002905138	0.348460053540863	100.191184473803	0.407868028216898	0.0890005228893622	4.58275990944373	4.58878806011178e-06	0.000148569353829213	0.158466340442794	1.1557726219664
ENSG00000203325	0.188966898667004	0.124900632725359	0.130295438422181	6.88745467700615	0.21447422203461	0.233335599996038	0.919166308262652	0.358008590758375	0.558684447247832	0.973960882324132	0.754855454618212
TMEM39B	-0.0403271984765357	0.0835305935528901	0.629249415227207	12.6966393006854	-0.226746323902581	0.138445828322564	-1.63779816734013	0.101463804020207	0.244793987861329	-0.252648349572687	-0.159821674628744
KPNA6	-0.0472143494997932	0.0399773609769125	0.237591929993	61.6101032107464	0.104547353586918	0.0733747564016826	1.42484089507001	0.154203197977751	0.324070650624034	-0.289491177765106	0.526970345040482
TXLNA	-0.0506830108833905	0.0607681936103711	0.404259309100132	27.5884299156112	0.23204492883228	0.115654194758499	2.00636846174772	0.0448169506122802	0.141510244593374	-0.308046788783652	0.791280602541449
CCDC28B	-0.211680727067545	0.232606008170256	0.362801516257347	1.88426725275146	-0.654629175271178	0.388891862999414	-1.68331929144057	0.0923132978265554	0.230414005605963	-1.16930439395507	-1.04684894873838
DCDC2B	-0.0742257209221415	0.24468830482949	0.761624629078608	1.75166955659864	-0.63943319827814	0.340401610469846	-1.87846701840085	0.0603173048581374	0.173651792728899	-0.433988563287007	-1.01534676068281
TMEM234	-0.0372898991547432	0.142351201831153	0.793354564715947	4.27930539760688	-1.03886810908252	0.237629476653869	-4.3717981612009	1.23227419442549e-05	0.000323578928314717	-0.236400310767691	-1.84339971719126
EIF3I	-0.0558956359347978	0.155074590993745	0.718515464718515	3.57656274796971	-0.508714864013011	0.273979444497793	-1.85676288579054	0.0633448961798176	0.1800125339128	-0.335931736935939	-0.74435967309919
ENSG00000291132	0.0664828829577639	0.15951546994583	0.676839216124759	3.40064998044692	0.248444875409038	0.322712393924435	0.769864684736009	0.441380164461991	0.634551713401124	0.318732394978043	0.825278693049155
HDAC1	-0.0536018966986979	0.0665874883409425	0.420828618336801	21.590812233458	-0.0410042701821079	0.132019338012171	-0.310592908580769	0.756110118879251	0.866023656824754	-0.323661374298549	0.225232942709184
TSSK3	0.00573755588129426	0.300549152284776	0.984769116216804	1.14422780682107	-1.53041460708623	0.420796648359071	-3.6369458099398	0.00027588994459916	0.00351003850072034	-0.00622485387754026	-2.8624056175861
FAM229A	-0.0362065600800365	0.185173785483695	0.84498004193679	2.9727946463966	0.0867142542109982	0.340875786181881	0.254386664369085	0.799196852470538	0.892813742336039	-0.230604986217849	0.490001241282871
BSDC1	0.0500348150437637	0.0634616350128013	0.430447457052387	27.1937833078123	0.27519524888731	0.113992289292455	2.41415669950516	0.0157716777869471	0.067937177267363	0.230743422730107	0.880733850440835
ZBTB8A	0.347334840636577	0.166827527417131	0.03734250884029	4.73595044110136	-0.496473791780576	0.260542775322375	-1.90553659055132	0.0567103557644027	0.16643508890421	1.82115050506777	-0.718983183016015
ZBTB8OS	0.0155664255117274	0.0607841591835539	0.797878673416125	33.4049160218321	-0.221873418362932	0.10659036782901	-2.08155223480285	0.0373833882006921	0.124540971601629	0.0463547038956034	-0.149719843943071
RBBP4	0.0503832776349563	0.0459343938542511	0.272705657882039	44.2035424061064	-0.157839884041948	0.0766201997609747	-2.06002965972872	0.0393957054605257	0.129323066488584	0.232607524059588	-0.0169744179025701
SYNC	-0.00411411773269062	0.095984086692395	0.965811143447769	12.667190064447	-0.140457603149912	0.152874963323937	-0.918774402923562	0.35821358373493	0.558767838416403	-0.0589264016063655	0.0190601116144548
KIAA1522	-0.138577613987613	0.194891109464979	0.477052328375541	3.20475117271834	-0.584666402951185	0.294704836682281	-1.98390501334563	0.047266429943413	0.146498169838505	-0.778239144123944	-0.901811850332447
YARS1	-0.0671692632916791	0.0733315521692599	0.359684336213271	26.7318484267754	-0.176150726978891	0.174864966613131	-1.00735287571126	0.313765228513188	0.513565822270661	-0.39624002906026	-0.0549339132295158
S100PBP	0.0178610567778967	0.0462365942801067	0.699276736197241	60.890945514236	-0.275048465521992	0.0894388306938985	-3.0752690233992	0.00210312757432865	0.0158630278285181	0.0586298384496359	-0.259954963161531
FNDC5	0.354025960139605	0.27464726921335	0.197390959980753	2.17944342751648	-0.317398855818722	0.38615062646634	-0.821956081550963	0.411101892989413	0.608760912553175	1.85694466225011	-0.347749907834428
HPCA	0.153769414308601	0.218773453456269	0.482136434986933	3.89277299442648	-0.0276813849100959	0.298390533164278	-0.0927689783470979	0.92608709639571	0.963008776769891	0.785671869255757	0.252852097270552
ENSG00000287691	-0.0307454289110236	0.133577251576261	0.817959946472213	6.52157060987719	-0.567983041826866	0.185718611410921	-3.05829899067114	0.00222597359582105	0.0165777932640836	-0.201390654091727	-0.867226224164543
RNF19B	-0.035288668996058	0.0745327789923418	0.63588140072605	26.1714410841186	-0.400986508884948	0.144515741353459	-2.77469087539887	0.00552541995010567	0.0323082583565957	-0.225694726025765	-0.521032215857295
ENSG00000236065	-0.0291700619390466	0.095830547855757	0.760829183865487	14.1639044495455	0.0167088654655434	0.158612497499733	0.105343940288006	0.916102897612231	0.958566637388344	-0.19296322532001	0.344875796425131
AK2	-0.00313267238082504	0.0545546951939395	0.954208561373464	42.6494454131095	0.0909996055972639	0.11772952971279	0.772954804281173	0.439549128754377	0.632724950844511	-0.0536761577309337	0.498885036337062
AZIN2	0.0639272640459862	0.0719063382064708	0.373984175346289	40.4782756557875	-0.709744561087734	0.171394305314896	-4.14100433374229	3.45788426577134e-05	0.000729037266033458	0.305061106491126	-1.16110650845592
TRIM62	0.10763825430691	0.167314526765348	0.52001077023088	3.33691479136022	-0.776720190829766	0.339678851061966	-2.28663099984424	0.0222173702362079	0.0864198609451443	0.53889313643578	-1.29995107792588
ZNF362	0.101167469995537	0.0551611640513216	0.0666488944580298	46.6716727784299	-0.0480251993774842	0.0908161369682601	-0.528817905944059	0.596931775097854	0.758227946028444	0.504277662802484	0.210678127843452
A3GALT2	0.280510550430557	0.298877666369268	0.347963696075038	1.06763719672067	0.490144793150532	0.564468524045967	0.868329715955282	0.385213858940518	0.583833688784884	1.46367383077578	1.32633737885769
ENSG00000225313	-0.0633581472667511	0.049311031349936	0.198838549321338	86.9672997482778	0.0847534035693636	0.176961697423203	0.478936429766924	0.631983853593582	0.784168293080805	-0.375852456252051	0.485936278188366
PHC2	0.0377454784499656	0.0279687729563194	0.177157836669597	308.273388269665	0.184076460257044	0.100010333690087	1.84057440331578	0.0656839516385697	0.18490586886116	0.165001592008649	0.691839038600734
PHC2-AS1	-0.0310169473787699	0.111991710943574	0.781812718904915	8.47375176010478	-0.100700180276376	0.217461631516439	-0.463071023491167	0.643313459189953	0.792011217396876	-0.20284314267873	0.101479676512503
ZSCAN20	0.0259007911621226	0.172021224046165	0.880316966747888	3.44003984143318	-0.192332760181518	0.323052976417717	-0.595359814709852	0.55160298103797	0.723943144670405	0.101638413639936	-0.0884802560085413
CSMD2	0.258562376836945	0.212972302603871	0.224722620169665	75.593959061925	0.541428781667936	0.310546970420284	1.7434682455127	0.0812518563967266	0.212551015773416	1.34626203217922	1.43265221805856
SMIM12	-0.0366204099264253	0.0746141251854232	0.623569831793244	22.5745544955597	0.16031952943797	0.158269638876579	1.01295188752525	0.311083142439751	0.510922976222572	-0.23281887679996	0.642589470598064
DLGAP3	0.344681232798476	0.192309390747339	0.0730806678179289	7.67372181336343	0.341319302732719	0.292661968077127	1.16625779897294	0.243510230020618	0.43675979072971	1.80695502462323	1.01781305108644
TMEM35B	-0.285761986060677	0.136045100817478	0.0356853639024526	3.88594846462375	-0.120893282730789	0.229222521402077	-0.527405780162113	0.597911830421566	0.759069427725157	-1.56560223730788	0.0596181422896134
ZMYM6	0.0232231590843754	0.0411121513661494	0.572159904647616	81.3364520161224	-0.220870580302972	0.0831579316779652	-2.65603744400845	0.00790648348570957	0.0419233001592565	0.0873144154772975	-0.147640899419225
ZMYM1	0.038611212486717	0.064754472415031	0.550994216904857	26.4179050553932	0.143115171377702	0.102035925479679	1.40259590634285	0.160737373235185	0.332407452575263	0.169632837972132	0.606923785973888
SFPQ	-0.0347707853482435	0.0296559332577308	0.241007147680499	140.032213892853	-0.146308829653099	0.0713890392003037	-2.04945789006328	0.0404173614911821	0.131524508222711	-0.22292430641457	0.00693016184264433
ZMYM4	0.0826158837736115	0.0280313340521534	0.0032059411178132	199.672296221802	0.0339869051274699	0.0530555115749893	0.640591413003951	0.521788180064766	0.700341674772421	0.405035915153399	0.380694227507975
ZMYM4-AS1	-0.148700202413473	0.110479000481343	0.178315747060571	9.67120303021789	-0.262416606477228	0.186785574788128	-1.40490831144155	0.160048544753399	0.331438228201905	-0.83238995118148	-0.233768348157973
KIAA0319L	-0.0329564249874643	0.0333331622532938	0.322811007767889	137.592561622896	-0.221086528179779	0.0554693774765474	-3.98574020905958	6.72700832486189e-05	0.00121939935960393	-0.213218382030803	-0.148088572551956
NCDN	0.230824578270706	0.160438042676199	0.150231358839326	8.72188596358658	0.0196999761857673	0.295456884687611	0.0666763145715702	0.946839390574857	0.973725428667366	1.19787862319619	0.351076551562277
TFAP2E-AS1	-0.0331971824152982	0.170993071880065	0.846063572012113	2.59618942207016	-0.56744371088656	0.297789222194914	-1.90552131707153	0.0567123391520733	0.16643508890421	-0.214506314373186	-0.866108158197906
TFAP2E	0.0459709457072275	0.215017660063823	0.83070240842686	3.4495579643534	-0.924177502216275	0.334102619780986	-2.76614862470129	0.00567226764297536	0.0329579593035084	0.209003745575238	-1.60563908703479
PSMB2	0.0010315836716408	0.0781517974399502	0.989468434368567	15.5485600749495	-0.148957795351579	0.147585671297119	-1.00929713597804	0.312832153265022	0.512559666419053	-0.0313994616381458	0.00143869422430564
C1orf216	-0.139682139435505	0.139206073400092	0.31565832319855	5.65985089333718	-0.148502754414326	0.269777662858181	-0.550463492199473	0.582001510501419	0.747497770032644	-0.78414780521957	0.00238202186851713
CLSPN	-0.29819929127384	0.181740378331617	0.100839305608866	5.61973325461794	0.895022946679768	0.368289298682541	2.43021708716892	0.0150897816149502	0.0659165742968715	-1.63213562645499	2.16567450985714
AGO4	-0.0147702195990707	0.0324213593412091	0.648698755951057	149.043682155056	-0.0206498443601133	0.0703795367783945	-0.2934069376605	0.769211123204179	0.874709707971364	-0.115931239882478	0.26742891012223
AGO1	-0.00449249290402774	0.0520348885355227	0.931199187505479	39.1489880562221	-0.154574532039119	0.110935106750695	-1.39337795371211	0.163505528844623	0.336396079160644	-0.0609505203432387	-0.0102051438435292
ENSG00000286899	-0.062115973514549	0.231781902854325	0.788704554073063	1.89728727144286	-1.23285152749927	0.337526389283527	-3.65260781569188	0.000259590545638845	0.00336309331621357	-0.369207445276835	-2.24553918669865
AGO3	-0.0063402145571199	0.0314263642702822	0.840113526071207	144.705118158792	-0.0421362583299306	0.0661917830113981	-0.636578385003995	0.524399508267756	0.702279704518144	-0.0708349110270498	0.222886262168293
ENSG00000271554	0.0478605775393478	0.10737456552132	0.655788843571401	10.7564608043456	-0.397075203639211	0.176760058125774	-2.24640797162824	0.0246778881978735	0.0931270828860726	0.219112334845698	-0.512923841288789
ADPRS	0.0259451962451365	0.0908553494815127	0.775210568482552	12.441607091951	0.230058585653776	0.162936649679895	1.41195112398437	0.157964352973073	0.328630125185571	0.101875958720452	0.787162791861635
COL8A2	-0.0511497832838353	0.0908760491640669	0.573535538446127	15.9705601418625	0.29961064295076	0.151276531019568	1.9805494013609	0.0476418280623835	0.147377602617434	-0.310543788674678	0.931348452949778
TRAPPC3	-0.178641360839676	0.0774578706830858	0.0210936778563848	12.5144971918341	-0.224360523142289	0.155691728785428	-1.44105614917732	0.149568820577211	0.318105417608071	-0.992560238148244	-0.154875763994088
MAP7D1	-0.149298873037023	0.0917387850740281	0.103644827906842	9.99939088672591	-0.015236986479414	0.164416958273264	-0.0926728400734056	0.926163474615144	0.963031654264573	-0.83559254088117	0.27865009497622
THRAP3	-0.0277559575921564	0.0311832596051605	0.373416700316298	110.376500685054	-0.0656380473801941	0.0587738709726524	-1.11678959193849	0.264084300061864	0.460192163150212	-0.18539847128417	0.174165618629352
SH3D21	0.0326277257775922	0.106407042504438	0.759124055200749	10.9894352156534	-0.411495523952619	0.190414683554298	-2.16104932808545	0.0306915291892847	0.108268291411687	0.137624163838014	-0.54281804569188
EVA1B	0.0337798918310549	0.186846471302596	0.856532755905293	2.12327411125714	0.182705043468381	0.335626119170001	0.544370753742908	0.58618636717616	0.750857844835079	0.143787678448557	0.688996007869718
STK40	0.00802273517804145	0.0543297713026769	0.882605273527686	45.4585274701972	0.38008725299114	0.113960693379455	3.3352486872431	0.000852231469620644	0.00812046913742384	0.00599971734713841	1.0981813788438
LSM10	-0.0540463037812038	0.128731166711979	0.674603415716097	5.19820786124574	-0.0161576911972675	0.195357880456595	-0.0827081618591653	0.93408359488627	0.967065384393537	-0.326038730876467	0.27674141788499
OSCP1	-0.0784135108962618	0.116095512444304	0.499407431119311	7.12724935758204	-0.284764864911305	0.200936308883416	-1.41718968808433	0.156427475859562	0.326998418020874	-0.456391154140819	-0.280097652303887
MRPS15	-0.381136418789683	0.11701962768877	0.00112584598382542	6.10639324023244	-0.252701054767122	0.24899682586694	-1.0148766109258	0.310164648646026	0.510124064591486	-2.07580795620647	-0.213627416306364
CSF3R	-0.0332396772126568	0.033002917493427	0.313851211878045	203.636122518845	-0.237737188749087	0.101310017319697	-2.34663061994034	0.0189440248544028	0.0771261333727526	-0.214733640376764	-0.18260640847288
ZC3H12A-DT	0.147259599745084	0.160078427936005	0.35761374282802	4.99928430678829	-0.41181073353412	0.318628473952133	-1.2924479988439	0.196202043381057	0.379877357415385	0.750847603210448	-0.543471494398595
ZC3H12A	-0.105686465098468	0.184847674140997	0.567492061346531	3.17620716687122	0.23146242098737	0.320654542654833	0.721843573682119	0.470390656249921	0.658873566210192	-0.602287877267467	0.790073028215519
MEAF6	-0.031695877893948	0.0726049180321856	0.662435723166583	19.2210006211571	-0.330674997696838	0.140342756221369	-2.3561956926031	0.0184631882677789	0.0757782304107451	-0.206475082829429	-0.375272160486458
SNIP1	-0.0676839328669813	0.0915889935014857	0.459909207316738	9.71245765049452	-0.109405404766182	0.149977636891191	-0.729478121098518	0.465709246354205	0.654996089019455	-0.398993254984113	0.0834332146713565
GNL2	0.133007585812628	0.0656079102465435	0.0426306987674537	20.2651924499212	0.0287161541799007	0.114064832659414	0.251752915516427	0.801232053231481	0.89441031596152	0.674606426135014	0.369767639002315
C1orf109	0.160418374712176	0.141824836222775	0.258012106797847	5.30708736329544	-0.526093628980414	0.222054294167064	-2.36921168741103	0.0178260473319628	0.0739644202354797	0.821240496251143	-0.780386913889796
CDCA8	-0.364802964981248	0.250031079452042	0.144556719705494	1.46204382562938	0.0313654450994361	0.565883086389256	0.0554274298946986	0.95579794352619	0.979355564675354	-1.9884321123458	0.375259780823756
YRDC	-0.28824750207446	0.189170132800658	0.127571818419746	1.88390509721771	-0.433298021039714	0.308155394172904	-1.40610234068008	0.159693737435358	0.331024834037122	-1.57889851020158	-0.588015953245528
C1orf122	-0.0762621818335323	0.239880501683552	0.750547604833579	2.01093438305451	-0.789459964714472	0.426375485611504	-1.85156040005967	0.0640889739157584	0.181515389100925	-0.444882615011091	-1.32636140698108
MTF1	0.0233243335657077	0.0732289877771837	0.750096363544411	21.1442741197853	0.13316877613031	0.116051316760566	1.14749905341497	0.251175424123311	0.445143276415874	0.0878556485678157	0.586304301375963
INPP5B	-0.0207749952007242	0.0463671275252693	0.654113941217331	59.3290188106049	-0.216941865141696	0.100267980549816	-2.16362056911989	0.0304934815906324	0.107813846869655	-0.148053798989816	-0.139496433032892
SF3A3	-0.0195893040123136	0.064185275093697	0.76021433011001	26.47091872433	0.000473302600307491	0.121475420179957	0.00389628288263031	0.996891223909163	0.998244010823887	-0.141710941602725	0.31121848338741
FHL3	-0.111948418386911	0.105189340244495	0.287212607252487	8.92035278369682	0.0342825367583006	0.19386759569505	0.176834796116347	0.859638156396302	0.926045726872172	-0.635786208925356	0.381307089927671
UTP11	0.0602868616764658	0.108118726463111	0.577118442147544	8.34547301980041	-0.104706232467451	0.183184796082888	-0.571588006791094	0.567601122432643	0.735833092620022	0.285586766724422	0.0931748857417962
MIR3659HG	0.578086851217309	0.311554319589939	0.0635258615310415	1.7759224446305	-0.215815058167607	0.464117561316577	-0.465000844948416	0.641930851507679	0.791075563575617	3.05555884781674	-0.137160493381474
RRAGC	-0.0255278472161111	0.0922917374232373	0.782087658728353	10.6361373051923	-0.0851120875461278	0.168943265695414	-0.503790945414629	0.614408291178961	0.771768979131811	-0.173479190365083	0.13379474443087
RRAGC-DT	0.00386952772974924	0.0858323996055853	0.964041656317662	23.4189014852657	-0.632520504063587	0.148256006970721	-4.2664072572014	1.98646016896255e-05	0.000472217578420494	-0.0162178742154946	-1.00101632354031
MYCBP	-0.304376802532735	0.0999533616574571	0.00232534711234148	9.6305631277325	-0.101062502692891	0.166756880377795	-0.606046973677661	0.544483561147518	0.719075605363351	-1.66518223530669	0.10072856002246
GJA9	-0.0099217552018743	0.317536370746538	0.975073320549512	1.18571433521352	-1.25298782149369	0.443270657394708	-2.82668794018093	0.00470321361892965	0.0286935814766221	-0.08999436987923	-2.2872829535157
RHBDL2	0.201215335349076	0.220055137459953	0.360514059325089	4.78712747455743	-0.720303985606929	0.322976321726736	-2.23020678963693	0.0257337177245666	0.0959865503163593	1.0394839188859	-1.18299684016112
AKIRIN1	0.0489767516275964	0.0599515553291551	0.413963403537452	28.6000670430069	0.217323899656905	0.10810079057455	2.01038214893563	0.0443907583364741	0.140662073741091	0.225083310366243	0.760763010308539
NDUFS5	-0.0971301501509444	0.134092186541596	0.468848714467831	6.79735039267979	-0.942923516192284	0.2653164477838	-3.55395801530047	0.000379479788752887	0.00444483271085558	-0.556515853319203	-1.6445007184939
MACF1	0.0239450092883665	0.0202701700975576	0.237486361965413	443.274454027177	-0.00789644285704971	0.0590283462528282	-0.133773743604944	0.893581490117286	0.945415218414336	0.0911759545892607	0.293867490062287
ENSG00000287422	-0.0942386674837213	0.235529297241641	0.689072245880282	1.56179383371772	-0.217104095142817	0.439200739930397	-0.494316323732112	0.62108279852464	0.776682415045288	-0.541047860999866	-0.139832745729728
ENSG00000226438	-0.396814702511017	0.202164464412924	0.0496658002560824	1.62691987583784	-0.349767285239939	0.325230674940129	-1.0754437148474	0.282176118996592	0.480819157307873	-2.15967896637402	-0.414851638190942
BMP8A	0.0188957588157834	0.247237797917866	0.939079017440968	2.93186493296675	-0.122630600732574	0.371241977055924	-0.330325254986187	0.741154212204288	0.856666303233125	0.0641649790735995	0.0560165760046924
PPIEL	-0.0699882043538467	0.123871270163319	0.572068620717193	7.63281725535149	0.0506488060142421	0.239190548792859	0.211750866703786	0.832301401905566	0.911061117976857	-0.411319959918067	0.415235365293249
PABPC4	-0.10256061435417	0.0552290106655215	0.0633102742477622	44.88485348651	-0.086243180742543	0.107019076836234	-0.805867358345061	0.420319334147896	0.616355353617614	-0.585566132450428	0.131449919178886
PABPC4-AS1	-0.309272146758766	0.228099745078399	0.175142563583463	1.61269001812754	-0.39032551823607	0.362410400859215	-1.07702625893372	0.281468534676574	0.480278229995387	-1.69136988904818	-0.498931331364413
HPCAL4	0.374900253106312	0.252459866133341	0.137546602714399	2.66471995756184	0.00917812816932782	0.337022195126728	0.0272330080987	0.978273888807359	0.990087670607882	1.96861173428229	0.329264118241414
PPIE	-0.0233269727772465	0.131584390580981	0.859290298059588	5.02371991380754	-0.754370158591551	0.249657777526873	-3.02161689519306	0.00251428539604659	0.0181598671957525	-0.161705608146492	-1.25361809657569
LINC02811	0.786307130994466	0.354625177425039	0.0266032285502624	1.21915464694917	0.264614052913244	0.44469537539693	0.59504565946307	0.551812950641639	0.724033807011482	4.16943365150571	0.858798385180483
TRIT1	-0.0142329965623088	0.0560949247961763	0.799703724650294	38.4480678215265	0.138517863043669	0.104661146499141	1.32348887506985	0.185672853501858	0.365769325419122	-0.113057364171376	0.597393285121294
MYCL	-0.236659531711749	0.238858508573978	0.321786272572867	1.39214117803644	0.27812840677979	0.412356516460549	0.674485295314593	0.500002831318196	0.683049224208983	-1.30292855942649	0.886814465827915
MFSD2A	0.183186432970611	0.114585971435943	0.109891467367795	11.452665283218	1.04263830730715	0.226219020118622	4.60897720607411	4.04654688700203e-06	0.000133453157111371	0.943038269504231	2.47169016469164
CAP1	-0.0314018331576729	0.0433461578406336	0.468793631603956	69.6135504286652	0.0280533201467047	0.0751780151578605	0.373158563548102	0.709030433883038	0.83602870332206	-0.204902089923816	0.368393543583973
PPT1	-0.0208483763067684	0.0575644102428395	0.717221441705572	39.7997723469901	-0.272697591787752	0.127026622445097	-2.146775113269	0.0318111895237269	0.111229253003989	-0.148446351363566	-0.255081458384256
RLF	0.0250038979799194	0.0303690978400302	0.410318323930619	198.412161475511	0.429983651364091	0.0768122391304757	5.59785336596824	2.17022186204464e-08	2.00180360295889e-06	0.0968404817654526	1.20161965895969
ZMPSTE24-DT	-0.279008580086084	0.272905639530383	0.306609209336243	0.84287304550477	-0.645479154922982	0.478276714699494	-1.3495935199951	0.177146403883443	0.354533033424768	-1.52947487852116	-1.02788039792698
ZMPSTE24	-0.0689419584084665	0.0806248209844295	0.392498027991385	17.5229320386705	-0.0285007581081552	0.13453039506042	-0.211853671397865	0.832221195004403	0.911061117976857	-0.405723065137846	0.251153486606375
COL9A2	-0.00350887318965013	0.0981049550952502	0.971468526292641	15.0016848998385	0.721236244288789	0.325078768621558	2.21865072070708	0.0265104960376719	0.0979555361625641	-0.055688644711194	1.80540406572668
SMAP2	-0.013470808087923	0.0233895823710606	0.564661170141317	636.535849247949	0.194099093968099	0.112593211941588	1.72389694388322	0.0847264491449187	0.218128421915469	-0.108980035401148	0.712616570188366
ENSG00000284677	0.261434906402426	0.170452793502406	0.125086931198755	3.99175885816276	0.604257234169131	0.26260466573249	2.30101484481877	0.021390792006949	0.0840538998098661	1.36162863484283	1.56289943591365
ZFP69B	-0.0870310020653044	0.144114206444646	0.545908132074722	3.93379825487836	0.395567162248106	0.285900742811592	1.38358214238283	0.166486439414551	0.340509855876163	-0.50249044040862	1.13027217581721
EXO5-DT	-0.0899288864260075	0.104184008815542	0.388042023943827	11.7677393845257	-0.648409086748764	0.174913226832095	-3.7070329013551	0.000209701708158754	0.002861184323183	-0.517992678600049	-1.03395432548084
EXO5	0.0969337382199125	0.201831172954196	0.631034428812694	1.88745070856414	-0.629364103064937	0.303415113093851	-2.07426748340734	0.0380544759380249	0.126159634755227	0.481629306189513	-0.994472911564641
ZNF684	-0.00103435120902787	0.143704925448873	0.994257081087883	4.33208688598884	-0.494762449886739	0.292397653244082	-1.69208762244658	0.0906292680962188	0.227466963260103	-0.0424511844199124	-0.715435466788771
RIMS3	0.0244129059159016	0.149731769638858	0.870483584687217	7.9061331542291	-0.43375234202281	0.231394991804272	-1.87451050102979	0.0608600960630776	0.174774169170927	0.0936789685353577	-0.588957788380818
NFYC-AS1	-0.306073832171591	0.175573165763869	0.0812840769904225	2.75556474318119	-1.17018999857311	0.286209394711484	-4.08857997045391	4.34021922797238e-05	0.000864926036541179	-1.67426049875854	-2.11563801160568
NFYC	-0.0135044152068467	0.0486737785467758	0.781436559643509	63.6137720245627	0.00895478933372106	0.0926794046277566	0.0966211357279176	0.923027271142004	0.961351033399488	-0.109159816751138	0.328801123199857
CITED4	-0.541792829373451	0.276188518473466	0.0498000316377625	0.956853038365823	-1.05113864634065	0.486714301015383	-2.15966254566131	0.0307988026835175	0.108525028954456	-2.93523974638506	-1.8688372900716
CTPS1	0.000836526227502208	0.0963879074214066	0.993075448977263	14.4686179139346	-0.0245959037604803	0.162436534689669	-0.151418545141153	0.879645561219924	0.937787315747945	-0.0324429218262239	0.259248488069356
SLFNL1-AS1	-0.048434205810211	0.114350532770338	0.671887407452378	7.81653958124615	-0.234934864694568	0.220334211493324	-1.06626593801429	0.28630344249245	0.484652453311154	-0.296016801540799	-0.176797019619597
SLFNL1	-0.222286885582459	0.166288934157604	0.181303954895989	3.22567161603131	-0.187753180465384	0.293594046452416	-0.639499277093871	0.522498183781243	0.700806031109196	-1.22604206017249	-0.0789865076632254
SCMH1	0.00669920895052591	0.046375246215174	0.885139949656589	119.904022554625	-0.0479647443404547	0.103803371539994	-0.462073087115236	0.644028909167717	0.792341228298733	-0.00108048885769836	0.210803454826132
HIVEP3	0.00676739875308458	0.0349963217794803	0.846665628019251	439.074159594793	0.210086772239154	0.118355307141613	1.77505155715395	0.0758893746388865	0.203113317946906	-0.000715707372341026	0.74576000332843
FOXJ3	0.0177659346088225	0.0315618517565351	0.573507980377128	128.687573368645	-0.0580544627098568	0.0546422485028769	-1.06244644575342	0.288033058069972	0.486742887253742	0.0581209822156638	0.189886852646077
RIMKLA	0.119704991081811	0.196732729833016	0.542879076631182	4.73785729586283	-0.558608123055023	0.265808813725573	-2.10154101071962	0.0355935018987262	0.120178052461691	0.603444168980228	-0.847791445190371
PPCS	0.0422436162339949	0.0892564942885499	0.636011010449729	13.1022431106078	-0.323796183197845	0.149559098618886	-2.16500491235882	0.0303873090797787	0.107588813235282	0.18906438909313	-0.361011958062756
CCDC30	0.062360476869034	0.0678827765363527	0.358278946214148	47.2927691227576	0.367904247220038	0.156292309178296	2.3539497826495	0.0185751203015446	0.0760366431419006	0.296679575350077	1.07292526408006
PPIH	0.139640054443344	0.0926740720547597	0.131865352923741	12.0333185568448	-0.324412518127237	0.140516910546704	-2.30870801859405	0.0209597890873549	0.0829121877902735	0.710086830358456	-0.362289658000037
ENSG00000285728	-0.0522769283007298	0.206876169370143	0.800502586984541	2.68936053700181	-0.236049493614114	0.416649760198988	-0.566541772402266	0.57102554479857	0.738596435756841	-0.316573453199988	-0.179107713420449
YBX1	-0.0478853970581636	0.0547398818384618	0.381693191704825	54.1084243853337	0.247911970006523	0.154376902331653	1.60588770899111	0.108298584561912	0.255797270284271	-0.293080948022574	0.824173947614652
P3H1	-0.0101145129705615	0.0758052857368706	0.89385526452493	14.5737940915619	-0.236475171939832	0.119522299672179	-1.97850252704665	0.0478720437908482	0.147909396174535	-0.0910255279488753	-0.179990170578293
C1orf50	0.0620740621779693	0.10574283741599	0.557184547262371	8.65105173566565	-0.633770971547125	0.159677319269241	-3.96907321871109	7.21527107791495e-05	0.00128553773430456	0.295147399386599	-1.00360861897757
TMEM269	0.507543034657338	0.204740986101376	0.0131769113840686	2.89679227463337	-0.602528064568587	0.282880452669203	-2.1299741954004	0.033173743829267	0.114613149281373	2.67818455984487	-0.938840165360441
SVBP	-0.160545599923248	0.101569378331211	0.113958172104048	10.9909855556003	-0.443685565170534	0.149146883311208	-2.97482290826518	0.00293157733665957	0.0202410271470725	-0.895756928883838	-0.609549966411943
ERMAP	-0.0195236425095889	0.0641085915117602	0.760716380191928	37.8567231266851	-0.41680369138643	0.103088541961966	-4.04316215414324	5.27351225943414e-05	0.00100748545970419	-0.141359685262393	-0.55382220085788
ZNF691-DT	0.00144107536037711	0.151666778994557	0.992418943106828	5.05013006077903	-0.873051301101397	0.224373824292301	-3.89105682828688	9.98085514012079e-05	0.00165807464322695	-0.029208885029126	-1.49965135075263
ZNF691	0.0232708238873269	0.116432474281478	0.841585845575228	7.5911438197726	-0.290199696654236	0.182574444341323	-1.58948694983679	0.111950498038874	0.262152140429517	0.0875693984361495	-0.291364390315838
SLC2A1	0.0664327024496298	0.153703212973003	0.665585781245916	9.74115270281375	1.3712838218726	0.433363245704111	3.16428270155813	0.00155465705537822	0.0126942859571672	0.318463954249279	3.15299238094295
SLC2A1-DT	0.239382804557572	0.268781685795669	0.373132148390328	1.71157926230036	-0.904417526536052	0.404021243858265	-2.23853953296904	0.0251858923928743	0.0944604308085141	1.24366087185809	-1.56467545105817
EBNA1BP2	0.126468294102116	0.170322507443452	0.457770824426636	3.43547090492232	-0.650740289882347	0.296663464649799	-2.19353027057283	0.0282691961022746	0.102281631304244	0.639624472032815	-1.03878705190202
CDC20-DT	0.0300228651408273	0.199082376939347	0.880128562077008	2.30981130351871	-0.558620341512659	0.276642903367126	-2.01928310726022	0.043457802640208	0.138424044021238	0.123689456644656	-0.847816774799016
ELOVL1	-0.596804060029413	0.200660978580189	0.00293762237339088	1.99710048143832	-0.365741528602464	0.472400303386693	-0.774219504052856	0.438800996243097	0.632470549643139	-3.22952243495496	-0.447967219945394
ENSG00000288772	0.287125092275693	0.161624861651527	0.0756520442265504	4.34497329566836	-0.399883905603099	0.232791737336091	-1.71777533936168	0.0858376012787761	0.21983859994897	1.49905833562386	-0.518746451937581
MED8	-0.32170184783676	0.117664628050609	0.00625591363860427	5.07433431315153	-0.273583492252991	0.202188599578945	-1.35311037725532	0.176020370929592	0.353077445822073	-1.75786259985897	-0.256917984134938
SZT2	-0.0457149842919202	0.0621931401036014	0.462309859752385	33.1302420017601	-0.204025201225002	0.116323233538067	-1.7539505653291	0.0794389781243913	0.209604335903303	-0.281470320582678	-0.112719400141838
HYI	-0.246647140734943	0.113112092746601	0.0292163457268363	5.62645419412816	-0.0955273038309934	0.227211801688419	-0.420432843369608	0.674169279394553	0.812987739212688	-1.35635729389913	0.11220336519967
PTPRF	0.0736220135629184	0.217137125860113	0.73456626662255	3.69524471747037	-0.401098340173454	0.294093738313641	-1.36384522320464	0.172616283751455	0.348499131924107	0.356923188448482	-0.521264048945923
KDM4A	-0.10407890378002	0.0706303059774983	0.140596626305858	21.2266186239133	-0.562407581567688	0.123701900650453	-4.5464748610201	5.45518822396079e-06	0.00017069149018789	-0.593688224774825	-0.855667954652721
KDM4A-AS1	-0.145889380261419	0.123906760800101	0.239030866821139	7.96072307762554	-0.728621370419643	0.217292055693799	-3.35318918169007	0.000798860830225622	0.00772261206511778	-0.817353452449588	-1.20023928667317
ST3GAL3	0.0560184552336271	0.0466519717431991	0.229839042069957	98.6041620908973	-0.122903063895983	0.0703693588326229	-1.7465423294294	0.0807167583748752	0.211808236897176	0.262752917909744	0.0554517432324499
ST3GAL3-AS1	-0.136456966972073	0.194785440499317	0.483583805900735	2.9517533872924	-0.641733196955445	0.332099653601118	-1.93235129876475	0.053316160749174	0.159525123647216	-0.766894738667108	-1.02011479836101
LINC02918	-0.388516987804399	0.260799907406604	0.13629973981925	0.861891594224047	-0.276122485545909	0.575834777779955	-0.479516861781877	0.631570975561638	0.784026269620639	-2.11529032493241	-0.262181472242478
ENSG00000288573	-0.0931862762913446	0.21808661735453	0.669167963381979	1.99219892010516	-0.0958236608822893	0.420687649352422	-0.227778640589505	0.819818332578567	0.903535117903377	-0.535418092208531	0.111588998939061
IPO13	0.0687120649988038	0.309649388610412	0.824389554185657	1.15078277709255	-1.21311361935041	0.4574795024901	-2.65173327492779	0.00800797741097601	0.0422842218092979	0.330657408771165	-2.20462129806182
DPH2	0.0816593027088511	0.219361747700375	0.709700300478249	1.99826463099168	-0.114883366408782	0.406091461963504	-0.282900226104991	0.777253321253194	0.88023764671915	0.399918682831635	0.0720770657442131
ATP6V0B	-0.0395583618161121	0.0622176702660454	0.524902941699572	27.6581897643273	-0.219246658407895	0.161528883550203	-1.35732169745204	0.174679016065058	0.351222226897387	-0.248535456317934	-0.144274410186601
B4GALT2	-0.148907960592542	0.285662580579691	0.602177167248838	1.31181230495685	-0.2693837523877	0.499777363289958	-0.539007510493049	0.589881672263516	0.753543101210023	-0.833501353976503	-0.248211666990507
CCDC24	0.149524525122825	0.180011167831577	0.406176878033344	3.43284433942063	-0.876607311051793	0.339906975660123	-2.57896240390289	0.00990975713068634	0.0492844141489624	0.762963826054838	-1.50702317648231
ENSG00000230615	0.0699914072019288	0.166247592198567	0.673749938922549	4.60415414068064	-0.331308323353292	0.394281823043398	-0.840283025973596	0.400749716225038	0.598945068587693	0.337501252449033	-0.376585083238262
DMAP1	0.0555626309737626	0.13839528519209	0.688068399033534	4.84449261211261	-0.68411342575411	0.254912464729497	-2.6837190032275	0.00728082719286541	0.0395168402039983	0.260314485118679	-1.10797160007013
ERI3	0.091909748842858	0.0487049528749127	0.0591506531743616	56.2739804248736	-0.0741613287190984	0.0893249587987872	-0.830241958310372	0.406401996834606	0.604443720654505	0.454753464954975	0.156496336048067
RNF220	-0.338607000879963	0.164991465375967	0.0401434497286737	5.91655600360851	-0.614391843241952	0.381660468099932	-1.60978643216746	0.10744448820601	0.254731176188545	-1.84829674992101	-0.963434502861034
ARMH1	-0.14005868759194	0.102443866525461	0.17157047664816	12.0220061419543	0.202539897283149	0.248686940506564	0.814437207159265	0.415394530889521	0.612185831909246	-0.786162150336567	0.730114870790728
KIF2C	-0.268095398758714	0.247096252995693	0.2779288891252	1.89888242936102	0.829908006810769	0.551610793760273	1.50451734483543	0.132448210756865	0.293207226563009	-1.47109479315361	2.03068726409333
ENSG00000225721	-0.341372711035326	0.266356081155348	0.19996882560334	0.919992516101848	-0.744120831595636	0.422589845461887	-1.76085828750172	0.0782623914687844	0.207613384198947	-1.86309192193626	-1.2323706159684
RPS8	-0.0579835864484099	0.0516221003712668	0.261339045972951	58.3615656313866	0.184888092476025	0.142739954822693	1.29527918588518	0.195223936717945	0.378645922601556	-0.347101232390229	0.693521601742678
PLK3	0.0207566240783795	0.0734878096245825	0.777598561371164	24.3781619480899	0.0127880929687346	0.1429206408217	0.0894768795830431	0.928702927290994	0.964340491567808	0.0741196815227758	0.336747795667157
BTBD19	-0.160047070720758	0.0820860641526627	0.051206261941372	16.6683809519393	0.240790903306045	0.167294057489164	1.43932729542197	0.150057812798212	0.318737634851038	-0.893090045916671	0.809411541587223
PTCH2	0.169198111294827	0.156054282642461	0.27826460453383	5.70179022120121	-0.70656981696651	0.257235467389641	-2.74678225416035	0.00601830760243278	0.0344821182915188	0.868207714683982	-1.15452507006726
EIF2B3	0.0368791563687069	0.0506220267399014	0.466295361123289	71.354732154688	-0.0252111379794475	0.0853173941467354	-0.295498218523734	0.767613313027807	0.873695342133564	0.160367200299896	0.257973069971987
HECTD3	-0.0801182194049406	0.132215131036914	0.544535596549562	5.05324071057406	-0.392882681139612	0.247878995178355	-1.58497770598482	0.112971399663234	0.263947689714495	-0.465510495722166	-0.504232486184075
UROD	-0.152885526113973	0.154733603588964	0.323125030974112	3.5172365824459	-0.916734480788111	0.313464199367137	-2.92452689219035	0.00344980270284061	0.0227122698391477	-0.85477934869962	-1.59020924920079
ZSWIM5	-0.0981258834533686	0.14852020878671	0.508810850026815	12.0439408562183	-0.785264541836611	0.243273735660217	-3.22790514029594	0.00124700318610947	0.0107414525418282	-0.561842530614764	-1.31766403921515
MUTYH	0.0945085260153658	0.11851960339143	0.425213888698215	6.8935587939655	-0.316569918519054	0.181865588215867	-1.74068069514777	0.0817395640034926	0.213235506163339	0.468655628644105	-0.346031470203707
TESK2	-0.0698006815801116	0.0907891184131612	0.441998921490424	20.1349823437081	-0.161382127369667	0.201963869522509	-0.799064346267542	0.42425310199138	0.619825642439603	-0.410316806464403	-0.0243177045829551
MMACHC	0.133629596170829	0.273936518026586	0.625682815719974	1.1572372485173	-0.978875595168666	0.506843833443762	-1.93131598054113	0.0534439883240601	0.159826584467934	0.677933871791963	-1.71903157316824
PRDX1	-0.0149290948612738	0.152640934734396	0.92208688604183	5.98744913581622	-0.117961886349516	0.274544115195051	-0.429664596036632	0.66743964074737	0.808174212883626	-0.116781143415827	0.0656951059564168
AKR1A1	-0.0727451443698393	0.0519397112917362	0.161343026047083	44.5236630436971	-0.155682793628377	0.0838946701542373	-1.85569349449923	0.0634972586106323	0.180300857783277	-0.426068216055186	-0.0125026377799555
NASP	-0.102570619647438	0.0433124349053384	0.0178769772857397	64.5211060253456	0.0702085822072828	0.129064587079714	0.543980217934763	0.586455085800628	0.751001291557642	-0.585619655786801	0.455783975510304
CCDC17	-0.0127346292439216	0.309158960044759	0.967143467326436	0.802916221110246	-0.997396856389069	0.541108667817497	-1.84324686649719	0.0652929749915746	0.184013142441246	-0.105041845200752	-1.75742727844331
GPBP1L1	0.00849828502109157	0.0301460194877319	0.778017083065637	161.35896171739	0.233780475453443	0.0516058618544976	4.53011473992209	5.89516617679953e-06	0.000181255890609583	0.00854367218496055	0.794878496646193
TMEM69	0.0573865393472537	0.110081016765748	0.602149541982794	8.51268951394083	-0.00820943606458313	0.184136367097167	-0.0445834584118361	0.964439327823777	0.983545608895638	0.270071486615571	0.293218636034122
IPP	0.169077974188778	0.254285372814263	0.5061053251106	1.72909947503497	-0.823397692989651	0.359792231010796	-2.28853661091127	0.0221062905918513	0.0861391433183028	0.867565040994566	-1.39671638967113
MAST2	-0.0106948821186524	0.0479733985620554	0.823587190658767	71.404691364852	0.0825008597449398	0.0900951686011508	0.91570792336456	0.359820108137992	0.560365477550421	-0.0941302138689439	0.481266617317405
PIK3R3	0.0263554999133426	0.165167616817017	0.873221227814148	7.12124621117313	-0.273106450292618	0.274619787500418	-0.994489336614908	0.319984694273855	0.519524216136983	0.104070879015272	-0.255929047026585
POMGNT1	-0.246045876714265	0.15326967946351	0.10842484241412	4.6286307919793	-0.695703609006157	0.279032811837317	-2.49326810142948	0.0126573234050696	0.0585124504055816	-1.35314083081631	-1.13199875755871
LURAP1	-0.00385095804099863	0.127943485365364	0.975988178822202	8.82940627185672	-0.285426163968078	0.265603951041969	-1.07463071557613	0.282540094423841	0.480969459553169	-0.0575186283086062	-0.28146856562239
RAD54L	-0.278050002496326	0.22054657709431	0.207405624462146	1.5785861833731	0.306861009811758	0.450620762468611	0.680973970508368	0.495887960870596	0.679787583173485	-1.52434696578492	0.946378906104035
LRRC41	-0.0521689180316855	0.0703747789362732	0.458510748514429	20.2891159035581	0.116731237074877	0.139054812760713	0.83946204203481	0.401210081038848	0.599310942577429	-0.315995652049414	0.552228279364856
UQCRH	-0.196455715346001	0.0807353497626589	0.0149606759030578	19.2953147038018	-0.21167904834814	0.183613193260975	-1.15285315062994	0.248970664248644	0.442742289772416	-1.0878581632582	-0.1285862925129
NSUN4	-0.0390069973256462	0.0711250691909188	0.583397882292163	20.0968109846584	-0.147289108359268	0.152586113536573	-0.965285142569439	0.334402011382293	0.534451730130891	-0.24558593087192	0.00489798423650906
FAAH	0.316098126108338	0.295683419602985	0.285050543647873	1.54903310481728	-0.86967620610396	0.41344594770727	-2.10348223492497	0.0354236366090755	0.11981549846826	1.65404963813844	-1.49265457276571
MKNK1-AS1	-0.0419488772897346	0.1013092056129	0.67882447261458	10.794016078606	-0.0782390117812059	0.179894736336305	-0.434915514342463	0.663623752972695	0.805757347123709	-0.261323523631773	0.148043050108481
MKNK1	-0.00743642737682597	0.0296140668220079	0.801728045036113	233.648124588806	-0.133809281770645	0.0897313328371582	-1.49122137763716	0.135903382854004	0.298727679079609	-0.0766991037015493	0.0328424877288353
MOB3C	-0.122584334021682	0.0965747119589388	0.204326510626411	10.1777125764124	-0.070469178977677	0.181003763254372	-0.389324385917015	0.697036199174204	0.827935015920534	-0.692683060915047	0.164150387876184
ATPAF1	-0.00622797405471029	0.0896505951119404	0.944615980151773	14.7607568961648	-0.178468679828068	0.152546114621647	-1.16993264804361	0.242028074161485	0.434938325053262	-0.0702344802346158	-0.0597391710021604
EFCAB14-AS1	0.0649139231407631	0.283072270890569	0.818620786486498	0.97534718771486	-0.156861308598953	0.421733707954886	-0.37194396757997	0.709934568385865	0.836578694930712	0.310339241294703	-0.0149457712649819
EFCAB14	0.0167706847544735	0.0554526717297302	0.762322456637859	35.7063072426229	-0.146774107562271	0.0880941572948749	-1.66610490490282	0.0956925217830241	0.235868414861149	0.0527968911265499	0.00596561233065451
CYP4X1	0.396875032003842	0.259641833292386	0.126376509654976	2.7244943194848	-0.386896554940606	0.330212067673716	-1.17166085923577	0.241333243381482	0.434262521874218	2.08616585800545	-0.491822881106898
CYP4A22-AS1	0.597002862568709	0.272560223757198	0.0284987099702047	2.95221574029034	-0.135785174362767	0.433427801996809	-0.313282105433021	0.75406634415658	0.864873709928958	3.15675008842582	0.0287463417526245
TAL1	-0.0348915813477864	0.0511179247396583	0.494878355643422	68.1627596254317	0.304111596637506	0.13792383492628	2.20492416557335	0.0274594164419481	0.100434999005969	-0.223570504856054	0.940679204735874
ENSG00000226252	0.0237030107459274	0.188278029021934	0.899816098917193	3.08561512886306	-0.00937325147585032	0.327604209479714	-0.0286115110997398	0.977174431313815	0.989457558774281	0.0898813829018115	0.290805975632984
STIL	-0.207372390755559	0.169712480638077	0.221743861743083	4.0484671404015	-0.130909458228711	0.364201352375663	-0.359442537417272	0.719264057720117	0.84171730621165	-1.14625694022542	0.0388539989720973
CMPK1	0.0719229313355245	0.0476917471597611	0.131534261050808	43.9884000993612	-0.124405361852163	0.0799064379777586	-1.55688784283927	0.119497116322121	0.27440089702452	0.347833944670137	0.052337387850577
LINC01389	-0.408231142080484	0.265619507479915	0.124317319095959	1.60494377248528	-0.546120428885204	0.46753641586744	-1.16808105283513	0.24277407223137	0.435836677062094	-2.22075123271559	-0.821903692774168
ENSG00000290466	-0.0773755435717873	0.198797153466435	0.69711446835641	4.26801514607942	0.434882715551389	0.47080007171627	0.923709960293874	0.355637344888048	0.556206363196032	-0.450838545859714	1.21177571811898
ENSG00000291246	-0.683307444085329	0.289538598986339	0.0182755560056907	1.17188699733358	-0.368709743975268	0.591687082982045	-0.623149895578262	0.533186023828736	0.709605807620569	-3.69227246121001	-0.454120511629524
ENSG00000223720	0.0154589060202392	0.230572464512824	0.946545274256388	2.56779462903369	0.00575680624194437	0.519593300442797	0.0110794466307368	0.991160061447971	0.996392387366951	0.0457795281605487	0.322171509006453
ENSG00000272491	0.064843167207622	0.309781383973012	0.834199125451879	0.826726654425853	1.24963303263693	0.549178268961674	2.27545972458014	0.0228783661018364	0.0881967487295435	0.309960732288656	2.90080286779967
SPATA6	-0.00714196300811906	0.0394778507074645	0.856437721703519	220.015060499954	0.0592374238257213	0.126605371230227	0.467890289725548	0.639863047855146	0.789519583189203	-0.075123865971402	0.433040094371122
AGBL4	0.235440333396907	0.21091328768327	0.26429814346763	123.821193598731	0.171321343907147	0.29959305378089	0.571846849401402	0.567425734823949	0.735659572747594	1.22257061448819	0.665396903678496
ENSG00000229846	0.0444177845780821	0.259211021526599	0.863942573596489	5.1567870528361	-0.809809229968892	0.37104938500373	-2.18248368734192	0.0290738538936635	0.10439942263925	0.200695107004222	-1.36854667622248
ELAVL4	0.116066292948248	0.102651052570493	0.258186517440691	28.867733326478	-0.072632472062426	0.279950245610898	-0.259447788316563	0.79528976187989	0.89024598210561	0.583978946027195	0.15966574923753
FAF1	-0.0427819937544666	0.0240386127898528	0.0751218379021949	298.878420061031	0.00528869281031128	0.0457210134091904	0.115673131804384	0.907911600995909	0.954250115942881	-0.265780281828412	0.321201081283286
FAF1-AS1	-0.0873754055868551	0.225308695671031	0.698161767842707	1.81225434253078	-0.500542078614531	0.337470296674597	-1.48321817815325	0.138016453019767	0.301799158288686	-0.504332827736922	-0.72741699000098
CDKN2C	0.0284357105934567	0.261671358919556	0.913464588998977	1.96931802408898	1.22316819721937	0.643625369661328	1.90043502769786	0.0573760538273085	0.167899853483416	0.115198970214763	2.8459396482406
RNF11	-0.0830186112142498	0.0803940004460777	0.301769195539629	18.9109752715119	-0.0955363461278703	0.139177886219997	-0.686433374745016	0.492439864508521	0.677104813699216	-0.481026147514935	0.112184619966191
TTC39A	0.486165828671507	0.319247713217525	0.127796669633592	1.60691536635295	-0.642686667284523	0.445275352307922	-1.44334660329477	0.148922857813979	0.317188672505781	2.56382715360966	-1.02209140056473
EPS15	0.00105331230416415	0.0299582939729771	0.97195272512485	264.395430049646	0.0067603768873893	0.109222446848836	0.0618954901893533	0.950646058921391	0.976166388560203	-0.0312832242749444	0.324251972224734
ENSG00000238140	-0.257847674630287	0.240202258091699	0.283064480220481	1.2767187438404	-0.753988520796714	0.380386678125249	-1.98216332000052	0.0474609645106244	0.146920762363775	-1.41627457240457	-1.25282693812714
EPS15-AS1	0.896285484828068	0.305581152423918	0.0033564740660557	2.10268417705949	-0.382463341294855	0.459893926858137	-0.831633815883882	0.40561566864128	0.603651553919081	4.75776307560189	-0.482632558561467
OSBPL9	-0.101077012715474	0.0358387958191497	0.00479751962347306	98.7842994279876	-0.0583805736875757	0.104409232877385	-0.559151447421665	0.576058365734484	0.742665790513797	-0.577629602512881	0.189210804679448
RAB3B	0.0139637579695228	0.245545845187462	0.954650160928546	3.66867168953341	-0.334266652347834	0.446406994500365	-0.748793492185214	0.453981682772486	0.644645253519942	0.0377812306687769	-0.38271787985667
TXNDC12	0.0297962771531382	0.0698038747719943	0.669483438981116	21.8177266255243	-0.0569132033614807	0.132917550726744	-0.428184261975191	0.668516973453105	0.808759860636279	0.122477323750706	0.192252752951742
ENSG00000223390	0.500776600310621	0.27237306579921	0.0659786448553419	1.2381616066643	-0.044247061940838	0.394019449664383	-0.112296644184765	0.910588202527374	0.955531360324623	2.64198750575538	0.218510437413514
BTF3L4	0.0121393222989949	0.0508686222711439	0.811384222958419	43.475123009273	-0.209570402526184	0.0867540129065472	-2.4156854018031	0.0157056245022229	0.067758004856119	0.0280214083953297	-0.124214940986356
ZFYVE9	0.100468664826851	0.0871041333149773	0.248733254006708	30.2153598317041	-0.379157619403332	0.143708923953462	-2.63837212730169	0.0083305111335274	0.0434560683872667	0.500539403153041	-0.47577959525849
CC2D1B	0.0976667937172709	0.0922596195442288	0.289778231441382	11.1122897468833	-0.153578477855609	0.147393753290404	-1.04196056092703	0.297429964370997	0.496517608341244	0.485550788040787	-0.00814026270973729
ORC1	-0.611140236180346	0.249218005679052	0.0141973302275549	0.999406249000683	-0.699139691397271	0.462439286122211	-1.51185185251001	0.130571554884107	0.290272103054637	-3.30621383798669	-1.13912196613614
PRPF38A	-0.00177655310380266	0.0860120033159919	0.983521096386523	13.4417419361936	0.182843815215328	0.182144718414123	1.00383813929545	0.315456637708457	0.515073846476915	-0.0464215949424831	0.68928369017347
TUT4	-0.0105967035475473	0.0244113706778675	0.66422393021504	230.115211617521	0.00769146300826757	0.0519851424505271	0.147955024179983	0.882378262998958	0.939417916353536	-0.0936050074061862	0.326182170598242
GPX7	-0.124042246594332	0.172771745582919	0.4727853621092	3.04715343377244	-0.137924880566435	0.293959841306504	-0.469196336320731	0.638929303995157	0.788808438238921	-0.70048216714233	0.0243106001584842
SHISAL2A	-0.0656899328894719	0.103621500273563	0.526119230166328	21.1076988487014	0.0682005495649349	0.263949477320447	0.258384863108238	0.796109897558579	0.890769919494721	-0.388326348110867	0.451621201247751
COA7	-0.0104486473874767	0.155250551151868	0.946341413981012	3.58439356372877	-0.221910606008785	0.270020284660135	-0.821829390662618	0.411174003872833	0.608760912553175	-0.0928129806813633	-0.149796936203314
ZYG11B	0.0258599893259737	0.0463330989445239	0.576754189588036	54.4258397384616	-0.155784174644923	0.0996901381766381	-1.56268390729777	0.118126961406304	0.27222664267528	0.10142014413574	-0.012712806816798
ECHDC2	-0.0111368972185336	0.0495465999016125	0.822153369883091	45.486908983796	-0.123727763180518	0.0934915200593558	-1.32341161104201	0.185698532587287	0.365779225016222	-0.0964947745310207	0.0537420912658377
SCP2	0.0137746966095444	0.0524782017129205	0.792948197109163	53.5348058921399	-0.0929428604446318	0.0923178766180565	-1.00676991119673	0.314045357072987	0.51383437488568	0.0367698465449224	0.117561074125752
CPT2	-0.269062545365112	0.118742404984343	0.0234553767316446	5.83774398289205	-0.249546991925207	0.186854070550866	-1.3355180927529	0.181706837694809	0.361008312270032	-1.47626854586152	-0.207088851472357
ENSG00000236723	-0.143120190214175	0.216811199360934	0.509180431987379	1.55249247247412	0.0482995358509388	0.383049964343088	0.126091999339486	0.899659100526216	0.949302566675308	-0.802539664745756	0.410365184816427
CZIB	0.0722042381511585	0.140569511128871	0.607493189537181	4.82944945412892	-0.421077067109775	0.23735493532912	-1.7740396530028	0.0760565915468705	0.203345748232952	0.349338796043769	-0.562681169631696
MAGOH	-0.0673894572277678	0.0798155873264252	0.398493688919305	13.4450144547255	0.0417482965900082	0.138217135717465	0.302048630752613	0.762614991194004	0.870562813848512	-0.397417956962368	0.396784065860441
LRP8	-0.00843048073056915	0.0688412408534305	0.902532624901934	38.7582283426524	0.510736721200159	0.165886444083651	3.07883337919168	0.0020781287275351	0.0157213929892619	-0.0820167941082765	1.36902570288867
LRP8-DT	-0.0907063643215727	0.224601648863226	0.686319789693724	2.12531641576073	-0.272612414496499	0.425571707039017	-0.640579272511425	0.521796069939136	0.700341674772421	-0.522151798159498	-0.254904880659221
LINC02812	-0.0188205431559423	0.153220464710895	0.902239270508914	4.48940314704647	0.679237151711981	0.332250504501522	2.04435250664569	0.0409187355767081	0.132602160487374	-0.137598453861902	1.7183373826747
GLIS1	0.320738601836586	0.180919136194377	0.0762571284122133	7.74767117459134	0.0218336792012271	0.281812783400284	0.0774758296546639	0.938245018609752	0.969051103958634	1.67887387234059	0.355499848180753
NDC1	0.0523388700241825	0.0715552067742743	0.464505921303012	27.5447984742584	0.0390053462645052	0.108527161314136	0.359406307068172	0.719291157153796	0.84171730621165	0.243068969462391	0.39109776237231
YIPF1	0.0772569159059512	0.0641963081599214	0.228803019188267	27.320847719964	0.0799843710393755	0.108084521490204	0.740016886197946	0.459289748210598	0.649163722331181	0.376368105812474	0.476049782593403
DIO1	0.0765275519739631	0.154484492820851	0.620336368843247	3.43626278703361	-0.0231533336373294	0.245376796180259	-0.0943582848816743	0.924824551748373	0.96254365370614	0.372466371997543	0.262239024006839
IFT25	0.0422390921606901	0.060179101978105	0.482747949432714	31.285980102406	-0.205804730724591	0.099414646935187	-2.07016508200008	0.0384368879475904	0.127118073865887	0.189040187553925	-0.116408473438814
LRRC42	-0.083247547367633	0.112736730798805	0.46025662106814	5.99760214469997	-0.395894831589838	0.193725135196769	-2.04359042613506	0.0409940258725821	0.132724716307757	-0.482250841925969	-0.510476857966038
TMEM59	-0.133672879726987	0.0697233990662386	0.0552140233871639	20.5530215303714	-0.14832023350745	0.153119321078647	-0.968657857562389	0.332715925610057	0.532670316629372	-0.752001258373583	0.00276039885178819
TCEANC2	0.0820638775354045	0.0809501687851255	0.310698262454715	18.9287613409164	0.00275378834500117	0.122357032315677	0.0225061714303145	0.982044189158516	0.991775204466525	0.40208295667656	0.315946069565008
CYB5RL	0.0247080977720746	0.139325497867206	0.859240690681278	4.65965121201696	-0.394735657665189	0.224313277184488	-1.75975164118589	0.078449925692355	0.207892890021189	0.0952580979611617	-0.508073819650033
MRPL37	0.0851306460545615	0.139765525097927	0.542460696000718	4.30236316873421	-0.594786729986253	0.221553931962974	-2.68461374039461	0.00726136713003087	0.0394838231110982	0.418488641011877	-0.922791906145157
SSBP3	0.0474679387647429	0.059464202007477	0.42471918744624	63.4478413931855	0.291062711391203	0.13730166343628	2.11987753175534	0.0340163746543092	0.116411593261414	0.217011912934576	0.913628068956128
FAM151A	-0.0160249829503736	0.264055851767519	0.951607805044265	1.36044423046513	0.60159354153909	0.441972511187195	1.36115601380532	0.17346439130817	0.349573779024544	-0.122643598943298	1.55737743846708
MROH7	0.105337894689739	0.117286897338701	0.369120730100981	11.9716146735122	-0.380807469050466	0.316996237453739	-1.20129964982957	0.229634986231476	0.421259126389004	0.526587358056592	-0.479199834304078
TTC4	0.0814333616011582	0.0935355730064069	0.383965053358701	11.6063159569117	-0.381625862607413	0.1486983631345	-2.56644292891257	0.0102747531862295	0.0505882343419864	0.398710010423519	-0.480896414112418
DHCR24	0.14855778782661	0.253888392616495	0.558460115855791	2.16872083733007	-0.773183659115808	0.399836154904488	-1.9337512369298	0.0531437208757983	0.159116702740556	0.757792262952566	-1.29261963176953
USP24	-0.0153707022389385	0.0282961107121112	0.586985904909767	214.253758434683	-0.0413971143886838	0.0613280951875972	-0.675010600966061	0.499669029809563	0.68289348507454	-0.11914352296709	0.224418552684918
ENSG00000260971	0.549789207150557	0.322385667249293	0.0881240743380527	5.43983403020204	-1.72147392422776	0.775349495770552	-2.22025542496412	0.0264014338932159	0.097695234903647	2.90418054420747	-3.25848324662691
PLPP3	0.091292493568164	0.427034899738215	0.83071684573228	6.41283085127704	-2.5454987896314	0.850907957202132	-2.99150897354544	0.00277602379303309	0.0195092783232603	0.451451456626768	-4.96673710120331
PRKAA2	0.288431810415255	0.191400091727661	0.131821542336491	6.72632950609031	0.117576906763112	0.307419353152194	0.382464231862797	0.702117054750859	0.831498494035029	1.50604862692853	0.553981404258627
DAB1	-0.0713310179480301	0.0805433855941677	0.375821093765085	63.4215931486812	-0.0234300047564468	0.197496498496046	-0.118635038772173	0.905564504445642	0.952574683638175	-0.418503343929522	0.261665467885507
OMA1	-0.130369076789991	0.104699863013088	0.213069448849524	9.38828719757992	0.424532656436782	0.249055556644223	1.7045701053891	0.0882746307737006	0.223942660220919	-0.734327557945303	1.19031941367972
MYSM1	-0.0448007339937314	0.0372459828379884	0.229040570251699	79.0240965285614	0.0524367382298549	0.0878495291556896	0.596892649668332	0.5505790550191	0.723349782224648	-0.276579536781468	0.418941857933548
JUN	-0.133117594565913	0.0785862332641522	0.0902833823847552	42.6146931474398	0.210006593557516	0.232733689100696	0.902347203660116	0.366872457729878	0.566775718035433	-0.749030759292298	0.745593788026304
LINC01135	0.267661513332169	0.182012049722872	0.141407362709093	3.51417915374997	-0.13628520713771	0.374516576405864	-0.363896328556676	0.715935426366793	0.840146331700137	1.39493788108406	0.0277097432820282
LINC01358	0.0179383380490022	0.146895232202732	0.902806719925162	6.31642049110899	-0.155325920040865	0.26929398716719	-0.576789410245656	0.564081724125529	0.733067058096433	0.059043254764193	-0.0117628170450986
FGGY-DT	0.0563749838707579	0.336727162744299	0.867039303817545	0.892022222253584	-0.887581386860883	0.482739238096254	-1.83863526478845	0.0659688507559555	0.185269322373608	0.264660168568126	-1.52977310562687
FGGY	0.00592420158985327	0.0547790419446899	0.91387890454901	77.6252222961118	-0.105032790502523	0.112608262940923	-0.932727206329658	0.350960834074829	0.551509882117588	-0.00522639228579201	0.0924979109979804
HOOK1	0.0291026171238319	0.175132961231237	0.868019694514378	5.77166886289792	0.331927789321784	0.287603888261688	1.15411440133162	0.248453269879588	0.442088557175475	0.118766588034678	0.998343870412296
LINC01748	0.702816950816243	0.353002156516882	0.0464841084997365	2.4608426660632	-0.368324998365638	0.519289929420941	-0.709285848805803	0.478147108282122	0.664981342566016	3.72280276542918	-0.453322910491165
NFIA	-0.0296867035082124	0.0357390578178614	0.406170508261904	271.721257389049	0.4619382782708	0.0913194397112504	5.05848787214897	4.2259412073222e-07	2.26107005382707e-05	-0.195727000428986	1.26786355144004
TM2D1	0.0309340786093779	0.0463387729433624	0.504412192119489	52.210752919689	-0.184399068493387	0.087541197254266	-2.10642616593184	0.0351673503965263	0.119261623079241	0.128563994919635	-0.0720332287690995
PATJ-DT	0.301964980107436	0.33315736549173	0.364738237572303	1.42120840249861	-0.948791841553876	0.429967331035138	-2.20666030432981	0.0273378004757597	0.100114236233603	1.57844434530092	-1.65666611524311
PATJ	0.0550002989129371	0.114221811971749	0.630145649873127	32.305115398358	-0.406075286334651	0.18616232271561	-2.18129684036544	0.0291614679789917	0.104629172995937	0.257306288633061	-0.531581562191982
USP1	-0.0125251487993473	0.114921130420125	0.913211148030055	8.03427192975082	-0.177293700107952	0.231597405182255	-0.765525416696404	0.443958737498128	0.636691978386254	-0.103921229142957	-0.0573033663071709
DOCK7	0.0553828439207816	0.0377168209900661	0.141999459747237	105.972904203489	0.14693629381871	0.075416457809019	1.9483319435501	0.0513752573126328	0.155557498205971	0.259352713918682	0.614845206082325
DOCK7-DT	-0.0800926307353375	0.289221934626952	0.781838103347502	0.963032804356393	-0.186928361772621	0.592596239560168	-0.315439669194258	0.752427851371694	0.863497748042554	-0.465373609082875	-0.0772766081560669
ATG4C	-0.0181038084560269	0.0368732500552562	0.623444810354212	112.318900200225	0.2121613121178	0.0998696866184964	2.12438147451348	0.0336382578117556	0.115676416669163	-0.133764280149237	0.750060651152249
ALG6	-0.119037592972124	0.084905847981093	0.160916674256177	14.3319116933422	-0.621003496708292	0.138721574786556	-4.47661798580214	7.58347665865889e-06	0.000220530987889736	-0.673709762567064	-0.977140864153259
ITGB3BP	0.0680436923102613	0.0645979463619481	0.292184543576076	49.3637058801803	0.411533765191897	0.182330786149944	2.25707229087173	0.0240035579831948	0.0912042505647671	0.327081947735198	1.16337191851716
ENSG00000286429	0.456603888912356	0.220500428280381	0.0383810510509941	2.66489986572035	0.633518914703158	0.361275845981463	1.75356011687442	0.0795059100270722	0.209700350434471	2.40568549766178	1.62356068615293
EFCAB7	0.288176219195362	0.112272648700268	0.0102655545332552	14.248531481119	-0.0861424198318325	0.21145746249158	-0.407374697571918	0.683732807734863	0.81878699363597	1.50468134118582	0.131658802698472
PGM1	-0.0335801841858185	0.0774333924376296	0.664531425466288	33.6762079182339	0.363551551288933	0.19546199051019	1.85996034492435	0.0628911365997254	0.179096644023338	-0.216555183111656	1.06390185967288
ROR1	0.225861659151501	0.279767500828087	0.419482637556515	7.16702415799382	-0.18085128013839	0.472276656357127	-0.382935039672241	0.701767930074689	0.831452852033351	1.17132947742833	-0.0646784469086321
JAK1	0.0201608743005299	0.028349045812216	0.476981445210115	198.091194797096	-0.0793129573331622	0.0644309077982433	-1.23097687186901	0.218331514565687	0.407745557625046	0.0709327168930093	0.145816695412454
LINC01359	0.716953176946374	0.473087049808972	0.129651311499447	0.994657879831238	-1.19982401583798	0.566050312829718	-2.11964199761677	0.0340362478880945	0.116452136722146	3.79842453542418	-2.17707113862
AK4	0.343236736311029	0.163260376684586	0.0355192588912777	6.29708150751134	0.438789715301379	0.359586540028075	1.22026179085324	0.222365649413038	0.412924178810516	1.79922768777062	1.21987516713194
DNAJC6	0.0205492161461318	0.163332357997009	0.89988052200715	22.675814339729	-0.264549072863522	0.298389493076859	-0.886589772768506	0.375299802069163	0.574961894000422	0.0730101523738228	-0.23818908116869
ENSG00000229294	0.243323907753309	0.260307878833	0.349914938710704	5.19275562575036	-1.05413358903398	0.355007468188878	-2.9693279254428	0.00298451913160512	0.0204471310718479	1.26474381129688	-1.87504598912295
LEPROT	-0.0490057651067088	0.0649143058472808	0.450290908507041	24.3503265101821	-0.230698274880868	0.109828930909974	-2.1005237232981	0.0356827959851405	0.120347041877135	-0.299074359142126	-0.168014310282339
LEPR	0.0835978303049642	0.0604178189443808	0.166462024435833	70.3330404662708	0.555638751674322	0.147232750933389	3.77388011941518	0.000160728017730183	0.00235832079039067	0.410288840089502	1.46211035343284
PDE4B	0.00123625322601526	0.0330553522158019	0.97016648144647	380.189020107986	0.228951284215217	0.142929227433395	1.60185070839978	0.109188626660268	0.25741887355609	-0.0303045814471099	0.784867288376227
SGIP1	0.130668189042353	0.170628852624441	0.443793173798326	38.6902151518805	-0.112195194820525	0.283424465940595	-0.395855715730769	0.692211471757475	0.824083434043082	0.662091818427111	0.0776498095656661
DYNLT5	0.125238218896566	0.184706026576024	0.497745835223069	3.86068623094181	-0.463906192691724	0.348552124940885	-1.33095212881116	0.183204763033811	0.363006976205952	0.633044182257146	-0.65146856177873
DNAI4	0.176747687511059	0.204344749316549	0.387067047588198	5.43858861998276	-0.942894563619734	0.307986862921377	-3.06147656648731	0.00220248231272998	0.0164443346367825	0.908594187772915	-1.64444069804338
MIER1	0.0425015861210092	0.0363473120223982	0.242275312879333	89.1439315353831	-0.0156968542810201	0.0660565246885437	-0.237627612942563	0.812169931841818	0.89913918190402	0.190444399520371	0.277696760947514
SLC35D1	-0.0509930969239704	0.0804691916830962	0.526278489377537	21.4900472118824	0.0458628800858096	0.152226421144731	0.301280682689144	0.763200469978558	0.870899310905381	-0.309705594678771	0.405313848651931
IL12RB2	0.307796877705829	0.193617456047019	0.111898707423809	7.21296552386301	-0.423742132416713	0.400981728707506	-1.05676169780247	0.290620358969541	0.489138818086421	1.60964209318358	-0.568206012721284
SERBP1	0.0292021676011888	0.0513891615177867	0.569861570899922	40.832548183518	-0.0872059458048492	0.0925484629460427	-0.942273302320447	0.346052733109281	0.546561482508283	0.119299133512677	0.129454048425725
GNG12	-0.297698010722744	0.221804078836848	0.179542006275156	3.25495089277049	-1.36343608365116	0.519094419580457	-2.62656663647649	0.00862511027365913	0.0445690152891511	-1.62945402514294	-2.51624894408606
GNG12-AS1	0.0493495320035513	0.108039023129775	0.647832728749489	20.2031431518721	-1.09977118815506	0.204888559306528	-5.36765543121286	7.97667582856881e-08	5.71930886331796e-06	0.227077499734014	-1.96965551838032
WLS	0.00429961470944167	0.0708628331134277	0.951617903744648	46.7241229490119	-0.827717911739793	0.177083225628866	-4.67417457977943	2.95138200231414e-06	0.000103502921308878	-0.0139171230562569	-1.40567246689937
LRRC7-AS1	0.217558019991023	0.308159884737899	0.480193906310552	2.29239457983734	-0.846029767421259	0.638729952369892	-1.32455001410568	0.18532044426319	0.365491394364149	1.12690914310893	-1.44363406170754
LRRC40	-0.0467315222312361	0.0634628846700105	0.461511712878162	28.6595602374056	-0.260832824608983	0.110274466693155	-2.36530569977515	0.0180151936072174	0.0744745748795098	-0.286908292324959	-0.230485071651611
SRSF11	-0.017853155489542	0.0295333472769048	0.545505709147779	148.389865165949	-0.613909075768061	0.0695809461752323	-8.82294808440798	1.11485041134614e-18	2.19377786499334e-15	-0.132423411603021	-0.962433696413604
ANKRD13C	-0.0295974989906293	0.0450295973554303	0.510994537386579	62.4695225428289	-0.184986810837854	0.104395723686791	-1.77197690005822	0.0763983918315451	0.204013196522416	-0.195249800683517	-0.0732516545321885
HHLA3	-0.0589522394936693	0.199349351594989	0.767441434795535	2.08093562001804	-0.497862520217994	0.354329430065518	-1.40508373838983	0.159996379092528	0.33142113716303	-0.352283043795851	-0.721862101851816
CTH	-0.108809453523663	0.276924505020478	0.694377830464799	1.50070449182935	-0.865656991388335	0.411638237561554	-2.10295573248073	0.0354696392871671	0.11986828279004	-0.618994310102727	-1.48432249527801
ZRANB2-AS1	0.0506921810337019	0.158294893935621	0.748787244716838	4.52020240711673	-0.191315372921956	0.231722597770039	-0.825622424239424	0.409018310582399	0.607184767846964	0.234260003409846	-0.0863711501056607
ZRANB2	-0.0319969341612584	0.0289390460031824	0.268870888142863	152.854152270136	-0.259803652467964	0.0708592146305544	-3.66647660184392	0.000245915408671735	0.00322843727766969	-0.208085583934358	-0.228351534969976
ZRANB2-DT	0.112636354085147	0.11906060661677	0.344127080307934	17.3591975602391	-1.00698053639069	0.198017217102692	-5.08531809064094	3.67010446335112e-07	2.00609722364038e-05	0.565630481209594	-1.77729483219216
NEGR1	0.323425211354698	0.241249241001041	0.180041633451207	255.157672616595	0.13576579153454	0.332396698807336	0.408445065855581	0.682946953415966	0.818279584939906	1.69324589533844	0.591688072862637
ENSG00000286863	0.257820043114746	0.187880664056324	0.169984296834008	42.8220045610954	-0.160748844026545	0.327101665722333	-0.491433890046282	0.623119599477995	0.778286876009324	1.34229091644558	-0.0230048695492719
ENSG00000225087	0.0190044352389696	0.248415218267058	0.939019164956981	7.26912269064361	-0.958801479061058	0.42975917108779	-2.23102040297168	0.0256797775538082	0.0958257186004936	0.0647463438170899	-1.67741670490666
LINC02796	0.65943428085738	0.353214795446016	0.0619086027638971	1.57715024234594	0.419296626299757	0.448454482785613	0.934981458308233	0.349797855019287	0.550414927800229	3.49072708559795	1.1794648035341
LRRIQ3	0.100735727529632	0.295146328336536	0.732871918550576	1.51739359968972	0.834607266208794	0.657009967195998	1.27031142277909	0.203973720900503	0.38972646425158	0.501968055616438	2.04042911572593
FPGT	-0.06665807884672	0.0711980211371765	0.349152209807836	24.806144473542	-0.415613258787084	0.14322613720837	-2.90179758309362	0.00371028195206188	0.023981420938327	-0.393505446848158	-0.551354361400816
TNNI3K	0.0445968282902034	0.118695780238148	0.707122250488224	12.2653680036259	-0.573824901385819	0.208579337066559	-2.75111096552535	0.00593935203907971	0.0341430005380388	0.201652901700801	-0.879336755689083
ENSG00000237324	0.324689720150827	0.307217802749682	0.290570266563721	1.35608315927972	-1.51378738549678	0.52319360142597	-2.89335989846003	0.00381144287292371	0.0244833707941527	1.70001038767588	-2.82793637210142
ERICH3	0.314524379489634	0.233963031579095	0.178840514292762	4.239617968157	-0.476019600286998	0.363881895199657	-1.30817060855917	0.190815448674048	0.372913440302073	1.6456308774498	-0.676580395274854
CRYZ	0.0897357988089996	0.103187333328953	0.384497349789429	13.7516830214922	0.626256049260544	0.227659204454651	2.75084879946196	0.00594410725280237	0.0341430005380388	0.443123914894888	1.60850432267591
TYW3	0.19045843090015	0.0835475703758509	0.0226290147468037	18.6343650369181	0.2716898652913	0.161856098192629	1.6785889955654	0.0932321727069631	0.231414404854985	0.981939836992571	0.873466976234655
SLC44A5	0.181728022203816	0.210417012686995	0.3877766126547	54.6129484909371	0.345540234533131	0.30632864223511	1.12800498187801	0.25931781518178	0.454704802660329	0.935236498186374	1.0265633004062
ACADM	0.0242587698063934	0.0564762652139208	0.667530872490909	38.0785123964754	-0.40581024963366	0.10311481090648	-3.93551853575826	8.30172562419174e-05	0.00143858670063049	0.0928544171088418	-0.531032124929734
RABGGTB	-0.0962122054509044	0.0629405101222406	0.126358348402169	29.0826252212547	-0.244369049994867	0.105471808666347	-2.31691343008929	0.0205084480298409	0.0816740756933846	-0.551605306307891	-0.196354661725614
MSH4	0.125751841170489	0.0993038798791577	0.205393667056722	16.2227032412324	0.276613699250904	0.1933808421121	1.43040901171873	0.152599663314288	0.322381397503048	0.635791805640171	0.883674384644189
ENSG00000225605	0.477457820311797	0.284414273226655	0.0932025872797558	2.79386712144269	0.968900824349513	0.48996024904727	1.97750904534305	0.0479841190909507	0.148100165406193	2.51724364544909	2.3188278606792
ST6GALNAC3	0.0226753955477615	0.0334872038989128	0.498319589118543	1016.87280859234	-0.403119383974024	0.154192139933769	-2.61439645462588	0.00893852496840809	0.0456940787040886	0.0843841533411276	-0.525453796133832
ST6GALNAC5	0.430867423072319	0.328284064479295	0.189357044409073	8.99658819790168	-0.595431922594507	0.794856924205182	-0.749105788050988	0.453793446698069	0.644481310426849	2.26800822210582	-0.924129429812546
PIGK	-0.0227788248533559	0.0796153599841315	0.774793158802067	23.7848033951341	-0.157925131292319	0.133310978781945	-1.18463709992434	0.23616096178048	0.4289212012237	-0.158773289729815	-0.0171511406571285
AK5	-0.11278573144221	0.200706656762531	0.574154751402641	15.3853880379698	-0.44822132645243	0.422699921005057	-1.0603771237683	0.288973065209722	0.487404490232722	-0.640265416791636	-0.61895287646787
ZZZ3	0.0197169161280301	0.0393184655295747	0.616042440093824	106.287341328221	-0.302923596340407	0.0807026848692927	-3.75357519803743	0.000174330202505082	0.00251415951658387	0.0685577617600676	-0.317741811188325
USP33	-0.0164494722748929	0.0299521934543595	0.582874444297848	120.950353517265	-0.00222136028397988	0.0601035613591181	-0.0369588795363934	0.97051779269939	0.986260068953618	-0.124914405434976	0.305632282712976
MIGA1	-0.127219477261582	0.051655294960691	0.0137835826182567	44.2906819305138	-0.359970682265926	0.102259409530203	-3.52017172717593	0.000431267475614691	0.00487946931988126	-0.717478768960101	-0.436003903166439
NEXN	0.191499556528908	0.162423497210294	0.238392651669616	4.4364153653215	-0.212783743408984	0.301114490506699	-0.706653947642718	0.479781554881523	0.666309374155497	0.987509340628766	-0.13087639281818
FUBP1	0.0126134045244655	0.0316860200741338	0.690575086113098	116.034849701677	0.318945578516499	0.0673661716861654	4.73450651170072	2.19588721871494e-06	8.06829100486342e-05	0.0305575122099713	0.971430954819403
DNAJB4	0.0220687607271704	0.101067223224599	0.827150772945403	18.1339920514098	1.38403879335049	0.308524436468692	4.48599407292309	7.25747588280384e-06	0.000213504813761555	0.0811389591534147	3.17943421553666
GIPC2	0.0379283721530171	0.128441986901988	0.767767967023741	9.87823792911469	0.813319255663589	0.278054075932427	2.92503986117162	0.00344412103281617	0.0226917349297524	0.16597998223942	1.99629777018419
ENSG00000273338	0.137129082101579	0.138698248650559	0.322816563702731	8.10684613190629	-0.905682396114438	0.302312668081691	-2.99584665724197	0.00273684023454765	0.0193490780654047	0.69665437878724	-1.56729760291733
IFI44L	-0.0427290612410664	0.063388230835886	0.500257218624451	112.133087828373	-0.456855325218042	0.233302068901504	-1.95821377568202	0.050204933348446	0.152902729080134	-0.265497119241965	-0.636851683034272
IFI44	0.0562801664954014	0.0634684833075727	0.375217848723584	49.430499932702	-0.566264378379089	0.168388871512246	-3.36283730209516	0.000771458160700652	0.00752341631388136	0.264152942828757	-0.863663329908983
ADGRL2	0.213495326835859	0.202590310253402	0.291961704747158	40.9780379488275	0.412955371842718	0.348217580945748	1.18591189658243	0.235657094541984	0.428269588952132	1.10517575793867	1.16631899589664
ENSG00000233290	0.469869042443378	0.313510425616865	0.133942397431926	7.57491293469662	-0.60301666719304	0.592999275596331	-1.01689275520048	0.309204450178993	0.509154082691486	2.47664746304328	-0.939853068431235
LINC01362	0.272125885799836	0.295058131685969	0.356383122966673	1.40225463588015	-0.765625649806197	0.425746492804209	-1.79831346293272	0.0721273474650801	0.196519280554857	1.41882005054104	-1.27695141703702
LINC01725	0.181510880191335	0.196514305647845	0.355667401543084	25.040141620826	-0.0939612781671084	0.44702905901745	-0.210190537442087	0.833518964632864	0.911773987872021	0.934074896555719	0.115449832010337
TTLL7	-0.0283022110542074	0.152191596657114	0.852472719715396	27.6651451392093	-0.296638174435085	0.250798444057067	-1.18277517849189	0.236898260298515	0.429689799030732	-0.188320655273442	-0.30471174783927
PRKACB	0.0913512258307004	0.0618313046766608	0.139561269999257	81.1081083609005	0.280219040783473	0.141077152452556	1.98628222863876	0.0470019947953222	0.145984799688733	0.451765644982834	0.891148477755517
SAMD13	-0.481306621791112	0.20398828700981	0.0183004854924135	2.28589109879621	-0.901207457980553	0.417178715631097	-2.16024313852453	0.0307538522539139	0.108388203665038	-2.61166865778229	-1.55802078296062
RPF1	0.0275476792973702	0.0872023085730955	0.752074320660461	13.2368704889746	-0.211575573778518	0.150057366932688	-1.40996458956544	0.158550139054985	0.329413768496454	0.110448445017811	-0.128371783412715
GNG5	-0.0156729859825116	0.0796958159230189	0.844093547113934	16.7655476945871	0.245530187352935	0.146396272595035	1.67716146730133	0.0935109117170764	0.232073745306814	-0.120760590458745	0.81923636676051
SPATA1	-0.0198292679225691	0.0721206145997872	0.783357795705069	31.5459023389901	0.0795790430302096	0.139486816960142	0.570513004486646	0.568329804386223	0.736346538567562	-0.142994629021234	0.475209512884204
CTBS	1.46509446060464e-05	0.0547221685021804	0.999786379767421	45.6410560582719	-0.0339086473673899	0.0888553951869976	-0.381616077403388	0.70274615715405	0.831816230664231	-0.0368395452981189	0.239942602008026
ENSG00000284882	-0.0290975486676233	0.124943927297073	0.815850817382273	6.02612984060737	-0.372808848414964	0.187511888420801	-1.98818779734292	0.0467909240484517	0.145520370121684	-0.192575315429303	-0.462618205392675
SSX2IP	0.156346862691997	0.152013518874509	0.303711726268649	17.581679409337	-0.4685405879531	0.216498410250492	-2.16417565104054	0.0304508712531881	0.107719497420563	0.799459934544817	-0.661075946095949
MCOLN2	0.0094377155331019	0.204359604415414	0.963165265988479	3.34991474995159	-0.00618032644051801	0.377699916438012	-0.0163630601213869	0.986944749554234	0.994073338713842	0.0135691575904399	0.297425104166573
DNAI3	-0.676410793865197	0.268517290947356	0.0117669067954314	0.833758641748666	-0.215615186783315	0.496454441771911	-0.434310117185691	0.664063258012981	0.806125183316875	-3.65537881704489	-0.136746147799235
SYDE2	0.70462462890718	0.325980324717416	0.0306524392404607	1.60633081456255	-0.366955669457285	0.456906819893739	-0.803130208348883	0.42189947916012	0.617762693338216	3.73247294299704	-0.450484208063501
C1orf52	-0.135917475976904	0.0754142885085061	0.0715017553935985	18.0523658454024	-0.24451683016824	0.152188613880503	-1.60666967083511	0.108126850175304	0.255596171463513	-0.76400873050796	-0.196661019047332
BCL10	0.0436650693011412	0.0922632928104265	0.636023494999574	11.692680211373	0.245784685887936	0.167904063947836	1.4638400054706	0.143237668859304	0.309433900402326	0.196668455122698	0.819763957761282
BCL10-AS1	0.0895264429500287	0.144312439831526	0.535017253444706	13.2598932446299	-0.486893052840432	0.330293761246266	-1.47412125195246	0.140448947465165	0.305271337703494	0.442003965308028	-0.699121726267164
DDAH1	0.225582451354199	0.186194385507292	0.225687474174507	12.8987138097147	0.352047482024247	0.384932410369138	0.914569603756265	0.360417622061469	0.560908762194723	1.16983585475747	1.04005322173756
ZNHIT6	0.0403673975694039	0.0634092051145124	0.52437414736272	40.6890239445395	-0.370664281876402	0.0978432729427165	-3.78834712625989	0.000151652862992893	0.00225884962456192	0.179027553589232	-0.458172388027566
COL24A1	-0.303034517365984	0.314084746374463	0.334636137208724	3.79333219047644	-3.26439481719342	0.678342705263234	-4.81230916447558	1.49196313676058e-06	5.89102547516861e-05	-1.65800167811884	-6.45705245657907
LINC02795	0.0533155377169155	0.205055112819291	0.794859227957891	3.20594717889664	-0.577174949340311	0.346728402312941	-1.66463129495627	0.095986337797103	0.236198144002597	0.248293655240724	-0.886281609626801
ODF2L	-0.14583905763247	0.0617677520113213	0.0182214383424319	45.5053783192711	-0.265281387044359	0.146439564250025	-1.81154176743813	0.0700570297615894	0.192700004054855	-0.817084251445236	-0.239707213175014
CLCA4-AS1	0.352210752711955	0.245256755341293	0.150976757679228	2.28911151030578	-0.814784761383264	0.439801870725573	-1.85261777090456	0.0639371634903395	0.181230340175082	1.84723420648042	-1.378861256612
SH3GLB1	-0.0783507900548263	0.042401155578988	0.0646246777210204	72.0438330897469	0.248701917831028	0.0889397068818062	2.79629792530723	0.0051691725196479	0.030730461672697	-0.456055628873943	0.825811557682966
SELENOF	-0.0200257321640415	0.0495126117216496	0.68587654711562	48.9349825911659	-0.126774674043274	0.0927279352396763	-1.36716808926669	0.171572625058824	0.347302684854473	-0.144045614874467	0.0474256590264985
HS2ST1	-0.0636085787478851	0.0476495662029975	0.181901021051853	103.655507984198	-0.196023934983884	0.0969029876113352	-2.02288845592779	0.0430846490097958	0.137681186207774	-0.377192139961938	-0.0961322867284733
ENSG00000267734	-0.340211441866709	0.250617996116876	0.174625545532365	1.08638833256167	-0.140325262719191	0.411978054643653	-0.340613440782829	0.733394609627071	0.851420421926937	-1.85687971019297	0.0193344614070236
LMO4	-0.0917597143642765	0.0606012398093526	0.129986347342599	41.6882066826624	-0.455685736175149	0.136275181980239	-3.34386444804916	0.000826200955459173	0.00792204597790035	-0.527786696322579	-0.63442705354228
LINC01364	0.266815078439595	0.301206816135903	0.375714429500514	1.02638954089882	-0.830610397731379	0.438619092367037	-1.89369412363911	0.0582656217759923	0.169661979883726	1.39040987593101	-1.41166876695278
PKN2-AS1	-0.203607571483834	0.159565861571782	0.201952124907907	7.15792389101495	-1.32579062800087	0.310985005225884	-4.2631979218351	2.01521870963134e-05	0.000476162806179294	-1.12611703199119	-2.4382076161822
PKN2	-0.0254436558992094	0.0220698013078028	0.248962927636399	382.718973342321	0.0657950574438139	0.0541769297181067	1.21444788005076	0.224576741142095	0.415639469707023	-0.1730288087467	0.446634469219895
GTF2B	-0.0109913936468176	0.0493772477543382	0.82384654802838	47.6640525429372	0.238249978755917	0.0942394689232146	2.52813371592788	0.0114670669349743	0.0547366269795541	-0.0957164028827133	0.804144049865576
KYAT3	-0.00247713456314139	0.0542782310957352	0.96359900646646	50.021459983175	-0.0128029658786469	0.0803322742183322	-0.159375120438521	0.873373339371319	0.934362802964	-0.0501693568623318	0.283695968284111
RBMXL1	0.109894804354882	0.108388264448389	0.310630722210094	7.48354871423847	-0.16374997745295	0.187386859355512	-0.873860515172423	0.382194219847132	0.58130020899113	0.550964555436801	-0.0292264023682398
GBP3	-0.103827960101788	0.0978405213647673	0.288600882399054	11.1106130084955	0.377243465511181	0.180294001742977	2.09237945724324	0.0364045849489723	0.122037705744141	-0.592345801065534	1.09228603377815
GBP1	-0.149731666904618	0.120464411146501	0.213884952533518	5.9292113351185	0.200377161944485	0.226345834694768	0.885269933129972	0.376011062251753	0.575769219304624	-0.837907772542666	0.725631388393761
GBP2	-0.159185293982498	0.0709227891841219	0.0248010702420273	37.738552434426	0.576766464089263	0.181758542742732	3.17325642792835	0.0015073932399927	0.0124131971134064	-0.888479969529391	1.50590939116397
GBP4	0.174513911514134	0.125419661671973	0.16409209655378	7.70542625657346	0.204175615826438	0.206735886039521	0.987615743632463	0.323340872886752	0.522957548240224	0.896644598603587	0.733505815195309
GBP5	-0.135772632743468	0.140446971751436	0.333684965381309	4.53687347492142	0.049857913829209	0.27116328965443	0.183866753839533	0.854117986703271	0.923768152468755	-0.763233891340607	0.413595797507906
ENSG00000286548	0.145921867269556	0.212789113200964	0.492865634746838	3.7235630544917	-0.984955711128276	0.297778425588401	-3.30767989380706	0.00094072270725107	0.00871349327689145	0.743691400653418	-1.73163602475743
LRRC8B	-0.0941427394329037	0.0693120764951384	0.174386147710875	35.7372180057695	-0.176357026100243	0.161205836908972	-1.09398660421847	0.273960853397485	0.471858817999156	-0.540534693699894	-0.0553615839031093
LRRC8C-DT	-0.29271162941187	0.0984959053110269	0.00296044809455487	12.0553654366791	-0.589211277334028	0.187984723658558	-3.13435722790022	0.00172231043330512	0.0136474799882924	-1.60277936833376	-0.911233652403012
LRRC8C	0.0143481017810825	0.0376844722378697	0.703393903885477	183.564879327371	0.0610017672481047	0.0881127574833678	0.692314813318825	0.48873964939168	0.673842939561819	0.0398372786584745	0.436697686002907
LRRC8D	0.0305611040213242	0.0389970256154844	0.433229180300532	158.356749874955	-0.191984142074308	0.0897041598930888	-2.14019218621654	0.0323392383880699	0.112520218438648	0.126568766613853	-0.0877575493883658
ZNF326	-0.00932995933583559	0.043110618604102	0.828661114513248	54.6667245397686	0.0208478574224215	0.0859037790296086	0.242688478410663	0.80824673356507	0.897939254214754	-0.0868285567086143	0.353456179446625
LINC02609	0.0514161430773063	0.115355806155212	0.65580106166874	11.835784064438	0.0660391286120623	0.206106176237858	0.320413147327761	0.748655160366354	0.861289001564774	0.23813283981205	0.447140443652774
ZNF644	-0.00782969887015423	0.0264408664437401	0.767137588798218	197.161144181035	-0.0217431464801364	0.0545027899740271	-0.398936393724025	0.689940072163661	0.822319044216868	-0.0788029103427482	0.265162428078838
HFM1	0.39908579710509	0.269707640960049	0.138953918808621	2.93587553069955	-0.737839717635548	0.375027527608644	-1.96742815744852	0.049133870828851	0.150625039359348	2.09799235034227	-1.21934948325283
CDC7	-0.0212507437518674	0.117168006307556	0.856077282449336	7.98757452177974	0.122851892740631	0.181188533642511	0.678033484078085	0.497750463002413	0.681338746311079	-0.15059881681698	0.564916772239931
TGFBR3	0.0306937478685749	0.221808457354493	0.889940481934835	4.41454556580438	0.0656762325858742	0.457381418157571	0.143591825068959	0.88582279640606	0.941143543365009	0.127278345140378	0.446388138034857
EPHX4	0.300322564008183	0.190128122020176	0.114203100472124	6.69865171904249	-0.0213643578724173	0.312208321036451	-0.0684298157124486	0.945443487944685	0.972854812125988	1.56965823708855	0.265947679988546
BTBD8	0.0302746769609505	0.110629681078348	0.784347598172362	21.2118205979382	-0.682991298684746	0.194031225497061	-3.52000713769181	0.000431535185407664	0.00487946931988126	0.125036524480731	-1.10564536214693
GLMN	-0.0144132005516907	0.0597928363335732	0.809514584035321	38.6391431526238	-0.250512232804669	0.111858504443463	-2.23954570151872	0.0251204311813496	0.0942748116596105	-0.114021365773485	-0.209089854745635
RPAP2	-0.0229130332756201	0.0427186837230628	0.591702652329869	78.6060138532605	-0.291021997867806	0.0722476067402385	-4.0281195599206	5.62247510606435e-05	0.00105257964194926	-0.159491237953508	-0.293069070934931
EVI5	0.0224607490468497	0.0270996555138548	0.407206006912824	240.018889630983	0.01607770956738	0.045034184588408	0.357011228566099	0.721083399756112	0.842651732740399	0.0832359014546083	0.343567371714734
RPL5	-0.0641288412025844	0.0471262942372418	0.173581060657881	57.2091928119529	-0.0552692259272156	0.118392441882657	-0.466830695003273	0.640621013053707	0.790014493501926	-0.379975285005327	0.19566081854154
DIPK1A	-0.0378275873687076	0.0606448603944159	0.532787928362814	53.4822784410928	-0.342432705897659	0.146963201471135	-2.33005747336633	0.0198031136835468	0.0794547220968769	-0.239276674945169	-0.399646607421624
MTF2	0.00194951810038306	0.0353471112394151	0.956016147074146	83.9347968342665	0.00901349274832652	0.0710327031460168	0.126892154586855	0.899025756179181	0.948965677788372	-0.0264889695731611	0.328922818962311
TMED5	0.00265331893242058	0.0540222237444218	0.960827392687421	43.3564977894859	0.464249753683121	0.101329248909624	4.58159671248709	4.61439116188906e-06	0.000149125670578568	-0.0227239856126126	1.27265538109062
CCDC18	0.0148034999667668	0.0558618607099364	0.791007987920787	67.5972805217163	0.0320692693285433	0.106638919745016	0.300727627448065	0.763622199757665	0.871207186607502	0.0422734321648585	0.376718851420768
CCDC18-AS1	-0.0232301454167284	0.0355390973580496	0.51333706159485	197.111427211148	-0.0468333760771529	0.0984574489265565	-0.47567123247412	0.634308618732033	0.785456973692093	-0.161187629987475	0.213148850308565
DR1	0.033092693695319	0.0617281198634789	0.591886656493979	34.7210183619103	-0.132510256070959	0.0982993532429339	-1.3480277509403	0.177649457147352	0.355339042927446	0.140111510645125	0.0355354473127629
FNBP1L	0.023352360063714	0.0367105105565159	0.524696966415468	149.084154700139	0.249368751234669	0.0713957401069078	3.49276792790809	0.000478041764058464	0.00526691337471924	0.0880055763750317	0.827193944040411
BCAR3	0.0476963158161807	0.0449264066415288	0.288392622583737	120.068035053651	-0.253295233656983	0.0972377933903024	-2.60490520018571	0.00918996834058641	0.046583396959365	0.218233616428633	-0.214859185421021
BCAR3-AS1	-0.102483837067179	0.116435136220463	0.378761997584642	7.35788951192373	-0.11894023278405	0.192340034060412	-0.618385212236636	0.536321443300055	0.712279922073039	-0.585155412199898	0.0636669340673508
ENSG00000260464	-0.0649754469919448	0.305037972340804	0.831320930971688	1.05838473132449	0.519116928087791	0.524912108822118	0.988959712231955	0.322682853439259	0.522511962549993	-0.384504204371082	1.38639838339745
DNTTIP2	-0.0758590779467127	0.104606563849491	0.468338737660761	13.0745488922613	0.383534548564168	0.205670373385458	1.86480212123389	0.0622091458677135	0.177529240772465	-0.442726209961218	1.10532783303194
GCLM	-0.0457299536622362	0.120144604866156	0.703482062631842	9.29170934564277	-0.103541656778606	0.249335889185004	-0.415269767689879	0.677944430227612	0.81515349713701	-0.281550399259164	0.0955891222447694
ABCD3	0.110531249748708	0.0633224611844077	0.0808926713438459	32.7493551051564	-0.198916906859347	0.115115621244345	-1.72797492389956	0.083992720222171	0.217130330322229	0.554369221345739	-0.10212959404883
CNN3	-0.312530791289993	0.273218255756969	0.252670532833885	1.10821730730836	-0.548264158231664	0.485957226833187	-1.12821484681792	0.259229195246192	0.454639438285805	-1.70880201449435	-0.826347774588939
ALG14	-0.105062397250115	0.131943997117988	0.425877978517788	7.9863785513216	-0.704695665499017	0.22653843419086	-3.11071129283655	0.00186637317117752	0.0144275289661955	-0.598949425062827	-1.15063983965394
TLCD4	0.226921791021733	0.202667917301866	0.262853143128359	4.81083877840548	0.0789878129395832	0.357008471147205	0.221249128027033	0.824898458317135	0.906372292686998	1.17700065499136	0.473983856810392
RWDD3	0.0320943137499283	0.0881292159519791	0.71572854976448	15.5105251453034	-0.334939124675656	0.143541524684394	-2.33339533916816	0.0196274056722708	0.0789823572951411	0.134770675127715	-0.384111956048211
ENSG00000228852	-0.572630981850515	0.261313642689455	0.0284261061028474	1.31672800068451	-0.74989636619562	0.468697581807591	-1.59995783059847	0.109607938645146	0.258098204149121	-3.10020850482339	-1.24434365180371
PTBP2	-0.0188819837766077	0.034197648392794	0.580850551496685	110.236178410107	-0.111565183478765	0.0901217788513358	-1.23793809776882	0.215739014573555	0.404337117102773	-0.137927130585204	0.0789558615407619
DPYD	-0.0508400889537231	0.0336149726475059	0.130426051664027	657.010316795897	0.448396986873194	0.204197476655907	2.19589876533483	0.0280991901342154	0.101870349493747	-0.308887078235491	1.23979162764612
DPYD-AS1	0.0386104030360168	0.0752266737071294	0.60777354668049	51.7503106624945	0.0890655156967898	0.324744731583413	0.274263158212046	0.783882394824968	0.88395779766636	0.16962850781399	0.494875549892786
MIR137HG	0.188961685183358	0.199164710424562	0.342737135927017	14.3639551202474	0.506281560808385	0.343169251382957	1.47531155185989	0.140128802131279	0.304912284770235	0.973932992782929	1.35978988339884
SNX7	0.0998267612311517	0.0778779156650655	0.199899978436646	28.6512759976888	0.010550657801153	0.13400232546078	0.0787348858676407	0.937243496691582	0.968626020043144	0.497105538582249	0.332109455964247
PLPPR5	0.122260215922836	0.176511521407671	0.488530964513506	9.74046185382738	0.631233348068222	0.278348666901397	2.2677793110891	0.0233426610063515	0.0894802005243474	0.617113349384868	1.61882256697966
PLPPR5-AS1	0.396391860409498	0.28155520262154	0.159170896079882	2.99756573628247	0.146865239235941	0.438775185111522	0.334716374624998	0.737839048105815	0.85416774730317	2.08358113059382	0.614697905594201
PLPPR4	0.0809153024807346	0.166087209224404	0.626126784371855	10.4385537461164	0.460985576669618	0.337538212689966	1.36572855854113	0.172024177116549	0.347968422987293	0.395938652121251	1.26588854285619
FRRS1	-0.0655392696639518	0.0808767761789125	0.417733546684536	28.7682667331323	-0.163488048889754	0.378850250197189	-0.431537391897351	0.666077670520958	0.807518862604475	-0.387520374884201	-0.0286834084653997
AGL	-0.0831002888639045	0.063910758413079	0.19351355520574	29.7668127026435	-0.217590616351875	0.120042070366897	-1.81261965648236	0.0698905039497755	0.192437939202507	-0.481463082265346	-0.140841333899333
SLC35A3	0.0345896595943469	0.0593717126349263	0.560166009870992	34.5309915056678	-0.0699367392650343	0.0872496204727612	-0.801570698944967	0.422801332625954	0.618723796583623	0.148119532720081	0.165254167907149
MFSD14A	-0.0189201305362041	0.0523811024177014	0.717948852692239	40.6898605882497	0.0546592828660764	0.1018721105427	0.536548055938881	0.591579832745123	0.754546549363783	-0.138131196752065	0.423549328655846
ENSG00000241073	0.100377552453644	0.14049699033656	0.47495126150463	5.6902674004009	-0.294611399455374	0.206864836996122	-1.42417340585001	0.154396281257272	0.324183290396429	0.500051997330091	-0.3005101195671
SASS6	-0.059504835302096	0.116248674953234	0.608738226086102	7.50362488561149	-0.231124661365371	0.210378103238859	-1.09861557741566	0.271935780176195	0.469668682165048	-0.355239156179762	-0.168898235496581
TRMT13	0.0513038510295742	0.0627219534260815	0.41338183050309	31.1465411470766	-0.101709321499104	0.112812678709128	-0.901577044911302	0.36728158957623	0.56721390717927	0.23753213327781	0.0993876651474191
LRRC39	0.298269010462252	0.225034667828349	0.185026641602498	2.46561057849491	-0.877585878423688	0.351962478155811	-2.49340748770154	0.012652355039199	0.0585047539802124	1.55867274828176	-1.50905180638802
DBT	-0.00196183579100086	0.0821148941147335	0.980939272893236	15.5210553858033	-0.248977417731728	0.141139586815781	-1.76405091830614	0.0777234068749071	0.206523861328523	-0.0474127650487319	-0.205908089395472
ENSG00000285530	-0.171082318937308	0.167161856014848	0.306093666279444	5.25133027287618	-1.22157802430962	0.308706233320899	-3.95708894883179	7.58686855709807e-05	0.00134055971051471	-0.952123128352365	-2.22216852631346
RTCA-AS1	0.471540533527747	0.209843933610155	0.0246335668065624	2.5682898461511	-1.2329569367959	0.258285102076836	-4.77362777365731	1.80936663535328e-06	6.78895828646326e-05	2.48558910794675	-2.24575770660604
RTCA	-0.239387663222964	0.0716623111302754	0.00083628887313786	21.1615685749851	-0.536966042841507	0.125749001384715	-4.27014160691996	1.95348896735288e-05	0.000466886499484744	-1.31752270440961	-0.802926091609468
CDC14A	0.0497556698983392	0.0478469201213146	0.298389686920622	85.0362835677286	0.157694330567343	0.0979853140996904	1.60936699561839	0.107536117618832	0.254880171711659	0.22925013521559	0.637147273064885
ENSG00000228086	-0.204354128630492	0.20592303849866	0.321011661763563	2.75271736790836	-0.0538298526690568	0.271801728931411	-0.198048234942026	0.843007325050276	0.916979749391416	-1.13011074094244	0.198644727182719
EXTL2	-0.0737512438575894	0.107558412460613	0.492911452164176	14.7749421273893	-0.847197955146225	0.207814494942572	-4.07670290458007	4.56787960657483e-05	0.000896864166656765	-0.431450347279909	-1.44605578618191
SLC30A7	0.0162549572700546	0.0451440632444702	0.718795873098182	72.3557169981168	-0.0402093981512973	0.0804800745044907	-0.499619295817794	0.617343168445147	0.774258326475844	0.0500380059157578	0.226880760957802
DPH5	-0.0505116757672651	0.0969099454277774	0.602211553776829	14.0282870296246	-0.531070726467301	0.149679555667028	-3.54805119577387	0.000388092778376979	0.00452774908106475	-0.307130231236792	-0.790704740843248
DPH5-DT	0.0179403533874334	0.0974173790796138	0.853888188897346	17.5674022495705	-0.259228771558275	0.156983840079198	-1.6513086406059	0.0986755688391222	0.24053057052069	0.0590540358211667	-0.227159771746402
OLFM3	0.173727047121027	0.195365256613446	0.373872882179873	35.8040990272335	0.289467009395673	0.329435564382466	0.878675652212247	0.379577163769064	0.578935782424721	0.892435265956738	0.910320081298152
RNPC3-DT	-0.11909405872876	0.148411453305952	0.422287681733699	5.16727686558752	-0.367664302176453	0.239485088866866	-1.53522836814631	0.124727742394516	0.282382997159154	-0.67401182624528	-0.451953246953979
RNPC3	-0.00968420897865694	0.0355753461033692	0.785455279445418	96.4442932915531	-0.284573978613362	0.073436213408471	-3.87511781184153	0.000106573125796616	0.00174115318990597	-0.088723615882374	-0.279701933354208
AMY2B	0.0868238516242431	0.119579030691286	0.467790195380331	11.4685622443102	-1.15610063396999	0.207676075540729	-5.56684553557665	2.59392136435638e-08	2.28548991854485e-06	0.42754644759802	-2.08642989859561
PRMT6	-0.213917174914581	0.211042166546947	0.310762721655103	1.74962111525879	-0.54732148432631	0.362216357506347	-1.51103469786485	0.130779610755717	0.290639591728416	-1.18126827619192	-0.824393554030751
NTNG1	0.146350117573359	0.212107815767573	0.490206862986969	56.9269319574427	0.0938059820937955	0.305741283718226	0.306814902302327	0.758984264600366	0.867872632106953	0.745982326511302	0.504702826150048
ENSG00000289612	0.154016331081266	0.211864606475651	0.467252666719401	7.26769956597251	-0.45345143509874	0.366529079730611	-1.23714995664741	0.216031416177522	0.404631788899687	0.786992751025653	-0.629795211001714
VAV3	0.124439205069098	0.100826005435365	0.217129314259944	56.0375497284563	-0.399368828832552	0.334789523877895	-1.19289523819811	0.232910404376475	0.425153912750709	0.628769856186847	-0.517678666345628
LINC02785	-0.155689839096955	0.382491278765991	0.683977478958578	0.688328166431004	-0.787027442380415	0.704428311808913	-1.11725697162767	0.263884467443126	0.459934447241193	-0.869781026618526	-1.32131863967155
SLC25A24	-0.119666370872524	0.0724527818784104	0.0986066706932918	30.1669639603481	-0.191069873951635	0.152225309779446	-1.25517809245039	0.209414116489633	0.396909674981956	-0.677073411204562	-0.0858622157519125
ENSG00000290547	-0.0686052558922913	0.367822871794304	0.852039269149253	1.2625409248777	-0.868859304349282	1.05963677932773	-0.81995955718007	0.412239162902158	0.60971735217949	-0.403921874353224	-1.49096108555455
EEIG2	-0.0872320726854965	0.0354494969445856	0.0138649957889514	165.77787057853	0.182136679687239	0.0887417310762371	2.05243550557705	0.0401273569015261	0.130899887774181	-0.503566068094039	0.687817755051508
HENMT1	-0.0258335546997014	0.122496808455972	0.832971815830284	7.21919579197895	-0.155771576327961	0.223709282243507	-0.696312530109517	0.486233127827664	0.671856806883664	-0.175114573160816	-0.012686689736579
ENSG00000285923	0.0945253273919829	0.243327183340049	0.697668200699131	1.66913855445248	0.134269390082731	0.407825424291628	0.329232514907451	0.741979948279613	0.857117271152042	0.468745507641968	0.58858594129432
ENSG00000290126	0.0449658148638617	0.240396645106932	0.851622661913092	1.49435191746292	0.432476139468404	0.422714770190314	1.02309209416481	0.306264304571366	0.505075474761908	0.203626796115588	1.206786738972
PRPF38B	0.0288412207821089	0.0355650301939491	0.417398267738971	140.019664314391	0.0217391076246487	0.082359700190879	0.263953214670106	0.791815969820034	0.888289386752088	0.117368247781109	0.355303795528696
STXBP3	0.0243417620184908	0.0394517765582157	0.537234460190803	88.2217175524476	0.388728185909566	0.0861646112128548	4.51145987242117	6.43829644835379e-06	0.000193915357313513	0.0932983841136723	1.11609456033234
GPSM2	-0.346102057698564	0.156876029337987	0.0273690348757756	6.60935776210486	-1.01387933429742	0.397556274113004	-2.55027879149814	0.010763680676283	0.0522402808377563	-1.88839157138313	-1.79159646144013
CLCC1	-0.076471160530483	0.0703761568984393	0.277210933391192	18.6969637318663	-0.304740818150088	0.140708166489575	-2.16576497123687	0.0303291513577894	0.107447343578006	-0.446000546968969	-0.321509022945322
WDR47	0.0591238171569744	0.100433238136375	0.556070755796723	15.4108674790629	-0.446681325880377	0.201783953938988	-2.21366128059636	0.0268520883562459	0.0988670446547016	0.279365057738071	-0.615760361261462
TAF13	-0.224514845268692	0.125388846741253	0.0733657343777349	4.90641386165435	-0.261911169694119	0.253307026038292	-1.03396725227245	0.301151472849745	0.499942282403611	-1.23796053497612	-0.232720546848521
TMEM167B-DT	0.263327832279217	0.31142979903704	0.397806757132912	0.938925387124882	0.126075559325049	0.565677333633203	0.222875395263405	0.82363248649231	0.905635508486078	1.37175484561185	0.571599629881617
TMEM167B	-0.102259003832288	0.105622699912611	0.332967632611664	8.046381011669	-0.205213274360943	0.225800286414771	-0.908826457305676	0.363441738578054	0.564016227674145	-0.583952666359559	-0.115182348287214
ENSG00000270066	-0.0731403412777929	0.179806618622318	0.684175276169749	3.4688001331794	0.0575570994580501	0.360244717640378	0.159772223268261	0.873060505581453	0.934140983195235	-0.428182322705779	0.42955667936931
ELAPOR1	0.149250155249797	0.170404298979872	0.38110663871659	11.5463204002378	-0.210610964477509	0.308205289241272	-0.683346366300146	0.494388002130016	0.678414033606274	0.761496083869572	-0.126372089440129
SARS1	-0.187529297782213	0.0723046342194857	0.00949769202490262	20.6728148453749	-0.205759139752986	0.176273594076389	-1.16727148403078	0.243100750725535	0.436209669248605	-1.040106274623	-0.116313960571244
CELSR2	0.179984265165511	0.208013899280467	0.386900957528058	3.71139830709681	-0.0199936415498505	0.329956712378203	-0.0605947410669233	0.95168196185037	0.976663820152405	0.925908266417587	0.268789258610581
PSRC1	-0.022653811116932	0.103506153408171	0.826755686682379	11.25884608642	0.106808799010823	0.295871986310643	0.360996660558065	0.71810194347644	0.841216850189185	-0.158104528496439	0.531658459470632
SORT1	-0.0270315841304184	0.0338174970695722	0.424094901887296	227.353178413045	0.358728519228546	0.130987257610221	2.73865203206265	0.00616916295811101	0.0350516124440635	-0.181523433999836	1.05390341975461
PSMA5	0.0144340633020088	0.0756466780812096	0.848675275537564	17.9943930848606	-0.481603441995762	0.120216020085822	-4.00615027557846	6.17163922727969e-05	0.00113263969652978	0.0402971299868327	-0.688156040043375
ATXN7L2	-0.0982700439122239	0.28839700945731	0.733295023686282	1.1825290206458	0.851925165170744	0.503230273613345	1.69291318476066	0.0904719932890813	0.227335272580822	-0.562613717278133	2.07633017757122
CYB561D1	-0.282526741708387	0.0883539996363892	0.00138543769335524	13.4103680812557	-0.2810872046242	0.13538864007605	-2.07615058742232	0.0378800256826235	0.125722499032845	-1.5482952911658	-0.272473637999182
GNAI3	-0.0340162644246361	0.0413785946374982	0.411034814796739	92.8662246970251	0.0615830218805174	0.0857330916635208	0.71831098920606	0.472565555845715	0.661069193841043	-0.218887995222587	0.437902662342817
GNAT2	-0.350374480350318	0.228232633293043	0.124743593868483	1.28748644797142	-0.0983134461403733	0.402739448832175	-0.244111785983353	0.807144244736616	0.897333620482452	-1.91124690491545	0.106427522091992
AMPD2	-0.000869246292450903	0.0780552104375109	0.991114701284673	26.7367412108098	0.603587100314816	0.164590212460457	3.6672113808701	0.000245210081627916	0.0032238098482904	-0.0415679553380138	1.56151020752046
GSTM4	-0.0182500156546907	0.0953801773312361	0.848259450175541	12.2512316519268	-0.0835434146015755	0.155976843309174	-0.53561421573315	0.592225201887606	0.754880403442457	-0.134546415851311	0.137046699215982
GSTM2	-0.0726194732796688	0.0621183183561802	0.242383141992314	44.9311634737987	-0.391453982250755	0.153121854098632	-2.55648669195583	0.0105735115480088	0.0516100514923058	-0.425395938306626	-0.501270706162152
ENSG00000260246	-0.0935235055039961	0.273490623959744	0.732379201506164	1.12824701479	-0.66738147221113	0.404283763405309	-1.65077485820784	0.0987845557182883	0.240609886091443	-0.537222100557008	-1.07328523885167
GSTM5	-0.185658246317536	0.264867322873224	0.48333540600952	1.77922380283374	0.229365895620089	0.55770546264406	0.41126707730757	0.680876707742435	0.817236631251679	-1.03009708106539	0.785726803131497
GSTM3	0.0413313230028639	0.137746965867956	0.764137101762478	7.7727214209974	0.0762196893903753	0.33238804809566	0.229309356419577	0.818628481846543	0.902846581984199	0.184184074626064	0.468245367692638
AHCYL1	-0.0499434129951998	0.0574670753127874	0.384804068172497	35.7236468910899	-0.115875148776103	0.121507895064612	-0.953642960521093	0.340264401859039	0.540504310424574	-0.304090308399519	0.0700210403461835
STRIP1	0.0142239550143844	0.0626919204893301	0.820511942762431	21.0374453575204	-0.163953204859657	0.103014677602036	-1.59155189023682	0.111485427286624	0.261470371408871	0.0391731552813836	-0.0296477051898404
ENSG00000258634	-0.236675457345125	0.241679113946533	0.327433607772861	1.2576942918263	-0.330738731854354	0.449076507034611	-0.736486381882505	0.461434752173277	0.651467590958924	-1.30301375363413	-0.375404285286105
SLC6A17	0.302059084867538	0.181564840529289	0.0961837836112143	8.00054475772891	-0.418346911512477	0.351996867174769	-1.18849612177021	0.234638006846695	0.427338451383687	1.57894775890356	-0.557021390396281
KCNC4	-0.169281250967216	0.151598302153365	0.264146806306316	4.71809288987764	-0.17628512721311	0.286946025661089	-0.614349429677482	0.538984445452385	0.714727835747485	-0.942488311639203	-0.055212533120493
RBM15-AS1	-0.0708631675073366	0.149096487048433	0.634584596369223	4.72839927174549	-0.0751276788841881	0.25390170976425	-0.295892764778721	0.767311976668805	0.873503574391241	-0.416000577060027	0.154493033157958
RBM15	-0.0153336028134058	0.0728753841471967	0.833348831817845	16.6140523770396	0.230303885959165	0.124269237132661	1.8532654683742	0.0638443180585676	0.181025115724821	-0.118945059515901	0.787671314370849
LAMTOR5-AS1	0.142394255327993	0.0607081566949336	0.0189988299980115	30.0323302539103	-0.125924431769654	0.113795612880572	-1.10658423977918	0.268473724344322	0.46536847001448	0.724820433506966	0.0491882631689399
SLC16A4	0.103069517616584	0.115419142424695	0.371856135992675	8.68849701373835	0.239463692080131	0.252121786006701	0.949793732120261	0.342217071331547	0.542608129227141	0.514452670360674	0.806660151686634
SLC16A4-AS1	0.177922907163236	0.140260375529584	0.204612782277213	4.76206662665521	0.278191099691273	0.276662502153463	1.00552513450833	0.314644052892527	0.514199197394179	0.914881027655952	0.886944432060964
LAMTOR5	0.00102622141345203	0.140244820535428	0.994161645958091	4.57790650480457	-0.556895070232604	0.277189222281417	-2.0090790891834	0.0445287468871051	0.140998410043024	-0.0314281470490662	-0.844240182103721
KCNA2	0.253990810513959	0.159342991522938	0.110938730895975	11.322442009095	-0.0257478646978733	0.279344245682199	-0.0921725258202235	0.926560966321042	0.963161610941431	1.32180642897853	0.256860402716302
KCNA3	0.269809766213871	0.344025184600808	0.432879763781547	1.13872625493863	-0.455927286913347	0.666975903806647	-0.683573850736171	0.494244301581637	0.678401648336137	1.40642996417722	-0.634927802969788
CD53	-0.013702349986125	0.0306200667514061	0.65451714989588	186.931965989898	-0.0451679062213213	0.0864471241937712	-0.522491715514763	0.601328013108545	0.761868138149146	-0.110218669249309	0.216601471000432
ENSG00000232811	0.0653414843739916	0.27049850631302	0.809121505835738	1.09980775342129	-0.691124505919229	0.425678408423475	-1.62358365433391	0.104464696318823	0.249912048792707	0.312626480968174	-1.12250599729483
LRIF1	0.237598024089101	0.100927806901328	0.0185656980458309	15.6897542869224	0.303106811160514	0.196475947877407	1.54271713375135	0.122899422857578	0.279546465297676	1.23411318516747	0.938596223097628
DRAM2	-0.0492087508047984	0.0385415660910389	0.201683134877323	84.5247148720417	0.00722828905229267	0.0846889573892819	0.0853510218465325	0.931982329913096	0.966113803020014	-0.300160231540594	0.325221982709682
CEPT1	0.0937065656773182	0.0416886667389857	0.0245908119595454	81.2709064622159	-0.0214783584727409	0.0737139193767856	-0.291374528099031	0.770764893435729	0.875763374154497	0.464365540209563	0.265711349784079
DENND2D	0.0331343203228096	0.112297620453067	0.767949511835318	10.6582850264695	-0.356893996971277	0.246399496850841	-1.44843638697576	0.147495044607539	0.315248026297513	0.140334192372256	-0.429625746711987
CHI3L2	0.260834698078697	0.313558139086517	0.405491168659398	1.89573477542406	-0.783175493228807	0.490735649879435	-1.59592133447248	0.110506357640122	0.259868223848966	1.35841781921295	-1.31333331391
OVGP1	0.138803925773527	0.254767790222144	0.585873708685813	2.33760966227808	0.289691006333103	0.467778157784335	0.619291434438165	0.53572438621866	0.71170046357606	0.705613958364682	0.910784440624969
ENSG00000260948	-0.0412922194185615	0.235494191741992	0.860810254925799	1.90177831091258	-0.0448808125836853	0.397624942380539	-0.112872226563526	0.910131855581223	0.955503999205812	-0.257810731034786	0.217196633638972
ENSG00000243960	-0.0199239314148567	0.180879003925157	0.912289936619097	2.217358416758	-0.0921022496497926	0.303472193306081	-0.303494856139582	0.761512766942827	0.869865267192819	-0.143501031562817	0.119303711624657
WDR77	-0.155091310911452	0.0900863626657216	0.0851447621074545	10.8848399120821	-0.0218161207614425	0.149997453622914	-0.145443274099086	0.884360900091597	0.940642573050439	-0.866579198891453	0.265011147938444
ATP5PB	0.0334894805184708	0.0946509172182844	0.723473047682573	11.1520550671123	-0.245562338031605	0.200167847024787	-1.22678213150385	0.21990448849967	0.409560257790425	0.142234122550256	-0.198828420678723
C1orf162	-0.00932021547971646	0.0573961881626583	0.871003567707753	46.8301560774776	0.486451682631813	0.181460855528645	2.68075272330579	0.00734567740619309	0.0397721162221786	-0.0867764319307901	1.31868133527958
TMIGD3	0.00167812776983278	0.0423171597667908	0.968367409571609	101.918585280193	0.412275271463395	0.129778910836453	3.17675089740075	0.00148934900963985	0.0123081525714987	-0.0279407726899771	1.16490910628862
ADORA3	0.00867436496057383	0.0724238175934589	0.90466354993214	27.2074107167778	0.323195835928983	0.12800999572828	2.52477030477381	0.0115773932270612	0.055019345586949	0.00948561217387166	0.980241997923378
RAP1A	-0.0142067261725429	0.0237026451909705	0.548924160394228	426.352009363844	0.128553125205993	0.0589418623608743	2.1810156662326	0.0291822577591266	0.104682557203592	-0.11291683066871	0.576735775213852
LINC01160	-0.0280088225421325	0.222422901124321	0.899790514659568	1.95797093223222	0.131210266240144	0.334531341599394	0.392221146194638	0.694894820973766	0.826315334127829	-0.186751172840502	0.58224419080216
INKA2	-0.0220416811913916	0.0558671686584104	0.69318440347637	52.2651570473553	-0.0675753760145339	0.106449813132442	-0.634809719491552	0.525552523463034	0.702986041580841	-0.154829938233794	0.170149418092041
DDX20	-0.0685933085466791	0.0972415066915296	0.480566784004933	9.69765953894957	-0.377245834772336	0.161295549234552	-2.33884838461199	0.0193432815985922	0.0782122185185086	-0.403857962003943	-0.47181634899963
KCND3	-0.0167995294740537	0.194003495565819	0.930994273074129	48.8049095217147	0.898055114001954	0.296437080025198	3.02949655935626	0.00244961693940509	0.0177943872013388	-0.126787037122977	2.17196037783675
LINC02884	-0.211638334199933	0.274830400261013	0.441259044196996	2.87158887782102	-0.977255480673877	0.603276592447463	-1.61991281098642	0.105251007490745	0.251076958871376	-1.16907761322488	-1.71567297690886
CTTNBP2NL	0.0053881903156614	0.0328245229756576	0.869611985232605	196.716576474567	0.0801740335980356	0.0888338193500286	0.90251701643187	0.366782286242016	0.566717352062999	-0.00809378567059835	0.476442964656837
WNT2B	-0.0425335255626074	0.0542567191487908	0.433080582824637	89.8060648141833	0.0383849997889332	0.0946276081844069	0.405642713848688	0.685005139549589	0.819592860551864	-0.264451100738432	0.389811746254884
ST7L	-0.106518437334894	0.0551120897065363	0.0532657815633886	41.0897601001631	-0.0814999811560651	0.0916452157225445	-0.889298808601269	0.373842511639592	0.573882781025104	-0.606738514412492	0.141282861504791
CAPZA1	-0.0209254733368033	0.0306415010249878	0.494661943652533	131.350996764845	-0.0285614083048337	0.0563673543040059	-0.506701239706825	0.612364460593831	0.770294381498454	-0.148858782080147	0.251027755045828
MOV10	-0.0338826664595115	0.0739060093536187	0.646624740245439	17.1790767050463	0.0890633021953668	0.129818205777881	0.686061725023021	0.492674185655537	0.677321831078991	-0.218173312640585	0.494870961169197
RHOC	0.114545338217549	0.126693562982778	0.365935314562428	4.51191240881797	0.287396297523854	0.229605939660499	1.25169365369557	0.210681513472829	0.398507317313444	0.575842595649168	0.906027369166197
LINC01356	0.071024604723585	0.125679346368597	0.571988398273882	10.3370316114241	0.148969087443756	0.16979152092439	0.877364703683255	0.380288578194348	0.579696223086754	0.343028344660409	0.619059311373726
LINC01357	0.105910540830628	0.0751042239278138	0.158486279067241	34.6011499415482	0.100512155896017	0.137383396457387	0.731617928278493	0.464401802372311	0.654040232207843	0.529650729734168	0.518605133869235
SLC16A1	-0.17193384891311	0.131664612431851	0.191604567970505	5.69755418582508	-0.402310082010994	0.258973757325655	-1.55347818313922	0.120308937428202	0.275672309723568	-0.956678389663355	-0.523776063754743
SLC16A1-AS1	-0.113505715767149	0.0676120909200496	0.0931952456758599	35.5283614022282	-0.27818893913992	0.151894332234803	-1.83146359081974	0.0670313773119012	0.18700782800784	-0.644116974379876	-0.266465356704562
ENSG00000287807	-0.486398464473761	0.235586263461951	0.038958023528683	2.10545276630855	-0.492066428964889	0.422504103794503	-1.16464295741899	0.244163547708468	0.437438122268485	-2.638907480411	-0.709846450819558
LRIG2-DT	-0.206407114783291	0.130264420022128	0.113074498485663	6.39771514168292	-0.638681547073448	0.204037496465946	-3.13021654419311	0.00174677487181024	0.0137688762227614	-1.14109319447853	-1.01378854184546
LRIG2	-0.0205589940798523	0.0548466182359455	0.707775562460056	35.8198272466845	-0.439139885182043	0.0897527986535254	-4.89277094163118	9.94261002913844e-07	4.30866115599339e-05	-0.146898300561107	-0.600126494271687
MAGI3	0.00797990217748999	0.0536005481195083	0.881650493373866	99.8224141082775	0.401656334441366	0.125036492551187	3.21231287159575	0.0013167089508365	0.0111948706285715	0.00577058212490295	1.14289540153167
PHTF1	-0.120627960640487	0.066686346368187	0.0704688036758673	38.1284262173228	0.0781693435200478	0.124863063501903	0.626040570587604	0.531288330949006	0.708430601275709	-0.682217437594144	0.472287119734273
RSBN1	0.065643711094405	0.0515966037682175	0.203284776008781	46.2629674055088	0.177200870418527	0.0964335334325956	1.83754410017949	0.0661296123971274	0.18542049884055	0.314243243414321	0.677585521095072
ENSG00000231128	-0.0956252899956002	0.175586328828705	0.586024833636361	3.25412784117073	0.719615573278039	0.413335515192097	1.74099622904071	0.0816842395237326	0.213178290887902	-0.548465600904274	1.80204431577574
PTPN22	-0.063200929489635	0.0997682324438848	0.526421875830319	19.0094426089671	0.907881296627697	0.288903231158795	3.14251001273392	0.0016750598401586	0.0133868726395346	-0.375011419438494	2.19233065433074
AP4B1-AS1	-0.0491113842028087	0.175874816441353	0.780060210115554	3.62487896115101	-0.112554446346894	0.263683143074555	-0.426854917741441	0.669485003502557	0.809433329603378	-0.299639368708245	0.0769050592183801
AP4B1	0.0167150722915796	0.0987847310285901	0.86563378967592	11.6249488104282	0.232399227251444	0.196934332467822	1.18008487570047	0.237966459307727	0.430701250867933	0.0524993921449186	0.792015084795102
DCLRE1B	-0.011855636551478	0.223797415073557	0.957751939035718	2.08134273437698	0.147615776460868	0.418394626158186	0.352814704663674	0.724227359088179	0.845044782915476	-0.100339672032089	0.616253815083482
HIPK1	0.0605909457267482	0.0486777147528005	0.213228492745818	48.4913423008316	0.259871608551141	0.0955058377334274	2.72100234622815	0.0065084299587199	0.0364875892905759	0.287213464960424	0.848967008480816
OLFML3	-0.151952251391472	0.1260126662858	0.227875706632959	7.85750259031246	-0.44264803721133	0.240804477438398	-1.83820517757842	0.0660321771502054	0.185310210147303	-0.849786793702447	-0.607399107609068
SYT6	0.1329636247781	0.0593158347676816	0.0249858732778821	73.6604481961378	0.629535051519604	0.151748027031311	4.14855510042123	3.34580322360249e-05	0.000713905723975906	0.674371256492758	1.6153018945495
ENSG00000232895	-0.159300538243097	0.149909186407585	0.287942091467598	10.1515699466215	-0.601466683439664	0.605262100604213	-0.993729299817782	0.320354674228734	0.519870971908289	-0.889096468932277	-0.93663985748045
TRIM33	-0.0384162281189851	0.0287261733925039	0.18111659342183	128.564098647351	0.011733108519469	0.0571938444526988	0.205146351530411	0.837457783178814	0.914196586364001	-0.242425609817701	0.334560748494626
BCAS2	0.11221937046593	0.0983843341485045	0.254027112195588	34.8346204141962	0.726957257202259	0.278888884114032	2.60661969196672	0.0091440859052284	0.0464548942574856	0.563399826503462	1.81726407477717
DENND2C	-0.225683739371942	0.177462209136452	0.203469620133054	3.58678110510316	-0.17072340993457	0.313995743264065	-0.543712498009869	0.586639330653001	0.751017410104782	-1.24421353632251	-0.0436827536465736
NRAS	0.0141636374328432	0.12880967923479	0.912442790383837	5.83112439491509	0.10394463732601	0.238950542222408	0.435004818818371	0.663558929674252	0.805752702116559	0.0388504862581254	0.525720877434421
CSDE1	-0.0497835691943438	0.0372944369666227	0.181915877578663	74.1452041756089	-0.127576345548192	0.0786894244441667	-1.62126418447389	0.104960992682678	0.250595489604234	-0.303235223666706	0.045763745052933
SIKE1	0.0329846913917703	0.0933626138141252	0.723866115368398	11.2187423304413	0.179739161192364	0.164804582175587	1.09061992585173	0.275440158034634	0.473550645451254	0.139533752105986	0.682847552837668
SLC22A15	0.153476569072647	0.162785189496308	0.34577475022646	9.60290838676371	-1.37535739124854	0.321340212878962	-4.28006622304252	1.86837710480397e-05	0.000450803249674091	0.784105293079516	-2.54096254255841
ATP1A1	-0.0778636019535237	0.0708660042823229	0.271879714186959	34.7220195171345	-0.205873701865781	0.167661397748967	-1.22791354855593	0.219479422917246	0.409026684190722	-0.45344941515029	-0.116551454825346
ATP1A1-AS1	-0.0366152699642669	0.102790027175157	0.721680139025234	11.3569680889857	-0.773232236918399	0.171617307192845	-4.50556094584051	6.6197835472813e-06	0.000198551628992453	-0.232791380562099	-1.29272033652008
LINC01762	0.0882860313003236	0.117490508190112	0.452393203279184	11.0359324132438	0.208211523687613	0.192528404182932	1.08145873109601	0.279493108660776	0.477990990706951	0.435368380703649	0.741872498592892
ENSG00000224950	-0.0387831906782616	0.111534932670008	0.728048698016223	7.75855196089093	0.455176107704305	0.226577514123293	2.00892003544808	0.0445456147656062	0.141018860190635	-0.244388676763499	1.25384515900978
CD58	0.0308692208690046	0.0423419495303918	0.465973641269677	100.908174716839	-0.0755560032085366	0.102352538345059	-0.738193741261365	0.460396725622901	0.650384722482803	0.128217038307612	0.153605090683408
IGSF3	0.566306448608541	0.277159283830091	0.0410274315747528	1.95881181071768	-0.216096945001408	0.432406768997338	-0.499753844054042	0.617248414064061	0.774238218930132	2.99253956046749	-0.137744861997776
PTGFRN	0.0558030123338478	0.152744136309925	0.714860215106405	5.68960112578015	-0.29844654734657	0.309612716819765	-0.963935042501191	0.335078493707248	0.535243088622293	0.261600405685888	-0.308460615290062
TTF2	-0.0553185996749797	0.0605156411819691	0.360653431930582	35.3023894090911	-0.00293787294980904	0.121502031868519	-0.0241796199176998	0.980709334327437	0.991221191047951	-0.332844880308361	0.304146908211982
MAN1A2	0.0615939997453291	0.0418112188595238	0.14071186601083	107.796874146439	-0.0529617583077413	0.0832035906113667	-0.636532124618503	0.524429649477835	0.702279704518144	0.292579304441727	0.200444339792864
TENT5C	0.149387807700758	0.362547430273122	0.680302494453674	1.0333291818542	-0.313821736124115	0.646332008737374	-0.485542618780669	0.627291488632594	0.781082209356904	0.762232455931677	-0.340334320316203
GDAP2	-0.000748837668624415	0.0423372724257014	0.985888206109492	71.6793899347506	-0.000182699345392499	0.0654000736591363	-0.00279356482600805	0.997771060654835	0.998584854611579	-0.040923829163701	0.309858551303561
SPAG17	-0.110351843348611	0.289716689487102	0.703280637929475	0.924061592864067	-0.472973178740919	0.506376847274603	-0.934033973485422	0.350286368577443	0.550792114668074	-0.627245327560369	-0.670264977418859
WARS2	-0.0556366912962513	0.102930120032354	0.588832424877275	14.6262659928685	-0.316139691007413	0.15256119631969	-2.07221560025622	0.0382453391953387	0.126673827781831	-0.334546512073423	-0.345139582305705
WARS2-AS1	0.0359055714806873	0.0678974206365065	0.596929734780911	42.0712911206005	0.321150985154443	0.158691457226156	2.02374463482783	0.0429964334669584	0.137608072418081	0.155159005991551	0.97600289742496
LINC00622	0.755645045766999	0.331015960611844	0.0224418295799088	1.2983262731449	0.29241761479292	0.461348666202058	0.633832145219314	0.526190372331339	0.703626660675627	4.00540676517172	0.916436866427824
ZNF697	-0.0588688959248263	0.134701096135421	0.662087029406264	6.30800606033937	-0.205405362599605	0.229805226156046	-0.893823722094676	0.371416214736283	0.571782089966931	-0.351837197207405	-0.115580558933386
NOTCH2	-0.0141742303216886	0.0398461131229969	0.722047052152755	94.9933596374759	0.236971912822584	0.0918167767569988	2.58092171379258	0.00985369241662947	0.0491159281448094	-0.112742994049483	0.801494541156942
SEC22B	-0.0861137159693248	0.0660288553986127	0.192171167615882	20.8350110498232	-0.196822636771001	0.12523637551294	-1.57160917476939	0.116041217387031	0.268639210447624	-0.497583416601047	-0.0977880442957312
ENSG00000290569	0.21011108823181	0.126533811900536	0.0968112176017627	6.80026606471913	0.118636273492627	0.252405120795418	0.470023243263696	0.638338411490952	0.788352389644683	1.08707176674839	0.556177536165665
NBPF8	0.00656547892051405	0.073506485288451	0.928828900997632	17.5886862618057	0.190634474273999	0.129213259955095	1.47534761014659	0.140119112594068	0.304912284770235	-0.00179587792107969	0.705434202039573
ENSG00000290999	0.130149887726037	0.184054862284826	0.479488486452331	3.6982454485582	0.102239836381776	0.320094929946655	0.319404735335279	0.749419620465394	0.861665076463565	0.659319164497427	0.522186720995043
NOTCH2NLR	0.299821032573303	0.312128910572398	0.336769442303091	0.937702071828967	0.0203871954601027	0.494349681588059	0.0412404340882965	0.967104219335818	0.984447391909262	1.5669752936732	0.352501199074276
NBPF26	0.0394981539935672	0.105507659085283	0.708134335586041	10.2556127025946	0.180334120233159	0.236268299523596	0.763259906626404	0.445308407902731	0.637586290576287	0.174377533339383	0.68408093925284
ENSG00000287979	-0.0341087425386868	0.245881133781896	0.889671054320573	1.77461317200942	-0.354928904950973	0.462830955257852	-0.766865096033248	0.443161728001265	0.636167155945724	-0.219382707078915	-0.425551990980554
LINC00623	-0.000767862094111185	0.0767207527493873	0.992014480314703	21.4358580871981	-0.125792310013421	0.1449318029726	-0.867941386454719	0.385426420828954	0.584043007689263	-0.0410256003659444	0.0494621596359456
PDE4DIPP4	-0.0195575468394828	0.103019106970066	0.849431470919815	20.76120233338	0.236347009064856	0.260000029042863	0.909026856400436	0.363335949671036	0.563980545265881	-0.141541056543064	0.800199077515374
FCGR1BP	-0.0659516298894098	0.0720229563945849	0.3598227446544	39.6976570967026	0.0548130817916431	0.187561167477713	0.292241099417108	0.770102289698346	0.875273491885362	-0.389726296736159	0.423868163218321
ENSG00000234998	0.263986946629309	0.293543518895821	0.368486973416495	1.03027048716083	0.351019730902007	0.472583090082379	0.742768284072159	0.457621980348103	0.64748208225397	1.37528077914773	1.03792263091461
H2BP1	-0.42227449619683	0.308178004292275	0.170615370077562	1.08514385213868	-0.320675063890755	0.659419214541255	-0.486299241543701	0.62675501691099	0.780877544531318	-2.29587618368684	-0.354541687187717
FAM72B	-0.0732485372648208	0.190070564302135	0.699959237457477	2.40109155814554	-0.335859077021064	0.328280919476388	-1.02308436797595	0.306267957282221	0.505075474761908	-0.428761117355078	-0.386019073425427
SRGAP2C	0.00167425939242564	0.0276217492228067	0.951666776885512	333.06825339232	0.206390998843308	0.101823391071068	2.02695074945261	0.0426674496948475	0.136841820734471	-0.0279614665826642	0.738098439443459
SRGAP2-AS1	0.0527272645127819	0.0721677283667361	0.465010625146092	31.6836385211009	0.041031529147608	0.152965700804025	0.268240062523404	0.788514539113138	0.886254912540802	0.245146686557025	0.395298163192061
LINC02798	0.0147329759746018	0.0354413842125258	0.677629694936096	496.087907139077	0.568712798254963	0.0998279957611809	5.69692693836604	1.21986170938633e-08	1.22748584506999e-06	0.0418961639275276	1.48921365019482
EMBP1	0.0389619899907397	0.190983459304554	0.838347916590355	2.81121471344406	-0.523577606630319	0.299591164089661	-1.74764034921145	0.080526323872702	0.211475526605976	0.171509322932434	-0.775171045949154
ENSG00000232721	0.0512557544958488	0.215025732043432	0.811593878238391	1.71705723931001	0.0286565412467691	0.389257477155476	0.0736184734489331	0.941313971339082	0.970800285669575	0.237274840774319	0.369644057752428
ENSG00000290735	-0.0380369775315762	0.0922332699413674	0.680046445846317	20.7504454339776	-0.0674020025914775	0.235127711051146	-0.286661245882736	0.774371714006979	0.878097263097938	-0.240396808040799	0.170508831782879
H3-7	-0.192711657660875	0.0934203532463198	0.0391274088582642	15.3786402289554	-0.0215087338691434	0.266105737700493	-0.0808277719037832	0.935578921538151	0.967978593234933	-1.06782931917307	0.26564837973285
ENSG00000289318	-0.109640629017335	0.157391399597606	0.486046076069281	3.79705607102775	-0.336161724833031	0.299957935223106	-1.12069622223195	0.262417190799129	0.458098417846484	-0.623440685070793	-0.386646480816974
NBPF15	-0.0337089090846109	0.0660724755413777	0.609924795148282	22.9939065743178	0.119209057655503	0.113931523192346	1.04632198635884	0.295412397720012	0.494230716924952	-0.217243797215554	0.557364952705083
ENSG00000224363	-0.00626731933228874	0.0871477422642482	0.942668735861234	18.6720564702859	0.151549901249807	0.143926868324056	1.05296462720628	0.292357204306505	0.490974495615586	-0.0704449578758219	0.62440949595823
SRGAP2B	-0.00114911269116975	0.02512040143002	0.963514133392681	475.294020826605	0.189650012559649	0.0925412296258386	2.04935695501821	0.0404272231111175	0.131524508222711	-0.0430651011984733	0.703393352802097
FAM72D	-0.125760461409919	0.196030484473232	0.521175001041181	1.97439409826524	0.0786953223469271	0.328160605944505	0.239807341043962	0.810479615681327	0.898675930583098	-0.70967376073953	0.473377505954599
LINC01145	0.00339134339189454	0.0687511402833754	0.960658054917811	25.5877008172355	0.0374656444929379	0.123177595255548	0.304159570701235	0.761006324408545	0.86962330657345	-0.0187759222885501	0.387905866597551
ENSG00000276216	-0.20966356190425	0.212362130753336	0.323499213427347	2.33949602090652	-0.183347403673596	0.421073385546849	-0.435428621154676	0.663251339281818	0.805636571925994	-1.15851356487407	-0.069853063391141
NBPF20	0.0810188153554527	0.0876513743596672	0.355314406160412	9.65415471951469	0.101886818946996	0.158474830683153	0.642921140901569	0.520275270844079	0.699009976032962	0.396492394451869	0.521454894300225
NBPF25P	0.051987505894571	0.216798774482354	0.810488311613525	2.27664067708601	-0.542750239814833	0.371671004507201	-1.4602975029878	0.144208328025605	0.310961827509248	0.241189346347326	-0.814917085073571
GPR89A	0.123036675551499	0.0975838107329447	0.207369809201407	15.7558293435663	0.250059349604585	0.151795370351179	1.64734503447682	0.0994871462651795	0.24175594955493	0.621267021723483	0.82862559662385
PDZK1	0.434325969029012	0.288228809389115	0.131841649382275	1.83063384050803	-1.05728323764006	0.418043306372766	-2.52912370924865	0.0114347715131508	0.0546732730825868	2.28650972062788	-1.88157540297657
CD160	0.35010016211634	0.292141208535945	0.230763812836319	1.19023957879517	-0.323455123852065	0.412523684301839	-0.784088613965243	0.432988115940392	0.627387180896931	1.83594359786211	-0.360304921216503
RNF115	0.04106781185525	0.0425610026257795	0.334586657910762	75.9441766641511	-0.154706604411598	0.0728739130272558	-2.12293532740222	0.0337592716113667	0.115912504892847	0.182774421214147	-0.0104789379349979
POLR3C	0.0239239548379852	0.0641934705637154	0.70938277116124	30.6171189215431	-0.0323357246938588	0.108499529378956	-0.298026405081628	0.765683010501853	0.872537414165895	0.0910633237647784	0.243203366740768
NUDT17	-0.168970305150629	0.165016041813912	0.305852797423597	3.16874480653117	-0.0901103484899732	0.266077375123397	-0.338662197220577	0.734864221709579	0.852246241128836	-0.940824906370615	0.123433044339065
PIAS3	-0.07649926661337	0.122977070424131	0.533901612701462	5.16685396156816	-0.1640266643867	0.224489386950419	-0.730665563369939	0.464983454629066	0.654495070853661	-0.446150900515664	-0.0297999912742714
ITGA10	0.422620399056195	0.148781543924913	0.00450367762060968	5.23474634687589	0.183368463883955	0.216475817890821	0.84706211377585	0.396960500960865	0.595194712157162	2.22389075061453	0.69037131889453
PEX11B	0.107242705038629	0.150129946045041	0.475021578113988	4.80788930409234	-1.04821333599273	0.214715186753522	-4.88187795116704	1.05080289039657e-06	4.49510125336311e-05	0.536777144832912	-1.86277294312351
LIX1L-AS1	-0.207249742616279	0.145479456760445	0.154273439548933	3.89642375696047	-0.561101534027732	0.227123936271886	-2.47046411416561	0.013493785687871	0.0607769441841799	-1.1456008337587	-0.852960438365216
LIX1L	0.115890718996851	0.0937110031872429	0.216205131476565	13.4000514261742	-0.0652051913790402	0.153978184981692	-0.423470320726234	0.671952148175371	0.811466355255691	0.583039712822559	0.175062955546589
ANKRD34A	0.390183737994498	0.349283353186348	0.263952422237227	0.935623296855318	-0.470637657210564	0.435513077368933	-1.08065103361265	0.279852372270961	0.478442466736048	2.05037076730123	-0.665423298697526
POLR3GL	0.102734449734259	0.109786782263387	0.349395033282289	8.30175373727725	-0.0270031129374065	0.179684767304527	-0.150280479210806	0.880543333414496	0.938292565268997	0.512660224053106	0.254258196479986
TXNIP	-0.0366742785100975	0.0479944642353558	0.444786441935477	130.115267680175	0.203443198024468	0.167734475320291	1.2128883918228	0.22517249435596	0.416263556893951	-0.233107046896201	0.731987468376051
NBPF10	0.137483842338503	0.0966291590290362	0.154794516871273	11.1324424248839	0.560919713021032	0.205914488762583	2.72404198651493	0.00644883076156928	0.0362742130108469	0.698552169385173	1.47305810871928
NOTCH2NLA	-0.0731556350716852	0.0636638939027496	0.250518280607556	25.8094425598417	0.230163650252718	0.128009191299092	1.79802440681734	0.0721731401214075	0.196613799653919	-0.428264136886836	0.787380597189674
ENSG00000290578	0.556660680127039	0.325785098256424	0.0875112656747745	1.24609693362385	0.0506805558045467	0.493223333407104	0.102753767658261	0.91815839902514	0.959279043425105	2.94093950265726	0.415301184546947
ENSG00000291242	0.396147818530147	0.195923010720341	0.0431808388664809	5.33796151495684	-0.177707092657564	0.294859266091954	-0.602684443371519	0.54671863249724	0.720522918702643	2.08227562807147	-0.0581603543010738
ENSG00000289321	0.37546140447332	0.361820422187761	0.29940929142458	1.39580067476041	-0.670943099821471	0.434878333141104	-1.54282945065413	0.122872161825191	0.279546465297676	1.97161361464397	-1.08066871033338
NBPF12	-0.0709436793640079	0.0646351332367796	0.272378130902455	24.3368587849144	-0.21442771179468	0.112318398260493	-1.9091058554572	0.0562484375415602	0.165640144473068	-0.416431275398538	-0.134284439649742
PRKAB2	-0.187764561196195	0.105561791360187	0.0752861576735882	8.45987357130488	-0.449009212551586	0.203278413780138	-2.20883862778084	0.0271858672133046	0.0997633532784267	-1.04136481672727	-0.620586212453662
ENSG00000237188	-0.0891912071146493	0.0731093474632361	0.222476265894368	30.8976857662503	-0.476485491284675	0.129772623044158	-3.67169500089814	0.000240947130091939	0.00317971212662313	-0.514046461646523	-0.677546215756746
FMO5	0.0351184147148824	0.092319585159898	0.703648156706214	17.0287507787045	-0.654699984209275	0.196507823145859	-3.33167389332546	0.000863253485903313	0.00818870103185122	0.15094810929637	-1.0469957399901
CHD1L	-0.0650929119369234	0.146851478871697	0.657580021946388	2.93000093852013	-0.120784224437082	0.262128050351197	-0.460783286165887	0.644954094234505	0.793148879167633	-0.385132583329503	0.059844226790726
LINC00624	0.0907963380684855	0.084281106785074	0.281344663448262	20.9659111487002	-0.0857284256431576	0.150758697613414	-0.568646632003869	0.56959597193854	0.737339716616588	0.448797271787543	0.132517037926883
BCL9	0.0123330057694061	0.213619655089686	0.953960926155245	2.14450095054146	-0.770038981748473	0.30276241607364	-2.54337705364717	0.0109786685927423	0.0530603396161539	0.0290575185082018	-1.28610052359733
ACP6	0.00997416434962084	0.0752122392989646	0.894498991615239	20.9641884555697	0.117466523965289	0.12969647550953	0.905703285334522	0.365092923137089	0.565389617764764	0.0164388916088012	0.55375257397962
GPR89B	0.0331332037415062	0.0901392632905017	0.713187974318786	19.8809624655028	0.40755276751545	0.173721006886061	2.34601891170681	0.0189751446518483	0.0771995891992267	0.140328219218337	1.15511906728491
ENSG00000290705	0.0378108614016855	0.264497627364758	0.886326906047269	2.26994763435891	-1.098272831494	0.338668428856488	-3.24291471514576	0.00118313621019179	0.0103401959016266	0.165351358239822	-1.96654933354384
NBPF11	0.035981676584369	0.0663909194876923	0.587841352334939	22.7343742304898	-0.093378568913869	0.127409397621403	-0.73290173768299	0.463618363203571	0.653196596048945	0.155566130396118	0.116657823868029
ENSG00000227733	-0.0508822899350895	0.236025703480821	0.829315580322521	2.82711312362888	-0.594419844433956	0.362438119434992	-1.64005884745402	0.100992931847072	0.244075439821459	-0.30911283246983	-0.922031329996048
LINC01138	0.0588472565121769	0.0762864192858157	0.440470553393194	25.437923045568	-0.0816447964496603	0.179475730250659	-0.454907169541161	0.649176024741946	0.796239864130471	0.277885596014835	0.140982650559865
ENSG00000291232	0.110994686589019	0.166763443725944	0.505678544097287	3.71049910184459	-0.429744525037183	0.246341877915413	-1.7445045425234	0.0810711500104152	0.212420764909232	0.556848377651145	-0.580649339083257
NBPF14	-0.0180857630914566	0.079813842759178	0.820735315297698	17.4951432121463	0.125895219692837	0.155314838543568	0.810580758885579	0.417606470177383	0.614423077747067	-0.133667746435327	0.571225774813895
NOTCH2NLB	0.0883392192585308	0.166246294838769	0.595158548988847	3.347881765879	0.222852906197723	0.311790896717106	0.714751163501485	0.474762816842001	0.662364068557731	0.435652909792603	0.772224978426096
PDE4DIP	-0.0536435781597204	0.0799523056916843	0.502255739730144	39.4131941420993	-0.0275972326631331	0.220323496732284	-0.125257782635261	0.900319473465867	0.949595490148324	-0.323884349357768	0.253026550016192
NBPF9	-0.000923115049898888	0.0685592852502871	0.989257224761415	18.6515313040758	0.23805382008233	0.122580477603656	1.94202066051691	0.0521345991940181	0.156971056056794	-0.0418561263638695	0.803737400959298
ENSG00000274265	0.0246871489965214	0.0485067891538649	0.610792782301971	47.9059440695329	-0.0212348603525885	0.0878975638713533	-0.241586449240707	0.809100623055751	0.898253636025031	0.0951460324443843	0.26621613625327
ENSG00000289614	0.149701844099164	0.152548237446328	0.326424596943378	3.45990330987398	-0.338518238606948	0.250175900012854	-1.35312089849404	0.176017010248592	0.353077445822073	0.763912394273898	-0.391531677740836
ENSG00000291233	-0.00852437816924027	0.122769334588743	0.944644087086698	6.8070701411361	-0.157258698305428	0.226868925110566	-0.69316984787047	0.488202968034472	0.673422740391815	-0.0825190986445043	-0.015769584388053
NOTCH2NLC	0.0139176433922309	0.0657339052331493	0.832320012693573	25.105369541966	-0.151582332860421	0.131051400879932	-1.1566632011763	0.247409989775415	0.440906561617251	0.0375345406451957	-0.00400213226551469
NBPF19	0.160688286473295	0.0911474228767002	0.077909038996842	14.6030703570586	0.172728485212347	0.185731767726914	0.929988915338991	0.352376823726303	0.553146033344515	0.822684389757826	0.668313993513357
LINC00869	0.0470707030854798	0.0725711546357846	0.516587581671344	25.5188481639301	-0.0202037965758603	0.14428012516456	-0.140031737239046	0.888634914740831	0.942886845609018	0.21488689987278	0.268353594411219
ENSG00000290790	-0.00631378126954043	0.0751600597163911	0.933052874741614	35.5289458741678	0.86862634744299	0.24664755965455	3.52173096161816	0.000428739014519995	0.00486728714560841	-0.0706935061022032	2.1109527480668
FCGR1A	0.054395451468157	0.0691145091588616	0.431262108255315	37.3893493767811	0.355752391845757	0.180002350700665	1.97637636653621	0.0481121662086579	0.148307200976872	0.254070656015829	1.04773372599073
H2BC18	-0.166009025939297	0.0795546760400634	0.0369126651616863	26.5000717948647	0.340210071312544	0.254871241022832	1.33483114825837	0.181931616431098	0.361373814153741	-0.924983537298778	1.01551354663132
ENSG00000233030	0.304953136659326	0.197651549441574	0.122859263111507	3.10444171749178	-0.0305481568949553	0.335355754476319	-0.0910917927818424	0.927419653942311	0.963771979305148	1.5944294947599	0.24690910392298
ENSG00000290791	-0.0478182898291234	0.0935013765746449	0.609058372342282	13.0638589170456	0.329804540411556	0.202886720763253	1.6255600128527	0.104043287515684	0.249216526410231	-0.292721957766422	0.993942245792211
ENSG00000290792	-0.0898142668936579	0.100075542239801	0.369470999448466	10.4665972916177	0.458411208087196	0.207996790273727	2.20393404861642	0.0275289825875593	0.100564827068002	-0.517379521182186	1.26055171961376
ENSG00000264207	0.194927582658817	0.298685749063329	0.514002823398273	0.981154623617739	-0.0493692142418759	0.490046576487652	-0.100743922334329	0.919753743736561	0.959855011220932	1.00584757327632	0.2078919029744
H2BC21	0.0664906225300954	0.102894462605123	0.518148450034403	14.821707622431	-0.230754477245254	0.322574278051288	-0.715352999127117	0.474390947239695	0.662149223493879	0.318773797835731	-0.168130821214994
H2AC20	-0.152579528183702	0.129185981362013	0.237569255217508	6.41637223445987	-0.686698628400858	0.264840252003794	-2.59287862477574	0.00951763533659981	0.0478217322010937	-0.853142412158786	-1.11333088298935
H2AC21	0.0375590994933073	0.296162282755965	0.899083403561493	0.957271318059105	-0.706390665836964	0.495768423605752	-1.42483997003953	0.154203465432452	0.324070650624034	0.164004557406728	-1.15415367883813
BOLA1	-0.0726295732005954	0.262184208808941	0.781766788409837	1.20373864023594	-1.11054152454054	0.405878522393161	-2.73614262216319	0.00621640769185182	0.0352409027601459	-0.425449967853851	-1.99198308326098
SV2A	0.232803805259893	0.163492935032376	0.154464416300915	8.76242760464999	-0.0645988678161416	0.288719276181715	-0.223742829611017	0.822957417452604	0.905325598149224	1.20846650193882	0.176319901309912
SF3B4	0.0807864906573449	0.171340374504613	0.637285786090809	2.53570227244774	-0.515768937581682	0.266895262145225	-1.93247693284656	0.0533006664825412	0.159505711964482	0.395249573014045	-0.758983198274301
OTUD7B	0.280537981008623	0.203380997641786	0.167780197483604	3.86100910630853	-0.154968663418884	0.298689374459871	-0.518828845850707	0.603880100418723	0.76367254123679	1.46382057070809	-0.011022202256402
ENSG00000285184	0.241287905672989	0.176454607887809	0.171493083162666	4.18864619931566	-0.758386997248232	0.230410764041456	-3.29145645778849	0.000996700448990408	0.00910811623397933	1.25385221409053	-1.26194524834814
VPS45	0.00269800491364646	0.0382475129990544	0.943763336983832	99.4574870424089	0.108267271110158	0.0647018496551893	1.67332575014684	0.0942631859126504	0.233460766977352	-0.0224849378665482	0.534681961175595
PLEKHO1	-0.0209185049363305	0.0425806288321705	0.623236833671923	83.2542499416238	0.0118314455717107	0.0979982827693798	0.120731151989201	0.903903983748759	0.951700668078557	-0.148821504607861	0.334764607207624
LINC02988	-0.34555187102471	0.222814989460685	0.120938447695555	1.87330752032815	-0.639653796760907	0.326078557410135	-1.96165550363486	0.0498026055843497	0.152017260410002	-1.88544834666944	-1.01580407480562
ANP32E	0.00562808464164534	0.0839771830868589	0.946566408571634	16.3142989971253	0.335936235714858	0.134978002025298	2.4888221093382	0.0128167077249189	0.0589236378453539	-0.0068104704932898	1.00665362450992
APH1A	-0.0530806974906683	0.113754994787711	0.640769625031247	7.01695281238658	-0.211780520083473	0.206025159975417	-1.02793522940957	0.303980296441076	0.502801069391189	-0.320873218091343	-0.128796649615327
C1orf54	-0.00358471729965672	0.0774000891066025	0.96305988232126	20.7263866674152	-0.0151353914349127	0.152081983229884	-0.0995212655271228	0.920724404266341	0.960364520852635	-0.0560943729295739	0.27886070770608
MRPS21	0.112734427218762	0.0831634428113339	0.17523388233933	15.2591235340501	-0.598330465157482	0.14585043752301	-4.10235632692626	4.08963803733062e-05	0.000826797826953484	0.566155123634289	-0.930138285508217
PRPF3	0.0315908811366531	0.0622175619885008	0.611629647745504	24.6822008420477	-0.286961335036931	0.110130283060865	-2.60565329590898	0.0091699229397199	0.0465594424490939	0.13207756135473	-0.284651068973813
RPRD2	-0.00368068140932859	0.0368592527072689	0.920457272876383	104.422969456229	-0.164690445112508	0.0657128330859537	-2.50621434776811	0.0122031616726181	0.0571992868237843	-0.0566077331264593	-0.0311760492441966
TARS2	-0.0216116496246531	0.121342200066623	0.858640534270461	6.81281193364907	-0.420378156060803	0.2088496463096	-2.01282675594112	0.0441328581013782	0.140095521952932	-0.152529483506265	-0.561232284357064
ECM1	-0.156792021387573	0.282215972029081	0.578501709906242	0.996164591774363	-0.329238940431361	0.498329940534823	-0.660684646156344	0.508814572287309	0.689664350232281	-0.875677152989623	-0.37229512610056
FALEC	-0.0708346013028687	0.257409714701888	0.783176172925052	1.49311768005701	-1.07894548669705	0.38420198713725	-2.80827669512187	0.00498074117643726	0.0298765097520845	-0.415847762092013	-1.92648256780136
ADAMTSL4-AS2	-0.016447353936698	0.101291957347969	0.87100999414056	9.69263349932023	-0.35118749821153	0.164992238619624	-2.12850920230959	0.0332948877979995	0.114897206333315	-0.12490307338056	-0.417795826388286
ADAMTSL4	-0.0546087733811088	0.100865518566252	0.588230666313268	10.0097337174288	-0.309399006594555	0.168814791024263	-1.83277190770616	0.0668364985049714	0.186640553220284	-0.329047663127666	-0.331165731983716
MCL1	-0.0708527893395081	0.0476539652239304	0.137062797025475	84.5388933171159	0.270408505688237	0.136046771083762	1.98761428539711	0.0468543651650916	0.145653994571489	-0.415945059030443	0.870810639547582
ENSA	0.0836234150111087	0.0447654569944167	0.0617572717790777	74.1401270970819	0.0954600256155978	0.0994372489560458	0.960002681266796	0.33705386548418	0.537283884583693	0.410425705526262	0.508131759353868
ENSG00000288880	-0.162602247220706	0.178760636680494	0.363028858972885	2.69804192227393	-1.19990212724511	0.294414731928605	-4.07555056564251	4.59056052859684e-05	0.000900319235453488	-0.906758967720618	-2.17723306833586
GOLPH3L	0.128488902392347	0.0646100409090372	0.0467361823562154	32.0899746279263	0.0524449462175375	0.0960501585863117	0.546016237655765	0.585054775610333	0.750005072461744	0.650433720128253	0.41895887359313
HORMAD1	0.210809408422243	0.151664484370652	0.164537336491026	4.77549384226551	0.55766831184283	0.274351207127742	2.03268036500081	0.0420848262823327	0.135413537924321	1.0908074320057	1.46631775557142
CTSS	0.0632953265107658	0.0375559241779198	0.0919187554615185	114.33838940271	0.211332672044344	0.0865338131303096	2.44219761500746	0.0145981533049539	0.0644239459333999	0.301680555380827	0.74834282968961
CTSK	0.307861506993434	0.13017479087633	0.0180307715863106	7.04241288363737	0.0820535573145209	0.212175173360883	0.386725534447701	0.698959410449856	0.82960734260887	1.60998782768706	0.480339332070314
ARNT	-0.0141655305132166	0.0368675100022256	0.700809449447547	78.90349235167	0.0233347663352345	0.0745058322308971	0.313193821698669	0.75413341205516	0.864894620353379	-0.112696454406638	0.358611693454339
SETDB1	-0.00311515819719694	0.0534746376221133	0.953545612952406	41.2610780343377	-0.273209080883983	0.0820474942323788	-3.32988939443035	0.000868804883586516	0.00821930261128055	-0.053582465570538	-0.256141806508318
CERS2	-0.0680728487832732	0.111046992929331	0.539870134582295	6.20429641978837	-0.394399312346149	0.236785373476564	-1.66564051890302	0.0957850356752698	0.235997910657906	-0.401073761457233	-0.507376555269015
MINDY1	-0.0282325788073169	0.204661765021503	0.890281909752462	1.78341044235872	-0.414296464555919	0.401973854249938	-1.03065525326013	0.302702515456597	0.501530690311192	-0.187948157429242	-0.548624566566324
PRUNE1	-0.0374824966285991	0.120011367716859	0.754793883024066	5.53804175556478	-0.113856264798217	0.210052527961785	-0.542037108065327	0.587792942757013	0.751903912950478	-0.237430611339815	0.0742063100898058
BNIPL	-0.0914934786391557	0.205269829049588	0.655797367376286	3.29858188960778	0.401762186929103	0.344727610442832	1.16544824017144	0.2438376001534	0.43703713173937	-0.526362467777832	1.14311484020128
C1orf56	-0.166207741521084	0.0864142431645005	0.0544318874622176	14.2473820236499	0.361672722223029	0.131546028540757	2.74940054241906	0.00597043787071105	0.0342521719113355	-0.926046566701534	1.06000693231247
CDC42SE1	-0.0375358909319174	0.0385515330932721	0.330227893826111	88.3919605262597	0.309827030798976	0.0711819519252544	4.35260655853206	1.34528448485001e-05	0.000345289684444837	-0.237716244272354	0.952527648692874
MLLT11	0.132374009969193	0.202886787939026	0.514109248699341	3.92011056690234	-0.141122414265733	0.390741331997811	-0.361165821757816	0.717975490448328	0.841216850189185	0.67121711089164	0.0176819175831244
GABPB2	0.0646010176594999	0.0968740764228594	0.504864391734001	13.026467940034	-0.416528353343652	0.21375857230049	-1.94859251192097	0.0513441070892719	0.155557498205971	0.308665352796003	-0.553251408285187
SEMA6C	0.0171184373441651	0.274734157250505	0.950316683933691	1.44440741068626	-0.326210865885178	0.424452587670508	-0.768544886663307	0.442163534085438	0.635146093653427	0.0546571943015793	-0.366017742695474
TNFAIP8L2	-0.050631049329583	0.149249401431402	0.734430541314328	4.37512492226066	0.219450855836461	0.231685266757145	0.947193832858141	0.343540017361106	0.543951158468055	-0.307768820347492	0.765172320324278
SCNM1	0.0786570993373241	0.0842364465153928	0.350424797525989	14.7585439245429	-0.0234324823070286	0.124485172100101	-0.188235128021401	0.850692336470854	0.921904373938247	0.383858389882874	0.261660331771891
LYSMD1	-0.0487250605199602	0.225303433263258	0.82878183455508	1.75836079379212	-0.188194314609164	0.328217232931303	-0.573383405034535	0.566385124023467	0.73479456057839	-0.297572729393123	-0.0799010056755245
TMOD4	-0.00453207735724264	0.278329267706021	0.987008499706359	1.02196309409323	0.846924963621892	0.460394925362178	1.8395618999398	0.0658325823051869	0.185092083287007	-0.0611622774549911	2.06596445448676
PIP5K1A	-0.0258955620599264	0.0340925885133022	0.447514207222123	106.666917690625	-0.0149037388741554	0.0831678822015732	-0.179200653901867	0.857780150298116	0.925007679936973	-0.175446281658528	0.279340937607447
PSMD4	-0.0190468467340344	0.0694652691611445	0.783936791925953	19.2127348103794	0.0556656318830473	0.12997067912837	0.428293767920281	0.668437255632183	0.808718663563735	-0.138809065306144	0.425635551607926
ZNF687	-0.186002437691016	0.125597689427933	0.138622996646814	4.44324554992932	-0.0918291691965115	0.22527591723825	-0.407629764966815	0.683545508520519	0.818775174561948	-1.03193833350716	0.119869824076492
PI4KB	-0.0223289139529993	0.0515483109106397	0.66489504682503	39.4425798541986	0.00385484624134538	0.0976587185332001	0.0394726277309781	0.968513576409618	0.985052184259177	-0.156366490467281	0.318228629806222
RFX5	-0.00939059227557663	0.097737914496003	0.923457576271739	9.78981175277653	-0.027536448491702	0.160632005906807	-0.171425665366326	0.863889075426062	0.92885636782968	-0.0871529127411939	0.253152559314581
SELENBP1	-0.126975559011955	0.196918952335152	0.519049500024348	2.05512620102017	-1.06092412263948	0.421018491879365	-2.51989910919036	0.0117388475782403	0.0555216762694017	-0.716173927795205	-1.8891231798647
PSMB4	0.0122049552858981	0.134155323388694	0.927511420801482	5.63836610961763	-0.265560274755843	0.245613242494129	-1.08121317913952	0.279602296913759	0.478107239388112	0.0283725121902176	-0.240285364427648
POGZ	0.018898037971735	0.0315531974064657	0.549222070544984	109.7075724873	-0.0111450760561473	0.068093120470781	-0.163674039008533	0.869987755774611	0.93266563333575	0.0641771714229275	0.287132875104102
TUFT1	-0.035307358977293	0.290017563178101	0.90310323799947	1.09065544931811	-0.844234976146482	0.480147993952824	-1.75828075255778	0.0786997509869002	0.20833671001166	-0.225794708117814	-1.43991334981883
SNX27	0.0265399758183243	0.0351681955239104	0.450453944895686	118.817982246507	0.208479669182496	0.086339727036899	2.41464359846074	0.0157506130317613	0.0678694298765189	0.105057733238438	0.742428380574678
ENSG00000250734	-0.147364726377627	0.146705971021635	0.315142339325272	4.51857601081893	0.092830940081807	0.266759225488194	0.347995237697657	0.727843760008814	0.847476199195009	-0.825245819453045	0.502681504530661
CELF3	-0.0921382364942641	0.27372578165082	0.736412566300195	1.87495374500478	-0.0115668131336372	0.415031517633785	-0.0278697222793656	0.977766057179956	0.989725472831334	-0.529811601215047	0.286258588394457
MRPL9	0.0217054211080316	0.159146518325719	0.891515822450988	3.23780594881503	-0.363684339032868	0.262873237360053	-1.38349701432229	0.166512522172539	0.34052166146037	0.0791952731331393	-0.443702540371513
TDRKH	0.0129275770884473	0.160618476590375	0.935850540444646	3.55369596042747	-0.217684919463652	0.284008382734378	-0.766473571546811	0.443394571318626	0.636449818289259	0.0322381789702126	-0.141036830007467
THEM4	-0.142088225135641	0.117230681202527	0.225497231629599	8.03552447335815	-0.714814145985019	0.190306075008244	-3.75612888844485	0.000172561846889828	0.00250081754798246	-0.79701916549133	-1.17161606745769
ENSG00000285651	-0.011428787193356	0.186939248206639	0.951250603611566	3.78848884847126	-0.984917362939569	0.26044136136141	-3.78172406176612	0.000155745949106098	0.00229855063222417	-0.0980562405359269	-1.731556526621
S100A10	-0.255873380823649	0.258785677703508	0.322787284609934	1.49391868988896	0.640726874498068	0.585727115336579	1.09389997102983	0.273998851478999	0.471858817999156	-1.40571308373187	1.63850322687014
S100A11	-0.221798142565015	0.0756631824300962	0.00337451057258902	24.753456484715	0.730418384024182	0.182121122489025	4.01061872473468	6.0559838480619e-05	0.00111733993855415	-1.22342752842183	1.82443920198869
TCHH	0.193641459652481	0.227208980574024	0.394068986325903	3.39690636463889	0.922572422352517	0.440061193977833	2.0964639349658	0.03604105596576	0.121163079186334	0.998967455678096	2.22278625488498
FLG-AS1	0.0745560165699264	0.0821125218966062	0.363892076853634	35.4871260557569	-0.0243514610886901	0.19369596942838	-0.125720019681123	0.899953554189678	0.949432317684742	0.361919639405081	0.259755232651759
HRNR	0.567208331685238	0.246723642245863	0.0215070848656062	2.32895355053096	-0.618684625448743	0.409434718603288	-1.51107025696129	0.130770551700324	0.290639591728416	2.99736418579256	-0.972333702459841
FLG	-0.0578169790208673	0.246553916910995	0.814596563985262	1.70333396336966	-0.216071929909136	0.39732079764523	-0.543822350075084	0.586563727216369	0.751015867223929	-0.34620996562291	-0.137693004184268
S100A9	-0.176299648373611	0.21969697847197	0.422282677506573	3.8067407563775	0.869320553288361	0.485938422862376	1.78895208196896	0.0736225329963417	0.199201690216121	-0.980033242621077	2.1123918791671
S100A8	-0.0387182540015418	0.208923751768858	0.852976158758809	5.744753962499	1.43137451731493	0.522538981080652	2.73926839745953	0.00615760820143415	0.0350309159162861	-0.244041297881332	3.2775640612687
S100A6	-0.246634479973777	0.222001850937675	0.26658691740809	1.80536163124966	-0.282913077467982	0.443309816936813	-0.638183650934821	0.523354138430122	0.701369791267306	-1.35628956513192	-0.276258783878039
S100A4	-0.026295645195153	0.185586944924257	0.887325593539191	3.74412091837916	1.87185782795051	0.451200830225853	4.14861343897247	3.34495085290403e-05	0.000713905723975906	-0.177586527191704	4.19071285672552
S100A13	0.212409548408731	0.204195400374936	0.298234496531448	2.30443871223643	-0.333463989951278	0.397948464606821	-0.837957724703739	0.402054446961954	0.600268441721144	1.09936738406816	-0.381053911704242
ENSG00000272030	-0.306484970784311	0.254041351709969	0.227648908572447	1.23675119405245	0.121049140608917	0.441095508939038	0.274428413247905	0.783755410228216	0.883927167747673	-1.67645988559071	0.561179557008766
CHTOP	-0.163634764132048	0.0673106529347823	0.0150556298569862	17.2173430243504	0.0207592392795045	0.136894458773372	0.15164411668314	0.879467635681173	0.937654074282919	-0.912282419005754	0.353272468626018
SNAPIN	-0.320654516600203	0.195049278920307	0.100183084016449	1.87976458937441	-0.644516698989881	0.406932506255563	-1.58384176511352	0.113229732332867	0.26447727362087	-1.75225989931142	-1.02588516801754
ILF2	0.100290768911147	0.112363711099154	0.372095637545391	7.10537336497054	-0.348047749788441	0.19318467825528	-1.80163226676041	0.0716032811549535	0.195425891379675	0.499587748595694	-0.411286936218431
INTS3	0.0953185323194899	0.0524777326815962	0.0693149396674253	39.4205621044809	0.2555331366217	0.102634575523691	2.48973735525135	0.0127837526646727	0.0588511202732916	0.472988758990288	0.839973091297494
SLC27A3	-0.10746646181503	0.16368520662574	0.511474475221468	2.93152850262169	-0.438715914928994	0.27151124595409	-1.61582962572083	0.106131154365414	0.252394621164426	-0.611809973267667	-0.599247578052767
GATAD2B	0.0326395323179619	0.0303742472484728	0.282563197748373	157.415750888522	-0.100732911309811	0.0667920144080039	-1.50815800665146	0.131514092061278	0.291759309834051	0.137687322949368	0.10141182308189
ENSG00000284738	-0.188799858933343	0.16583790525483	0.254928358469018	2.71808136512048	-0.986216669485876	0.292998866177998	-3.36594022478826	0.00076283236976116	0.00745983504609064	-1.04690314404563	-1.73425006841712
DENND4B	0.0236261457935284	0.0416004674515135	0.570082625809132	59.6434455316071	0.169989725961468	0.0856093225535672	1.98564503130022	0.0470727525635385	0.146153304330341	0.0894701936850088	0.662636378378797
CRTC2	-0.131137199525388	0.0780951101369163	0.0931133449514283	14.0027082075156	-0.15462203839498	0.138546094318357	-1.11603318127238	0.264407931683597	0.460574847065655	-0.7384366320567	-0.0103036274196007
SLC39A1	-0.152631251805155	0.0915429516239875	0.0954511007596593	12.0779821751946	-0.107641761192264	0.153987013639541	-0.699031422508368	0.484532393717985	0.670657967389255	-0.853419107775342	0.0870893554745453
CREB3L4	0.14277049517799	0.272799173646502	0.600728040132515	1.24900268643245	-0.00754200262159513	0.499633286900558	-0.0150950763676724	0.98795632900498	0.994589301519961	0.726833129338054	0.294602266309768
JTB	-0.157455458240162	0.0920959741262579	0.0873234293987787	10.8206412326465	-0.321740761747102	0.191388023111337	-1.68109141061525	0.0927451605268565	0.230894393377394	-0.879226209761274	-0.356750943907205
RPS27	-0.0703263633723693	0.0618544835102702	0.255553048992796	45.6618212598071	-0.242668254430024	0.185755373242861	-1.30638619057739	0.191421259588389	0.373808634613559	-0.413128942264914	-0.192828808682251
NUP210L	-0.164125243125441	0.171869775839353	0.339608277278512	5.86120406814493	0.390285277902308	0.393248476548198	0.992464818498725	0.32097083323335	0.520548851333575	-0.914906237363239	1.1193225070973
TPM3	-0.0230547609129185	0.0398998555656422	0.563388589263208	85.7000166827623	-0.118713186521467	0.0671649745943514	-1.76748650972393	0.0771467862945734	0.205515882261867	-0.160249410233086	0.0641376148313773
C1orf43	0.130292724962073	0.0633032499292687	0.0395679435920212	26.5344378417307	-0.0264288392456055	0.108609079896681	-0.243339132149421	0.80774269217625	0.897604510161347	0.660083272577679	0.255448700903806
UBAP2L	-0.0196590005054881	0.0432859063858184	0.649709127336796	50.9096988691943	-0.0513046666994174	0.0763506318590667	-0.671961258868416	0.501608359995384	0.684322580480717	-0.14208378313255	0.203879591866136
HAX1	-0.358738195499732	0.159080184150724	0.0241284443309865	3.68225775042533	-0.42902452356405	0.286326798614055	-1.4983736263623	0.134036204654985	0.295798278434865	-1.95598861585798	-0.579156732071723
ATP8B2	0.157098882922965	0.156718382698529	0.31613696147782	7.01633645209814	-0.190850621305735	0.257277608676264	-0.741808128144898	0.458203595184284	0.648042299210483	0.803482868276519	-0.0854076916310888
IL6R-AS1	0.205120069586248	0.294562009450707	0.486205811214534	1.13314078605487	-0.704215908621303	0.400991041835906	-1.75618863054173	0.0790562053778664	0.208781800886889	1.06037230250801	-1.14964527435618
IL6R	-0.0427970117851428	0.0412327714020811	0.299299468394807	95.0515129319476	-0.366397494368409	0.0856608782503084	-4.27730256626327	1.89171606950199e-05	0.000455813491032385	-0.265860620813593	-0.449327077026402
SHE	-0.293334274266678	0.181956891562696	0.106938304205191	3.08884883669692	-0.336332558979804	0.3494347091581	-0.962504725961932	0.335796130386622	0.535809484561409	-1.60611020823157	-0.387000630433049
TDRD10	0.0598721693138967	0.167528186958591	0.720803121046076	5.51030621283485	-0.099980909103972	0.360244784462378	-0.277536034985715	0.781368540188803	0.882584147378257	0.283368369100318	0.102970769566041
UBE2Q1	-0.0356070564593758	0.0949477340857323	0.707647494129624	8.30885409012956	-0.0947245207997577	0.161801696523115	-0.585435893660271	0.558254659821025	0.728596348606536	-0.227397940398446	0.113867583435154
ADAR	-0.0186036980248287	0.038124378189863	0.625568393025732	77.1715317593732	0.0495941224622957	0.0857326229990986	0.578474339491714	0.562943916984424	0.732261239059431	-0.136438440398715	0.413048941899231
KCNN3	-0.283565869790997	0.285584161274331	0.320742723015608	1.6169494994031	0.349180260581614	0.532005126337795	0.656347548726256	0.511600530308929	0.691742793583341	-1.55385410892488	1.03410929663658
PMVK	-0.110902260205184	0.115122120957268	0.335374676447683	8.65344785342841	0.247323896860642	0.218916812988933	1.12976200175701	0.258576523547874	0.453899319261854	-0.630189783636974	0.822954836080037
PBXIP1	0.0963279127074779	0.102182758115871	0.345833238607277	9.36477756062186	-0.00590124836005847	0.205049193537108	-0.0287796711523789	0.977040314234076	0.989457558774281	0.478388441397404	0.298003650065718
PYGO2	0.0875647427551676	0.113547976438937	0.440606435848642	6.79704977799995	-0.04182830135839	0.192966839062504	-0.216764194105089	0.828392117463373	0.909085661189512	0.431509846186749	0.223524675771771
ENSG00000271380	-0.504767167829923	0.242992926359402	0.0377746527374479	1.53289746306254	-0.725299621676299	0.446762646684245	-1.62345627383865	0.104491903439933	0.249912048792707	-2.7371708958034	-1.19335309872789
SHC1	-0.13047857529214	0.0865627858866473	0.131726413441298	9.20789199882288	-0.0484492715533932	0.170134173911486	-0.284770957177594	0.775819624150906	0.879007455934524	-0.734913320401854	0.20979900033222
CKS1B	-0.239871395914107	0.20124144128032	0.233277616608217	2.36932920104619	0.991547714739751	0.370574200458606	2.67570627829098	0.00745719673014921	0.0401785683270285	-1.32011043340969	2.3657762471024
FLAD1	-0.0991202920145982	0.104289767116958	0.341892985081927	8.77296191408464	-0.324160952035575	0.161300892799134	-2.00966619843356	0.0444665297549265	0.140851769264845	-0.567162121204651	-0.361768146133338
ZBTB7B	-0.0675580859062851	0.0767667898013824	0.378835945768635	15.1718120565368	0.410335517202326	0.15079044357292	2.72123025491263	0.0065039441592102	0.0364772238117973	-0.398320036415824	1.16088787727901
DCST2	0.288500660241807	0.285941705929902	0.312998989737719	0.98957180654644	-0.316206162912748	0.45522381689307	-0.69461691409486	0.487295409484171	0.672506190454957	1.50641693921356	-0.345277382623725
ADAM15	-0.236979363185507	0.140873268692473	0.0925268296889009	3.53281772025721	-0.378464142939241	0.320598781183149	-1.18049152134186	0.237804780664636	0.430626039424408	-1.30463949853591	-0.474341976210112
EFNA4	-0.222855083674406	0.206557417861326	0.280631692533937	1.62443687035205	0.362610686105806	0.386610358214823	0.937922842471588	0.348284063320132	0.548764302615617	-1.22908163700334	1.0619513887063
EFNA3	0.173725186179373	0.33350095529085	0.602426954720434	0.909119103931931	0.0337761298687821	0.469296307932317	0.071971863613411	0.942624299349885	0.971590987166015	0.892425310845634	0.380257277528406
SLC50A1	-0.110079274354599	0.0953668459531029	0.248388696454285	8.26845261660426	-0.234877447483082	0.172601126493834	-1.36081062884299	0.173573542115441	0.349674375027238	-0.625787219181004	-0.176677990234734
DPM3	-0.28635904953691	0.168262897967836	0.0887825584445045	2.71113514895211	-0.737936007428909	0.295269182398743	-2.4991975167675	0.0124474912215483	0.0579559940975959	-1.56879622956979	-1.21954909787318
KRTCAP2	-0.0904185337441613	0.120833187313564	0.454283917405381	5.97052333808029	0.0840613356240875	0.231372056838619	0.36331671495975	0.716368308487853	0.840548073493093	-0.520612047909172	0.484501579085484
TRIM46	0.363289867913538	0.31971909222059	0.255840107879932	1.76191533481645	-0.89177618747699	0.378672823955179	-2.35500445519836	0.0185224836210944	0.0758809125444326	1.90650195544041	-1.53846918340619
THBS3	0.0673414803349852	0.157630691073868	0.669226041979046	3.92507606673503	-0.614107116869117	0.286429054289079	-2.1440112574939	0.0320319847817577	0.111890818636081	0.323325463367077	-0.962844247706953
MTX1	-0.169843525222985	0.219878608484558	0.439852543328159	1.47893472003664	-0.406940495643276	0.462327388399995	-0.880199845074288	0.378751057412101	0.578243432470295	-0.945496198896554	-0.53337519391176
GBAP1	-0.212764034640011	0.179933935880595	0.237024654416726	2.34578545925046	-0.38894704955365	0.335646366630369	-1.1588001188822	0.246537669051274	0.440006260092519	-1.17509954998361	-0.496073681627104
GBA1	-0.261442616924068	0.188059686289437	0.164464858725394	2.10707076404679	-0.75448845316434	0.302805473553227	-2.49166055128034	0.0127147488015074	0.0586707142456216	-1.43550572340506	-1.25386332844723
ENTREP3	-0.332619520245817	0.179506527410158	0.0638872095758311	2.53701509616111	-0.056010995535526	0.303134595492462	-0.184772692950247	0.853407326905482	0.923607120871736	-1.816266710277	0.194123084856789
SCAMP3	-0.113128439162891	0.0934304722210082	0.22596048090116	10.5130466109544	-0.487250792527969	0.158538656240748	-3.07338792999517	0.00211643165208904	0.0159294537010186	-0.642098732429793	-0.699863342480252
CLK2	-0.117411189496079	0.0624518291361623	0.0601042574685091	21.4029464655164	0.0583505545056222	0.11188889303963	0.521504439989007	0.602015413391788	0.762311809750362	-0.665009313914623	0.431201560125165
HCN3	-0.117891674785486	0.215023445394595	0.583504063710663	1.75430957110581	-0.0873070857283683	0.375045806566841	-0.232790459724306	0.815924121470381	0.901323312398166	-0.667579670932614	0.129244379189447
FDPS	0.0143863087064107	0.0802435728339759	0.857715492292684	16.6674349331907	-0.157993291811131	0.188337772252645	-0.838882662364676	0.401535157858253	0.599644796835287	0.0400416666820382	-0.0172924415739806
RUSC1-AS1	-0.210444623613045	0.201713435965877	0.296816266638028	1.84039941944628	-0.438473073250269	0.33110434207637	-1.32427460932885	0.185411859904602	0.365532644268437	-1.16269185604957	-0.598744152426732
RUSC1	-0.0709952846595074	0.169376458145557	0.675101582806941	4.23870217995455	-0.138848823357206	0.263029820843007	-0.527882439003293	0.597580933965567	0.758734041663504	-0.416707338030167	0.022395210344404
ASH1L	0.0107502736428861	0.0199342069331539	0.589688318794481	382.162633997805	0.109921630333827	0.0500760519334014	2.19509378415089	0.0281568710117929	0.102037688892747	0.0205906898275062	0.538111548848659
ASH1L-AS1	-0.0697141750859638	0.184967100063322	0.706247619794786	2.04327649400907	-0.566764162159263	0.301537686793714	-1.87957985678584	0.0601653606544423	0.173397646410118	-0.409854039800705	-0.864699412198223
MSTO1	0.0117552787459135	0.0883116909815455	0.894105405546033	14.4096930593786	-0.571139163032569	0.172509931153521	-3.31076106293439	0.000930426177849878	0.00864978877150727	0.0259669666389635	-0.873769056112352
ENSG00000287839	0.064678241365078	0.134785452954138	0.631326450023883	5.2931007736357	-0.069525167398529	0.204657663595409	-0.339714458658017	0.734071572216532	0.85175965039342	0.309078461163655	0.166107381513815
YY1AP1	-0.0294692367206991	0.0405384614994542	0.467259576058801	63.9207633809202	0.128041721391309	0.0805555465107384	1.58948361642907	0.111951250032097	0.262152140429517	-0.194563661413644	0.575675603883646
DAP3	0.00904956630300283	0.0416699609686127	0.828073976697435	77.7233121168153	0.0581250710135171	0.0774656579724722	0.750333406245283	0.453053927659991	0.643999121828272	0.0114927525066443	0.43073411907975
GON4L	-0.0566298684493118	0.0349192071355502	0.104859070318229	99.3309092084636	-0.079433718165937	0.0699139594393969	-1.1361639192355	0.255887967812075	0.450564317951069	-0.339859515242843	0.145566350833388
SYT11	-0.105802040114139	0.149938304186378	0.480413804977502	10.9563346317155	-0.461201876976531	0.241948193628045	-1.90620095178537	0.0566241388106116	0.166331646763299	-0.60290614604527	-0.645862350196502
RIT1	-0.0964593717126206	0.0763454839585544	0.206424352722072	16.2782345367682	0.0208116118033058	0.137196248111172	0.151692280873758	0.879429645686092	0.937654074282919	-0.552927522719963	0.35338104006532
KHDC4	-0.0118040189485981	0.0545556259757544	0.828701946894609	34.2871036661629	-0.0690909188611366	0.105201441984936	-0.656748781742271	0.511342462276238	0.691682954909026	-0.100063543562104	0.167007605243691
ARHGEF2	-0.0500814882460917	0.0455834607587332	0.271909089940763	55.2116185074826	0.0125326768266234	0.0872409201059669	0.14365594507028	0.88577216099852	0.941143543365009	-0.3048289422307	0.336218302410823
ARHGEF2-AS2	0.400020657086529	0.364951498767625	0.273038228822785	0.720191244943716	-1.34534050862479	0.450216355090416	-2.98820887649586	0.00280617699775795	0.0196189602041936	2.10299338568531	-2.47873571228034
SSR2	0.0022142968751104	0.100666753523351	0.982450900938701	9.59889965255463	-0.441842620697713	0.17776122779228	-2.48559613468704	0.012933464939396	0.0592066858588747	-0.0250725349874615	-0.605729430003829
UBQLN4	0.149223411030293	0.107518686423759	0.165172522401346	7.90010205756576	0.00807015454497252	0.186975148747889	0.0431616425980441	0.965572681349679	0.98389895590297	0.761353015613769	0.326967221273813
LAMTOR2	-0.130574492607456	0.106374750880232	0.219636537165243	8.10851063763829	0.0457233978347468	0.191515665088515	0.238744949733559	0.811303359568961	0.898854081824605	-0.735426430272238	0.405024693429768
MEX3A	-0.118627870418009	0.292486477197413	0.685048198927559	0.847404055373496	0.2247503267476	0.5100467838497	0.440646493349578	0.659468938357685	0.803577466514009	-0.671517950943243	0.776158447067838
LMNA	0.0964161105007137	0.206009738746302	0.639772257043362	2.69463021981935	-0.571719640105125	0.285665897950041	-2.00135768465129	0.0453538573921026	0.142414328796833	0.478860255668961	-0.874972420523208
SEMA4A	0.134049189609597	0.155498627418165	0.388654349742502	4.62901915363719	-0.154168811161842	0.315244461281092	-0.489045265173987	0.624809650768942	0.779526517444027	0.68017848773301	-0.00936405969475194
SLC25A44	0.103762762488777	0.118584611200826	0.381568272644281	6.19230242293091	-0.218909000972829	0.208638859619503	-1.04922448949374	0.294074809953716	0.492861255255068	0.518161185192893	-0.143574425708954
PMF1	-0.0172483158215142	0.0860995872482385	0.841222633093853	14.9523670669845	-0.313937131731585	0.18282241230916	-1.71716983583339	0.0859481452114392	0.219962666429854	-0.129187820587541	-0.340573542455654
SMG5	0.0348931744551035	0.0610659249152288	0.567727364269915	26.5550817709198	0.175141729642532	0.120917925252309	1.44843478977231	0.147495491016442	0.315248026297513	0.149743186075574	0.673316796551199
TMEM79	0.0797461764946537	0.153571370675337	0.603567154807862	4.26680116968872	0.644984645549359	0.303733131547808	2.12352416828073	0.0337099524630908	0.115810525338766	0.389684410317199	1.64732984620608
GLMP	-0.305930474542885	0.134359576410442	0.0227890173268965	3.81821052978402	-0.534891872719376	0.260318200153413	-2.05476172009544	0.0399020252561159	0.130361874124125	-1.67349360683666	-0.798626210313481
CCT3	0.0901808117006846	0.0666973371708109	0.17634648236363	31.773568067634	0.719521241972285	0.204280225599112	3.522226587826	0.000427938208434156	0.00486443239497362	0.445504512250224	1.80184876121977
TSACC	0.0611720253970673	0.197252140994163	0.756468965741367	2.30061438605112	0.415000897128094	0.336983510038603	1.23151692817418	0.218129589313108	0.407497365689361	0.290321951820575	1.1705594946972
MIR9-1HG	0.162537597934884	0.180884886396908	0.368882140186264	5.50269407267023	-0.369664904762718	0.318563111813562	-1.16041340335432	0.245880532268861	0.439441503019588	0.832577285125373	-0.456100618256649
MEF2D	0.0330143124516404	0.0518528811027915	0.524325512235485	49.0221890147782	0.337655556719685	0.128887421184841	2.61977122061776	0.00879887736974559	0.0451806663433443	0.139692210025086	1.01021788192139
IQGAP3	-0.65977399174167	0.215812443118282	0.0022344212761443	2.44440352686797	0.477282560790574	0.558987379042881	0.853834234339593	0.39319684303339	0.591431636667347	-3.5663802107651	1.29967318590692
NAXE	0.154916384941213	0.214739855309523	0.470654700990273	3.92857475306281	-0.402829891595781	0.257202322114624	-1.56619850195698	0.117302153324517	0.270885530757229	0.791807590952054	-0.524853660759564
GPATCH4	-0.0309626311115782	0.110847694415844	0.779994737852732	9.94944176468383	0.216306139123702	0.202982798862489	1.06563777983098	0.286587414022214	0.484901414190638	-0.202552577698604	0.758653130586611
BCAN	0.373994994191207	0.278101622320826	0.178685262632425	1.96657255315486	0.478418367759087	0.463083483422688	1.03311472960136	0.301550211010157	0.500417376029787	1.9637690499029	1.30202778309625
ISG20L2	-0.00986590882684748	0.0945430525522249	0.916888735534074	9.20863191897283	-0.158724827477357	0.164673719474867	-0.963874672798546	0.335108763180683	0.535243163413591	-0.0896956195841756	-0.0188089596719851
METTL25B	0.018706607223642	0.0930428234829886	0.840656556962649	9.969481587789	-0.0751173844433545	0.188385491844119	-0.398742937728512	0.690082626349625	0.822433601120582	0.0631531122526085	0.154514374162305
MRPL24	-0.00378374930506191	0.186945586628016	0.983852044345871	2.6379114895314	-0.818962866892579	0.403166164348407	-2.03132836858018	0.0422216954681299	0.135647628316286	-0.0571590950411079	-1.38752272441566
HDGF	-0.105297527812107	0.0949549246813053	0.267464182875234	10.054055545943	-0.0131681959372465	0.163352200670995	-0.0806122959051422	0.935750287313923	0.968006116127899	-0.60020725647512	0.282938824074508
PRCC	-0.137968853286238	0.0720511356659973	0.0555085620589138	19.1493477456489	-0.267531707411311	0.118840950046553	-2.25117442520034	0.0243744920463701	0.0921982601753983	-0.77498257753272	-0.244372264682889
ARHGEF11	0.0371043675906715	0.0337487184969699	0.271580370203801	130.523115921183	0.0485204735260795	0.0705781141410826	0.687471946743846	0.491785372997481	0.676414954627631	0.161571968182846	0.410823202105742
ETV3	-0.0221288597367519	0.0868510772791181	0.798884643331455	15.5723340701649	-0.00210792034796533	0.154969576688316	-0.0136021559393229	0.989147384439453	0.995179034786148	-0.1552963000368	0.305867450626101
MNDA	-0.0672025689866693	0.0619576293234149	0.278075082244528	45.6997964049255	0.0342923947945338	0.154415130947307	0.222079239153292	0.82425219909639	0.905833474774873	-0.396418197942314	0.381327526238639
IFI16	-0.00834938372337193	0.0278849121293793	0.764617324017635	318.294914933623	0.216731233253894	0.0750440916065255	2.88805192539699	0.00387635875235006	0.0247835066801876	-0.0815829655058549	0.759534376671464
AIM2	0.0692251946826621	0.149963639283487	0.644358730387242	6.62670983560931	-0.125730732931404	0.28636568415417	-0.439056562600269	0.66062055224688	0.80404252887742	0.333402397042655	0.0495898126863873
CADM3	0.069454333295143	0.159884625624788	0.66399594554467	9.9248139230649	0.230888796569046	0.251854609400048	0.916754301694357	0.359271404109762	0.559800859298248	0.334628174509038	0.788883869775257
DUSP23	0.108025526251558	0.181001778763479	0.550627398789956	2.36488596391323	0.54506762045456	0.330062169303125	1.65140895003322	0.0986550985321783	0.24053057052069	0.5409648484793	1.44019575302263
FCRL6	0.0663818873719982	0.260574476146252	0.798914596077426	1.37374172547746	0.550870368715391	0.54248742737476	1.01545278455797	0.309890042458481	0.509861821993654	0.318192118889717	1.45222520443833
SLAMF8	0.150086525409046	0.136627511657609	0.271982372261655	7.30914636475833	0.763949557915799	0.324989425692589	2.35069050719954	0.0187386125888643	0.0765008826530166	0.765970247711545	1.89395137262054
SNHG28	0.03432281252649	0.227615766285573	0.880139187561328	1.8237119649231	-0.830178524239453	0.360573455344785	-2.3023839163247	0.0213135311831472	0.0839365437521763	0.146692033796142	-1.41077346683716
VSIG8	-0.0504979239694903	0.290603814368055	0.862047035837455	0.820462584863075	-0.312352730530341	0.445553909394492	-0.701043631184446	0.483275786689244	0.669494225771785	-0.307056665967054	-0.337288982034172
ENSG00000272668	-0.149794340991071	0.245635045566187	0.541977875556405	1.36799093137777	-0.666644621110584	0.432218386882189	-1.5423791336584	0.122981489157154	0.279625391317654	-0.838243047693667	-1.0717577015338
TAGLN2	-0.0506558223308152	0.16430857272536	0.757856430632609	3.36806714470424	-0.0222761665784942	0.312670151564796	-0.0712449412488222	0.943202814321811	0.972047706330574	-0.307901343567198	0.264057444872851
PIGM	-0.152804384636979	0.114327984834375	0.181371521850931	6.05629847846791	-0.189404792643763	0.193356864082281	-0.979560738858298	0.327302992961864	0.526904804470875	-0.854345282205932	-0.0824104005436893
KCNJ9	-0.147032741175285	0.200427788753523	0.463195860170586	4.50602559715958	0.250388301510735	0.293802770678126	0.852232608061572	0.394085001717355	0.592214287688958	-0.82346986394822	0.829307534008563
IGSF8	0.353922160511587	0.184489114765239	0.0550615179034963	5.59488868474778	-0.546085841558722	0.31484329879479	-1.73446868219562	0.0828349578599611	0.215229915448931	1.85638938593214	-0.821831991134736
ATP1A2	-0.264905156373744	0.239960421398101	0.26961329251857	1.96226049217289	-0.216247173104108	0.526488737576251	-0.410734660915303	0.681267108445634	0.817262107334023	-1.45402858512583	-0.138056294026441
PEA15	-0.172480454357889	0.132630136994455	0.193442669190322	7.6364311357052	0.50183514874115	0.303228508552825	1.65497350871192	0.0979298717007779	0.2394832957499	-0.959602456584936	1.35057219971988
DCAF8	0.0159925180146061	0.0495281028857486	0.746772603429527	45.9042548899378	-0.256645754800492	0.0838256898064644	-3.06165992064047	0.00220113376514558	0.0164411973769415	0.048634086593126	-0.221805020308462
PEX19	-0.372906111551421	0.163095358561581	0.0222291182041897	2.70227696351368	-0.574094942447062	0.282024865811636	-2.03561817428715	0.0417887113712759	0.134657583403438	-2.03177991115182	-0.879896567295662
COPA	-0.0815599110160103	0.034554562620094	0.0182590548115221	126.035427173569	0.468103370093285	0.0763541699785605	6.13068507227207	8.75014619143684e-10	1.42670708766228e-07	-0.473222827882986	1.28064416318095
NCSTN	-0.280855532223127	0.0922626767481324	0.00233388331449382	10.0356841195749	0.0587140367891053	0.181399508221149	0.323672524610847	0.746185974182347	0.859676919253797	-1.53935515267733	0.431955081090247
SLAMF6	-0.0738520935120792	0.274875930066608	0.788180343275358	1.71218214735736	-1.39702140089097	0.439190405822751	-3.18090145497118	0.00146817561947967	0.0121615482792259	-0.431989842708582	-2.5858733571843
ENSG00000234425	-0.137767528315818	0.140972764306062	0.328438748846409	6.25292142750055	-0.735897956605928	0.194159479945612	-3.79017268078834	0.000150542591842466	0.00224609039724522	-0.773905589200243	-1.21532409408949
CD84	-0.0742452907196491	0.0433659917969745	0.0868851410168312	106.421215883479	-0.0841010195747235	0.0992986236344365	-0.846950506427337	0.397022709090778	0.595214778464207	-0.434093251957968	0.135890750063593
ENSG00000228863	-0.388931538279899	0.317056467776301	0.219937301594927	0.865133585498495	0.258259288955678	0.645255337842121	0.400243552915586	0.688977138986075	0.821699615003325	-2.11750796353135	0.845624571523637
CD48	-0.118863440473792	0.21799096382629	0.585569387162618	2.40068129582807	-0.687289878798307	0.579645291157981	-1.18570768930992	0.235737756876789	0.428372221864142	-0.672778133428448	-1.11455658116045
CD244	-0.266625452544931	0.221414434180343	0.228515443271402	1.77677015006361	-0.726087394685727	0.460578404831754	-1.57646860353985	0.11491784886218	0.266805860428581	-1.46323131293898	-1.19498620027177
F11R	0.131745010316845	0.0873894676852688	0.131666753507017	16.0740098220737	0.145885110794034	0.160911953673377	0.906614502302014	0.364610689990487	0.564988653402006	0.667852275991652	0.612666039495054
TSTD1	0.0333313233044232	0.185829679976839	0.857651184500059	2.69389834403668	-0.292167045128957	0.32729365021122	-0.892675568072907	0.37203093782565	0.572429879139206	0.141388060216953	-0.295442823815039
USF1	-0.145803012104731	0.0829061774305258	0.078636845335024	12.0458025427636	-0.292626978534186	0.141479695231095	-2.06833198259442	0.0386088163010074	0.127567562815455	-0.816891425822407	-0.29639629384406
ARHGAP30	0.014349236557831	0.0518895539060866	0.782137791390023	49.1464878413219	0.0933303408736652	0.101155923424328	0.922638415173809	0.356195669353738	0.556722734467805	0.0398433491489634	0.503716792861738
PFDN2	-0.103133040310536	0.0810216281491283	0.203050858017903	15.8741546625895	0.0512793724628905	0.175541556496762	0.292120985402316	0.770194122098757	0.875298746744573	-0.588628326250453	0.416542568038815
NIT1	0.130216279548036	0.0992625206178037	0.189575028108794	8.65493741229539	-0.0474815051651978	0.149214959083075	-0.318208747011501	0.750326598195483	0.862320937562358	0.659674327682185	0.211805239139291
DEDD	0.0154055859298555	0.090608396534269	0.86499140176354	11.1855864819192	-0.283841983117138	0.15293156338303	-1.85600654853852	0.0634526246583526	0.18020301197874	0.0454942922302524	-0.278184462000544
UFC1	-0.0846722996055744	0.108456795425206	0.434978529854109	6.88575470043109	-0.00412027999790181	0.208614224587955	-0.019750714535598	0.984242234306921	0.992875938116631	-0.489872556876313	0.301695706212643
USP21	0.0764628079962151	0.189875962125385	0.687169871454068	2.51391245735397	-0.114837774414766	0.396107169299063	-0.289915920022299	0.771880562019527	0.876221912233215	0.372120023958911	0.0721715807313019
PPOX	-0.0551894803728191	0.135776931262205	0.684396044989266	4.34118837140589	-0.563356011466039	0.241364487110787	-2.33404681115104	0.0195932709167307	0.0788808429041376	-0.332154156342854	-0.857634107735808
B4GALT3	-0.0872864887790388	0.142248952490503	0.53946792063489	3.80009087023728	0.0264296300242332	0.283491370322365	0.0932290460700069	0.925721599446288	0.962854849720665	-0.503857167095428	0.365027534830109
NDUFS2	-0.038459283681159	0.0651653773325987	0.555070171663762	23.297590960516	0.00675480519006462	0.162531172972011	0.0415600593199919	0.96684941375877	0.984357753243335	-0.242655935633781	0.324240421756015
FCER1G	-0.146563357906427	0.0604743352727101	0.0153690896878842	35.4816607406689	0.378689825381786	0.141630235579434	2.67379224381362	0.00749988978969616	0.0403594798467089	-0.820958897211388	1.09528442609348
TOMM40L	0.0863456645971275	0.124901719454111	0.48937146858261	5.7182118391155	0.181908948735172	0.231120147948854	0.787075252199251	0.431237815529315	0.625950472340313	0.424988385138758	0.68734565488438
MPZ	-0.110040616035866	0.125550261843386	0.380776404825208	5.42729689908749	0.0041310909756894	0.228676820118901	0.0180651933743937	0.985586845081345	0.99344012671546	-0.625580416427515	0.318801302005887
SDHC	0.0164485378705985	0.0652975267524414	0.801117283764024	23.3383189588868	-0.0811978204716203	0.118583369215235	-0.684731940144506	0.493513089977589	0.67810666642122	0.0510735657260685	0.141909259051243
ENSG00000289106	-0.165421079204826	0.191213644375948	0.386977718213384	1.9538330489975	0.412472795441024	0.360686442835437	1.14357720849856	0.252799018151359	0.446733069567563	-0.921838315065191	1.16531858555354
ENSG00000288670	-0.0333293440332024	0.146801327091766	0.820394912481904	4.15843090765938	0.474495770600984	0.286805769174138	1.65441501392145	0.0980432179642025	0.239527826441819	-0.215213313212857	1.29389599970402
ENSG00000283696	0.0210152797824099	0.0928199311884421	0.82088322828355	18.2508459847626	0.0998664665987972	0.161573133652547	0.618088319148118	0.536517121681123	0.712432947812303	0.0755033607295191	0.517266580535298
ENSG00000288093	0.170983203497653	0.137404667546478	0.213360855807669	5.2331206656329	0.149769650306684	0.23353828299692	0.641306634547188	0.521323479544976	0.699960161284592	0.877757068998164	0.620718927064761
ENSG00000283360	-0.0299844988913853	0.130961842539334	0.818903118987757	6.87237480390891	-0.430865923433546	0.22588149779808	-1.90748656987703	0.0564576085311272	0.166062821306471	-0.19732005742769	-0.582974066422843
FCGR2A	-0.0125146636298177	0.0438338788152907	0.7752595101439	128.133724196476	0.713856486854771	0.148877688405504	4.79491920179745	1.62740410800083e-06	6.27915615527118e-05	-0.103865138707559	1.79010537801496
HSPA6	-0.0130550818035325	0.0777166405591896	0.866596578434309	76.1772803608144	1.28349350804986	0.245118101260435	5.23622491137921	1.63894217411259e-07	1.05933087239175e-05	-0.106756106810189	2.97099770058982
FCGR3A	0.000426210003164526	0.0452815055543394	0.99249006066015	104.540322463578	0.609519590892322	0.164295711382606	3.70989349486362	0.000207346456101635	0.00283560288614669	-0.0346379092900948	1.57380862267969
FCGR2C	-0.0480748461574409	0.0635094298745029	0.449066769626342	50.8981097573912	0.653637503545818	0.261080469916064	2.50358636077206	0.0122941672417702	0.0574484701455805	-0.294094406358585	1.66526774910943
FCGR3B	0.249103126431524	0.310075990042153	0.421765794900933	1.07419870056018	0.852717037064334	0.517117760003424	1.6489803735588	0.0991516555972621	0.241139222827178	1.29565975319054	2.07797177635221
FCGR2B	-0.164904555953779	0.121232762009633	0.173756848954707	7.74785206595525	0.365035528167258	0.323369019925473	1.12885126797672	0.258960581149529	0.454254373102247	-0.919075172899229	1.06697823434182
ATF6-DT	-0.366262923757632	0.19115892573593	0.0553634829542889	1.87051236716705	0.149154811456582	0.353448831330343	0.421998315555832	0.673026246942862	0.812162362589131	-1.99624216474406	0.619444328591188
DUSP12	-0.0284948836355403	0.0731285921666014	0.696792059930441	18.263829201999	0.211239626291308	0.14094859517502	1.49869976376144	0.133951538045585	0.295703740787923	-0.189351357633164	0.748149940162912
ATF6	-0.00108935862978433	0.0255688870234777	0.966016528217822	417.480446427593	0.349372911674209	0.0696169648312663	5.01850249462899	5.20758173605297e-07	2.66549920651729e-05	-0.0427454467274173	1.03450867411332
OLFML2B	-0.0102325068785942	0.0637275051955239	0.872434787034354	48.075711989719	0.517684966838144	0.209949284154597	2.46576200020261	0.0136722145111138	0.0614088052223751	-0.0916567365962128	1.38342984030244
NOS1AP	-0.076819710317193	0.0940237294394518	0.41391430682476	43.4059571210828	-0.488563995979946	0.275735456953824	-1.77185771237887	0.0764181795717959	0.204035272156868	-0.447865114751046	-0.702585693410261
ENSG00000285636	-0.0730997741495328	0.296940102575265	0.805545348110244	2.04267172118191	-0.549789027528984	0.541663313537808	-1.01500141100217	0.310105154904819	0.510073585340796	-0.427965308771904	-0.829508921739025
UHMK1	0.0310230821020648	0.0515310605871112	0.547156264620971	44.4962231576524	0.399120182436143	0.0888483008059628	4.49215324114962	7.05066597154612e-06	0.000209157946995112	0.129040119282019	1.13763780358698
UAP1	-0.160768753794994	0.133377040665474	0.228060294096367	5.36970516686676	-0.0677465774160949	0.230156273243401	-0.294350340581201	0.768490209275122	0.874177498077289	-0.896950690967674	0.169794507134369
DDR2	-0.031462172749253	0.315264326860038	0.920506147784916	1.34372039464024	-0.529105990183794	0.495243531459247	-1.06837536802302	0.285351223505249	0.483734102448355	-0.205224876689821	-0.786631722575915
HSD17B7	-0.210858624450527	0.0924817026933669	0.0226074689524333	12.8403627122211	0.473528392602134	0.247020860286912	1.91695710253837	0.0552433816617935	0.163660135368077	-1.16490655435884	1.29189056605177
RGS4	-0.104214174288932	0.221757876903988	0.638393768923798	4.25747144786952	-0.553040989878712	0.439351927248906	-1.2587653668477	0.208115093173131	0.395124174538609	-0.594411854633167	-0.83625043822972
RGS5	0.133936642003468	0.265244633194419	0.613590341420915	1.47158268170355	-0.649127370014362	0.494660384465213	-1.31226876135663	0.189429468394379	0.371088628608695	0.679576414088611	-1.03544337054325
NUF2	-0.130265039443424	0.158918111034371	0.412387638617548	5.71361911085949	-0.620558414005737	0.365983491897605	-1.69559127049194	0.0899633121167329	0.226676588759341	-0.733771009951478	-0.976218180537548
PBX1	-0.0251972399678255	0.178379544541377	0.887667446528625	74.9509771767476	0.270917075653486	0.25785118415431	1.05067221832636	0.293409159846149	0.492235726979987	-0.171710606228243	0.871864936134899
MGST3	-0.04022961864164	0.0629244663359659	0.522607040190674	35.35844901468	-0.452547700766601	0.148343883420545	-3.05066639979796	0.0022833411697517	0.0168910920984862	-0.25212634605048	-0.627921714556151
ALDH9A1	0.119092853168171	0.0940139628660763	0.205242162807462	11.3554762199501	-0.166537335764367	0.146469559983528	-1.13700987278924	0.255534158455598	0.450165119491558	0.600169535985232	-0.0350047663223809
TMCO1	-0.0366721995135631	0.0851871418219392	0.666839351856745	14.5896354618939	-0.562586323942551	0.169724770689481	-3.31469779960303	0.000917422472443167	0.00856486662465392	-0.233095925300077	-0.85603849850844
TMCO1-AS1	0.186274265808464	0.269134479876566	0.488859850479232	1.44581789694562	-0.386239338734236	0.43643814453618	-0.884980709339023	0.37616703572992	0.575852275525362	0.959556637454602	-0.490460431786546
UCK2	-0.000221070614399516	0.0705556080070603	0.997500006782672	35.7405978520397	-0.194858881450987	0.123339876279434	-1.57985306398008	0.114140520140958	0.265767632355558	-0.0381005382501194	-0.093717059625608
ENSG00000236364	-0.0153224677686597	0.22283934376293	0.945180534863613	2.15071601119005	-0.256726021899461	0.331305005962527	-0.774893277430581	0.438402724852785	0.632308189359298	-0.118885492571731	-0.221971418905114
FAM78B	0.334397024518526	0.160098676463177	0.0367353450621198	11.0040857733227	-0.0393775453605184	0.269769041923993	-0.145967621338897	0.88394694904014	0.940448183797962	1.75193963183255	0.228605242579594
ENSG00000229588	0.247738738437553	0.228621945779118	0.278534433944422	4.5349053692951	0.168616075155546	0.467202907906794	0.360905448793106	0.718170130188336	0.841216850189185	1.28836095688422	0.659788716393609
LINC01675	-0.0901983840506966	0.273641993278996	0.741685699577964	1.56491144115033	0.836522412089334	0.480576287045654	1.7406651860246	0.0817422840961553	0.213235506163339	-0.51943435668307	2.0443993300603
POGK	-0.0217981404369326	0.0679396340532161	0.748327314078741	21.2509431511474	-0.197746519074622	0.12543113592621	-1.57653454713952	0.114902663531648	0.266805581637011	-0.153527116480055	-0.099703308716256
TADA1	-0.0236866687151322	0.137596254613531	0.863322613378271	5.63746257471064	-0.399217487885201	0.236322451784867	-1.68929141040151	0.0911635986550814	0.228358605585023	-0.163629802286606	-0.517364927322058
ILDR2	0.0880648255502001	0.160506756537803	0.583233719062158	14.8036175376949	0.502957367152953	0.263153787156637	1.91126782778763	0.0559701712667706	0.165146587755693	0.434185040100335	1.35289862700154
MAEL	0.481243287977435	0.418605627098256	0.250294622289348	1.71829651892907	-0.905738487320869	0.536101699426631	-1.68949005065563	0.0911255569313333	0.228313841582637	2.53749401230791	-1.56741388341276
GPA33	-0.384221083522576	0.282828583026331	0.17430681648203	0.848999216134992	-0.697293824026289	0.461080728182018	-1.51230312048744	0.130456767584894	0.290249918835236	-2.09230937637301	-1.13529537038169
STYXL2	0.0436659657811845	0.177899868697667	0.80610609040743	4.92540170029737	-0.317529803443962	0.37552815615524	-0.845555248626146	0.397800899424287	0.596028251167862	0.196673250844485	-0.348021370256202
POU2F1	-0.00473359839504101	0.0349633978060398	0.892305701733704	160.279123970274	-0.103207800978968	0.0633200541786822	-1.62993860819713	0.103114472766163	0.247681718796792	-0.0622403146502974	0.0962812257000766
ENSG00000272033	0.0149866800696637	0.292644618765042	0.959157232776854	0.870447303026224	0.761461477476355	0.500030618514597	1.52282970138583	0.127801317058876	0.286719194972472	0.0432533544921767	1.8887934299666
CD247	0.157908997776478	0.114098760203103	0.166368347756743	17.4888381364168	0.183307728373543	0.288618114302775	0.635122049828252	0.525348817171961	0.702861258978241	0.807816579307875	0.690245410473405
CREG1	-0.0522702777549858	0.0460980697294802	0.25683944125361	84.5392072968676	0.0347289860180614	0.128590055283251	0.270075208705389	0.787102394229899	0.885615209772014	-0.316537876092211	0.3822326064999
RCSD1	-0.0199078509612371	0.0328704282701822	0.544749696636507	280.814821625729	0.0996281186541564	0.08959135669783	1.11202823940012	0.266126008719989	0.462884660619821	-0.143415009143973	0.516772470694372
MPZL1	0.0097842952579502	0.0364382355724782	0.788301189232076	178.430963041154	0.211935394757915	0.104954392936608	2.01930942410312	0.0434550689864377	0.138424044021238	0.0154231865226416	0.749592310672438
ADCY10	0.0773144835150297	0.122255845163774	0.527126137587708	9.64906637017972	0.873311284406745	0.256316579515626	3.40715878019707	0.000656429281901415	0.00666209890113126	0.376676063852535	2.12066490841873
MPC2	-0.0780362557532188	0.0766956411703375	0.308925298217344	19.3848617716795	0.0582146357511923	0.14421873617839	0.403655151153066	0.686466323807431	0.820636388870606	-0.454373026997548	0.430919792249082
DCAF6	-0.0289514338399771	0.0277033417467809	0.295998917856375	290.498237306551	0.177598669846537	0.0825426054218762	2.15160000025233	0.0314288721170971	0.110248002195118	-0.191793673866172	0.678410183595897
GPR161	0.0677734460635987	0.0977986260661046	0.488315979940423	15.5810751792895	0.0588278117426096	0.15877604863545	0.370508097714903	0.711003944099431	0.837080467900109	0.325636264897431	0.432190943515081
TIPRL	-0.0318080753213929	0.0707485573205381	0.653003740775336	21.0898916158345	-0.289440718156801	0.125213166028754	-2.3115837362529	0.0208006337488934	0.0824668062889862	-0.207075283192253	-0.28979098155329
SFT2D2	-0.0436606662511374	0.0425196823954927	0.304498518027148	73.0739612396241	0.271276605498833	0.085138240824838	3.18630738514968	0.00144101405154382	0.0120039317275828	-0.270480742109147	0.872610263454419
TBX19	0.0455187745580487	0.0742297085554261	0.539734153733694	25.4892456812142	0.477773402406397	0.150639605118615	3.17163206867274	0.00151584924721241	0.0124689689587235	0.206584855107103	1.30069073054352
ENSG00000228697	-0.078946972577581	0.310137272893056	0.799066871263424	1.09655292693121	0.736304689773044	0.552584212853905	1.33247507374539	0.18270412699867	0.362177086315922	-0.459244908473447	1.83664187317845
ENSG00000285622	0.328680325432757	0.256946030544174	0.200833537191786	5.35381841186654	0.199012723077527	0.360784849292522	0.551610533168948	0.581215218245798	0.74691097658282	1.7213581386239	0.722802823320456
ATP1B1	0.0451344514995105	0.132446988359822	0.733273944063109	45.1982851415696	-0.334039009590566	0.176899978385639	-1.88829310573666	0.0589866123531294	0.171164110565379	0.204528918135735	-0.382245962522744
NME7	0.110567831392347	0.0900909404922494	0.219713108023898	25.4012463268144	-0.627180731835207	0.14957637640694	-4.1930467023007	2.75232752060311e-05	0.000610823563782972	0.554564914921648	-0.989946649705624
BLZF1	-0.0157513192787167	0.082230497259907	0.84809406801769	17.3124101411132	-0.428283661389732	0.143671353372548	-2.98099552441167	0.00287312991789702	0.0199294763278317	-0.121179634583679	-0.577620879553039
CCDC181	0.375724481456068	0.247870347755231	0.129567270450904	2.68982316347761	-0.410455804651397	0.314362239082952	-1.3056778252018	0.191662141997905	0.373949161042515	1.97302094549007	-0.540662644103215
SLC19A2	-0.0462062110072221	0.101390372750491	0.648587150748037	15.2355007213582	-0.173087383799237	0.189422552402223	-0.913763338125127	0.360841214485986	0.561308555867089	-0.284098138880009	-0.0485834157940156
ENSG00000213062	0.12273993899721	0.25898393241102	0.635550695638706	1.66188197065377	-0.953105541192286	0.368229368557595	-2.58834743389896	0.00964376565809522	0.0483553481893733	0.619679628932013	-1.66560867795472
F5	0.814464727644355	0.420265100638487	0.0526258461433944	1.66317915025586	-2.01373494639861	0.525556269516834	-3.83162577101386	0.000127299270195942	0.00198108090963983	4.32006277117799	-3.86435818878808
C1orf112	0.0278009964821185	0.0702570407810854	0.692323357914735	32.6875924846057	-0.558810349583262	0.121802352257184	-4.58784530206233	4.47844292699807e-06	0.00014526231545263	0.111803565804962	-0.8482106731298
SELL	-0.196283502937104	0.136445024881558	0.150276996736721	7.47198336326518	0.671102379493956	0.313304622597155	2.14201237738153	0.0321924860395891	0.112296420673847	-1.0869369126319	1.70147350322037
METTL18	-0.361314006897995	0.247565441749092	0.144436156649509	1.58496239085027	-0.502102963224907	0.428740249236277	-1.1711122623064	0.241553655574047	0.434526687680688	-1.96976792409179	-0.73065279909385
SCYL3	-0.0269448467805427	0.0789164779508112	0.73277613851342	20.7422838487557	-0.435110030293	0.121806245265565	-3.57214877894284	0.000354064157520385	0.00423109057333739	-0.18105943237296	-0.591772359054883
KIFAP3	-0.0329209770886955	0.0960495390088615	0.73178656286692	32.753613063046	-0.529143413811288	0.166226056584821	-3.18327598381832	0.00145618744386122	0.0120848545598792	-0.213028753425345	-0.786709304040506
GORAB	0.155597386453404	0.0941157390511247	0.0982788252271413	11.8904175421072	-0.359965321174553	0.149455341728507	-2.40851425590694	0.0160176007070184	0.0686357872057332	0.795450609905424	-0.435992789296715
FMO4	0.183361234358842	0.113316023900105	0.105632347238127	10.26575820138	-0.261241571907106	0.175204009809365	-1.49107073628827	0.135942924411431	0.298740438184197	0.943973369880665	-0.231332429755574
PRRC2C	0.0193685375202647	0.0232385549249234	0.404582157067251	289.297772206822	0.271166920928753	0.0490616194872548	5.52706828194282	3.25626251925899e-08	2.74611472457508e-06	0.0666941097000979	0.872382880644151
MYOCOS	0.0335534791440553	0.191051616160228	0.860588399848701	7.55505128442259	1.40110376546357	0.418053494652646	3.35149396760271	0.000803767900968787	0.00775873407789835	0.142576483325996	3.2148109445825
VAMP4	0.0371737900537835	0.0712008735141434	0.601602525328422	17.7034552161296	-0.264335292644182	0.132762290729011	-1.9910419682629	0.0464762735026021	0.144758143463082	0.161943343788302	-0.237745901722228
METTL13	0.164817028333684	0.119334589787652	0.167237843100987	6.81145537130405	-0.0288693874177828	0.174395685178296	-0.165539573919319	0.868519303996923	0.931591600390042	0.844771102608971	0.250389295541858
DNM3	0.0414043412945943	0.0707825925768289	0.558580731419685	80.9548007655214	-0.142993470876405	0.16163880549092	-0.884648153901621	0.37634642657766	0.57596743991448	0.184574686123916	0.0138031029969339
PIGC	-0.0142137991346128	0.129407833159902	0.912538457034373	7.60339163071616	-0.657198371407099	0.263260096865949	-2.49638429534477	0.0125466593016397	0.0582593959706449	-0.112954667493469	-1.05217504918342
SUCO	-0.00600009607232437	0.0429533683482481	0.88890603061498	65.7809566182886	0.0461959969841471	0.083488818790493	0.553319566061552	0.580044605415898	0.746174908252746	-0.069015446511451	0.40600442031973
ENSG00000224228	-0.0657169663268159	0.266059343197437	0.804907326543711	1.89830846056574	-0.210932337338735	0.464379992359838	-0.454223568648686	0.649667921105593	0.796457705841708	-0.388470963538081	-0.127038315001996
TNFSF4	0.0695767866461426	0.30598259529508	0.820122009196136	0.94282581966262	0.0144141781142544	0.587919054191058	0.0245172834789092	0.980439997636053	0.991221191047951	0.335283238955458	0.340118769450021
PRDX6-AS1	0.0278058569857117	0.0627743270948923	0.657802260179967	39.626551592011	-0.288658723483776	0.127673821079893	-2.26090768680876	0.0237649740358493	0.0906082458390844	0.111829567078668	-0.288169858853554
PRDX6	-0.130811207103634	0.0855290582866418	0.126156433240538	15.4712820120793	0.423547295774244	0.165344033379711	2.56161221615763	0.0104187577043644	0.0510842189768254	-0.73669273494363	1.18827670086777
SLC9C2	0.269350094613666	0.296283811883319	0.363300048195968	1.525500247835	-1.05709035597028	0.465723807082529	-2.26977951286686	0.0232209642104327	0.0891874379021391	1.4039709500313	-1.88117554749926
KLHL20	-0.00558535626692869	0.0542377730865002	0.917979570119485	52.5146612489596	-0.162154395387549	0.0827793987242894	-1.95887380056518	0.0501275679718356	0.15274590997612	-0.0667967950918509	-0.025918663332746
CENPL	-0.380728620007693	0.148798775668183	0.0105070066932415	2.67217207757747	0.111485037561388	0.281324242185827	0.396286636001129	0.691893584895957	0.823929368221442	-2.07362643580548	0.541352587480966
DARS2	0.062054732881232	0.0899354464655592	0.490199258100887	10.1662189434682	-0.175515988767439	0.144583221768674	-1.21394437487537	0.224768966135256	0.415821413376724	0.29504399727499	-0.053618062164963
GAS5	-0.1235428002652	0.0576423523686972	0.0320918757911524	36.9269453877827	0.0756949524685716	0.132465072714394	0.571433291187455	0.567705967640556	0.735915143237758	-0.697810378004349	0.467157556017354
ZBTB37	0.00231934674295154	0.0552901596315465	0.966539645119744	40.1932112335271	0.392344761348787	0.106207946399293	3.6941187043929	0.000220650714928715	0.00298072018412475	-0.0245105705090527	1.12359194201801
RC3H1	-0.00324964430494699	0.0270571878344088	0.904401705999197	156.475371326213	0.0327532579604814	0.0572557571046963	0.572051783379438	0.567286893253128	0.735659572747594	-0.054301899273294	0.378136801613839
RC3H1-IT1	0.239367995548896	0.345325548551922	0.48820526193878	0.606710544171396	-0.414914566842075	0.495901800760506	-0.836686953356027	0.402768554548919	0.600979956277812	1.24358165103652	-0.549905930342078
RABGAP1L	0.00387261190495932	0.0235255632660219	0.869248653197474	455.76055211554	-0.147853433174562	0.0561877851033472	-2.63141593680215	0.00850298998179895	0.0441273448124877	-0.0162013754140313	0.0037281044410881
RABGAP1L-IT1	0.74238367552286	0.401472787926544	0.0644360592515447	0.915849002964454	-0.44118162952385	0.522077379825516	-0.845050267589254	0.398082773701418	0.596198386659799	3.93446503849099	-0.604359154945393
RABGAP1L-AS1	0.0205122459152214	0.173801341339665	0.906050846207137	3.70508639170244	-0.747718341332797	0.242441684115504	-3.08411626515747	0.00204157793759943	0.015531076149006	0.0728123800495239	-1.2398284732897
ENSG00000289425	0.585798134119607	0.211294504358456	0.00556403654200745	2.41577061372362	0.346287449431982	0.328466885585031	1.05425376081735	0.291766752427411	0.490618038880503	3.09681037114665	1.02811232251069
ENSG00000287697	-0.445580176066475	0.264392096106581	0.0919305770090769	1.11793866106385	-0.489137493740214	0.499337012143101	-0.979573878653395	0.327296504159291	0.526904804470875	-2.42054996482585	-0.703774589280642
CACYBP	0.0701874361018004	0.074407067735927	0.345532636305242	42.1024708370832	1.27519224597205	0.266566983686596	4.78375914502335	1.72046827586533e-06	6.49669363871536e-05	0.338549909441501	2.95378867749154
MRPS14	-0.0994871066640789	0.102785293169952	0.333088379132231	8.40667720589385	0.000568807660750006	0.193937829223052	0.00293293816388863	0.997659857276278	0.998584854611579	-0.5691243969067	0.311416471208508
KIAA0040	-0.0327273519471581	0.11795804633279	0.781435296450344	9.64808079030351	0.0214911706785025	0.199096085668749	0.10794371273707	0.914040341927168	0.957622719801831	-0.2119929553429	0.35478980710222
TNR	0.183234212378468	0.186439748699951	0.325702641236206	44.4893364384209	0.214567383521864	0.308282502910967	0.696008957679418	0.486423219983665	0.671947890050758	0.943293865542254	0.755048584069012
LINC02803	0.290969983499195	0.204985354577752	0.155762858282052	2.57066094177385	-0.511187140693071	0.348502825699158	-1.46680917053553	0.142427974320461	0.308173417863819	1.51962658892449	-0.749484853595076
COP1	-0.00192920670950094	0.0203427691855946	0.924445878597683	381.466202899448	0.116580130134377	0.0457860337930686	2.54619412245369	0.010890460756399	0.0527399671850768	-0.0472382157118989	0.551915025451777
COP1-DT	-0.049992121425602	0.167560512764811	0.765434031294958	3.59986315009703	-1.65921613726734	0.299591625466871	-5.5382594045534	3.05492551491478e-08	2.61365849609376e-06	-0.304350874245508	-3.12941905327828
PAPPA2	0.395363684979788	0.317234279543356	0.212660522116999	1.72619787906618	-1.56806251307324	0.527507579540029	-2.97258764403071	0.00295300887242513	0.0203359826874681	2.07808090407337	-2.94045202518755
ASTN1	0.213567709420098	0.158848418802649	0.178794872903936	42.1069216545274	0.474442985909003	0.24372991649343	1.9465931500526	0.0515835304904752	0.156054718993221	1.10556296871802	1.29378657381491
BRINP2	0.184573949356767	0.158917363889849	0.24546053875594	27.1767030458269	0.487618878534764	0.267902533229603	1.82013537780494	0.0687383912129164	0.190394342569841	0.950460791190873	1.32110100364637
LINC01645	0.0525538268734553	0.276259674748179	0.849126212151452	3.82665407334712	-3.52756795476846	0.581779745048736	-6.0634079903778	1.33267033987704e-09	2.03461997579504e-07	0.244218881558089	-7.00262643809153
ENSG00000227579	-0.0102103573095818	0.245943403919485	0.966885280126578	2.62869553339126	-1.68415139994859	0.51550565748415	-3.26698916975585	0.00108697838611328	0.00973224834078171	-0.0915382474324198	-3.18111137517108
SEC16B	0.0227228847134196	0.110637508669213	0.837274163249113	10.7733693498931	-0.123674361407345	0.191274508651731	-0.646580468454001	0.517903502240752	0.697071821301392	0.0846381967279263	0.0538527964019258
RASAL2	-0.0431211885864283	0.0287662826910188	0.133868844900725	423.198715978963	-0.158805144050363	0.0744297731477988	-2.13362391599684	0.0328735786554771	0.113820347602835	-0.267594805261327	-0.0189754608313369
C1orf220	-0.320454455080187	0.218052055407421	0.141663714435623	1.34083786590637	-0.341804487704534	0.389863500375489	-0.876728617516982	0.380634059058858	0.580073073395781	-1.75118966980941	-0.398344272753124
RALGPS2	-0.0214864505325156	0.0399166967680659	0.590382183212754	145.278435139173	0.529884761581413	0.107398274381635	4.93382938070766	8.06328829145213e-07	3.6939654855567e-05	-0.151859730712128	1.40872075963049
ANGPTL1	-0.0229362179762091	0.120126605990861	0.848577532979122	10.2178651703654	0.025863491692112	0.210620793523385	0.122796478255792	0.90226826309968	0.950688418580161	-0.159615264555743	0.363853895503588
FAM20B	0.096919321451774	0.0790219823246742	0.2200160002698	20.616495671912	-0.0653138750524082	0.125605328507065	-0.519992868365727	0.603068545745445	0.763021038941379	0.481552183659483	0.174837647656312
TOR3A	0.14694218844559	0.096398016980738	0.127426816688192	10.3071464171229	0.0549105199910795	0.178505556293855	0.307612385469312	0.758377294677678	0.867402601959551	0.749149610828098	0.424070158554576
ABL2	-0.020093807487164	0.0374934800735009	0.592008280864223	133.522174773876	0.14759693092133	0.0817592721703914	1.80526229017461	0.0710336476282997	0.194753677995088	-0.144409783951851	0.616214747129457
SOAT1	-0.0531474119904892	0.0344790022521049	0.123209038502998	150.914956635393	0.0500273652619667	0.0770431767639227	0.64934193219033	0.516117387932372	0.695831222615889	-0.32123010744175	0.413947080673408
AXDND1	0.186748454499507	0.289826742155466	0.519351646454435	1.69028056611868	-1.86424878337365	0.54350019745995	-3.43007931199698	0.000603404846894445	0.00624564572676834	0.962093310807035	-3.55446424636664
TOR1AIP2	-0.00080801919376796	0.0482106681489108	0.986627941860021	46.8533324800762	0.275776627411598	0.0925529791295496	2.97966235128514	0.00288566267934223	0.0199941651217335	-0.0412404208509845	0.881939083616167
ENSG00000272906	-0.216466504200717	0.25829972094522	0.402006051274673	1.2358065241237	-0.401225071718784	0.437794638718781	-0.916468673287047	0.359421130869049	0.559886377666536	-1.19490591831387	-0.521526771176641
TOR1AIP1	0.0886643053727463	0.0649380244680621	0.172137393136436	28.435162455763	-0.0839585193310882	0.10979438721151	-0.764688628111282	0.444456979401836	0.6369938581538	0.437391958611677	0.136186161768614
CEP350	-0.0116835921571226	0.0246337430104159	0.635291553224553	269.38409888188	0.0910997507556252	0.0683044298452315	1.33373122302675	0.182291958233002	0.361805511633583	-0.0994193201999168	0.499092643364435
QSOX1	-0.0672943618528982	0.0545965580291975	0.217734305070565	32.0922210577375	0.0737463849797479	0.0989013162153591	0.745656254150996	0.455875091504647	0.646133539227216	-0.396909244064047	0.46311805664854
LHX4	-0.277604249118097	0.198867737188595	0.162737379606561	2.17899977814912	-0.312491399942234	0.295362765828294	-1.05799185305536	0.290059156642673	0.48853520343716	-1.52196240719534	-0.337576452191111
ACBD6	0.0216214132830335	0.0365562000380091	0.554214388834714	133.008099142489	0.0292547857522321	0.0588274207739489	0.497298459924785	0.618978597635623	0.775603639741668	0.078745873105062	0.370884255136442
XPR1	-0.0199102033790602	0.032866016211111	0.544648160617391	166.954751512828	-0.0924896163260403	0.0762333896018476	-1.2132428691561	0.225036978460662	0.416056466075616	-0.14342759340783	0.118500676855178
KIAA1614	0.110368554729207	0.218777346394613	0.613924886914258	2.59814774736367	0.155562107998027	0.316319747039121	0.491787532881367	0.622869550812483	0.778202451138559	0.553498884013072	0.63272704550165
ENSG00000243155	-0.0495859218920539	0.0902709464697234	0.582798895705327	13.1343340927179	0.162631624171575	0.169215766651689	0.961090254115228	0.336506789538566	0.53666688354146	-0.302177909027261	0.647382584139476
KIAA1614-AS1	-0.234106193570455	0.25462881399192	0.357885440672204	1.0492449377025	1.39464893710437	0.543173370385792	2.56759446088789	0.0102406883739526	0.0504626018649697	-1.28926947192584	3.20142969131189
STX6	0.0104606550308558	0.0358669497140154	0.770552981074621	116.218949999246	0.240813475381707	0.0925122672141302	2.60304371121201	0.0092400172126324	0.0467945967502773	0.019041374482405	0.809458334878146
MR1	-0.064938183702852	0.0589150657439854	0.270359990111804	36.175441056846	0.143992840550769	0.109589980979932	1.31392340123809	0.188871982756998	0.370413263989472	-0.38430486433145	0.608743247753357
IER5	-0.154351728452575	0.0847773044004047	0.0686566159006429	52.5879343051276	1.32075688044412	0.230505270245371	5.7298337649208	1.00529102685487e-08	1.03509907474417e-06	-0.862622801046462	3.04824694657686
CACNA1E	0.198494418605938	0.180174623944604	0.270601686472898	26.6706586911099	0.648675102957725	0.27726673581658	2.33953453178329	0.0193077865739349	0.0781464575030492	1.02492836931906	1.65498038972445
LINC01344	0.486872077061737	0.431928761772287	0.259655995928021	0.639613120565726	-0.301420256622891	0.651429145133664	-0.462706126789958	0.64357502607612	0.792278167093569	2.56760523078766	-0.3146252961716
GLUL	0.0207239422114328	0.0425612876184549	0.626315024316806	211.283606535239	0.667909008437753	0.215534951120245	3.09884315729903	0.0019427783855219	0.0149269436909297	0.07394484981009	1.69485345005828
RNASEL	0.140760488772664	0.0987266916272336	0.153937861972529	10.0749465487418	0.0728752989738794	0.167184294212508	0.435897996980791	0.662910738466147	0.805344123492266	0.716080596047146	0.46131224217659
RGS16	-0.100874492779122	0.0979555912224104	0.303104739865319	36.4198766271924	0.353846199480447	0.281430204059741	1.25731422703064	0.208639874282169	0.395993159740351	-0.576546221707764	1.04378207284006
NPL	-0.0567566611608189	0.0320871530049647	0.0769225488154285	274.014827428431	-0.193276537186825	0.137502979140186	-1.40561708841069	0.159837858948819	0.331271922168607	-0.340537793106989	-0.0904367633602789
DHX9-AS1	-0.158513124267083	0.16204302335431	0.327967363919716	4.19209379018899	-0.283773050149994	0.29898180543605	-0.949131502286987	0.342553734082638	0.543069253478069	-0.884884196290567	-0.278041559751139
DHX9	-0.00363701469525986	0.0338014547151806	0.914313509364797	92.6571273369107	0.0465531231966463	0.0642069215893946	0.725048359962732	0.468422362963925	0.657177936426356	-0.0563741379520935	0.406744764761609
LAMC1	0.417759489051837	0.180676085773225	0.0207665900502356	8.08859975283194	-0.473592516279035	0.3026268991553	-1.5649386012973	0.117597306497994	0.271408010699857	2.19788730281084	-0.671548901947341
NMNAT2	0.0338223674733875	0.177898931437619	0.849214117554718	29.4754946272566	0.511705144502736	0.265411962699793	1.92796563989666	0.0538594001573265	0.160954583563742	0.144014901982285	1.37103330351936
SMG7	-0.00745436433186798	0.0400376084426581	0.852300426830008	85.4548444608763	-0.0494917290530526	0.0753011159936722	-0.657250937120394	0.511019578050826	0.691537917573174	-0.0767950574784705	0.207637922291022
ARPC5	-0.113106764724253	0.0470198353591843	0.0161498342157338	48.6110342291213	0.0230880504720237	0.0900971520027183	0.256257272941626	0.79775218716105	0.891842437033502	-0.641982784976888	0.358100236407338
RGL1	-0.106139033617532	0.0546861320119494	0.0522732477088451	123.928338771178	-0.258112450332115	0.177876441599354	-1.45107720848994	0.146758362174023	0.314436038672817	-0.604708893466598	-0.224845569690618
COLGALT2	-0.0763349873990654	0.169750523217397	0.652934515563001	6.77661883383684	-0.55422533072438	0.281664188167388	-1.96768121048819	0.0491047290732071	0.150587835824502	-0.445272088529725	-0.838705649109495
TSEN15	-0.102872670836492	0.0754069786311496	0.172494319619639	24.664113747634	-0.0487986290935438	0.159187369322621	-0.306548373160466	0.759187154896364	0.86804858371842	-0.587235479227593	0.209074760822415
ENSG00000286655	-0.275346782207842	0.232075646990462	0.235443563123724	1.74263248542961	-0.107289423839706	0.474543595875486	-0.226089709717329	0.821131647852098	0.903974730121257	-1.5098860834377	0.0878197723173948
C1orf21	0.164366780539654	0.141473304120533	0.245307823413663	23.9339570525864	-0.302472562826395	0.262283793679773	-1.15322627670884	0.248817520849113	0.442558832403113	0.842362501133055	-0.316806791177154
EDEM3	0.0192986450136204	0.0383032246784474	0.614374765152929	88.6941755085269	0.339974628760394	0.0820381887878427	4.14410207957657	3.41147766367397e-05	0.000725297352024802	0.0663202195958244	1.01502545984641
NIBAN1	-0.0188356095568686	0.0565869952313782	0.739239133236922	158.114384719058	0.718186905591179	0.168707703834155	4.25698939212154	2.07198182726948e-05	0.000486023816701226	-0.137679051603832	1.79908260043746
RNF2	-0.00770645390007085	0.0550533319287698	0.888674522407419	40.5939611570258	-0.019117136436054	0.0939310233041178	-0.203523136058669	0.838726164122295	0.9148706803773	-0.0781436111284537	0.270606307224114
TRMT1L	0.0518902399855234	0.0656482397535466	0.429277560695047	26.534084713544	0.140041871425088	0.131146517777393	1.06782760075104	0.285598285369845	0.483967623567118	0.240669022172073	0.600552647540158
SWT1	0.0427694940753085	0.0728228213764072	0.556996237589573	24.750762920266	-0.163461250829811	0.122649507913744	-1.33275097153075	0.182613540029911	0.362134089564159	0.191877573658458	-0.028627854451056
IVNS1ABP	0.00485542847021112	0.0445526505490557	0.913216918387596	79.5738383090955	0.342585359730407	0.107790621793196	3.17824829313707	0.00148167806045505	0.0122504754671611	-0.0109437962298436	1.02043766453832
TPR	0.095226488634566	0.0385180062200748	0.0134262194877914	87.5327811371822	0.196642036712602	0.0658622062787672	2.98565820708007	0.00282968723427916	0.0197220625419457	0.472496371113443	0.717888245750166
ODR4	-0.0331444426406551	0.0479630902172493	0.489540027190423	49.599894195536	-0.0876970107594882	0.0818652120189398	-1.07123659240263	0.284063062122536	0.482521095164566	-0.214224182843106	0.128436040794125
PDC-AS1	0.18584909758793	0.0733475980851449	0.0112828924859651	35.8702029883799	-0.119304155870847	0.140680618742434	-0.848049695383242	0.396410295230236	0.594649019865109	0.957282199207333	0.0629124992900867
PDC	0.387031513564534	0.297339794195912	0.193037013313189	1.97274491800602	-1.08340366513405	0.361269303049255	-2.99888104521944	0.00270973080258019	0.0192048588591946	2.0335079363999	-1.9357246438832
PTGS2	-0.213398301715042	0.26432976687067	0.419483028215263	2.6959057687975	-0.291396990292387	0.482713737101661	-0.603664175877841	0.546066936246882	0.720174775490722	-1.1784925629718	-0.293846453125229
PACERR	-0.429416311586856	0.266420373212382	0.107005505744861	0.866609309583446	0.510556398242719	0.497659541862774	1.02591501879311	0.304931642705538	0.503810000215979	-2.33408133941933	1.36865188238877
PLA2G4A	-0.0546696437356353	0.0342886758377484	0.110847915249779	221.244928254197	0.378508617049704	0.098556700867526	3.84051630906835	0.000122775814865873	0.00193104767431139	-0.329373289211116	1.09490877015789
LINC01036	0.0729615336241443	0.140203070519711	0.6027855271589	21.7809339034631	1.19847182818418	0.319607013252247	3.7498295672201	0.00017695479654123	0.00253549307989092	0.353389949693209	2.79474256746107
BRINP3	0.326606734629594	0.225544271471711	0.14759395171336	80.0639038835418	0.830777819021066	0.414128966113284	2.00608478759201	0.0448472026112255	0.141551231196721	1.71026546046941	2.0324904379093
ENSG00000225811	0.173782832909081	0.241638511513183	0.472026838316155	9.54094244329	-0.498391844046913	0.419606425459842	-1.18776027678969	0.234927868519813	0.427644979368504	0.892733692141658	-0.722959422465591
RGS18	-0.113591475251456	0.0721241334691608	0.115269358446141	36.5934186170133	-0.0240351300264411	0.16213407737399	-0.14824230917847	0.882151542770053	0.93928169444613	-0.644575744912935	0.260411006256533
ENSG00000285280	0.0163126014718727	0.0770725010145407	0.832378006752208	31.5987094263927	-0.386274446429966	0.191766986801388	-2.01429063924349	0.0439790281799799	0.139857889938489	0.0503463736888329	-0.490533212183199
ENSG00000236069	-0.136488347121017	0.228967793851108	0.5511065418182	2.02886633541662	-0.186070423224655	0.417190135709447	-0.446008683566393	0.655590973388399	0.800559617921019	-0.767062606836727	-0.0754980491670316
RGS1	-0.0468972179139206	0.0465694843220386	0.313916745027678	353.130129785773	0.436181901271974	0.309768426050824	1.40809025255663	0.159104346981813	0.330271304834918	-0.287794681711333	1.214469009436
ENSG00000289995	0.128709458052661	0.326909323548166	0.69379066667453	1.88871335192763	1.1795744193575	0.577440750160101	2.04276268869223	0.0410759357446506	0.132965604466781	0.651613583074828	2.75556708523353
RGS13	0.417272322717146	0.330290863905159	0.206464120901566	2.44463881396416	0.190251493338293	0.504530986033846	0.37708584527954	0.706109809929438	0.833958301690586	2.19528120552772	0.704640259177996
RGS2	-0.162915274854468	0.0893996366902743	0.0684055480865796	38.4197089754675	0.0208617312840282	0.317824977723443	0.0656390552858976	0.947665194523023	0.974071660413936	-0.908433509674358	0.353484940808766
UCHL5	-0.0438525578847936	0.0520974346208117	0.399932823266961	37.2978146405235	0.0357762640217692	0.0885119106758328	0.404197172432496	0.686067732848034	0.820298376231345	-0.27150726678771	0.384403677740293
RO60	-0.101870496717492	0.0612915140262417	0.0964996884932895	28.1033404302522	0.12644208973122	0.110542571084227	1.14383163419348	0.252693467855757	0.446733069567563	-0.58187434677086	0.572359469791126
GLRX2	-0.0243276815116766	0.113337115744346	0.830041105028825	6.78027983394837	-0.359527958522428	0.200977788646086	-1.78889399144273	0.073631889656658	0.199201690216121	-0.167058901525533	-0.435086109816876
CDC73	-0.0284341484632213	0.0328617387728806	0.386892754180873	140.129685751802	0.277052952473754	0.0614939936277187	4.50536607121367	6.62586181448557e-06	0.000198551628992453	-0.189026454707204	0.884584983392567
B3GALT2	0.0331142257571517	0.319482085482998	0.917447336591754	1.12397693587634	0.135613703134117	0.550780972998659	0.246220747960454	0.805511355315692	0.896582442412003	0.140226696453024	0.591372784323216
LINC01031	-0.179225253461722	0.277702519184206	0.518677224336707	1.38797292806541	-0.341524949781237	0.4580552716362	-0.745597684229874	0.455910482242101	0.646133539227216	-0.995683772899291	-0.397764773571702
ENSG00000227240	0.139264001094863	0.294404591030058	0.636187420474231	2.15518886331981	0.254677218332084	0.625534366256009	0.407135454213964	0.683908504848093	0.81878699363597	0.708075132217599	0.838198720427359
ENSG00000287364	-0.00697419644874935	0.23157469441095	0.975974220246073	3.06608474918237	-0.275327345793565	0.417682303450831	-0.659178862783627	0.509780918520011	0.690494842599572	-0.0742263984260529	-0.260533098990777
KCNT2	0.038164876531641	0.232927938209379	0.869850466715423	12.4166232784931	0.595631531591039	0.446413811959726	1.33425874297271	0.182119073683822	0.361524555279421	0.167245162886536	1.54501782785048
ASPM	0.100493046421584	0.376892843743276	0.789749749132604	4.16477671852628	0.720556678615333	0.905679823131447	0.795597583397587	0.42626597165906	0.621791479950741	0.500669832542895	1.80399528459657
ZBTB41	-0.0681302605372501	0.0740156014316498	0.357319299936455	17.533520214979	-0.453441033751794	0.131608734161162	-3.44537189451674	0.000570274205277705	0.00599380188455083	-0.401380885750116	-0.629773648374469
CRB1	0.0500819834542996	0.209975628952458	0.81148298897593	4.37342757998059	0.00401544842806736	0.418485716382903	0.00959518633700112	0.992344266438031	0.996832680043009	0.230995750236737	0.318561567944426
DENND1B	0.0109013917606646	0.0549356782539555	0.842701454080341	61.0602542213297	-0.275403884757077	0.140306681408326	-1.96287077702012	0.0496611911477655	0.15176871358532	0.0213990965012197	-0.260691768935015
NEK7	0.0272412591286854	0.0325838013557486	0.403134164338565	183.096379483702	0.235680171391532	0.0707039207580231	3.3333394932669	0.000858101665916415	0.00816164366454335	0.108809249711737	0.798816682306615
ENSG00000287989	0.525235580922889	0.347799653008663	0.131000800460778	2.64095328326061	0.721147831710132	0.718608715762866	1.00353337761089	0.315603580921398	0.515193973464648	2.77283087152685	1.80522078105333
PTPRC	-0.0228194143896112	0.0209197229752064	0.275357097628406	694.428870895364	0.239656901507504	0.0517110252262863	4.63454167576007	3.57729162711259e-06	0.000122069045695884	-0.158990423535305	0.807060686625455
ENSG00000261573	-0.161916217688743	0.0876381982804279	0.0646670316877859	15.7341763251523	0.412943068429304	0.160722759011959	2.56928807698341	0.0101907701940166	0.0503146194970823	-0.903089051365411	1.16629349016948
MIR181A1HG	-0.113826230746386	0.0431092786495017	0.00828054411159675	176.143758680176	0.44391369200266	0.155867192007935	2.84802520840987	0.00439914398625963	0.0273172650759671	-0.645831569903225	1.23049748366414
LINC00862	0.178955489553657	0.0939197470687829	0.0567269840186309	23.2302165628744	0.178287900564988	0.254479337145652	0.700598730587484	0.483553470850981	0.669721746208717	0.920404829221554	0.679839000954352
ENSG00000230623	-0.228756840852722	0.148929990170871	0.12453776122895	5.35414770787501	-0.42068440921512	0.292190004229968	-1.43976317849676	0.149934412017082	0.318653358553045	-1.26065309884871	-0.561867165843417
ZNF281	0.0652335649848225	0.147636053724862	0.658594937423766	5.39069667819056	-0.352665039842465	0.298718985850815	-1.18059131339778	0.237765116100083	0.430598241756055	0.312049165979674	-0.420858860396497
KIF14	-0.481006354792007	0.339901471888416	0.157029016814732	1.90891117236975	1.29178365332068	0.818735631928972	1.57777871506238	0.114616455344188	0.266371915738984	-2.61006237886921	2.98818367786846
DDX59	0.041893078677404	0.0812319772363039	0.60604892298729	17.7739547464553	-0.395976684180478	0.14011458991054	-2.82609173272606	0.00471197678867172	0.0287260271694927	0.187189187732094	-0.510646543383721
DDX59-AS1	-0.302281157011121	0.224515279970906	0.178182475082657	1.37936672833267	-0.568687592954661	0.388040109675022	-1.46553817189395	0.142774145818061	0.3087338366835	-1.65397157539168	-0.868686801666912
CAMSAP2	0.0287916219129051	0.0341735921409662	0.399502073129892	125.722037069695	0.0789902387591872	0.0765998958588373	1.03120556331767	0.302444432323287	0.501355739133748	0.117102918530967	0.473988885682533
KIF21B	-0.102673083714025	0.0761348037366731	0.177475242640655	26.7268911817111	-0.0959170622038443	0.175086241279192	-0.547827524898972	0.583810336946232	0.749277561223115	-0.586167787516223	0.111395372297114
ENSG00000229191	-0.156468342129741	0.267418742733406	0.558476366159617	1.44219759305211	-0.487305525101769	0.434744630578375	-1.12090061803286	0.26233016780247	0.458066696974913	-0.87394563015159	-0.699976806447288
TMEM9	0.306787356143344	0.206932186035831	0.138193953687869	3.21726038930261	-0.136576427310963	0.33264080349808	-0.410582303417722	0.681378842124136	0.81734078122585	1.60424165556321	0.0271060260832189
CSRP1-AS1	0.143074714946928	0.204024165293408	0.483138542825316	2.30844984292362	-0.628860158061591	0.361653935119415	-1.73884505875471	0.0820620204270888	0.213849085015265	0.728460553601274	-0.993428202805715
NAV1	0.062487186836992	0.0870833399908978	0.473030998539007	29.4265330215378	-0.686935324447174	0.163888471044121	-4.19148046272421	2.77140057178784e-05	0.000613518801579532	0.297357410577442	-1.1138215683442
IPO9-AS1	-0.118962252906275	0.114828932476794	0.300204259807963	12.2523130086955	-1.04985775853021	0.270673174241995	-3.87869156768222	0.000105019807459966	0.00172467088670356	-0.673306730733915	-1.86618193143944
IPO9	0.057120863397313	0.0445793653575811	0.200077896498282	61.2777879770726	-0.0171160775917896	0.0810607155862754	-0.211151326113973	0.832769190526047	0.911238073989136	0.268650252589271	0.274754624377474
TIMM17A	0.00757904616068206	0.108347692341697	0.944232537452873	9.02948862516049	-0.717817980830545	0.175067548405929	-4.10023438019558	4.12731915940812e-05	0.000829778523532893	0.00362620206015931	-1.17784320048343
RNPEP	-0.00735211728139588	0.0656355140589344	0.910812054652181	28.0356721649863	-0.511106571303071	0.119892061857411	-4.26305598039457	2.01649974384229e-05	0.000476162806179294	-0.0762480866771908	-0.749317828330662
ELF3-AS1	-0.12709886037819	0.153572529354659	0.407888823301655	4.46289761502638	-0.732251673426965	0.23055538419464	-3.17603371521691	0.00149303597860009	0.0123328671553207	-0.716833528700823	-1.20776512644561
ARL8A	0.0245523972318036	0.132286360233897	0.852758164418322	6.08748925632566	-0.782259859607359	0.229429505490908	-3.40958700117304	0.000650613224938884	0.00661444329142803	0.0944251776091471	-1.31143514951122
PTPN7	0.0482712271549441	0.118947745614204	0.684875770239305	8.93743084427419	0.434173071698044	0.294364229295474	1.47495187420424	0.140225482473704	0.305010230239412	0.221309105786774	1.21030458308562
UBE2T	0.269507620182014	0.236000471887975	0.253462683081035	1.83353630369353	-0.805896823175398	0.326286022779058	-2.46990911934069	0.0135147381579151	0.0608249079483296	1.40481363337467	-1.36043601807822
PPP1R12B	-0.0292306809619481	0.0441547772424957	0.507968051353989	88.0714660747818	0.0927508813359849	0.110996890530431	0.835616933886599	0.403370439141112	0.601675269703452	-0.193287506904429	0.502515537862802
SYT2	0.534181593187918	0.268718441276466	0.0468243135120953	4.09691156805782	-0.512201862635515	0.395547055775176	-1.29492017487458	0.195347768013331	0.378761656614417	2.8206875820556	-0.751588434132847
KDM5B	0.0687156973036681	0.0591165087577846	0.245082174807886	48.2452536873472	0.244414842538469	0.112865922629748	2.16553266782093	0.0303469164531157	0.107486596564204	0.330676839793312	0.816924188865781
RABIF	0.00989760326627293	0.130352903244012	0.939475354838529	5.30530324318392	-0.34550931782241	0.221805168809341	-1.55771535747845	0.119300738326897	0.274142477717575	0.0160293279400959	-0.406024611775797
KLHL12	-0.0240260078134756	0.0710076967968991	0.735093574080079	19.4896907833265	-0.310272841918501	0.114460805989983	-2.7107343796413	0.00671343825783438	0.0372711572245288	-0.165445097472818	-0.332977245959893
ADIPOR1	-0.048100267932731	0.0743017531285089	0.517396495527414	19.2134835076611	0.294685402765116	0.16065018796534	1.8343296481464	0.0666050757206013	0.186317468174356	-0.294230400196413	0.921138129347808
CYB5R1	-0.0506578799829244	0.0984236994956299	0.606768341031959	8.56882784508904	-0.342133976811941	0.196025504722244	-1.74535439812653	0.0809231983299568	0.212129935231429	-0.307912350981277	-0.399027323788838
TMEM183A	-0.129606270180438	0.10080878868265	0.198560212855157	8.16351640059925	-0.251499520933842	0.174569188151229	-1.44068677638558	0.149673192403627	0.318250958994865	-0.730246922459759	-0.211136563313598
PPFIA4	0.40949831894755	0.129112850231337	0.00151585479831263	19.8839879276954	0.168826528723582	0.253183976044619	0.666813640266986	0.504891178847376	0.686391554263225	2.15369415679258	0.660224999488818
ADORA1	0.177280604726967	0.193736124853776	0.360158977317867	4.78487996152914	-0.0898877900558817	0.273977155631255	-0.328084981570001	0.742847409064253	0.857733920662605	0.911445029486735	0.123894421560636
MYBPH	-0.0366977094085555	0.248316249666286	0.882511518115462	2.64618532363493	1.40143440161462	0.630420580751054	2.22301499095257	0.0262147891402571	0.0971916448971947	-0.233232390534429	3.2154963735097
CHI3L1	-0.122021976292714	0.0982784903476649	0.214386425374921	26.8032180760049	1.12108286736092	0.38241352468979	2.93159837448305	0.0033722254359839	0.0223594580573849	-0.689674727117648	2.63431052690216
CHIT1	0.0292340849655415	0.193278734505798	0.879775749229196	3.48727982769632	0.0807970142368301	0.414719429799007	0.194823315309795	0.84553126904052	0.918785051828913	0.119469875517205	0.477734441555445
ENSG00000288925	-0.125901537357047	0.255043503526004	0.621555288467464	1.27502129876892	0.0452054465836634	0.434785811527748	0.10397176123301	0.917191758360135	0.959052136774989	-0.710428446801235	0.403950948864169
BTG2	-0.112895739412883	0.0531739599395807	0.0337421564863351	69.8310849707849	-0.0114542698363357	0.168411439018715	-0.0680136094262744	0.945774800616295	0.973139188874889	-0.640853904651076	0.286491897520787
ATP2B4	-0.0400231818155156	0.0523265959817123	0.444347385079394	65.2398701294393	0.249422265215944	0.146403264305006	1.70366601045394	0.0884435015704363	0.224082176368015	-0.251022011835679	0.827304881790745
ZBED6	-0.0305605385302671	0.193216356503748	0.874324851489553	1.86016358254501	0.391665349560375	0.359575203545262	1.08924460223819	0.276046034934425	0.474113423666875	-0.200401582629574	1.12218347990099
ZC3H11A	0.0676503926033605	0.211884040805591	0.749513996750417	1.6357130030727	-0.0202681454724544	0.380224860606179	-0.0533056819066003	0.957488353133527	0.979932200269208	0.324977990165437	0.268220195219933
SOX13	0.878744559535118	0.581190714524369	0.130540778943087	0.585597021364521	-1.24622287224714	0.641806237233486	-1.94174316164174	0.0521682007662233	0.157003135863763	4.6639278606165	-2.27325880071202
PLEKHA6	0.245458841521462	0.169820610181652	0.14834534593489	22.2143834597682	0.184400026607937	0.243007804229854	0.758823475617757	0.447958160565295	0.639808929707512	1.27616464376544	0.692509811400599
PPP1R15B-AS1	-0.0960898846444733	0.160718523797254	0.549922108124784	3.5009100626067	-0.500130166974125	0.245405576290492	-2.03797393088619	0.0415525400394799	0.134116180809037	-0.550950950908905	-0.726563072022275
PPP1R15B	0.0637890201062939	0.0722863464096415	0.377534002813047	21.0074985270141	0.185670707149111	0.140725772756122	1.31937955296134	0.187042254010575	0.367649091956413	0.304321570258868	0.695144009740394
ENSG00000288934	-0.190744377006878	0.258634615489757	0.460815174650135	0.957560449814316	-1.30119063560194	0.386629157288905	-3.36547467016214	0.000764120826104566	0.00746419185345387	-1.05730534737446	-2.38721033005367
PIK3C2B	0.0834499786070629	0.0886212379561389	0.346373076062025	15.7206909834216	-0.498078805736745	0.187079242582631	-2.66239481655347	0.00775868140193891	0.0413500594728673	0.409497907135463	-0.722310474936911
MDM4	-0.0205042912474139	0.0336003718047739	0.541702829115537	126.267749044224	-0.278795899432536	0.0770938783861599	-3.61631695367639	0.000298824452823859	0.00374581502181655	-0.14660566764942	-0.267723622447462
ENSG00000240710	0.0717401042100049	0.164983017973459	0.663683458125641	3.34756883274685	-0.230867554588205	0.302227083985527	-0.763887708353964	0.444934162942483	0.637294052522598	0.346855910596006	-0.168365237450561
LRRN2	0.0947169416828872	0.203693503224766	0.641933345632571	5.86159798615963	0.704539058991878	0.323465574438572	2.17809595415129	0.0293988937541445	0.105310357683232	0.469770548674923	1.77078978120499
NFASC	0.122717145334602	0.166648402233836	0.46149730075193	27.7272029761528	0.372970794237306	0.278177536568677	1.34076532144868	0.17999665875193	0.358747155564791	0.619557694188242	1.08342852537109
CNTN2	0.382558221259746	0.231385203626167	0.0982618547168514	3.1553393182895	-0.756463653261453	0.347640439336288	-2.17599441165615	0.0295556784259629	0.105722291440881	2.00957805025638	-1.25795803883901
TMEM81	-0.0488708118782689	0.285001780900533	0.863849923632597	0.724213144269694	0.278679060279056	0.531461351601417	0.52436373677847	0.600025573684776	0.760880202631919	-0.298352426576304	0.887956004150543
RBBP5	-0.161018844448089	0.0795572451122529	0.0429766440995237	13.9365083566526	-0.276947042140936	0.129400820732676	-2.14022631829414	0.0323364812355268	0.112520218438648	-0.898288551417287	-0.263890828405028
DSTYK	0.0675314846750753	0.0703330835428634	0.336971323789187	22.5909614063572	-0.247814061668142	0.144163108373256	-1.71898389584193	0.0856173043206171	0.21946482262529	0.324341891964927	-0.203496381250121
TMCC2	0.637618150054251	0.349031910059446	0.0677269773188266	1.4309637528066	0.29326171300122	0.470198901853221	0.623697145708703	0.532826497945861	0.709409993094286	3.37402165017353	0.918186733547749
NUAK2	0.0810863858270772	0.105048592591809	0.440177168999436	10.8290443314214	0.173450305733219	0.196630388059252	0.882113428372791	0.377715471193695	0.577413983154108	0.396853862825154	0.669810371521912
CDK18	0.0970866350075783	0.186904358711178	0.603450083089853	3.64326834006733	-0.877580273936146	0.412654627387454	-2.12667013936611	0.0334475002465161	0.115266633462892	0.482447227861351	-1.50904018794317
MFSD4A	0.067451342499245	0.185543344914939	0.716205906018738	5.23990495568608	0.0155112387499574	0.285576935095355	0.0543154465355481	0.956683843163955	0.979753129152469	0.323913171234815	0.342393043125883
ELK4	0.0141216994602842	0.0456793338314888	0.757208535169586	56.8083485329494	0.194742265993027	0.085144496444899	2.28719734245012	0.0221843070753812	0.0863481490780224	0.0386261389899283	0.713949905063158
NUCKS1	-0.0377668679661472	0.0478849439344857	0.430287213061741	60.402760444641	-0.275072887637164	0.0951969227581349	-2.88951448920294	0.00385837225554678	0.0247041838921668	-0.238951856379564	-0.260005591697307
RAB29	-0.130890858668001	0.0626153136695541	0.0365821595924643	28.4006505759619	-0.00619630640561188	0.101043021307082	-0.0613234474331535	0.95110161758944	0.97636104852488	-0.737118831146737	0.29739197672332
SLC41A1	-0.16717664645466	0.122289103776391	0.171606232490742	5.72186208286525	0.150898285352977	0.239415389030536	0.63027813694019	0.528512624645691	0.705772778048197	-0.93122972558421	0.623058656421466
ENSG00000286619	0.239282812456528	0.0814233806563005	0.00329540693707333	33.6738802784992	-0.0416586428179552	0.517905847031753	-0.0804367107587435	0.935889930519528	0.968006116127899	1.2431259639133	0.223876388284133
PM20D1	0.59943144169402	0.251459665373874	0.017134561688391	2.42375557012277	-0.873260205906411	0.449290596764903	-1.94364229341607	0.0519386019181617	0.156513976513637	3.1697417773206	-1.50008442316754
RAB7B	-0.462852579691041	0.265423010249621	0.0811887561994777	4.00409576350791	0.0977638876002708	0.637862057768495	0.153268071692945	0.878186878247815	0.937134828498963	-2.51294872260842	0.512907805904116
RHEX	0.0979036801543917	0.338793082655219	0.772598365105443	1.35611129142543	-0.237091518861228	0.578293969822705	-0.409984421822548	0.681817375160786	0.817700664596568	0.486818012510598	-0.181267895375731
FAM72A	-0.164967084830157	0.136613533965347	0.227222058353624	4.63942431876047	0.0772610491677072	0.215629952443945	0.358303882610149	0.720115912836142	0.842045787484004	-0.919409671248646	0.470404170088433
SRGAP2	-0.0187715697687614	0.019354052070578	0.332094416914021	1221.96892154404	0.236047945901659	0.0805664650321416	2.92985357875003	0.00339121757209016	0.022458407767038	-0.137336470629094	0.799579101319581
IKBKE	0.0513948533249477	0.0657345097195762	0.434299809512999	39.2032298454223	0.589493011082911	0.155875531129917	3.78181878072698	0.000155686686377215	0.00229855063222417	0.238018950239169	1.53229230006648
IKBKE-AS1	-0.11973800687709	0.141874631087648	0.398685876534019	5.37065471289837	0.73822378720404	0.278301159372557	2.65260766023541	0.00798726514924764	0.0422201832189159	-0.677456628154464	1.84062027931818
ENSG00000261000	0.0408262711261418	0.300032373902724	0.89176366166585	0.892960362277161	0.921791677803094	0.501945544682209	1.83643761274283	0.066292961046617	0.185649642652686	0.181482298600028	2.22116772376779
RASSF5	-0.00347707410711504	0.0613764665087852	0.954822741636149	44.4432730056143	0.489710233501597	0.13768755557163	3.55667751866532	0.000375574723167408	0.00441845408353149	-0.0555185354554857	1.3254365101746
EIF2D	0.0706751681820971	0.0958840757679295	0.461067779965091	10.8670625283701	-0.00817560277814144	0.214740711271352	-0.0380719740087408	0.969630296604985	0.985772247581761	0.341159033181872	0.293288774502515
DYRK3	-0.620897711115096	0.400550262208193	0.121114670433133	0.539859918086902	-0.808510010212472	0.676102073565817	-1.19584015760864	0.23175894155299	0.423825112390302	-3.35841146969229	-1.3658533143471
MAPKAPK2	-0.0195938303194284	0.0580069498088051	0.73552582797161	42.8492978946004	0.0832310940583364	0.132975398140522	0.625913478900677	0.531371693051495	0.708468921474214	-0.141735155091701	0.482780437631544
IL10	-0.0549467369001991	0.169815517876448	0.746265700239363	4.57509997855445	0.159697732988939	0.338763949536543	0.471413009582096	0.637345827431963	0.787656461432663	-0.330855599649909	0.641300448597134
IL19	0.211136416775623	0.251272218363355	0.400757219142176	1.50905451032015	1.11441666520527	0.443921003480853	2.5103940936945	0.0120596490192793	0.0566665917037509	1.09255676384703	2.62049108284666
FCMR	0.294916028412168	0.345076657228414	0.392750935061937	1.08342284263576	-1.26268334667119	0.630443453656174	-2.0028494853082	0.0451934464825641	0.142137442231613	1.54073596408953	-2.30738236914255
PFKFB2	-0.03737895437051	0.0683998724089691	0.584738120704215	25.4827548874366	-0.185888274780451	0.116964672229975	-1.58926854781381	0.111999776413818	0.262231099985288	-0.236876711822794	-0.0751204443216192
YOD1	-0.0926421304892614	0.120189626853751	0.440825654417123	6.86504994008811	0.831518285345054	0.263873319080671	3.15120258555145	0.00162599667105423	0.0130953812560938	-0.532507183150478	2.03402546980608
LINC02942	0.175124930859372	0.231473047381753	0.449309158036546	2.75903351597515	-0.891561950550164	0.399997216373725	-2.2289203875788	0.0258192023484092	0.0961175187941273	0.899913247814679	-1.53802505717723
CD55	-0.0909347157859028	0.0620632043791108	0.142867639667359	68.3600760507104	0.720214006917308	0.208675514545847	3.45135848105971	0.000557772183838424	0.00590151048321729	-0.523373364775271	1.80328490524568
CR1	-0.354732226905171	0.155988189501517	0.0229601731048573	8.835023110246	-1.33898558633569	0.435266900552092	-3.07624031286855	0.00209628817350323	0.0158316688924274	-1.93455867883827	-2.46556157039255
CR1L	0.339285271665306	0.308466842305201	0.271372033444284	0.862854924726733	-0.662791975601689	0.593638265993657	-1.11649132741179	0.264211880423889	0.46036918558708	1.77808931973437	-1.06377093218108
MIR29B2CHG	0.0444409704351445	0.0267034323552987	0.0960641021001561	268.466257477117	0.277585608950094	0.0727616062517448	3.81500111459452	0.000136182318868258	0.00209356672496254	0.200819139793014	0.885689212787911
PLXNA2	0.102171448654677	0.0990352350488926	0.302227834968639	28.4250163589155	-0.536699104962343	0.25277060462939	-2.12326550292209	0.0337316097292585	0.115850788057065	0.509648448650312	-0.802372713088796
CAMK1G	0.058247494179961	0.261954979487209	0.824036069679827	1.95660858847868	0.333709010641993	0.473939276553261	0.704117652094383	0.481359508012244	0.667622906014319	0.274677166217449	1.00203645095671
HSD11B1-AS1	0.790067712188765	0.437299397380547	0.0708094633623576	0.990851814482342	-0.812622067142982	0.636177913979656	-1.277350328086	0.201478592864177	0.386460075774349	4.18955088813626	-1.37437785941448
G0S2	-0.0251705141254909	0.373360398870927	0.946250426517981	2.93850101011213	0.722194968716833	0.733990796195171	0.983929188840671	0.325150330817991	0.524415407948081	-0.171567636281148	1.80739155999832
TRAF3IP3	-0.00557023454905626	0.0497983170087255	0.91093768000679	74.7502857782768	0.353163311800117	0.117350322593788	3.00947883221936	0.00261696313822695	0.0186956099951591	-0.0667159014318068	1.04236640498689
C1orf74	0.2400486965989	0.317862572402294	0.450131098893558	1.09353259189284	-0.522580829431513	0.437021752914454	-1.19577761506487	0.231783353587458	0.423825112390302	1.24722306266682	-0.773104665960511
UTP25	0.0251647509593452	0.10348492913085	0.807871305041808	9.29839517402882	-0.106061284684661	0.15082183633093	-0.703222340112238	0.481917199064759	0.668134773401979	0.0977009651010456	0.0903657797664949
SYT14	0.0980658683445259	0.175908371092488	0.577197696492584	25.1250877891818	0.148788657320236	0.294501559779224	0.50522196701361	0.613402943133295	0.771107760000756	0.487685638558549	0.618685268711998
HHAT	0.180744586628126	0.106655255162903	0.0901395963145944	16.4497039350421	-0.224161925252032	0.189265170859706	-1.1843802229106	0.236262585370006	0.42901777780199	0.92997560760461	-0.154464058442732
KCNH1	0.0625186635699891	0.202790133373665	0.757859823556931	63.5051270404435	-0.1638595434701	0.340226092721822	-0.481619567033254	0.630076223524019	0.78289833148182	0.297525795423651	-0.0294535394110464
RCOR3	0.0115199554512283	0.0382591032834736	0.763335461666195	83.6725551889545	-0.298674783201624	0.0805541704203743	-3.7077507178459	0.000209108348253624	0.00285528824022488	0.0247081042027422	-0.308933762151909
TRAF5	0.0365849786074758	0.0807083538415678	0.650333787161174	20.2087342851046	-0.458519052530476	0.148589335657133	-3.08581400207952	0.00202995760756552	0.0154626018193486	0.158793495777015	-0.640300691327288
LINC00467	-0.0585837681440277	0.160730379747449	0.715496078736565	6.33564325224804	-1.79552078740675	0.235924161921057	-7.61058457423938	2.72858946490516e-14	1.85858920859501e-11	-0.350311905572973	-3.41198691472659
SLC30A1	-0.0290979712655192	0.0842740259999475	0.729885347590513	15.904514667862	0.315013680299011	0.131083773208911	2.40314779310606	0.0162546166023232	0.0694162671876403	-0.192577576117593	0.963279889763211
ENSG00000288738	-0.36018544211448	0.255967186364762	0.159381506191171	1.04068554057124	0.475682352570276	0.484586708796142	0.981624844296727	0.326284703257116	0.525892072686888	-1.96373066452211	1.29635585656989
LPGAT1	-0.0541582593200717	0.0533106121542294	0.30967693354075	47.0328896222821	-0.62798536645516	0.121701359752337	-5.16005217799632	2.46881025840461e-07	1.47711586744411e-05	-0.326637637255864	-0.991614706397563
INTS7	0.0147301454323591	0.0741590245710694	0.842552834577626	25.2593097172289	0.112716270941416	0.139961524129717	0.805337550032325	0.420624918622558	0.616661201060058	0.0418810219361311	0.543905009447366
DTL	-0.208798318397909	0.307561153175757	0.49721142101222	2.92469906376109	1.04020841722884	0.606670483306076	1.71461847222264	0.0864151997544589	0.220686835642451	-1.153884943004	2.46665285420898
LINC02608	0.440313681201666	0.322318227011377	0.171912688852775	1.25813902112881	-0.375982442209986	0.524339289511464	-0.71705944935062	0.473337415343074	0.661488650273886	2.31854099888762	-0.469197259084884
PPP2R5A	0.00855631662753197	0.0513947671848311	0.867777448417697	41.7676695586616	0.138296842128006	0.11458396481735	1.20694760692261	0.227452321918538	0.418903974748056	0.00885411237983842	0.596935095269294
ENSG00000234915	-0.121934428660007	0.0947656309910658	0.198200744956857	14.1921873345237	-0.0821378295094666	0.162758387978444	-0.50466111473373	0.613796877066441	0.771383954928092	-0.689206390881143	0.139960562926095
PACC1	0.0152559233554073	0.0695800291480267	0.82644968907902	22.0559747981885	-0.0531235297585206	0.134470887093151	-0.395055992467133	0.692801565674702	0.824619647025941	0.0446936719884991	0.200108977698883
NENF	0.432924364241945	0.252446306495523	0.086360516811189	1.87506794888303	-1.22344998313222	0.336386820248578	-3.63703305090292	0.000275796553891278	0.00351003850072034	2.27901183301235	-2.22604921124006
ENSG00000260805	-0.218788696474898	0.209191007240503	0.29561642649477	1.61428814994796	-0.784801341453928	0.333108784221646	-2.35599113150896	0.0184733587258644	0.0757856989099638	-1.20732849053547	-1.31670379654241
ATF3	0.0448714858032063	0.146588983954706	0.759525402945101	18.8949804999873	0.84427718651881	0.423533334676852	1.99341378208867	0.0462161559488373	0.144239810374527	0.203122182616692	2.06047545089925
LINC02773	0.522992840111252	0.274473005773767	0.0567224285187335	1.78911182452861	-0.0874956574716174	0.421702212583992	-0.207482092482952	0.835633376519801	0.912846477804446	2.76083332506327	0.128853458452958
BATF3	-0.0112251660908902	0.0853384017342361	0.89535043803488	20.5229732257076	0.90717924497445	0.186429473623148	4.86607201824878	1.13838049940081e-06	4.8116273614292e-05	-0.0969669690404763	2.19087525839171
NSL1	-0.0074941839715362	0.0417184861719773	0.857437550257932	95.6908647904059	0.0139761172846845	0.0754965602142705	0.185122570419344	0.853132898932204	0.923607120871736	-0.0770080727206259	0.339210642605711
TATDN3	-0.0117505080491557	0.0662735148032112	0.859270216056723	33.2721648861131	-0.298777586072052	0.149084125208768	-2.00408719341286	0.0450607210215381	0.141946881766531	-0.0997772868983658	-0.309146878778655
SPATA45	0.170661312489303	0.311477059978947	0.583753886027315	0.963839219289533	-1.34522269755496	0.45368359670157	-2.96511204578517	0.00302572706315306	0.020628516796966	0.876035112404313	-2.47849148273995
FLVCR1-DT	-0.325206493563994	0.162019258484594	0.0447274270202659	3.83959461603033	-0.111316194167082	0.24065400568354	-0.46255699692555	0.643681938728178	0.792283527661439	-1.77661070919586	0.0794720315852448
ANGEL2	0.0361445714279013	0.0616776938973618	0.557859794977246	29.6098707480886	-0.360827273323072	0.117191205156113	-3.07896205045768	0.00207723140157136	0.0157213929892619	0.156437536687839	-0.437779668724736
RPS6KC1	-0.00604153378053527	0.0324951984557929	0.852506858775671	163.183072527672	-0.0405896505823066	0.0582879056751982	-0.696364882424961	0.486200349714313	0.671856806883664	-0.0692371176145162	0.226092474453043
PROX1	0.0341137328472681	0.116924293026358	0.770470777239483	12.0239087068543	1.52836967274438	0.367124192267555	4.16308623875848	3.13974714489959e-05	0.000677282849405259	0.145573561633402	3.47864094024908
SMYD2	-0.0230890133928225	0.0667055673733575	0.729242592363488	30.8770914237317	-0.170360976218693	0.110928335792581	-1.53577510201939	0.124593548189998	0.282167741489112	-0.160432643942933	-0.0429314064261555
PTPN14	-0.02401555798622	0.0645836244879229	0.710002952047676	60.8890903186534	-0.38573367981052	0.229562277672724	-1.68030080430044	0.0928988046639432	0.231009678958069	-0.165389196100986	-0.489412169966054
CENPF	-0.381801211464412	0.203621333441268	0.0607851492636844	7.68678070400978	1.23858372236566	0.486821347485876	2.54422639590921	0.0109520074428683	0.0529800742456151	-2.07936426595137	2.87789697302176
KCTD3	-0.0193897052812074	0.103660516833067	0.851621387954976	15.0745386405744	-0.703932016708268	0.16743565325485	-4.2041942861287	2.62013809186708e-05	0.000588866061002105	-0.140643187790919	-1.14905674908821
USH2A	0.386708623746124	0.251986777394383	0.124872636821775	3.77039657169057	-0.0768551978076804	0.399333279538045	-0.192458785044381	0.847382849131745	0.92007533517383	2.03178063666963	0.150911780960594
ESRRG	0.26899510892597	0.143211257511056	0.0603387962413559	44.5765506518362	-0.297708469037967	0.325655228521196	-0.91418298545325	0.360620702987798	0.561111346583649	1.40207195338401	-0.306930533894968
GPATCH2	-0.027890213373149	0.0480627671434262	0.561720890387937	89.0881903377657	-0.518458339209787	0.0936431467667166	-5.53653264665879	3.08518353588133e-08	2.62685578944511e-06	-0.186116672853476	-0.764558492043457
RRP15	-0.0517321853788498	0.0760991444673731	0.496631215113044	25.8147821050438	0.0804667391636884	0.135458776641278	0.594031196492942	0.552491247683237	0.724518326284349	-0.313659349848386	0.477049761164777
TGFB2	-0.258897736534581	0.192105391217445	0.177759413125237	4.3199319157849	-0.294117770118295	0.391787417898401	-0.750707543636754	0.452828682087575	0.643885665176311	-1.42189188066464	-0.29948679581414
LYPLAL1-DT	-0.0888681328286265	0.227376469058462	0.695914486492942	2.23020910400394	-0.184199342643807	0.431713170857194	-0.426670657923333	0.66961922511045	0.809540342460651	-0.512318175106395	-0.0716191848892035
LYPLAL1	0.00557865794074937	0.0451814656929375	0.901733134913977	75.7173779804808	0.0933663153667062	0.104833446473804	0.890615719574158	0.373135363082209	0.573133328723845	-0.00707487872872399	0.503791370182137
ENSG00000277007	0.0957705653550473	0.201587379665168	0.634728422176402	2.48351578803894	1.11014718939519	0.383976777888186	2.89118314784773	0.00383794384246073	0.0246089737327949	0.475406910619328	2.61164019883116
ENSG00000287676	0.153233038464489	0.284088706030861	0.589621588953109	1.04972590427523	1.13224942395807	0.551146680489046	2.05435225147939	0.039941610908006	0.130438120815192	0.782802525603434	2.65745948047174
LYPLAL1-AS1	0.352957660168189	0.230756275317313	0.126123431652336	2.13234111927264	0.125428499454328	0.387934201207324	0.323324159261986	0.746449759303403	0.85986894999761	1.85122978941344	0.570258235265134
EPRS1	0.0531211890786761	0.066456897686068	0.424097369024242	29.1945446440259	-0.321817994091648	0.151540375475187	-2.12364522050654	0.0336998212127197	0.115798182708045	0.247253986811223	-0.356911051272659
BPNT1	-0.0224213863946707	0.145191014297184	0.877273209277683	4.25230026556296	-0.826818994511826	0.250030830654645	-3.30686816640573	0.000943452819530209	0.00872964965197492	-0.156861171979205	-1.40380895660485
IARS2	0.00920955814100778	0.0727226354075845	0.899225732633378	20.0435238380945	-0.250768253912073	0.141144770664187	-1.77667406827776	0.0756218812575601	0.202581079575161	0.0123486291644816	-0.209620602131954
RAB3GAP2	0.0659108777322613	0.0356274243051744	0.0643129720306769	101.83817691834	-0.0706156439967474	0.0622248731356857	-1.13484592958133	0.256439878268784	0.451177254534092	0.315672451878612	0.163846756949628
MARK1	0.196264907274728	0.16886687222917	0.245135408913631	21.4235765343864	0.0505432927527191	0.3144739309576	0.160723315280254	0.872311325227442	0.933752006586023	1.01300159398752	0.415016629860287
C1orf115	0.0763464137572861	0.220251835848794	0.728867531366448	3.40121085587014	0.035293098341868	0.319023723097966	0.110628444803869	0.911910990239953	0.956218726216218	0.371497372744648	0.383402045787493
MTARC2	-0.162308626027042	0.196918937992029	0.409802739865682	3.28660134977034	-0.69892001766921	0.286464847773741	-2.43981075898443	0.0146949576046194	0.0646865016823556	-0.905188240557051	-1.13866656908629
MTARC1	0.619154559175852	0.365828318306083	0.0905558198368543	1.19268904044897	-0.983695163656608	0.44643704706028	-2.20343533345651	0.0275640801151685	0.10061550122854	3.27525063379088	-1.72902283288937
HLX-AS1	0.169374597779454	0.190639602105881	0.374296361540897	3.65294058874976	-0.541213487149191	0.251264687281554	-2.15395761738193	0.0312434958035487	0.109742624093782	0.86915182948696	-0.811731302975446
HLX	-0.0194647794341343	0.136048192279428	0.886232781399911	5.38534435356287	0.525696353016871	0.238704666646312	2.20228770724367	0.0276449919695921	0.100801483998657	-0.141044797122359	1.40003793296431
DUSP10	-0.00541511080181515	0.0605191392840856	0.928702309282903	65.8501260644127	0.904692631712121	0.177186237724958	5.10588544194079	3.29249121193624e-07	1.8452537773225e-05	-0.0658860666352605	2.1857203572855
ENSG00000236230	-0.0110453641369108	0.181063463020669	0.951357041085785	9.5528264358335	0.361860287090192	0.31172973322568	1.16081415572964	0.245717484992839	0.439265995422105	-0.0960051181275583	1.06039576573336
ENSG00000276997	-0.258020031237178	0.221259524871223	0.243557026313928	1.18971274792243	-0.068641954975966	0.429844101632586	-0.159690349862329	0.873125003040562	0.93415355547927	-1.41719659441832	0.167938334787917
TAF1A	0.118164352986551	0.0988862789042992	0.232105799335576	10.8876329617342	-0.111487142549703	0.152686612760984	-0.730169728267042	0.465286443807922	0.654643027231964	0.595202522404065	0.079117645151284
MIA3	-0.0717363455179767	0.0420753122709021	0.0882035644350212	77.465347251129	0.283740482888483	0.0933279067410724	3.04025336897021	0.00236379201207961	0.0173129679627502	-0.420671644576736	0.898448642231262
ENSG00000272750	-0.478539705094119	0.203776972894837	0.0188567800879096	1.72459286051849	1.07400941254185	0.448631696306808	2.39396685830099	0.0166672547392212	0.0706077438775935	-2.59686703137018	2.5367243811206
AIDA	-0.00376428865092869	0.0436859525014272	0.931333641792545	126.821279039396	0.461135080772075	0.131194588525268	3.5148940665587	0.00043992943730321	0.0049248737892793	-0.0570549902328466	1.26619847398815
BROX	0.0490534767888766	0.0462742772199444	0.289117633375262	82.2054220816849	0.0574112854886799	0.114289981648334	0.502329991313956	0.615435415914109	0.772627415572782	0.225493751770176	0.429254398108531
FAM177B	0.0106986155752101	0.051563098033088	0.835630406690842	112.93229728149	0.559626147464062	0.183444780615561	3.05065178516499	0.00228345230264942	0.0168910920984862	0.0203143448910132	1.47037646834456
ENSG00000287684	-0.0218388303904965	0.036844362053113	0.553360558891541	316.735095297801	0.740293406818382	0.191452912339035	3.86671269595227	0.000110312256650204	0.0017808842892207	-0.153744787468139	1.8449107271337
DISP1	0.0211421679085957	0.0317503260257569	0.505482554073953	591.676381062555	0.304756193323466	0.12550729806901	2.42819499752036	0.0151741822747777	0.0660444256786221	0.0761821490146803	0.942015493019966
ENSG00000287338	0.116217402991827	0.246070728300009	0.636717896654878	1.65128345794303	0.299323270736447	0.396466840820263	0.754976809957593	0.450262896670035	0.641628250726288	0.584787309507962	0.930752712804778
TLR5	-0.0158200158682208	0.0483933620852352	0.743739991875336	93.4979366231894	0.434445500909055	0.126566324211393	3.43255209168781	0.000597929006025917	0.00620346965244229	-0.121547127126816	1.21086934547247
ENSG00000226601	0.301912188183967	0.255579291919704	0.23748920662327	2.35613709762869	1.58812790721291	0.522619258196919	3.03878565954895	0.00237533788668003	0.0173759743796379	1.57816193480059	3.60252340867864
SUSD4	0.497516384512577	0.20069724310221	0.013177354299211	7.44356187475169	-0.758469325735134	0.323432421086124	-2.34506275897792	0.0190238771232724	0.0773267991400401	2.62454697481422	-1.26211592032783
CAPN2	-0.0236236910824955	0.182961246730881	0.897263843238127	3.97656069377876	-1.23258775715346	0.278676470074536	-4.42300620796507	9.73369434414698e-06	0.000270618095502108	-0.163292903314685	-2.24499237466801
TP53BP2	-0.0982884441537543	0.0652904742800869	0.132220623018989	29.0714411907072	-0.292018923505274	0.137535361630272	-2.12322794693549	0.0337347551671532	0.115850788057065	-0.562712149407052	-0.295135758645982
ENSG00000291068	0.0196009638903782	0.138172125705184	0.887191355341239	4.44575079796212	-0.408808354033736	0.278872594023582	-1.46593233897759	0.142666720743384	0.308539214112265	0.0679374750325206	-0.537247378392193
ENSG00000290989	-0.094065038297108	0.0747222334271228	0.208079900581632	21.3177585240915	-0.386807082409243	0.128095354035756	-3.01968080982291	0.00253041205170959	0.0182391523955136	-0.540119031318336	-0.49163739908688
FBXO28	0.0490938873818501	0.0449940839432993	0.275220645631302	74.6683732874003	0.201406644841237	0.0882185069550809	2.28304300075935	0.0224278355417794	0.0870706852307426	0.225709928318222	0.727765569291004
ENSG00000232628	-0.148617078441021	0.151636553629118	0.327042968928288	5.31332315928636	-0.448013313941572	0.30541834120479	-1.46688411761482	0.142407581735264	0.308166944346471	-0.831945279324366	-0.618521653833223
NVL	-0.030665904444905	0.0542826157106102	0.57212104722918	47.988158003457	-0.349517903061881	0.0824219086453967	-4.24059462837254	2.22928426482406e-05	0.00051474086479836	-0.200965237800955	-0.414334653710478
CNIH4	-0.109478450014691	0.083592385146019	0.190307452208734	15.2527038825731	-0.231432433240798	0.166031172623528	-1.39390952664995	0.163344927103999	0.336181134109451	-0.622573108171343	-0.169536265384514
WDR26	-0.00933186952777612	0.0324027196369139	0.77334942533412	131.322556006051	0.173223921027753	0.0616612067421416	2.80928528940653	0.0049651626033333	0.0298381505615992	-0.0868387752842259	0.66934106220618
CNIH3	0.157162858440833	0.0975760909426972	0.107251721325541	22.1595599900669	-0.816015067900898	0.194406750132281	-4.19746262588955	2.69922184767002e-05	0.000602146031560544	0.803825105437483	-1.38141175713607
DNAH14	0.0641783531719235	0.154119263266185	0.67710265059891	10.7795961104277	-0.737466529374329	0.322158772474944	-2.28913999053583	0.0220712199317392	0.086040348886441	0.306404308273206	-1.21857584120333
LBR	-0.0704374704989316	0.0529006579690128	0.183023025765059	37.6802281171977	0.155741824910641	0.102450918247005	1.52016036142451	0.128470677029291	0.287565178234168	-0.413723310060983	0.633099609633624
ENAH	0.0728089080391031	0.178922520225548	0.684059537270578	5.72790877222461	-0.115104253647319	0.279957680458765	-0.411148761693903	0.68096345670122	0.817262081260282	0.352573478820354	0.0716191530130569
SRP9	0.00440550700736281	0.0971425059967571	0.963827559932216	10.448034953927	-0.164860729361976	0.219644785635636	-0.750578844313927	0.45290615705612	0.643892433287621	-0.013350651996448	-0.0315290588895842
EPHX1	-0.138764437891504	0.162350216248141	0.392704603139221	3.30927399951804	0.133790575331388	0.370761843230126	0.360853140025918	0.718209235398264	0.841216850189185	-0.779238558971976	0.587593329082055
ENSG00000242861	0.0268266896304341	0.139409775401098	0.847405020996634	5.45936318305321	-0.196643000872027	0.379795896839759	-0.517759676995652	0.604625955258443	0.764087745656274	0.106591509350546	-0.0974156481099777
TMEM63A	-0.185585944576812	0.0784542202787386	0.0180042021963792	16.8544980205225	-0.263409901030182	0.243239151563513	-1.08292558717219	0.278841453587123	0.47727133160979	-1.02971030275858	-0.235827508409142
LEFTY1	0.481143483579286	0.308638522902964	0.119014765757655	1.43831580554832	-0.165139954680501	0.426416533932712	-0.387273807508036	0.69855351414827	0.829403508686368	2.53696010848013	-0.0321079100222284
PYCR2	-0.124081178785271	0.134647325856427	0.356775225344998	4.38893608738559	-0.32096245269964	0.249356496718748	-1.28716298521653	0.198037485728691	0.381863151865467	-0.700690434975728	-0.355137461734276
SDE2	-0.0450699284207644	0.122981193493391	0.714008264624367	6.27386590379553	-0.114411965757683	0.241647911832854	-0.47346556769264	0.635881060785203	0.786474922761262	-0.27801959290802	0.0730543080740234
H3-3A-DT	-0.107804184989966	0.134515590793855	0.422885528039624	6.83730961565318	-0.363345245396584	0.261832772757964	-1.3876996434379	0.165228524658486	0.338744771987754	-0.613616624068376	-0.442999578561057
H3-3A	-0.0176709415754031	0.0472114919532827	0.708186172118754	76.4209764035773	0.52604587248702	0.110577392600445	4.7572642121144	1.96234257493033e-06	7.30106869790255e-05	-0.1314486579044	1.40076250816489
ACBD3	0.038236843232954	0.0479805140211673	0.425494928345394	50.73801260045	-0.0602392649855327	0.0915041784241244	-0.658322559941712	0.51033088453262	0.690922709660782	0.167630148899345	0.185357624141446
ACBD3-AS1	-0.0852208818506514	0.198492108527806	0.667674784906616	1.98113482012703	-0.139832167330627	0.305608254609517	-0.457553633521102	0.64727316148644	0.794951989592569	-0.492807198695047	0.0203566782521144
LIN9	-0.0194138770070217	0.111858967508181	0.862213837575905	9.20420672163627	-0.273035164148565	0.1752525598426	-1.55795250234168	0.119244507981448	0.274088761176971	-0.140772494486573	-0.255781266497782
PARP1	0.0456461858065259	0.0589372702990276	0.438642490416686	31.7891596343444	-0.00291888559050966	0.119818965575736	-0.024360797779252	0.980564817878615	0.991221191047951	0.207266441836009	0.304186270167031
ITPKB	-0.0382359593265686	0.0477960200174005	0.423721182000861	70.6115278930183	-0.00253029984061694	0.129620906107234	-0.0195207695780466	0.984425668471918	0.992891314348065	-0.241461261551629	0.304991832150604
ITPKB-IT1	-0.47861840736492	0.270490541566419	0.0768194744937309	1.1591784712764	-0.460213156863643	0.454071139042681	-1.01352655408558	0.310808719150405	0.510709075538475	-2.59728804932545	-0.643812673038871
ITPKB-AS1	-0.39657085246854	0.201374972918954	0.0489168740749092	2.02939960245801	-0.310706729784062	0.293579222994576	-1.05834032331982	0.289900315624695	0.488360562133867	-2.15837449008341	-0.333876721995043
PSEN2	0.0991837763379508	0.0850149890139406	0.243346803116033	16.1185596031551	-0.202518298135896	0.162132364050223	-1.24909236550183	0.211631292664198	0.399572515254046	0.493665889608308	-0.109595498038256
COQ8A	-0.0697747012424429	0.160109151906615	0.662985773759941	4.62580568470496	-0.384470786741004	0.253902685389071	-1.51424466484809	0.12996379729397	0.289589689239583	-0.410177824596011	-0.48679411553045
CDC42BPA	0.0349321228210135	0.12902389575576	0.786589857530381	60.1844516597527	-0.271556710095637	0.231595857374479	-1.17254562829482	0.240978064230349	0.433887913533905	0.149951540437015	-0.252716340983075
ZNF678	-0.0829720457574047	0.05751977352972	0.149162486853434	45.8433587103328	-0.0628617024100546	0.0994341605498229	-0.632194228446841	0.527259968223966	0.704631303746336	-0.480777045510282	0.179921151254635
SNAP47	-0.200801359365338	0.127399841653759	0.114991059406188	5.88699522955384	-0.579398168810495	0.226851761845408	-2.55408273710184	0.0106467954164322	0.0518509878160196	-1.11110519464305	-0.890890479321105
JMJD4	-0.427173647085039	0.178515284438116	0.0167146675902224	2.15116128074239	-0.578369795449339	0.31999477346455	-1.80743513147853	0.0706944604149648	0.193988052982496	-2.32208420117528	-0.888758598558894
ARF1	0.0192952833651889	0.0472932843651948	0.683279521978436	44.2530116298695	0.113607316705511	0.0894067329980689	1.27067965572531	0.203842636035602	0.389602102761765	0.0663022364508076	0.545752201716707
C1orf35	-0.0796870759270276	0.1336339323967	0.550969023000656	6.31246598971241	0.105929358788155	0.280731675260847	0.377333119569528	0.705926062278384	0.833932396587514	-0.463204092823581	0.529835326197212
MRPL55	-0.157766621849557	0.185161559413935	0.394187195232976	3.13186324802455	-0.469157373944203	0.410213413849565	-1.14369096208115	0.252751822878341	0.446733069567563	-0.880890780112926	-0.662354581111694
GUK1	-0.116074261405858	0.096527272616058	0.229168999319739	13.3926710158225	-0.213439960554341	0.276975299205137	-0.770610091105126	0.44093807805556	0.634208833132784	-0.657857414418401	-0.132236771024055
IBA57	-0.151465346972214	0.159544556035282	0.342437141539479	3.41264617925632	0.327057190220914	0.339655145354124	0.962909570764559	0.335592906164822	0.535761166136518	-0.847182097536461	0.988246821115024
ENSG00000269934	0.380240323922804	0.216173952735904	0.0785850980440172	1.9737602844339	0.497655764349648	0.365802313058968	1.36045002063567	0.173687558627708	0.349764146449693	1.99717845381014	1.34190808071536
TRIM11	-0.00827877090294675	0.0908201590505566	0.927368911974579	10.014824227207	0.0387020228268302	0.161158683683315	0.240148541439328	0.810215104397593	0.898675930583098	-0.0812052220815679	0.390468954367423
ENSG00000231563	-0.0196923493520066	0.142586625069834	0.890155086911491	4.13267170780681	-0.302313867537978	0.24756390892713	-1.22115484784563	0.222027396234748	0.412386490541939	-0.142262182853791	-0.316477806155557
TRIM17	-0.142693912398124	0.260915925808637	0.584450088529437	1.2225923542492	-0.790019997560746	0.390639834543536	-2.02237439119307	0.0431376886172104	0.137800949749422	-0.800259290715042	-1.32752238926269
H2AC25	-0.0288866131971467	0.123820257582226	0.815532552853139	8.57283852275494	0.403239003154397	0.237985837462422	1.6943823525552	0.0901926507334782	0.226993281618093	-0.191446915707529	1.14617637039931
H2BC26	0.0388073749671035	0.137985028055736	0.778523738347859	7.59552712587255	0.431042475174697	0.275836126957976	1.56267592620443	0.118128839579872	0.27222664267528	0.170682209553831	1.20381466536268
RNF187	0.118696375089592	0.178659271584846	0.506451685006474	4.11745773568198	-0.872640481846828	0.286060407537292	-3.05054617435329	0.00228425553788111	0.0168910920984862	0.59804857570981	-1.49879969735646
RHOU	-0.369530135915969	0.188938174997431	0.0504856918327512	2.8330216021606	-0.757523592956827	0.587654292572828	-1.28906331925236	0.197376074380585	0.38115039551632	-2.01372012272861	-1.26015535853926
RAB4A-AS1	0.11608506274844	0.233636471727545	0.619286436126315	1.5375425128075	-0.986361722229373	0.398042318311061	-2.47803230172766	0.0132109184487797	0.0600330633219211	0.584079355110915	-1.73455077161019
RAB4A	0.00520848515467884	0.0767076727001645	0.945864884063014	19.1838961467909	-0.320302539460759	0.156506497452602	-2.04657662572611	0.0406996718109821	0.132171741875459	-0.00905511878918588	-0.35376942130087
CCSAP	0.0683179610699846	0.0918485842246849	0.456990997091081	19.0040668281865	-0.0947561497418656	0.212917970222025	-0.445035943387288	0.656293779157948	0.800865625913819	0.32854914901464	0.113802014707145
NUP133	-0.0208644304532013	0.0635203985702795	0.742557690694237	26.1473367816956	-0.360522682535861	0.104387116521903	-3.45370860455002	0.000552934479088244	0.00587078514667434	-0.148532233052062	-0.437148233426887
ABCB10	0.0269922626825536	0.0592154904256964	0.6485114317191	31.0470600961963	0.129967619576715	0.111770417468218	1.16280875137351	0.244907105698611	0.438200125472054	0.107477242724467	0.579668108402462
TAF5L	-0.0417629903143045	0.0709532050695416	0.556130259838414	23.932137375078	0.200542105038485	0.137376075227158	1.45980371550781	0.144344027133164	0.311102923272281	-0.260329120884417	0.725973325497775
URB2	-0.0535992273505252	0.108679788462012	0.621881967417417	9.66937930629945	-0.0755408442166781	0.181526731780683	-0.416141708031988	0.677306311731003	0.814915220551484	-0.323647094615153	0.153636516199022
LINC01736	0.071715586519573	0.0752209896044316	0.340388148206243	29.7370718806831	0.788557823351324	0.211955390184976	3.72039523346465	0.000198911244881874	0.00274281896744681	0.346724753161937	1.94496580925903
GALNT2	-0.0319242113441306	0.027403417432545	0.244030366377829	403.840995958232	0.384706899244106	0.097731155051666	3.93637933615671	8.27201826142104e-05	0.00143624944519379	-0.207696553078484	1.10775818756613
ENSG00000227006	-0.206501409587636	0.127135643010565	0.104320212714791	7.33980190642121	0.233810702535837	0.219299151832911	1.0661723977573	0.286345717196329	0.484669040229148	-1.14159762472322	0.794941159233428
PGBD5	-0.0848895624748744	0.112407043000435	0.450130250343346	19.3405446895081	-0.0822920541699168	0.295354003358739	-0.278621766538117	0.78053510666366	0.882036545368391	-0.491034805030765	0.139640845789215
COG2	0.00557644210063588	0.0781776469552045	0.943134808551059	19.1537302365035	-0.43354501507025	0.130303860081002	-3.32718474188518	0.000877281920314924	0.00827739094767038	-0.00708673236984896	-0.588527986950377
TTC13	0.0452549724344192	0.043598513260178	0.299273091269819	78.1101606686001	-0.0297684887319303	0.071031763690508	-0.419086999748935	0.675152551321935	0.813342744297087	0.205173645118407	0.248525403625448
ARV1	-0.112396166354605	0.109175644316499	0.303245465810786	8.36419923364857	-0.680483814396875	0.168634416319409	-4.03526059062569	5.45417289897243e-05	0.00102978040555226	-0.63818143757528	-1.10044719413055
FAM89A	0.0629007784519637	0.0813711913846499	0.439516216655571	19.8665506653735	0.258513240751871	0.167606721418707	1.54237991509939	0.122981299374218	0.279625391317654	0.299569919750069	0.846151029101483
C1orf131	-0.0241519035982593	0.0896089414192492	0.787525245783785	14.3637878126308	-0.259508266222863	0.153889563440033	-1.68632791218482	0.0917326577447116	0.229364022117583	-0.166118577225661	-0.227739181249878
GNPAT	-0.036360759163124	0.0508801577269177	0.474834397441744	38.8804647293752	0.0471070051552351	0.0986906530614074	0.477319824055923	0.633134396612762	0.784935958278755	-0.231429874521654	0.407892995877518
EXOC8	0.189288812029305	0.107497585147147	0.0782611341858454	9.38774083902619	0.219193172503816	0.198748089991043	1.10286932827226	0.270083915654024	0.467244910250344	0.975682958500485	0.76463812704355
SPRTN	-0.0277143929385881	0.117591329243697	0.813677898898574	6.97443843283665	-0.652247601983385	0.228368335322342	-2.85612101635167	0.00428851642231738	0.0268183707059466	-0.185176121086661	-1.04191180191231
EGLN1	0.026593543660459	0.0410173867216596	0.516759847414318	132.832196641804	0.411359756662774	0.118214484232313	3.47977457529127	0.000501835840415225	0.00548273456739891	0.105344294517223	1.16301118821267
ENSG00000233461	0.0133891889344944	0.245188522771416	0.956450979378008	1.31536353535057	0.299919990612269	0.438263201938793	0.68433760645539	0.493762005157009	0.678185598831288	0.0347075724651524	0.931989749538464
TSNAX	-0.0122462917424657	0.0405522371997492	0.76266115935266	83.1853495026715	0.176621733169239	0.0753974627620596	2.34254213204262	0.0191528713718278	0.0777262493114275	-0.102429482758678	0.676384934219649
DISC1	0.0134240852404181	0.0215305252245608	0.532962020345871	969.527947997356	0.442462295401618	0.0707491372895914	6.25396029340295	4.0017279451665e-10	7.01689127810878e-08	0.0348942503235811	1.22748864989912
ENSG00000286071	-0.0989887839467266	0.0529089413041353	0.0613551551745057	70.5428918769838	0.182435909429919	0.117977065775123	1.54636757772618	0.12201581978535	0.27839476531803	-0.566458618532189	0.688438076576741
DISC1-IT1	0.220713858564453	0.244255560802844	0.366197695348279	1.83113619348265	1.25170466798922	0.421897534191213	2.96684518526226	0.00300872414783171	0.020557293463773	1.14379130787796	2.90509749436302
SIPA1L2	-0.0227588958131033	0.0272329152121605	0.403316492840986	487.8524864114	0.184948447460309	0.101181689996361	1.82788454578058	0.0675668809037153	0.18805743529857	-0.15866667928907	0.693646721309909
MAP10	0.213434315780579	0.287766205101557	0.458273075903501	1.12858948846476	-0.732319358618439	0.437609585788938	-1.67345365001132	0.0942380237910297	0.233460766977352	1.10484937917625	-1.20790544197987
NTPCR	0.167627077981939	0.0978611175979732	0.0867294911752846	11.8034844564372	-0.184467206290306	0.188781222353372	-0.977148065844227	0.328495854692695	0.527726921862085	0.859803468830244	-0.0721744825820817
MAP3K21	-0.0165895055953689	0.0960873920664041	0.862926405694661	16.6113739362125	-0.150395223303838	0.163959713759314	-0.917269369746597	0.359001503892667	0.559557370134869	-0.12566351396332	-0.00154118167897712
KCNK1	-0.00652522439204313	0.216638290492869	0.975971059142572	5.30816017511521	0.249971862998331	0.465495034863844	0.537002211143771	0.591266086704809	0.754365764004303	-0.0718246215095072	0.828444231547829
SLC35F3	0.0783937953703258	0.154227583828674	0.611243358729097	31.7570354649516	-0.275457484670459	0.395469366349251	-0.696533051885477	0.486095065843959	0.671823288285978	0.382449844784075	-0.260802884827854
ENSG00000236358	0.269439278454759	0.201268826128329	0.180667222126068	4.35292175475589	-0.770848875730347	0.31095220694051	-2.47899470891301	0.0131753260577989	0.0599062964014427	1.40444803916784	-1.28777948326762
COA6-AS1	-0.0282591475427054	0.206297158317496	0.891044447398436	2.41423267899534	-0.102606193187727	0.345651839179963	-0.296848393548703	0.766582257051654	0.872990431841194	-0.188090286932414	0.097528395380845
COA6	0.173458941732947	0.120128022905058	0.148752845979526	7.95343177122054	0.0635826706005643	0.195287542025012	0.325584878283842	0.744738454703778	0.858847303041213	0.891001035646247	0.442048056222583
TARBP1	-0.0495468456359323	0.0808404027455702	0.539944403571604	30.39073324398	-1.10137808701798	0.139376122429686	-7.9022006626251	2.74021806900427e-15	2.3109172381936e-12	-0.301968870516877	-1.97298671782798
IRF2BP2	-0.0115865460353949	0.0614793348008435	0.850514148928398	31.4997072758812	0.341071011550719	0.164458904127274	2.07389811674026	0.0380887739970283	0.126249707558932	-0.0989001717773714	1.01729832830742
ENSG00000230628	-0.613513875454387	0.251171581744891	0.0145815401660957	1.39447810983935	0.505576736230939	0.457607830224547	1.10482536101459	0.269235269099256	0.466095465860003	-3.31891162603707	1.35832873901865
LNCATV	0.246080907679332	0.322354770299169	0.445233617016431	0.876019416924129	-0.788149478894398	0.479271791084881	-1.64447291402304	0.100078554735038	0.242560723191121	1.27949238792283	-1.32364468986792
TOMM20	-0.0320554915577559	0.10246358702057	0.754396417982718	15.4949767953312	-0.489551851497566	0.189832470583684	-2.57886256230203	0.00991262164493957	0.0492848201380909	-0.208398836844199	-0.704633578209117
RBM34	0.082441767142859	0.143010274037623	0.564294543898621	3.63358874501918	-0.108949568917444	0.227055713427836	-0.479836280147473	0.631343813072602	0.783923363213614	0.40410447788847	0.0843781902156074
ARID4B	-0.00801511261724431	0.0244021981299528	0.742564917604605	243.29988096116	0.142489415406651	0.0468630312688142	3.04055054802811	0.00236146048957704	0.0173030472777862	-0.0797947815541511	0.605626555642073
GGPS1	-0.0261394851263906	0.0695261153597065	0.706941855904233	24.5822150215623	-0.065323859724808	0.123533982078961	-0.52879263361764	0.596949308383658	0.758227946028444	-0.176751148591104	0.17481694882084
TBCE	0.00921382535776153	0.0663142275774948	0.889496053725123	24.7698208378655	-0.169552166671911	0.096047395248535	-1.76529687487279	0.0775138844771955	0.206214645349427	0.012371456649052	-0.0412546948560115
B3GALNT2	-0.0537935480270885	0.059285477625102	0.364213984349169	36.0217261697377	-0.164446761135416	0.115767934230196	-1.42048627047647	0.155466162846004	0.325719359281051	-0.324686613463611	-0.0306708774822236
LYST	-0.022727488462556	0.0278265258065643	0.414067747099366	302.273994391703	0.0130235475340052	0.0732722958794352	0.177741769623742	0.858925780093351	0.925600660157999	-0.158498665604415	0.337235907356
GPR137B	0.0286162409119929	0.0544109352956777	0.598938150179089	46.3539441935786	-0.192954008463816	0.151516551013126	-1.27348469308214	0.202846100841623	0.388410038480392	0.116164717515337	-0.0897681416263666
ERO1B	-0.0633416505267194	0.0510336461212853	0.214541362823821	57.516290833434	0.109587238805274	0.130537802928182	0.839505770336628	0.401185552493286	0.599310942577429	-0.375764206908211	0.537418334794605
EDARADD	0.0220881909705713	0.33110514684609	0.946812172566657	0.642453473700417	-0.100844829757111	0.528238537800513	-0.19090774818704	0.848597869646182	0.920761442925737	0.0812429012794022	0.101179809307761
LGALS8	0.042546903199013	0.0462683819770382	0.357798784581304	58.2734988059417	0.177290461964263	0.0989956301829671	1.79089179630039	0.0733106604159779	0.198561710624171	0.190686823319913	0.67777124983915
ENSG00000230325	0.061675876355412	0.143162441639748	0.666606198311537	4.52386805739088	0.35951158723162	0.256759441836995	1.4001883812314	0.161456914217352	0.333457953444817	0.293017303531347	1.05552676753307
HEATR1	-0.0048079821270296	0.0630270835793783	0.939192850906473	37.3791328714067	-0.0613065123093933	0.10701501350539	-0.572877676703798	0.566727520365567	0.735077221742654	-0.0626382305735452	0.183145155281203
ACTN2	-0.193160303510469	0.318224999308357	0.543855648334493	1.75532997486551	-0.660427881125686	0.560400212045361	-1.1784932748602	0.238600011848463	0.431463208292233	-1.07022935104402	-1.05887001999897
MTR	0.028480057478595	0.0381868337961999	0.455783227227559	97.5149662579133	0.00879904793468391	0.069591622894004	0.126438320716933	0.899384969996815	0.949288266204398	0.115436203965628	0.328478261771286
RYR2	0.253873597593218	0.234069917541643	0.278096271030654	163.944467015861	0.0796112456610426	0.367818542578254	0.216441632069447	0.828643517567052	0.909249875094444	1.32117939822427	0.475276270903965
CHRM3	0.218570505723229	0.200421265903794	0.275468537389009	63.1587214465648	0.406166248669637	0.327751660424447	1.23925001064416	0.215252925137679	0.403656216030103	1.13232543756116	1.15224472906741
CHRM3-AS2	0.581003539883526	0.280779774005942	0.038522635446706	6.50860566687703	-0.0883625453887987	0.482984228862403	-0.182951202354834	0.854836307158688	0.923768152468755	3.07116167967818	0.127056346875159
FMN2	0.0898333175621821	0.197969806152933	0.649992347086979	73.6157249782678	0.36461366148215	0.303045807298354	1.2031635241308	0.228913047067107	0.42050099196748	0.443645591660347	1.06610367894767
GREM2	0.708101341953785	0.29738157350623	0.017260067896479	2.76282815602265	0.883168466984032	0.486530941006264	1.81523597483323	0.0694876534038785	0.191715001633238	3.75107162640298	2.14109944970489
RGS7	0.119996407770502	0.244512771366358	0.62359817113559	207.456409101967	0.38051436950629	0.294749586735559	1.2909750738605	0.196712320959245	0.380370312543784	0.605003103140031	1.09906681745615
FH	0.0215879567121125	0.156949531836309	0.890598347137471	4.4316010224949	-0.960308551088501	0.234343775773113	-4.09786241567711	4.16982992938249e-05	0.000836327157976941	0.0785668971119138	-1.68054095722973
KMO	0.139283431979452	0.122851100302075	0.256896024549971	10.5341098902177	-0.232941862799708	0.30912951369094	-0.753541323241618	0.45112468913877	0.642494430610986	0.708179077773627	-0.172665405014248
OPN3	0.169648992192494	0.105297423350543	0.107149001611042	12.0370479350196	-0.320427125186565	0.188660882538945	-1.69842905892492	0.0894268114334983	0.225733869795789	0.870619702949074	-0.354027695116708
CHML	-0.0114728543053089	0.105442464234992	0.913355751378817	10.6722779850492	-0.266862838600254	0.172008205552443	-1.55145411664034	0.120792894979935	0.276352172858112	-0.0982919776395759	-0.242985658801603
PLD5	0.656765044333158	0.288665227413251	0.0228951980616589	13.4069018772675	0.647340607505777	0.61252182732129	1.05684496230405	0.290582350298649	0.489137289591206	3.47644799946572	1.65221389917858
LINC01347	-0.23723107086931	0.218581247903509	0.277778996996108	1.23147420594091	0.455560281445859	0.425433627957865	1.07081399190893	0.284253074332616	0.482694576383477	-1.30598600929454	1.2546415746307
CEP170	-0.00893402376787578	0.0219813012484015	0.684421216219433	394.593276623107	0.0847892853438043	0.0566752735793234	1.4960542753293	0.134639512034165	0.296686046799186	-0.0847104985948383	0.486010663297445
ENSG00000227230	-0.203618402150374	0.167829252630259	0.225035251824122	3.48142892514846	-0.06578000649744	0.27928337841213	-0.235531404953039	0.813796306717931	0.900312426555453	-1.12617497066354	0.173871328712374
SDCCAG8	0.0087317466066218	0.020543992103894	0.670817159963812	631.911472087375	0.236797178950955	0.0556412695282222	4.2557831796208	2.08318512671689e-05	0.000487360747611044	0.00979257540432856	0.801132307173155
AKT3	-0.00410803411972066	0.0252010544615684	0.870510241450389	484.891557657749	0.0667363528884307	0.0764075625630296	0.873426015041103	0.382430916319992	0.581460467722103	-0.0588938573065985	0.448585832144816
AKT3-IT1	0.987469317434505	0.308905121991912	0.00139021410628782	1.33877721815259	0.105258423394957	0.397373425405964	0.264885411719275	0.791097736808091	0.887629303020229	5.2455511707519	0.52844443616498
LINC02774	0.128236936257384	0.264499217003391	0.627797527975902	1.92349001172036	-1.52974397103547	0.42535118706456	-3.59642577135512	0.000322619588428021	0.00394040890417948	0.649085826784633	-2.86101534810902
ZBTB18	-0.0233124637595404	0.0831367434549498	0.779162139700533	19.6180710259232	0.164726533067405	0.19004303550906	0.866785423765514	0.386059590081656	0.584400212340372	-0.161627992127214	0.651725458179491
ENSG00000289439	-0.093121312977237	0.283921058224578	0.742924429687293	1.7086123061243	-0.757818500086808	0.623209751928758	-1.21599268583563	0.223987708263838	0.415069824563416	-0.535070570829605	-1.26076671902446
ENSG00000240963	0.255840856400368	0.17635869375564	0.146867681468317	3.80893283606763	-0.607212748102189	0.266437350067586	-2.27900760891128	0.0226666129966158	0.087628403442494	1.33170325315312	-0.948551800336197
ADSS2	-0.228067625560235	0.0804994419998031	0.0046090620758129	18.5580827418371	-0.531375612259782	0.202510372216664	-2.62394269707464	0.00869184072301955	0.0448048284410532	-1.2569661402612	-0.791336787705034
CATSPERE	0.100844475468528	0.113490285278543	0.374232265026273	13.1816096166853	-0.868491453726072	0.236227017686892	-3.67651195121642	0.000236444782951149	0.00314372155109974	0.502549802933362	-1.49019850875452
DESI2	0.092185584262917	0.0552505295298788	0.0952162400183881	41.3709867740823	0.0872589100269627	0.099710907566131	0.875119003094924	0.381509158302639	0.580757021964908	0.45622904708702	0.491130346041844
COX20	0.0105478886929974	0.0605705810966648	0.861753781106047	31.3205804996283	0.187064252214492	0.0931635744987617	2.00791192503008	0.0446526517459325	0.141214011146512	0.0195080311327421	0.698032913740028
HNRNPU	0.00087502501020137	0.0263520693857147	0.973510973324445	257.960194566595	0.458008215656621	0.05899688444071	7.7632610602837	8.27729875034529e-15	6.10795670285896e-12	-0.0322369725110699	1.25971629170157
EFCAB2	-0.0626592331768009	0.080198239934131	0.434623516282748	25.3048708101701	-0.227710858093001	0.203893521689434	-1.11681261967629	0.264074451890665	0.460192163150212	-0.372113613928085	-0.161821212892493
KIF26B	0.0762625563367652	0.0676338450393235	0.259497428623928	72.1243876126422	-0.151431625289327	0.16697611689444	-0.906905898315145	0.364456561774373	0.56498697947081	0.371048777305623	-0.00368970626959621
SMYD3	-0.00613583451537259	0.0316985461414844	0.846513901207378	444.744248828679	-0.0262718597361367	0.0652016201192078	-0.402932621737066	0.686997792229446	0.820811321548459	-0.0697415795843928	0.255774129010891
ENSG00000235096	-0.104554197109608	0.197117985253889	0.595824717173047	2.75856160808191	-0.14795277667857	0.306705491804122	-0.482393633737279	0.629526342740458	0.782489579585451	-0.596230807393367	0.00352215929213384
TFB2M	0.116856470501902	0.143298230431701	0.41479908734743	5.31365546702546	-0.248094402286661	0.210394691158889	-1.17918565777547	0.238324255809008	0.431125900957869	0.588206002433024	-0.204077544467745
CNST	0.0567619682453332	0.0500826438401678	0.257060564797069	52.1405329024871	-0.0991378337978257	0.10336214301175	-0.959130982670858	0.337492763953714	0.537781065790115	0.266730342254964	0.104718516147349
ENSG00000225300	0.0188414151390371	0.264584055317242	0.943229466024912	1.09856327244587	-0.0254806480761758	0.461149837818942	-0.0552545961995548	0.955935633854333	0.979383320349429	0.0638742674660067	0.257414359087264
SCCPDH	0.254591932049428	0.144311220921526	0.0777005565189074	6.13357517960471	-0.970569654342661	0.243786191353658	-3.98123310001043	6.8558674394351e-05	0.00123517204834584	1.32502212983644	-1.70181285073933
LINC01341	1.2429599978577	0.544493522453172	0.0224432143117999	0.971076425590792	-0.734831817211505	0.529835427605843	-1.38690578040803	0.165470495010009	0.338980042409168	6.61229907736947	-1.21311392203462
AHCTF1	0.00902577088259661	0.0432491357911989	0.834688284328314	77.8226917480879	0.252272939985562	0.0938936048543659	2.68679576608919	0.0072141047887412	0.0392871450825974	0.0113654588575241	0.833214504628349
ZNF670	0.033950946373752	0.0951391248933778	0.721199777301166	13.8021244015134	-0.41739975994744	0.154130639330529	-2.70809075833609	0.00676715137407841	0.0374870975398588	0.144702735067301	-0.555057887376197
ZNF669	-0.141932935859593	0.147397155100835	0.335583356984369	3.71001961714368	-0.277397548622733	0.243411331615	-1.13962462956116	0.254442719760175	0.448733376513912	-0.796188445198099	-0.26482475584624
ZNF124	-0.0051569148741543	0.0395596367245394	0.896283199125774	155.097049525018	0.445603707442348	0.126212656577826	3.53057862439951	0.000414651755981467	0.00478103329000581	-0.0645048470031271	1.23400098884991
ENSG00000259865	0.00206819669915015	0.0597062362736263	0.972367170182664	28.7175177455494	0.363210313356055	0.130581452902827	2.78148470002352	0.0054110881185074	0.0317829528029179	-0.0258540981713685	1.06319445260467
ENSG00000290124	0.151633555885759	0.256012397840148	0.553656482296862	1.30092861777044	0.0804249505523593	0.425242770084936	0.189127143857838	0.849993167660221	0.921654258205015	0.774246090345097	0.476963130822201
ENSG00000290683	-0.0442824180107496	0.0466412875163097	0.342404351971776	52.7298614729122	0.192340430310081	0.0989823975899438	1.94317813058937	0.0519946394936448	0.156629539961294	-0.27380680439243	0.708970753054873
ENSG00000232347	0.0454918899746618	0.187720596591893	0.808518040091441	2.49809997692415	-0.125737580961698	0.331891975936615	-0.378850921619485	0.704798571012785	0.833243170402965	0.206441035974431	0.0495756163014989
ENSG00000289566	0.233193852306351	0.331023066039088	0.481143825752325	1.91567423975843	-0.48576751760528	0.472881283225039	-1.02725046399036	0.304302541221709	0.503147555627455	1.21055305939503	-0.696788423008205
ZNF496	0.0397578997230308	0.0806996593309087	0.622249293864345	18.322873718773	-0.374707854293723	0.154282727845603	-2.42870903001344	0.0151526875920561	0.0660217415214581	0.175767043639364	-0.466554960517976
ZNF496-DT	0.0465438202329121	0.133652983538665	0.727657111124415	10.5032909011468	-0.486920304347647	0.217345249406637	-2.24030801536709	0.0250709332476911	0.0941489032690012	0.212068338997734	-0.699178220305387
ENSG00000286216	-0.304337530919826	0.262730007424227	0.246714672065674	2.29362720783135	-0.967447975212805	0.360135150854455	-2.68634698089715	0.00722380279366304	0.0393278658087219	-1.66497215173478	-1.69534141931751
NLRP3	-0.105657681917029	0.0633409171173103	0.0952999568597026	47.1982815841489	-0.298162811829842	0.156019765101316	-1.91105794599948	0.0559971346918439	0.165146587755693	-0.602133901580712	-0.307872414241186
GCSAML	0.106936217765962	0.352849902771278	0.761840840555259	1.04874580278642	0.268999503820011	0.552189569283578	0.48715064315506	0.62615157970491	0.780540893684378	0.535137590553948	0.867889692651977
ENSG00000235749	-0.238669016470133	0.196092600165182	0.223557027789915	6.30562085879131	-0.648604894513944	0.346830236786867	-1.87009327826432	0.0614708657510301	0.175880005481165	-1.31367830216604	-1.03436024693257
TRIM58	0.130639708863117	0.195070053834709	0.503044822777735	2.62566666222403	-0.560204733364109	0.418405351068414	-1.33890432312494	0.18060182211459	0.359532165785628	0.661939463651247	-0.851101315837801
OR2L5	0.330163857654548	0.330952828672858	0.318465569421139	1.56528257094825	0.654011741709617	0.493673222357585	1.32478674574716	0.185241892117868	0.365472179467537	1.72929429721557	1.66604356767108
OR2L2	0.272871404812619	0.285948913173233	0.339948873529836	1.72283476096253	0.338518741197061	0.412824168607504	0.820007080348319	0.41221207086994	0.60971735217949	1.42280820599303	1.01200731604237
OR2L3	0.0779909281172303	0.284750287444945	0.784167343335156	1.86969298078978	-0.130901616852227	0.486883872064176	-0.268855931286573	0.788040550398134	0.886254912540802	0.380294705606783	0.0388702546242821
SH3BP5L	0.153122185464292	0.130837658184615	0.241871425065544	5.15272250495495	0.198324204766778	0.249913197102534	0.793572356586716	0.427444430651919	0.622769894001431	0.782209517256866	0.721375482826664
ZNF672	-0.0168666807187583	0.095391661223611	0.859653672313315	10.1036610826655	0.539849150482556	0.1603394667889	3.36691371933593	0.000760144669247793	0.00745379042668724	-0.127146262841014	1.42937754617119
ZNF692	-0.199980476872778	0.103382502841373	0.0530670998091532	8.76640906031647	-0.0450845432983651	0.221473762289886	-0.203566069552537	0.838692610470334	0.9148706803773	-1.10671388210505	0.216774287429216
PGBD2	-0.0261229948854386	0.13877266050232	0.850686092664872	4.21419538751517	-0.210277168466754	0.2091584027027	-1.00534889227302	0.31472888009194	0.514287549956474	-0.176662934014105	-0.125680109930828
SH3YL1	-0.022216999464355	0.0774080402268703	0.774103497714935	20.3990861723159	-0.559152724009832	0.125714469940042	-4.44779924122109	8.67545540303356e-06	0.000246616878310954	-0.155767803686138	-0.848920436218819
ACP1	0.0462095263266262	0.0750848849119335	0.538270471276068	15.5613546505461	0.0770456209775264	0.141041344023899	0.546262668657436	0.584885393607377	0.750005072461744	0.210280033076538	0.469957574297806
ENSG00000228643	0.101980115181432	0.21777622975227	0.639584820984093	2.29484819332561	0.584753067419215	0.433676110441735	1.34836356751031	0.177541475857315	0.355163169257093	0.508624909851985	1.52246610746728
TMEM18	-0.375708827855505	0.126282944308978	0.00292859480752792	4.47718484469654	-0.591843077802065	0.237340039984741	-2.49365036695922	0.012643701833595	0.0584800103089495	-2.04677304763377	-0.916689535450666
PXDN	0.0525331108471507	0.306627605680141	0.863967874402623	1.94011288534217	-0.421949721641759	0.481687128169165	-0.875982971032545	0.381039291369563	0.580590712393957	0.244108061133882	-0.564490235754045
MYT1L	0.000806987579770074	0.229953172904203	0.997199944663095	121.696448436439	1.00506733732109	0.293918592461929	3.41954324461893	0.000627263614542573	0.00643244853129645	-0.0326009388814266	2.39380325011726
ENSG00000237720	0.379856704069654	0.224422694534175	0.0905326060231209	5.5737115146466	-0.0653451820192295	0.353161456619599	-0.18502920065146	0.853206132193995	0.923607120871736	1.99512627863741	0.174772746402729
LINC01250	0.273986185731027	0.182297794002309	0.132849510145902	25.6451993484707	-0.0805807996424788	0.304120985229335	-0.264962970515545	0.791037987802737	0.887618498636918	1.42877172874873	0.14318838090058
ENSG00000236760	0.000766674710402353	0.206083151317828	0.997031700555596	2.87481598568466	-0.264871228034581	0.29975611427629	-0.883622436439929	0.376900063245318	0.576565614587076	-0.0328165926568474	-0.238856928506602
EIPR1	-0.0331444967328989	0.0531356849490237	0.532778019608489	49.6478758040458	-0.0753150886107653	0.0921705857943524	-0.817127155715442	0.413855765604199	0.61066859944623	-0.214224472209673	0.154104521352973
TRAPPC12	-0.00882513462164566	0.035476471245336	0.803546267492583	100.74510595227	0.0678990047607696	0.0745247662115672	0.911093160198747	0.362246290005596	0.562851535006062	-0.0841279958889984	0.450996080458719
TRAPPC12-AS1	-0.214865630874537	0.221617528948644	0.332279046298257	2.13855202869755	0.405389338762775	0.428603336186416	0.94583803842921	0.344231200820614	0.544735921053595	-1.18634204324926	1.15063414739836
ADI1	0.00373577937725869	0.161215295734393	0.981512585787634	3.24533018557389	-1.28726464418142	0.28626857730485	-4.49670255918658	6.9015428882971e-06	0.00020576822315108	-0.0169333612950124	-2.35834089962544
ENSG00000235078	-0.196918531918355	0.205676014148435	0.338354811035476	2.23345524941357	0.300035280265702	0.329659155062609	0.910137867121328	0.362749806521973	0.563377559256711	-1.09033400143893	0.932228752028728
ENSG00000242282	0.474522812654	0.223509938531889	0.0337496481051909	2.19115782743867	-0.468450673410776	0.348480936184072	-1.34426485000986	0.178862757704558	0.357040063001322	2.50154281610551	-0.660889547760224
RNASEH1	0.101620011443224	0.0907259979006222	0.262681383440966	12.8919162881419	-0.26436697433208	0.141699198063251	-1.86569139377962	0.0620845544456741	0.177284337186857	0.506698534183227	-0.23781157979548
RNASEH1-DT	0.660335785842901	0.279143571981286	0.0180019693911899	1.39829667406362	-0.550199950993809	0.398506011750947	-1.38065658928545	0.167384574814308	0.341564114040506	3.49554968832352	-0.830360791169421
ENSG00000287126	-0.252735763744879	0.19549889424481	0.196089454316866	1.96949718207182	-0.232900467330211	0.365014119781572	-0.638058789258839	0.523435411590681	0.701425630998106	-1.388928394885	-0.172579589678691
RPS7	-0.0604266765909982	0.0630566272784713	0.337915415815098	30.98336363974	0.0798997844934081	0.170757867327609	0.467912757074411	0.63984698023906	0.789519583189203	-0.360170548000996	0.475874429519412
COLEC11	-0.422922363733887	0.304206725751177	0.164454009671436	0.926755278708061	-0.314646186590659	0.736473264484428	-0.427233684865572	0.669209128798217	0.809210273864293	-2.29934195237387	-0.342043456467928
SILC1	-0.0517785533859351	0.317306745568131	0.870375624416599	3.36532195517652	-0.0783577920523675	0.571773706201674	-0.137043363838647	0.890996519054648	0.943918350582986	-0.313907395595154	0.147796811354557
NRIR	0.0423962985705179	0.130293143123636	0.744884687402933	10.9096583627303	-0.178804406229125	0.280960548849557	-0.636403961201213	0.52451315969698	0.702329476773327	0.18988116355815	-0.0604351523284126
CMPK2	0.0239826387778937	0.132011306327383	0.855840850082534	8.47352507039069	-0.647486119337439	0.221883713975527	-2.91813269093221	0.00352134468296445	0.0230888612866717	0.0913772536188504	-1.0320409576879
RSAD2	0.101444716891417	0.130394759459717	0.436579890916854	9.37603314186105	-1.37799721274821	0.204547996047247	-6.73679155688195	1.61922205204163e-11	4.94421078304436e-09	0.505760795627259	-2.54643505369435
GRASLND	-0.191887859607816	0.311201469517901	0.537496403492427	1.2081549283177	0.20729184999656	0.428602547559963	0.483645865328318	0.628637218419384	0.782043069556567	-1.06342240983834	0.739965958883165
RNF144A	0.0509353523714226	0.173930126237182	0.769637182261512	42.5573315053123	-0.270165799049271	0.27641785730947	-0.977381858317496	0.328380140985426	0.527588886587308	0.235560848968004	-0.249832897465671
ENSG00000223884	0.54655750839729	0.420065500765268	0.193215847950527	2.13008559343116	-1.50104340727324	0.621090284950828	-2.41678777408679	0.0156581435309489	0.06761904948381	2.88689256525446	-2.80151732719512
LINC00299	0.0680522120095144	0.21186231222401	0.748051545246502	8.00331481617297	-0.197060912184444	0.4151728411979	-0.474647887891375	0.635037967366681	0.785865586057154	0.327127523883416	-0.0982820037750555
LINC01814	-0.284424353379324	0.195225140261398	0.145142788930903	2.7890555698887	-0.377194563594577	0.320344305773873	-1.17746611004484	0.239009516501463	0.431836210695869	-1.55844656859999	-0.471710060717913
ID2-AS1	-0.655800469217363	0.278629517573466	0.0185893690072074	1.0823907817063	-0.018857764095801	0.513385633225717	-0.0367321617033056	0.970698564608742	0.986260068953618	-3.54512384406319	0.271144001920731
ID2	-0.127514935341555	0.0808344186849566	0.114684390749241	36.5998055229172	-0.632010174174031	0.190141795268435	-3.32388874987628	0.000887716010449107	0.00834915058154736	-0.719059322550655	-0.999958378522461
KIDINS220	-0.0827775115747481	0.0371407542783462	0.0258304439851355	91.5787542948749	-0.00129481489012099	0.0806342087155588	-0.0160578854898734	0.987188211689601	0.994205472221941	-0.479736384510549	0.307553067882152
MBOAT2	0.258648009257637	0.193500832536201	0.18132826663906	6.88244757697822	0.0845736794748135	0.353065106393226	0.23954131389189	0.810685864878349	0.898675930583098	1.34672012298521	0.485563699167798
ASAP2	0.0530048800018064	0.219638973752937	0.809301455507447	4.29983715849604	-0.112690498439774	0.373850532031928	-0.301431959524804	0.763085126743319	0.870874957766734	0.246631791171567	0.0766230149235489
ITGB1BP1	-0.135485483438352	0.0926021052399715	0.143441958206566	14.8387438412196	0.111310989090344	0.177627063588219	0.626655571745468	0.53088503250845	0.708139935657502	-0.761697785557789	0.540991774374436
CPSF3	0.0141399164884944	0.0835741331457475	0.865647111468626	17.6032784136618	-0.40383985556359	0.12946373727212	-3.11932796065326	0.00181264079870517	0.0141716244171562	0.0387235910188235	-0.526947377725433
IAH1	-0.086346788663013	0.0828736685694433	0.29745405280829	15.0886830823478	-0.282044747302799	0.15403783655526	-1.83100953382721	0.067099120080557	0.187125081145876	-0.498830239442728	-0.274458682432079
ADAM17	-0.00525532471051092	0.0330497012684218	0.873658808925886	134.367871836409	0.0490590903911105	0.0701316032308088	0.699529001635013	0.484221495113921	0.670384824770759	-0.0650312906198108	0.411939787750738
ENSG00000239300	-0.0254563098291979	0.11897382069605	0.830573851046515	8.22843470271103	-0.0251609101621918	0.192558541386968	-0.130666289747325	0.896039300539238	0.946940554351482	-0.173096500970516	0.258077195303681
YWHAQ	-0.154833102101462	0.081764905861893	0.05827312587443	19.0834207257525	-0.511094733660354	0.173233438426886	-2.95032378449305	0.00317441066996426	0.0213678498536933	-0.865197910345272	-0.749293288174594
TAF1B	0.0654495709936424	0.0616266825088904	0.288220700684491	38.1623154781285	-0.188571781498274	0.0948844901923294	-1.98738256501186	0.0468800182816549	0.145671807772897	0.31320469055647	-0.0806835175818626
ENSG00000269973	-0.160801403542779	0.249226597080582	0.518796538176894	1.13494351352055	0.386187337732034	0.53271181908901	0.724946066322412	0.468485118429291	0.657177936426356	-0.897125350858839	1.11082722693574
GRHL1	0.145970902762613	0.324705911949359	0.653036369080578	1.33276567553194	-0.16112440952711	0.624048849929602	-0.258191982158586	0.796258745513575	0.890880180873423	0.743953716121732	-0.0237834397610726
ENSG00000260077	-0.0419071022001252	0.200638456042436	0.834550705095755	1.51263855565908	-0.609211749703863	0.331485834476357	-1.83782136774027	0.066088731916494	0.185370833424312	-0.261100047706241	-0.952695852700068
KLF11	0.259778070848744	0.157700981514911	0.0994999882946463	3.78512233318212	-0.0212233455167346	0.267975802153123	-0.0791987386406157	0.936874547861713	0.968426434817521	1.35276538973012	0.266240007211002
RRM2	-0.537285833969826	0.310627992067333	0.0836881495487853	2.09681961593287	0.983608640017815	0.702356638161673	1.40044044090234	0.161381466926814	0.33337988793583	-2.91112956544681	2.34931806050523
HPCAL1	0.036531176798346	0.0556294923086262	0.51138205193288	60.5260891097349	0.259937795164745	0.131568432374837	1.97568512805704	0.0481904503334617	0.148426587027062	0.158505682891321	0.849104217371661
ODC1	-0.0237262900051056	0.144528189437281	0.869602234782464	4.60867084391632	-0.10865108472279	0.2386120354083	-0.455346204716255	0.648860190341917	0.796073014960537	-0.163841756456672	0.084996966174264
NOL10	0.0311462627785733	0.0508096914669378	0.539877355959992	60.901512523938	-0.193365314590341	0.0790015319279096	-2.44761474710124	0.0143805326489771	0.0637175965007215	0.129699074557706	-0.0906208043378297
ENSG00000234818	-0.181614306424368	0.236666084750086	0.442851883306843	1.65208229707812	-0.103331190157864	0.380654785380094	-0.271456432774607	0.786040003662053	0.885093422826091	-1.00846401650773	0.096025432399034
ATP6V1C2	0.185545292571872	0.303124430773374	0.540465424276383	0.92958845164082	-1.06946210631436	0.499756636736891	-2.13996579074428	0.0323575314702204	0.112539646963394	0.955656993665475	-1.90682294128608
PDIA6	0.100447281412825	0.0660282035311743	0.128189982308533	36.5563387878564	0.0536874484588927	0.144895977056975	0.370524079062472	0.710992038726241	0.837080467900109	0.500425012536882	0.421534656597051
ENSG00000145063	0.545690977832667	0.334164022764212	0.102468286310011	1.51420001935119	-0.667548566698222	0.411731351836817	-1.62132070759283	0.104948876235638	0.250595489604234	2.88225705826354	-1.07363163592491
SLC66A3	0.0529032100080408	0.109428324500194	0.628775692226107	8.99632784848787	-0.761510791699744	0.18780783477224	-4.05473388595981	5.01914091733651e-05	0.000967235970032966	0.246087907336294	-1.26842106496089
ROCK2	0.0577550024795896	0.0318482840292327	0.0697637414980535	139.962458308212	-0.139599364954459	0.0657743522051833	-2.12239817305959	0.033804315489885	0.115977223426165	0.272042580879956	0.0208392917910241
E2F6	-0.0323613949395376	0.111542477548412	0.771719694132968	7.24343463446289	-0.340513064586675	0.189726235079963	-1.79476003644494	0.0726919405667136	0.197492501169713	-0.2100352675977	-0.39566707378548
GREB1	0.294565910312155	0.22747168253068	0.195335271721326	3.54578787710367	-1.1196296926273	0.292356726510975	-3.82966968466611	0.000128315379386737	0.00199514079801503	1.5388630066123	-2.01082341055819
LPIN1	0.000591136456759826	0.0913751645202661	0.994838254303838	17.4256111718254	-0.0589317468809153	0.15736987698488	-0.374479207901887	0.708047822849631	0.835522850657447	-0.033755634896274	0.188068188999276
TRIB2	-0.0547624115253482	0.276353677848536	0.842919410237414	1.63473465948351	-1.66191380571881	0.374431298373489	-4.43850130301093	9.05874361643641e-06	0.000254450819184442	-0.32986955068798	-3.13501148467698
LINC00276	0.4869444137	0.286455775566962	0.089150892284933	2.29934950029179	-0.225535318403902	0.51520799502603	-0.437755858956552	0.661563272185763	0.804634678278268	2.56799219577892	-0.157311186295339
LRATD1	0.692506746964085	0.28419975987782	0.0148223753669263	2.52574841680651	-0.052098520993363	0.416339319359712	-0.125134760448485	0.900416864710222	0.949641655194023	3.66764830927291	0.202233883448174
ENSG00000287291	0.283992750104447	0.194058073780975	0.143346452849961	5.96201662098617	-0.625815351043383	0.283427711846786	-2.20802456811874	0.0272425605877609	0.0998273842353083	1.48230186490537	-0.987116131964567
NBAS	0.045721934520143	0.0282720837820547	0.105832669165362	181.748397137244	0.0392757599469423	0.0660569300210836	0.594574406264513	0.552127992237326	0.724202839766186	0.207671659731213	0.391658346445373
DDX1	-0.0553810118428016	0.0635868221376415	0.383780860955021	28.4523435251945	-0.266564201974246	0.10169673054736	-2.6211678638981	0.00876291022797901	0.0450613066601359	-0.333178754325122	-0.242366566843441
CYRIA	-0.0180007694972622	0.0333825597792353	0.589730398962016	290.200223787455	0.556603611790933	0.101834051533421	5.46579069976667	4.60847856229473e-08	3.70250992628442e-06	-0.13321307303296	1.46411056736148
VSNL1	-0.00310023326712374	0.177635737764011	0.986075421994078	29.8433119417106	0.0711595142021179	0.308008438320137	0.231031054182211	0.817290676802664	0.902023942233916	-0.0535026246272199	0.457755315592161
SMC6	0.0544263137938635	0.0602305688535189	0.366190176264737	33.2896870087091	-0.15927613002083	0.110661813604105	-1.4393052565598	0.150064054172104	0.318737634851038	0.254235754089007	-0.0199518435028815
GEN1	-0.0876643658616829	0.115603404738795	0.448259478567905	8.57833720598567	-0.647712940359538	0.233815817083948	-2.77018444875774	0.00560245563922109	0.0326379899245413	-0.50587862130584	-1.03251117151465
RDH14	-0.13205633022418	0.129156832056193	0.306568232314588	4.74854325045633	-0.73231638354119	0.224336656191576	-3.26436346147468	0.00109710327343795	0.00979813362208074	-0.743353523570708	-1.2078992744631
LINC01376	-0.0353522167248958	0.0974830548636686	0.71686645521809	23.7839615303686	-0.911620287244465	0.152139718958243	-5.99199402685024	2.07283541447263e-09	2.89432155098689e-07	-0.226034674728456	-1.57960721375165
LINC00954	0.196325561472853	0.215883620710419	0.363136585438698	2.15283227974555	0.0453647412753833	0.336610185892296	0.13476936580255	0.892794227373521	0.945077776320383	1.01332606374186	0.404281176485408
TTC32	-0.177401276715957	0.126959386110837	0.162321182272809	5.02453580045191	-0.350876056018269	0.242074031396435	-1.4494576472916	0.147209819787022	0.314979570910735	-0.985926405644781	-0.417150187707401
WDR35	-0.0635803378800584	0.0999840682669754	0.524838545980599	12.2205514243826	-0.238847864217166	0.175799896527458	-1.35863483958229	0.174262329483578	0.350543600085662	-0.377041065382939	-0.184908906527473
LAPTM4A	-0.0681133483308264	0.0550961637730254	0.216360822222712	39.9471305093898	0.272494079269006	0.0967002392929416	2.81792559420166	0.00483350093562969	0.0292454053877697	-0.401290413867981	0.875134160909533
PUM2	0.0197971196455354	0.0227587569061374	0.384372417765192	275.240991770234	0.136648429283116	0.0505223552537309	2.70471217339031	0.0068363595810854	0.037717111582873	0.0689868106375926	0.593517834802479
RHOB	-0.104076195273206	0.111431586514969	0.350308089489566	17.036405074254	0.357188847605377	0.458680624591036	0.778731056982949	0.436138157355646	0.630520628527714	-0.593673735612195	1.05071158647932
HS1BP3	0.0586364948151872	0.0702453436116508	0.403864943037525	23.733081004916	-0.486793794168329	0.12928620528508	-3.76524156691685	0.000166388140359176	0.00242529544507079	0.276758125894677	-0.698915956979926
LDAH	0.0445476376428514	0.0647229289152143	0.491275110675862	39.0786961374675	-0.226909634819506	0.12366806679852	-1.83482802548524	0.0665311747164219	0.186169553519961	0.201389756234274	-0.160160228130032
TDRD15	-0.411115488415372	0.271483476372048	0.129942242153893	1.75224006194511	0.0498454695257018	0.671351507198044	0.0742464550854099	0.940814282016164	0.970663192795885	-2.23618104921081	0.413569999706982
ENSG00000233005	-0.350522810764677	0.223888697055285	0.117439499900857	8.7976078273728	0.239733142481852	0.540143448752605	0.443832361635573	0.657163789347911	0.801561420618183	-1.91204039876413	0.807218738819963
KLHL29	0.320573151055294	0.163238648286251	0.049549670225815	14.0907645890431	-0.33935155311621	0.253719450826528	-1.33750704571811	0.18105718397368	0.360121600199222	1.67798879305471	-0.393259189594284
ATAD2B	-0.00732216551763807	0.0299666038224912	0.806964262282963	178.319025243858	0.05303641855637	0.0563345234859363	0.941454995525263	0.346471741911849	0.54688186713537	-0.0760878596569814	0.420185031862263
UBXN2A	-0.0792085790249955	0.0768834858152067	0.302896523071024	20.4102698702119	-0.0971057199301154	0.123855915108145	-0.784021658112392	0.433027402045967	0.627387180896931	-0.460644372687833	0.108931212260292
MFSD2B	0.324793819230756	0.26114012913379	0.213590482884259	1.33319828946813	-1.03836865006854	0.369203474253577	-2.81245633500015	0.00491646982014138	0.0296088720416056	1.70056726591244	-1.84236430816216
WDCP	0.225682040173513	0.183611314001304	0.219023342814544	3.00817062351008	-0.412749381981905	0.263066449496435	-1.56899286386384	0.116649601819864	0.269624699586244	1.17036860534585	-0.545417369937479
FKBP1B	-0.325678764603704	0.260616783865767	0.211428831041932	1.00720965377751	0.353366370386383	0.494805936481427	0.714151436620136	0.475133542626422	0.662761953269063	-1.77913712406865	1.04278735783341
SF3B6	0.119314554913773	0.155357121055274	0.442486091416794	3.88822315965984	-0.188136078850648	0.281379022544673	-0.668621552343256	0.503736920737958	0.685708671263787	0.601355529917348	-0.0797802793926945
FAM228B	-0.00368121454348503	0.0511243163892837	0.9425978020186	62.0277209941524	-0.726169110933959	0.0985157271359451	-7.37109832150855	1.69227972582193e-13	9.36571060759577e-11	-0.056610585128697	-1.19515560304332
TP53I3	0.0278826008690463	0.128321583618542	0.827984754815388	4.67707758052137	0.588166487228058	0.217853412864559	2.69982682159643	0.00693755781174019	0.0381802824257051	0.112240108636269	1.52954233512806
PFN4	0.387186934844792	0.314264124045114	0.21793299733407	1.04119659055168	-1.16811488925372	0.393169411577694	-2.9710217907501	0.00296810720013382	0.0203820001994455	2.03433936284991	-2.11133618329643
FAM228A	0.19435594143375	0.253772995171668	0.443756430504192	1.85433670582368	-1.32864199137036	0.346589279050013	-3.83347688945287	0.00012634467599632	0.00197316068068327	1.00278957739795	-2.44411866652939
ITSN2	-0.0378956351267375	0.0241153117837278	0.116081736296593	313.173251390673	0.294551885171256	0.0494709811973235	5.95403361814041	2.61613027434061e-09	3.50997478474031e-07	-0.239640696563035	0.920861339224183
ENSG00000242628	-0.108361809503416	0.175985648150544	0.538064608085864	2.88269828320531	-0.675132839781767	0.249808500259221	-2.7026015491114	0.00687991650404027	0.0378983892026604	-0.616599637519883	-1.08935429706424
NCOA1	-0.00832482233351516	0.0236691495138625	0.725051141454863	331.005686356924	0.195524224643232	0.0523700693722046	3.73351089634046	0.000188829020653547	0.00264360628914966	-0.0814515743016248	0.715570953085389
CENPO	-0.0913732505439611	0.172504491793592	0.596329510294047	2.49014607554846	-0.700395330350585	0.331039692758299	-2.1157442617069	0.0343665639254328	0.117315313631344	-0.525719307341797	-1.14172498234598
ADCY3	0.151113158153814	0.139311747119515	0.278049122222781	14.1112583295944	-0.23942379956527	0.274265186648609	-0.872964602219173	0.382682372001233	0.581622748717183	0.771462221635809	-0.186102855666258
DNAJC27	-0.229717320675776	0.108270794206905	0.033863577672208	7.09983968152312	-0.46268159932207	0.20618100516707	-2.24405540630261	0.0248288366724118	0.0935121052454615	-1.26579118758578	-0.648929904959224
DNAJC27-AS1	0.460310038346785	0.299007330051654	0.123691861281537	1.80002147143241	-1.18675793961018	0.402237854613924	-2.95038849774409	0.00317374577489613	0.0213678498536933	2.4255115514839	-2.14998436488606
EFR3B	0.269600009464927	0.221212213913618	0.222943172518083	3.59242895628415	-0.592000432621442	0.322505739398313	-1.8356275882901	0.0664127540513613	0.185926315878851	1.40530787002864	-0.917015741598103
POMC	0.513214954948121	0.257716315642391	0.0464374902099153	1.72014430751988	1.00387997152446	0.442761967136739	2.26731301700634	0.0233711108423442	0.0895608962739213	2.70852650880007	2.39134176832947
DNMT3A	0.00305039184292432	0.0361051715218432	0.932669806138285	134.513094481131	-0.0776099351859278	0.0891790124456685	-0.870271301032975	0.384152158712532	0.583071397903637	-0.02059984328262	0.149347164297051
ENSG00000289567	0.0292167578757519	0.305270317503441	0.923752626631033	0.862863849315585	0.0210131196927055	0.530900845419297	0.0395801209849452	0.96842787617429	0.985052184259177	0.119377184215674	0.353798778222561
ARNILA	0.316442036405532	0.198482314090982	0.110866959379	3.27438619971489	-0.0450401295376228	0.311337152166878	-0.144666735801197	0.884974003802888	0.940934723795484	1.65588938696206	0.216866359866796
DTNB	-0.00949050930753672	0.0295316820016662	0.747932255766845	278.439636337393	0.176579037906327	0.093360947804876	1.89135866824506	0.0585764819889351	0.170175442261162	-0.0876874191037771	0.676296424332989
DTNB-AS1	0.20704175954851	0.166176953534544	0.212796927191327	3.53705929867991	-0.49124514644038	0.272058910482096	-1.80565725845876	0.0709718928328197	0.19465885427741	1.07065238680986	-0.708143882005083
ASXL2	0.0180563415775504	0.033491418637713	0.589794827738527	140.112113844473	0.0547777043958021	0.0647073258004282	0.846545637888803	0.397248425619608	0.595351579734557	0.0596745148764977	0.423794823716872
KIF3C	-0.0570930164446226	0.0742135267488531	0.44171083618829	27.0988599985998	-0.118750254336561	0.180060217687613	-0.659503003281832	0.509572818158597	0.690424191690671	-0.342337126371346	0.0640607709876114
RAB10	0.0308412865773433	0.0271011846522914	0.255118349258817	268.232217046366	-0.00270522706497358	0.0612401787795164	-0.0441740556426727	0.964765662458088	0.983593338445268	0.128067603758423	0.304629197334807
HADHA	-0.0137465723399049	0.0494180408499395	0.780882547640807	48.5423870351	-0.139749673732955	0.0929898008343287	-1.50284947896527	0.132877863392458	0.293974635937592	-0.110455236819422	0.0205276925165088
HADHB	-0.0154713684806297	0.0441323124646615	0.725912603624453	62.073430096887	-0.0665542389089541	0.0789782205323663	-0.842691041407793	0.39940125878805	0.597475490639591	-0.11968203722863	0.172266297654654
ENSG00000286707	-0.101436604684297	0.210127337630735	0.629281257772996	2.02587894977066	-0.38828258374667	0.330592042428779	-1.17450674521399	0.240192111776801	0.432906565852403	-0.579553240470287	-0.494696203442083
ADGRF3	0.566753865230719	0.260114562284633	0.0293418843521604	2.68707556813261	0.308534513478804	0.395588804020522	0.779937425789223	0.435427707880232	0.629812537288378	2.99493301658391	0.949848181377031
SELENOI	0.0157951055954346	0.0623950238895277	0.800154713718147	32.6297821064213	-0.0942405413698451	0.111211527188902	-0.847399039937377	0.396772739445564	0.595022924523166	0.0475780284613928	0.114870902341409
SLC35F6	-0.108283026992471	0.123137473496919	0.379202334973602	5.60266805172346	-0.319981305149472	0.237018747908104	-1.35002529535568	0.177007869106722	0.35439643710483	-0.616178190319795	-0.353103482961486
CENPA	-0.138690164769799	0.144385732200813	0.336776912522408	4.31145933294251	0.011416773031641	0.273111580632167	0.0418025958665495	0.966656065621341	0.98424679264095	-0.77884123475866	0.333904965715356
DPYSL5	0.379857392842538	0.208422314894398	0.0683735359581002	5.34540296163318	-0.0442873357736704	0.323300007100642	-0.136985260751584	0.891042445494478	0.943918350582986	1.99512996322934	0.218426947299244
MAPRE3	-0.0287741566093158	0.139106912239005	0.836127613534767	8.41229911465302	-0.41267536982297	0.214922006095252	-1.92011687086186	0.0548431387403231	0.162855799311053	-0.1908453289657	-0.545263938213394
TMEM214	-0.0541992693053076	0.0781724996856304	0.488103041393755	12.5386148862562	0.247629775244282	0.144469361248719	1.71406430473491	0.0865169165502242	0.220807432462734	-0.326857020254018	0.823588940643894
AGBL5	-0.0290945614412267	0.108568141911882	0.788711375812246	10.7709123095027	-0.0732758517708469	0.175056962846433	-0.418582903412573	0.675520986457658	0.813675894046461	-0.192559335255711	0.158331983822177
OST4	-0.0509488649320827	0.121021406887235	0.673762004854287	6.13210630533339	-0.0359432227863414	0.19545047498634	-0.183899388266278	0.854092384717397	0.923768152468755	-0.309468975549581	0.235724802949077
EMILIN1	-0.141582722575141	0.162069335802571	0.382339652924213	3.3201819390468	0.0543747160570306	0.258801081043996	0.210102352886953	0.833587789128216	0.911792955682831	-0.794314978531521	0.422959404287243
KHK	-0.385675243958597	0.306571012623024	0.20838124551126	1.01398227098502	-0.444852696856159	0.449718521742299	-0.989180288000395	0.322574940997738	0.522413664624052	-2.10008841053788	-0.611969501652292
CGREF1	0.366718001566948	0.266535321762257	0.168861828411528	1.97358833723352	-0.0945687292872314	0.376947491373607	-0.250880378438441	0.801906595094204	0.894575768583158	1.92484076328515	0.114190548752047
PREB	-0.161400123036803	0.124829852685317	0.196024570554108	5.5894981269623	-0.362092559027686	0.210496510429775	-1.72018319110561	0.0853991474560779	0.219209274261023	-0.900328201991231	-0.440402683238976
SLC5A6	-0.191172334661527	0.13348737922709	0.152104360416373	4.29599340987047	-0.0184964604998088	0.253370494702707	-0.0730016354963181	0.941804816047374	0.971085426886294	-1.05959470770512	0.27189300633363
ATRAID	-0.089711981867465	0.163492357376736	0.583195706326403	3.15350186160056	-0.292648699465263	0.33527233861616	-0.872868607870168	0.382734698675892	0.581622748717183	-0.516832347229712	-0.296441322660297
CAD	-0.15330562373377	0.0936988969052687	0.101807810323818	11.049996737405	-0.304028093834304	0.137246329760723	-2.21520017594896	0.0267463278204849	0.0985801177316937	-0.857026661758092	-0.32003150192526
SLC30A3	0.415006095803631	0.207927548837906	0.0459429756007466	4.96556109466508	0.00864014252508864	0.281510895127962	0.0306920359908671	0.975515142530622	0.988633658038186	2.1831580201151	0.328148841155657
DNAJC5G	0.633788506669058	0.336936661926259	0.0599676210390785	1.88793834182833	-0.733872560159324	0.378191291036291	-1.94047979832751	0.0523214069596062	0.15722550752409	3.35353496521448	-1.21112532360062
TRIM54	0.673407469255646	0.262393368438203	0.010275897636521	3.31955584824405	-0.5026300073662	0.352351690568127	-1.42650091037102	0.153723804314774	0.323385246837263	3.56547668491981	-0.731745393775995
UCN	0.437588478819256	0.289450060154548	0.130586615120263	1.29125895660888	-0.879116557339293	0.418312808030518	-2.10157695500243	0.035590350319691	0.120178052461691	2.30396252328491	-1.5122249972315
MPV17	0.0215821492561471	0.0777445403650699	0.781316816744747	15.7547334083748	-0.384585414537979	0.139487212283167	-2.7571374339122	0.00583098380494259	0.0336812534851707	0.0785358301145955	-0.487031745951866
GTF3C2	0.0324733173853962	0.0570839419517513	0.569444659096039	33.7710836515745	-0.352729952395252	0.0985574649921145	-3.57892679588982	0.000345008082339356	0.00415205471624259	0.136798155834714	-0.420993428081483
GTF3C2-AS1	-0.655255837606823	0.235989962705011	0.0054926361532974	0.836483976769434	-0.192281710719985	0.478803504210781	-0.401587935403534	0.687987310247291	0.82125212858821	-3.54221033617183	-0.0883744273580966
GTF3C2-AS2	0.103144020300013	0.135268119142218	0.445752471640401	4.93766473663639	0.0619418355191999	0.232132604066893	0.266838153856881	0.789593776453637	0.886728331071269	0.514851222614886	0.438646504922196
SNX17	0.338789531979481	0.150624380509597	0.0244975895359387	4.15483859263415	-0.391679732379563	0.258782990627219	-1.51354511913723	0.130141249434469	0.289839226293315	1.77543735929219	-0.501738699961732
ZNF513	-0.0921072773729064	0.137590513778611	0.503220943040053	4.20718532821903	-0.409140535548251	0.206804339046627	-1.97839434817663	0.0478842368345358	0.147909396174535	-0.52964598533334	-0.537936010952221
PPM1G	0.00391435019908708	0.0728723390902346	0.957162095064672	20.9913566072127	-0.227330634614739	0.13268574401246	-1.71330112595511	0.0866571553644737	0.221064211150165	-0.0159780963260019	-0.161032986408547
NRBP1	0.137759131967859	0.0679799112368244	0.0427168228274759	22.4968758439187	-0.206135989920865	0.126077064855693	-1.63499991181432	0.102049066108978	0.245755909816428	0.70002483180876	-0.11709519397682
KRTCAP3	-0.269994993029868	0.208195675142512	0.194688701391445	1.81752712557902	-0.543052142939411	0.367750425331956	-1.47668664815062	0.139759652854675	0.304333388916303	-1.48125667651163	-0.815542948682694
IFT172	0.0458782278434473	0.10713792421773	0.668493498285468	11.9062402654208	-0.449942657360199	0.179571632311304	-2.50564441370217	0.0122228472916059	0.0572252894153163	0.208507751177252	-0.622521300530847
FNDC4	0.713941743105745	0.386867461112287	0.0649731623449549	1.72307181252242	-1.2126160249627	0.440205036058664	-2.75466186352556	0.0058752820473811	0.0338488110146777	3.78231486406247	-2.20358975451682
ZNF512	0.0546017522865825	0.0477200885428383	0.252536993309792	46.5189812825096	-0.123317265543597	0.0753240120045199	-1.63715742512756	0.101597580336144	0.244946158936395	0.255174262657173	0.0545930779289907
GPN1	0.109911265942377	0.127751697953062	0.38959573929168	8.55836781261785	0.294383289555306	0.205999994772798	1.42904513119036	0.152991262262294	0.322412166214799	0.551052616732074	0.920511830219172
SUPT7L	-0.177238511572133	0.0852897165991359	0.0377023614320011	11.0994123074411	0.0194405680849679	0.181334647935584	0.107208237952814	0.914623780157485	0.957893976735012	-0.985055693181912	0.350538782731864
SLC4A1AP	-0.118905637011737	0.0793839743525817	0.134171077657459	14.4243376360128	0.106655496003881	0.137559986438215	0.775338081701435	0.438139912357996	0.632032080138479	-0.673003863892693	0.531340652977743
MRPL33	-0.074891978065917	0.0789272469596578	0.342684921730556	20.9785778563436	-0.271732786545865	0.203817698985819	-1.33321486749181	0.182461301703825	0.362011913425491	-0.437552707212006	-0.253081358214268
RBKS	-0.0848591428350417	0.0886330748091766	0.338354941349526	26.2356050758717	0.305600129931049	0.234286463977735	1.30438662457295	0.192101793304071	0.374476913529455	-0.490872075106556	0.943765025131738
BABAM2	-0.0147972393770894	0.0281514382803636	0.599145336273581	306.50602151829	0.221836662606041	0.0665013323319211	3.33582282981656	0.000850473451442387	0.00812046913742384	-0.116075782239104	0.770118243416553
ENSG00000223522	0.00114548727996855	0.150242779054415	0.993916794095252	4.11651138359749	0.369653712017173	0.241573283395214	1.53019285420076	0.125968999622554	0.284228689427371	-0.0307901340572718	1.07655201141333
FOSL2-AS1	0.0619459329480015	0.227903429878466	0.785769797087931	2.53647650493773	1.71931640186535	0.527045548109094	3.2621780186434	0.00110559690251288	0.00983431498920299	0.29446197181427	3.87448516744952
FOSL2	-0.122165123155291	0.0701725150860086	0.0816966326314957	58.6365671157664	1.15079035380532	0.302354329334285	3.80609848166914	0.000141176186869448	0.00215933876920179	-0.690440491545696	2.69589596001108
ENSG00000270640	0.261423075943182	0.183622947952363	0.154534776912643	5.08618089384153	1.80186148718485	0.555388220133748	3.24432788068665	0.00117728143612106	0.0103063046137934	1.36156534777741	4.0456061688823
PLB1	0.0168021812371382	0.0529667626380935	0.7510757470753	70.480809771116	0.244950090230218	0.147906675223805	1.65611247673286	0.0976990431275715	0.239149972880344	0.0529653816236452	0.818033790008868
ENSG00000230730	0.00905774701999119	0.172394218138772	0.958097708479384	3.11981173150477	0.334341402197911	0.319557157393814	1.04626479007596	0.295438796891637	0.494230716924952	0.0115365152685578	1.00334743726107
PPP1CB-DT	-0.212624626047928	0.172040148709182	0.216495291338655	3.72043275066484	-0.803023619461274	0.261660873141122	-3.06894802352883	0.00214813961329425	0.0161064998100936	-1.17435378344106	-1.35447969136321
PPP1CB	-0.0629141636633787	0.0357543027490163	0.0784714160540051	158.48131404663	0.652078406601821	0.070590515913467	9.23747897523752	2.52373138886561e-20	7.449213816135e-17	-0.373477365076605	1.6620356459581
SPDYA	0.401594643833394	0.128363785378989	0.00175661232920452	6.35955487643123	-0.010595323670862	0.255633129426745	-0.0414473808407462	0.96693924077816	0.984392616359003	2.11141343094002	0.288272545362434
TRMT61B	-0.0815925432072714	0.0856849706452542	0.340975949256609	13.3291090985017	-0.474855502468686	0.155084770574816	-3.06190930746231	0.00219930076994588	0.0164411973769415	-0.473397393855492	-0.67416714942667
WDR43	0.0483229267904476	0.0511062759803126	0.344384272039313	60.6856016082186	-0.286284846432905	0.0971634194113482	-2.94642621850203	0.003214691008579	0.0215652188492174	0.221585673090443	-0.283248666796497
TOGARAM2	1.13056512858502	0.464508334119081	0.0149372726882555	1.69489877778503	-0.320358407507844	0.64634607982698	-0.495645316814794	0.620144674240446	0.776057248501858	6.01104249909216	-0.353885239173348
CLIP4	0.132029851357208	0.145704570869776	0.364857718632412	23.2598641155441	-1.21787816944181	0.315084966941202	-3.86523730809754	0.000110981240567301	0.00178679797313354	0.669376033707546	-2.21449850128793
ALK	-0.195851300175552	0.300810264361037	0.514995375732759	1.08479981236295	-1.05034938449407	0.498017887443824	-2.10905955584287	0.0349394412901959	0.118790075878166	-1.08462484309337	-1.86720110207742
YPEL5	0.0624841570482407	0.0609069870887908	0.304941207204483	31.4084057133126	0.240054940049859	0.125502137588848	1.91275578776429	0.0557793235847725	0.164806776891278	0.297341202716448	0.807885844824916
LBH	0.0503180820913169	0.229057561392127	0.826124744437421	1.8336636416512	0.36483869596849	0.450299317365065	0.810213744278694	0.41781733946273	0.614580156302736	0.232258760368316	1.06657018917672
LCLAT1	0.0503186768926077	0.072263605511018	0.486227730777691	34.4442527768637	-0.451044047240275	0.0976960713950501	-4.61680844275103	3.89686663620488e-06	0.000130093955930313	0.232261942259013	-0.624804548994605
GALNT14	0.0593438622980654	0.271898181436322	0.827228357427263	3.01111404108853	-0.822841873519388	0.51098902759739	-1.61029264637696	0.10733398385189	0.254605525584915	0.280542189661041	-1.39556414197523
EHD3	-0.0614434332443801	0.241176366033376	0.798904172699286	2.6922101205903	-0.737674238792377	0.312484272120335	-2.36067637512426	0.0182416416872741	0.075095182306282	-0.365609689754611	-1.21900643550807
ENSG00000273165	-0.0565376145658493	0.238579898784367	0.812675719856003	1.75034847431715	-0.305275599074079	0.405214889374769	-0.753367181411096	0.451229298398908	0.642540071934121	-0.339366002908496	-0.322617656450349
MEMO1	0.135747393672016	0.072706138030904	0.0618919196956949	19.9993874138663	0.0735294757015486	0.137199386469499	0.535931519765907	0.59200587949283	0.754763812959328	0.689263033766062	0.462668390472028
DPY30	-0.251280010771798	0.0999503429675451	0.0119354015593389	10.6393188060954	-0.425036277064388	0.19658389443651	-2.16211138904698	0.0306095913748173	0.108073337968105	-1.38114084143994	-0.570888853586393
SPAST	0.00559954045898983	0.0482532322429566	0.90761697436106	51.4446094004213	-0.236694648923326	0.0855812773172476	-2.76572933173111	0.00567956541696628	0.0329683914204621	-0.00696316765557341	-0.180445159764646
SLC30A6	0.0625458378350153	0.0618247083805434	0.311698687055899	31.9880470089467	-0.00393389516602197	0.117460810234549	-0.0334911291533461	0.973282939775323	0.987489846195785	0.297671164208833	0.302082093348348
NLRC4	0.0905239296454907	0.0717720262099723	0.207211454761951	23.3201972340097	0.0504453515639772	0.133721427673719	0.377242095313729	0.70599369971974	0.833932396587514	0.447340022383156	0.414813591796492
ENSG00000289727	-0.0387428145980802	0.0932127802967911	0.677674593785754	14.2215627830762	-0.142852290781012	0.149675744857317	-0.954411758011897	0.339875256815031	0.540273835220734	-0.244172684841704	0.0140957779540498
YIPF4	-0.0318694793838668	0.0453721899120528	0.482429014429333	57.3155195228713	-0.173028781022635	0.100093508698771	-1.72867135213894	0.0838679313844756	0.21692727688317	-0.207403764347436	-0.0484619286602862
ENSG00000272754	-0.0181061894046158	0.281562735858218	0.948726530471538	1.00803050440607	-0.00930422035974258	0.475924105892134	-0.0195497984753295	0.984402511182108	0.992891314348065	-0.133777017038482	0.290949081351182
BIRC6	-0.0261344693154848	0.0197498793827504	0.185744823112074	361.770273764382	0.0102423987468873	0.0427301494303559	0.239699577076859	0.810563162830396	0.898675930583098	-0.176724316500618	0.331470416124837
ENSG00000276334	-0.0538180426639725	0.129473112675907	0.677651757041954	4.49151030713352	0.240930405589286	0.253483625198592	0.950477197099138	0.34186983508925	0.542276290141569	-0.32481764757268	0.809700738337314
ENSG00000276517	-0.136539451327559	0.128870237536545	0.289367061940938	4.86606110200002	0.00931194250718914	0.254309366393991	0.0366165927713512	0.970790713283921	0.986260068953618	-0.767335988891979	0.329541523533471
BIRC6-AS2	0.0132239046659182	0.0801471223565288	0.868947620833831	20.9779354760491	-0.273829104142753	0.166900778225479	-1.64067002595288	0.100865930208346	0.243834280701635	0.0338233839393749	-0.25742715257758
TTC27	0.162935285124831	0.0525001448783288	0.00191232872251015	65.6453880998226	0.234438169445844	0.0885075340277362	2.64879337133465	0.0080779703974706	0.0425143702048155	0.83470471354448	0.796241936446155
LINC00486	-0.0264676800602579	0.0612928827324599	0.665870019542401	29.6230152735463	-0.118738763193364	0.218055658005151	-0.544534199569172	0.586073920851406	0.750768111267877	-0.178506828047132	0.06408459282902
LTBP1	0.157553186609774	0.255566903408037	0.537574406489809	5.44132661664885	0.340238619213179	0.67574145099436	0.503504141580354	0.614609869238487	0.771967431504511	0.805913166758978	1.01557272817225
RASGRP3	-0.0501595436511834	0.0625586160791293	0.422668239915509	51.2464590517968	0.49810462390711	0.186908919971161	2.6649590826589	0.00769976906824639	0.041120815997435	-0.305246499776567	1.34283859398188
FAM98A	-0.0257747941275535	0.0877096609821378	0.768861110814047	14.1591306051891	-0.0466186098869763	0.212529106461693	-0.219351648642908	0.8263761315926	0.907435595889444	-0.174800233362426	0.213594073732767
LINC01320	0.167674987597644	0.22429385749007	0.454720564908194	2.95035114877897	-0.596781578081608	0.46963591835031	-1.27073240091585	0.203823864637464	0.389602102761765	0.860059761415411	-0.926927348036847
CRIM1	-0.0157960854810194	0.0917807366137824	0.86335359602465	25.021263586607	0.362209392490182	0.21211995704939	1.7075686678828	0.0877164062402123	0.22278180905122	-0.121419111472555	1.06111948254122
FEZ2	-0.0147959285326916	0.0331412187076225	0.655271537164678	159.421438487921	0.048731325449771	0.0747156821865307	0.652223522875844	0.514256987349433	0.694124616456679	-0.116068769874373	0.411260311016545
STRN	-0.0415635540314418	0.0401523567136828	0.300600702732723	66.1513740976814	0.142686956068669	0.0759717998419583	1.87815684721826	0.0603597115062904	0.173703362167111	-0.259262236089815	0.606036069494743
HEATR5B	-0.00841731116765141	0.0326013964692598	0.79626130223727	180.739088842406	0.0061449225675532	0.078795551565119	0.0779856533204778	0.937839465225579	0.968870778418557	-0.0819463435050723	0.322976097844826
GPATCH11	-0.0191844178715829	0.0564603374779814	0.734017883227077	37.0401371966749	0.154181996411667	0.101165405539136	1.52405850191567	0.127494097840661	0.286392754028171	-0.139545002381986	0.629865989924169
EIF2AK2	0.00369776857461412	0.0427043768746942	0.93099747852854	98.9411143836312	-0.106282712055942	0.0916821520559189	-1.15925193369281	0.246353508052143	0.439911776164125	-0.0171367001598871	0.0899067473071847
CEBPZOS	0.0215069093278957	0.0657262603910399	0.743501927619846	27.1044768692868	0.0129964358403882	0.118283684814627	0.10987513502607	0.912508402501312	0.956583627814505	0.078133333967725	0.337179703159901
CEBPZ	0.0508005109904809	0.0558458289874262	0.363003789511431	37.6721816415717	0.111763288330179	0.101690867629078	1.09904941255729	0.271746513533844	0.469524951676524	0.234839514730597	0.541929418312512
ENSG00000272054	0.0077722109352148	0.144178653046376	0.957009412733443	5.14730066288937	0.0179875264980892	0.228891837901451	0.0785852683215102	0.937362505473521	0.968648031971995	0.00465953740839031	0.347526538810767
NDUFAF7	0.0476564096463423	0.0730765977763378	0.514308768411925	18.0915611663416	-0.129735898529288	0.118589322572756	-1.09399308230042	0.273958012198245	0.471858817999156	0.218020138293159	0.0412868598774927
PRKD3	0.0283670229939739	0.0365599069278066	0.437804944358744	153.763736264762	0.113262781503223	0.105470748176431	1.0738786200109	0.28287708686579	0.481383031458935	0.114831525763764	0.545037959207706
QPCT	-0.347744952791054	0.196968934216878	0.0774829250357811	2.46216224385567	-0.229849450114695	0.339811620450783	-0.676402560365016	0.498785092109636	0.682179753891775	-1.89718024197078	-0.166254644719377
ENSG00000290100	-0.160756128916039	0.167138801983521	0.336143978417601	3.5018778771012	-0.186433251010875	0.278001794262785	-0.67061887677835	0.502463353970637	0.685089383233504	-0.896883154152422	-0.0762502133193284
CDC42EP3	0.0280166060128505	0.0924836556663843	0.761938822632959	17.2971745621537	-0.0639626357069972	0.193715793919686	-0.330188026555624	0.741257893407328	0.856690438917194	0.112956969421433	0.177638849315588
RMDN2	0.0409887963747216	0.0754917080394421	0.587158998082798	28.1376127346862	-0.0527004839160903	0.109239088287073	-0.48243247671197	0.629498754911431	0.782489579585451	0.182351727742809	0.200985977558153
RMDN2-AS1	-0.139098519366843	0.129446309503756	0.282569370368518	9.52109000760601	-0.267244804216913	0.182505208207993	-1.464313302842	0.143108364071138	0.309267739804741	-0.781025728493398	-0.243777496844808
[truncated: 15,515 more rows]
