# Supplementary material for: Integrative analysis reveals generalizable human neurodegenerative disease-associated glial states
Source: bioRxiv. 2025 Sep 25:2025.09.25.678630. Preprint. [Version 1] doi: 10.1101/2025.09.25.678630 (PMC12485690; doi:10.1101/2025.09.25.678630)
Supplement: Supplement 6 [file media-6.zip › microglia_diffexp/Pineda_2024_ALS_M1.csv]

gene	nebula_logFC	nebula_SE	nebula_pval	DESeq_basemean	DESeq_logFC	DESeq_lfcSE	DESeq_stat	DESeq_pval	DESeq_padj	nebula_zscore	DESeq_zscore
ENSG00000238009	-0.549692251597541	0.308287653469391	0.0745781903558801	3.07490692831693	-0.723945064191841	0.513459637664453	-1.40993568157531	0.15855867551998	0.503797562019383	-0.735276094748338	-0.743261971655691
ENSG00000241860	-0.103855169930318	0.188609147324314	0.581882558292244	5.08975769278416	-0.118637636943111	0.374786924046596	-0.3165468945986	0.751587436845611	0.911491827252965	0.188366678920947	0.204315662900203
ENSG00000290385	-0.295900099880718	0.246560520211723	0.230096064846686	2.69751134787559	-0.461792637388217	0.500859176005783	-0.922000952584894	0.356528078785212	0.707946336991276	-0.209493703407927	-0.332875835122147
ENSG00000291215	-0.384582297412546	0.275830023339746	0.163235243088148	1.81686440028268	-0.461737907881019	0.587596107601182	-0.78580831613407	0.431979793830733	0.758840540287831	-0.393217028074142	-0.332790158894438
LINC01409	0.0927341480197444	0.213820053317422	0.664504978894496	6.1831699417258	0.205602633490148	0.382420297006913	0.537635253932223	0.590828886623857	0.845578937251781	0.595641691188054	0.711897124243581
LINC00115	-0.168634666441356	0.240708784184547	0.483567999525579	2.62692579459355	-0.221249751199898	0.547949178904967	-0.403777867943973	0.686376072839301	0.885407259585802	0.0541626920955199	0.0436816773795353
LINC01128	-0.397353930548584	0.212422815789389	0.0614032798410417	6.83124568768256	-0.681551072746254	0.394525954384707	-1.72751897605618	0.084074500190478	0.379292383145294	-0.419676080358316	-0.676896359199915
NOC2L	-0.280912465128115	0.218595218348644	0.198764134818799	5.00818118900525	-0.430963518871961	0.408973195736791	-1.05376959508447	0.291988417067884	0.660886824455658	-0.178443750178669	-0.284614436229593
C1orf159	-0.434949927654601	0.47089567049562	0.355660673723471	2.5447719790436	-0.739781266764423	0.761581729159493	-0.97137475656207	0.33136169433659	0.692947971767104	-0.49756388393896	-0.768052732017382
SDF4	-0.935308147780538	0.401791645645303	0.0199204050953968	3.79099410920995	-1.20673641358043	0.603408506480608	-1.99986642650887	0.0455146893468612	0.290901441990713	-1.53415835593109	-1.49904698972007
UBE2J2	-0.192091116622993	0.177587352319171	0.279398674350485	8.19596821983214	-0.321661300203712	0.322071167381363	-0.998727401831764	0.317926762737452	0.683380437934461	0.00556785421172552	-0.113507436455722
INTS11	-1.96921381238384	0.642919836448682	0.00219186612914475	2.17267827581927	-2.28817808517442	0.870550111562115	-2.62842776628736	0.00857805712735608	0.128372827735222	-3.67610557170658	-3.19198828690016
CCNL2	-0.511159438537387	0.249711896499671	0.0406584044466392	7.97469865064475	-0.761644341440906	0.428614900422237	-1.776989882271	0.0755699045267808	0.363216283511503	-0.655447485160576	-0.8022782505778
MRPL20	-0.39255276311488	0.251073512068711	0.117935665679337	4.25333432999861	-0.505773719534357	0.482420514181665	-1.04840840027772	0.294450484937571	0.663238071743135	-0.409729479261938	-0.401725956414517
ATAD3B	-0.120306350961182	0.171978841210008	0.484213634893488	4.27182001166762	-0.0820547689122993	0.326900731501065	-0.251008214437207	0.80180775826411	0.930681348380435	0.154284690001004	0.261584260629903
SSU72	-1.39867324096738	0.327844696516216	1.98770251381272e-05	5.86838869275734	-2.12225423975972	0.510069698432576	-4.1607142049044	3.17253896063115e-05	0.00609385587248616	-2.49411399329567	-2.93224304361262
CDK11B	0.136687269777053	0.135883365002901	0.314455912435648	8.83545520086847	0.271300406549775	0.273863552443944	0.990640792207302	0.321861011504036	0.685000438446935	0.686699579732297	0.814743607846781
SLC35E2B	-1.37670811700197	0.458154554824072	0.00265669141158395	3.76960565722649	-2.01739651882201	0.662207535093419	-3.04647170548643	0.00231544270448623	0.0677848839616643	-2.44860874293038	-2.76809367636844
CDK11A	0.0885535300292455	0.125606269856044	0.480804737755111	11.0337218306132	0.209080619129698	0.258195729007758	0.809775668765674	0.418069119095545	0.750208476302475	0.586980685284381	0.71734173182146
ENSG00000290854	-0.0383750268254779	0.197719138313178	0.846106523317018	4.0220660884992	-0.166519725778925	0.427509215948639	-0.389511429383853	0.696897857499951	0.890303014240486	0.324022198581736	0.129358716340234
NADK	-0.128517365075116	0.174345307198634	0.46103559343381	9.41181074540966	-0.206673551589817	0.313144215250728	-0.659994793211613	0.509257170688268	0.807621384666028	0.137273893540398	0.066499967930032
GNB1	-0.00902976617997404	0.0642554442476508	0.888241883082032	90.9001240878702	0.00111805653721648	0.113876413963861	0.00981815723114793	0.992166369785313	0.997141257637264	0.384816912730015	0.391787039665682
CFAP74	0.27747307498488	0.173911662521705	0.110604302068474	12.1920948672185	0.455527531006984	0.309862395283546	1.47009620380086	0.141535700361243	0.478401290849142	0.978366192857316	1.10314169277968
FAAP20	-0.868178590738505	0.382315727045932	0.0231565474905667	2.70057530646919	-1.39403875288042	0.648277165210841	-2.15037460470635	0.0315255954487507	0.243432637654539	-1.39508573767864	-1.79225916527089
SKI	0.10545360692103	0.0723696940552264	0.145074570097274	83.5633977546381	0.1874417938646	0.130365738733996	1.43781484065429	0.150486597389313	0.493012804343891	0.621992653865325	0.683467264177029
MORN1	-0.164566050701065	0.420389958215796	0.695456902301999	3.5245651797666	-0.178621317514137	0.690206197444312	-0.258794137426662	0.7957940814806	0.927805335436561	0.062591662411995	0.110414297100353
RER1	-0.220564471322328	0.283524555861018	0.436605678386857	6.29784429128558	-0.381920153061323	0.479254775609242	-0.796904219839678	0.425506659943932	0.755059014878119	-0.053420528297455	-0.207839570312727
PEX10	-0.536033507506638	0.448985726818208	0.23252628179066	1.96276505635573	-0.764905258807991	0.762301273056896	-1.00341595356473	0.315660209832636	0.680672945892297	-0.70697921053722	-0.807383048943202
TNFRSF14	-0.183546529731034	0.19822539000996	0.354472673461857	7.1780753163188	-0.233315785099331	0.341707916261215	-0.682793034624856	0.494737631667268	0.798367162308346	0.0232697149614737	0.0247929221021315
WRAP73	-0.21724380386638	0.377913906640011	0.565392757459491	2.57017393815617	-0.409280155768096	0.618661537477009	-0.661557460703311	0.508254877726818	0.806806773536226	-0.0465410859505432	-0.250670246890026
CEP104	-1.5555611321747	0.338746610944978	4.38790495548505e-06	3.67145283151694	-2.23608695633789	0.6008854829759	-3.72131965189708	0.000198184381058127	0.0169259712339902	-2.81913937352641	-3.11044230477233
NPHP4	0.403060691539509	0.135738540322428	0.00298391427750937	8.78160100137218	0.605690889477665	0.274214234749843	2.20882365946545	0.0271869087287349	0.227100088343657	1.23854664724943	1.33821470462652
KCNAB2	0.0615007798729017	0.638047526576436	0.92321160722028	2.15866172304621	-0.331294322524495	0.891175879997562	-0.371749651174806	0.710079253738986	0.897633682122258	0.530935375871473	-0.128587437284128
RPL22	-0.190042668560624	0.366615019382151	0.604199302750171	7.32580916290151	-0.275897073831865	0.562217421945017	-0.490730210524935	0.62361727627722	0.85914319867599	0.0098116336725296	-0.0418658946199958
TNFRSF25	-0.673418664280498	0.600550065080866	0.262144685488071	3.60308197003356	-0.912987970204077	0.933820685697932	-0.977690882400741	0.328227232565034	0.690140066006595	-0.991600684347946	-1.03919891484314
PLEKHG5	0.171107215739277	0.327385811450941	0.601219919481595	5.77939040130828	0.251725616393525	0.539980265512614	0.466175585425436	0.641089823518021	0.866831838623316	0.758007543258366	0.784100280971551
NOL9	-0.520192873515095	0.173387761560582	0.00269828384969983	6.08211969178896	-0.828229237493792	0.349266032756802	-2.37134207113263	0.0177236192746834	0.191899340059332	-0.674162094782929	-0.906513479584858
ZBTB48	-0.290406570213946	0.153992329351022	0.0593150519581	6.02189924090473	-0.348757012416832	0.306982538918133	-1.13608094338499	0.255922689731309	0.623937593662225	-0.198112732225188	-0.155924379862836
DNAJC11	-0.110428356785624	0.119319647207909	0.354714497123182	13.6822583635933	-0.109243747366641	0.236006614905905	-0.46288426030006	0.643447330096871	0.868802605441261	0.174748976875668	0.219021313720663
CAMTA1	-0.4649408538369	0.187355414240713	0.0130794675352569	17.179987203909	-0.740536487463471	0.319476256788574	-2.31797033966612	0.020450933084034	0.203830376321454	-0.559696226408863	-0.769234991165967
VAMP3	-1.54378290917013	0.464244135453455	0.000883016851717686	3.3295497806916	-1.91603120866144	0.653181332468769	-2.93338329406873	0.00335289681301272	0.0792770392609422	-2.79473837367205	-2.60941149851288
PER3	-0.657065787448097	0.560026922210701	0.240685400914135	11.3542664211588	-0.932837425649925	0.855486336324396	-1.09041767944286	0.275529197510289	0.644245399984525	-0.957722352697135	-1.07027221609782
ENSG00000236266	0.25032664432629	0.464679366909727	0.590088127142477	2.01422744197531	0.448400173767525	0.810935769231302	0.552941664162342	0.580303356501614	0.840393764179844	0.922126805108416	1.09198418172072
PARK7	-0.489471696332213	0.684116948162288	0.47431276366247	1.70349401107415	-0.614464885253071	0.986095534714929	-0.623129163069081	0.533199646837322	0.820854586109706	-0.610516887889253	-0.571876384234298
RERE	0.080603990465029	0.0562445374302767	0.151829546589937	214.879642068342	0.136307645815897	0.107058860773105	1.27320284217091	0.202946072299267	0.561499038938859	0.570511586875095	0.603419386236305
ENO1	-0.116317203322497	0.37258608038563	0.75489703930457	12.4045795182092	-0.161872790516679	0.558377856403851	-0.289898298544998	0.771894043326276	0.919754505256903	0.162549025878568	0.136633254410495
SLC2A5	-0.0235371994903845	0.0813387891839196	0.772296424362998	148.247250887994	0.0254262834629943	0.134540207561385	0.188986503914774	0.850103394501334	0.946501947552789	0.354761795081341	0.42984031827036
MIR34AHG	0.255739634735172	0.10926517411082	0.0192558170194323	34.7939100084093	0.389845761373956	0.190343099025068	2.04812133127356	0.040548112258746	0.277623604181427	0.933340922732747	1.00032026171746
LNCTAM34A	0.296640947521817	0.275962266770246	0.282404725802316	1.86982503880603	0.42493601620435	0.526212626876431	0.807536715199607	0.419357330509347	0.75067426779161	1.01807636431535	1.0552522502762
H6PD	0.151903943515424	0.180456925572066	0.399914482053658	8.34365887215691	0.259260794685364	0.339753102274736	0.763085878979602	0.445412180961845	0.767822017594388	0.718224034102874	0.795896214905801
SLC25A33	-0.380301346894733	0.183891796947184	0.0386333193442988	7.42004893283298	-0.608040386070308	0.361440371468776	-1.68227025553186	0.0925164461654587	0.395410022502675	-0.384348162802938	-0.561819161301351
PIK3CD	-0.095874481935492	0.087697297773082	0.274286996717831	51.9480429646319	-0.0826076451027013	0.159606544419191	-0.517570538246478	0.604757941928461	0.852374012047982	0.204900307680057	0.260718761399066
PIK3CD-AS2	-0.147351708349779	0.220737844741265	0.504426205405375	3.1206843880405	0.00213486653109675	0.456824907297139	0.00467327086810558	0.996271282898089	0.998387578360446	0.0982546962197183	0.393378803396673
CLSTN1	-0.810861586413885	0.389947823558035	0.0375796391458531	4.61175009467017	-1.21000655171102	0.618607776956158	-1.95601574500861	0.0504632993562585	0.303177626878383	-1.276341830925	-1.50416622271634
CTNNBIP1	0.064470329049039	0.298768652619381	0.829153944370836	4.50776143447102	0.144988742450156	0.539580389259007	0.268706471429152	0.788155571410044	0.925599795785103	0.537087404830881	0.617009196378617
LZIC	-0.643841351653232	0.497466924056211	0.195582700822145	3.12089313393542	-0.939871843671403	0.750288273267241	-1.25268097231294	0.210321833404121	0.570240395056001	-0.930325227020413	-1.08128423559272
NMNAT1	0.288691594789539	0.232158714566107	0.213680098435805	3.17084741847775	0.319323367821562	0.476620764556815	0.669973680476309	0.502874568357886	0.802745853019885	1.00160765296667	0.889921082957441
UBE4B	-0.283031702687436	0.162373050434251	0.0813169677162484	15.2207285033316	-0.458843156579631	0.281312103008536	-1.6310821741136	0.102872981495484	0.411196578603058	-0.182834184572405	-0.328258574665802
KIF1B	-0.8920502359229	0.340874192919113	0.00887197044140291	3.07182694862465	-1.33808820787406	0.638468748106871	-2.09577714154629	0.0361019650059092	0.261067275411345	-1.44454073699747	-1.70467146569446
PGD	-0.35791952745954	0.2929065453168	0.221723469958065	5.93261945719258	-0.584739410527315	0.456449456426213	-1.28106059125484	0.200172384558083	0.558779322010969	-0.337979642478023	-0.525342682913781
DFFA	-0.518165667540369	0.308204160624381	0.092715989043335	1.6755173802296	-0.865125076815173	0.655952504075563	-1.31888371709839	0.187207990559032	0.541846787151143	-0.669962322654748	-0.964272017767707
PEX14	-0.0953404531190425	0.0825670339359191	0.248211815916209	22.311938139173	-0.0289597672549777	0.172425816278789	-0.167954937839203	0.86661872979021	0.952519825707464	0.206006657684413	0.344701754009861
TARDBP	-0.672790948052295	0.219493180905411	0.00217522991418366	5.70023745062895	-1.03558464684418	0.393925784213083	-2.62888261785883	0.00856659250716494	0.128372827735222	-0.990300241693139	-1.23111770457791
SRM	-0.927592190509362	0.36169099218589	0.0103295243792277	4.13206958160988	-1.36018743294578	0.578635902104642	-2.35067929245047	0.0187391773110877	0.196760934318289	-1.51817317105412	-1.7392666655488
EXOSC10	0.00117162160674529	0.381190100621259	0.997547634847443	5.86488581250674	0.00766608040294202	0.599905215039158	0.0127788194047315	0.989804254783615	0.996581062671334	0.405951175666076	0.402037634134516
ENSG00000226849	-0.283546443830945	0.28950438714927	0.327372401839527	1.90011284621396	-0.154627059887004	0.585232998912163	-0.264214526819961	0.791614617910988	0.926693002409891	-0.183900576214246	0.147976072921585
MTOR	-0.117017092048474	0.155419369151917	0.451502858544539	14.7499029623533	-0.239168200468327	0.25062586360185	-0.954283795898556	0.339940008067153	0.697408502779309	0.161099063121536	0.0156312669461759
AGTRAP	-0.175764937826296	0.219491672813185	0.423257974520752	3.25709031270646	-0.353800725098495	0.444803940862938	-0.795408252031462	0.42637606129879	0.755654318298231	0.0393908754167171	-0.163820052569172
MTHFR	-0.053498562559059	0.0895830671414448	0.550377176344467	23.5190621208055	-0.0693696057554075	0.188027912927592	-0.368932488136063	0.712178046853267	0.898533942429415	0.292690698652626	0.281442230905929
CLCN6	-0.161294612383696	0.223996053912632	0.471477021929848	14.3896154098076	-0.263119099798735	0.371607959107281	-0.708055609010179	0.478910724935094	0.787349577154328	0.0693691165215617	-0.0218626336922992
KIAA2013	-1.77711693272878	0.565135220815512	0.00166321384593956	2.59636140927286	-2.4496447996799	0.783576024115197	-3.12623756252115	0.00177058457985863	0.0602789739953933	-3.27813756493086	-3.44475612106676
PLOD1	0.278335509889498	0.263576765985013	0.290970910201434	2.79755585554882	0.454681807608244	0.529582641587505	0.858566297122704	0.390579839000462	0.735844126822603	0.9801529032952	1.10181775631105
MFN2	-0.829829364783654	0.365568462923274	0.0232094164356953	3.99872831131544	-1.22964275785647	0.579409113433392	-2.12223579047627	0.0338179424356947	0.2549722957607	-1.3156374663582	-1.53490569316284
MIIP	-0.0559774029802126	0.219195797934341	0.798432505178882	3.79635723453587	-0.129017576196762	0.488800798859428	-0.263947146767788	0.791820645556868	0.926693002409891	0.287555273323006	0.188066402041941
TNFRSF1B	0.115844041621246	0.0870299976630837	0.183162113153416	81.9774550255805	0.186799185639622	0.151011183461349	1.23698908490068	0.216091134900664	0.577661865477842	0.643518566178962	0.682461294062739
VPS13D	0.232479510167035	0.0609503460394139	0.000136600286896182	74.2466564042297	0.358964037968482	0.122272988793141	2.9357590871993	0.0033273262192147	0.0792399539753846	0.885152813543475	0.951976512577328
LINC02766	0.170517034842827	0.157950726810744	0.280338872024009	5.21007480108523	0.257364266157949	0.299759141158814	0.858570201272346	0.390577684241372	0.735844126822603	0.756784862726444	0.792927297071696
DHRS3	0.295496166590124	0.124312976630299	0.0174524814601673	28.423642550346	0.468359041252009	0.219132724232234	2.13733043703526	0.0325711249307049	0.248983128617665	1.01570471628859	1.12322876189269
PDPN	-0.0746970869277944	0.144308231724825	0.604722167374818	13.4324354313984	-0.0434702847120867	0.254227308984477	-0.170989831445452	0.864231761176752	0.951538570568802	0.248773616268148	0.321986285490525
PRDM2	-0.162711736657566	0.096356642986541	0.0912883307425557	50.4159443644557	-0.199135434924214	0.166322424186568	-1.19728554882557	0.231195275113974	0.596952305152679	0.0664332535151554	0.0783005017372329
TMEM51	0.258589594129477	0.110637547686224	0.0194252560065306	35.088467160268	0.381953279730057	0.187667568333689	2.03526524652844	0.0418241910666622	0.282061531919413	0.939245196980095	0.987964987768656
TMEM51-AS2	0.883349806332231	0.312635887083267	0.00472082513702045	1.77249643931272	1.31911101217068	0.626760359381927	2.10464971567684	0.0353218106033422	0.260004180239211	2.23356385957148	2.45503720154962
FHAD1	0.112563497755788	0.249367761556118	0.6517044903564	7.76906202241635	0.150853446901109	0.422754737040701	0.356834433026318	0.721215757126409	0.900915434037093	0.636722248062703	0.626190089460109
EFHD2	-0.402388561153966	0.1486914371837	0.00680583280585311	13.5419476392336	-0.54895101682107	0.311162380912268	-1.76419467935569	0.0776992082316548	0.366810193959394	-0.430106348202718	-0.469317793863834
CASP9	-0.129128023584924	0.434366760560569	0.76625367569458	3.09085661528906	-0.209197429195357	0.712851658388096	-0.293465585348284	0.769166300967184	0.918641415754296	0.136008789440813	0.0625489673909558
DNAJC16	-0.193128411648742	0.217943722603814	0.375542680830572	10.273200562056	-0.304364917743261	0.385340302790147	-0.789860067943675	0.429609494222822	0.757628589514387	0.00341888524056521	-0.0864308396051881
DDI2	0.031458637836288	0.0913889448288115	0.730674792567085	24.2351042285021	0.0588541516208578	0.181569213765872	0.324141689002126	0.745830766033045	0.90963257406	0.468696929275916	0.48216992602232
PLEKHM2	-0.152156576016119	0.0748914273822457	0.0421844917495541	25.451341963672	-0.196830513829297	0.157811958895664	-1.24724713644439	0.212306894270164	0.573112915949459	0.08830042933403	0.0819087371241445
SLC25A34	-0.243765498011946	0.336600496807886	0.468944019526114	1.59603749030161	-0.327789910637028	0.671383003200456	-0.488230874291525	0.625386318067767	0.860514201819079	-0.101486204134551	-0.123101460774756
SPEN	0.0874020193474062	0.0971277148348637	0.368191066582548	39.6379265949808	0.136764518448966	0.179014664337722	0.763985000641911	0.444876181152479	0.76755925591821	0.584595095202671	0.604134596837477
ZBTB17	-1.49331304838459	0.341491498599218	1.2259887485565e-05	2.61418496971362	-2.05608384032739	0.629796523818382	-3.26467956326846	0.00109587976484259	0.0437777452834497	-2.69017972631068	-2.82865668773936
FBXO42	0.172191154009552	0.0680822875822543	0.0114335147458935	34.9596525749345	0.25947853340345	0.141652972394048	1.83179024780106	0.0669826767433008	0.342944381651618	0.760253143258033	0.796237073666404
SZRD1	-0.0623434707431898	0.178706067876843	0.727194114077287	6.01637686273179	-0.0798661267135271	0.363511798220938	-0.219707110207701	0.826099266821609	0.939520771025334	0.274366660872972	0.265010467387398
NECAP2	0.34940896955029	0.145907022048848	0.0166322827463799	6.22569561031015	0.593644767305347	0.29714521751661	1.99782709702256	0.0457354085517453	0.291195817816286	1.12739612310518	1.31935712013346
CROCCP3	0.254485804780094	0.194232583260437	0.190124225872516	8.2164623869884	0.370348160673406	0.353209544914092	1.04852251590053	0.294397934106683	0.663238071743135	0.930743357332653	0.96979777096376
NBPF1	0.368644808318992	0.240410485741513	0.125177974558207	7.95707577207908	0.599722387226568	0.427432587445284	1.40308063737265	0.160592794359995	0.507331892131528	1.16724710052442	1.32887132142925
CROCCP2	-0.184234008065184	0.224750855350538	0.412372607745384	7.81291910486631	-0.309162709632199	0.377621969116755	-0.818709542655371	0.41295215085483	0.747503633614635	0.021845462871412	-0.0939415359630288
CROCC	0.245052598639567	0.207371001422766	0.237320382243253	9.85158175385578	0.384020786231567	0.368156827027774	1.04309022144684	0.296906509145263	0.665487055679213	0.91120053991682	0.991201562824466
ATP13A2	-1.08044313225859	0.434558080410029	0.0129077951565869	3.40464598765162	-1.08993728630118	0.627259910211874	-1.73761668577389	0.0822783777437437	0.375663082455677	-1.83483518415378	-1.31620396522835
SDHB	-0.443843973700329	0.252100652473793	0.0783091083725587	9.62167875313179	-0.643833765123222	0.416181885026548	-1.54700093465662	0.1218630202691	0.445990743186544	-0.515989720857008	-0.617851854655014
PADI2	0.0293312789040256	0.187023833237777	0.875377433386434	124.572316776119	0.0774213408150759	0.275364412514713	0.281159573628416	0.778588010016294	0.921324826066806	0.464289669795755	0.511235905432118
PADI1	0.56517095488825	0.343885732473285	0.10028267934062	1.94555004077683	1.07161400310506	0.684032543564005	1.56661260226253	0.117205270358967	0.437700116816022	1.57439124034555	2.0675933674701
RCC2	-0.0846623852297414	0.0689200792221804	0.219291622065215	28.0901386376001	-0.0897401025407828	0.138737175622771	-0.646835299464277	0.517738543774445	0.811973366023971	0.228128461025268	0.249553266241561
ARHGEF10L	0.0972462761166447	0.108516195431487	0.370175177436858	31.6290599942137	0.178247084198959	0.189444605292502	0.940892900717579	0.346759746087309	0.701100773345116	0.60498948813439	0.669073419259253
IGSF21	0.084194953999443	0.159577470241407	0.597768811353774	152.713064803464	0.17581075029502	0.257182266622698	0.683603704888972	0.494225444551589	0.798367162308346	0.577951002875819	0.665259463880949
UBR4	-0.109955188662277	0.134565235897994	0.413863068585717	22.8236027533472	-0.192973731438444	0.224153019454203	-0.860901771068358	0.389292146150795	0.735474714692003	0.175729241496605	0.0879463315272605
EMC1-AS1	-0.714859961374606	0.200155943527666	0.000354922170937443	4.45944014964997	-1.25041988344172	0.423295541584136	-2.95401146622562	0.0031367235097807	0.0765215621543104	-1.07745481395358	-1.56743121429254
EMC1	-0.136476494310871	0.335227983400473	0.683923189885813	2.21418279731128	-0.23256024405304	0.670703521801537	-0.346740752796965	0.728786091069455	0.904545703360698	0.120784928163595	0.0259756827378437
MRTO4	-0.228499992636419	0.334794834433933	0.494918088427937	2.4790233546502	-0.347538189801168	0.571185073179659	-0.608451106515268	0.542888324539151	0.825413540701253	-0.0698605850321928	-0.154016375765904
CAPZB	0.112768714843168	0.0521189862091079	0.0304890543800035	152.018268664097	0.196785368170676	0.0984519596572265	1.99879584780039	0.0456304472447328	0.290901441990713	0.637147397265375	0.698094149030386
MICOS10	-0.143878960447484	0.20325975438827	0.479033696904811	58.2107243310829	-0.172938092118594	0.316313691098904	-0.546729708466904	0.58456444079895	0.841800454926259	0.10544920434079	0.119311094057618
TMCO4	0.171410987850923	0.141542683153469	0.225887827131623	12.9042034770934	0.251227794702737	0.252612174443178	0.994519742591616	0.319969898698123	0.683732617178792	0.758636869367166	0.78332096672733
OTUD3	-0.142106350835635	0.266805789505219	0.594296002695979	3.91429025095495	-0.152611499891246	0.498648519921274	-0.306050241391151	0.759566392770412	0.914562986530928	0.109121527989595	0.151131328395265
LINC01141	-0.123022895923488	0.0947350473497344	0.19408137051131	49.9316506713393	-0.0322150178695755	0.184103094513307	-0.174983576211681	0.861092538759418	0.949924488562866	0.148656811058322	0.339605826653927
DDOST	-0.330871093919899	0.238322459026196	0.165035464343947	4.86675326999627	-0.608763120673394	0.452281833022121	-1.34598181095551	0.178308382637172	0.530162408999538	-0.281943275820191	-0.562950565138104
HP1BP3	0.0997568109449446	0.135910257305529	0.462954648092673	41.089194610086	0.152649244222117	0.23258287559855	0.656321940423498	0.511617003555158	0.809032666276289	0.610190574915985	0.629001317773162
EIF4G3	-0.00666434465132284	0.0529675003630445	0.899874802094215	250.217749766687	0.0143373402557153	0.0956080432222318	0.149959561690741	0.880796519510627	0.958957462392156	0.38971736760795	0.412481148200635
NBPF3	-1.39074879857693	1.11971983341598	0.214217857907472	1.61069002842329	-1.27800267589574	1.28418088285983	-0.99518899008189	0.319644355562367	0.683732617178792	-2.47769688881902	-1.61061065675671
USP48	-0.250035890351387	0.1950952007714	0.199979616233722	16.1614896646348	-0.372855535642364	0.327948610032179	-1.13693281275313	0.255566373756987	0.623619720396668	-0.114476605360797	-0.193649378113942
CDC42	-0.0323824025199325	0.152446751894859	0.831781106039598	28.8098022928224	-0.0470259378436485	0.265051288679388	-0.177422030573608	0.859176903925436	0.949851928431489	0.336437146469053	0.316420093449861
CDC42-IT1	0.0345215470931072	0.304023396816974	0.909595332443528	1.59556430266045	0.0615377408213219	0.588303798275771	0.104601977756526	0.916691645294628	0.972340913269152	0.475042372752458	0.486370946846158
ZBTB40	0.0722717429405072	0.121431030198774	0.551731841066477	13.3352063173359	0.0968779311312439	0.254687127783094	0.380380162808034	0.70366323773892	0.893398910198575	0.553249630589025	0.541694196539029
C1QA	-0.452993387495819	0.15192413953599	0.00286645468207589	31.229616203355	-0.676775477040862	0.252757543295114	-2.6775678708456	0.00741588261819032	0.118307808532064	-0.534944604340257	-0.669420409825431
C1QC	-0.430399198706542	0.133556781503958	0.0012703575441944	48.4375000275617	-0.620458890103761	0.219720737624014	-2.82385220809467	0.0047450259335872	0.0947253164679955	-0.488136117428188	-0.58125969043913
C1QB	-0.210777926725593	0.116530669911426	0.0704857466418698	73.4691088141529	-0.278342841775881	0.190574075934501	-1.46054934497778	0.144139156297299	0.482410576854991	-0.03314569794426	-0.0456946185026649
EPHB2	-0.0146971124401237	0.119838926756449	0.902391738904981	22.2576113186649	0.0909542125711985	0.222900904688061	0.408047749732037	0.683238619127203	0.885164516301349	0.373075844895339	0.532420919906003
KDM1A	-0.074819088237235	0.143574902259574	0.602286404836539	14.9848079189053	-0.148849931296037	0.263801950579478	-0.564248789552417	0.572584827815276	0.83726545839894	0.248520865583028	0.157019870500008
ENSG00000240553	0.465884903231177	0.223830599025803	0.0373957174842947	3.18135452151732	0.782979292823766	0.552620344804503	1.41684847506068	0.15652723354487	0.501038870025535	1.36869986134164	1.61575057865414
LUZP1	-0.286813096625088	0.139054873918365	0.0391516641414765	34.655117532228	-0.385655542171523	0.232474332238377	-1.65891665741435	0.09713258756634	0.402632864024992	-0.190668116132896	-0.213687129780612
LINC01355	-1.00340648960358	0.348450275525129	0.00398147108484113	2.72669927193098	-1.40858491407017	0.602331933741096	-2.33855260723339	0.0193586000140739	0.199568834900552	-1.67523801015927	-1.81503043221983
HNRNPR	-0.105939099073227	0.123728344045372	0.391874241069877	19.884193961686	-0.143651366006664	0.223551457015329	-0.642587473705503	0.520491813200962	0.813330030501882	0.184049393139135	0.165157956996614
RPL11	0.0132595268766363	0.210772365301498	0.94983878617378	21.0842785342016	0.0289199571942165	0.338748369744469	0.0853729782257904	0.931964874967288	0.976951506308641	0.430993745722344	0.435309484748605
ELOA-AS1	0.139305681170836	0.457316605264857	0.760659088738889	3.30960194772628	0.276121696874397	0.707312724119488	0.390381351075131	0.696254575804055	0.889808318174764	0.69212415490069	0.822291089796701
ELOA	-0.670923911503618	0.269156902553952	0.0126780551978106	4.75960536688369	-0.957445243941129	0.46717808428334	-2.04942242830133	0.0404208259663417	0.277623604181427	-0.986432293316316	-1.10879448957123
LYPLA2	-0.258952597094369	0.207878398465484	0.212877245934152	3.28208775998064	-0.283048991708324	0.45202357338544	-0.626181925841661	0.531195620864487	0.820489757401022	-0.132949388551656	-0.0530618540925512
GALE	-0.112138392569695	0.169707998986919	0.508758168978161	4.89332503409742	-0.0623252773807802	0.341623944780058	-0.182438258011762	0.855238804020781	0.948595032628065	0.171206287719426	0.292469764548799
HMGCL	-0.218701116560031	0.189340861851079	0.24806356311267	6.9806144153857	-0.197503908463747	0.353937258053471	-0.558019547164796	0.576831036371955	0.839041333798672	-0.0495602074947491	0.0808545724697716
FUCA1	-0.0872130124467133	0.167792870070805	0.603226747885847	5.30916660158863	-0.106240963241799	0.33607639443031	-0.316121468221205	0.751910312374782	0.911613155693096	0.222844314653974	0.223722017776176
PNRC2	-0.111760532678022	0.175365989404039	0.523930239624151	4.62095139927946	-0.146903155698102	0.386848114403917	-0.379743755309396	0.704135636832635	0.893769603344127	0.171989101829679	0.160067447537823
SRSF10	-0.217710801953608	0.121964788439801	0.074256456699635	20.9741097219126	-0.27487408117054	0.219244781307818	-1.2537314664043	0.209939626668424	0.569515849234414	-0.0475085680787057	-0.0402644522412164
IFNLR1	-0.416901102252484	0.185352575939424	0.0244976856371969	11.343386233259	-0.567440393751722	0.306836564967034	-1.84932455430365	0.064410962251795	0.336484729309406	-0.460172047679977	-0.498261962178425
NIPAL3	-0.699322717837241	0.398333372395617	0.0791530221222989	3.39291991694831	-0.923105331047172	0.635588115120904	-1.45236405320697	0.146400405887565	0.485843205131618	-1.04526623362652	-1.05503712270922
RCAN3	-0.0577044848102338	0.180302685780239	0.748936270854933	4.2418912158488	-0.139977672201982	0.424614326554713	-0.329658382791155	0.741658103089222	0.907111953988262	0.283977269793399	0.170908935637907
NCMAP	0.261815737053557	0.217317042406729	0.228294442963747	4.88365888327833	0.299256695544722	0.429415981665889	0.696892310304281	0.4858701904771	0.791826941447052	0.945928812410888	0.858507739929547
SRRM1	0.114731280612216	0.204985941883216	0.575681922645882	24.457691956844	0.142589762415775	0.323541827137204	0.440715080573824	0.659419277594354	0.875446557964159	0.641213253976201	0.613253716561267
CLIC4	-0.254985846511591	0.383838382266953	0.506494971527477	5.31215666472927	-0.45015580558768	0.606505440921321	-0.742212312067413	0.457958710092097	0.776610096521138	-0.124731452759886	-0.314658973648305
RUNX3	-0.100355347090414	0.231912218943983	0.665211018435995	2.91384768231062	-0.0051109948351897	0.513989585704966	-0.00994377119174444	0.992066149238156	0.997141257637264	0.195617278317284	0.382035780224145
SYF2	0.0160259639846447	0.438299652658528	0.970832692760333	2.69129777388983	-0.040722345487233	0.703861095044856	-0.0578556561428329	0.953863605191622	0.983752523072392	0.43672498645734	0.326288042966764
RSRP1	-0.127825200872138	0.153461782317127	0.404875834909966	50.046842584736	-0.157890563433777	0.243562691786227	-0.648254304778159	0.516820483648434	0.811284805489491	0.138707853366893	0.142867226024939
RHD	0.302806795622856	0.439165854148838	0.490505895466511	2.70386082075395	0.569424872251318	0.716444075347822	0.794793190208003	0.426733812884864	0.756017861990406	1.03085018075245	1.28144212052937
TMEM50A	-0.177866953102414	0.359948656099506	0.621203535167778	3.1252213463969	-0.298363342568302	0.618362649585691	-0.482505440404928	0.629446934585753	0.862388436031124	0.0350361205078887	-0.077035682447203
MACO1	-0.234624743739603	0.184722162722096	0.204031418558799	17.7383361141372	-0.314974293305741	0.303301988275374	-1.03848410324224	0.299044732393905	0.666984824963617	-0.0825492606260298	-0.103039271200524
LDLRAP1	0.324609193560409	0.593121916831224	0.584180092331051	1.85542569374465	0.451163201614183	0.872586924773516	0.517040983316688	0.605127549901781	0.852502668745208	1.07601831084243	1.09630955965809
MAN1C1	0.267141342047522	0.100732819046946	0.00800214685513498	33.619085267945	0.375531427260965	0.183519722557788	2.04627285845375	0.0407295325160378	0.278486780067429	0.95696189326118	0.977911908129789
ENSG00000233478	-0.197576561773253	0.18123578622539	0.275641316239838	4.58092947141594	-0.134826315075403	0.381357488142276	-0.353543117068944	0.723681310295834	0.90203557243286	-0.00579636824022922	0.178973120184499
SELENON	-0.221766571621782	0.198283321507635	0.263382189723699	3.57770371087668	-0.242823087345212	0.38428324173337	-0.631885705579875	0.527461564557397	0.817819682897557	-0.0559109251273114	0.00990972958274087
MTFR1L	-1.06286181420376	0.572655598759552	0.0634503166732281	1.77827323275164	-1.05339363978044	0.810541283654517	-1.29961750378829	0.193732097441294	0.551763066790527	-1.79841188505941	-1.25899676675473
PAQR7	0.0115898993733908	0.156924493229402	0.941124541152688	5.58589409351252	0.132701617155464	0.339411203426084	0.390975948395183	0.69581501408624	0.889808318174764	0.427534770591058	0.597774333896991
PAFAH2	0.149442197894155	0.208138903763322	0.472761834119528	3.20425284301486	0.167449324579041	0.426502462609563	0.392610451893993	0.694607218721558	0.889756032414003	0.713124024150373	0.652170082114275
PDIK1L	0.0700343313741124	0.230407143096599	0.761159105686538	6.32997638477375	0.13705030561797	0.408240564181993	0.335709671312508	0.737089812028499	0.906338863817856	0.548614374550437	0.604581981946928
CEP85	0.0412014906473499	0.40892517437146	0.919744494153783	1.86108424635786	0.0778181287605048	0.810326249950525	0.0960330839155908	0.923494296818177	0.974837000183901	0.488881243151758	0.511857056546121
SH3BGRL3	-0.649947534591057	0.501344053836024	0.194834207033791	1.87755266770368	-1.03337920484463	0.81495337714491	-1.26802248303449	0.204789921697321	0.563413983408876	-0.942975434858966	-1.22766519859664
UBXN11	-0.709485094448414	0.289060940908653	0.0141101007597697	1.71762560425404	-0.74368942684881	0.549539885025208	-1.35329472366632	0.175961494152659	0.52879862710551	-1.06631967692719	-0.774170755556366
DHDDS	0.125954460893455	0.138925299714776	0.364600144618886	6.66131929471577	0.138847438126923	0.339244786972675	0.409283925527518	0.682331310587677	0.885164516301349	0.664464369216749	0.607395300428014
HMGN2	-0.225976778870755	0.610887987566423	0.711445642929716	2.62074226683558	-0.444968207783512	0.865975100450264	-0.513834875335504	0.6073674425458	0.853257910831699	-0.0646332312365773	-0.306538056185515
RPS6KA1	-0.0585989739963834	0.0597199955594476	0.326479970960004	39.0387411385738	-0.0658493172604298	0.119738661407696	-0.549941986040921	0.582359165273041	0.841314024483663	0.282124152350088	0.286953061427516
ARID1A	0.0203420612691123	0.0616957434820492	0.741614715923718	81.3304378185104	0.0945265942650693	0.110554296671106	0.855024156557943	0.392537774696063	0.735959164138826	0.445666665449909	0.538013299650285
GPN2	-0.14258389853638	0.321990495136878	0.657895784298115	3.3352478118711	-0.136320549267345	0.587593021630579	-0.231998244106191	0.816539377601872	0.935521639169856	0.108132190177619	0.176633973434708
NUDC	-1.81383371914318	0.479930515391378	0.000157227326457164	2.52598902476663	-2.18012654308246	0.718788631853963	-3.03305651545892	0.00242090256805542	0.0692245432427279	-3.35420390359699	-3.02283915695971
SLC9A1	-0.301697272636655	0.295375231976844	0.307063344860254	2.97600842727647	-0.416573434241738	0.574693113897167	-0.724862407723713	0.468536445062674	0.78195515005813	-0.221503733402988	-0.262087499104529
WDTC1	-0.0171743027363202	0.111641911371237	0.877740759390402	12.2896928806306	0.0317879990915928	0.242732879422156	0.130958769027363	0.895807923979599	0.965217791057158	0.367943838137333	0.439799256779448
TMEM222	-1.42132999198263	0.694563691754089	0.0407205914128257	2.41599115268582	-1.0432413374183	0.852362518269722	-1.22394088789363	0.220974527662486	0.584408607995796	-2.54105209066478	-1.24310385973831
WASF2	-0.0506406697263075	0.0642944753066276	0.430909410875095	111.053724473816	-0.0420382405053363	0.114208991845758	-0.36808170552902	0.712812311645837	0.898812360997532	0.298611408641622	0.324228077018145
ENSG00000241169	-0.340562423903386	0.304233602039306	0.262964863864215	1.85220214262724	-0.246429575905628	0.552287457918872	-0.446198030341342	0.655454205579067	0.873733155903097	-0.302020849612433	0.0042639572936674
AHDC1	-0.0328465652426937	0.176569177357718	0.852423894897527	9.41842401274856	0.00732848147411745	0.332973695073696	0.022009190463215	0.982440624385066	0.993775706124449	0.335475538378757	0.401509140380758
FGR	-0.237050035630305	0.179268495267243	0.18606213744439	7.14392122143544	-0.188638833798346	0.359417037778702	-0.524846665489723	0.599689788246712	0.849494536919251	-0.0875737492138992	0.0947323907542496
FAM76A	-2.05475913530794	0.637351305903414	0.00126455984988222	1.80954572792161	-2.1018890637457	0.822007862934753	-2.55701819717573	0.0105573694571445	0.147050864369848	-3.8533302185318	-2.90036240834205
STX12	-0.000961236596394229	0.0943671462210882	0.991872779801303	40.7179689872073	-0.00692544891412522	0.175681122478278	-0.0394205638968497	0.968555085032062	0.989108728454049	0.40153252332064	0.379195345716439
PPP1R8	-0.0714006655078143	0.230941820828189	0.757190952544202	2.48935018451875	0.00530068384013314	0.488879834970378	0.0108425086513423	0.991349099247028	0.996984623514395	0.255602827988598	0.398334727514056
THEMIS2	-0.094932373695259	0.208484739566483	0.648861436575617	26.6552227470376	-0.110729774476706	0.324654679382512	-0.341069393138925	0.733051341955728	0.905403139140652	0.20685207774111	0.216695014735301
RPA2	-0.233198751459564	0.310980243144229	0.453325263507483	5.97586170127228	-0.346932580206238	0.508367549406133	-0.682444386175946	0.494957997402204	0.798367162308346	-0.0795950257296388	-0.15306832510339
ENSG00000289576	-0.239075769188486	0.156429478338592	0.126430776406945	5.85551008153134	-0.281455183483209	0.299080975411462	-0.941066823444708	0.346670615889238	0.701100773345116	-0.0917704709298139	-0.050566829316869
PTAFR	-0.200174201528043	0.076926009926392	0.00926371620533136	23.9209849347745	-0.291817636950824	0.165009403502268	-1.76849095116457	0.0769788636294529	0.36541907138332	-0.0111779107066743	-0.0667887170767277
DNAJC8	-0.45674698327281	0.310706732899393	0.141554705810332	7.23102384976492	-0.632509033100005	0.510093745547851	-1.23998586263919	0.214980623245145	0.57640406887406	-0.542720946320895	-0.600123569325171
ATP5IF1	-2.70790789451624	1.11133572344073	0.0148250635006513	1.65944197759871	-2.58170607587125	1.21296753832488	-2.12842140807546	0.0333021597314024	0.252428841973224	-5.20646156713526	-3.6514912544495
SESN2	-0.429591199941954	0.254137957882615	0.0909541663845636	5.25936296789599	-0.628056431493311	0.467497013792151	-1.34344479849992	0.179127989178392	0.530422784127009	-0.486462182596984	-0.593153250594293
PHACTR4	-0.0798899967966007	0.0914645551270513	0.382416173416558	45.5492446140371	-0.101331116298468	0.168489775217804	-0.60140810424537	0.547568202164621	0.827064208482001	0.238015440531167	0.231408130556486
RCC1	-0.282611046427167	0.187820692475478	0.132404988517534	4.97318109418627	-0.383698894739365	0.386983567076401	-0.991512114165851	0.321435580011797	0.684603778322829	-0.18196270902456	-0.210624098894222
SNHG3	-0.435142527965882	0.254650863559886	0.0874915447954346	6.7243467085614	-0.621616094361497	0.428723568577067	-1.44992284054884	0.147080037194945	0.486843277143441	-0.497962894907398	-0.583071234166963
TRNAU1AP	-0.0700117217179156	0.25143069981267	0.7806643674908	6.59706987832408	-0.101393067309348	0.429541855222759	-0.236049330412204	0.813394391398305	0.933831973490489	0.258480309354158	0.231311149436305
SNHG12	-0.137350176740301	0.217681056070026	0.528060258002372	12.4603747085791	-0.184238213192259	0.356154583678139	-0.517298447459424	0.604947837672208	0.852399122147428	0.118974916175793	0.101621335903076
TAF12	-0.136752013792063	0.151412127218975	0.366431741991609	6.37681836775308	-0.207763842396319	0.340233098474681	-0.610651471969534	0.541430339174445	0.824515290547558	0.120214133161851	0.0647931737674369
GMEB1	-0.0777263039128993	0.138476731114422	0.574596414507188	7.5158932826928	0.0170954855951823	0.305854702222169	0.0558941401619006	0.955426139007374	0.983967381269905	0.242497973228979	0.416798882824201
YTHDF2	-0.137983679522738	0.0865353795089555	0.110816288614891	19.3120132272507	-0.151601735399694	0.185409932804513	-0.8176570322127	0.413553051841583	0.747776982039526	0.117662485489433	0.152712062754848
EPB41	-0.040137988214256	0.056952868472502	0.480960866004288	84.0888339164918	-0.0371205996079971	0.105732788637415	-0.351079358507163	0.725528813071579	0.902657293091451	0.32036986320193	0.33192639083246
SRSF4	-0.0875554222105422	0.0922993466475848	0.342822646861715	35.9478488532788	-0.125745007038305	0.170650132522367	-0.736858537287243	0.461208380774	0.778848962690341	0.222134942739884	0.193189440687255
MECR	0.361479466655102	0.316728967069049	0.253749441009835	2.6732338944405	0.785607988702032	0.614004593216108	1.27948226671576	0.200727280382754	0.559382606681279	1.15240262858418	1.61986566680632
LAPTM5	-0.421935864847991	0.105276489936458	6.1265430562887e-05	87.4270882048908	-0.627101877840904	0.186351845925707	-3.3651498042628	0.000765021112765286	0.0360907817341223	-0.470602588968938	-0.591658945962817
SDC3	-0.0662670227892462	0.35837086626015	0.853298169920719	2.42794573874121	0.106505121954447	0.637800712241774	0.166988088771644	0.867379421113483	0.952886219225025	0.266238219692388	0.556765068458003
PUM1	-0.0197247457466209	0.0426720244028872	0.643908730971603	102.895312252115	0.00472741264929583	0.0866562023639153	0.0545536559453981	0.956494060936229	0.984313562033367	0.362660073387864	0.397437300959351
SNRNP40	-0.501818986658901	0.249244844413778	0.0440770291353617	7.06587100643694	-0.793635614220556	0.419829713525804	-1.89037504648126	0.0587078183207982	0.323660743519281	-0.636096827184556	-0.85235894217737
ZCCHC17	-0.226962806928011	0.274442705944825	0.408239768813825	6.89796041721642	-0.315710436188019	0.445451334593841	-0.708742822548463	0.478484085610071	0.787301417727781	-0.0666759901886014	-0.104191665008502
PTP4A2	-1.68388752864354	0.456540465070872	0.000225700392003727	7.03439999095339	-2.37981859239403	0.680480205773846	-3.49726350921212	0.000470057274009995	0.0273784564952657	-3.08499377111538	-3.3354467860885
KHDRBS1	-0.121100334521004	0.112063084893344	0.279855366353261	31.1745744785705	-0.146324505073774	0.195557120159926	-0.748244323469837	0.45431280052915	0.773982580607195	0.152639790535262	0.160973295318889
ENSG00000203325	-0.354245639585263	0.319131862747317	0.266986507008429	2.47999894274447	-0.595193353784235	0.589297023093322	-1.01000570248932	0.312492557975224	0.677906004982407	-0.330368431733379	-0.541707793231688
TMEM39B	-0.42359910299112	0.160132018285968	0.00816156953362352	6.032503774897	-0.573423939254355	0.343151946363406	-1.67104964821352	0.0947118716674902	0.399834358873437	-0.474048327232898	-0.507628894812002
KPNA6	-0.279582848002061	0.133310836140155	0.0359736427269184	22.4357564607494	-0.393625523514113	0.233520982247078	-1.6856109447914	0.0918707597516876	0.394360269493348	-0.175689176140918	-0.226163725520387
TXLNA	-0.172021087536337	0.23316048856567	0.460648299164772	7.68898431540669	-0.268732508699631	0.404850403609688	-0.663782242288964	0.50682969275128	0.805447829016191	0.0471470276261498	-0.0306501365192214
HDAC1	-0.18690918126385	0.134556040344466	0.164808251282555	8.11164976733883	-0.208774274743494	0.259560946964141	-0.804336234650652	0.421202816527083	0.752137040975814	0.016303294005554	0.0632113939142358
BSDC1	-0.83217184892116	0.366045115958756	0.0230012831218219	4.51214234888422	-1.04042656374927	0.591920096428047	-1.75771454631756	0.0787960915264262	0.369093559693761	-1.32049040173529	-1.23869747637832
ZBTB8OS	-0.040085490427488	0.231519264997044	0.862540552869543	8.44885184824225	-0.105329512784043	0.397382315780524	-0.265058379805248	0.790964488988881	0.92639863282181	0.320478623113063	0.225148846574066
RBBP4	-0.325508127830502	0.167874216544913	0.0525013222380253	10.1997433367246	-0.545729866136868	0.311836832265624	-1.75004941581761	0.0801097871678198	0.370883819387082	-0.270832793813217	-0.464275248194508
YARS1	-0.459483501037687	0.251181247783733	0.0673560827682241	12.4470253214266	-0.690105391515683	0.405415178892235	-1.70221892875679	0.08871433567427	0.388020725463997	-0.548390203012362	-0.690287705117502
S100PBP	-0.448048384589424	0.111385858863753	5.75863608015661e-05	21.4688910336397	-0.646990923965097	0.211773008363882	-3.05511513938262	0.00224974135416218	0.0668427043358599	-0.524700018620324	-0.62279422438753
ENSG00000287691	-0.329635097792059	0.312605016162875	0.291664148912335	2.21897353798282	-0.150051561038254	0.598220092601667	-0.250830025427059	0.801945526563676	0.930681348380435	-0.279382656843648	0.155138780961891
RNF19B	-0.281054834998854	0.109697097664914	0.0104041627144658	12.526341600721	-0.383864785664825	0.222985948316422	-1.72147522551561	0.0851646240211079	0.381790433747786	-0.178738698507786	-0.210883792603014
ENSG00000236065	-0.040779812954783	0.251536231915459	0.871208980549887	2.60907066856635	0.00472511490474257	0.484513583709489	0.00975228572244882	0.99221892512893	0.997141257637264	0.319040191875953	0.397433703958471
AK2	-0.0602709361729369	0.105059768018127	0.566182764080142	12.054922833924	-0.0735856347219856	0.229224058902209	-0.321020555496657	0.7481948136275	0.909939359023771	0.278660340465157	0.274842254471595
AZIN2	-0.140487748271697	0.215274526540048	0.514015406977846	23.3033028888572	-0.188819084616656	0.370435761900967	-0.509721533492589	0.610246564758259	0.854759326602583	0.112474794514742	0.09445021737201
ZNF362	0.153772703561014	0.0911574159609568	0.0916241463093385	16.6876945030245	0.248505571553511	0.19386334818657	1.28185948441556	0.199891942827093	0.558617893406045	0.722095553056337	0.779059466444405
ENSG00000225313	0.383696912700267	0.146593353360716	0.00885963011108406	23.742030307215	0.62247396636845	0.275706715098388	2.25773959167558	0.0239618993404467	0.217188131254619	1.19843061578584	1.36448774801709
PHC2	0.0580533052614704	0.0708500049895196	0.412567805238671	127.945929324246	0.123489912853738	0.12642605627279	0.976775804722432	0.328680156907857	0.690318913395409	0.523793226545649	0.583353884750791
PHC2-AS1	0.210636438408579	0.324984181871006	0.51689203501525	2.73935241936858	0.343924407660471	0.57497459248446	0.598155835328962	0.549735957100925	0.82726606750248	0.839900419307912	0.928432745112529
SMIM12	-0.344745620106065	0.348172403037632	0.322096996162375	4.7320732921955	-0.49825492578072	0.596139349413724	-0.835802780458514	0.403265862039338	0.742774842540706	-0.310687196810375	-0.389955671631845
TMEM35B	-0.160138905529178	0.390155681449135	0.681476803000667	1.92654005588484	-0.339363144950269	0.68797862573172	-0.493275709822132	0.621817788952773	0.858704883629095	0.0717633998338957	-0.141218763654299
ZMYM6	0.0819960512149865	0.0753709907022639	0.27663954650723	30.3640092466576	0.114456705736373	0.152022782645565	0.752891795193775	0.451514938946275	0.771310459000209	0.573395525661431	0.569212863763105
ZMYM1	0.165746650179875	0.161876436536372	0.305878521712802	9.18009938956753	0.197073106428756	0.313759217676093	0.628103001685204	0.529936466843658	0.819684711478551	0.746902034440647	0.698544588469402
SFPQ	-0.294302767526287	0.103617845860349	0.00450752165775738	60.4394030735525	-0.410120750267126	0.177582057815436	-2.30947177497724	0.0209174161645531	0.205992884634421	-0.206184502475602	-0.251986154330038
ZMYM4	0.0177357795422225	0.0484328662734374	0.714221019834601	89.3158044203278	0.07532303681502	0.103902580057158	0.72493904168293	0.468489428100815	0.78195515005813	0.440267219369323	0.507951118476852
ZMYM4-AS1	0.104186208763407	0.231618244371022	0.65284120043152	2.97626128747499	0.521810422095214	0.517892982469829	1.00756418750203	0.313663728693188	0.678529631670125	0.619366979156363	1.2069041485526
KIAA0319L	0.119349010876398	0.0888796001367461	0.179331336222636	47.2202375720242	0.181596214589289	0.161922438144227	1.12150123645951	0.262074565500893	0.630646762306861	0.650779827427911	0.674316310574024
PSMB2	-1.66927403382976	0.540568840264956	0.00201511663234111	3.40295269623286	-2.12668041623291	0.697508358422995	-3.04896764397369	0.00229629211925334	0.0675055371674861	-3.05471892535261	-2.93917199515656
AGO4	0.112733553418509	0.0638103928948858	0.0772791863693872	73.489852196121	0.202381241143237	0.114038204731582	1.77467929821934	0.0759508554240412	0.364100175866642	0.637074553176954	0.706854200263718
AGO1	0.0791408160640402	0.107814252736103	0.46291960019173	15.8833396587919	0.128593796671348	0.210291814276118	0.611501675012902	0.540867509790218	0.824307623680448	0.567480321604298	0.591343752274673
AGO3	-0.199369026734092	0.088981751096831	0.0250545358848652	52.8499477754322	-0.278425333327012	0.149681804826302	-1.86011475242505	0.0628692924306443	0.334369677857026	-0.00950982630868613	-0.0458237547818049
ENSG00000271554	0.00212158045749355	0.301349990168342	0.994382736475614	2.59963699984018	0.0581204977175477	0.580342110682354	0.10014868238531	0.920226286620666	0.974165403502924	0.407919209873764	0.48102142858286
ADPRS	-0.707284431855662	0.235941731251848	0.00272018101791385	3.72493812843926	-1.19069988975359	0.472453292304519	-2.52024889898773	0.0117271876902249	0.155766157521952	-1.0617605539097	-1.47394263674129
COL8A2	-0.358463662864476	0.14978052060228	0.0166994226325884	6.64198600118442	-0.535099133600723	0.280110332762217	-1.91031558287771	0.0560925925866536	0.31682401069326	-0.339106930349162	-0.447633383355706
TRAPPC3	0.19918182176929	0.239095966521239	0.404809627287317	4.99571526007884	0.316028199304373	0.429734394381025	0.735403550278004	0.462093760304714	0.77938314557568	0.816169836278643	0.884762666178759
THRAP3	-0.206736588697586	0.0709854350820859	0.00358685547340379	40.964556475454	-0.290713768727925	0.140430047769522	-2.07016784046853	0.038436629719064	0.27006502881331	-0.0247732389922922	-0.0650606681673157
SH3D21	-0.268095636673325	0.271082402439353	0.322671912151519	1.98422957898204	-0.19496153204547	0.552023667992159	-0.353176038184361	0.72395647061765	0.902070432180402	-0.151891066540609	0.0848345319484323
STK40	-0.100265203438536	0.0990100376894861	0.311214392494798	14.8817931286595	-0.187616478357186	0.218645454200049	-0.85808542895901	0.390845292623027	0.735844126822603	0.195804029343775	0.0963328355976446
OSCP1	-0.293533902850155	0.388528900749575	0.449948540896388	2.02410848568591	-0.245480956133156	0.708359094247336	-0.346548746429226	0.728930356647303	0.904606166141081	-0.204591641919044	0.00574897274139922
MRPS15	0.0555359609886649	0.446279847122292	0.900965313036801	1.81206037126509	0.241482636857454	0.748872662080296	0.322461546648851	0.747103064521218	0.909939359023771	0.518578032605926	0.768065423504643
CSF3R	0.212726798895184	0.0733857831848502	0.00374657402691549	102.965331451022	0.343918400505486	0.134973475667882	2.54804433836866	0.0108328701848903	0.149057284613483	0.844231028934631	0.928423341220466
MEAF6	-0.631058825357887	0.407944581285567	0.12188183202349	2.9633829073939	-0.905287425566615	0.694014130630915	-1.30442218048736	0.192089676663812	0.548838196147395	-0.903843607326999	-1.02714410840284
SNIP1	-0.0466343525873361	0.273054829750937	0.864390855768375	3.0920841277049	-0.0525150475253781	0.552635804051477	-0.0950265023373085	0.924293776347886	0.974945578864293	0.306911314653479	0.307827174655402
GNL2	0.0568398382749615	0.144942137700117	0.69494341468126	6.23812831689403	0.134332856096583	0.29328608697258	0.458026691559844	0.646933265105927	0.870277294174873	0.521279281296896	0.600327954532785
C1orf109	-0.00339991792252151	0.281343915055473	0.99035814941059	1.73051290692537	0.161701174719474	0.554910797537174	0.291400303322881	0.770745182589604	0.919524178172528	0.396480295776587	0.643171649248916
MTF1	0.341249419745415	0.190767271539265	0.0736428723027977	6.91457137191408	0.455637617877722	0.343721923730734	1.32559952223083	0.184972384571615	0.538588061155671	1.11049194549509	1.1033140281119
INPP5B	0.0881489479200009	0.113276618062375	0.436466291743871	22.5875734512258	0.193220137471763	0.217338431695833	0.889028856811555	0.373987571410764	0.723086430516479	0.586142510630622	0.692512963800796
SF3A3	-0.404041460889706	0.117164630685917	0.000563723152851653	11.274421900074	-0.567286432552807	0.246796620884867	-2.29859886459893	0.0215277280910947	0.207870567444907	-0.433530668339588	-0.498020943842761
FHL3	-0.0467607266853805	0.198208987947218	0.813497636778509	3.9612669692113	-0.0860291963214013	0.384294058995008	-0.223862935967269	0.822863956621116	0.937994847341548	0.306649504841695	0.255362499003503
UTP11	-1.11616054214873	0.561930620524734	0.0470004668699461	2.23537149402064	-1.26093040784005	0.846900903128559	-1.48887597496002	0.136520031114824	0.47005296351385	-1.90883110978617	-1.58388489947625
RRAGC	-0.592802552831147	0.304715418962762	0.0517232330627938	3.19536025797064	-0.935515422782323	0.564499178142221	-1.65724851161188	0.0974692423122312	0.403432338894752	-0.824587908059657	-1.07446448282681
RRAGC-DT	-0.372002566966306	0.349435494108912	0.287065349441686	3.72970881700084	-0.589554349867481	0.613340237002103	-0.961219098797622	0.336442015352697	0.695906465382673	-0.367155541492705	-0.53288022272429
MYCBP	-0.374405989831089	0.310311607497502	0.227606088617887	1.9684529136817	-0.347510604914898	0.64032326776819	-0.542711193560288	0.587328666050721	0.84340702921648	-0.372134723916982	-0.153973193045679
AKIRIN1	-0.605903710305745	0.274401071414581	0.0272376320522873	4.37647679905741	-0.77603032894262	0.486932157561938	-1.59371345040794	0.111000230246572	0.428370450233686	-0.851729637461943	-0.824798773858979
NDUFS5	0.165685150978045	0.595511275574814	0.780840899998701	1.66464578226559	0.200304320434426	0.927777608684071	0.215896911673188	0.829068104463198	0.940074073197383	0.7467746262557	0.703602887750735
MACF1	0.105216235884369	0.0484608925126859	0.0299192599484514	125.912978737261	0.133635660970145	0.094770317226198	1.41010038671901	0.158510043114525	0.503797562019383	0.621500891175082	0.59923653143273
PABPC4	0.0687990917090967	0.110184433551557	0.532365333858798	15.1886949034543	0.073342244572982	0.222734237344525	0.32928141379332	0.741942991164651	0.907348378406147	0.546055322741478	0.504850290132835
TRIT1	0.0795294930047153	0.201669304193521	0.693318250069572	11.8939561871363	0.127938122643834	0.357453704799889	0.357915223498542	0.720406757712913	0.900690276206692	0.568285545445716	0.590317328318741
MFSD2A	0.337208552498742	0.231140300606424	0.144595053223177	2.62994832016167	0.449971883862055	0.480650660406875	0.936172403219316	0.349184429497903	0.701697797776009	1.10212046186302	1.09444461300991
CAP1	-0.240325467594758	0.0846499593070352	0.00452480651605105	36.2289952912293	-0.297391623020895	0.157129609351489	-1.89265170484609	0.0584042029124649	0.322852261174836	-0.0943594769808651	-0.0755145054902824
PPT1	-0.25240156347471	0.14138331445445	0.0742242138330292	17.1398738751617	-0.316920785726312	0.252147961593807	-1.25688418705859	0.208795575298493	0.568344725379053	-0.119377581468595	-0.106086404938745
RLF	0.0820170939619981	0.127053090985455	0.518581172282757	53.9875827761342	0.118283835122484	0.208411658689052	0.567549031884836	0.570341223930515	0.836699883232728	0.573439120019133	0.575204037912932
ZMPSTE24	-0.418477846494699	0.201336355269027	0.0376632248475966	7.41941147448505	-0.715981074635173	0.353058130395473	-2.02794104708246	0.0425662651654683	0.284025130227154	-0.463438596123637	-0.730794755748501
COL9A2	-0.388642768862508	0.663353854329568	0.557959184777718	2.48901273929134	-0.690741140281805	0.969487127089045	-0.712480981935062	0.476166984068711	0.785749795130101	-0.401629125826136	-0.69128293710187
SMAP2	0.135080597534613	0.0922232397561231	0.142999179322322	206.749603932073	0.239615311959066	0.148320038339814	1.61552892408298	0.106196201843187	0.418025422376313	0.683371029310168	0.765142222449263
ZFP69	0.166647468701664	0.33609489698427	0.620011132385307	1.82547905924604	0.289796206491003	0.625561560126866	0.463257695105548	0.643179665493526	0.868732877265116	0.748768264398294	0.843697831053967
EXO5-DT	-0.049725982103112	0.22138054083021	0.822276714504807	4.23950274285175	-0.0211726149913969	0.46354696925213	-0.0456752311972961	0.963569105841068	0.98749210279201	0.300506371281719	0.356892140232924
NFYC	-0.0351811929695445	0.0738667594540598	0.633875560206999	27.0252122031001	-0.00565456908455069	0.15809504573016	-0.0357668961632234	0.971468229203684	0.98985248860649	0.330638879164477	0.381184842703427
CTPS1	0.156420863572988	0.236425057572852	0.508222061385963	5.43169954902947	0.249582453918007	0.439511602484199	0.567863174731501	0.570127878766419	0.836576506866245	0.727581758576597	0.780745270380897
SLFNL1-AS1	0.108999906729345	0.231811247290535	0.638205174803411	2.784696941409	0.172677719114935	0.483502290120825	0.35713940273537	0.720987447830355	0.900915434037093	0.629339539815157	0.660354864761608
SLFNL1	-1.00939748994295	0.337434534588509	0.00277712732987985	1.87652977875441	-1.24467240950024	0.618289072070066	-2.01309139321031	0.0441050155178274	0.287466045220471	-1.68764959366825	-1.55843383954216
SCMH1	-0.172538454267832	0.130636526902267	0.186584069045058	48.6316976290301	-0.225516521013187	0.223067061025501	-1.01098082332921	0.312025608186702	0.677906004982407	0.0460751965413622	0.0370022687602692
HIVEP3	0.0987900991853507	0.0637696147083111	0.121340387406888	201.716843517595	0.181125008008103	0.102071685720941	1.77448826017521	0.0759824222717917	0.364100175866642	0.608187833628448	0.673578660914549
FOXJ3	0.108273313030201	0.0933400128170377	0.246053612275972	49.4234426881373	0.149518801193778	0.162350520393677	0.920962869913914	0.357069812667754	0.708159552557092	0.627834252239932	0.62410077027222
PPCS	0.0702200504982144	0.187636692721668	0.708230149415478	4.58793472841923	0.0744227872231221	0.375058383097671	0.198429872726618	0.842708747042524	0.943677580756221	0.548999129731113	0.506541824058183
CCDC30	-0.118859966136506	0.222468074771692	0.593148688172318	6.09448181013228	-0.325273679977158	0.451505076576008	-0.72042086978041	0.471265904239083	0.783172508772247	0.157281172227788	-0.119162431135695
PPIH	0.525453538243268	0.264119261742299	0.0466509404484847	4.79747032816909	0.732690757359212	0.442704581180789	1.65503314965697	0.0979177737875945	0.40385986049696	1.4921084819537	1.53702646370751
YBX1	-0.0635253021602955	0.226148548907544	0.778786507882646	16.8458643063654	-0.0523414999758569	0.365006877268538	-0.143398667903314	0.885975334962047	0.960016679588645	0.271918255181765	0.308098854415232
P3H1	0.0113998306508401	0.171250719318721	0.946925562165216	4.50480633795575	-0.0213903419605564	0.377050897378002	-0.056730648592283	0.95475975927689	0.983825089723662	0.42714100432687	0.356551299864662
C1orf50	0.0227745700387909	0.312838989776965	0.941965546740187	3.09242090097142	0.00291638408908741	0.559552265428721	0.00521199585681762	0.995841447802662	0.998358572859603	0.45070610527981	0.394602228924971
SVBP	-0.0602620463126515	0.305699113559854	0.84372688239654	3.90580090438467	-0.0976410190177659	0.51820732585503	-0.188420761625977	0.850546825744917	0.946676486086383	0.278678757630416	0.237184787995536
ERMAP	0.0949391232214086	0.0962123819434235	0.323757284969652	15.9600660956763	0.198732472679644	0.209448824651706	0.948835463794642	0.342704301856731	0.699891057203595	0.60020974865766	0.701142240961501
ZNF691	-0.367016742756174	0.189658456123083	0.052972420854687	4.48638242764162	-0.401235757821984	0.356158132155599	-1.12656632432779	0.259925883900518	0.6285295903838	-0.356826386086312	-0.238077155786139
ELOVL1	-3.21750695144443	0.938601604082476	0.000608091629656536	1.61913126101986	-2.47510988716262	1.05710870316156	-2.34139580892689	0.0192117874702973	0.199492062288517	-6.26220032408265	-3.48462040535335
MED8	-0.976639409868305	0.443216915644663	0.0275577898083982	1.67574758767738	-1.24893287476921	0.787817398322222	-1.58530755658482	0.112896472993518	0.431614121391678	-1.61978452549787	-1.56510337872167
SZT2	-0.0307273949411194	0.136928469306509	0.822442397592841	11.5656260839669	-0.0697957129331947	0.261879408065832	-0.266518522585209	0.789839896160478	0.926089692635504	0.339865833434305	0.280775182042131
HYI	-1.40615341620942	0.497351514370676	0.00469448395859757	1.60326046692943	-1.89680120762018	0.770066778853173	-2.46316457183753	0.0137716687446311	0.170241293042864	-2.50961070743675	-2.57930792125792
KDM4A	0.137505877698073	0.181043832061052	0.447543317218691	6.85593826090948	0.274207964031382	0.360226551059338	0.761209753209483	0.446531793669842	0.768394129079634	0.688395493602653	0.819295239491677
KDM4A-AS1	0.524369357385292	0.304008600278393	0.0845544352377475	1.70347976528997	0.933142118760761	0.593519142278632	1.57221907818887	0.115899752395676	0.435922113509475	1.48986237938396	1.85082275684689
ST3GAL3	0.0738511513603566	0.165538046433715	0.655504815258469	32.4333875512121	0.118522058570739	0.267437791961036	0.443176178286749	0.657638307968228	0.875091244766528	0.556521698421991	0.575576964464682
ATP6V0B	-1.25422801491925	0.30023043219886	2.94664293791497e-05	9.61992283851082	-1.69823843825752	0.488731057939397	-3.47479132064511	0.000511250897954529	0.0282331288710549	-2.19486614084816	-2.26846812178818
CCDC24	-0.0480654164621551	0.287081969128231	0.867033688483126	1.98766744300834	-0.166280845234943	0.607944551185017	-0.273513176342851	0.78445876510038	0.924083066299561	0.30394657291039	0.129732671541538
ENSG00000230615	-0.315382523082085	0.419814852390801	0.452507065483816	2.21752200311613	-0.218962798196804	0.733854983512555	-0.298373388634292	0.765418197364895	0.917277486901163	-0.249855530953132	0.0472617846431489
DMAP1	-0.19073767445905	0.507701548037366	0.707148427654598	1.76658508389988	-0.205918084853898	0.858643972942857	-0.239817772374444	0.810471528603644	0.932732423929836	0.00837178669224288	0.0676826122366796
ERI3	0.0804737399196282	0.168227392790948	0.63239194964964	17.9319123892145	0.14145575958457	0.288393235832904	0.490496107427881	0.623782883625356	0.85914319867599	0.570241746209136	0.611478493472964
ARMH1	-0.469693121261081	0.220680966381144	0.0333055276742736	4.88481963513344	-0.628903282004088	0.43484978875091	-1.44625408192238	0.148105949758799	0.489095214753474	-0.569541521126105	-0.594478951498827
RPS8	-0.178482310259702	0.179613439505546	0.320367762174758	17.638752521526	-0.285075746134422	0.293691895120059	-0.970662625939626	0.331716308859957	0.692947971767104	0.0337612821982759	-0.0562346338709798
PLK3	-0.237988441520989	0.100340184879923	0.0177009100944443	15.7892737412945	-0.357599997452425	0.189673912322594	-1.88534096794621	0.0593838184069716	0.324856702903295	-0.089517849100023	-0.169767617968352
BTBD19	-0.121368438564172	0.201824143866605	0.547601978611073	6.92199218174543	-0.154672388006717	0.358432013969023	-0.431525036767737	0.666086652052185	0.878672930391555	0.152084358131261	0.147905114082287
EIF2B3	-0.0200708210655577	0.0868406814477201	0.81721976402528	28.77392495891	-0.0153301432933062	0.174945398541471	-0.0876281595350004	0.930172220192122	0.976395018589039	0.361943107526061	0.366038229083675
HECTD3	-0.218079267395341	0.401891337649839	0.587382915583434	2.22435682281623	-0.334592894232254	0.668399349239775	-0.500588300411743	0.616660898040941	0.856478272380709	-0.0482719196629467	-0.133751181582557
UROD	-3.19042381847644	1.2567792382415	0.0111306091245427	1.70912215615616	-2.67855088447806	1.11955982942606	-2.39250356620175	0.0167338654719978	0.186063305534324	-6.20609207045632	-3.80309681970048
MUTYH	-0.807412654805533	0.267834351060835	0.00257320839005121	2.98609547290376	-1.28380760509494	0.491270230385426	-2.61324119739095	0.00896879816912817	0.132223040865406	-1.26919666313182	-1.61969797475699
TESK2	0.30089320502018	0.489564722662329	0.538809838480269	3.78153385512763	0.428005936138511	0.737853507530954	0.580068986282559	0.56186809714611	0.83194185829314	1.02688578612355	1.06005805198709
PRDX1	-2.03559342227989	0.82935941391302	0.0141113436322102	2.48116498512103	-1.91309402749677	0.887390670956107	-2.15586448011171	0.0310942487506354	0.241987998721559	-3.81362452093844	-2.60481349251626
AKR1A1	-0.15525337347902	0.0848970076598074	0.0674406509060508	22.1767919718074	-0.182177299978366	0.175644252791506	-1.03719476773666	0.299645096046006	0.667525625158512	0.0818847795019654	0.104847589506343
NASP	-0.131532726716696	0.193538156125956	0.496744038881107	22.6240052628292	-0.143010126345213	0.316185474240847	-0.452298217331381	0.651054160015602	0.871267533893945	0.131026954681408	0.166161784695117
GPBP1L1	0.113051054298441	0.0505331691880812	0.0252755361765082	58.9779110591888	0.133767069698579	0.111192578276589	1.20302156647395	0.22896797497904	0.594578951809021	0.637732321239416	0.599442245036172
TMEM69	0.202727297691588	0.448459038576847	0.651230730934482	2.98692184611001	0.310455458001086	0.692932000365106	0.448031636347443	0.654130364762264	0.872869301705917	0.823515015379948	0.876038826383561
MAST2	0.149431066321203	0.158430227451655	0.345579659931939	24.3085535370554	0.246191862622042	0.28309665591016	0.869638893580468	0.38449777584105	0.730855614976455	0.713100962818466	0.775437474151502
LURAP1	-0.451799318777988	0.869101295055173	0.603170524540345	2.01539987887311	-0.299224914417878	1.01717348558602	-0.294172939678511	0.768625757278769	0.918400070736259	-0.532470846575729	-0.0783844288502198
LRRC41	-0.306753719478009	0.168218248784385	0.0682207324092707	6.27903368218387	-0.380060740315185	0.358302708587717	-1.06072527839164	0.288814768540782	0.657718680753198	-0.231979198045801	-0.20492875532462
UQCRH	-0.850224630379131	0.506955852853236	0.0935194696396632	2.41075628960504	-1.0374173840885	0.772062807244792	-1.34369558325269	0.179046846161929	0.530422784127009	-1.35789043377375	-1.23398676044037
NSUN4	-0.364240244109282	0.17773436592718	0.0404277260690421	7.44578521180546	-0.560315818351355	0.335021022606948	-1.67247957752408	0.0944297916928624	0.399834358873437	-0.35107430081401	-0.487108805945434
MKNK1-AS1	0.312899656845963	0.21000111908392	0.136226753356935	4.69049637887498	0.514308931769744	0.400723997803946	1.28344929324989	0.199334713634173	0.558065848713531	1.05175960869754	1.19516095139646
MKNK1	-0.137201116086826	0.0914697802116945	0.133624468131648	141.600150180002	-0.172813093673417	0.155749530648882	-1.10955771714653	0.267189660170909	0.635393174103023	0.119283725830893	0.119506772692428
MOB3C	-0.269790803013122	0.187457301181835	0.150090457927347	5.51164892905992	-0.361086028161913	0.344285300498461	-1.04879885269318	0.294270705640414	0.663180136665054	-0.15540295059939	-0.175224819689301
ATPAF1	-0.947938723548836	0.387675026984315	0.0144776238598487	2.95834210102082	-1.36895148656167	0.615852067649415	-2.22285766090984	0.0262253995065851	0.225021263635011	-1.56032517900477	-1.75298634057775
EFCAB14	-0.281951698058168	0.18177708582567	0.120881332662179	13.2368947018779	-0.401577207638116	0.318851788549642	-1.25944787534286	0.207868606262503	0.566843304888718	-0.180596733915267	-0.238611677905849
TAL1	-0.195614487683095	0.126417449117115	0.121774204579335	20.8827452804536	-0.238286355424868	0.229187979625745	-1.03969831146459	0.298480085336866	0.666418505970403	-0.0017315301428647	0.0170117499911701
CMPK1	-0.0858724813034691	0.129531245992971	0.507363854201799	15.1182129990947	-0.101241317387238	0.235455492054079	-0.429980700403389	0.667209680300707	0.878761805735058	0.225621499312338	0.231548706131902
ENSG00000290466	-0.254191940167007	0.332706980990151	0.444860424302992	2.0872429385829	-0.228585768072598	0.573035045490428	-0.398903644500424	0.68996420369432	0.887207956625795	-0.123086713261316	0.0321975204001788
SLC5A9	-0.2081594909772	0.221551766176997	0.347447208237021	3.4587670090784	-0.0145175688696253	0.42290215831381	-0.0343284340933835	0.972615251099537	0.990350469686252	-0.0277210723203063	0.36731027253735
SPATA6	0.26414544858793	0.14612563653148	0.0706594545514215	117.273166020574	0.403306392736837	0.233142226481227	1.72987278548321	0.0836530065414642	0.378306896026918	0.950755286726148	1.02139218757246
FAF1	0.000566545440132764	0.0597066108227455	0.992429128531572	102.487260649044	-0.014624756525017	0.11630098734309	-0.125749203503095	0.899930452204212	0.966496851784013	0.404697636533079	0.367142475777592
RNF11	-0.717242489845736	0.62256776361769	0.249291751073544	3.43540346321919	-1.11060337011279	0.844930237570101	-1.31443203323711	0.188700856456057	0.544080146947077	-1.0823907093645	-1.34855565617445
EPS15	-0.0678935895258242	0.101886128572822	0.505176326226995	114.467022766482	-0.0855862365979522	0.170409316165719	-0.502239188112942	0.61549928007113	0.856022677626167	0.26286845375342	0.256055929660479
OSBPL9	0.0157348512985331	0.219128208800744	0.942755821574703	27.1307908620262	0.0528073084613919	0.340864445428938	0.154921726714384	0.876883024996676	0.957381543822137	0.43612188693981	0.472703904163608
NRDC	0.0943687407951753	0.057560424385194	0.101114864693829	59.6598165524063	0.12710925532089	0.115829544877341	1.09738198018039	0.272474447280516	0.64195109374746	0.599028084709367	0.589019779169533
TXNDC12	-0.494039587149124	0.175098125713265	0.0047799445632599	8.55569213412929	-0.713284917673081	0.297977300356513	-2.39375588952473	0.0166768438931441	0.186055734740291	-0.619980208724238	-0.726574060740441
BTF3L4	-0.0812676614135317	0.0853352370851972	0.34092753821882	19.5113663018474	-0.1336379228352	0.193298226215236	-0.691356177714714	0.489341736106074	0.794608847664788	0.235161326281159	0.180833487094277
ZFYVE9	-0.169744756749937	0.34867833978999	0.626383522987605	4.2473277549439	-0.284944794383792	0.584247992121358	-0.487712064442328	0.625753805087726	0.860735223487238	0.0518629127954086	-0.0560296356427796
CC2D1B	-0.260329557717361	0.192676471277019	0.176656124984052	4.083703082263	-0.327658237153464	0.403021389292701	-0.813004584517217	0.416215429682689	0.749399683900468	-0.135802044334116	-0.12289533271078
PRPF38A	-1.16296540253902	0.547915924735273	0.0337936519597295	2.64065865722784	-1.69739558325176	0.749795448997053	-2.26381153089451	0.023585709014078	0.216853806335896	-2.00579695863488	-2.26714867564118
TUT4	0.120554386458976	0.0501858540204958	0.0162986352679128	75.1695179438316	0.196550741006765	0.105138637129491	1.86944349264	0.0615611383782947	0.329312201897282	0.653277009677181	0.697726852276748
GPX7	0.340850852493102	0.331484114537694	0.303828964545243	1.83218016398002	0.655776977979142	0.667866075358066	0.98189891982095	0.32614964797997	0.68821396433175	1.10966623184865	1.41662189926826
SHISAL2A	0.0860499658758414	0.154023508387976	0.57637963388759	12.0240943881166	0.149122747491313	0.272644745840944	0.546948913434439	0.584413829965675	0.841800454926259	0.58179403968267	0.6234807685778
ZYG11B	-0.0380308114342124	0.241409322800144	0.874821940846553	14.9192541490085	-0.105768819087835	0.384446228157535	-0.275119929241429	0.78322410084938	0.923443664450798	0.324735311222657	0.224461135157596
ECHDC2	-0.14106080607766	0.107059253718444	0.1876390454334	17.2711584663748	-0.12015210337669	0.212825620224647	-0.564556575706739	0.57237540846795	0.83726545839894	0.111287587969712	0.20194484361707
SCP2	0.128788970707893	0.1191529555193	0.279754513184778	18.5799281524219	0.229909904646822	0.2290855146784	1.0035986123766	0.315572123691648	0.680672945892297	0.670336636497007	0.749948906640901
CPT2	-0.0163716494019814	0.287608436466135	0.954606215884448	2.41021897044737	-0.0768917783143687	0.598235964568615	-0.128530852152653	0.897728884216549	0.965772619821191	0.369606698815613	0.269666656777359
MAGOH	-0.414401806147669	0.307766526400439	0.178147416723283	3.63543831821139	-0.355526593062601	0.520782205411026	-0.682678074190348	0.494810287432988	0.798367162308346	-0.454994244214551	-0.16652181007183
LRP8	-0.758281607335147	0.29564206204538	0.0103216327696492	10.6166810602781	-1.16392617074816	0.46118056193356	-2.52379711293176	0.0116094909780886	0.155216230931072	-1.16741164159632	-1.43202975713441
NDC1	0.145216564442692	0.153679916386152	0.344695275337951	8.67379574153702	0.209380184869331	0.317996173143463	0.658436178019253	0.510257894741973	0.808314703342836	0.704369759505036	0.717810686574328
YIPF1	-0.11945170975948	0.119665374924589	0.318175367413086	10.7647291378741	-0.119696378434219	0.235743095209002	-0.507740760458331	0.611635159177143	0.855093905660301	0.156055254187993	0.202658257567659
IFT25	0.295026982686134	0.156886040750516	0.0600375510449347	13.130606045189	0.498859655440815	0.289040427149466	1.72591654517189	0.0843624277171257	0.380418102591518	1.01473270579359	1.17097590416202
LRRC42	0.465527343396191	0.359557067431505	0.195415286015917	2.12675145517745	0.652599993366007	0.681270030808348	0.957916778742898	0.33810472495992	0.696264705061257	1.36795910295406	1.41164849331087
TMEM59	-0.332780770392552	0.364645304399487	0.361445068355027	2.18579747913697	-0.540234477308876	0.653880308216303	-0.826197807948311	0.408691891520739	0.744774527271709	-0.285899561527552	-0.455672499719634
TCEANC2	0.189953526962062	0.217233610472088	0.381889285666725	5.79679556317228	0.250971368490655	0.407824930552703	0.615389961939129	0.538297218975106	0.823667161045297	0.797051534633316	0.782919544685333
SSBP3	-0.263301960111547	0.562069309663126	0.639462066054623	3.80296376472291	-0.403272003664897	0.833049891846534	-0.484091058185011	0.628321246966352	0.862333433527576	-0.141959984318743	-0.241264793889262
ACOT11	-0.429067594019278	0.408037808771555	0.293011191995607	5.87373402791097	-0.609421193361233	0.631027705623801	-0.965759804094165	0.334164386383918	0.694475891735993	-0.485377425750557	-0.563980744073363
MROH7	-0.519858675971751	0.731658141974276	0.477380942595108	3.16262375409883	-0.67653090525837	0.93367791384203	-0.724587028597993	0.468705418998052	0.78195515005813	-0.673469736164543	-0.66903754528305
TTC4	-0.242196330537754	0.272892229231291	0.374800937335899	4.38529443040169	-0.366384701396634	0.494413738647139	-0.741048787194243	0.458663859739636	0.7770840216812	-0.0982353525167479	-0.18351962002384
USP24	0.0586571586940621	0.0529939371497308	0.268352100661991	77.6303993101764	0.124127890134433	0.107687479694619	1.15266779839622	0.249046763488263	0.614828379237034	0.525044232534839	0.584352605360068
DAB1	0.183016714395811	0.61525931802416	0.766113260522293	10.0221105632272	0.236676086459938	0.991370137174864	0.238736348397987	0.811310029620514	0.932899430748764	0.782680507496774	0.760541016152243
OMA1	-0.351968446756098	0.367881994908697	0.338697093874444	3.32355176402986	-0.514202353592639	0.614457367903565	-0.836839755615623	0.40268264741661	0.742485946018306	-0.32565076066608	-0.414920549383228
MYSM1	-0.00097043922241441	0.142245666435045	0.994556653388546	18.2072786182866	-0.124840096981908	0.256777510519651	-0.486180026939524	0.626839531098631	0.861317508265483	0.401513458197142	0.194606030823319
JUN	0.169566400126269	0.441366105459716	0.700841061574841	8.14344476891086	0.313567138780457	0.663259108836876	0.472767180431707	0.636379291296428	0.865775703908046	0.754815428324387	0.880910002549053
LINC01358	-0.308238565971481	0.54571024483314	0.572183106717886	2.05871078678448	-0.61416773499143	0.880254848073969	-0.697715822111349	0.485354931295328	0.791710839699008	-0.235055361492265	-0.571411210787949
FGGY	0.341105878796443	0.209522241956167	0.103521172854767	27.0912191048003	0.539262356090883	0.329647016942698	1.63587816171448	0.101865089346794	0.410427049482907	1.1101945710377	1.23422425332846
NFIA	0.165662675690126	0.105158312198073	0.115172325418203	99.9004032356926	0.26674484439439	0.179229861414661	1.48828349410625	0.136676146036006	0.47005296351385	0.746728064096279	0.807612109674203
TM2D1	-0.184809719256532	0.156369896070294	0.23725518033536	20.4586728592534	-0.279200250661761	0.271532109966479	-1.02824027219554	0.303836818904335	0.671298859102995	0.020652759295432	-0.0470368480001984
PATJ	0.184491944712074	0.470445399774518	0.694936735639248	3.40053407758005	0.264537025031029	0.731894052389016	0.36144169250664	0.717769285432406	0.900495077124221	0.785736749063804	0.8041558820522
DOCK7	0.131606234656397	0.104973504989047	0.209947772299211	36.2032675047769	0.225762401997995	0.188625932863227	1.1968789156987	0.231353753320514	0.597191671221035	0.676173175435903	0.743456204631356
ATG4C	0.0817065243584916	0.135013375387916	0.545063685067722	35.0518826735601	0.0874949113516764	0.244635350908086	0.357654406964878	0.720601956972694	0.900820641984667	0.572795711514557	0.527005561826374
ALG6	-0.168716928668272	0.246300312486222	0.493340809097521	5.03387511788181	-0.234513199158515	0.443435002980375	-0.52885585842869	0.596905445086724	0.848647289083591	0.0539922690540972	0.0229184319989076
ITGB3BP	0.34181543446946	0.288424080217441	0.235972350313558	8.59357620455046	0.500942940194439	0.470126474189828	1.06554931001858	0.286627423854737	0.655706828537952	1.11166456085427	1.17423717925974
PGM1	0.424629994514735	0.30416559696117	0.162699822204675	6.65002281364322	0.67224083660067	0.511187023712997	1.31505849213046	0.188490245153758	0.543947817867252	1.28323187341243	1.44239522288195
JAK1	-0.0166651287771758	0.0961669050375884	0.86242049383354	55.503817733809	-0.0157194458564906	0.173922321459507	-0.0903819919408703	0.927983666467893	0.975694698299853	0.368998696217207	0.365428795950457
LEPROT	-0.0354511796167372	0.180575511191969	0.844357128249814	8.47196183889058	-0.0463731885053657	0.362975163035239	-0.127758572012442	0.898340036062955	0.966010500084196	0.330079546560885	0.317441938955275
LEPR	0.00578489759394753	0.129606367077853	0.964398752484804	22.5186578215723	0.0470188158652038	0.233542018281654	0.201329149294662	0.840441211339968	0.942787564100195	0.415508521171271	0.463642316819684
PDE4B	0.189301611407944	0.231973531113424	0.414472497456854	129.797869106156	0.249120550045488	0.33790773687421	0.737244291444636	0.460973803157711	0.778713840550022	0.795700958121484	0.780022183633221
MIER1	-0.178301167741492	0.0917501823045733	0.0519759226593384	32.5994863270057	-0.27088010238613	0.176686160061718	-1.53311443460829	0.125247661733379	0.451339087285785	0.0341365560030564	-0.0340120839426825
SLC35D1	-0.702277534792951	0.36206728856054	0.052424349825659	5.82578593308723	-1.05185111434171	0.546948246963554	-1.92312731630676	0.0544640625313352	0.313889160848131	-1.05138774177575	-1.25658202254266
SERBP1	-0.201911151304196	0.184566802502629	0.273966694927392	12.7759675493584	-0.342027357237615	0.318141056957008	-1.07508084781347	0.282338533321406	0.650320401473402	-0.0147763577065753	-0.145389450917583
GNG12	-0.134821060634458	0.800240497999199	0.866209076143962	1.60869481534404	-0.233745815525449	1.13828989314747	-0.205348230650737	0.837300064248858	0.941824925581496	0.124214497877246	0.0241197315949209
GNG12-AS1	0.553186653196914	0.283916712846089	0.0513657175765016	3.99624949712666	0.966965566837427	0.538623642294611	1.79525273476303	0.0726134418903095	0.356305779498413	1.54956330630901	1.90377162460932
WLS	0.254163835992224	0.366165701810479	0.487605417392002	14.3799732140754	0.416876746811181	0.519073341404134	0.80311723519358	0.421906976790617	0.752283573398121	0.930076333084354	1.04263587868707
LRRC40	-0.495187674709568	0.242339591778573	0.0410165502167507	7.65070343399183	-0.592276092507738	0.418552109367975	-1.41505938986209	0.157051083719894	0.502066823624713	-0.622358707109294	-0.537140970795147
SRSF11	-0.12953461803001	0.0779695763989654	0.0966435280460955	47.6462585950201	-0.172722159886075	0.151420982133682	-1.14067520532648	0.254005108323916	0.621930307111077	0.135166445821451	0.119649124858008
ANKRD13C	0.203943567937441	0.152395340151287	0.180813877260708	16.5761528520973	0.232307804485954	0.271707945737912	0.85499083898723	0.392556219351376	0.735959164138826	0.826034768154234	0.753702695468165
ZRANB2	-0.120610056391678	0.122697038430525	0.325611980950649	38.3626707088656	-0.154522477650351	0.204367345935911	-0.75610160195949	0.449588281581373	0.771036434123138	0.153655502035856	0.148139791032355
ZRANB2-DT	-0.898407098038747	0.449406391416959	0.0455978285769339	3.90853141606319	-1.24818411211666	0.691138429706405	-1.80598279370297	0.070921027255869	0.352187777956839	-1.45771027806516	-1.5639312293126
FPGT	-0.0648142753396485	0.292466567277369	0.824615475787475	6.56747646496757	-0.163402046880094	0.473910651004356	-0.344795050572924	0.730248454244329	0.904744205503857	0.269247883399071	0.134239282253139
TNNI3K	0.0564031133411126	0.493286470278186	0.908967088532445	1.66765021004688	-0.357705516963358	0.84185738721906	-0.424900371956086	0.670909303501825	0.880455309498142	0.520374516202611	-0.169932803333783
CRYZ	-0.240676830264753	0.344979123605836	0.485392215498042	3.12076329903132	-0.307321954880355	0.624002822863488	-0.49250090483579	0.622365282433259	0.858894840560382	-0.0950873966726606	-0.0910599291050424
TYW3	-0.281517135048654	0.461747873752172	0.542075683379759	4.48544144192269	-0.354829552919395	0.672319473281455	-0.527769263007575	0.597659493180737	0.848762409056849	-0.179696447689769	-0.16543062959005
ACADM	-0.422327380470515	0.180593406001299	0.0193585426336726	7.14984830547282	-0.837329020303125	0.375698958650802	-2.22872329300596	0.0258323214451429	0.223935021698097	-0.47141369372086	-0.920758721393029
RABGGTB	-0.0897175849223346	0.130367254291422	0.491332443980177	10.3937667918492	-0.0378864714451069	0.268664491582032	-0.141017784754555	0.887855892538112	0.960845989282856	0.217655580106395	0.330727457875235
MSH4	0.305879002874135	0.463707534526445	0.509486311686021	3.6094464988158	0.46385007155788	0.726285385555325	0.638660891136087	0.523043559809947	0.814589574885835	1.03721488692773	1.11617020182105
ST6GALNAC3	-0.0432521165817729	0.101734202198684	0.670728616682031	650.402163180291	0.00283056453874375	0.169349953657481	0.0167142917822624	0.986664545560608	0.995720827554004	0.313918308853468	0.394467882834287
PIGK	-0.138639932532807	0.214683934150308	0.518417794711082	5.66725554259355	-0.260030090520909	0.406186228523696	-0.640174560979089	0.52205911935119	0.814444122915621	0.116302923049757	-0.0170269485960362
ZZZ3	-0.206190329778469	0.0921949754217823	0.0253216865745334	42.665431440463	-0.271024198638679	0.170100813192351	-1.59331512620227	0.111089515025518	0.428401644748078	-0.0236415518268644	-0.0342376592123583
USP33	-0.316247337764201	0.0821832472103744	0.000119049381072276	30.4857575828645	-0.41043210022773	0.170462350340099	-2.40775807331563	0.0160508133872592	0.182566484761856	-0.251647171587223	-0.252473556674545
MIGA1	-0.595196096539614	0.292074460259615	0.0415676223627827	7.79067909889996	-0.968767785140542	0.466488252410326	-2.07672493387552	0.0378269539418804	0.268056305064096	-0.829546623789449	-1.12651934527913
FUBP1	0.0461412112322395	0.0638926668260385	0.470191465987077	40.432277734794	0.0801805466143293	0.130171918871367	0.61595885894224	0.537921673130584	0.823422437531628	0.499114885461449	0.515555300150919
GIPC2	-2.31109587982363	0.936716720883657	0.0136162750275379	2.32114825395723	-0.779750743148854	1.07268563285666	-0.726914502501823	0.467278332471869	0.78158474418349	-4.38438425471119	-0.830622890885156
ENSG00000273338	-0.162621073304165	0.36567556651836	0.65652639249473	2.16691769518912	-0.108117671795304	0.65645979944764	-0.164698084918949	0.869181624410211	0.953597159804204	0.0666210812097306	0.220784127091496
IFI44L	0.33000083587115	0.344450720642925	0.338037805581718	69.2575850178915	0.591889392277223	0.514809392440762	1.14972531769675	0.250257023240653	0.616543992808289	1.08718820151169	1.31660917084021
PRKACB	-0.394676850098724	0.442963600146691	0.37293367270569	4.45913096089544	-0.82609750317267	0.691221376539924	-1.19512725041563	0.232037316590692	0.597545169985436	-0.414129960231211	-0.903176359181937
RPF1	-0.130352619412731	0.19558077904935	0.505097999159506	3.88483251998269	-0.175031737216514	0.417373822827832	-0.419364434574795	0.674949812291511	0.882506521927884	0.133471788519335	0.116033600373947
GNG5	-0.11178041135443	0.144497181030914	0.439178048376249	7.2160815776986	-0.161785427147624	0.258513677961689	-0.625829273032122	0.531426929098973	0.820489757401022	0.171947919082507	0.136770017269945
SPATA1	0.105774008605214	0.137652854562471	0.442242870488103	8.34188106616026	0.235189904846747	0.295399851645807	0.796174756136122	0.425930468007629	0.755405146178227	0.622656431537566	0.758214475300186
CTBS	-0.193988372931941	0.112249401233893	0.0839540379079222	15.7798303214514	-0.256101565128463	0.213746045677295	-1.19815814284169	0.230855457088787	0.596838469044523	0.00163729941577862	-0.0108770442150734
ENSG00000284882	-0.11748395326578	0.276478605158455	0.670887969154818	2.85882095673345	-0.149003526530407	0.500637331247616	-0.297627678221842	0.765987347242689	0.917277486901163	0.160131864547433	0.156779425063009
C1orf52	-1.91730170741211	0.582353773744358	0.000993603973062593	2.63254470176487	-2.59101254584519	0.836543225826214	-3.09728471387258	0.0019530219765197	0.0624148023270343	-3.56855902029864	-3.66606005437989
BCL10	-0.460944339007548	0.278071258360427	0.0973884817087268	3.14255031310004	-0.678459687799937	0.502343025957359	-1.35059043868866	0.176826665304656	0.529571273631567	-0.551416627887831	-0.672056955116856
BCL10-AS1	0.245912866694912	0.463380467584608	0.595631393690291	4.62638775763028	0.349045543545411	0.711542375832136	0.490547795044826	0.623746317546982	0.85914319867599	0.912982761282899	0.936449619860205
ZNHIT6	-0.0887811466582412	0.137257711503496	0.517747910530543	17.5588625602761	-0.148301459899696	0.245956122022177	-0.602959010251121	0.546535957883902	0.827064208482001	0.21959560365128	0.157878474252368
ODF2L	-0.174833569646425	0.385479900337986	0.650154315166508	8.20628159271729	-0.320957882385443	0.558363305393302	-0.574819081564405	0.565413660290181	0.833960166900424	0.0413203952443333	-0.112406272051761
SH3GLB1	0.087656242053137	0.157714542548491	0.578354091038307	20.6075879128912	0.160708325066416	0.271988379859172	0.590864672783543	0.554611097962286	0.828505368465188	0.585121769574783	0.641617394198732
SELENOF	-0.171705095508769	0.138821927226763	0.216134230137825	15.8862344543813	-0.32747334301631	0.253187825736684	-1.29340082629756	0.195872464495314	0.553798089541972	0.047801669792093	-0.122605890451787
HS2ST1	0.0639317006035715	0.1069995103662	0.550176768595293	44.5770006981679	0.0664299530697547	0.19940449232971	0.3331417075595	0.739027317688043	0.906576496911361	0.53597152575351	0.494029453418902
LMO4	-0.388257634259069	0.447336840197078	0.385431956309027	5.44852032754637	-0.637985282936311	0.664243968774269	-0.96046831123448	0.336819572172193	0.695906465382673	-0.400831240661388	-0.608696356693251
PKN2	0.0597044375128227	0.0313029381406794	0.0564803296423351	160.995163187931	0.0870809883217281	0.0784219127953565	1.11041653050427	0.266819578184197	0.634970348563738	0.527213884976821	0.526357586619149
GTF2B	-0.0388150366836224	0.12704254423117	0.759964154391524	17.1166005200427	0.0422821675378028	0.232955529729888	0.181503171814934	0.855972643752596	0.948831833318241	0.323110628094377	0.45622733756162
KYAT3	-0.0947388040581536	0.125586242315105	0.450625596432228	20.588860313724	-0.141339910794821	0.239147932007896	-0.591014564115715	0.554510662594925	0.828505368465188	0.207253096866405	0.168776421207397
RBMXL1	-0.351842394408408	0.330532421476287	0.287115087412175	3.37709551438646	-0.492113139538747	0.58873863913064	-0.835877088457154	0.403224052979922	0.742774842540706	-0.325389617426015	-0.380341021262247
GBP3	0.0772972097794797	0.19151766075132	0.686504267021264	4.07290137485211	0.124839455192736	0.365697810264683	0.34137326417782	0.732822599655443	0.905403139140652	0.563660913815566	0.58546652384913
GBP1	-0.366884416113845	0.280833793409629	0.191412755399751	2.52463227537028	-0.615524303023796	0.539888638090835	-1.14009493735676	0.25424675088397	0.621983224581224	-0.356552244360609	-0.573534848247787
GBP2	0.0711572466474278	0.205831122283186	0.729562971035723	9.85242595834544	0.130576205839846	0.357448455214245	0.365300797737628	0.714886882986458	0.899397733656487	0.550940723390157	0.594447111833873
GBP4	-0.112851752043464	0.324635709349161	0.728121218790248	2.20321421854173	-0.0975903275664826	0.578535668982246	-0.168685066105194	0.866044365963604	0.952370022599781	0.169728417550997	0.237264142854467
ENSG00000286548	-0.468753629701665	0.484799386596819	0.333592889374705	1.59368096217128	-0.441288273303753	0.793533651290725	-0.556105305157474	0.578138868620392	0.840073595104462	-0.567595172054975	-0.30077730808847
LRRC8B	-1.0305761997546	0.511364222381676	0.0438683346094501	3.77155222049419	-1.27187183652127	0.721300749708964	-1.7633030840942	0.0778493854339156	0.366810193959394	-1.73152562614185	-1.60101314314499
LRRC8C-DT	-0.362153861838099	0.374521911411912	0.333555815260658	2.27804307103828	-0.448188561380638	0.639387438683966	-0.700965540241349	0.483324520790554	0.791323091633122	-0.346751932874843	-0.311579354056035
LRRC8C	-0.107621701218332	0.0791430978864365	0.173881557214656	95.756813391929	-0.14340173849297	0.145524103716565	-0.985415713483944	0.324419914297919	0.686160677792342	0.18056353838144	0.165548736026076
LRRC8D	-0.215256556486814	0.0766909007347755	0.00500352107808435	67.877107901652	-0.264144178534772	0.149061085558625	-1.77205323270563	0.0763857211513413	0.364455950278233	-0.0424240962314153	-0.0234673417137128
ZNF326	-0.395319478367058	0.188243290196202	0.0357248369941497	14.8115559213997	-0.556974548570087	0.326178620246743	-1.70757527930174	0.0877151785851196	0.386563289253905	-0.415461296229515	-0.481878220009726
LINC02609	-0.369729524784042	0.336114302321733	0.271327206062296	3.25929990277405	-0.370989182406211	0.644409952011866	-0.575703682489651	0.564815485855566	0.833960166900424	-0.362446469340066	-0.190727698145801
ZNF644	0.00543934500651888	0.0408732317617517	0.894131363546976	77.5306996604759	0.000657875581254141	0.098220546792286	0.00669794256638988	0.994655854995722	0.997676982428128	0.414792638254786	0.391066650055232
CDC7	-0.43232252029042	0.310374641554547	0.163648393393447	2.39797347695442	-0.796123548101267	0.680154247663807	-1.17050441254435	0.241798039467108	0.607559675298064	-0.49212067177649	-0.856253674664516
GLMN	-0.0593561275991345	0.202581417479884	0.769523010912542	13.8307303951493	-0.0823231532773415	0.336488450602957	-0.244653726241794	0.806724560361398	0.93223596456473	0.280555553679194	0.261164118714687
RPAP2	-0.238779499972646	0.132976099814849	0.0725490420718918	20.4482928785148	-0.374539061218276	0.238085286200847	-1.57312981072807	0.115688763499368	0.435900422948376	-0.091156688605454	-0.19628485078638
EVI5	0.0600513845109347	0.0384063800067737	0.117916621088001	98.7738492696832	0.0950068015403299	0.0859106577045834	1.1058791083526	0.268778848450627	0.637315066836274	0.52793265670046	0.538765039433251
RPL5	-0.390674022506899	0.156494963481105	0.0125461047433146	16.9395659781959	-0.607994242399441	0.260722131284074	-2.33196253576568	0.0197026621317397	0.201855505417937	-0.405837283530548	-0.56174692575868
DIPK1A	-0.813550052284826	0.205857406425359	7.74982510799865e-05	10.6012355007962	-1.30325069468643	0.362494529284091	-3.59522858802943	0.000324106869478748	0.0220258117663261	-1.28191153828237	-1.65013513117404
MTF2	0.135748402482051	0.067649108001276	0.0447864395284975	33.9717481296436	0.127621710398241	0.145780320909278	0.875438533831073	0.381335340844901	0.727356415431351	0.684754523952683	0.589822001227537
TMED5	-0.463941805372269	0.143786888264971	0.00125273397382248	12.160267634337	-0.760100436459552	0.313157769026755	-2.42721245211902	0.0152153429250357	0.177451335908043	-0.557626493017796	-0.799861346762725
CCDC18	0.222975244655187	0.106971547367487	0.0371206107420706	22.6517488495597	0.315691346484792	0.182260168898014	1.73209181355165	0.0832572165411705	0.37766906789074	0.865462782094709	0.884235340420634
CCDC18-AS1	0.0672653793013993	0.0528358913742477	0.202982518721447	84.1232957407174	0.128643409062624	0.116190996865523	1.1071719197961	0.268219605583585	0.636379982898478	0.542877923551264	0.591421417920679
DR1	-0.21199680460776	0.115093242480566	0.0654814386782098	15.1981506664794	-0.320670069388058	0.223750157342095	-1.43316131348136	0.151811742616073	0.494546217270274	-0.035670852970931	-0.111955715612206
FNBP1L	-0.0841772191939067	0.0868831944128803	0.332617529639101	61.8863903550503	-0.0858612598976577	0.151886527930964	-0.565298720480881	0.571870598859371	0.837105632572781	0.229133581777792	0.255625394834618
BCAR3	0.0475249931909625	0.0756331758446964	0.529767001611598	56.4533080653359	0.0951234989936516	0.14245867565371	0.667726964027649	0.504307894831978	0.803389400306318	0.501981673037145	0.538947723292394
BCAR3-AS1	0.717512430591891	0.265459705701056	0.00687363384046815	2.21676397205724	1.17508065665581	0.531687457975813	2.21009662543002	0.0270984570225081	0.22698994355888	1.88999779024848	2.22956509028979
DNTTIP2	-0.461405976944571	0.516923544177344	0.372071396987323	2.52960740259937	-0.56409822004543	0.809912306772019	-0.69649296019923	0.486120164453575	0.79191717431597	-0.552373005367667	-0.493029961194599
GCLM	-0.799547781076838	0.461759956519194	0.0833586050878706	2.11224227691806	-1.13217573215294	0.790361676241414	-1.4324780239055	0.152007063021017	0.49472206746032	-1.25290296733118	-1.38232607905974
ABCD3	-0.794849748967065	0.249389044830549	0.00143663405203206	7.87605523850753	-1.08109913285121	0.447350723762003	-2.4166701324627	0.0156632045211318	0.179717745965781	-1.24317003216924	-1.30236829072154
RWDD3	-0.0762625256921615	0.229468025494838	0.739628847028394	4.91437833881436	-0.124610057398187	0.458844848011946	-0.271573404252199	0.78595005144613	0.924531840379578	0.245530489435982	0.194966145956198
PTBP2	-0.202265815349737	0.131561574480582	0.12418971146603	26.2796092255199	-0.352394576573878	0.231492912823038	-1.52226939596747	0.127941593089038	0.455990906102382	-0.015511116873577	-0.16161879939961
DPYD	0.196505427700129	0.267507840048069	0.462596418492358	200.435760254617	0.296413516733426	0.417881530141947	0.709324282967805	0.478123262710863	0.787099894263297	0.810625138129652	0.854056889780768
DPYD-AS1	0.593178583049707	0.469517096336305	0.20645259168557	6.26980670887249	0.934051289369327	0.674047032153821	1.38573607598968	0.165827508012948	0.514654672571269	1.63241477500132	1.85224601665817
SNX7	-0.140530114730346	0.111073008033644	0.2057978841254	11.8991015331257	-0.182558285564585	0.248510033409443	-0.734611327599009	0.462576237270496	0.779661380434465	0.112387023723604	0.104251176172658
FRRS1	0.403599852005335	0.275152850824681	0.142424881833364	11.0299047128986	0.582929900671035	0.433613155190933	1.34435474037764	0.178833701994404	0.530422784127009	1.23966362851587	1.30258354769264
AGL	0.495456523191432	0.26265079831531	0.0592451447392336	5.66644485036027	0.767899507972523	0.464550301909668	1.65299539106067	0.0983318015787192	0.404556959402147	1.42996352514422	1.59214395131785
SLC35A3	-0.142907478973743	0.19166228365061	0.455896218974933	12.3153590002107	-0.278193274115135	0.324399160783294	-0.857564715776113	0.391132865437088	0.735844126822603	0.107461827067502	-0.0454604780249572
MFSD14A	-0.513692878891924	0.215549336339823	0.0171637970898737	15.400573092207	-0.753610787933455	0.360966514939292	-2.08775816244396	0.0368196553032154	0.263754392689049	-0.660696025428333	-0.789702135884695
SASS6	0.905421851071427	0.257759643687215	0.000443645695965851	4.24532521023801	1.3810774097124	0.467438138535363	2.95456723758094	0.00313107917167426	0.0765215621543104	2.27929061820543	2.55204240875717
TRMT13	-0.254696472631018	0.254709812643116	0.317335854172792	10.9620251470068	-0.351797208624589	0.395511938859072	-0.889473045085349	0.373748903394889	0.72276603278024	-0.124131955533948	-0.160683650609316
DBT	-0.74854417616223	0.38262234568632	0.0504236455610815	3.00064440030452	-1.07890246230981	0.617946018855466	-1.74594936999208	0.0808197499703668	0.372930257548404	-1.14723855975365	-1.29892951600672
RTCA	-0.377594228526728	0.266977506944938	0.157265108178371	8.08226824547005	-0.602833592597285	0.420674638812479	-1.43301624813661	0.151853193997797	0.494546217270274	-0.378739812979894	-0.553668194006577
CDC14A	-0.0434581008212443	0.0742719735229419	0.558466274296511	36.2561037675316	0.00990207781649705	0.135736067705689	0.0729509700985839	0.941845133686314	0.980490847535087	0.313491570338211	0.405537973044349
SLC30A7	-0.100732490145844	0.0836325713645757	0.228409970956763	31.7519481644515	-0.146666213024034	0.164401326658648	-0.892123050372714	0.372326981162132	0.722023543828065	0.194835949280037	0.16043836910348
DPH5	-0.362502250174843	0.226822724236588	0.110004190023909	5.57573503301361	-0.508841219320624	0.427765284581631	-1.1895336944378	0.234229720102983	0.600081157760604	-0.347473690626488	-0.406527969508398
DPH5-DT	0.277017810348959	0.182884286717941	0.129844264397461	8.97179584677367	0.541656916076705	0.329009944830327	1.6463238409284	0.099697103582005	0.407803140044147	0.977423018975272	1.2379728137872
RNPC3-DT	-0.509983291644065	0.304182676090542	0.0936267629926148	1.87539986304421	-0.406477795084853	0.627316013204101	-0.647963365399702	0.517008645224008	0.811284805489491	-0.65301085612396	-0.246283295420639
RNPC3	-0.0481107166539956	0.0876712431341376	0.583168244039533	29.6035217908983	-0.0560313624187824	0.169007608550029	-0.331531597302	0.740242977987556	0.906812800602661	0.303852724290435	0.302322564602638
AMY2B	0.766117668394916	0.405003542421814	0.058540026764138	1.93587734264882	-0.129519019046687	0.814947043467854	-0.158929368582703	0.873724521980028	0.955407156650788	1.99069348942935	0.187281419059398
VAV3	2.25319711218353	0.711023316368182	0.00152990879230956	4.45049868466636	2.53503067156537	0.868599893685484	2.91852519208722	0.00351691456474375	0.0802812732555676	5.0714829495414	4.35849686979812
SLC25A24	0.209235221800201	0.130380789610385	0.108537605421246	8.90909421785149	0.316947953068895	0.267829301493385	1.18339536152926	0.236652494773328	0.601680310392107	0.836997512286733	0.886202493376189
EEIG2	0.0167809005097423	0.0670111315702758	0.802262876705786	66.2807954018727	0.0453794617912668	0.133439342252913	0.340075580597942	0.733799610851634	0.905403139140652	0.438288991998058	0.461075992360985
HENMT1	0.553765445368685	0.332485052006702	0.0958060942970824	2.19822722288101	0.929894988476078	0.653343332560276	1.42328687251169	0.154653010925803	0.498567693900451	1.55076239276659	1.84573954144965
PRPF38B	-0.0579275047487361	0.0616063552626934	0.347071616445607	59.2213827622026	-0.0449176504317629	0.115658053899286	-0.388365953925499	0.697745235626379	0.890908886370736	0.283515238340539	0.319720508922704
STXBP3	0.338676738159161	0.197436343581187	0.0862770802932631	18.6318886466146	0.522691478199564	0.306651081067359	1.70451536117281	0.0882848487383086	0.387179281297222	1.10516210898349	1.208283396554
CLCC1	-0.58518388572982	0.294141384743709	0.0466499403976763	4.16418868985018	-0.872693224469875	0.507269538749864	-1.72037380091968	0.0853645161498008	0.381981147920541	-0.808804279683979	-0.976119563543262
WDR47	-1.52588386365631	0.416569018199987	0.000249298287454354	1.94437198827558	-1.21914595592596	0.918810306118474	-1.32687448955188	0.184550204375638	0.538380116239532	-2.75765683711031	-1.51847348979648
TMEM167B	-0.871870885330113	0.28340801709028	0.00209530301998059	2.38470935407554	-1.02784449656002	0.568083645405019	-1.8093189354663	0.0704014689013854	0.350662318957277	-1.40273508170593	-1.2190008975354
SARS1	-0.57503286751811	0.444167002743538	0.195447167194359	3.41432222022248	-0.832715024377311	0.695510630312533	-1.19727145507916	0.231200766616618	0.596952305152679	-0.787774367632766	-0.913535748159237
PSRC1	-1.4720165815069	0.709539200096118	0.038022764937002	4.00346017160949	-2.22118669788647	0.893707012571746	-2.48536339834097	0.012941924608629	0.164801602953326	-2.64605973597092	-3.08711671677841
SORT1	-0.0176403629565418	0.176013581653299	0.920168397208911	58.3866536850366	-0.00971678978942045	0.280089430045691	-0.0346917403767623	0.972325547189026	0.990309490823173	0.366978298992647	0.37482564518943
PSMA5	-0.118056773097299	0.186178099381372	0.526011215482537	8.95819542372426	-0.1663756100006	0.325273571972051	-0.511494398367218	0.609004909823692	0.853850979068665	0.158945151015174	0.129584322176507
CYB561D1	0.00438077322325623	0.235046194086784	0.985129948695088	3.65977581342157	0.088195045667071	0.484235159472928	0.182132676534823	0.855478605423269	0.948648594574471	0.412599590125266	0.52810158607552
GNAI3	0.0885291488915848	0.0606114691070804	0.144125078160489	39.5789670563403	0.183319941797379	0.131174559070592	1.39752664766896	0.162255259079072	0.509610516788285	0.586930174767109	0.677014716833279
AMPD2	-0.489860274206862	0.182674084925164	0.00732692757710029	11.5128085568487	-0.69420891207993	0.32155998839116	-2.15887839638638	0.0308596023109745	0.241299195023539	-0.61132190649512	-0.696711555436495
GSTM4	-0.0520764868278347	0.22555439433165	0.817406346912922	4.22708798789759	-0.0316904661572123	0.437595543704885	-0.0724195358318923	0.942268038267707	0.980490847535087	0.295636819616463	0.340426985371676
GSTM2	0.810681374051331	0.111343896778917	3.31653506913406e-13	14.1770480976722	1.27097382006895	0.23335122311621	5.44661306290219	5.1337975077654e-08	8.47675531823864e-05	2.08301632750184	2.37968090395181
GSTM3	-0.710116339378922	0.637690632820608	0.265461561212043	2.32194024552745	-0.145150338962055	0.911511426630872	-0.159241381645165	0.87347870196574	0.955407156650788	-1.06762743001111	0.162811391956451
AHCYL1	-0.284459968659951	0.172936088760729	0.0999935403787294	11.2000622379486	-0.438745488268723	0.323574477854457	-1.35593354326935	0.175120313755268	0.528123707305629	-0.185793129888166	-0.296796708941306
STRIP1	-0.969336095253947	0.252205003564404	0.000121319128458041	4.35359540725152	-1.68875256647025	0.454072400316244	-3.71912621267908	0.000199913147126164	0.0169276884493923	-1.60465421434888	-2.25361847754916
RBM15	-0.225242693538599	0.235071272509496	0.337967493025523	3.98544759159351	-0.251300373828642	0.440550452910813	-0.57042359658978	0.568390428978038	0.835336813186247	-0.0631124232100976	-0.00336102625439263
LAMTOR5-AS1	-0.185822796890018	0.246722740920354	0.4513511004882	6.628340550296	-0.208820007405378	0.448271329579947	-0.465833957306735	0.641334356744012	0.866938941543542	0.0185539616094328	0.0631398017849818
SLC16A4-AS1	-0.0312592509846014	0.402370728468204	0.938076489301392	1.77126517700259	-0.0352404562767465	0.724164256310348	-0.048663622886192	0.96118736624204	0.986070543373708	0.338763984773899	0.334869658484982
CD53	-0.0634469091708936	0.0731252783084178	0.385587752000146	94.2246661911574	-0.0688455806259029	0.129800380988742	-0.530395828590628	0.595837517591276	0.84837054998229	0.272080662305679	0.282262565285305
LRIF1	0.329403468890272	0.343361825759317	0.337383479343681	4.32660860196462	0.447877497066891	0.575851416314248	0.777765729801521	0.43670713460122	0.761740748673565	1.08595063353494	1.09116595823736
DRAM2	-0.171805426971708	0.0961286173296588	0.0738978380960195	37.9133924367601	-0.237825802234111	0.176245686635481	-1.34939927764583	0.177208752718368	0.529872789649762	0.0475938126296329	0.0177327223160391
CEPT1	-0.160034541745124	0.0820197596055451	0.051036757704134	38.1271890927338	-0.209919187457546	0.154774317778057	-1.35629211920394	0.175006241952847	0.528123707305629	0.0719796107749281	0.0614190919656453
DENND2D	0.0221502749303084	0.1591781999161	0.889328498646922	6.10724426071385	0.0594138678005248	0.329969993565331	0.180058396094012	0.857106723828385	0.949304004217115	0.449412750174778	0.483046132904437
WDR77	-0.124723304219032	0.153739533792568	0.41721424690184	5.67025737814188	-0.211252789916309	0.308390747681331	-0.685016627459271	0.493333428627575	0.797911376021374	0.145134067215227	0.0593314059297152
ATP5PB	-0.703001087032789	0.407838951633148	0.0847579911461505	2.63284253897734	-1.07800850647284	0.698737716983233	-1.54279421343833	0.122880713928588	0.447565894445044	-1.05288672834547	-1.29753007413758
C1orf162	-0.317686185079372	0.18785524072825	0.0908134486506373	17.6658075228895	-0.446896323271668	0.300133031007981	-1.48899413626947	0.136488912830451	0.47005296351385	-0.254628038320203	-0.309556421781526
TMIGD3	0.0834674534262694	0.0936147017216351	0.372604017384888	37.296120051387	0.155497193601749	0.165857658046822	0.937534000135536	0.348483942944306	0.701607283436929	0.576443836525413	0.633459636001227
ADORA3	-0.39294930679144	0.108110722730459	0.000278311650933521	15.2193164816752	-0.573215783827945	0.218800069428843	-2.61981536534367	0.00879773851441686	0.130673456465259	-0.410551000656995	-0.507303038201463
RAP1A	-0.0889601905500319	0.0402126919608266	0.0269499749444018	211.381371541337	-0.0959882273505862	0.0788514603656016	-1.21732973499195	0.223478785239851	0.587233091861745	0.219224677580699	0.239772148315098
INKA2	0.513240131597505	0.252831985392702	0.0423600768328775	13.1035289981856	0.759726094570824	0.421162634120236	1.8038782005384	0.0712504030962617	0.353417373355219	1.46680591010827	1.57934889315603
DDX20	-0.138189980533214	0.264924637606921	0.601934958784092	4.71702801517188	-0.0624050967476196	0.472464793660103	-0.132084120520765	0.894917755849861	0.964860573421316	0.117235090718199	0.292344811436683
WNT2B	-0.302693822835181	0.0995951796284752	0.00237174490099262	36.1907449591692	-0.36028413678952	0.166470332084366	-2.16425432855466	0.0304448357888923	0.239949871249448	-0.223568291124442	-0.17396950000278
ST7L	-0.356134258900666	0.23019374713037	0.121837549586831	12.4223290535865	-0.48494132112459	0.383914083629714	-1.26315064177827	0.206535047272542	0.564809671445421	-0.334281093229278	-0.369113908521801
CAPZA1	-0.0382290330921909	0.0485013945886746	0.430576909006462	59.5237567314863	-0.084353218900657	0.115673686248599	-0.729234293781997	0.465858357006488	0.781055803496916	0.324324654483895	0.257986155427374
MOV10	-0.0650235555289237	0.17142641033461	0.704458524315676	7.34485440004943	-0.0766253703891032	0.308614014441585	-0.248288693330247	0.803911046579112	0.931042479877978	0.268814316649142	0.270083704677791
RHOC	-0.625904604691174	0.272808542849733	0.0217732799828039	1.91306624871499	-0.751282676822785	0.569437680261242	-1.31934134825451	0.187055020342301	0.541846787151143	-0.893165584191499	-0.786057597721238
LINC01356	-0.345215485370509	0.21803017910967	0.113344427701571	4.54244703161925	-0.508592256212886	0.409654205013288	-1.24151601518746	0.214415185631965	0.575355158194984	-0.311660618883027	-0.406138230572277
LINC01357	-0.0304483397682188	0.14540676086254	0.834135112134268	18.9504289410146	-0.110008967959439	0.260694487882967	-0.421984250042236	0.673036513546715	0.88138158042457	0.34044395334515	0.217823400252902
SLC16A1	0.0906518565336651	0.366846616680795	0.804822273996806	2.26989193174437	0.0782171802515907	0.706179932998386	0.110760978323876	0.911805889682524	0.970977506506264	0.591327798147579	0.512481751124391
SLC16A1-AS1	-0.107241054511632	0.255566114398625	0.674761927369823	11.7015647951027	-0.118291000105083	0.418133320723519	-0.282902591691085	0.777251507827228	0.921324826066806	0.18135212594946	0.204858305035822
LRIG2	-0.315703968309208	0.143147844575759	0.0274232406351069	10.2516478350483	-0.410895564702579	0.275532625320458	-1.49127735499449	0.135888691728756	0.469293466384893	-0.250521470538174	-0.253199086464876
MAGI3	-0.0500617861965835	0.13215687204991	0.704832099396951	27.7904157704898	-0.0368399390805343	0.217167938846374	-0.169638019664565	0.865294820504493	0.952074165563973	0.299810684365899	0.332365750448341
PHTF1	-0.0211039048321733	0.239037256472358	0.929648496060777	8.41591761416977	0.00101016894314402	0.402419903952992	0.00251023603261439	0.997997123529055	0.999106457437586	0.359802863040202	0.391618147187931
RSBN1	-0.4294173964581	0.169881627179683	0.0114797768552188	13.6569709744502	-0.644730829971439	0.296791341265379	-2.1723370608543	0.0298302485638913	0.237372106443752	-0.48610211310411	-0.619256163521304
PTPN22	0.252017822200539	0.315484947480726	0.424390864611203	4.82063868682939	0.347110728815073	0.509072846976355	0.681848837306372	0.495334539588554	0.798367162308346	0.925630426244409	0.93342076694523
AP4B1	0.0053482978075237	0.227507075423342	0.981244841622167	2.69081104018655	-0.0515834296261203	0.497922390411157	-0.103597328859876	0.917488907519628	0.972665875526694	0.414604015345493	0.309285574545357
HIPK1	0.0373218202125535	0.0955638306056685	0.696134793529147	14.1047162695125	0.0511329314662044	0.239005642749598	0.213940268848696	0.830593637154723	0.940751900865026	0.480843711711085	0.470082753123605
OLFML3	-0.0641864755141327	0.224024722788381	0.774483596865428	3.96558751159135	-0.176033710125855	0.424552822644052	-0.414633234633899	0.678410414838556	0.883413772319344	0.270548499242823	0.114465063335441
SYT6	-0.175176644063136	0.0931650642563519	0.0600695809910435	29.8433582243307	-0.217966313627224	0.182323087701775	-1.19549485682115	0.231893744510814	0.597495793723963	0.0406096463657499	0.0488217299681307
ENSG00000232895	-0.216055730370456	0.358442163340063	0.546666258987659	9.39625214510781	-0.326510049752808	0.568037903326565	-0.574803279571112	0.565424348495112	0.833960166900424	-0.0440797485153648	-0.121097904408792
TRIM33	-0.110413559661925	0.0822931981410644	0.179690229468373	44.2271420374457	-0.151258928695985	0.153408273860393	-0.985989379123287	0.324138324721283	0.686015463151838	0.174779632146255	0.153248709012251
BCAS2	0.256202846097337	0.629133370579633	0.683838061560393	3.96303786565453	0.242230114292794	0.880577262055785	0.27508104595761	0.78325397318866	0.923443664450798	0.934300559884832	0.76923556097228
NRAS	-1.2931757930952	0.476443969223809	0.00664311725345838	2.22676157292988	-1.81834440855402	0.741838661979403	-2.45113189935699	0.0142407759133098	0.173341163202548	-2.27555443561308	-2.45648783888779
CSDE1	-0.324624773947577	0.120468778471741	0.00704563195310545	20.7898470898725	-0.535427434625188	0.223781730785788	-2.39263246711466	0.0167279883817379	0.186063305534324	-0.269002745429835	-0.448147321718561
SIKE1	-0.583227722593206	0.427938822783823	0.172921467351469	2.1336169579411	-0.897083317777425	0.697209730507308	-1.28667641675724	0.198207096308968	0.556979885574671	-0.804751687336804	-1.01430099975661
ATP1A1-AS1	-0.742745553298584	0.392564091440021	0.058486130128609	2.86764851473736	-1.14841131476294	0.665763462573476	-1.72495395034718	0.0845357716907073	0.38055889125401	-1.13522552556365	-1.40774204832208
LINC01762	0.0327021358553027	0.223727880209924	0.883787781864997	3.8479003237608	0.0751247852094044	0.441321340583436	0.170226948712899	0.86483165899591	0.951987471741387	0.471273089955597	0.507640765788219
ENSG00000224950	-0.051004185690905	0.261834576592435	0.845553079894974	1.97483024657229	-0.0730015224389715	0.501474907880203	-0.14557362949137	0.884257986800555	0.959511924998149	0.297858310912384	0.275756652198332
CD58	-0.124965332900243	0.0746971608820091	0.09433524815969	45.4503106946455	-0.1523908363885	0.135874992934672	-1.12155175207089	0.262053075661579	0.630646762306861	0.144632655260921	0.151476765755773
TTF2	0.0356827964605356	0.129505431869858	0.782908103128486	13.437796474429	0.0868997461413948	0.238553689626633	0.364277518731334	0.715650785748873	0.899397733656487	0.47744813851479	0.526073861310668
MAN1A2	-0.134356194327645	0.103406456277512	0.193840378365104	32.6245236832771	-0.214334636366339	0.200260136295733	-1.07028108704481	0.284492804874116	0.653114973333988	0.125177563585921	0.0545069338718432
GDAP2	-0.0463913962883768	0.0862686805325961	0.59074634695537	30.6799625334157	-0.0462930873408555	0.152422403716566	-0.303715767577966	0.761344444331629	0.915461343514986	0.307414648357827	0.317567333207146
WDR3	-0.469507060387491	0.375357465799426	0.210997789009827	3.14163741600575	-0.658204995292552	0.673441794264028	-0.97737473512744	0.328383666160659	0.690140066006595	-0.56915605794141	-0.640349276091603
WARS2	-0.806388059952007	0.190033676321782	2.2016285180095e-05	5.39627887484539	-1.15488283591097	0.371518511697833	-3.10854721783089	0.00188009601101803	0.0618807680437063	-1.26707400516703	-1.41787288172239
WARS2-AS1	0.618474546741907	0.154984936894743	6.59213136417256e-05	13.6104243675959	1.01228463744094	0.294806583340823	3.43372466777869	0.000595348596563792	0.0308802018123429	1.68482054165476	1.97471629799279
NOTCH2	-0.0187844345730566	0.0832723258511475	0.82152937444673	33.7315669746274	-0.00611596001953037	0.157060422308496	-0.038940173021549	0.968938087404372	0.989108728454049	0.364608120457469	0.380462558933078
SEC22B	-0.890235247121079	0.361404231949042	0.0137677210571212	6.09379360354004	-1.27908614540372	0.551473579140039	-2.31939696439912	0.0203735220997692	0.203779605928205	-1.44078061618199	-1.61230677252743
ENSG00000290569	-1.00787724786378	0.497286868437148	0.0426877625105928	2.50175792422736	-1.41653646563167	0.818426533411552	-1.73080466945143	0.083486608797075	0.378190138707189	-1.68450010102085	-1.8274781770855
NBPF8	0.23341198631583	0.149949659451313	0.119564934981988	6.27806222349198	0.283037308928707	0.298778007049278	0.947316409678125	0.343477571469327	0.700190659926202	0.887084628755507	0.833117124662513
NBPF26	0.156777612871942	0.208402014728098	0.451879965646182	3.07641487420834	0.206359869107323	0.446265160356471	0.462415369692954	0.643783479498428	0.868932279481053	0.728320837772878	0.713082537642828
LINC00623	-0.493585786863265	0.154508904550872	0.00140051014753335	9.82473131289079	-0.64787699224274	0.290169101795033	-2.23275665201728	0.0255649962866814	0.222363843908826	-0.619040068543087	-0.624181318688355
PDE4DIPP4	-0.668584544917724	0.181271386746023	0.000225751068966765	12.8529185257389	-0.924060112961214	0.301564796683313	-3.06421745218362	0.00218240216275931	0.0659178604465136	-0.981585816585525	-1.05653178467254
FCGR1BP	-0.580719157467446	0.165921887130109	0.000465336505834523	26.2514345834552	-0.810027907614903	0.262439289453568	-3.08653444879189	0.00202504480478353	0.0639381538817054	-0.7995546811972	-0.878020234109907
SRGAP2C	-0.158330448928283	0.0708386639015933	0.0254117561404385	162.158366826661	-0.19314609339192	0.128040512927326	-1.50847641091181	0.131432639556577	0.461411467075481	0.0755099878580803	0.0876765077570405
SRGAP2-AS1	-0.0503399452973506	0.150612278774059	0.738201982962639	11.5594945990628	-0.0094187450117365	0.269110099415161	-0.034999596938969	0.972080062273742	0.990170386278631	0.299234420851897	0.375292218954621
LINC02798	-0.267400528809404	0.069005142783014	0.000106589167675996	222.354759387561	-0.300468912060922	0.119697566862885	-2.51023408358095	0.0120651153482149	0.158737181613233	-0.150451008317926	-0.0803318431572719
ENSG00000290735	-0.283888186952134	0.267949152281909	0.289378822208086	15.4496120102498	-0.358491757699141	0.40102627972008	-0.893935823730483	0.371356229165557	0.721377678890818	-0.184608567041652	-0.17116362275391
H3-7	0.00399598058198928	0.193268919367849	0.983504310599707	9.86870306770798	0.122901745722809	0.328330449058832	0.374323326012283	0.708163779810435	0.896127036221993	0.411802413405155	0.582433139368262
NBPF15	0.126715241264497	0.126918751523099	0.318087115012614	7.71927913346463	0.252025351303828	0.271878394057009	0.926978225606931	0.353937839777818	0.705383660969391	0.666040481480525	0.7845695005524
ENSG00000224363	0.84092229625381	0.252590135037899	0.00087096804429523	3.43742629763109	1.27602708008052	0.452851636939775	2.81775967224829	0.00483599922843301	0.0956292302516682	2.14566658789957	2.3875915225119
SRGAP2B	-0.0787809885148937	0.0634526458811852	0.214394750251873	230.401174529288	-0.0747253694078623	0.117276414351806	-0.637173039616482	0.524012136816168	0.814678985481635	0.240312978191129	0.273058058459705
LINC01145	0.00844099535651025	0.151875080173991	0.955677559949594	8.66294233959253	0.0433489235176506	0.27763139006718	0.15613840894274	0.875923923663823	0.956756153444046	0.421011171366665	0.457897289163944
NBPF20	-0.401970354328058	0.250948704129881	0.109199208369158	2.55660022594161	-0.758342264812843	0.47666204206547	-1.59094326354747	0.111622344893561	0.429620268399575	-0.429239947159529	-0.797109019506963
GPR89A	0.100212507212246	0.209090025974993	0.631739994103808	3.72231045772353	-0.00919823816801371	0.435731361421743	-0.0211098832500853	0.983158000959093	0.993993909123556	0.611134643010786	0.375637411073488
POLR3C	-0.00888442314472018	0.120011275753791	0.940986591106599	12.1881153928012	0.0489161922375317	0.262365800502234	0.186442715262027	0.852097597687618	0.947508130437205	0.385118020578005	0.466612561911381
PIAS3	-0.604418082066673	0.40812034993559	0.138611899024187	1.78860547671929	-0.725822774708895	0.701536363893147	-1.03461889085973	0.300846928213856	0.66812161349802	-0.848651854469449	-0.746201430862755
PEX11B	0.135027417073492	0.354289643879919	0.703113059853336	1.85021017437344	0.256544917073916	0.666357094378794	0.384996151820185	0.700240266608497	0.891418895265257	0.683260855099374	0.791644648235793
RBM8A	-1.36668162621119	0.465702217772908	0.0033390421066667	3.03808306702537	-1.51689486404759	0.658413627246455	-2.3038631056155	0.0212303293378551	0.206609894646494	-2.42783681492129	-1.98458408640999
LIX1L	-0.0689580157895311	0.200394277155601	0.73076228277089	4.88392019241124	-0.119423353742241	0.380457118332455	-0.313894386483486	0.753601254010586	0.912088091357328	0.260663276869299	0.20308566367595
POLR3GL	-0.21350265378399	0.318839092237221	0.50309681978678	2.86560513597923	-0.341344225887732	0.55689834754846	-0.612938119479747	0.539917256841147	0.824184940450731	-0.0387905277737987	-0.14432004393615
TXNIP	-0.0210779894122171	0.154748511202455	0.891656829578955	49.7804970538163	-0.0320549131827713	0.246908713542316	-0.129824957260075	0.896704916977752	0.965608316252727	0.359856552137304	0.339856462303803
NBPF10	-0.110795939691769	0.237761135483792	0.641217756785705	2.81727102884985	0.00643438023274057	0.480763824346414	0.0133836613881836	0.989321701999354	0.996581062671334	0.173987453644546	0.4001094708885
NOTCH2NLA	-0.124062917795826	0.152343129381263	0.415435863303673	7.17220866326396	-0.207454039611002	0.318889544803432	-0.650551399353277	0.515336111949651	0.811030160617187	0.146502192866289	0.0652781540886329
NBPF12	-0.103155357033223	0.1574860847798	0.512459694118988	6.63105716245923	-0.164548110003234	0.339337634743116	-0.484909698058688	0.627740402750255	0.862077095931076	0.18981648458293	0.13244517939831
PRKAB2	0.342363945430916	0.520791229020651	0.510928946345157	1.68436937039307	0.564014068813886	0.827623553197099	0.681486246536976	0.495563866412946	0.798367162308346	1.11280091358637	1.27297178613154
ENSG00000237188	-0.462583613072373	0.219674474270386	0.0352244564620702	9.58244278186845	-0.595967999646632	0.382515167021062	-1.55802449426487	0.119227441805294	0.441379926041233	-0.554812719658342	-0.54292046147408
FMO5	0.532262014036164	0.322097483204585	0.0984352433390734	4.21782561176093	0.853184720590875	0.56728809885711	1.50397077306883	0.13258889235787	0.462253788900125	1.50621363319481	1.72565356378504
LINC00624	0.533726547341506	0.205297052859823	0.00932843698014092	3.54137048124409	0.931481404402126	0.476163796957662	1.95622054921775	0.0504391788105839	0.303177626878383	1.50924771371413	1.84822299396147
ACP6	0.0297160807207159	0.211879124775969	0.888462343166945	4.72553992782857	-0.0215928754480332	0.467168355291185	-0.046220757899097	0.963134297743308	0.987250024598339	0.465086865524634	0.356234244110277
GPR89B	-0.337619854160973	0.398817158775125	0.397244331766875	3.0979751330368	-0.428923787328447	0.672004557430011	-0.63827511671767	0.523294606951902	0.814589574885835	-0.295924714072443	-0.281421341441515
NBPF11	-0.244557181248618	0.201709022469482	0.225349508898099	6.6873298904719	-0.390522120201261	0.396901313803133	-0.983927506964526	0.325151157827632	0.686840404738909	-0.103126338010031	-0.22130550730286
LINC01138	-0.944759010849517	0.517228100914121	0.0677627954583171	4.84283154835441	-1.44657465265471	0.724500133359633	-1.99665201709031	0.045862997958321	0.291820629912065	-1.55373775328844	-1.87450141341852
NBPF14	-0.301917453298728	0.182479586129322	0.0980204251973439	4.03992580203897	-0.44702359737554	0.349939977729238	-1.27742934738774	0.201450709272687	0.559980969911479	-0.22195988271355	-0.309755662842941
NBPF9	-0.161924247579811	0.141694886778427	0.253135323292854	6.62620029564959	-0.181149171866486	0.270659474205328	-0.669288124490563	0.503311700717148	0.802819033811752	0.0680646983319303	0.10645707116875
ENSG00000274265	-0.360962057860278	0.207230200965286	0.081536272431746	17.7168823105781	-0.543334773787272	0.349257113855935	-1.55568706328883	0.11978252430193	0.442297975497286	-0.344282866982818	-0.460525854347668
NOTCH2NLC	0.106782107678801	0.133093897782776	0.422375646972187	7.16578748234794	0.307155032934766	0.302170926902653	1.01649432684739	0.309394047689586	0.675146878956108	0.624744915117665	0.870872180747661
NBPF19	-0.449730920991849	0.24920098811592	0.0711229606569565	3.02680695438377	-0.711511503791409	0.479804123003814	-1.48292077887324	0.138095460041071	0.473231311873707	-0.528185737178599	-0.72379787255005
LINC00869	0.090911199485499	0.186049615388419	0.625096910817939	10.4192519279592	0.132406096252646	0.326134838760095	0.405985747355388	0.684753072737944	0.885164516301349	0.591865080157562	0.597311711128051
ENSG00000290790	-0.113128040822268	0.211124730598195	0.592072522468534	17.334118521384	-0.159855014214918	0.336487983091651	-0.47506901359796	0.634737783628709	0.865345287379308	0.169156028791782	0.139791979397196
FCGR1A	-0.626043278100483	0.155817804532187	5.87464168045995e-05	27.5630173802309	-0.892927997985563	0.251507670459523	-3.5503012546461	0.000384790552282472	0.0247540259835224	-0.893452874544131	-1.00779606041184
H2BC18	-0.289322004900447	0.191414368696622	0.130662190440883	11.035561156878	-0.33530153505606	0.333619085123963	-1.00504302663462	0.314876132047691	0.680069291518743	-0.195865833177132	-0.134860522332965
ENSG00000290791	0.0507373436682505	0.214298690794137	0.812843036700123	3.19224526218116	0.0915607341899431	0.445108627168327	0.205704245214096	0.837021942277494	0.941824925581496	0.508636714591214	0.533370398294876
ENSG00000290792	-0.271339547768988	0.263062713690786	0.302323586757142	2.74004847384915	-0.298501063473048	0.523098179885624	-0.570640608113596	0.568243285866157	0.835336813186247	-0.158611492375828	-0.0772512774379021
H2BC21	-0.00918552476115199	0.295714975047178	0.97522002396842	7.02334984036342	0.177397742109409	0.500291612631677	0.354588679143043	0.722897758500566	0.901869801468972	0.38449422694667	0.667743817916342
SF3B4	-1.27421474774752	0.374061503266877	0.000658181546410785	2.00907335611236	-2.00756400076944	0.673104487331456	-2.98254437246214	0.00285863207077933	0.0733690878891473	-2.23627274901331	-2.7527013752359
VPS45	-0.00822322030286369	0.0810418735843706	0.919178337010955	34.430333393297	0.0385718308195744	0.149938383633215	0.257251211363799	0.79698485291223	0.927995948704151	0.386487837607416	0.450418996324432
PLEKHO1	-0.154862212445699	0.0953670983289176	0.104407042829561	36.0959614717571	-0.210816029108047	0.17241042753343	-1.22275683741443	0.221421552387129	0.58527836699554	0.0826951496497711	0.0600151325038967
ANP32E	-0.688564569384107	0.349766090457983	0.0489940998219458	3.88968981871833	-1.02291088801579	0.575594884958405	-1.77713686265595	0.0755457244099562	0.363216283511503	-1.02297852700589	-1.21127758719141
APH1A	-0.352594755817284	0.27786610399446	0.204463309372653	3.43201231758012	-0.621598846317086	0.490621938421577	-1.26696096859608	0.205169246531885	0.563729126723018	-0.326948288086376	-0.583044233240842
C1orf54	0.0809088091541939	0.188040025493769	0.666996046910689	8.81090707557942	0.165643005259553	0.336990857619816	0.491535605533923	0.623047675507383	0.85914319867599	0.57114308118345	0.649342382153953
MRPS21	-0.820279395504743	0.31357413891666	0.00889919471850481	4.94726457041011	-1.27527920080822	0.518123914085813	-2.46134016620009	0.013841905764456	0.170774296897218	-1.2958527502008	-1.60634719662879
PRPF3	-0.165067349632661	0.311168524844938	0.595782133553847	5.85865384879603	-0.217472270697701	0.484352072898667	-0.448996262979139	0.653434352449332	0.872766530647988	0.0615531190636373	0.0495951287560072
ADAMTSL4-AS2	-0.26853677449791	0.207392264164613	0.19538046254321	5.98554947185165	-0.343207572707372	0.361583432099178	-0.949179476268796	0.342529338077519	0.699727451297956	-0.152804973841335	-0.147237017513919
ADAMTSL4	-0.0586554989655127	0.170029628950984	0.730115253669962	5.02727498718678	0.0100346210593116	0.323626522822102	0.0310067944116793	0.975264121122565	0.990654769942349	0.282007049306365	0.405745462671683
MCL1	-0.209028178800164	0.12418174047222	0.0923278518527671	30.4851786179359	-0.255971291475109	0.212970441469608	-1.20190994444475	0.229398421133381	0.594655410317929	-0.0295207369584629	-0.0106731075132701
ENSA	-0.626431392680331	0.196503601395514	0.00143316238772157	17.0057214593099	-0.896016680489377	0.33311708055547	-2.68979506843442	0.00714959094417869	0.116116389317997	-0.894256933339984	-1.0126312339602
GOLPH3L	-0.165082338463819	0.113070465539453	0.144291389454082	11.9334834421651	-0.23251078629281	0.252068780524791	-0.922410089058779	0.356314709176864	0.707842354885741	0.0615220666318106	0.0260531063169042
HORMAD1	-0.210022569799172	0.34349275768532	0.540913419026418	1.69869293612379	-0.621679538516213	0.677849914323452	-0.91713449449455	0.359072167397878	0.709452223139789	-0.0315808214561479	-0.583170552726996
CTSS	0.0966593035942689	0.0733993431724616	0.187873477572238	45.2242314794698	0.155110938073902	0.139786044870286	1.10963106666217	0.267158038436203	0.635393174103023	0.603773454406089	0.63285497284506
CTSK	-0.143882477310742	0.291740197284407	0.621880451357171	1.73308039713558	-0.117189495430162	0.591820480752186	-0.198015275309868	0.843033112396212	0.943728768924813	0.10544191843868	0.206582653932478
ARNT	-0.181722534664539	0.0734264073041773	0.0133275929649126	25.980288247851	-0.277430842734713	0.15151990405354	-1.83098612995876	0.0671026133337334	0.34323171153654	0.0270484940977375	-0.0442669309256675
SETDB1	-0.116840315632374	0.111866456083468	0.296271471683751	16.9360834016616	-0.123499908990878	0.207328488525176	-0.595672644263169	0.551393936498023	0.82726606750248	0.161465291652091	0.196704026171191
PRUNE1	-0.892201392919314	0.403014858388522	0.0268413277730001	2.07254685213027	-1.07578146566013	0.631461487357602	-1.70363749365274	0.0884488322963927	0.387527653588465	-1.44485388965608	-1.29404375632556
C1orf56	-0.21942845628447	0.225171535656779	0.329810995442219	9.50592423139656	-0.313065534605432	0.377265151297786	-0.829828924109456	0.406635514943624	0.744167399615541	-0.0510670406140762	-0.10005120765999
CDC42SE1	0.0256134069017394	0.0748709729822133	0.732275164606598	32.0771186033423	0.0597079857835247	0.149448219501118	0.399522898183998	0.689507955004752	0.887014763426402	0.456587336926768	0.483506559474582
GABPB2	0.663384392983774	0.4041311574065	0.10069207706137	3.71750700606988	0.417867749769282	0.613320894740948	0.681319931136178	0.495669074434976	0.798367162308346	1.77786048080199	1.04418724283131
TNFAIP8L2	-0.546776328779382	0.315326940837909	0.0829184132624371	1.82362911357363	-0.658666009622467	0.637237425436827	-1.03362731586418	0.30131042429837	0.668701248549272	-0.729235163766334	-0.6410709703061
SCNM1	-0.28100267366408	0.215684881913258	0.192629736472261	3.93254000911898	-0.324851578134484	0.436086472191964	-0.744924685468081	0.456317251061173	0.775559273676967	-0.178630635625827	-0.118501652417944
PIP5K1A	0.0817376303505621	0.0792381515013224	0.302285841394548	44.465834403685	0.176542775786834	0.145076035074655	1.21689826783581	0.223642924759702	0.587233091861745	0.572860153944259	0.666405412125993
PSMD4	-1.2647492126481	0.491291952061068	0.0100433482580224	3.86170996459073	-1.7369670468974	0.743434138279789	-2.33641012358743	0.0194698768319515	0.200507349037572	-2.21666295554168	-2.32909576604395
PI4KB	-0.52385684717246	0.159359418194838	0.00101165113393884	11.6296011027965	-0.759234084019575	0.306529697526989	-2.47686958276767	0.0132540322786174	0.167270952591417	-0.681752766197886	-0.798505116591395
RFX5	-0.334017738842052	0.225218431126369	0.138052227572027	2.90625689715909	-0.4854326261193	0.444376224121724	-1.0923910861314	0.274661239336383	0.643993405483575	-0.288462194867437	-0.369883021213593
SELENBP1	-1.00629429789225	0.477214474296266	0.0349719081901829	2.02319055724791	-1.43973242618485	0.777047114651009	-1.85282513639018	0.0639074261612966	0.335973590767139	-1.68122069613864	-1.86379025990951
PSMB4	-1.3842010511051	0.450677513727611	0.00213073138620039	1.62860504334033	-1.83569932329872	0.790009772381803	-2.32364128580874	0.0201447277309242	0.203603702554151	-2.46413188966383	-2.48365606501786
POGZ	-0.233486470961604	0.126039064780992	0.0639550780618103	29.192715372028	-0.391868973583223	0.22768050424902	-1.72113539047079	0.0852262585971668	0.381796105366089	-0.0801910955718105	-0.223413936977304
SNX27	0.134849357255298	0.0738035142118742	0.0676787136270241	38.6223188232237	0.180782035819781	0.141745184068315	1.27540160893687	0.202167129501184	0.560663039160545	0.68289196773868	0.6730417555995
THEM4	-0.374528332179435	0.38653349420451	0.332574392763539	1.85006640342128	-0.53503411236603	0.712466172988577	-0.750960722979627	0.452676293950268	0.772557848554112	-0.372388181134002	-0.447531595958108
S100A11	-0.393044090509929	0.169245017508604	0.0202147572280829	11.1038575962304	-0.545896974821878	0.295332795917966	-1.84841298483326	0.0645426217030602	0.336484729309406	-0.410747364531253	-0.464536848243222
FLG-AS1	-0.139497080204464	0.168388074083551	0.4074292146463	11.3103319821417	-0.129703176267323	0.297837096240757	-0.435483618073141	0.663211427371365	0.877582555350898	0.114527166197204	0.186993130405301
S100A9	0.296433317000366	0.324397837086935	0.36082425755257	2.55631018297886	0.489130360628285	0.643378087929252	0.760253371703375	0.447103147836747	0.768620797485561	1.01764621518999	1.15574519370097
S100A8	-0.368628867171912	0.264036286231735	0.162675480254922	5.1673407476097	-0.507158847611566	0.495149217117052	-1.0242545682783	0.305715050581866	0.673198267640487	-0.360166231801442	-0.403894303155156
CHTOP	-0.963609537216144	0.285314769613669	0.000731862730240788	4.53778044904723	-1.48847524380573	0.478053062903926	-3.11361930151438	0.00184807778124135	0.0614392838213356	-1.59279047719666	-1.94009463309838
INTS3	0.310410974537537	0.207752093614926	0.135138702200625	9.66400939172588	0.466414258493458	0.360072617435888	1.29533387408029	0.195205078533295	0.553015931664099	1.04660379388388	1.1201843045424
SLC27A3	-1.04440172730021	0.374168928315718	0.00525037275172838	1.5810986818279	-1.42035506060949	0.677634138325751	-2.09605003685145	0.0360777524825071	0.261067275411345	-1.76016803641854	-1.83345599105825
GATAD2B	-0.0986916504532369	0.0819932917282956	0.228722881691973	61.6753811464616	-0.127772818600753	0.146451711941426	-0.872456981942662	0.382959126343692	0.729190095077255	0.199063966445512	0.19001500601626
DENND4B	-0.0151128901476213	0.074496057371238	0.83923795486453	24.878529653015	0.0607370661136952	0.158371630817648	0.383509759924295	0.701341835070471	0.892221362146587	0.372214476268156	0.485117531785731
CRTC2	-0.78623766816884	0.176022558525235	7.94402366432239e-06	7.07545048409486	-0.903528296414499	0.363454646805289	-2.48594509481823	0.0129207898503164	0.164801602953326	-1.22532834397724	-1.02439028222163
SLC39A1	-0.483313289846212	0.172062075456342	0.0049703793294879	6.25927757069076	-0.591974328593478	0.358764986202366	-1.65003373060371	0.0989360373439881	0.406367878095725	-0.597758488280943	-0.536668574912993
JTB	-0.732776897166037	0.278838814516762	0.00858989361241843	4.17374848951048	-1.03529401553262	0.540379947574552	-1.91586312589771	0.0553825201212053	0.31660393931955	-1.11457341388736	-1.23066273621251
RAB13	-0.013036087698498	0.279069226480751	0.962742177864872	2.0998795243576	-0.055683253258204	0.52081909442379	-0.106914769167228	0.914856596250678	0.971216696171422	0.376516997645018	0.30286751158346
RPS27	-0.11457659812784	0.316331027343675	0.717199036249464	16.940270868616	-0.142340660602202	0.469000653777632	-0.303497787168737	0.761510533582671	0.915461343514986	0.166155045826133	0.16720979887208
TPM3	0.0054161899376414	0.0628477361472718	0.931323682933299	36.2356547525577	0.00497484556346963	0.138487742011973	0.0359226418973568	0.971344041893641	0.989827753861377	0.414744667789964	0.397824644456175
C1orf43	-0.262190162125507	0.233644736315211	0.261788258071641	6.65291639883271	-0.37072642766482	0.416672649395001	-0.889730651155305	0.373610531565148	0.722639503361172	-0.139656667215225	-0.190316369116771
UBAP2L	-0.442551737249527	0.122594915412372	0.000306350213932314	18.2803879608288	-0.664307482695801	0.222292026938483	-2.98844493815174	0.00280401019469607	0.0725308851145011	-0.513312588539544	-0.649902406151085
IL6R	0.0548521356819862	0.079843906672581	0.492087686488304	43.4136770344742	0.166480654652149	0.152282192939108	1.09323783325551	0.274289389901721	0.64377753749262	0.517161348510014	0.650653679181369
TDRD10	0.29719208802651	0.331275860068656	0.369658288506695	2.26996496587761	0.492050141022879	0.612940012906509	0.80277046800978	0.422107414364462	0.752366516203587	1.01921816468452	1.16031595968728
UBE2Q1	-2.18574320995732	0.549401749731767	6.93788337752009e-05	2.49358528284994	-2.90631590027197	0.777060092916734	-3.74014304268665	0.000183915561185954	0.0161689360095891	-4.12469054047548	-4.15965123351554
ADAR	-0.02053860437789	0.0913359855546945	0.822081419133844	25.6816787747445	0.015899494656991	0.179588132048314	0.0885331033607141	0.929452974951393	0.976157174053159	0.360973998643365	0.414926620543673
PBXIP1	0.0855120274752318	0.233179644780973	0.713826644800698	2.81172333336701	0.153011759547085	0.529595628415634	0.288921870455848	0.772641166915323	0.920129347353061	0.580679590174468	0.629568816863145
PYGO2	-1.45719432329878	0.454866914212156	0.00135738849212283	1.61444313470046	-1.38361353849458	0.652054227554313	-2.12193017087575	0.0338436023948038	0.2549722957607	-2.61535239410471	-1.77593902852258
SHC1	0.212189790893636	0.20411639457035	0.29854766670466	3.40154235278471	0.19407382114961	0.414580009052838	0.468121513126012	0.639697695575109	0.866442822011104	0.84311850693853	0.693849361676814
FLAD1	-0.395093639513177	0.277242759884511	0.154133527548865	4.89103718709097	-0.582373715411789	0.493682904758995	-1.17965137094648	0.238138902354599	0.603386727781846	-0.414993424816441	-0.521639308924403
ZBTB7B	-0.544338699681056	0.169999104060836	0.00136472626901272	5.635074512604	-0.804566875542237	0.33657961751388	-2.39042067218779	0.0168290842837936	0.186131652968511	-0.724185116127552	-0.869471269367856
ADAM15	-0.803042737007413	0.410857400902526	0.0506358040910837	1.95670616289481	-1.25603693342631	0.692423692068743	-1.81397163010651	0.0696820935890392	0.348656818781117	-1.26014348392863	-1.57622441704865
SLC50A1	-0.484182577625448	0.271144880530612	0.0741483445900737	2.17112124595774	-0.867077443861628	0.511111603398565	-1.69645423444922	0.0897998902424676	0.388695418978917	-0.599559395851323	-0.967328347930504
KRTCAP2	-1.41481943125315	0.469498512437111	0.00258279030760834	3.43834031075831	-2.02768321147201	0.674749015681982	-3.00509250750457	0.00265500086611116	0.072063270083735	-2.52756413145819	-2.78419696446618
SCAMP3	-0.644389481741316	0.456214778772313	0.157811751391515	3.9122893489404	-0.741978929440767	0.729921388770943	-1.01651895787042	0.309382324457549	0.675146878956108	-0.931460790695368	-0.771493059868416
CLK2	0.0200418018700759	0.239054492971292	0.933185396741156	5.21302220728035	0.0489022506062575	0.439424397088221	0.111287063099593	0.911388713830793	0.970873977195879	0.445044616644302	0.466590737004912
FDPS	0.00494091910888035	0.46272771149618	0.991480501247647	3.73166373208349	-0.166632226870164	0.750118313265704	-0.222141259483075	0.824203919723998	0.938766179892579	0.413760046984356	0.129182601670032
ASH1L	-0.104025866116408	0.0311544246260088	0.000840684957093796	160.258236240103	-0.124692981299164	0.0720139907050688	-1.73151050342204	0.0833607531697656	0.37790809630149	0.188013046831429	0.194836332855617
MSTO1	-0.416069929443166	0.322617600455967	0.197165595178645	5.72320231290075	-0.517959499735965	0.525906163122855	-0.984889579274556	0.324678312576437	0.686278652164446	-0.458450103071586	-0.420802168367081
ENSG00000287839	-0.330605229038444	0.278352239191286	0.234942739809709	1.98052247238448	-0.572870934215306	0.567266576213997	-1.00987958437233	0.312552984942303	0.677906004982407	-0.281392482298013	-0.506763193875239
YY1AP1	-0.052193660835155	0.0877202886225786	0.551842791992047	25.5090428575818	-0.0714877859857525	0.188826019049053	-0.378590759609149	0.704991785027874	0.894188081050096	0.295394069675793	0.278126328734769
DAP3	-0.0992614706901256	0.109264884607802	0.363641552202499	29.0685286765804	-0.127097080254669	0.196176944953928	-0.647869607126961	0.517069289828139	0.811284805489491	0.197883467187521	0.191072839630613
GON4L	0.161075639779038	0.0612095450402897	0.00849977425303737	37.1886738924075	0.252546380722792	0.127360167350374	1.98293066016493	0.047375175352336	0.295000541933119	0.737225080279871	0.785385145301053
RIT1	-0.456655607570549	0.228271170115319	0.0454467102263116	5.9261352209694	-0.577383545933504	0.413972079239849	-1.39474030952454	0.163094164631961	0.51083588017984	-0.542531642849844	-0.513827455348182
KHDC4	-0.0507765255842828	0.142478952633276	0.721556654488345	12.3283527875171	-0.0461507038494439	0.287961523227849	-0.160266911121064	0.872670823017258	0.955407156650788	0.298329955423307	0.317790227237382
ARHGEF2	-0.481390576436128	0.206523736502821	0.0197575098921459	13.8117841886363	-0.700240460285177	0.349256957245796	-2.00494348289352	0.0449690894054048	0.290012009634283	-0.593775193889145	-0.706153633831296
SSR2	-0.757507762780762	0.217848166773911	0.000506626648133091	4.68177904282799	-1.24266529604924	0.414854065741897	-2.99542754589362	0.00274060401734974	0.0721200098259516	-1.16580846420262	-1.55529180669974
UBQLN4	-0.290473612802671	0.338566883647889	0.390919820465874	2.8218245029229	-0.485577230156877	0.618524464511839	-0.785057435909363	0.432419894013143	0.75889882905017	-0.198251624670768	-0.370109391394604
LAMTOR2	-0.257873378258098	0.350384119590516	0.461746909496698	3.95732316742799	-0.384124385656946	0.592593882827122	-0.648208489470701	0.516850111798775	0.811284805489491	-0.130713565825557	-0.211290183034374
SLC25A44	-0.869239579457633	0.639255701027068	0.173903285730222	1.61086271904641	-0.703160870869952	0.826790950814913	-0.850469964840439	0.395063852190765	0.73737140550225	-1.39728379298553	-0.710725386347916
PMF1	-0.634874454850989	0.213782639477505	0.00298071864241631	5.73792822104874	-0.994539443631531	0.402505698365295	-2.47087046884225	0.0134784629690725	0.168755158412326	-0.911748464848325	-1.16686355070623
SMG5	-0.188915669355916	0.229888529638111	0.411207384104751	7.60108482248208	-0.323954209209959	0.390949609573326	-0.828634180153078	0.407311440755459	0.744167399615541	0.012146443212075	-0.117096867535838
TMEM79	0.256748364099899	0.425865065729217	0.546584095628567	1.61502801752591	-0.00249526906090747	0.762243464872704	-0.00327358537776927	0.997388061433688	0.998800378303743	0.935430712089958	0.386130564345838
GLMP	-1.160066681849	0.33252154690564	0.000485382327000489	1.81447997344926	-1.46999498675399	0.661470037543042	-2.22231530276734	0.0262620046925633	0.225021263635011	-1.99979166538243	-1.911164741485
CCT3	-0.955136598478905	0.206648471344574	3.79992717632394e-06	4.89706574682503	-1.37386356003112	0.458938729609004	-2.99356639872514	0.00275737503190902	0.0721200098259516	-1.57523705026517	-1.76067593887014
MEF2D	-0.646419214957535	0.287462700526201	0.0245311816191879	8.27463210290371	-0.922569161582336	0.477336264281873	-1.93274475588041	0.0532676488163084	0.310973834309468	-0.935665798521605	-1.0541977769977
GPATCH4	-0.841334039602746	0.294207966947787	0.00424098673370319	3.02912548379721	-1.47033841842588	0.571320077882357	-2.57358086184509	0.0100652123834323	0.142717585757029	-1.33947175515341	-1.91170236609794
ISG20L2	0.00668617763102901	0.277424061829916	0.980772102263775	3.04651387585841	-0.0377113125403801	0.522989492533999	-0.0721072088038719	0.942516589366022	0.980490847535087	0.417375707252316	0.331001660128736
METTL25B	-0.535398462796175	0.391711698655529	0.171682469584251	4.18168972771726	-0.857928254213768	0.642537597717153	-1.3352187595899	0.181804758735245	0.533671035493354	-0.705663585431334	-0.953005762258579
HDGF	-0.537094339188809	0.479145172692378	0.262312204160277	2.21492149394243	-0.960001563026807	0.743668694754339	-1.29089952259444	0.196738520988832	0.55525389587674	-0.709176940509909	-1.11279627557836
PRCC	-0.355946792852775	0.227639223238276	0.117901105614251	7.21107251954091	-0.627221776681576	0.398171266398987	-1.57525625179862	0.115197307664177	0.435769427328289	-0.333892718938393	-0.591846641429147
ARHGEF11	0.0856529489542817	0.0900488094935711	0.341511192495704	41.3777971589608	0.142017561266442	0.162832847035242	0.872167771135913	0.383116858765215	0.729350253610105	0.580971537863728	0.612357965101484
ETV3	-0.312313772302208	0.197458443088657	0.113725298798466	4.54235141112467	-0.523425700361997	0.397577753580643	-1.31653669162308	0.187993971681741	0.543087332000821	-0.243497985565866	-0.429359224213506
MNDA	0.0827493323303306	0.140033609792702	0.554570810914092	30.3173950182637	0.142959359180089	0.229740129659229	0.622265511002103	0.533767295473477	0.820909105737473	0.574956101681997	0.613832301280209
IFI16	-0.139449372006512	0.0655206335577434	0.0333099322547847	162.704205147574	-0.174245927332677	0.125122762163943	-1.39259975019069	0.163740858609638	0.511084022131594	0.114626003494718	0.117263745317521
AIM2	-0.835925593647778	0.446367365935317	0.061105667210341	1.91888570778033	-1.12684407737288	0.712109009228951	-1.58240390553827	0.113557393714466	0.432759880959322	-1.32826705229557	-1.37397964781286
DUSP23	-0.430165656521342	0.363723717503283	0.236939383171456	1.68530654107364	-0.669730212401137	0.714904780263767	-0.936810370961623	0.34885610964069	0.701607283436929	-0.48765228698748	-0.658391410507721
SLAMF8	0.0114777263664111	0.29390563341462	0.968848594992498	1.77831025142984	0.0210760549056133	0.621696522944695	0.03390087305907	0.972956196989238	0.990381292377284	0.427302381246255	0.423030259281133
DCAF8	-0.719728473957519	0.132916548308688	6.13264324291866e-08	12.0530346624621	-1.05105892998301	0.302818000795976	-3.470926190716	0.000518666544315332	0.0282331288710549	-1.08754093431151	-1.25534189868665
COPA	-0.425064529799315	0.148423813061898	0.00418517315785502	39.9222974010016	-0.620740382434417	0.243777655628459	-2.54633830501876	0.0108859631149087	0.14958007847351	-0.47708425882627	-0.581700352200114
NCSTN	-0.239254409466171	0.44833528547515	0.593583269332747	3.8217921899695	-0.458002861361728	0.698285923618998	-0.65589588142926	0.511891118359437	0.809148413697477	-0.0921405608311585	-0.326943135734995
CD84	0.17608736769402	0.110195141688559	0.110052002507572	47.8189915415521	0.317136672525573	0.189315187446568	1.67517818724967	0.0938992759499476	0.398326322034792	0.768324947426661	0.886497923976086
F11R	-0.160991603351965	0.198872628037861	0.418215428430436	6.79716224886647	-0.319648680146884	0.35614912868638	-0.897513581812977	0.369444929353162	0.719519268202883	0.0699968617541226	-0.110356783305179
USF1	-0.255856115531373	0.174781707270367	0.143231945728231	4.74656662157132	-0.41989034448863	0.410265767381163	-1.0234593716383	0.306090700083128	0.673205719293544	-0.126534393170908	-0.26727995144246
ARHGAP30	0.0633523656923368	0.088090694719314	0.472034917081302	19.6074891422462	0.0691206716494547	0.183299700804223	0.377091022768665	0.706105962400847	0.894894687156862	0.53477131490004	0.49824163491913
PFDN2	-0.853370150346994	0.374009950913215	0.0225083778423611	3.94169024162254	-1.34696312372903	0.607907451275284	-2.21573715029044	0.0267095090306643	0.225902917790913	-1.36440702224792	-1.71856468985489
NIT1	-0.4879504838789	0.243903301614996	0.0454366019939836	2.90982078491921	-0.5508341073374	0.498610102226721	-1.10473916368211	0.269272628178042	0.637744185359757	-0.60736538491318	-0.472265675182967
DEDD	0.141119845910878	0.170511652995185	0.407882443403673	4.74824176143578	0.206422651312692	0.346016486144455	0.596568832926981	0.550795285006647	0.82726606750248	0.695882568503524	0.713180819955217
UFC1	-0.208810072542145	0.432652460882409	0.629360090231029	2.17257255800484	-0.181247050110081	0.723912778081831	-0.250371392241944	0.802300150896263	0.930724542731765	-0.0290688852005112	0.106303847814195
B4GALT3	-1.30886771192829	0.361924327930684	0.000298714073255425	1.76096466003526	-1.73670229110654	0.605706056143799	-2.86723613457521	0.00414073933329421	0.0874676003730186	-2.30806345747592	-2.32868130447494
NDUFS2	-1.15022790353252	0.386142372813628	0.00289411380898315	3.47740472671809	-1.76055652045706	0.628915600877284	-2.79935259675738	0.00512051893310793	0.0992739355583175	-1.97940862218699	-2.36602387323352
FCER1G	0.0179004910552906	0.135438960314943	0.894852611152037	15.8077341114089	-0.00485101742639163	0.254168202337046	-0.0190858548858083	0.984772615542028	0.994915592716181	0.440608452983666	0.382442761481895
TOMM40L	-0.351034563843028	0.27310554717466	0.198672116982263	1.87705218865949	-0.187537443986191	0.584177049460512	-0.321028435059853	0.748188842398586	0.909939359023771	-0.323716031053899	0.0964565598391547
MPZ	-0.262748837943144	0.254881915641551	0.302604146415562	2.31255321310744	-0.436955404978175	0.508542807119976	-0.859230331961195	0.390213452019125	0.735844126822603	-0.14081407852757	-0.293994425648955
SDHC	0.0924205557941672	0.256108395586665	0.71820037011079	7.83675195669041	0.197739741411252	0.436751308117471	0.45275134323826	0.650727803846198	0.871267533893945	0.594992020703154	0.699588171236423
ENSG00000283696	-0.00264516618217298	0.156846072489386	0.986544532597269	6.64532789437221	-0.0740839911907958	0.276037496590744	-0.268383796063161	0.788403911008447	0.925634080621183	0.398043918497874	0.274062103059894
ENSG00000283360	-0.0251621578599649	0.217713370777308	0.907989613724863	3.0486101219572	-0.0191676361845869	0.47163246684407	-0.0406410447373294	0.967582062203098	0.988914511123274	0.351395361203827	0.360030831399704
FCGR2A	-0.0235983736000505	0.118653045708493	0.842352290647101	38.5892157381677	-0.0180399960050796	0.201245330496887	-0.0896418116163872	0.928571857271816	0.975694698299853	0.354635060391356	0.361796094084129
HSPA6	-0.255542101204496	0.155836211344296	0.101044246587504	9.58692533218409	-0.245668804300777	0.304127750574299	-0.807781610973903	0.419216312910991	0.75067426779161	-0.125883848216765	0.00545490609969563
FCGR3A	-0.108965016336144	0.127518628530297	0.3928264968543	53.5556268612279	-0.193148389252116	0.212646046624443	-0.908309335245895	0.363714811745911	0.714374880069204	0.177780586149904	0.0876729137060252
FCGR2C	0.283906953956823	0.240074455595933	0.236976131205544	14.6600589128579	0.381471621424908	0.380613969360651	1.00225333837772	0.31622125263673	0.680896315990454	0.99169529010709	0.987210976473054
DUSP12	-0.193433521510716	0.203529854961616	0.341912170073686	4.85628041976736	-0.26247116333609	0.40747673540893	-0.64413778880574	0.51948608782151	0.812813999315926	0.00278678770813563	-0.0208483224960742
ATF6	0.0332938982277617	0.0593094603568041	0.574552841138498	174.327276331058	0.052928212087445	0.112988285761854	0.468439818610951	0.639470098507281	0.866442822011104	0.472499046838787	0.472893172569756
OLFML2B	-0.0462534828459438	0.173305995827945	0.7895545421986	12.3208556178224	-0.0715939419529128	0.292346153647288	-0.244894420739635	0.806538181785944	0.93223596456473	0.307700364283516	0.277960147029858
NOS1AP	-0.403986774894264	0.794310532412884	0.611032242280836	12.5529371686802	-0.649483132395362	1.02168055910167	-0.635700783977363	0.524971465329425	0.815602727995041	-0.433417375106279	-0.626695648462077
UHMK1	-0.0743181240741771	0.230042033954428	0.746647351461234	12.9751781061269	-0.112565039962252	0.366976775556525	-0.30673614097662	0.759044218451748	0.914555450006063	0.249558715389835	0.213822001041284
UAP1	0.230436056698065	0.407206838302862	0.571465589897776	1.68731750517669	0.167903438040086	0.766151059800533	0.219151870760055	0.826531745679802	0.939781708666307	0.880919381405247	0.652880973373601
HSD17B7	-0.828745510620125	0.501198292036369	0.0982234113629826	2.54255594161297	-1.37828722631337	0.787197686507493	-1.7508781465407	0.0799669018603444	0.370759313414113	-1.31339204060288	-1.76760096083931
NUF2	0.330968289588696	0.341605751249944	0.332614838746574	1.89946674389067	-0.00380188634783626	0.786187988501103	-0.00483584893618726	0.996141565833974	0.998358572859603	1.089192479917	0.384085122208038
MGST3	-1.02059976746996	0.399653904632386	0.0106582295979798	3.03796415311223	-1.60392990040994	0.659748415414635	-2.43112353578281	0.0150520814648395	0.177451335908043	-1.7108574045748	-2.12083295792075
ALDH9A1	-0.712538190296034	0.249577339885358	0.0043039606259295	3.31078641090286	-0.955727457357195	0.481871419864509	-1.98336613868057	0.0473265465816138	0.294883079864181	-1.07264478991785	-1.10610538305345
TMCO1	-0.794248945816856	0.385836269244821	0.0395409221811614	3.2822343423206	-0.779370394075486	0.616364051974651	-1.26446438850321	0.206063394812024	0.564565833075973	-1.24192534546437	-0.830027473979592
UCK2	0.297890754006415	0.117871056200925	0.0114956506969188	15.9492680945584	0.461151965096841	0.228738386764223	2.01606722693285	0.0437929464922383	0.287017348436022	1.02066559427278	1.11194645497268
POGK	-0.421361322195478	0.350871597443413	0.229790413519354	5.3188967365979	-0.635574832884957	0.566376691420128	-1.12217688777291	0.261787237522248	0.630545533223266	-0.469412306260345	-0.604922921154456
STYXL2	-0.395004805605015	0.325478588077573	0.224895822284166	2.68090694658802	-0.837899039875844	0.594551260465644	-1.40929654950124	0.158747498693875	0.504233681426404	-0.41480938719215	-0.921651057706862
POU2F1	-0.327790284989883	0.13114646273051	0.0124396265320809	59.8268769658279	-0.478578574478122	0.220695500095675	-2.1685017332508	0.0301205328898233	0.238429659141148	-0.275560749506712	-0.359153356007283
CD247	-0.380522394145424	0.441447939105703	0.388694659825678	2.45059970750783	-0.408987283265324	0.715071461531946	-0.571953021854799	0.567353801576529	0.835002566153028	-0.384806107429205	-0.250211770055098
CREG1	-0.0800110586684706	0.104921297151984	0.445712915865711	25.0942264926227	-0.0610606810710893	0.1919156583671	-0.318164143512934	0.750360429943074	0.911180876943988	0.23776463608327	0.294449425008694
RCSD1	0.0959764855076935	0.0718270965364183	0.181478819875736	79.7517049619724	0.160371364599806	0.125512914174485	1.27772799838638	0.201345349523172	0.559845180389017	0.602358856972789	0.641089899924723
MPZL1	0.227850750204351	0.0781164123524354	0.00353630862695726	71.8463481466682	0.366319882618289	0.13347496155098	2.74448389691707	0.0060606127807928	0.108379947327282	0.875563389813632	0.963491708921617
ADCY10	-0.697455862914476	0.314186187308924	0.0264268648998377	1.69478212779386	-0.525091125387712	0.715965330197429	-0.733403006040693	0.463312666317039	0.780042642380359	-1.04139866152495	-0.431966361405875
MPC2	-0.142782048316474	0.335374613573593	0.670298049721965	4.13132010236712	-0.154022256927425	0.547152070671728	-0.28149807920554	0.778328401119116	0.921324826066806	0.107721682348607	0.148922860837958
DCAF6	0.332649722778315	0.0901167381211954	0.000223093201341588	100.682507694771	0.515948460419257	0.153783302473662	3.35503563859036	0.000793547605381152	0.0363966487338476	1.09267591294413	1.19772754914424
GPR161	-0.0342641325546659	0.385901398844415	0.929248913572643	2.13668052586065	0.0973151783590427	0.723009732234206	0.134597328390483	0.89293025402174	0.964061902734064	0.332538757528235	0.54237868457797
TIPRL	-0.20761972042028	0.247005193027853	0.400601201717738	5.48863993961013	-0.329291479528668	0.459865496725722	-0.716060417389973	0.473954043592258	0.784276383809671	-0.0266028271252815	-0.125452089619556
SFT2D2	0.0198091926658575	0.0681794158859444	0.771399281700917	30.7744576854846	0.0999075290887592	0.143717212881612	0.695167454792343	0.486950365483019	0.792283999152614	0.444562719064671	0.546436876270032
TBX19	0.279498955255103	0.128038404254302	0.0290409185107849	8.98691873206245	0.43758133722458	0.240342600984801	1.8206565770346	0.068659076766723	0.347148061225096	0.982563218517256	1.07504784973714
NME7	-0.612919556257799	0.263558472367301	0.0200423364079101	3.63462004213026	-0.878859125011552	0.537683480136228	-1.63452878408852	0.102147867399185	0.410427049482907	-0.866264398434624	-0.985771963608376
SLC19A2	-0.140989528962165	0.250178582074995	0.573056643442744	3.51818266742698	-0.372701929735836	0.485735583099359	-0.76729385843573	0.442906819131672	0.766161204838847	0.111435253104271	-0.19340891597023
C1orf112	0.078132665811722	0.180616393222997	0.665313378641753	14.3728992037059	0.0862413122476311	0.32064856943957	0.268958980226744	0.787961248896884	0.925599795785103	0.565391731996982	0.525043116926116
SELL	0.393117802562446	0.225309289538087	0.0810211153771134	3.59153967590029	0.498013000680642	0.420277793678827	1.18496149016434	0.236032673336172	0.600720162355195	1.21794791751004	1.16965050969499
SCYL3	0.218580769999671	0.154205700268462	0.156347802694931	7.13029012254418	0.433048771435978	0.311876535650315	1.38852629786014	0.164976842603922	0.513808733001275	0.856358728334843	1.06795235119361
KIFAP3	-0.762052080756661	0.450444142818859	0.0906880600869813	1.85623051322272	-1.32318133891446	0.753787808254368	-1.75537641286438	0.0791949438898441	0.369657375973724	-1.17522294907229	-1.68133552929009
GORAB	-0.371480263401362	0.273203201503826	0.173918075909739	4.49224156268199	-0.614953348372596	0.513534498716237	-1.19749179443619	0.231114923950207	0.596952305152679	-0.366073482746901	-0.572641048116701
FMO4	-0.326208743001146	0.199850704654337	0.102624270867896	4.77850394155857	-0.515985511108518	0.379771408255041	-1.35867392829636	0.174249937230042	0.527319058027374	-0.272284261549074	-0.417711990731663
PRRC2C	-0.0335828550836199	0.0451667475883232	0.457160554045905	93.084840749124	-0.0424953168934183	0.0920439714767259	-0.46168495569711	0.644307261172224	0.869281571375688	0.333950163261115	0.323512547448983
VAMP4	0.438515000733201	0.264092605843607	0.0968221063931831	3.32788102790239	0.578819208215703	0.47229653095994	1.22554194298073	0.220371097053023	0.583279844644483	1.31199750593469	1.29614847014715
METTL13	-0.179607681948691	0.380028836626381	0.636487215449032	2.35106166864691	-0.20617890211983	0.691526290541466	-0.298150489634157	0.765588307708747	0.917277486901163	0.0314298443906823	0.0672743162257972
DNM3	-0.465306458653718	0.633903911486621	0.462928559753551	10.0575209418707	-0.765919157695483	1.05540914809887	-0.725708280125434	0.468017624679364	0.78195515005813	-0.560453651623045	-0.808970255486917
PIGC	-1.23407702364466	0.482194938952858	0.0104885992550748	3.11224770735148	-1.60615090714341	0.736372776924002	-2.18116551490764	0.0291711764866353	0.23591742485967	-2.15311923768918	-2.12430982969217
SUCO	-0.153368338612646	0.117410033426196	0.191463262070824	24.6133429485976	-0.18555200651879	0.216722605392847	-0.856172830621177	0.391902188441077	0.735959164138826	0.0857900150779984	0.0995646600444827
PRDX6-AS1	-0.0238123269893902	0.190290548035706	0.900415346851536	17.3579153245113	0.0120878372306259	0.32769620284686	0.0368873277310292	0.970574843877538	0.9895010180553	0.35419181215093	0.408959666950803
PRDX6	-0.561171084301377	0.309158144252032	0.0694995299203073	4.71314013249938	-0.919477396729035	0.552636981857662	-1.66379997523556	0.0961524089488081	0.401896112730122	-0.759056846312137	-1.04935777818981
KLHL20	0.0727189963592613	0.0857065394084024	0.396179073385474	19.8257488492618	0.127995249233454	0.180749920250518	0.708134471406982	0.478861754640801	0.787349577154328	0.554176207594882	0.590406757055654
DARS2	-0.684931949656763	0.263141538514179	0.00924380522537486	3.76184096077539	-1.09929871142912	0.475693778170043	-2.31093775423769	0.0208362933087561	0.205807734606028	-1.01545281167484	-1.33085879462492
GAS5	-0.198219283873678	0.20222903412894	0.327001108562084	12.5767873534432	-0.319521514881857	0.334526905833318	-0.955144442226306	0.339504656993728	0.697408502779309	-0.00712789863091633	-0.110157712625375
ZBTB37	0.248570578143288	0.313929286844074	0.428474759536196	10.9863428660212	0.375597618520666	0.475777448640024	0.789439725641232	0.429855045194588	0.75788822437138	0.918488754558763	0.978015527141339
RC3H1	-0.0158184684855494	0.0681408154491679	0.816426319024119	53.5003810939772	-0.0193793930208525	0.127232633060385	-0.15231464251514	0.878938776609297	0.958111737360871	0.370752726315352	0.359699336967327
RABGAP1L	0.0102608151390137	0.0551911057136904	0.8525119771062	177.985754825948	0.0559248902216444	0.105077979378468	0.532222741172201	0.594571734218381	0.847298931372482	0.424781300547495	0.477584318011068
CACYBP	-1.31021487683579	0.642634506879386	0.0414681832330698	1.64504193950125	-1.67047948277889	0.96924216323686	-1.72349031659972	0.084799894803665	0.381003427582725	-2.31085438533481	-2.22501290517249
KIAA0040	-0.729494553338874	0.239909664727172	0.00236024838166833	3.07325733619344	-1.04173911981599	0.417800524328505	-2.49338873255435	0.0126530234581105	0.162948488159874	-1.107773366782	-1.24075221537034
COP1	0.0548469021530685	0.0434019702127937	0.206339111723125	146.423266962888	0.0844387074158631	0.0887408674619025	0.951519968543396	0.341340486703799	0.698674518938075	0.517150506183603	0.522221231805212
ASTN1	-2.52307356376023	2.00303752144765	0.207805136401975	2.96981615293115	-4.98297132672048	2.97238398469417	-1.6764224785154	0.0936554689890049	0.397704556911304	-4.82353941698488	-7.41054846060862
BRINP2	-0.890456533746783	0.603439653800979	0.140041966202625	2.12593079503536	0.528222711985316	2.74365791744041	0.192524989586931	0.847330995179155	0.944605525953758	-1.44123905672259	1.21694225846604
LINC01645	-0.0154588468918842	0.298103680439979	0.958642411752316	3.10078414945933	-0.0290056600732342	0.788739273980625	-0.0367747125445495	0.970664636872257	0.9895010180553	0.371497756058061	0.344629911164046
SEC16B	-0.0280979592699734	0.235086088006348	0.904861811961064	2.80346575249353	0.102744548961447	0.492798998565049	0.208491797387215	0.834844986658599	0.941725560877757	0.345313247649831	0.550878084917295
RASAL2	-0.078935522685296	0.0720802917662175	0.273470427120959	186.918396445625	-0.0696618876698789	0.117281838694799	-0.5939699483324	0.552532212932332	0.82726606750248	0.239992829025332	0.280984678606601
RALGPS2	-0.0804895186600727	0.0949122297728645	0.396414806638331	49.9190024128903	-0.0531903131287898	0.169745646291864	-0.313353033145447	0.754012462724994	0.912088091357328	0.236773408274043	0.30677008109538
ANGPTL1	0.0178579169575752	0.407865295964067	0.965076692717152	4.09628589713288	0.0524694492575946	0.656133874483588	0.0799675970073803	0.936263027252877	0.978642928181243	0.440520252025698	0.472175002962772
FAM20B	-0.47538888669858	0.189690615895777	0.0122061563705526	7.64483537315589	-0.655220545159842	0.358217470466214	-1.82911387405836	0.0673825509647961	0.343925261415886	-0.581341465103819	-0.635677272957498
TOR3A	-0.202654719997889	0.194880280125282	0.298389422201322	4.72187065162877	-0.216475767303385	0.372142252594468	-0.581701663259623	0.5607676510072	0.831602529094381	-0.0163168124576422	0.0511551035501455
ABL2	-0.0684933443524958	0.0624806704062517	0.272977020455413	65.0807966943121	-0.106314396575894	0.12105978822285	-0.878197443895968	0.379836578927413	0.725475416894906	0.261625938865343	0.223607061669762
SOAT1	0.138349834892257	0.0583854667805706	0.0178076417084521	58.5952431312616	0.226914337785	0.110469762262871	2.05408550844022	0.0399674163873847	0.276180348968196	0.690143923681145	0.745259500839321
TOR1AIP2	-0.146654878839403	0.18961745736075	0.439270908974736	11.3582222861678	-0.215470234510105	0.328594542556538	-0.655732845815695	0.511996031321328	0.809148413697477	0.0996983211854371	0.0527292134038038
TOR1AIP1	-0.243370544003494	0.196780868558949	0.216176503789472	9.42701633546868	-0.277887032989256	0.353246834196488	-0.786665317528892	0.43147781195458	0.758589296013136	-0.100667976062372	-0.0449810732983658
CEP350	0.082523066926819	0.07636179042639	0.279837109468891	101.711559883623	0.139203742314779	0.135203368849313	1.02958782387977	0.303203533465736	0.670649119456361	0.574487346584051	0.607953076302408
QSOX1	-0.0681723235795961	0.200321571290895	0.733619743050159	11.4252454280159	-0.0457922210625023	0.331460843384721	-0.138152731993601	0.890119711188033	0.962604080203017	0.262290999106581	0.318351413596557
ACBD6	-0.0324776878765742	0.103549960597044	0.75379243475655	43.7945635095835	-0.0526894223196575	0.18807328543048	-0.280153676260065	0.779359605064833	0.921704143175039	0.336239743348681	0.307554199886464
XPR1	0.0187417166233224	0.0783964624117523	0.811056502943581	65.8438385707481	0.0603178261105667	0.134934545210733	0.447015447499864	0.654863906455253	0.87318125454269	0.442351223939444	0.484461233130548
ENSG00000243155	-0.768230089811833	0.313963467470724	0.0144099875701024	2.12453671689165	-1.16092394599374	0.618329698078752	-1.87751607209053	0.0604473966412776	0.326865467803067	-1.18802195941511	-1.4273299287445
STX6	-0.0766502043749992	0.117819264052524	0.515321219928739	36.3733850333419	-0.134528298464302	0.206948402398996	-0.650057197372954	0.515655275957523	0.811247777633103	0.244727333690009	0.179439649856354
MR1	0.10194606777636	0.0904422263268647	0.259659845525743	17.8496906154164	0.156914426852593	0.183064972003077	0.857151562833959	0.391361127644424	0.735844126822603	0.614726068564206	0.635678241739393
IER5	-0.643106482775518	0.230825374824813	0.00533436269676002	4.71277604802662	-1.10700458492598	0.461969012256425	-2.39627454559985	0.0165626792450741	0.185782207394303	-0.928802795718924	-1.34292194312043
GLUL	-0.0454784598964649	0.344153574185269	0.894868946207491	49.6665558394883	-0.113739751377911	0.55657069230111	-0.204358139857599	0.838073639416306	0.942107743753245	0.309305982963858	0.211983050758457
RNASEL	0.0608897226881362	0.211866091107796	0.773808200086601	3.43687489427798	-0.050153961086324	0.428059615934135	-0.117165832092979	0.906728642427529	0.969035669960036	0.529669445835109	0.311523333998878
RGS16	-0.253670571593438	0.335004812128103	0.448921238875182	17.2500895135593	-0.178926926713912	0.489520214633112	-0.365514888589464	0.714727095029704	0.899397733656487	-0.122006591541529	0.109935881621565
NPL	-0.0895531907729117	0.117277583965244	0.44510550870547	147.015187315175	-0.135951497359255	0.18972461710996	-0.716572785493939	0.473637741664485	0.784145906863311	0.217996156236985	0.177211705209264
DHX9	0.0912563621406977	0.0961614072422803	0.342624913835482	39.4781044093799	0.0848292637985221	0.172725246902433	0.491122550523487	0.62333977290256	0.85914319867599	0.592580155249617	0.52283262772831
SMG7	-0.0299418175388771	0.0782265128455141	0.701899262880139	38.0759909395501	-0.00134162493205298	0.148251152104645	-0.00904967626225238	0.99277950158598	0.997158837155211	0.341493317823952	0.387936534875075
NCF2	0.3595195937529	0.136701807558871	0.00853961868531311	14.2504250407151	0.545424995932225	0.25347874985634	2.15175826865702	0.0314163982046663	0.24296819439003	1.14834235069824	1.24387154893496
RGL1	0.00506597885600979	0.339918519964602	0.988109160141324	44.3220423322627	-0.0428830263069976	0.538339356363451	-0.0796579811602068	0.936509279382715	0.978691712114405	0.414019133849183	0.322905608309504
ENSG00000289581	-0.372534572525364	0.394921460771146	0.345520796503493	2.11207274212988	-0.574920280203514	0.709221131551128	-0.810636139600232	0.417574656476559	0.750208476302475	-0.368257699905233	-0.509971339581825
TSEN15	0.205801941215012	0.37662452669708	0.584764916881279	6.38201672876617	0.28481815947066	0.577800006632528	0.492935542058241	0.622058132893464	0.858797369366715	0.829884768791665	0.83590495456196
EDEM3	-0.19996766941322	0.0963903930979322	0.038027317614971	28.2502335596534	-0.316182234810542	0.180582060870782	-1.75090611595573	0.0799620831389956	0.370759313414113	-0.0107500371554786	-0.104930241478229
NIBAN1	0.0178782129127165	0.133313590557596	0.89331839611575	87.2078041474838	0.058125403771205	0.216271970312518	0.268760689086119	0.788113846162247	0.925599795785103	0.44056229925118	0.481029108757447
RNF2	-0.0994290506601433	0.115263059043527	0.388342466759652	18.045672264046	-0.0935210091025965	0.212507534682841	-0.440083262187257	0.659876804141095	0.875446557964159	0.197536290977459	0.243634451545028
TRMT1L	-0.566288441598543	0.376380965597268	0.132436760914484	5.54093386199127	-0.759721389323993	0.560925265048146	-1.35440750606729	0.175606404217768	0.528621219747878	-0.769658499432007	-0.799267967973818
SWT1	-0.476573056526485	0.271009823272526	0.0786610399273852	8.23298851550097	-0.645364644629525	0.447086820540402	-1.44348841204816	0.148882934480967	0.490679717865249	-0.583794715291648	-0.620248367759052
IVNS1ABP	-0.187470744960911	0.193088373593908	0.331594872096665	21.6387009442311	-0.236538621474532	0.306493938253645	-0.771756279495418	0.440258790765465	0.764177624306052	0.0151398998598583	0.0197477375702749
TPR	-0.11553514592838	0.104369990124644	0.268304007718775	27.8404131964535	-0.197641100830334	0.194110789417132	-1.01818709523465	0.308589051006498	0.674871066338972	0.164169217850869	0.080639804878368
ODR4	-0.105089900981596	0.176751772987492	0.5521362368235	17.2652161580293	-0.164074160598818	0.301530765741593	-0.544137379133734	0.586346939961106	0.842884354505206	0.185808680809456	0.133187122806433
PDC-AS1	-0.943111556402037	0.452437705847538	0.0371136741989956	7.10888997724185	-1.24979579138862	0.637338481127528	-1.96096082128539	0.0498835933855189	0.301636914326716	-1.5503247141808	-1.56645423029267
PLA2G4A	0.0217706889263871	0.0812578408902138	0.78876006306773	106.783045998237	0.0750581958468006	0.145090245563166	0.517320758231978	0.604932265684028	0.852399122147428	0.448626360069682	0.507536523567056
LINC01036	-0.238734294796238	0.434931352528517	0.583073328031312	5.99628773050753	-0.37139664759673	0.664732632393035	-0.558715834755552	0.576355670780414	0.839041333798672	-0.0910630368294163	-0.191365563937653
RGS18	0.0762906014896518	0.118645692090329	0.520216325848227	17.618818441311	0.0146927306077888	0.232681022452923	0.0631453758149161	0.949650741695033	0.982949053913197	0.561575518699174	0.413037493512128
ENSG00000285280	0.639772676596798	0.164803858885643	0.000103590285812102	6.36798035399549	0.873519937694744	0.372571759443181	2.34456830276198	0.0190491210944338	0.199492062288517	1.72894397719219	1.75748729992314
RGS1	0.136431539049871	0.288350035373076	0.636109334098819	81.5091829019745	0.247857904214321	0.450743541968331	0.549886756295968	0.582397048460289	0.841314024483663	0.686169781185071	0.778045576547105
RGS2	0.283382874255065	0.343615177250185	0.409536250635079	6.25944907405271	0.570382836002844	0.568626873056752	1.00308807590583	0.315818367414963	0.680672945892297	0.990609551730314	1.28294176349557
UCHL5	0.390407861753301	0.12495685914751	0.00178203689992819	9.11485357522346	0.372892197630315	0.289765497386112	1.28687577021441	0.198137591794493	0.556979885574671	1.21233372042245	0.973780329930214
RO60	-0.841479332158801	0.319297749965657	0.00840366007192284	7.58583820443422	-1.21264665830538	0.493976627904294	-2.45486646493794	0.0140936930903454	0.172209523684624	-1.33977275842341	-1.50829917375748
CDC73	0.037993560957274	0.0738440495075249	0.606894911805316	48.4065712171449	0.085250625851595	0.14963197002234	0.569735370314692	0.568857196348442	0.835532727090291	0.482235360163296	0.523492248343503
ASPM	1.21873729729187	0.605251727583984	0.0440511265593289	2.38000579581513	1.72747802833575	0.954262666828864	1.81027518772832	0.0702531228421196	0.350452008054823	2.92838769801381	3.09431475505193
ZBTB41	-0.772311366313966	0.562115194035969	0.169460963870832	3.26346712692763	-0.842186398973321	0.780840998150608	-1.07856324266785	0.280782474694415	0.648790029054905	-1.19647715909129	-0.928362697791215
DENND1B	-0.618690532057455	0.314903156034946	0.0494488591178001	10.3197139564462	-0.951920345472774	0.50733180187424	-1.87632697567171	0.0606103950728235	0.327230073017146	-0.878220156072459	-1.10014554527263
NEK7	0.0585649794953698	0.0847797705324612	0.48969780389064	67.146758434505	0.106199241794511	0.151322173106234	0.701808859961026	0.482798372665156	0.790853749668271	0.524853264456463	0.556286228805023
PTPRC	0.0544557084848056	0.055286586576235	0.324638102569229	335.625435449157	0.0978504880721246	0.106864361994727	0.915651263392679	0.359849834732604	0.709748123116365	0.516340068425835	0.54321668439235
ENSG00000261573	-0.227687406854418	0.161093869983134	0.157543014352777	5.96507409343019	-0.191175265492938	0.35769189478344	-0.534469101148302	0.593017021659603	0.847168628846754	-0.0681771472554931	0.0907617374346641
MIR181A1HG	-0.970428433496523	0.313292744730746	0.00195151660394293	32.9482365090347	-1.30566708705145	0.449467434606839	-2.90492032686094	0.0036734659583578	0.0823371657227392	-1.60691721661057	-1.65391786909913
LINC00862	-1.32382300175457	0.547975797307039	0.0156988674764712	2.18500531260175	-1.22424997578256	0.839777354734307	-1.45782685003443	0.144888275441275	0.483465188547227	-2.33904640156957	-1.52646357028241
DDX59	-0.116409901650837	0.144703667373342	0.421125020455431	7.24079003852627	-0.29009775278993	0.367649705349503	-0.78906020749874	0.430076817963059	0.757980301987433	0.162356982316866	-0.0640963269101352
CAMSAP2	-0.17693292200602	0.16205035218708	0.274903798897251	28.7788535037469	-0.238395068008129	0.267462567512358	-0.891321242540282	0.372756855710161	0.722041500805327	0.0369711571121561	0.016841566035289
KIF21B	0.203119916142199	0.118891477532004	0.0875532330014026	9.84097615767601	0.433514206952941	0.244834266446444	1.77064351834824	0.076620000375604	0.364764220913556	0.824328404865989	1.06868096654896
NAV1	-2.06283902156039	0.715861700784515	0.00395640713069382	1.72939292715301	-1.77256817679811	1.01969296655609	-1.73833519984431	0.0821517674532021	0.375578015763209	-3.87006935678659	-2.38482750324098
IPO9	0.213222362023063	0.117617316524951	0.0698552092977908	19.5845068196816	0.283505649501097	0.228882408864795	1.23865198250586	0.215474408323529	0.576791397800918	0.845257689391519	0.833850287732671
TIMM17A	-1.72737175473905	0.405878373968308	2.08223556349138e-05	2.70654954297065	-1.91280891851266	0.637427787683823	-3.00082449411736	0.00269249702893594	0.0720934272045091	-3.17508024631733	-2.60436716907037
RNPEP	-0.166508109151952	0.104158549357955	0.109908971502359	12.8377010247015	-0.21697441962549	0.201127481369241	-1.07879051708084	0.280681123171682	0.648790029054905	0.0585682908084109	0.0503744889953348
PTPN7	0.20827068423909	0.175906310192997	0.236418434505746	5.08300043631518	0.296689492006843	0.363745549962821	0.815651193635682	0.414699660780705	0.749166582668572	0.834999275296393	0.854488914872494
KDM5B	0.0285964707535577	0.212736370291122	0.893068802817214	9.24950643910167	-0.00165771527912081	0.373112352355644	-0.0044429386179654	0.996455059534813	0.998470746921351	0.462767364303186	0.38744171169945
KLHL12	-0.0146816219167767	0.147981978911903	0.920969765764161	6.36003815708933	-0.0474334284573898	0.332477877155774	-0.142666419983084	0.886553638345951	0.960110067238013	0.373107936685228	0.315782187859262
ADIPOR1	-0.00663956879158733	0.262033906261182	0.97978489625125	4.63274291612264	0.0593543267343276	0.468477548717108	0.126696203258545	0.899180850982974	0.966390181241953	0.389768695872796	0.482952924428667
CYB5R1	-0.295869367151825	0.180179042577729	0.100572316209426	4.10362623450793	-0.361158766753726	0.377010411331541	-0.957954358549862	0.33808577398783	0.696264705061257	-0.209430034269301	-0.175338688212415
TMEM183A	-0.273052787460349	0.574871886331979	0.634801056438041	2.36500545817191	-0.356731537591363	0.834634538732542	-0.427410466541545	0.669080385295976	0.879477809539596	-0.162160819081833	-0.168408088737737
CHI3L1	1.08327265553303	0.567350814681322	0.0562166432459283	4.12613951812065	1.51621049906819	0.877315098520071	1.72823937673689	0.0839453168002617	0.379054810182403	2.6477449641695	2.76358630760539
CHIT1	0.110271385772024	0.290724031218475	0.704465710745412	1.65435492492045	0.332079527709113	0.577198999419388	0.575329354422229	0.565068572427177	0.833960166900424	0.631973668912832	0.909890194962563
BTG2	0.156205529811792	0.144791645555982	0.280663645315956	26.1262472721747	0.264000918257699	0.239092867384737	1.10417730627188	0.269516231884996	0.638004207029728	0.727135650613321	0.80331663448101
ATP2B4	-0.487696112209099	0.228000487921923	0.0324345784087743	22.0725763192355	-0.679936348944894	0.36223474094207	-1.87706001687351	0.0605098685728097	0.326865467803067	-0.606838401931506	-0.674368592165718
SNRPE	0.801702267626902	0.593318607049808	0.176625887621751	1.74304686338506	1.19093979643935	0.920072204702535	1.29439819000335	0.195527915531536	0.55349897112934	2.06441427059819	2.25439175767513
PPP1R15B	-1.07791369535772	0.216612041695632	6.48309650123039e-07	5.115601743278	-1.69660224743077	0.417842265312754	-4.06038926234728	4.89909690781954e-05	0.0079566152566833	-1.82959493785976	-2.2659067492302
PIK3C2B	0.599131219021267	0.580148304170924	0.301734578151608	4.8417490843044	0.512746132976759	0.744885113279618	0.688355994549568	0.491228628203846	0.795317257391762	1.64474687886952	1.19271447029136
MDM4	-0.377016038289119	0.0922554033462544	4.37636473465046e-05	57.0061167959312	-0.543414377596572	0.162541086756415	-3.34324316663968	0.000828053049502775	0.0373486872422025	-0.377541973552143	-0.460650470015546
RBBP5	-0.869386662496466	0.373970803534458	0.0200856128406283	3.74373268306211	-1.22024966249448	0.616095046234644	-1.98061917548634	0.0476339968696161	0.29596667448567	-1.3975885056071	-1.52020128564428
DSTYK	-1.27794521598775	0.422848851929628	0.00250922305705921	4.62308345396528	-1.85396098484148	0.663617272849332	-2.79372020695188	0.00521055396587941	0.100625649395648	-2.24400117756755	-2.51224375660855
NUAK2	0.333814062969683	0.212738612722345	0.116618172446	2.92832927752024	0.538198307958283	0.411380776829873	1.30827286609178	0.190780774988715	0.546893847746874	1.09508808198092	1.23255854072168
ELK4	-0.112657347958541	0.084023321169593	0.179989729337127	20.5031111716037	-0.155145010939043	0.159418997582482	-0.973190230096464	0.33045876560199	0.692370791176732	0.170131165405751	0.147165247197972
NUCKS1	-0.68449706361792	0.220623313525284	0.00191854664234557	11.0931722220433	-1.02997127582569	0.356858839660495	-2.88621483162803	0.00389905909989577	0.0842276159850012	-1.01455185622797	-1.22233026105394
RAB29	-0.100881868606513	0.105316888610153	0.338118832030058	13.155954495853	-0.103429883777174	0.203122092048901	-0.509200563729295	0.610611647991228	0.854945089695966	0.194526481222283	0.228122618049238
ENSG00000286619	-0.390380283133439	0.514455652403073	0.447959024713746	10.1612706641755	-0.57576132271499	0.827564026685299	-0.695730244608538	0.486597780979629	0.792283999152614	-0.405228742292517	-0.511287948362271
SRGAP2	-0.0966217173969205	0.0536918281945619	0.0719299916295796	558.714993719936	-0.0930960290166255	0.0978135603788782	-0.95177017027108	0.341213553374652	0.698674518938075	0.20335225646907	0.244299736004576
IKBKE	0.150887182181261	0.109607254957614	0.168630772057159	18.016570913714	0.290802378709186	0.200807318530592	1.44816623635599	0.147570564791703	0.487787131407237	0.716117604876901	0.845272941894413
IKBKE-AS1	-0.0117639310816053	0.224147504248885	0.958143849173971	3.24203279498005	0.0245835816687114	0.426775147961851	0.0576031237669651	0.954064761400581	0.983767522693162	0.379152530476371	0.428521111968048
RASSF5	-0.149368832386971	0.150576635270872	0.321207859308741	10.1080691960824	-0.257492200452561	0.288330029491637	-0.893046766257932	0.371832128893073	0.72187750361428	0.094075810888825	-0.013054012267369
EIF2D	-0.945065481493599	0.364863645965048	0.00959234964089284	2.33266082831424	-1.20112399092941	0.612738031546273	-1.96025695989249	0.0499657639011276	0.301651933557874	-1.55437266995954	-1.49026103081659
MAPKAPK2	-0.107871948336127	0.145792295581544	0.459359721962823	17.8132024274906	-0.141262607363099	0.25426253053046	-0.555577760782869	0.578499538009382	0.840081840140077	0.180045100253506	0.16889743575253
PFKFB2	-0.289537707130658	0.155376739716794	0.0623981472478185	8.86381899123711	-0.469690405910056	0.307856203866375	-1.525681145974	0.127089292206902	0.454211261866442	-0.196312704499395	-0.345239385406355
CD55	-0.690745815912407	0.461799734285628	0.134713811997676	14.5131752963031	-1.01451972412422	0.792396604482036	-1.28031811139244	0.200433280543277	0.559077243288781	-1.02749742567156	-1.19814165184086
CR1	1.36677731547973	0.710977289642553	0.054556405177521	2.6232945067027	1.88759094320494	0.973780419826533	1.93841538068838	0.0525725654340467	0.30891839012758	3.23508289820162	3.3449632855403
CD46	-0.744432157308976	0.29833269178919	0.0125847597530407	8.40691519571746	-1.09713581811584	0.471083167310478	-2.3289641707634	0.0198609638793327	0.202433658071971	-1.13871967100443	-1.32747289642289
MIR29B2CHG	0.274818153599072	0.0894700103943933	0.00212898334826494	59.7963062669191	0.405351866013186	0.158053128598929	2.5646557559882	0.0103278213902422	0.144925958233894	0.972865979767163	1.02459427074788
PLXNA2	-0.928454496448589	0.665893310304685	0.163227278484447	3.73623068177931	-1.49227536228288	0.87444361996149	-1.70654268407676	0.0879070862025595	0.386720916078489	-1.51995961431379	-1.94604352305993
TRAF3IP3	0.144140509440602	0.0968202356189932	0.136554890114986	24.3594099796092	0.271486275877174	0.180558133399889	1.50359482990391	0.132685723172114	0.462253788900125	0.702140491309053	0.815034576715929
UTP25	-0.526315765554072	0.353900872896119	0.136966183534066	3.06738670987749	-0.781492213019521	0.622815102541315	-1.2547740249566	0.209560804525269	0.569163028027596	-0.686846918944728	-0.833349072369824
HHAT	-0.0240982944878064	0.186855317252048	0.897383232464631	5.25819635389798	0.246062061284095	0.45710427076702	0.538306196245341	0.590365674293768	0.845073361541447	0.353599371942887	0.775234276835168
RCOR3	-0.192299195434119	0.132123497953749	0.145544617415162	18.7843130157871	-0.321618497992962	0.269718358880695	-1.19242345729689	0.23309524707347	0.598680904445187	0.00513677636254611	-0.113440431796947
TRAF5	-0.0448720790291957	0.182744743052029	0.806034380040216	5.36097872371947	-0.105855837229428	0.336459838227038	-0.314616561035132	0.753052803391125	0.912088091357328	0.310562225051326	0.224324912733978
LINC00467	0.647716399123762	0.238280517362377	0.00656195870898812	3.47511496704551	1.14409778636469	0.471908734016608	2.42440477129298	0.0153335042243241	0.177463815829882	1.74540102441811	2.18106300090415
SLC30A1	-0.326470208621839	0.182147543210467	0.0730786241289652	5.30240298856213	-0.450870972091403	0.380444681596367	-1.18511571826822	0.235971697168033	0.600720162355195	-0.272825941102091	-0.31577853001488
LPGAT1	-0.770717194945478	0.237577090407791	0.00117833942498639	12.1089785256577	-1.09444660500971	0.386050961059713	-2.83497961514057	0.00458286098206102	0.0932287551319888	-1.19317450678838	-1.32326307166408
INTS7	0.199894661495478	0.184255534435846	0.277975967570152	5.41608000276773	0.298257617292977	0.364358624568663	0.818582564488659	0.413024617987939	0.747503633614635	0.817646629683569	0.856943734328578
PPP2R5A	-0.00367646726542657	0.18101890687712	0.983796196395764	12.4847293304729	-0.0520189052006593	0.326171795907172	-0.159483149228095	0.873288233367428	0.955407156650788	0.3959073672055	0.308603859938444
ENSG00000234915	0.122996349086562	0.220719084496149	0.577354653716227	3.12201138394073	-0.0267383002986645	0.509850115810981	-0.0524434524372595	0.95817535169446	0.984943442632287	0.65833603510886	0.348179346236468
PACC1	0.159483815075357	0.288695692406366	0.580654602959054	5.66942686420537	0.221695404441651	0.483908246140881	0.458135206848921	0.646855306293208	0.870277294174873	0.733927289573444	0.737089529202143
BATF3	-0.302724590333559	0.207514547907924	0.144617021165672	9.07643172061097	-0.352714583068517	0.367180432196331	-0.9606028865937	0.336751876742958	0.695906465382673	-0.223632032295175	-0.162119753102774
NSL1	-0.0518796041912062	0.0722162303440158	0.472515259269937	32.3624353502683	0.00276524058152665	0.150024221622331	0.0184319608635453	0.985294255687723	0.995322412903481	0.296044702298412	0.394365621540152
TATDN3	0.294025410495998	0.244229485762681	0.22863213714109	11.1853858462492	0.495949364028335	0.401100159680968	1.23647261677185	0.216282938251954	0.577963198113342	1.01265774398855	1.16641999268901
FLVCR1-DT	-1.14053080114032	0.524744764333194	0.0297429843614909	1.62148634212488	-1.43155355872958	0.774780573909983	-1.84768901923437	0.0646473433996795	0.336484729309406	-1.95931908966854	-1.85098666370742
ANGEL2	-0.141286552445549	0.193159095389643	0.464503284448326	8.63615605430268	-0.284022374175661	0.358146593583359	-0.793033856147941	0.427758097693129	0.756640167428907	0.110819908160301	-0.0545856342650649
RPS6KC1	-0.31685256356419	0.0971434754737134	0.00110747526909355	50.7332310288707	-0.487937983279788	0.176517716125754	-2.76424369173332	0.00570549112298245	0.104481147052472	-0.252901020716386	-0.373805028948808
SMYD2	0.481513658975434	0.363528467144212	0.185318597719828	3.94880268037353	0.744282661103358	0.607814930296932	1.22452184703617	0.220755429936964	0.583985058580909	1.40107802793703	1.5551729926206
PTPN14	0.451570182882452	0.284051060857838	0.111891161290648	24.6718246462304	0.667049073850623	0.431711807395596	1.54512585114305	0.122315825156964	0.446701598534771	1.33904398803977	1.43426778541067
CENPF	0.907922347337266	0.345546956812288	0.00860165112449233	2.82251349779833	0.799539531833951	0.797004836253551	1.00318027628579	0.315773887674661	0.680672945892297	2.28447090805008	1.64167478080754
KCTD3	-0.423937392839594	0.535765840279547	0.428784320453035	3.09261185677959	-0.689282102812991	0.826838056232971	-0.833636160814032	0.404486042145883	0.743174512980178	-0.474749163899019	-0.68899888901128
ESRRG	-0.182032199665731	1.32681054037858	0.890876408244859	13.3418322115234	-0.224849975321563	1.45521493560571	-0.154513240498024	0.877205072178544	0.957570270546621	0.0264069596620202	0.0380457117470235
GPATCH2	0.0970836393780894	0.0938925321245903	0.3011423314906	39.3970677399568	0.170861525651465	0.164713240414241	1.03732720710103	0.299583390218058	0.667525625158512	0.604652552840139	0.657511707336904
RRP15	0.112763652239701	0.130015559472079	0.385772779977985	8.06501292564394	0.169922505192918	0.277639970383254	0.612024648174244	0.540521449951877	0.824307623680448	0.63713690904602	0.65604171912124
LYPLAL1	-0.202320857493261	0.158758580752921	0.202524097150444	26.2840666591728	-0.307597426127134	0.261224042191229	-1.17752341456365	0.23898665758696	0.60491589594124	-0.0156251479405367	-0.0914911651690007
EPRS1	-0.660553126623544	0.339772921490585	0.0518831839354615	9.79668155319815	-0.892738208486848	0.495860966704468	-1.80038008319158	0.0718006434960402	0.354373172059053	-0.96494708962725	-1.00749895471619
IARS2	-0.167396984462052	0.499107463274358	0.737328896977231	6.05743080963961	-0.204403289485215	0.690635282192616	-0.295964157574283	0.767257453878671	0.917578415690004	0.0567268036584494	0.0700539464507954
RAB3GAP2	0.052300187425637	0.0672189597013534	0.436535364416617	38.477441802908	0.0814489612167184	0.133166840898131	0.611630948570931	0.54078195707536	0.824307623680448	0.511874465335244	0.517540937951584
HLX-AS1	-0.287854938163276	0.344716538049768	0.403690548241585	1.72459001565955	-0.306606481857134	0.575589776329129	-0.532682292956178	0.594253525526474	0.847168628846754	-0.192826504135205	-0.0899398928979638
HLX	-0.888725333690076	0.268747444107345	0.000943290347322921	3.06947695646149	-1.34606311521844	0.493650772759091	-2.72675176359004	0.00639611375013507	0.111560385427092	-1.43765252144344	-1.71715577283661
DUSP10	0.304329902266134	0.465960570091901	0.513676519628444	6.52225215022466	0.480922708133118	0.673611666936696	0.713946523996762	0.475260247345688	0.785162267844864	1.03400560793076	1.14289653599991
ENSG00000236230	0.656068386446514	0.259427447785806	0.0114417715157642	4.19601605360183	1.06803069664288	0.4734049871788	2.25606135458708	0.0240667889463051	0.217188131254619	1.76270387573678	2.0619838855631
TAF1A	0.0639616124229969	0.184681989944752	0.729091881806401	5.20044107798846	0.118396327142184	0.379676768417826	0.31183453134507	0.75516627942361	0.912926458846822	0.53603349421014	0.575380138382106
MIA3	-0.0503787201928634	0.120118053429504	0.674916471991491	18.5866641422529	-0.0969421770586055	0.232209688645906	-0.417476883173603	0.676329629503336	0.882676543207687	0.299154090718956	0.238278789127489
AIDA	-0.0117491179270682	0.122999622062245	0.923900552282065	50.8835260707759	-0.0564671156724491	0.21779116594782	-0.25927183697606	0.795425507456349	0.927805335436561	0.37918321895812	0.301640415303337
BROX	0.246993107372877	0.133153077388751	0.0636025019736847	26.4332243743631	0.398420169602623	0.242623447512566	1.64213382378052	0.100562273368279	0.408784533008434	0.915220700963231	1.01374305664989
FAM177B	0.322411662110561	0.136918716315099	0.018534327799149	63.1598803355607	0.489881273646911	0.224894082970103	2.17827551164179	0.0293855311837174	0.236341944283137	1.07146567462838	1.15692070939748
ENSG00000287684	0.129138461406919	0.12284193122449	0.293140490754727	106.326755587465	0.192175130091974	0.199764778105699	0.962007076093719	0.336046049467989	0.695906465382673	0.671060678017763	0.690877058512909
DISP1	-0.0395073052732003	0.0707942785013649	0.576804858324472	298.162716632796	-0.0333495317587268	0.125776424714437	-0.265149306274556	0.790894445258022	0.92639863282181	0.321676452009672	0.337829803530703
TLR5	-0.0353985699778103	0.107694413880039	0.742386552576219	40.091087357292	-0.0103190870229586	0.18643568151658	-0.0553493137097843	0.955860175690664	0.984146352509427	0.33018853819666	0.373882779858254
ENSG00000226601	-0.595499548850861	0.342508732683392	0.0820980207423971	1.74607329622405	-0.78962502887292	0.687400279533477	-1.14871211488133	0.250674708645422	0.616998974217988	-0.830175287366261	-0.846080577158506
TP53BP2	0.0426444637355875	0.17810972078799	0.810773679042171	11.9064424662451	0.0305181041750111	0.312091156607235	0.0977858664973898	0.92210233049396	0.974494398569118	0.491870657268157	0.437811301623077
ENSG00000291068	-0.449028189957713	0.491186325038652	0.360627111020959	1.73611678472379	-0.559646339979964	0.833178498865495	-0.671700410826745	0.501774439784868	0.802058122447926	-0.52672988599842	-0.486060771999391
ENSG00000290989	-0.590925442829018	0.306264472480424	0.0536736217802469	4.8747661472256	-0.857166687931539	0.503529617101902	-1.70231632622728	0.0886960859248361	0.388020725463997	-0.82069909046206	-0.951813569426
FBXO28	-0.258552987165437	0.0830321408381508	0.00184638055214776	24.0196623862765	-0.370823528256443	0.163855693952894	-2.26311041936113	0.0236288834223812	0.216853806335896	-0.132121514787176	-0.190468375097174
DEGS1	-0.314252609256967	0.279858447244735	0.261480637093455	9.23173321696642	-0.473414785093291	0.464217699951692	-1.01981200876778	0.307817626749229	0.674164337856932	-0.247514683180809	-0.351069709400032
ENSG00000232628	0.85247633815427	0.338460189784482	0.011779227028146	1.63785015092152	1.12978336626057	0.60334459903645	1.87253415057473	0.0611327418098366	0.327828735406433	2.16960315070884	2.15865451270178
NVL	0.166232252417968	0.0799116348589221	0.0375071124192429	22.5069129282745	0.221096183322209	0.168196674680494	1.3145098364293	0.18867469010723	0.544080146947077	0.747908058875436	0.73615147936932
CNIH4	-0.0802573535629632	0.202732614349673	0.692195134610255	6.61815902128195	-0.237644748064824	0.411447935357337	-0.577581578720119	0.563546646852587	0.833351241352905	0.237254385794893	0.0180161533029012
WDR26	0.0936324766416166	0.0546594400407104	0.0867096590285188	46.0023343723283	0.145275921517689	0.112899844468576	1.2867681279944	0.198175119003123	0.556979885574671	0.597502762808364	0.617458760433603
CNIH3	-0.478546442444514	0.463615908644229	0.301976311999734	6.10731712785438	-0.737009343563576	0.699020737293352	-1.05434546393762	0.291724780910618	0.660886824455658	-0.587882988155881	-0.763713428860691
LBR	-0.0529337673817978	0.118028207647603	0.653803902102344	15.6803857655721	-0.128595871057682	0.258844590937236	-0.49680725640067	0.619324977629002	0.85735182108497	0.293860787471012	0.188726559740625
EPHX1	-1.09855086792462	0.598761781096194	0.0665495015877664	1.79790163828016	-1.61784143744006	0.888183413693315	-1.82151728178826	0.0685282621147001	0.34709074272512	-1.87234906508288	-2.14261075339892
ENSG00000242861	-0.218080603549443	0.352384962045019	0.536001774939109	3.50307418704265	-0.334556976274414	0.589584925568015	-0.567444929078024	0.570411932103951	0.836699883232728	-0.0482746877796663	-0.133694953867521
TMEM63A	-0.119563698259973	0.372021401757958	0.747915390004067	6.7250806344974	-0.16709038369054	0.558702309675906	-0.299068718343881	0.764887613713085	0.917277486901163	0.155823247086145	0.128465380739701
SDE2	0.44525471814603	0.367451498579348	0.225612923421743	1.88111981596196	0.476988342127717	0.700982125107546	0.680457211451058	0.496215006110396	0.798688404791619	1.32596021011725	1.13673748843986
H3-3A-DT	-0.460318446076576	0.366533519338411	0.209163111816772	2.35804726270977	-0.717585459387585	0.714530867549252	-1.00427496134465	0.315246098947994	0.680656489660288	-0.55011996256645	-0.733306337533509
H3-3A	-0.138828893520779	0.232251118431536	0.550004494842682	15.7297926175669	-0.189791526563103	0.38118907938903	-0.49789339943133	0.618559179855252	0.857331929409859	0.115911451684493	0.092927909536559
ACBD3	-0.268724495373571	0.107396003102405	0.0123429969185718	19.6735396539442	-0.398972405975188	0.212366456733498	-1.87869785140251	0.0602857613695694	0.326366687370669	-0.153193876060106	-0.23453399491844
LIN9	0.0405443751872318	0.238333203730584	0.864918633890739	2.57607583831239	0.0826278463553994	0.466989186176178	0.176937386991713	0.859557571334333	0.949851928431489	0.487519893970271	0.519386421983065
PARP1	-0.428553878482479	0.23946457010148	0.0735128078541005	6.64632305435367	-0.842349886836574	0.449148611891442	-1.87543691449762	0.06073264070387	0.327246875284156	-0.484313158862948	-0.928618629629759
ITPKB	-0.0818667827622959	0.135444642986401	0.545557907259081	24.9453311936157	-0.0796476693757449	0.26905192015781	-0.296030852814684	0.767206519659617	0.917578415690004	0.233920123772234	0.265352451110162
PSEN2	-0.40244978496403	0.189062218273841	0.0332821362562386	4.2080783927097	-0.464428835603419	0.385433766034735	-1.20495108765734	0.228222184770521	0.593971486090916	-0.430233185857249	-0.337002667796802
ZNF678	0.110246866394354	0.0953014137736571	0.247344687171236	15.7186122492833	0.227769130110672	0.222299278615979	1.02460579957231	0.305549226909282	0.673045347224643	0.631922872003084	0.746597634246471
ARF1	-0.53271037130503	0.223664450806328	0.0172310998669805	10.6734545684	-0.826521795918065	0.375089906337918	-2.20352982565586	0.0275574271796133	0.227889341459457	-0.700094653678343	-0.903840567645179
C1orf35	-2.55314173506559	1.0065124629751	0.0111927710782267	1.71960671678048	-1.90850000379322	0.946966573132223	-2.01538265229426	0.0438645706825839	0.287196703774403	-4.88583178853861	-2.59762178476888
MRPL55	-0.243156239607838	0.955806936740257	0.799187395608173	1.5980846176676	-0.302399566157246	1.2867724989065	-0.235006239575546	0.814203890350479	0.934206110657249	-0.100224000640514	-0.083354182813759
GUK1	-0.707706770760701	0.65209997924478	0.277800577259665	2.61816923216715	-0.693537566504003	0.874793317933103	-0.792801627866388	0.427893407935543	0.756640167428907	-1.06263551540061	-0.695660598477817
OBSCN	-0.214558737980377	0.30765708081677	0.485555165904437	1.5892341007778	-0.162004651970383	0.576547741925845	-0.280990870641932	0.778717402034665	0.921324826066806	-0.0409784223579165	0.136426832088936
TRIM11	0.132342186740025	0.219905996715648	0.547298926031342	2.8124235211425	0.37554384405638	0.461707013544371	0.813381285186583	0.415999485888373	0.749399683900468	0.677697850820165	0.977931345984172
H2AC25	0.00871590576349141	0.438564058312464	0.984144097643819	2.03328781337506	0.410949363536763	0.734769572528061	0.559290121558578	0.5759637360188	0.839041333798672	0.42158070454651	1.03335686513224
H2BC26	0.518887047319648	0.374935926632374	0.166378280424369	1.7324989637538	0.791055535244688	0.67769604787214	1.16727187317748	0.24310059362225	0.609104092315537	1.47850465190151	1.62839352064496
RHOU	0.946889338535769	0.788499591237303	0.22979974642057	2.18628360905054	1.21750940047997	1.08283846644138	1.12436844295083	0.26085675373051	0.629704644056569	2.36519900652395	2.29598510580622
RAB4A	-0.559525935342629	0.359374887875453	0.119484204539472	3.75505310529043	-0.841485975249998	0.598012050867365	-1.40713882609806	0.159386227061867	0.50561618684019	-0.755648583496324	-0.927266220488847
NUP133	-0.472682245286017	0.236682246572909	0.0458124254908648	6.4466028513114	-0.767956799444847	0.411640866874048	-1.86559902391767	0.0620974862972385	0.33128691262614	-0.575734103391602	-0.812160078809771
ABCB10	-0.203946532038466	0.374561936335848	0.586101934162187	5.84552083759583	-0.293807358105953	0.607693691212009	-0.483479361979177	0.628755410094262	0.862388436031124	-0.0189930655224513	-0.0699035231748008
TAF5L	-0.181623123543835	0.245526750260526	0.459464778785683	7.14367560295409	-0.23761689114126	0.420339614604272	-0.565297399734651	0.571871497047802	0.837105632572781	0.0272544445828731	0.0180597618835135
URB2	0.106565127626555	0.208513627886517	0.609301814063439	3.19677853627102	0.209288392830116	0.426181390163142	0.491078206746665	0.62337113472275	0.85914319867599	0.624295396525498	0.717666990859598
LINC01736	-0.00149498422202259	0.14250348725846	0.991629657823204	9.46152785907955	0.15541461243141	0.274751849213188	0.565654472850587	0.571628689852404	0.837105632572781	0.400426755860627	0.633330359427827
GALNT2	0.186493510112744	0.0794672762292849	0.0189356036153337	129.636140440985	0.33874046198497	0.137379885484071	2.46572095173458	0.0136737812896917	0.169765772331887	0.789883401494423	0.920317544869267
PGBD5	-3.18976141386992	2.65471973090984	0.229540417311826	1.64309784677566	-2.26422668057684	2.87695190759365	-0.787022777336133	0.431268532639325	0.758386134514138	-6.20471976372541	-3.15449359529192
COG2	-0.12845190873555	0.210534024786834	0.54177952031381	5.79463667332369	-0.236971530839986	0.427666629073682	-0.554103394396852	0.579508087227079	0.840081840140077	0.137409499746156	0.0190700402316528
TTC13	0.130526103626475	0.0840867616636426	0.120595510824696	34.8872512831706	0.222937308086024	0.161086548990418	1.38395979976754	0.166370764361024	0.515266524967446	0.673935462913937	0.73903366546201
ARV1	-0.579920771964131	0.446854998241667	0.194361950007226	3.03510139185444	-0.755239938495096	0.716674494512703	-1.05381165965536	0.291969154241512	0.660886824455658	-0.797900662204475	-0.792252487269861
FAM89A	-0.0527307364185145	0.129478573099463	0.683821049456676	9.81126487092322	0.0155509222687835	0.256704622206875	0.0605790504864818	0.951694458165632	0.983209652978471	0.294281407670136	0.41438094840383
C1orf131	-0.668600984415844	0.256818345867219	0.00923040830609779	4.18888638692241	-0.942949506034542	0.46902965842474	-2.01042618328548	0.0443861015938326	0.288728239323769	-0.981619874370904	-1.08610215767783
GNPAT	-0.0328802448369484	0.16413640531233	0.841228224816517	11.1519065301407	-0.0446799335056698	0.296821977225758	-0.150527713356235	0.880348287733318	0.958843742571236	0.335405764205337	0.320092642540071
SPRTN	-0.177970561660365	0.262428010116359	0.497664496090367	3.30372102305412	-0.250061557816374	0.482463319088387	-0.518301698642841	0.604247787961678	0.852018621596406	0.034821474172317	-0.00142172352372768
EGLN1	0.292390446535754	0.136067725559561	0.0316455263853442	34.2896755649965	0.447372524438838	0.230014576075636	1.94497467104749	0.0517780268682517	0.307139436147627	1.00927058148192	1.09037544956877
TSNAX	0.24418616638648	0.115181330435399	0.0340047670484995	27.4327554483421	0.302967303525153	0.237079774755969	1.27791290436733	0.201280137518017	0.559820977650476	0.909405548153359	0.864316505813757
DISC1	0.0540534262100036	0.050352042043661	0.28304230486606	418.22862155193	0.109925526064997	0.087894378598593	1.2506547951948	0.211060449727232	0.5713048840021	0.515506658349879	0.562119535114776
ENSG00000286071	0.351209099172138	0.097765728642536	0.000327704355037855	18.0051942565366	0.685443943567024	0.222146762999355	3.08554549394454	0.00203179138888664	0.0639381538817054	1.1311254600878	1.46306400754371
SIPA1L2	0.116781381639062	0.0786186288050768	0.13743361770906	259.450046151905	0.215209830746721	0.138843310011375	1.55001944803167	0.12113684819678	0.44448250188352	0.645460457891266	0.726936697262656
NTPCR	-0.767958781449351	0.321423157702028	0.0168830238785252	4.06711692976039	-1.08565229050261	0.537086799268929	-2.02137213571508	0.0432412569118892	0.286173850586123	-1.18745988860776	-1.30949602476684
PCNX2	0.0918697699550591	0.0577971090441428	0.111942616217238	169.659550078669	0.149515953159228	0.108133425700392	1.38269875564189	0.166757253625177	0.515963854182588	0.593850955096343	0.624096311820661
MAP3K21	-1.80190257523167	0.577948491363583	0.00182233392782946	1.62683909436374	-1.34580864028732	0.806258006758708	-1.66920344232946	0.095077068144356	0.400538039376318	-3.32948609678231	-1.71675740542457
TARBP1	0.205382588276794	0.295934658539496	0.48767386963831	4.94953265012282	0.00818877218724519	0.486481070002311	0.0168326635755967	0.986570111819707	0.995720827554004	0.829015993342225	0.402855881230579
IRF2BP2	-2.39739894137255	0.431034508035359	2.66753467493891e-08	5.8168587566859	-3.11966114506067	0.554306190336742	-5.62804673562362	1.82261712362617e-08	3.96898299114037e-05	-4.56317871220026	-4.49363223771286
ARID4B	-0.0128241775572189	0.0617076530299478	0.835368337665098	70.6218816178384	-0.00153845436555081	0.122643491542771	-0.0125441174757674	0.989991504818808	0.996581062671334	0.376956012878852	0.387628408523722
GGPS1	-0.000236963748928489	0.216400706372295	0.999126298235691	5.34254037649401	0.159495634639766	0.424913539628682	0.375360208053487	0.707392594353498	0.895848500127162	0.403033002776555	0.639718989728203
TBCE	-0.20793767327719	0.154890842716264	0.17944079844721	9.02616839112545	-0.16410696585463	0.309566717709102	-0.530118247430074	0.596029948224666	0.848522589030287	-0.0272615315505708	0.133135767866277
B3GALNT2	-0.193956558886324	0.182434301167679	0.287710126231083	11.3689714013987	-0.279194281350922	0.317400145611726	-0.879628712245327	0.379060479363265	0.725367367482268	0.00170320872333533	-0.0470275033511969
LYST	0.156084277005876	0.0605993898870156	0.0100044902598949	122.49857380989	0.250465659278173	0.116630148649133	2.14752070694574	0.031751850483559	0.244417702207163	0.726884450606465	0.782127882931708
GPR137B	0.0233494191768423	0.129747054892357	0.85718312869444	14.8403810211337	0.0117955127776999	0.260290145457958	0.0453167858389211	0.963854808018236	0.98749210279201	0.451897022935932	0.408502048059712
ERO1B	-0.193163821879659	0.136818980667986	0.158002863399554	14.7125131943388	-0.2367081023077	0.279848680291114	-0.845843196621344	0.397640224221975	0.738325386660844	0.00334552569905171	0.0194824240456642
LGALS8	-0.0152228186023078	0.13017292247805	0.906905183085398	20.6021629021965	-0.019859930135349	0.234186459062737	-0.0848039216905732	0.932417275716307	0.976951506308641	0.371986736972868	0.358947080838006
HEATR1	-0.235290270881201	0.138119701444696	0.0884699901793942	14.9474341800518	-0.353025357383616	0.242362962211794	-1.45659779927561	0.145227435534781	0.484250730772885	-0.0839280363275011	-0.162606254303858
MTR	0.173954689400657	0.109590995216612	0.112442850607649	31.2637113798805	0.19965636939625	0.215764161504271	0.925345377120461	0.354786282092023	0.706296359132205	0.763906667801152	0.702588553737266
KMO	0.965941752458995	0.32519925783542	0.00297501917943522	1.94664691631756	1.29012366501336	0.802436240642581	1.60775847309718	0.107888086628592	0.4216360056132	2.4046699818303	2.40965900096114
OPN3	-0.127666901317743	0.397173716674275	0.747878153801661	2.01928528028344	0.402046727690052	0.765363167516694	0.525301902095102	0.599373335340504	0.849494536919251	0.139035803296372	1.01942024675093
CEP170	-0.114571441053447	0.0534353864364206	0.0320239321239019	175.546580484362	-0.148405654170227	0.100287815560689	-1.47979745436193	0.138927308246401	0.473753838014804	0.166165729761347	0.157715363482601
SDCCAG8	-0.0368421197892279	0.0625672951718143	0.555968677692777	256.701873953426	-0.00653990140538301	0.115343743198231	-0.0566992298328958	0.954784787534786	0.983825089723662	0.327197929280144	0.379798900505124
AKT3	-0.184207445923641	0.097268386023677	0.0582507747106903	153.424537716746	-0.2583007093396	0.166177384859483	-1.55436739817524	0.120096805206855	0.442559904102048	0.0219004917846596	-0.014319691332602
ENSG00000240963	-0.666330791504061	0.506083546197117	0.187958693874936	2.04529455892075	-0.989128943788793	0.75035878161623	-1.31820799332589	0.187434030439787	0.541846787151143	-0.976916705065286	-1.15839369157027
ADSS2	-0.718141144907171	0.276761294236549	0.00946450415525406	3.20629521370605	-1.07479634625176	0.53036227398182	-2.02653242694371	0.0427102532269428	0.284247946313188	-1.08425245727118	-1.29250160257572
CATSPERE	-0.897071606407842	0.321012204146276	0.00519785374309109	2.33037385758906	-1.46769570886664	0.660611652948639	-2.22172240273931	0.0263020715947656	0.225021263635011	-1.45494353378815	-1.9075653402492
DESI2	-0.418109266795581	0.107358088980039	9.83894340233858e-05	13.6168972684314	-0.667759016333212	0.222797681466011	-2.99715424298561	0.00272512793522145	0.0721200098259516	-0.462675007831836	-0.655305604480559
COX20	-0.913165415581428	0.250834659161319	0.000272101359495869	6.45960687036684	-1.33302470252522	0.408125016577596	-3.26621659633494	0.00108994846566518	0.0437777452834497	-1.48828515375482	-1.69674480858599
HNRNPU	-0.169648027808879	0.113117100563288	0.133677670151322	54.0405265468151	-0.229955132922989	0.190045871740362	-1.20999804319427	0.226279643754942	0.591335381345347	0.0520633065963866	0.0300538501801135
EFCAB2	0.00723613171183064	0.378352146690604	0.984741078214065	3.74473882359408	-0.0987632671792816	0.619079576165903	-0.159532426818123	0.87324941254767	0.955407156650788	0.418515049701541	0.235427966237859
KIF26B	0.0214642436707636	0.152309086042819	0.887928747476376	30.2888031029151	0.0881317813753877	0.278255739668042	0.316729428404706	0.75144891692059	0.911491827252965	0.447991495995964	0.52800254908181
SMYD3	0.16822724822437	0.0613527621853493	0.00610724801156015	198.119533138695	0.256663847440424	0.113748873131962	2.2564078251805	0.0240451020254538	0.217188131254619	0.752041101046789	0.791830827605647
CNST	-0.0158540190039571	0.170923292619748	0.926098066841568	12.8020976745775	-0.0908008812072844	0.31424932111913	-0.288945353593501	0.772623196084239	0.920129347353061	0.370679076139587	0.24789267181575
AHCTF1	-0.235276547738779	0.184245699860177	0.201612232578628	18.8811374168496	-0.34105186887057	0.300951569519959	-1.13324502482102	0.257111371092743	0.625181362584114	-0.0838996060289656	-0.143862374067424
ZNF670	-0.446876222852467	0.190007648992064	0.0186785266857927	4.4404631978604	-0.663366665480445	0.39602567225952	-1.67505975482754	0.0939225081531516	0.398326322034792	-0.522271645650845	-0.648429605205079
ZNF124	0.200383559080261	0.0719104311085494	0.00532688624455167	49.2782499482799	0.270247984968852	0.136884503629754	1.97427742222611	0.0483502067017036	0.298074360792643	0.818659481103556	0.813096096008475
ENSG00000259865	-0.226863904187047	0.0993285511560782	0.0223730141125996	14.3719933249858	-0.28660096715682	0.186561819814904	-1.53622519034799	0.124483159875248	0.450352969797196	-0.0664710929161589	-0.05862228890959
ENSG00000290683	0.411195395892742	0.111455321019396	0.000224845918048155	10.8741147558505	0.619862340251071	0.234477390363142	2.64359109119678	0.00820316896911443	0.125998131747313	1.2553993524208	1.36039938169735
ZNF496	0.0706429334047214	0.157760529178605	0.654307753012104	8.18498594880971	0.133654133988237	0.297732391323771	0.44890693079778	0.653498796130065	0.872766530647988	0.549875218232417	0.599265449992125
NLRP3	0.272449867339091	0.0989274006026852	0.00588648479152918	16.4795784793578	0.502247128229512	0.200286355888754	2.50764524623174	0.0121538619518618	0.159444104246378	0.967959590011892	1.17627881852874
ENSG00000235749	0.263048150849184	0.419377319825904	0.530505176254094	2.60911291138565	0.542465864170192	0.730952394792427	0.742135695887883	0.458005124308329	0.776610096521138	0.948482009852978	1.23923918040753
ZNF672	-0.0889678778212316	0.243439350826335	0.714766427192036	2.62658611443752	-0.254121117084411	0.541290802334518	-0.469472446212681	0.638731975425598	0.866442822011104	0.219208751824891	-0.0077767546952934
ZNF692	-0.171874385950982	0.310401589378882	0.579773092329384	1.8547007490458	-0.0528724909245082	0.637785789858105	-0.0829000767424926	0.933930993020934	0.977544040978171	0.0474509499887602	0.30726761540437
PGBD2	-0.294446362158215	0.357216950962732	0.409781157666759	1.71012418327315	-0.537515893125925	0.705641105334329	-0.761741186932772	0.446214488278683	0.768394129079634	-0.20648198814822	-0.451416696051191
SH3YL1	-0.473001175049347	0.332800930600761	0.155237236737361	4.86250040052469	-0.769221802818467	0.549942885348856	-1.39873034693505	0.161893860345769	0.509337908719914	-0.576394831678504	-0.814140376507303
ACP1	-2.33408620171772	0.550329934775338	2.22279523395866e-05	2.44855976240253	-2.87891669992895	0.659587706871752	-4.36472158279432	1.27284769674091e-05	0.00394065691612882	-4.43201341243492	-4.11675919505541
EIPR1	0.28089874721673	0.100710345371585	0.00528425522334821	14.9898347052182	0.495904581551979	0.223040358071194	2.22338497768053	0.0261898517892659	0.225021263635011	0.985463174091078	1.16634988802631
TRAPPC12	0.147395876668132	0.0851097902415673	0.0833034402850398	31.408110277785	0.286779167770992	0.168901240891574	1.6979103661831	0.0895246804648792	0.388489272608655	0.708884650866404	0.838974812163112
RNASEH1	0.522367662800426	0.174977649809636	0.00283263887143718	4.47451466363807	0.740196340283808	0.366106054371957	2.02180852090412	0.043196137153221	0.286173850586123	1.48571545932184	1.54877606761701
RPS7	-1.10922599238686	0.245119543962025	6.03255775546879e-06	9.35566289838299	-1.71364015355281	0.402916792928934	-4.25308694903432	2.10843661642269e-05	0.0048577398974185	-1.89446477051209	-2.29257871467145
NRIR	0.141986714267391	0.311297835002929	0.648309357936246	8.03548730185269	0.307568173240098	0.505312044490749	0.608669784529012	0.542743338692373	0.825399973741848	0.697678463744497	0.871518930639772
CMPK2	0.211016106809217	0.234531561622617	0.368261628113964	3.75206033617163	0.418571322656306	0.474338517067568	0.882431655021347	0.377543423782086	0.724167027959172	0.840686980114673	1.04528864998743
RSAD2	0.20252584601441	0.244234418774524	0.406975803571287	6.51760453300274	0.452181752069809	0.45336799823772	0.997383480588568	0.31857840663007	0.683732617178792	0.823097666995256	1.0979040479924
ID2	-0.0801543755208521	0.258460367463646	0.756467802043999	25.4221825626692	-0.0244827833154366	0.404375445173799	-0.060544683431295	0.951721828868005	0.983209652978471	0.237467725887841	0.35171024202835
KIDINS220	-0.666261995414776	0.147196524197607	6.00130723091503e-06	20.7447443637155	-0.990252727703381	0.264812476448477	-3.73944891488543	0.00018442412123585	0.0161689360095891	-0.976774179884367	-1.16015291747037
ITGB1BP1	-0.741603793656591	0.482581972680731	0.124356599214888	2.18582847712569	-0.783932448752577	0.801278755386375	-0.978351720275632	0.327900397926343	0.690140066006595	-1.13286013675693	-0.837169135860863
CPSF3	-0.295153290953744	0.318194186333005	0.353621027876999	5.12192681719695	-0.458228246188479	0.543816512662889	-0.842615543144667	0.399443495340285	0.739403346101682	-0.207946535850371	-0.327295964085324
IAH1	-0.626791353398964	0.443559645813536	0.157628167209534	3.33363632961384	-1.03785303183055	0.709149617112757	-1.46351772148744	0.143325768093172	0.481160811988463	-0.895002665649479	-1.23466874456666
ADAM17	-0.0335657004372289	0.0741070424678177	0.650595283388081	49.7117137729265	0.0205422373629405	0.134122748204016	0.153159979481582	0.878272116989901	0.957998331069448	0.333985702622521	0.422194595382758
ENSG00000239300	0.0310037561548505	0.423345600614917	0.941619037939935	2.726534153195	0.28577482388546	0.713844277424295	0.400332163362852	0.688911881339514	0.886653966476766	0.467754548762471	0.837402563483364
YWHAQ	-0.866784889879237	0.404404288477459	0.0320840210239232	2.4269525616849	-1.27718105934187	0.67459811599589	-1.89324729651283	0.058324990335298	0.322852261174836	-1.39219840107015	-1.60932445831344
TAF1B	-0.188511669799369	0.0983027825704801	0.0551536776092362	16.1730574728882	-0.202069199596992	0.196692947949171	-1.02733322014783	0.304263584832112	0.671494616825961	0.0129834109886774	0.0737078440829055
HPCAL1	0.243273268236308	0.128233144855535	0.0578125091537572	20.5636389531458	0.356830177140604	0.22454852889955	1.58910048927655	0.112037707359472	0.429964597875042	0.907514292772919	0.948636063237491
NOL10	-0.151687899818218	0.112909489688365	0.179127320816678	26.8466413636425	-0.20392100340402	0.202087846717732	-1.00907108822258	0.312940542485899	0.678106289240552	0.0892713880119464	0.0708089404974988
PDIA6	-0.104300079670917	0.215829199038496	0.628916200349095	12.0487356216135	-0.223941345221597	0.359177620787399	-0.623483569857906	0.532966795874284	0.820854586109706	0.187444957324121	0.0394681254198993
SLC66A3	-0.202450084888399	0.240390285681417	0.399691411330656	4.09438286893748	-0.25469016210128	0.44289873123477	-0.575052814875359	0.565255578312875	0.833960166900424	-0.0158928689412958	-0.00866756539208495
ROCK2	0.0182734372170601	0.0915809529562566	0.841845704522982	46.3132150398993	0.062016701262921	0.158158619767492	0.392117112264202	0.694971684190348	0.889808318174764	0.441381087296626	0.487120734775177
E2F6	-0.601732838644619	0.374772880975286	0.108363291546548	2.29949900510129	-0.915526662702146	0.62144388897078	-1.47322498289977	0.14069038073221	0.477284362889573	-0.843088823074554	-1.04317310733425
LPIN1	-2.14447230672505	0.813216385705099	0.00836365560969483	1.66100967434514	-2.37878830950741	0.901942713985236	-2.63740509527122	0.00835429987294977	0.126941792701401	-4.0391894166328	-3.33383393123711
ENSG00000287291	-0.00147257412292878	0.274691385489935	0.995722696117461	3.97820097332532	-0.339016415186423	0.53623923617765	-0.632211133230301	0.527248923363988	0.817819682897557	0.400473182968054	-0.140675976048092
NBAS	0.0460719170434717	0.0835675127703535	0.581418629087402	54.6418018531929	0.0608568937675471	0.155048377598039	0.392502615701777	0.694686879047372	0.889756032414003	0.498971328365495	0.485305115812756
DDX1	-0.512458660419974	0.327645510838311	0.117802458857938	4.67985480400241	-0.669916342444588	0.52287968081314	-1.28120553738632	0.200121481660443	0.558779322010969	-0.65813908922984	-0.658682787514434
CYRIA	-0.242169660098927	0.139333048295305	0.0821996576720625	68.2540002342148	-0.345607864853344	0.228040215525713	-1.5155566488858	0.129631495842537	0.45867665537063	-0.0981800992435113	-0.150994551374459
SMC6	-0.0820321856346863	0.201943637215428	0.684585903142295	9.20539436513623	-0.141980190155185	0.351449461845205	-0.40398465659828	0.686224002087205	0.885326369146756	0.23357745786554	0.167774096810839
GEN1	0.684588772822572	0.240476395209757	0.00441607679364908	3.13714389156193	0.877719025660171	0.541579133007256	1.62066625570748	0.105089234307241	0.41611472593199	1.82178969399127	1.76406075609178
RDH14	-0.110080759914847	0.314684163805969	0.726478687903121	2.53179772039519	0.149800689154057	0.579487447627601	0.2585054944112	0.796016809072651	0.927805335436561	0.175469094943557	0.624542051371025
LINC01376	0.196270783506811	0.247574792225172	0.427909683377853	11.0732198972224	0.251407444549333	0.434616708302614	0.578457845146357	0.562955049996483	0.833163382180334	0.810139024653554	0.78360219931927
WDR35	0.106216319644923	0.324482522503014	0.743410250609609	3.19721976202388	0.377886399437518	0.562268715523716	0.672074381882588	0.501536344556916	0.802058122447926	0.623572769393568	0.981598495909896
LAPTM4A	-0.0486394397338797	0.114100633891674	0.669899860879499	15.1079636359128	-0.0416703626850181	0.23150676150783	-0.179996309453833	0.857155465510282	0.949304004217115	0.302757366205412	0.324803970818701
PUM2	0.0304895059103846	0.0425070269903811	0.473200393373439	107.807929310004	0.0683663220484968	0.0960785294414193	0.711567115420734	0.476732876507375	0.786166174298839	0.466689174118481	0.497060739429787
RHOB	-0.763936922201186	0.60284701256014	0.205078337625952	4.49896634239894	-0.935662573879208	0.8725606421027	-1.07231810458978	0.283577177678429	0.651984010039498	-1.17912778393537	-1.07469484029813
HS1BP3	0.147883957593907	0.167380059077243	0.376954323818821	6.85092014011228	0.15692848035471	0.325139249793904	0.482650065946152	0.629344223923545	0.862388436031124	0.709895810410093	0.635700241773912
LDAH	-0.0515395719617971	0.176142059015946	0.769826153940661	16.1755077722025	-0.0969171109495802	0.298517264533376	-0.324661661030142	0.745437154119942	0.909376417419809	0.29674914866329	0.238318028831528
ATAD2B	0.00621614990824685	0.0438333464057483	0.887227507121363	78.4068581866834	0.0325949653833356	0.0902747278607561	0.361064122326812	0.718051512871892	0.900495077124221	0.416401948613962	0.441062520991109
UBXN2A	-0.0970717204804737	0.243055117631415	0.689612114121731	5.42526011251104	-0.240273141103577	0.419006397062464	-0.573435495944846	0.566349862234376	0.834561904634101	0.202419982969749	0.0139015392304034
FAM228B	-0.253382869951021	0.124005563716165	0.0410209134223488	25.2803396611085	-0.343061048090432	0.215773883768107	-1.589909965467	0.111855101032824	0.429964597875042	-0.121410558699223	-0.147007640764727
TP53I3	-0.921274057307973	0.390683443636509	0.0183683096956641	1.73616846376342	-1.11397038569048	0.669264575778929	-1.66446936832713	0.0960186675539952	0.401714987530238	-1.5050838648602	-1.35382654582985
ITSN2	-0.0592484855014687	0.0372730080439265	0.111929160981029	105.215474969394	-0.0407617700375949	0.0945741116899135	-0.431003467114163	0.666465849500052	0.878672930391555	0.280778556317915	0.326226325861548
NCOA1	-0.0816655559756565	0.0528923439548408	0.122589354418656	122.435774288074	-0.113364692300702	0.107661953104567	-1.05296893685921	0.29235522905349	0.661059893456886	0.234337006250141	0.212570186447202
DNAJC27	-1.09871840128419	0.46346035283643	0.0177551667746428	2.06559403913085	-1.48430207019696	0.68416783114067	-2.16949994232012	0.030044748735368	0.238313311226014	-1.87269614472986	-1.9335617445218
DNMT3A	0.0992488028740933	0.0722666134596647	0.169637334213232	48.9655101394082	0.199054586835255	0.148611640596983	1.33942796160273	0.180431391681513	0.531801162456303	0.609138132212357	0.701646494099478
DTNB	-0.0791338309178897	0.105813830273926	0.454545178032982	129.200127156306	-0.116347846640611	0.173705328545576	-0.669800101210392	0.502985229060033	0.802745853019885	0.239581992929533	0.207900211810059
ASXL2	0.0200438137325177	0.0533176450833995	0.706967383306032	66.5044046154872	0.0734173176683521	0.110419558132411	0.664894144752084	0.506118201046394	0.804823868319937	0.445048784629161	0.504967813201159
KIF3C	-0.0546025339631819	0.481057452532446	0.909630021602477	7.23732587755386	-0.125703787755782	0.645649267247071	-0.194693611737158	0.845632813309751	0.944605525953758	0.290403595915585	0.193253967353331
RAB10	-0.0575423629429449	0.0503713956688332	0.253303623891076	121.807399350648	-0.0473974107608589	0.0951693700564016	-0.498032200200223	0.618461346579759	0.857331929409859	0.284313138426433	0.315838571710087
HADHA	0.0289445676847592	0.125851149623465	0.818099158822793	15.0824605256129	0.11629539093646	0.234260723438713	0.496435720121408	0.619587028515262	0.85735182108497	0.463488518348602	0.572091230844293
HADHB	-0.276801313128441	0.12585669829504	0.0278539574382737	19.0536314440272	-0.362445441282579	0.223755616807744	-1.61982723139415	0.105269394898179	0.416495165837164	-0.169926657294078	-0.177352910988494
SELENOI	-0.138276465466619	0.19541836433854	0.479198680697137	10.6924907320496	-0.281218104030876	0.339289736219983	-0.82884353403648	0.407192950509778	0.744167399615541	0.117055919475932	-0.0501956936318751
SLC35F6	-1.39331186820395	0.474942243843223	0.00335007294245818	2.34516511103124	-1.97266513705733	0.753263918202379	-2.61882334914564	0.0088233625647311	0.130857863665855	-2.48300681218958	-2.69806899962583
CENPA	0.219277385209599	0.286408883122978	0.443908641490051	1.68667668592542	0.3155359104883	0.664019415009847	0.475190790142214	0.634650990956559	0.865345287379308	0.857801909333319	0.88399201336524
TMEM214	-0.40174517056705	0.194422204682294	0.0387950319399342	4.28036355759122	-0.708693695371313	0.384584055931668	-1.84275370869049	0.0653649783569427	0.337452235842747	-0.428773432905432	-0.719386738443399
AGBL5	-0.69386029842363	0.336571288422051	0.0392501005471825	2.53627834353111	-0.872907821672939	0.650264741606672	-1.34238836249396	0.179470106073462	0.530837043930116	-1.0339497137012	-0.976455504423726
OST4	0.225925003458	0.500807487169536	0.651902013535545	2.9612538781954	0.372863203300974	0.759391227772114	0.491002779153602	0.623424481919301	0.85914319867599	0.871573811244859	0.973734940799377
EMILIN1	-0.389571113389918	0.2917073147297	0.181717246357403	2.19814153876243	-0.599550646298128	0.548173358790943	-1.09372452470237	0.274075814818682	0.643428696068407	-0.403552381538763	-0.548528910481396
PREB	-0.250343878359227	0.295763036412163	0.397310699869228	3.55918682801072	-0.358669439470702	0.514397266567951	-0.697261557907835	0.485639121111423	0.791710839699008	-0.11511466556152	-0.17144177442564
SLC5A6	-0.408094436523796	0.269000785497826	0.12924768378236	1.98783753342338	-0.686790414592553	0.507706664349368	-1.35273074556286	0.176141664423961	0.52879862710551	-0.441927236974674	-0.685098279298453
ATRAID	-0.391610757621062	0.466046358677251	0.400749820737863	1.95764583659561	-0.561456837277234	0.791531089864589	-0.709330112823851	0.478119645770668	0.787099894263297	-0.407777922061115	-0.488895012368975
CAD	0.0367839995439959	0.246022324078999	0.881147364684957	3.98631324526703	0.269158097907322	0.452945625065205	0.594239314859426	0.552352060832179	0.82726606750248	0.479729506108928	0.811389933887862
MPV17	-0.661206238660311	0.259487562915626	0.0108304263797078	4.04612054926921	-1.11230060557965	0.552032278521865	-2.0149195053557	0.0439130838912799	0.287196703774403	-0.966300144897801	-1.35121259097582
GTF3C2	0.10559304965053	0.105551226960463	0.31711879314761	14.1721692272531	0.20911358937199	0.206199981770139	1.01413000901765	0.310520720407364	0.676362487189597	0.622281538022205	0.717393345039463
EIF2B4	-0.649972740999326	0.231552424988716	0.00500018334562462	3.00897300512246	-0.857252150822134	0.452275112244161	-1.89542189612977	0.0580365301073471	0.322472183832579	-0.94302765509323	-0.951947357184198
ZNF513	-0.474628547361514	0.368163275471014	0.197335690200623	2.48820538363071	-0.804087695816822	0.63240070924433	-1.27148449402855	0.203556340323476	0.562362705963379	-0.579766266532199	-0.868721138161306
PPM1G	-0.233113210771972	0.125286517970652	0.0627949148618203	9.57692158581971	-0.369057969047036	0.252482103052037	-1.46171932420482	0.143818139575953	0.482158787785608	-0.0794178106858525	-0.187704482992095
NRBP1	-0.579308210925143	0.255835558776182	0.0235509239298293	6.13117037798563	-0.867703190016782	0.442244175463006	-1.96204549016014	0.0497571883262441	0.301636914326716	-0.796631616626262	-0.968307921342032
IFT172	-0.339967771474851	0.541216620582354	0.529902593436075	1.68729146166246	-0.620652075768448	0.859892389409699	-0.721778775358757	0.470430500682675	0.782628878297776	-0.300788905386513	-0.581562112657878
ZNF512	0.122547038046225	0.084332897070277	0.146186427531004	18.4613367345697	0.168779577813923	0.186306990760482	0.905921871879234	0.364977206727262	0.714736446429093	0.657405195318716	0.654252525112537
GPN1	-0.61564445435622	0.386857299319266	0.11151973071189	2.2219818512447	-0.803428471046624	0.675889142493451	-1.18869859054499	0.234558295456692	0.600165046207175	-0.871909582608583	-0.867689155700386
SUPT7L	-0.324723493904753	0.387374629782135	0.40188058390218	3.11222791694959	-0.423083805335083	0.646556450805834	-0.654364835131987	0.512876784141312	0.809290762856914	-0.269207264028248	-0.272279150095419
SLC4A1AP	-0.804108188129767	0.421273125195254	0.056293396805932	3.72388714569842	-1.10141735315111	0.623814414605952	-1.76561702865883	0.0774601211817344	0.36664950814498	-1.26235078401722	-1.33417541923749
MRPL33	-0.357174672354487	0.505725926942476	0.480025628657026	4.07710593082884	-0.535427958189846	0.699517066630069	-0.765425153626738	0.444018419462445	0.766757971346425	-0.336436522662507	-0.448148141332096
RBKS	0.186355272761193	0.246355854287984	0.449380931520297	7.07636349980875	0.266920302187443	0.446524936060234	0.597772443668043	0.54999177993932	0.82726606750248	0.789597014524693	0.807886779822001
BABAM2	0.0573644879368511	0.0617313943634336	0.352754591094268	124.999104824686	0.0918678285277053	0.11483219864448	0.800018022925152	0.423700355063728	0.753473239564953	0.52236620046275	0.533851138680774
FOSL2	0.38637504587106	0.487059706464746	0.427614321595006	7.47643300120265	0.581548406563813	0.738390172891652	0.787589580568736	0.430936811277935	0.758386134514138	1.20397891683984	1.30042088974505
PLB1	-0.103495525325835	0.132536012881282	0.4348695097363	22.6073144630752	-0.125739957595003	0.22750925219491	-0.55268063334532	0.580482117022067	0.840393764179844	0.189111756335276	0.193197345330953
PPP1CB-DT	0.328362566917649	0.469954660115509	0.484732556535384	1.91770093701383	0.408295977049504	0.77626405850706	0.525975629780869	0.59890513954272	0.849442121324226	1.08379419203502	1.02920312510201
PPP1CB	-0.147201637576765	0.0965878559158271	0.127504197768138	33.5642138633488	-0.226572514072705	0.189914483662003	-1.19302387950538	0.232860021046758	0.598273918182114	0.0985655985442069	0.0353491659559748
TRMT61B	-0.717052786759814	0.351518677830201	0.0413631673725492	3.00414274213757	-1.07280138276785	0.579015774633864	-1.85280165025939	0.0639107936254351	0.335973590767139	-1.08199770059143	-1.28937858988164
WDR43	-0.0151499792212777	0.0720434519373971	0.833441754394795	31.6199912106067	-0.00470998225612081	0.150803210852325	-0.0312326390764524	0.975084010385834	0.990654769942349	0.372137638660264	0.382663544784756
YPEL5	-1.00971173079587	0.294927413969565	0.00061798869804745	6.04819271658929	-1.67356367016704	0.529623683579028	-3.15991093687056	0.00157817372914974	0.0562408889736924	-1.68830060791746	-2.22984104184855
LCLAT1	-0.119873700160922	0.192509208418354	0.533487773398396	14.6157440777743	-0.15305248978245	0.334199776050077	-0.457967062669473	0.646976104935696	0.870277294174873	0.155181014693619	0.150440981409323
MEMO1	-0.2217485903028	0.118037989778142	0.0602963265801053	9.79067376641677	-0.170326202498504	0.29282595906977	-0.581663603321185	0.560793292030685	0.831602529094381	-0.0558736731444193	0.123399872877293
SPAST	-0.738205484267953	0.244019657840933	0.00248478139211928	17.3631011623995	-1.06633559444572	0.367344254030566	-2.90282366675319	0.00369814796876231	0.082517008843532	-1.12581984325382	-1.27925673092533
SLC30A6	-0.279801414183897	0.162252176991657	0.0846203592994467	9.97876776736176	-0.491660428013621	0.303988074790452	-1.61736748506512	0.105798979991414	0.416970116182235	-0.1761419807252	-0.379632324661473
NLRC4	-0.0449443742750551	0.185419332331658	0.808475549007448	9.06131549130154	0.062119258003329	0.333247618471093	0.186405707228534	0.852126617148347	0.947508130437205	0.310412450651317	0.487281282075786
ENSG00000289727	0.338884225604438	0.217440718412511	0.11911164601201	3.51390355138637	0.971385424165421	0.530550684428659	1.83090033181559	0.0671154208147622	0.34323171153654	1.10559196169726	1.91069068385657
YIPF4	0.156399599689396	0.19709915943657	0.427482383294839	13.7733288138937	0.187578513088576	0.345411719067455	0.543057756103358	0.587090037021004	0.843227430419019	0.727537706089204	0.683681291088019
BIRC6	-0.00785352045153964	0.0415640326113266	0.850132071192321	142.511534105293	0.00560928008741052	0.0863631115121587	0.0649499536225118	0.948213847287279	0.982220261927548	0.387253746523796	0.398817819062027
ENSG00000276517	0.267321554232335	0.256996639790463	0.298258469565207	1.98941048068532	0.366463968772535	0.601547275362821	0.609202275168653	0.542390372452366	0.825162994454175	0.957335239689898	0.963717268382918
BIRC6-AS2	-0.0159334031101544	0.257006680082642	0.950565964825244	4.55580031785277	0.0759390155361978	0.482094447080352	0.157518959191705	0.874835867136163	0.955920294881576	0.370514615714359	0.50891540147302
TTC27	0.0170668762753939	0.0831016814562648	0.837280387798928	25.1114706567502	0.11124926236328	0.170436365577346	0.652731956507216	0.513929096843492	0.810231629921781	0.438881449333372	0.564191776184086
LINC00486	-0.293124005943269	0.421991259704736	0.487292825727827	10.0903790484365	-0.309243522784645	0.597373673786723	-0.517671829801882	0.604687256047638	0.852374012047982	-0.203742456574076	-0.0940680447953823
RASGRP3	-0.3015372231403	0.274043774166967	0.271190531638961	16.510242979286	-0.490991332484123	0.411197150569459	-1.19405334352186	0.232457102255569	0.597966448596105	-0.22117215811054	-0.378584890034715
FAM98A	-1.05912275069267	0.465294220955676	0.0228314647884102	2.44568336552706	-1.4969973509474	0.718650689213422	-2.08306674357454	0.0372451402269163	0.265891810103008	-1.79066564964221	-1.95343555336998
CRIM1	0.536702109659658	0.550978047803452	0.330011941623775	3.35796927920628	0.767350933624007	0.816969039407349	0.939265622820498	0.347594384023386	0.701100773345116	1.51541220012806	1.59128518639916
STRN	-0.410296140957238	0.130139093618739	0.00161739776221818	17.5579298680178	-0.611466335896888	0.227115386807632	-2.6923157628893	0.00709577281442717	0.115963792501106	-0.446488518378408	-0.567182309491245
HEATR5B	0.0271141945139326	0.0961718934088177	0.777993576833928	63.4727267268197	0.067157698303046	0.165247195250841	0.406407492732948	0.684443215225257	0.885164516301349	0.459696525663673	0.495168701139446
GPATCH11	0.138762520488601	0.151727247982341	0.360426651350465	9.69722041275047	0.034280893913376	0.317662735352484	0.107916006815648	0.91406231967282	0.971117496571772	0.690998886367146	0.443701755364603
EIF2AK2	0.109657756372138	0.112991435354817	0.331799228146986	39.155617009902	0.197285450786431	0.191406030753815	1.0307170051511	0.302673547904888	0.670372968186358	0.630702410006335	0.69887700263632
CEBPZOS	-0.347082972198392	0.198813896461355	0.0808512440162618	8.39654387893436	-0.574756289874315	0.348299275237545	-1.65017940241857	0.0989062483481959	0.406367878095725	-0.315529500105393	-0.509714621158694
CEBPZ	-0.187266182462978	0.231425411519111	0.41840821767116	7.09377648248733	-0.265223481971508	0.392715029854088	-0.675358623452865	0.499447946718335	0.800393207398664	0.0155636929465007	-0.0251569357142336
NDUFAF7	0.0486951847014251	0.200551884567038	0.808155749829681	6.92427314749546	0.0956302682974189	0.362058775922248	0.264129126697251	0.791680420738435	0.926693002409891	0.504405964279153	0.539741044564383
PRKD3	-0.00278188843385363	0.0791876867491734	0.971975827905095	83.0322968252742	0.0391923780756096	0.141921586296794	0.27615515791691	0.782428897233736	0.923349980332891	0.397760670367655	0.451390431126871
CDC42EP3	-0.21178371277162	0.330297609196941	0.521398874714927	3.61811809183887	-0.335818767511616	0.576748854833057	-0.582261697960059	0.560390420642681	0.831602529094381	-0.0352293896143125	-0.135670223130753
RMDN2	0.134504817120457	0.13480863428749	0.318402391929246	8.67664869816304	0.282370638432642	0.279459916684672	1.01041552499729	0.312296252878673	0.677906004982407	0.682178182324971	0.832073486300827
RMDN2-AS1	0.0890183517239021	0.376226595749404	0.812960646553513	1.68152707555466	0.439464979810085	0.725605270158428	0.605652960202636	0.544745226566616	0.826496530878812	0.587943658569844	1.07799659529216
ATL2	0.135300402215092	0.0683346911469948	0.0477072882170198	30.4195199690426	0.269574047756355	0.14901736430148	1.80901097680788	0.0704492980513311	0.35072421899223	0.683826399697897	0.812041081976086
HNRNPLL	-0.105954151817621	0.152405799306724	0.486923229084183	18.1931332901432	-0.186456797659403	0.261134155418399	-0.71402684708423	0.475210578531826	0.785162267844864	0.184018208297957	0.098148256064961
GALM	0.208882046508823	0.112938495340613	0.0643827107268374	12.5759666581592	0.367316445042314	0.202316706398866	1.81555172373236	0.0694391648136334	0.348152596903567	0.836265837378714	0.965051776123727
SRSF7	-0.0227125032274167	0.110761933287882	0.837527637569725	35.0503334542305	-0.0328520921281091	0.190059493753552	-0.172851623874722	0.862768057725737	0.950878089652784	0.356470322198273	0.338608519679384
DHX57	0.0836086624249033	0.159079436086555	0.599181399508032	10.5947280987032	0.0484977666012265	0.288847740792062	0.167900799460085	0.866661321179679	0.952519825707464	0.576736379870344	0.465957538105561
SOS1	-0.0353620768435443	0.0527405733703218	0.50254487728821	75.3709903563424	-0.026321700096629	0.106749897512194	-0.246573539741546	0.805238284572586	0.931732735956624	0.330264141194121	0.348831512418857
MAP4K3	-0.21065344969451	0.132815856851951	0.112726499156818	53.0494329983013	-0.280101319630625	0.221453734903493	-1.26482996438371	0.205932287485357	0.564362703213675	-0.032887818295	-0.0484474251113505
MAP4K3-DT	-0.272121195245502	0.291767622199527	0.35099341114206	10.3539662760513	-0.37472422974518	0.47606322398795	-0.787131227247803	0.431205050920864	0.758386134514138	-0.160230835119906	-0.196574722588409
THUMPD2	-0.030105451943407	0.0788215958026018	0.702502748728106	23.5497327685247	0.0205067404418086	0.151564510958981	0.135300409786289	0.892374361095436	0.963849678870839	0.341154315660421	0.422139026779027
SLC8A1-AS1	0.471084639329169	0.11799451704325	6.54001338026805e-05	28.5418882762614	0.751702961809129	0.21990775798722	3.41826486109151	0.000630217462177427	0.0323500745999574	1.37947217900965	1.56678909160426
SLC8A1	-0.149855185906562	0.0688031426450909	0.0294039362822815	577.866092474621	-0.184680968820336	0.119550998130512	-1.54478818000935	0.12239750726717	0.446701598534771	0.0930682300206325	0.100928224746905
ENSG00000289013	-0.503337336016771	0.16659687320439	0.00251700819959353	11.8844838168995	-0.721286309522606	0.308191809761831	-2.34038117391897	0.019264067455388	0.199492062288517	-0.639242398672368	-0.739099828012767
ENSG00000287255	0.104146899189751	0.313320779087638	0.739589474191311	6.07740505248032	0.280045501179193	0.505296774605066	0.554219847134535	0.579428397028318	0.840081840140077	0.619285541328205	0.828433603557847
PKDCC	-0.000207956223198208	0.363351214646698	0.999543348022338	2.91341796450733	0.0210228798776583	0.656167371239106	0.0320388986089917	0.974441030205059	0.990654769942349	0.403093097803695	0.422947016510702
EML4-AS1	-0.507845086550382	0.23388689603275	0.0299064129226867	4.39581717499723	-0.581142171886151	0.428593678585771	-1.35592800576001	0.175122075807792	0.528123707305629	-0.6485811266003	-0.519711390897391
EML4	-0.0185641143628962	0.0897822806096769	0.836190946025341	158.926786418226	0.0270660903479529	0.154832736944295	0.174808576545997	0.861230048999945	0.949924488562866	0.365064558870458	0.432407351581416
COX7A2L	-0.695162872922035	0.434051997968552	0.109251639462843	4.2205717470842	-0.999341540010048	0.675164838818166	-1.48014452553443	0.13883468117425	0.473753838014804	-1.03664826340039	-1.17438098552104
MTA3	-0.0671253994754567	0.224808010549507	0.76525297921419	18.0169225597761	-0.0976912865760264	0.362087727796155	-0.269800048652916	0.787314085389906	0.925599795785103	0.264459916684617	0.237106096719323
HAAO	-0.465730609181778	0.178147260716118	0.00894101591214828	6.33804511443549	-0.634105975543354	0.320664627598095	-1.97747403663778	0.0479880724634145	0.296765189697283	-0.561332366261868	-0.602623500558243
LINC02580	0.254975102647026	0.270258064156046	0.345450528883204	3.58215937645071	0.477322950513975	0.500643954821817	0.953417984810899	0.340378332620434	0.697585465715896	0.931757038019044	1.13726130065309
ZFP36L2	-0.0723237417248555	0.112784151633736	0.521355059326522	87.3064593302785	-0.109286499590153	0.199812584038919	-0.546945029092192	0.584416498653276	0.841800454926259	0.253690486659277	0.218954387314339
THADA	0.070731693551865	0.0816002997077669	0.386047883161028	69.0173323046851	0.130254380091235	0.152350953254867	0.854962685224116	0.392571805724922	0.735959164138826	0.55005910304566	0.593943310182216
LRPPRC	-0.483666052149097	0.205354159986192	0.0185088730134417	20.9024529559258	-0.735941463152409	0.326821975684303	-2.25181143835719	0.0243341905412968	0.217188131254619	-0.598489307598763	-0.762041717018988
PPM1B	-0.818411910846776	0.171506309635302	1.82491083013959e-06	14.7861688463073	-1.17645477834275	0.297967124636979	-3.94827039988406	7.87178630381135e-05	0.0099981778092127	-1.29198387347386	-1.45164264773235
CAMKMT	0.219378201123247	0.096798889151757	0.0234312019455201	80.5207237586819	0.32763635851515	0.160890965129819	2.03638755135062	0.0417114544834065	0.28179703796641	0.858010770134587	0.902934642188524
SRBD1	0.0921917474690364	0.0964839059707275	0.339317700370274	51.7167345424941	0.177506980784778	0.169617390519208	1.04651404105098	0.295323765672332	0.663797383627252	0.59451799742256	0.66791482544235
PRKCE	0.0095881540733615	0.125778640192281	0.93923580986931	52.2380081290577	0.0271498490860051	0.205580192231889	0.132064518430748	0.894933260237052	0.964860573421316	0.423387745462093	0.432538471576487
RHOQ	-0.010496900347204	0.075074019154799	0.888801674167933	57.2946059818898	0.0384525180638226	0.138292334166114	0.278052419143018	0.780972119972786	0.922881062691925	0.381777443992919	0.450232218343892
RHOQ-AS1	-0.0654228643906449	0.108177563077422	0.545329866463719	13.9953121336896	0.0219997835747804	0.236586791923609	0.0929882154278663	0.925912923382612	0.974945578864293	0.267987066607016	0.424476308987279
PIGF	0.0415788785994926	0.276729387086438	0.88056655769291	13.0336858183391	0.115871679444739	0.426241232179889	0.271845308939602	0.785740965112091	0.924395646759943	0.489663079542673	0.571427932303774
CRIPT	-0.886517123391771	0.676811580825266	0.190248847184297	1.61813944399441	-0.981613974333226	0.946680776371824	-1.03690071546111	0.299782130474615	0.667545583504911	-1.43307776180895	-1.14662939352947
LINC01118	0.421823929461072	0.207612715337031	0.0421756563368295	3.83106886128556	0.597401546432763	0.373573170584639	1.59915538232533	0.109786081434539	0.42602847973834	1.27741853527651	1.32523816457279
MCFD2	-0.944377114471822	0.233045427395702	5.0709941261256e-05	4.96124793328649	-1.41085420532261	0.428303331347881	-3.29405377465222	0.000987536039009157	0.0407646647435988	-1.55294657677115	-1.81858289092148
TTC7A	0.0829539571656362	0.130951925709702	0.52642755939337	102.541687879628	0.162480428334514	0.211090980368094	0.769717531517381	0.441467468247105	0.76523401609852	0.575380023913267	0.644391530691002
STPG4	0.255324224165436	0.164803334144176	0.121317757539922	10.4944787405746	0.377675228847518	0.325744474430452	1.15942175076911	0.246284315064223	0.611945732161895	0.932480314706587	0.981267919215884
CALM2	0.117796198138426	0.278830630127196	0.672685600548632	12.9525403448383	0.0543478244294582	0.437580468841488	0.124200754602568	0.901156324779601	0.966728908852234	0.64756285799386	0.475115502652744
MSH2	-0.553914105811777	0.454749653330765	0.223199716387023	2.25686939393946	-0.848876511867287	0.70950990920612	-1.19642657678609	0.231530135207889	0.597335689975144	-0.744022529930181	-0.938835725323342
MSH6	-0.140453178424139	0.359799914502071	0.696266901658488	5.04493031943082	-0.0624267413054331	0.585401771859078	-0.106639139658192	0.915075266654463	0.971250339269955	0.112546413030108	0.292310927995029
FBXO11	0.060509786822157	0.0397186298652928	0.127643390314574	135.39808806956	0.122448503436227	0.0838572841175495	1.46020115872798	0.144234796977259	0.482410576854991	0.528882330919146	0.581723611887736
FOXN2	0.0547379977791296	0.2319624661733	0.813449878962421	22.6317309574016	0.0527158481564744	0.360781160783016	0.146115856055408	0.883829929434348	0.959355612531006	0.516924888481205	0.472560727761853
PPP1R21	-0.0588522538193097	0.19082664054488	0.757772727584181	24.503695448054	-0.0979271703219161	0.308667991875711	-0.317257289059462	0.751048382951506	0.911395924779589	0.281599431352707	0.236736832851248
ASB3	-0.534539530532359	0.125044889550216	1.91325177533678e-05	20.8651833262933	-0.798585332189204	0.261668001395144	-3.05190289959552	0.00227395647547962	0.0670478773886208	-0.703884131430832	-0.860107470996469
ERLEC1	-0.901729601582379	0.376674868691828	0.0166693721130551	3.73970550159049	-1.19262859254317	0.574956272179405	-2.07429442942234	0.0380519748563101	0.268887956420445	-1.46459352424354	-1.47696192172746
PSME4	-0.231643652889823	0.150845266165616	0.12462730269234	45.6554591091589	-0.332605248421815	0.24958737290101	-1.33262049500289	0.182656375922522	0.535219377777113	-0.0763733207271898	-0.130639624329821
ACYP2	-0.299015653906862	0.106456431441114	0.00497253247875862	37.2872478938542	-0.413269584912559	0.198796530253112	-2.07885713290053	0.0376304837707818	0.26762756835401	-0.215948211300055	-0.2569154929613
RTN4	-0.247194735632548	0.0954410963718675	0.00959692250221259	114.002776583013	-0.358440210571483	0.162643785827482	-2.2038358781914	0.0275358883705974	0.227889341459457	-0.108590571800919	-0.17108292837764
CLHC1	0.399710488429824	0.451486585595109	0.375983606937513	4.77729779603218	0.606980092565769	0.652882135955476	0.929693215878038	0.352529948032008	0.704154159752943	1.23160601575011	1.34023288573201
RPS27A	-0.131212520405597	0.16645224898469	0.430527527557887	22.694130536949	-0.225183253035993	0.278403375363044	-0.808838085178923	0.418608286301122	0.750344181723397	0.131690327598315	0.0375239826320744
MTIF2	0.198922064271912	0.130137161459366	0.126374312013592	8.52749759969063	0.289234427141073	0.285183345478853	1.01420518317933	0.310484855895895	0.676362487189597	0.815631695452711	0.842818394384955
ENSG00000240401	-0.404637482107927	0.364853178033608	0.267412082941243	2.4675863630034	-0.575750196729209	0.61766108293113	-0.932145820159122	0.351261170997862	0.703134907890937	-0.434765448293521	-0.511270531203958
CCDC88A	-0.295091518799263	0.110839403348368	0.00776008211339067	65.0019529642298	-0.442577589924098	0.193804481412298	-2.28362928813067	0.0223933270028865	0.212046975029166	-0.207818562188137	-0.302795666922844
PPP4R3B	-0.224221896974015	0.067752650664705	0.000934898741026265	29.1167033319111	-0.32799066006809	0.145540598441994	-2.25360252451355	0.0242211843818083	0.217188131254619	-0.0609976341783304	-0.123415723680613
PNPT1	-0.315129508597176	0.233881804625071	0.177855342410173	9.60577823270096	-0.532064188605452	0.375308842940591	-1.41767026973482	0.156287053894358	0.500593547666152	-0.249331359657765	-0.4428823331122
ENSG00000285755	-0.181298184631348	0.175084142813139	0.300439319450272	18.886441767592	-0.183449905071506	0.297160476597618	-0.617342882108489	0.537008587812323	0.823042091500106	0.0279276220522747	0.102855391708007
VRK2	0.0872055246885923	0.121064995763959	0.471328059855385	45.2109467339692	0.162865288151714	0.196031573015415	0.830811514933398	0.406080116605568	0.744167399615541	0.584188016296181	0.644994008933961
ENSG00000287875	-0.271962042881128	0.206527257075374	0.187894388926802	3.12655936077988	-0.20612103640869	0.425005917597429	-0.484983921103731	0.627687751150377	0.862077095931076	-0.159901118419992	0.0673649020194213
FANCL	-0.911749563702097	0.382965009309991	0.0172767450598974	4.29835777408497	-1.19694310148858	0.600459965027298	-1.99337702961456	0.0462201772341116	0.292841585389318	-1.48535192677414	-1.4837160635019
PAPOLG	0.123786504237792	0.12450886114491	0.320126311536957	35.849532732259	0.203275022447092	0.207953662656561	0.977501525341269	0.328320922982399	0.690140066006595	0.65997300324256	0.708253368910246
REL	0.127882454498957	0.0567153347709416	0.0241450906915752	76.9435024571534	0.213207750582341	0.110367445765815	1.93179926474641	0.0533842868837163	0.311235902775573	0.668458602614166	0.723802543771466
PUS10	-0.156926231945825	0.167126522741497	0.347747864983596	11.0266799356134	-0.20968655769856	0.300099680807124	-0.698723028077217	0.484725139772273	0.791710839699008	0.0784191107683156	0.061783261884639
PEX13	-0.138341823307525	0.123579657837527	0.262946225178016	11.7234497119523	-0.233197120313261	0.241106287142971	-0.967196347621496	0.333445887691922	0.694038448066691	0.116920517330312	0.0249786857194723
SANBR	-0.451992595998611	0.464601022797008	0.330621983477479	1.72666714266459	-0.670785609256624	0.788345378514863	-0.850877835448588	0.394837218370034	0.737351992910825	-0.532871259900427	-0.66004357998528
USP34	0.0424041817621055	0.0405772274036413	0.296011817329801	133.094064853231	0.0810583469501554	0.0899593163838991	0.901055612786573	0.367558751582374	0.71765954905924	0.491372863976446	0.516929451414212
XPO1	0.337308704793721	0.114866263998989	0.00331902293932956	48.246679572472	0.525747161004413	0.195655411516698	2.68710769065308	0.00720737115282054	0.116255216791505	1.10232794784238	1.21306691077145
CCT4	-0.316355077216928	0.201608011561402	0.116610835575975	7.00075738424196	-0.465041592815888	0.369009333679385	-1.26024344202616	0.207581555868013	0.566375784628037	-0.25187037591688	-0.337961907686832
COMMD1	-0.0327062042711805	0.0651591191544678	0.61570717929951	51.0339161562825	0.00730984689623094	0.13361323700679	0.0547090023412835	0.956370297274781	0.984288441211433	0.335766324861924	0.401479968907818
ENSG00000229839	-0.274739539610553	0.258992398960354	0.288780095290665	2.51983181112086	0.0219825329103428	0.583369788268245	0.0376819872273446	0.969941237906386	0.989415964161714	-0.16565527142456	0.424449303959641
B3GNT2	-0.112370922968402	0.177871890419199	0.527548941576975	5.42073069473859	-0.121211627871206	0.356685631097723	-0.339827616543367	0.733986349286718	0.905403139140652	0.170724553401543	0.200286212532976
EHBP1	-0.138559125946089	0.11302303267745	0.220222356024247	30.2498280217932	-0.27187528563794	0.221999579845931	-1.22466576660471	0.220701177482028	0.583985058580909	0.116470330434554	-0.0355699921216477
EHBP1-AS1	-0.644328754833559	0.397146621203687	0.104718765484872	1.83510316363353	-0.33059545450264	0.725444065336254	-0.455714603371115	0.648595219359033	0.870563993793516	-0.931334982475677	-0.127493395352368
WDPCP	-0.00381331236115313	0.180776305812945	0.983170596270912	24.0800140965519	-0.0216682248642427	0.291769646453939	-0.0742648357277405	0.940799656762164	0.980486240221203	0.395623864578694	0.356116288475895
UGP2	-0.0253014164890263	0.191421493712564	0.8948447154698	19.9266316725325	-0.0220562263337658	0.314379513764776	-0.0701579631243676	0.944067932407553	0.98079708539866	0.351106858448689	0.355508892137862
VPS54	0.143806422742994	0.058395993170644	0.0137930738653088	42.6817065264695	0.243772187274316	0.130017196171825	1.8749226598623	0.0608033641820975	0.327246875284156	0.701448362330299	0.771649596885873
PELI1	-0.0565902619262458	0.0818887222898761	0.489525982833224	186.739330266344	-0.086479380882743	0.141016540583634	-0.613257001801528	0.539706419598752	0.824166660109783	0.286285610569371	0.254657758234521
ENSG00000225889	-0.100431692707428	0.135609534297648	0.458939265743509	33.5441102234025	-0.112631557831915	0.225085288082679	-0.500395022665998	0.616796957358079	0.856547162397882	0.195459112744351	0.213717870738641
ENSG00000288932	0.119574572681142	0.145145146250671	0.410037541657096	35.7747755124399	0.212242783218395	0.239187695646033	0.887348250273237	0.374891435686031	0.723258187174842	0.65124712487699	0.722291937010356
AFTPH	-0.0298148625305324	0.0715634586014881	0.676955413020177	64.6806887366415	-0.0372568944776357	0.12991219359534	-0.286785200423035	0.774276795525711	0.920741751565767	0.341756331110331	0.331713028226352
SERTAD2	0.0386669471155115	0.0772586085203761	0.61673204436529	29.4520735648364	0.0342401742368553	0.156927132153319	0.218191550224739	0.827279868432181	0.939841464075288	0.483630417426409	0.443638010806019
LINC02245	-0.00169662817099289	0.134420848013766	0.98992955705297	39.9265308519796	0.0481804792822935	0.218728607319737	0.220275161409789	0.825656863417941	0.939233269707376	0.400009009145563	0.465460841132064
SLC1A4	-0.0846433847896755	0.125987584065476	0.5016861354288	8.62776517935523	-0.133619123441159	0.350674660474022	-0.381034441611893	0.70317769215532	0.89312582002343	0.228167824326091	0.180862916578427
LINC02576	0.0900706098972107	0.186448174938048	0.629034267236715	4.55993436729601	0.259405583978167	0.395210406651339	0.656373363687811	0.511583924403976	0.809032666276289	0.590123626764003	0.79612287509434
CEP68	0.193856006430993	0.237910675676548	0.415171429490459	7.37813009251229	0.306860418052991	0.425465060747782	0.72123529371287	0.470764760429816	0.783053472393919	0.805136319657011	0.870410976308049
RAB1A	0.142941966644958	0.0477689528002228	0.00276828408682123	122.835718260221	0.236180839207106	0.0973658605807982	2.42570483944024	0.0152786907771839	0.177451335908043	0.699657464576528	0.759765732058189
ACTR2	-0.0379788557515155	0.057066682845219	0.505719782234996	85.0156507346138	-0.0278490353442456	0.110828866493376	-0.251279618978238	0.801597931451173	0.930681348380435	0.324842948054243	0.346440547669442
SPRED2	-0.021081906704427	0.0665823048032117	0.751524921817971	39.4657790504347	-0.0247935216374252	0.126399867528842	-0.196151484349996	0.844491600192401	0.944157876386418	0.359848436664655	0.351223797172628
MEIS1	0.107619372952786	0.788191947435188	0.8913947617842	3.43901258297533	0.485169481111219	1.09901746682115	0.441457479756483	0.658881837578098	0.875244190757156	0.626479481513686	1.14954464060252
ETAA1	-0.124967768568804	0.240466634177007	0.603280633491688	2.78442066724115	-0.143583333446077	0.536956552817995	-0.267402143977086	0.789159548870378	0.925953115678644	0.144627609274937	0.165264458469967
C1D	-0.802104833731288	0.477213525503642	0.0928000015687131	3.3310874149325	-0.946274516369409	0.688807266595051	-1.37378706970831	0.169507796503751	0.519750461145981	-1.25820042531144	-1.09130729028674
DNAAF10	-0.255070225789215	0.384840936527524	0.50746255996568	2.33538205991582	-0.236315882342954	0.638699503748912	-0.369995406221352	0.711385913210845	0.898303160437066	-0.124906261705193	0.0200964242209286
PNO1	-0.776891424494116	0.28434766981699	0.00629151396900535	3.69264729039047	-1.13917846756784	0.521529693626628	-2.18430221996794	0.0289400477615808	0.235084991018964	-1.20596568710978	-1.3932885010641
PPP3R1	0.0368071475087783	0.0544884324299407	0.499355687259176	92.1486713430197	0.06758614008094	0.108899657655799	0.62062766344556	0.534844633881762	0.821669356512321	0.479777461856163	0.495839404699598
ENSG00000289156	-0.432647499173528	0.277494436227922	0.118967662076105	9.42404629147903	-0.623503409624322	0.443790508048739	-1.40494985430343	0.160036190239501	0.506380880454403	-0.492793932053216	-0.586025729109371
CNRIP1	-0.627292122077402	0.450722090092387	0.163998348710464	2.99716543914389	-0.942074064559923	0.702473682883019	-1.34108093657482	0.179894175975696	0.531249136685529	-0.896040110469883	-1.0847316990904
PLEK	0.0424253206850306	0.11308841174966	0.70754757822586	27.2273618061254	0.0521686077307512	0.187602812541723	0.278080093917296	0.780950876078036	0.922881062691925	0.49141665758224	0.471704051030663
APLF	-0.22623726089199	0.238845257649409	0.343530406198906	9.1331814574499	-0.296367365222728	0.384309270506873	-0.771168920364172	0.440606813501355	0.764464396034662	-0.0651728730619839	-0.073911082604867
ARHGAP25	0.104830997729198	0.0719300269976746	0.14500532060279	141.299307996011	0.18390771476382	0.127069739771807	1.44729748478342	0.147813623282878	0.488292619494324	0.620702791481727	0.67793484517158
ANTXR1	-1.71585479639868	0.528440729995229	0.00116622383136293	2.78613515879258	-1.68409428379906	0.803040559128321	-2.09714722955849	0.0359805441906049	0.261067275411345	-3.15122050969345	-2.24632617569401
GFPT1	-0.130923884120546	0.153259547115145	0.392959559232039	15.2016807305083	-0.238611724797407	0.267511121575264	-0.891969363338316	0.372409353833192	0.722023543828065	0.132288296744149	0.0165024009785719
NFU1	0.161300653498646	0.288768733511867	0.576447885944831	5.64858204255875	0.259543825802784	0.480496555981224	0.540157515328635	0.589088408809948	0.844343007245393	0.737691242258402	0.796339285558296
AAK1	0.0183231756226107	0.0556751820692906	0.742073680214155	132.39752692486	0.0436367075724114	0.104914004998406	0.415928336479714	0.677462443621012	0.883051988314686	0.441484130584745	0.458347800295308
ANXA4	0.0897093337402281	0.100881273312645	0.37386521359141	41.2831119349042	0.191586645583639	0.190856295291741	1.00382670265491	0.315462151161795	0.680672945892297	0.589375169254708	0.68995581629238
ENSG00000231024	0.625595987397669	0.395754245326572	0.113930896976974	1.8659673612612	1.24375596456826	0.828075221945725	1.50198427824687	0.133101169156704	0.462649033560851	1.69957406367049	2.33707275151222
GMCL1	-0.760693785673274	0.470407195226507	0.105857472133183	2.26512382784329	-1.1884491438654	0.813985945071078	-1.46003644296539	0.144280058465867	0.482410576854991	-1.1724089627758	-1.47041920985321
MXD1	-2.34966280761728	0.769952825323398	0.00227551594884411	5.00655563987017	-1.92326662650692	0.858007162846472	-2.24155078161167	0.0249904200080875	0.220463126464936	-4.46428353995239	-2.62073817289089
PCBP1-AS1	-0.601788999485779	0.221525146967334	0.0065961857105011	17.2808018100244	-0.865849535877288	0.353186370377232	-2.45153722934577	0.0142247470728093	0.173341163202548	-0.843205171752656	-0.965406121156347
PCBP1	-1.65645713770036	0.580348412525923	0.00431391119841087	4.49325664008924	-1.86154494251297	0.742792584401632	-2.5061436821055	0.0122056009498975	0.159686237862827	-3.02816610151274	-2.52411605215197
C2orf42	-0.706645127061366	0.325800163053505	0.0300862789071994	2.08029067217253	-1.04941284580319	0.596709322410415	-1.75866675178472	0.0786341278022192	0.368683532483003	-1.06043610316815	-1.25276503859345
TIA1	-1.03011826154589	0.509484208370221	0.0431882777770284	6.20871987643658	-1.32474585196516	0.674946783177447	-1.96274118935518	0.0496762544668221	0.301636914326716	-1.73057691340653	-1.68378469397745
SNRPG	-0.353617395052109	0.385367474807028	0.35882260976664	3.53479779772963	-0.393749107333684	0.603792783885012	-0.652126222509925	0.514319749071396	0.810460593931974	-0.329066894586727	-0.226357189631593
FAM136A	-0.320585432129653	0.250853415066223	0.201256780840278	2.68375900098157	-0.272422047206337	0.524503073790472	-0.519390754448016	0.603488277365177	0.851343933701931	-0.260634422035663	-0.03642591922633
TGFA	-0.158127619100507	0.164177352100376	0.335471634188993	9.71456683683605	-0.124489908602448	0.297085514876766	-0.419037288486071	0.675188880950831	0.88252528934229	0.0759301913638288	0.195154232714324
TEX261	-0.962069492054618	0.435654448732122	0.0272211650656564	2.55001516925577	-0.863271680203294	0.742905478263444	-1.16202088349275	0.245226982192382	0.610724915178463	-1.58959995841063	-0.961370620728254
ENSG00000236469	0.0813814009260281	0.300826001618245	0.78675524388162	3.1323668449988	0.184882130331747	0.53941319652542	0.342746769123647	0.731788974824098	0.905034776187402	0.572122151774254	0.679460242609915
NAGK	-0.1842876342763	0.0856126562624757	0.0313521219736212	24.7904401150489	-0.247328126100913	0.180536103900083	-1.36996490318522	0.170697857707661	0.521301996396361	0.0217343651982628	0.00285732319296181
MCEE	0.171793769889184	0.267439764370565	0.520636642525531	3.86366836480758	0.354566576916566	0.554273468078956	0.639696101899754	0.522370190206285	0.814589574885835	0.759429880711596	0.945092513548
MPHOSPH10	-0.643446644346231	0.388907158738647	0.098026093713014	5.6401443510882	-0.972037065196885	0.579418727192692	-1.67760726324198	0.0934237939521573	0.39706114400859	-0.929507510040787	-1.13163723500431
ZNF638	0.0410390192943364	0.0873951733575968	0.638655167232239	82.8164304462378	0.0746882289687405	0.152578248213788	0.489507710588535	0.624482297006922	0.859609233231938	0.48854465048751	0.506957359454087
ENSG00000289463	-0.930592900391325	0.467222589722236	0.0463979526185101	2.63897988647392	-1.20857287393918	0.728384197004785	-1.65925191527905	0.0970650402522349	0.402571392536233	-1.52438975579397	-1.50192187392662
EXOC6B	-0.1988449639355	0.0944832778246413	0.0353303304389568	44.5221736891291	-0.319136151449254	0.169853493873375	-1.87889070852536	0.0602594177976135	0.326366687370669	-0.00842412295027851	-0.109554445998416
SFXN5	-0.167467684163141	0.245997354619845	0.496016868126468	13.0623911207615	-0.218759429968051	0.396333147236184	-0.551958450847633	0.580976820262146	0.840393764179844	0.0565803347560245	0.0475801471420555
CCT7	-1.06519713419144	0.546628641514747	0.0513352184411672	2.00350731415536	-1.24198903926783	0.838232588981632	-1.48167591619973	0.13842654831536	0.473309055823585	-1.8032499784337	-1.55423316150156
ALMS1	0.264566856417612	0.195659062075638	0.176316782447285	13.8899730242626	0.42242773645046	0.323405844255539	1.30618460969023	0.191489785270835	0.548133285951507	0.951628319303875	1.05132566737138
TPRKB	0.0658605146430773	0.512410398293929	0.897728931320391	2.10795642746521	0.189479745239586	0.820773608121976	0.230855065714329	0.817427400183566	0.935781517635612	0.539967458847902	0.686657572202864
DUSP11	-0.531113129201487	0.22541526485845	0.0184652494601849	4.01530299852566	-0.520918876454475	0.43066140463573	-1.20957873365756	0.22644058254016	0.591443936521319	-0.696785639719206	-0.425434920361272
STAMBP	-0.286610143395374	0.263031934115574	0.275871710988482	6.42430063345278	-0.303772739805593	0.451532378844635	-0.672759593858753	0.501100247608015	0.802058122447926	-0.190247656974772	-0.0855038155110634
DGUOK	-0.437464381908035	0.259801475860952	0.0922123974609243	8.08287651217304	-0.614906655295433	0.420814644540945	-1.46122922116035	0.143952546345801	0.482158787785608	-0.502773090611994	-0.57256795250674
DGUOK-AS1	0.233493752593808	0.333108710841138	0.483331967799056	1.80852677192085	0.355008191092689	0.64043840789046	0.554320582149423	0.579359466830564	0.840081840140077	0.887254024337189	0.945783837819864
TET3	0.00772593567846665	0.0633737529300168	0.902969777741789	58.6129754830631	0.00883670613331137	0.121118121887469	0.0729594052120589	0.941838421326425	0.980490847535087	0.419529778877065	0.403870188487228
MOB1A	-0.0690422508552851	0.0675418207626104	0.306679233110302	30.9247174312056	-0.127182019757189	0.13776625536382	-0.923172509997609	0.355917312261183	0.707270730022412	0.2604887666884	0.190939871209517
MTHFD2	-0.16027436592036	0.114072524895866	0.160014843677447	19.9807850182345	-0.29392955580514	0.194540615133396	-1.5108904410711	0.130816366690622	0.459899838468416	0.0714827659059932	-0.0700948173858603
MOGS	0.0763299561989231	0.147477305197149	0.604757714939208	7.25830562723141	0.225988731003991	0.299575772548297	0.754362507627541	0.450631578010444	0.771310459000209	0.561657050034998	0.743810511045715
AUP1	-0.478462523310562	0.198644653857541	0.0160122903511385	10.695393623493	-0.646615351285882	0.334969024062288	-1.9303735713952	0.0535605671301758	0.311235902775573	-0.587709132492377	-0.622206284681268
HTRA2	-0.0937548341885041	0.318369129300468	0.768387561024709	1.59795341447847	-0.131449660786523	0.679563125596022	-0.193432597849144	0.846620188094686	0.944605525953758	0.209291591861509	0.184259098746357
LOXL3	-0.228428253653613	0.114399798672608	0.0458519146998361	26.9509079483003	-0.276811846018075	0.203871457620341	-1.35777636187585	0.174534657738523	0.5274908036045	-0.0697119630449594	-0.0432979234128795
DOK1	-0.605355213358194	0.151641642449601	6.5515134986418e-05	6.46713096396065	-0.805529099655209	0.293280618086963	-2.74661552785038	0.00602136751046759	0.107872853392771	-0.850593313762508	-0.870977581710705
M1AP	0.174622443521442	0.212216576187679	0.410593208517823	3.02543027668177	0.335455421287259	0.425770296367484	0.787878873066631	0.430767560024141	0.758386134514138	0.765290057145853	0.915174982670904
HK2	0.412296636805216	0.114654144091161	0.000323144174091167	35.0784887442368	0.581147787988969	0.199047027118696	2.9196506795473	0.00350423941486146	0.0802812732555676	1.25768079838548	1.29979374197778
MRPL19	-1.6509919209496	0.542498486203946	0.00233989927804918	1.84132640990384	-1.84498077513753	0.822859465849694	-2.24215780665824	0.0249511750325517	0.220313093625214	-3.01684378633092	-2.49818570034487
GCFC2	-0.227427677609266	0.385344903621749	0.555061590050079	4.31498385913445	-0.338730070224431	0.613477414987833	-0.552147580251424	0.580847245395196	0.840393764179844	-0.0676390649598304	-0.140227717742416
SUCLG1	-2.99225517841529	0.814439249964674	0.000238776561668264	2.21368266364337	-3.2713002272752	0.8281153394771	-3.95029541336695	7.80547932008849e-05	0.0099981778092127	-5.79554516916253	-4.73101541915535
TMSB10	-0.41889425258319	0.419472459354052	0.317978039351399	20.4559636653319	-0.595928121931695	0.616492343414454	-0.966643184295098	0.333722438631422	0.694089590129042	-0.464301266570673	-0.542858034963036
ENSG00000287625	0.381162726324339	0.21752750380539	0.0797307048119239	3.33675582926572	0.747178875389835	0.493015495678729	1.51552817698195	0.129638700243008	0.45867665537063	1.19318052998207	1.55970686707712
KCMF1	-0.0078786648184924	0.0605714833848145	0.896509321177546	41.8041491429738	0.0630839480965904	0.119389791285685	0.528386450945696	0.597231139546865	0.848647289083591	0.387201654820819	0.488791454783904
TGOLN2	-0.489455034599902	0.192624940964897	0.0110544028247887	22.2969165453638	-0.69394173927414	0.316119187843849	-2.19519018762291	0.0281499578527888	0.231437039375584	-0.610482369700257	-0.696293310154954
ELMOD3	-0.143287987658217	0.132617496675591	0.279937097182476	13.9422740351833	-0.183573614031641	0.243347882623937	-0.754367007644487	0.450628876646753	0.771310459000209	0.106673525440778	0.102661731695687
CAPG	-0.0526876354033482	0.134943193139461	0.69620894037982	8.86816831917336	-0.0885943907237322	0.286499643253388	-0.309230370124325	0.757146293246052	0.914173032832886	0.294370700245458	0.251346819144782
MAT2A	-0.747571579276967	0.296437598044287	0.0116739003302006	15.8487633050919	-1.09758313846112	0.449865414705938	-2.43980333357828	0.0146952596393761	0.176467802723999	-1.14522362622366	-1.32817315340899
GGCX	-0.0479713565185876	0.326465353792815	0.883178079756648	3.08395429272919	-0.0550261511640123	0.553812239312229	-0.0993588571324253	0.920853348317875	0.974171597664217	0.304141437336747	0.303896171104302
VAMP8	-0.569588733462534	0.177594781234131	0.00134016065528042	5.31346973724084	-0.75408190720727	0.344142567626155	-2.19119044879805	0.0284380134897332	0.2328440813372	-0.776495729569473	-0.790439648868973
TMEM150A	-0.683051737179762	0.259108099514318	0.00838489157373948	2.62998856096334	-0.956482500912879	0.45327191613108	-2.11017375414955	0.0348433923333962	0.259154270155373	-1.0115575666655	-1.10728736489321
USP39	-0.105332792407688	0.128247599784172	0.411461914913985	8.42023751320839	-0.182692889301824	0.307126792125403	-0.594845171394973	0.551946969879643	0.82726606750248	0.185305481502531	0.104040460947315
C2orf68	-0.257250220543336	0.21707445602521	0.235986502304412	5.42345700071882	-0.422212098878427	0.374848187032711	-1.1263549177619	0.260015320949502	0.628592431587778	-0.129422567064431	-0.27091453848644
GNLY	0.136631522692055	0.355928565131844	0.701072252805573	8.6817913925247	0.250361845169552	0.531732512172211	0.47084170976641	0.637753776480417	0.866222465532149	0.686584088234778	0.781965367285853
ATOH8	0.193440734343618	0.322426078417824	0.548537060239064	2.51552151661357	0.170594914672092	0.585126617487483	0.291552135167978	0.770629076646202	0.919524178172528	0.804275998525407	0.657094341565714
ST3GAL5	-1.18002797826409	0.328872341537501	0.000333092152051919	10.1157670881523	-1.6187466107528	0.466355694220591	-3.47105574310221	0.000518416369455197	0.0282331288710549	-2.04114557681108	-2.14402775564924
POLR1A	-0.285171134994628	0.200392929933015	0.154718802950704	7.84162614078046	-0.477542295594367	0.36944333024402	-1.29259958564943	0.196149583001693	0.553949235689216	-0.187266456520048	-0.357531114730859
PTCD3	-0.40253196711211	0.279381061515226	0.149641462849907	9.25508639054248	-0.508085560707453	0.435803411490998	-1.16585953049142	0.243671243582943	0.609406973739473	-0.430403442998972	-0.405345024827784
IMMT	-0.0787181804621849	0.0979217566212892	0.421461334368354	18.8729051080932	-0.184163053354239	0.201569597131885	-0.913644993960787	0.360903415917986	0.710970399980013	0.24044309792858	0.101738994762555
KDM3A	0.211317566585687	0.228241510048061	0.354523564030734	24.0232990717693	0.2892499999663	0.35230588699135	0.82101949086477	0.411635166207144	0.747133470294133	0.841311515747839	0.842842772841631
CHMP3	0.0591173793471924	0.110757036901631	0.593509444922352	24.1519145596563	0.137075549048967	0.211105148558329	0.649323571618587	0.516129252988987	0.811284805489491	0.525997673820987	0.60462149923939
RMND5A	0.114720261162515	0.364571971034598	0.75301139334625	2.98180055359218	0.138757839063427	0.654260225607502	0.212083561910838	0.832041843702482	0.940751900865026	0.641190424930558	0.607255037703944
CYTOR	-0.256276797782061	0.26029292771186	0.324834973106913	3.1406189468996	-0.478186025823681	0.51245777156679	-0.933122790511448	0.350756573249289	0.703002198002673	-0.127405922563226	-0.358538841285212
KRCC1	0.00670061262974814	0.0861781407974697	0.938024500096157	29.4728605030291	0.0416622057254395	0.178013131691621	0.234040069569769	0.814953871343619	0.934650443630536	0.417405612306882	0.455256819241129
EIF2AK3	-0.186746996991641	0.119354231956504	0.117666181619479	11.8475697449594	-0.270009892734154	0.249737170140721	-1.08117623252482	0.279618728273302	0.648790029054905	0.0166392919231519	-0.0326498155044184
RPIA	-0.140617908955064	0.147308549009563	0.339789742873187	6.70421430692586	-0.222624902593813	0.292988041517496	-0.759842966425368	0.447348456480755	0.768620797485561	0.112205140016381	0.0415289486232981
MRPS5	-0.350364140406725	0.290293993483954	0.22745961939433	5.6672317196148	-0.55440636440493	0.530204962833026	-1.0456453697502	0.295724794004679	0.664288876035731	-0.322327111675716	-0.477857859831123
ZNF514	-0.0913320092514308	0.401198093747637	0.819919773787607	3.92444969827973	-0.258726240093583	0.603090855395448	-0.429000436300656	0.667922907176375	0.879233622295556	0.214310969649971	-0.0149858378345909
LINC00342	-0.132861811527579	0.258562289843858	0.607358006036712	12.8278416206812	-0.184723876994318	0.415511855066925	-0.444569450285759	0.656630928894231	0.874360566203648	0.128273483443497	0.100861054208141
ANKRD36C	-0.455379654502721	0.255486741445815	0.0746839703144493	10.3399086614155	-0.735014087278008	0.430085133739835	-1.70899673022093	0.0874515551573648	0.385916506433859	-0.539888244893279	-0.760589957800695
STARD7	-0.410792729385558	0.240911059485481	0.088163947685866	6.77910842991867	-0.654993627246664	0.414730554248691	-1.57932329927614	0.114261920302128	0.434212828704712	-0.44751730295503	-0.635322044639245
STARD7-AS1	0.242151805645016	0.216165393446836	0.262621977137495	4.00422593850969	0.466412754800179	0.446551445651505	1.044477090696	0.296264713052163	0.665246004452119	0.905190953461364	1.12018195058793
TMEM127	-0.118712916313184	0.154348868877932	0.441821636780354	6.71367049900015	-0.141548031520422	0.308457089903769	-0.458890510717655	0.646312793454384	0.870277294174873	0.157585816036627	0.168450618919188
CIAO1	-0.274770022744369	0.195934594073486	0.160809012571462	8.94712914547164	-0.472359163902449	0.345638908269241	-1.36662613091723	0.171742522328042	0.523363017134393	-0.165718423475894	-0.349417188737016
SNRNP200	-0.535659588769925	0.132508885915941	5.28972243104821e-05	9.01053866859614	-0.826947619083831	0.313179999575899	-2.64048668562381	0.00827870455179631	0.126569638880627	-0.706204561336186	-0.904507171902769
ARID5A	-0.1098377263045	0.117935001731371	0.351677095237381	18.614823021388	-0.149549789164009	0.208351680562205	-0.717775775844342	0.472895551988651	0.783902022232018	0.17597258881427	0.155924279015078
KANSL3	0.0632039748867554	0.105539967475628	0.549264288668551	12.5853620102748	0.0946714164999433	0.22781551864501	0.415561753927148	0.677730718041355	0.883095220029902	0.534463892971963	0.53824001140794
LMAN2L	-0.0197221349323401	0.37057829104818	0.957556710193769	2.06379104538712	-0.114600029820394	0.664053229743232	-0.172576571707521	0.862984268630684	0.950998770470133	0.362665482224057	0.210636329117699
CNNM4	-0.641550341616013	0.332830244437448	0.0539098499702358	3.39751660417614	-0.991706174853016	0.59252635973487	-1.6736912350984	0.0941912972603524	0.399295328180707	-0.925578930778369	-1.1624282142039
ANKRD23	-0.376144726888366	0.536736377045587	0.483427984760941	1.85653472487764	-0.590081166011436	0.857444072461724	-0.68818618608828	0.491335541822207	0.795317257391762	-0.375736873635574	-0.533704926293193
SEMA4C	-1.15032764889166	0.237033864101818	1.21601722009065e-06	5.83709673221139	-1.6737856510616	0.405724781997412	-4.12542128390935	3.700567383432e-05	0.00666573110321106	-1.97961526511546	-2.23018854151816
ANKRD36	0.0850873668522637	0.229997479859447	0.711420396166889	9.7268996214297	0.122580771447779	0.373308205355755	0.328363453278404	0.742636872456915	0.907636749991445	0.579799818769632	0.58193067065469
APPAT	0.142732942368529	0.326225978019045	0.661728601842626	2.36460377728375	0.331365697324728	0.664444667980989	0.498710747926732	0.617983171764532	0.85722052819266	0.699224428002445	0.908772730222069
C2orf92	-0.450376498094083	0.398158182104934	0.257992099506325	1.7601910020153	-0.841119504332997	0.689756306369796	-1.21944445678189	0.222675545101012	0.586246777920734	-0.529523182289928	-0.92669252912305
TMEM131	0.0203168520553559	0.055867414414901	0.716110470934919	67.4142408665314	0.0742529326142137	0.115153229532672	0.644818498930122	0.519044812430068	0.812735412793532	0.445614439403504	0.506275925406882
INPP4A	0.150258722121509	0.0725237574711425	0.0382789494756351	86.2449157413348	0.243599611733008	0.128216345653778	1.89991073673865	0.0574448347886517	0.320613662172063	0.714815621222785	0.771379438754892
UNC50	-1.26169781472557	0.537640976875314	0.0189390105849235	3.23645722513799	-1.17820561544335	0.678343562948124	-1.73688626206283	0.0824072487744458	0.375705758678525	-2.21034136015039	-1.45438349313354
MGAT4A	0.145623170096388	0.0567679498142326	0.0103105746177361	344.720683497688	0.237879950422353	0.0995852780646162	2.38870599194395	0.0169078269118117	0.186324989811562	0.70521212634533	0.76242560324713
LINC02611	0.17133204610751	0.191278324236695	0.370401696068562	12.5333341096866	0.304865049215605	0.327240560633786	0.931623661275835	0.351531050609449	0.703134907890937	0.758473325386994	0.867287329053974
CRACDL	0.112964137806354	0.730136249641139	0.877044807755423	2.87318707718695	0.242594941143091	1.11646642362113	0.217288165600415	0.827983779268647	0.940074073197383	0.637552255935004	0.769806678636239
TSGA10	-0.146994425049667	0.48889501308596	0.763668703280185	4.0422636679621	-0.364984327283604	0.734628824491356	-0.496828214624321	0.619310196876578	0.85735182108497	0.098994881708703	-0.181327406398526
LIPT1	-1.67352772062969	0.508666571489972	0.0010017709329351	1.87877829736473	-2.14536049682347	0.73001968886878	-2.93877073390701	0.00329516725489939	0.0789411554761358	-3.06353130825157	-2.96841470023911
MITD1	-0.0962338031055829	0.160338438719561	0.548378472087351	9.07720277062157	-0.144877564198047	0.304971725087265	-0.47505244676893	0.634749591539864	0.865345287379308	0.204155900326277	0.163238406815365
MRPL30	-0.326328711057353	0.329356693614177	0.321780136733522	3.02562438835231	-0.45836969282269	0.580888379907843	-0.789083942246201	0.43006294653222	0.757980301987433	-0.272532799933931	-0.327517391513813
TXNDC9	-0.467890503825391	0.307734409425886	0.128401408470273	2.62826875641373	-0.769842057055507	0.58680387239638	-1.31192395495217	0.189545794015523	0.545208183653786	-0.565807030127869	-0.81511135260358
EIF5B	-0.339524062086748	0.154058270633032	0.0275336426196071	19.5622435819225	-0.468922031149455	0.261856632418134	-1.79075865605985	0.0733320324696724	0.358228963773717	-0.299869670565582	-0.344036534251179
REV1	-0.035323072679486	0.058263060838347	0.544336310767544	39.2986653230793	-0.0146243082567061	0.135110965887351	-0.108239239951102	0.913805918807181	0.971117496571772	0.330344946303783	0.36714317751857
AFF3	0.855235563824472	0.735221533418016	0.244734090598558	3.64770659421575	1.20820677528068	0.946788942692702	1.2761099341153	0.201916660404597	0.560663039160545	2.1753194514743	2.28142232467272
RPL31	-0.117238997917011	0.132129769679794	0.374916373821011	15.7663183435959	-0.182699646811649	0.252743191151138	-0.722866740660865	0.46976175885632	0.782173066384801	0.160639339692649	0.104029882413354
TBC1D8	0.0282093553243075	0.210784047547542	0.893536530409859	55.1190693821134	0.0862337910510035	0.318657669318967	0.270615771574875	0.786686564346853	0.925178512937354	0.461965375452313	0.525031342879758
CNOT11	-0.0844933201824868	0.190983685338868	0.658191680462952	7.27825977904671	-0.143512538456498	0.355104071009996	-0.404142194282132	0.686108158636956	0.885326369146756	0.228478713876809	0.165375284383783
RNF149	0.118864712805919	0.063330085145373	0.0605307705582571	189.225679132136	0.187525219011646	0.118470198844319	1.5828893750577	0.11344668085787	0.432705290955228	0.649776504843287	0.683597861952543
MAP4K4	0.0235086430701657	0.0660875678750654	0.722050566795623	201.879389927699	0.0496225743761251	0.121858309609364	0.407215351461859	0.683849827477054	0.885164516301349	0.452226887822705	0.467718366806297
ENSG00000288948	0.129408007615529	0.290952383127542	0.656483203885488	2.65776672363399	0.135488921601052	0.559956095228047	0.241963473128858	0.808808466553563	0.93223596456473	0.671619098162677	0.602137715600967
MFSD9	-0.558746679046659	0.305245721712294	0.0671779547371738	1.97950857666148	-0.84964595515464	0.535506695627054	-1.58662060081199	0.112598598783146	0.431195466278836	-0.754034194572196	-0.940040249202173
TMEM182	0.0990098631559024	0.177592628966738	0.577178272578113	8.20480037687978	0.0794794768386641	0.328143966886442	0.242209166887316	0.808618092349956	0.93223596456473	0.60864311967723	0.514457811486848
MRPS9	-1.82258717897153	0.276526495344842	4.36862732297246e-11	4.63127610061946	-2.61879412501396	0.489239908416377	-5.35278107930881	8.66126132057656e-08	0.00010725889487869	-3.37233848738896	-3.70955068721853
TGFBRAP1	-0.0614254380458106	0.105698670911498	0.561147935267006	11.1978791307041	-0.0371269536999398	0.226025166110208	-0.164260265079673	0.869526260635051	0.953869633939924	0.276268553518949	0.331916443828438
C2orf49	0.101518816235198	0.301945061506862	0.736707849822432	3.29314527385097	0.337071838794717	0.539429829786706	0.62486688755792	0.532058426347244	0.820489757401022	0.613840929541993	0.917705401114858
NCK2	0.022639940215424	0.104654361295613	0.828730062532987	223.579238025693	0.0599466571304502	0.167416442840437	0.358069112647345	0.720291593162297	0.900690276206692	0.450427192043145	0.483880187188657
ENSG00000290119	0.212873240909083	0.205819491126636	0.301009240398003	3.99643369223044	0.408530521171042	0.420631325778308	0.971231803563667	0.331432859933353	0.692947971767104	0.844534413541837	1.02957029185709
ENSG00000235522	-0.109133833312241	0.199140239882287	0.583674725368253	3.9491756021188	-0.151051197600621	0.440186793572146	-0.343152497545033	0.731483738765845	0.905034776187402	0.177430847228544	0.153573901354368
ENSG00000234162	-0.0906632238466618	0.176902597309814	0.608298578187098	9.56692571986058	-0.0410642901887445	0.318772034074686	-0.128820240796667	0.897499889136353	0.965736005395227	0.21569649551054	0.325752746129452
UXS1	-0.21242407639675	0.148526406011773	0.152656514245157	10.5422579079851	-0.265883397626157	0.310104803843026	-0.857398512796812	0.391224680934077	0.735844126822603	-0.0365560339406652	-0.026189999719216
GCC2	-0.120708439330108	0.133519275389055	0.365967545388026	37.9258655281104	-0.189101665239201	0.232488647778193	-0.813380210373174	0.416000101931443	0.749399683900468	0.15345168164076	0.0940078519460645
GCC2-AS1	0.11647238919308	0.231461243432288	0.614820349687169	2.77855316758051	0.310420329649091	0.458318986714891	0.67730191994467	0.498214412993496	0.799615388608707	0.644820316791332	0.875983834755852
LIMS1	0.0703295490233437	0.077117970781821	0.361782645251319	135.523930270788	0.152149550644862	0.126592264052128	1.20188663805089	0.229407452074953	0.594655410317929	0.54922597833932	0.628219073186986
RANBP2	-0.0673796632589719	0.100211456244844	0.501345087083857	42.2936345541921	-0.102567833905638	0.175122938991677	-0.585690455494884	0.558083549191872	0.830294897408601	0.263933157211468	0.22947211277104
CCDC138	-1.19585612203983	0.505633603531231	0.0180269275527562	2.12128907630678	-1.66528129684128	0.808197743669258	-2.0604874362564	0.0393519657163013	0.273778036763621	-2.0739368165267	-2.21687541253154
SH3RF3	0.217153886513763	0.077284952049849	0.00495750284216838	396.206230571501	0.36265787567911	0.129015158931957	2.81097104155317	0.00493922311556808	0.0968967988236296	0.853402647123075	0.957759025466985
SEPTIN10	0.04494577387808	0.195259657371238	0.817948297167808	13.5911419833022	0.0726636293220269	0.331725907272385	0.219047194473001	0.826613284477461	0.939781708666307	0.496638292286617	0.503787952871922
MIR4435-2HG	0.43847131971684	0.209103072754176	0.036001121653497	8.79101591996599	0.568027582318744	0.363630178466794	1.56210242151454	0.118263862536895	0.440466197801886	1.31190701176818	1.27925473502988
BCL2L11	0.229945303368223	0.146271101886523	0.115939245010992	7.35582293381757	0.32368686147297	0.299668401902109	1.08015012399842	0.280075334329938	0.648790029054905	0.879902685429515	0.896751907768883
ANAPC1	-0.0736459130708966	0.131318862517152	0.574921971653456	11.4938001849574	-0.150492044586075	0.248993125769991	-0.604402407177669	0.545576135755416	0.826835364376458	0.250951338078911	0.154449226630463
MERTK	0.0694294273350322	0.135538625732093	0.608477260295686	184.88365333049	0.068944683400459	0.206456423818998	0.333943028388903	0.738422549774219	0.906512044685649	0.547361192014856	0.497966134369846
TMEM87B	0.197835019144543	0.0810908642595378	0.0147006487351329	25.543062282561	0.318292518534729	0.176844531568869	1.79984371419919	0.0718853192745848	0.354373172059053	0.813379658962627	0.888307341435648
ZC3H8	-0.594968293212765	0.286782858974369	0.0380208490353365	4.91496762241733	-0.979546486921	0.502590940734376	-1.94899352043573	0.0512961985281711	0.306214173640107	-0.82907468256851	-1.14339284835695
ZC3H6	0.204298149106854	0.186422875082429	0.273128830335864	17.3906566532686	0.260308889246918	0.340404932234256	0.764703635574178	0.444448040826982	0.767175631098728	0.826769355626374	0.797536953017908
RGPD8	-0.52817503527096	0.264418047568704	0.0457709005126678	2.26659869279434	-0.409854320406736	0.548369323882325	-0.747405630761883	0.454818747526625	0.774340837213658	-0.690698776739696	-0.251569072091297
TTL	-0.886106006862802	0.34319706544287	0.00982534860448028	5.28864378131111	-1.33021455403471	0.54812841701788	-2.42683012362651	0.0152313859260142	0.177451335908043	-1.43222604976719	-1.692345665705
POLR1B	-0.387850687882721	0.191206235381681	0.0425151948650328	4.2042961293562	-0.624856096620162	0.37981501033624	-1.6451590369401	0.09993701851232	0.408224489395682	-0.39998816794438	-0.588143291006205
SLC20A1	-0.25193314922741	0.241488597750804	0.296832196460266	24.3968736919067	-0.35058697096082	0.396954968245006	-0.883190787385315	0.3771331982976	0.723800580304983	-0.118407165474966	-0.158789085812884
IL1A	-0.557677328441376	0.18391431368387	0.0024272429722641	7.43503924512394	-0.787835742727737	0.375277768710406	-2.09934029781469	0.0357869134868932	0.260956132204503	-0.751818815906529	-0.843279541756211
IL1B	-0.551215541799452	0.280360642272069	0.0492876853121722	24.615114807582	-0.732340802691766	0.414964726031653	-1.76482663886931	0.0775929061273736	0.366810193959394	-0.738431902205931	-0.756405068320255
PSD4	-0.0558250249778917	0.168011854465525	0.739686621704914	5.10416189712301	-0.120727047191794	0.331965921931525	-0.363673013450751	0.71610219756581	0.899644534695123	0.287870955545273	0.201044798655132
PAX8-AS1	0.483294608153902	0.415075954100235	0.244281302656958	16.7401581880832	0.747904327660683	0.658663227231894	1.13548820814521	0.256170819823449	0.624172236102043	1.40476762870512	1.56084252528293
PAX8	0.256485668292379	0.392482308076911	0.513436485388125	2.14008152433216	0.465026759273198	0.676163030885102	0.687743544133838	0.491614293691642	0.795560733028927	0.934886483953119	1.11801224589931
ENSG00000272563	-0.314393481666369	0.331063405346442	0.342291476476796	4.4817767169024	-0.491000799683925	0.547162782262513	-0.897357816724377	0.369528014193628	0.719519268202883	-0.247806529212249	-0.378599710448921
ZNG1B	-0.199254652230031	0.092845881946362	0.0318666293639978	17.8347120474901	-0.297574608421206	0.200332516253531	-1.48540343817481	0.137436985447788	0.471464063307216	-0.0092728761120505	-0.0758009597199509
WASH2P	-0.304782945833414	0.193977155265463	0.11612897050402	6.08309586527703	-0.400701892370115	0.372760950884473	-1.0749567287543	0.282394101861166	0.650320401473402	-0.227896337040696	-0.237241416888381
SLC35F5	-0.353986325118201	0.185638617787763	0.0565390886877079	17.8577307559618	-0.521611025538211	0.320585656631468	-1.62705665318594	0.103725066073011	0.413356488167868	-0.329831208735429	-0.426518444141095
ACTR3-AS1	-0.0951427915474324	0.258369535002168	0.71269199568684	3.66119363947079	-0.145338873933969	0.532110958999501	-0.273136404120001	0.784748363821025	0.924127630707637	0.206416154089618	0.162516250157962
LINC01191	0.269621791184951	0.226182393185797	0.23323978680308	2.66207130992361	0.390301207045838	0.440176510738697	0.886692491588979	0.37524448188944	0.723258187174842	0.962100651375856	1.00103323848431
DDX18	-0.514778563013169	0.262249298925915	0.0496536229396041	11.7792448311453	-0.767677315318909	0.383735108287638	-2.00053969193634	0.045442018360963	0.290901441990713	-0.662945242315644	-0.811722560789951
CCDC93	0.110883450669672	0.0744146762809767	0.136204510021733	25.7068376036285	0.18552275003204	0.157589434628283	1.17725373195002	0.239094248101046	0.605033643917514	0.633241686632701	0.680463099791121
INSIG2	0.170866959193086	0.107552162141095	0.112130576814293	16.6806740011912	0.258391633465154	0.220277655897839	1.17302698002648	0.240784986463058	0.606986478597841	0.757509802644493	0.794535587733527
MARCO	2.49520911535094	0.822620579585573	0.00241939716864985	2.5504563391816	3.40967787614223	1.04437914263761	3.26478932500605	0.00109545521456828	0.0437777452834497	5.57286035186715	5.72771206834764
STEAP3	-0.252498901890843	0.123632221281241	0.0411179202933857	9.60571132012336	-0.408352583705007	0.260472806430396	-1.56773595409519	0.11694276714711	0.437519635244114	-0.119579237921946	-0.249218180548437
C2orf76	0.370353650724142	0.331355914883859	0.263698824346005	3.07675574874258	0.427059329139718	0.584706420665651	0.73038248605777	0.465156420797755	0.780833822186774	1.17078731735195	1.058576187433
PTPN4	-0.130080263400097	0.185786780780214	0.483828091346286	6.7467374641469	-0.154318285177281	0.356290006817937	-0.433125493907375	0.664923602716416	0.87820265726057	0.134036029748426	0.148459443843332
EPB41L5	-0.112002606553737	0.174137280934984	0.520103619940085	12.1812249959482	-0.122017964396741	0.319865892646947	-0.381466005603226	0.70285749126743	0.892856731541591	0.171487596245706	0.199023934187912
RALB	0.118469695627492	0.128739593269696	0.357453961230416	11.1311239609751	0.251862446912767	0.261448609618911	0.963334428436561	0.335379721048883	0.695688211145579	0.648958145901573	0.784314482109555
TFCP2L1	-0.0907996433696346	0.174299076057802	0.602407439506576	5.11737945329399	-0.0740838194901231	0.360012550182585	-0.205781213606444	0.836961816511981	0.941824925581496	0.215413874544805	0.274062371848463
CLASP1	0.102643228560738	0.0807459808608518	0.203662185824839	68.7671474910665	0.1527054364929	0.139382464876174	1.09558570820628	0.273260118913111	0.642630656661134	0.616170379831829	0.629089283882005
NIFK-AS1	-0.435011520373701	0.357560241079473	0.22375247065344	3.46357072821053	-0.88652652403849	0.603649753610787	-1.46861076101771	0.141938394415497	0.479108576992958	-0.497691485864074	-0.997774882300725
NIFK	-0.0508947895317704	0.321104579028687	0.874063523047531	3.90350599554764	-0.105791978426782	0.551931198267222	-0.191676025488166	0.847995986650053	0.945005201320818	0.298084947448479	0.224424880404012
TSN	0.0620353634905945	0.337764125596101	0.854276464309414	2.83588296899209	-0.00928237577947637	0.586546638685349	-0.0158254692248878	0.987373629476431	0.995817015903797	0.532042875260168	0.375505697971587
GYPC	-0.0635201763278791	0.159079840443929	0.689674037988376	18.1619102591132	-0.0487800317580423	0.261018909081391	-0.186883133983338	0.851752263354397	0.947485927807323	0.27192887439283	0.313674149674241
BIN1	-0.442387006360225	0.17026187066886	0.00936936745808419	89.0186393918391	-0.610810745245819	0.262852934030533	-2.32377373872064	0.0201376239472806	0.203603702554151	-0.512971314783367	-0.566156016056848
CYP27C1	-0.0788706217819995	0.420918773381346	0.85136482214274	1.66151475130462	0.0513330757785045	0.714943085680057	0.0718002269085186	0.942760892241325	0.980490847535087	0.240127284531164	0.470396068747174
ERCC3	0.16653448281639	0.117533822621548	0.15651015247777	17.7748163804682	0.305744526290691	0.228316739885004	1.33912443934109	0.180530165565466	0.531801162456303	0.748534191009716	0.868664105166312
ENSG00000286145	0.0848194619943667	0.124562622150505	0.495910522975913	14.5013416887963	0.104603056817158	0.310866984857183	0.336488150599892	0.736502785641508	0.906338863817856	0.57924479901869	0.553787483345995
MAP3K2	-0.0842148434938767	0.0604993685917498	0.163923787362294	85.6958857094205	-0.116359482403961	0.115201669965665	-1.01005030950195	0.312471187262051	0.677906004982407	0.229055635339036	0.207881996621189
IWS1	-0.426994495801556	0.150252558159555	0.00448532788848	19.5409650677387	-0.66495908708125	0.273601931538435	-2.43038886217745	0.0150826309317141	0.177451335908043	-0.481082578447265	-0.650922459291745
ENSG00000231731	0.798299730856468	0.302208372204503	0.00825266531561013	2.67328790386239	1.21379104570264	0.625129335741637	1.94166387066546	0.0521778052178839	0.307877019829408	2.05736521920838	2.29016421271004
WDR33	-0.0867513435569862	0.0587361991977078	0.139684868404093	46.708927806999	-0.0808665233750121	0.12676353305943	-0.637932072602453	0.523517898788545	0.814589574885835	0.223800756258674	0.263444397883814
AMMECR1L	-0.213332290881412	0.183833204006015	0.245858889869201	4.8119214187273	-0.237130675498746	0.39814566878991	-0.595587731041907	0.551450674873365	0.82726606750248	-0.038437586149295	0.0188209074562883
SAP130	-0.65611258441877	0.228746442261035	0.00412688787276688	9.19934656004533	-0.921292943806772	0.377104083313094	-2.44307337038794	0.0145627763174984	0.175515115544351	-0.955747597509467	-1.0521999237309
UGGT1	0.0212746468752246	0.0778331093900967	0.784594390695125	22.6770188537849	0.0410936587581816	0.160464400397076	0.256092059400674	0.797879753271206	0.928314118104267	0.44759870742518	0.454366788215379
HS6ST1	-0.233211725036287	0.202252419453609	0.248880583104755	13.233574667997	-0.333210549456481	0.343316189630001	-0.97056462678206	0.33176512798408	0.692947971767104	-0.079621903149401	-0.131587191957117
SMPD4	-1.33895681367054	0.527623292571844	0.0111579249572604	1.88265492288501	-1.82551124142906	0.798788903634282	-2.28534877377923	0.0222923851553185	0.211576713039233	-2.37039919071394	-2.46770714702325
IMP4	-1.28672140289418	0.581038221660215	0.0267929527343892	2.1819610136904	-1.76349876966908	0.839480245699199	-2.10070311803498	0.0356670354523205	0.260938700904883	-2.26218284515379	-2.3706298129975
PTPN18	-0.109416960254924	0.0977615883775434	0.263045268545325	29.4087538512005	-0.0760479164183508	0.179300536537401	-0.424136580330241	0.671466209059416	0.88082692088802	0.176844291813138	0.27098767915925
FAM168B	-0.144690243475613	0.171160466091322	0.397916288776075	12.2843973232382	-0.238786260455857	0.345361456456042	-0.691409698424902	0.489308111028361	0.794608847664788	0.1037684654854	0.0162291743850518
PLEKHB2	-0.0307114721427696	0.201733811637554	0.878999535855839	10.9233486551367	-0.101066301950455	0.359138705345931	-0.281413004073468	0.778393645166155	0.921324826066806	0.339898820770346	0.231822683793718
C2orf27A	-0.20114497655891	0.54971150227636	0.714432178826322	4.11510774366735	-0.149815181081938	0.78675216625267	-0.190422330573951	0.848978200536427	0.945569517395194	-0.0131890698923686	0.155508821621859
NCKAP5	-0.424192378126254	0.159340623467723	0.00776378592401329	102.823302300201	-0.579626568913166	0.237423666876383	-2.44131756761618	0.0146337799744262	0.176156571332492	-0.475277418113618	-0.517338792420292
ENSG00000286068	0.248940774444679	0.334230648775209	0.456382165916352	3.39013639949472	0.409144254865782	0.606149750727538	0.674988737312358	0.499682920543305	0.800640254540275	0.919255691973077	1.03053106037987
NCKAP5-AS2	-0.672607646957212	0.23054429290366	0.0035287579538305	5.30858510240878	-0.944324958065259	0.417629013296895	-2.26115745793249	0.0237495084157109	0.216853806335896	-0.989920495954524	-1.08825535706552
MGAT5	-0.0283232444563369	0.0730952897359793	0.698398037031764	200.665225354021	-0.0112909733700668	0.12390282960178	-0.0911276474181877	0.927391164572128	0.975543031154817	0.344846523272349	0.372361341784983
TMEM163	0.0532711485780046	0.248867147284889	0.830504507611852	205.894776816048	0.110315016842001	0.403397850966653	0.273464562534618	0.784496129492816	0.924083066299561	0.513886010109726	0.562729262887045
CCNT2-AS1	-0.643571287546854	0.258266442360253	0.0127065767204085	3.96707703725684	-0.980623853555382	0.504684914171938	-1.94304173954623	0.0520111153592047	0.307622546056949	-0.929765733944264	-1.14507941039303
CCNT2	-0.0241462793589483	0.0884956408032482	0.784966405272116	33.3227016657638	0.0188600633354	0.168719061487233	0.111783832657386	0.910994806842428	0.970836395981474	0.353499961460228	0.41956123848976
RAB3GAP1	0.0129975295550596	0.0485032011856811	0.78872039974961	70.0891715169058	0.0377313315741712	0.099980054644641	0.37738858723652	0.70588484702916	0.894810789577392	0.430450964642112	0.449103237999072
ZRANB3	0.420714367297003	0.211783746943454	0.0469747143677684	8.98955575191152	0.553141324099038	0.398945765139652	1.38650757178838	0.165591969828808	0.514430744777046	1.27511985013586	1.2559510636784
R3HDM1	0.259336127713633	0.10308423181712	0.0118772958684055	39.5599792276609	0.363157142633107	0.192331608486234	1.8881823195437	0.0590014785500596	0.323860991844013	0.940791794108644	0.958540602196401
MCM6	0.164730068341618	0.333780326548748	0.621639282588997	3.52050046027427	0.2304661266543	0.594610783533851	0.387591569201972	0.69831830895136	0.891118068237039	0.744795977077184	0.750819643576228
DARS1	-0.0196601502032504	0.151092824106369	0.89647173863399	42.5435817309726	-0.0497755792370357	0.246477759013991	-0.201947548680082	0.83995772932161	0.942787564100195	0.362793896278105	0.312115671316358
CXCR4	-0.0809384839513516	0.319039505921177	0.799731786830985	7.0977098460697	-0.169055470237208	0.512640269409423	-0.329774074190396	0.741570678328508	0.907111953988262	0.235843284773845	0.125389138853734
HNMT	0.0340810843897937	0.0986652513221734	0.729777628212208	29.3396660842412	0.00163565240814959	0.18073801598611	0.00904985262356371	0.992779360875774	0.997158837155211	0.474129864103637	0.392597309371547
SPOPL-DT	-0.0870122587443601	0.119284785517932	0.465726586038991	19.9335264156603	-0.0379444834248789	0.254353119049678	-0.149180334672711	0.881411337003195	0.958957462392156	0.223260217040946	0.330636643105593
SPOPL	-0.0316901775608281	0.0787736665414445	0.687467631021623	47.3530381409521	-0.0243104575642555	0.145708155900682	-0.166843492143474	0.867493196498405	0.952905543597926	0.337871232164302	0.35198000912574
KYNU	-0.0238421469377995	0.0859806327125478	0.781552282352047	51.6103651310032	-0.0149289108522872	0.159324223918113	-0.0937014503203238	0.925346318159311	0.974945578864293	0.354130034023915	0.366666337826857
ARHGAP15	-0.147983946506714	0.0758254182138556	0.0509809179378393	394.221582633754	-0.185329290273472	0.127764481738824	-1.45055408006367	0.146904069884781	0.486585964676873	0.0969448854639438	0.099913310867875
ENSG00000228655	0.533777214567118	0.139065146905424	0.000123876509151521	43.1390130616091	0.821459948683606	0.243933486887335	3.36755711225089	0.000758373168166213	0.0359483396029793	1.50935268124313	1.67599006558983
ARHGAP15-AS1	0.747624596106934	0.184917177759879	5.27662069222136e-05	4.65112185979091	1.21809309965163	0.389826174703248	3.12470834104173	0.00177981433909704	0.0603856871829945	1.9523813048128	2.29689885682839
ENSG00000257277	0.270185090799139	0.197642695842641	0.171613370921986	5.17505293542671	0.470028129084713	0.376756921825484	1.24756335413111	0.212191005646956	0.572956198676585	0.963267641829208	1.12584163302095
GTDC1	-0.111385694508572	0.134764834867324	0.408509753159274	67.9111816382783	-0.15344703823838	0.215661121173953	-0.71151924557885	0.476762529038803	0.786166174298839	0.172765655823827	0.149823336100909
ZEB2	-0.0931558374468307	0.0859605349926242	0.278495742485064	327.464700627117	-0.140855320279884	0.147039584702547	-0.957941499663686	0.338092258467856	0.696264705061257	0.210532536221338	0.169535022726561
ENSG00000283118	0.378973444175758	0.284368424277395	0.182635300913655	1.809388550618	0.626508913887938	0.575934249127555	1.08781326138703	0.276677553908588	0.646015679135607	1.18864498388416	1.37080425076256
ZEB2-AS1	0.488590271809116	0.174819393847304	0.00519272105553929	4.68298776105571	0.686587643988209	0.364440260570714	1.8839511389686	0.0595715849615364	0.325200276813345	1.41573867994346	1.46485441171019
TEX41	0.0726586987748065	0.202272693899545	0.719436796601096	7.30931538374735	-0.0913093900714016	0.493344583110196	-0.185082380951178	0.853164420820132	0.947886051033425	0.55405128880629	0.247096627351533
ACVR2A	-0.100645940993022	0.117707375640107	0.392522294912075	20.0537880932141	-0.185648618907999	0.229375730973018	-0.809364696607059	0.418305402553232	0.750208476302475	0.195015253565972	0.0994134183198404
ORC4	-0.426862640436993	0.179948383389516	0.0176854194501742	15.8504183576378	-0.660899347398023	0.307685312592576	-2.14797171119168	0.0317160028146077	0.244417702207163	-0.48080941306992	-0.644567145689481
MBD5	0.159176082385127	0.0783993560682712	0.0423236315472878	131.400952358752	0.243018688831436	0.14344831876548	1.69412016064643	0.0902424520641653	0.389681141566742	0.733289758315411	0.770470033840709
EPC2	0.00936114397835648	0.0543098425181449	0.863150181388346	49.1664377696443	0.0256713227008117	0.115521286371556	0.222221579304823	0.824141396204858	0.938766179892579	0.422917447583286	0.430223914590001
ENSG00000289474	-1.02067479505681	0.758621209943626	0.178485110536034	1.88554270425455	-1.16770908739647	1.21543254118866	-0.960735415438594	0.336685219323677	0.695906465382673	-1.71101283957846	-1.43795171851793
MMADHC	-0.0783250836199516	0.389661820869356	0.840692438381182	5.11559622020943	-0.216190098083701	0.598012180192609	-0.361514539744108	0.717714837763106	0.900495077124221	0.241257478500791	0.0516023040160044
RND3	0.776365984042889	0.779286262440256	0.319127416230112	1.95997236809427	1.49014908021117	1.21378549666629	1.22768733380315	0.21956436303136	0.581801415366085	2.01192497303573	2.72278849723332
NMI	0.243213703454198	0.123764379263091	0.0493986239760748	9.2289644573585	0.378528790120646	0.235783291954092	1.60540972595441	0.108403665406694	0.42298350263258	0.907390892134382	0.982604125473613
RIF1	-0.335595201635007	0.171476563770379	0.0503367964502213	21.6602581094346	-0.497892491432951	0.279095885325145	-1.78394780293127	0.0744321472211045	0.360515702681995	-0.291730231936037	-0.3893882993075
ARL5A	-0.0177624040838604	0.0550174794858137	0.746808695243016	81.2316620200532	-0.00328484684697239	0.107984743241318	-0.0304195458392822	0.975732456742789	0.990661136607883	0.366725465816643	0.384894520945185
ENSG00000288066	-0.157159327171253	0.173587745808155	0.365274926351943	6.12541267772095	-0.195914184575753	0.346498723584196	-0.565410984921415	0.571794254606392	0.837105632572781	0.0779362062962641	0.0833432034258287
CACNB4	0.278633980876919	0.0807568653198601	0.000560000680360536	99.3234591956215	0.439501414149853	0.145465315752554	3.02134850411677	0.00251651533670905	0.0704268854259225	0.980771247040073	1.07805363137654
STAM2	0.0393655300079536	0.0853871974914104	0.644781531991261	25.9117374914975	0.0925979668530113	0.166171523292228	0.557243293065137	0.577361214024735	0.839436094414888	0.485077674881981	0.534994132663744
FMNL2	0.170223684530039	0.105818570475117	0.107695704130356	315.657130746158	0.279022613199407	0.167948022297037	1.66136289896835	0.0966405844208656	0.401896112730122	0.756177127507232	0.82683232505263
PRPF40A	-0.0776017118462463	0.0765543864602057	0.310735087710159	41.8698742779696	-0.0976268624241734	0.143706732500911	-0.679347868573621	0.496917472815011	0.798762781207619	0.242756091197969	0.237206949414454
ARL6IP6	-0.11960803503276	0.154687597617642	0.439390314278586	9.45820092242623	-0.225969169537368	0.315544336269299	-0.716124942089013	0.473914203953489	0.784276383809671	0.155731394385961	0.0362936707842325
NR4A2	-0.730441764762474	0.516359817035819	0.157186281741774	2.71952399078316	-0.990992104581075	0.7859591101665	-1.26086979813891	0.20735576115424	0.566227542931384	-1.10973570913197	-1.16131037393178
GPD2	0.0209833601842854	0.0696864424175753	0.763329789581538	79.4601520660089	0.0279584872836968	0.122205180556544	0.228783159243896	0.819037456647795	0.936932696400035	0.446995247421033	0.433804353070892
CYTIP	0.0191107520588063	0.167594436792564	0.909214208601593	12.8557234489977	0.0648503360683996	0.28823588771309	0.224990498521654	0.821986665865481	0.937642129963077	0.443115756382411	0.491556644273884
ACVR1	-0.210380800439477	0.0956034444468466	0.0277674216322746	17.0878597844536	-0.316213651671693	0.181551051384508	-1.74173407017061	0.0815549879186663	0.374578240755784	-0.0323229695542541	-0.104979422957977
PKP4	-0.840338550977369	0.644506805348088	0.192285602462543	2.29577061840018	-0.923314556190381	0.866917277413454	-1.06505497150223	0.286851054293276	0.655706828537952	-1.33740939669803	-1.05536465390637
TANC1	-0.0583497452805992	0.217488479718485	0.788476948611015	55.6865968569144	-0.0234765384253681	0.330768025554937	-0.0709758398986147	0.943416983954202	0.980532108690125	0.282640480649799	0.353285466632894
WDSUB1	-0.192813744649996	0.176412901116178	0.274407628589759	16.2993311482065	-0.28173839441381	0.313824968766481	-0.897756464443251	0.369315399335205	0.719519268202883	0.00407078233808005	-0.051010181457646
BAZ2B	0.0103553235337158	0.0590523357522436	0.860798020443781	165.760213868999	0.0360299145461878	0.109219569544694	0.329885154248332	0.741486741368273	0.907111953988262	0.424977094032172	0.446439757178924
ENSG00000226266	0.0225590235950404	0.140095788375374	0.872073152324444	8.09304362317053	0.0446400201296554	0.29316065255569	0.152271526688512	0.87897278142634	0.958111737360871	0.450259556701088	0.459918434483682
MARCHF7	-0.0407730909001512	0.050324764834077	0.41782562080408	73.2971307629169	-0.00584747022425121	0.101981118152568	-0.0573387537828636	0.954275350063721	0.983767522693162	0.31905411798807	0.380882865893905
CD302	0.0767620476870471	0.101748877130141	0.450593173435077	37.0823138157173	0.129482044680793	0.178573738965331	0.725090068847864	0.46839677658483	0.78195515005813	0.562552215998038	0.592734258833487
LY75	0.0549482971132208	0.123982989809947	0.657626702165974	19.4416264921809	0.104290729267313	0.225136613933531	0.463233089656858	0.64319730036738	0.868732877265116	0.51736056659823	0.553298550635828
RBMS1	0.0840419344029588	0.0866358396982348	0.332016748231805	100.365416412946	0.13052374033063	0.154196953974062	0.84647418101778	0.397288271267982	0.738325386660844	0.577633991459914	0.594364979778523
TANK-AS1	-0.75811653317083	0.405402158015732	0.0614788519831836	1.77728038001054	-0.457124967169229	0.599146536016188	-0.762960210383122	0.445487125984914	0.767822017594388	-1.16706965667568	-0.32556883754391
TANK	0.0290996386904555	0.0634266860180168	0.646383737672177	82.7914890642548	0.0588963671207756	0.116403428538803	0.505967632226079	0.61287937231376	0.855102644821552	0.463809779678596	0.482236012215473
PSMD14	-0.331849679188534	0.168419553318657	0.0487954073543863	16.3464928120514	-0.537707025123687	0.283559540435474	-1.89627555573658	0.057923616831038	0.322025405131927	-0.28397061551211	-0.451715903360029
IFIH1	0.0904918914697938	0.149015137278791	0.543674108281606	10.7969390463174	0.116423785080174	0.289728711386596	0.401837237749023	0.687803815041098	0.886364490029587	0.590996397774304	0.572292225270455
GCA	-0.0055568210750884	0.108526594740226	0.959164247063677	38.664587698958	0.0336466342426739	0.209037257361644	0.160959987072849	0.872124915335969	0.955340147074167	0.392011829396619	0.442708854482501
TTC21B	-0.0783764807296792	0.188097864979763	0.676913020460521	6.74335291557124	-0.0800100959746193	0.369912458794375	-0.216294677490424	0.82875805762468	0.940074073197383	0.241150998867447	0.264785090916314
SCN9A	-3.00430744275456	2.98069914367919	0.313492682237297	2.16344387153664	0.908852061939429	2.84754955146064	0.319169884672678	0.749597692166783	0.910857273528743	-5.82051390173562	1.81279792260588
CERS6	-0.817828955815303	0.297812012330786	0.00603038172949233	31.4627304319446	-1.17059716647254	0.440769542314996	-2.65580321254588	0.00791197696633783	0.123051735958413	-1.29077616280031	-1.44247285772111
DHRS9	0.0735956103497385	0.177239329799715	0.677971377476186	10.6392325691042	0.22468822775096	0.316290373332739	0.710385919695971	0.477464852227958	0.7866145143426	0.55599229291146	0.741774640113417
FASTKD1	-0.170116478691081	0.11339857086504	0.133571868834458	21.019967411838	-0.205885986499892	0.217720741078183	-0.945642502778177	0.344330958001149	0.700474149664209	0.0510928147060612	0.0677328605584299
PPIG	-0.153494296872601	0.0868074533124671	0.0770248600315161	37.2151271881553	-0.196898994989594	0.167349209523283	-1.17657559035079	0.239364945262192	0.605499312480238	0.0855290667599347	0.0818015333910247
SSB	-0.492042236343698	0.394794267386172	0.212644851347481	4.87821764740335	-0.744802428712896	0.605325786739542	-1.23041582735904	0.218541429451816	0.580808038709109	-0.615842287690358	-0.775913102711134
METTL5	0.208487849028754	0.379546684987963	0.582794426121032	2.89751336621157	0.427902275889334	0.613250026551078	0.697761528516941	0.485326342139702	0.791710839699008	0.835449176609936	1.05989577720028
UBR3	-0.267054518679502	0.0765123715748241	0.000482398649055741	48.67126367685	-0.42552078607067	0.145550810290847	-2.92352055766899	0.00346097370597919	0.0799468723608011	-0.149734177508554	-0.276094118055389
GORASP2	-0.448676584502305	0.16172029436893	0.00553038439238113	7.71369698341672	-0.681838701331333	0.316056007670242	-2.15733504437204	0.030979568346416	0.241713114111461	-0.526001463326946	-0.67734662695149
TLK1	0.0678086366137071	0.0596298353074852	0.25547159377534	57.2061452279649	0.0988260547439487	0.116023746691138	0.851774378628106	0.394339329437899	0.737202565042118	0.544003392273785	0.544743883824612
METTL8	0.0833632286441806	0.095858390422977	0.384491821832271	22.9987348038832	0.142069598088636	0.17761442195354	0.799876476955221	0.423782367868093	0.753483833178248	0.576227913555404	0.612439426069356
DCAF17	-0.172622829132844	0.276460861395996	0.532363340363463	6.73280128124825	-0.281351788903058	0.460797823092295	-0.610575343032176	0.541480750341922	0.824515290547558	0.0459003967376838	-0.050404970421248
CYBRD1	0.0349593733664472	0.107394426834619	0.744785155885856	20.6838299048352	0.0393254193547496	0.212088601403776	0.185419768410286	0.852899804305675	0.947886051033425	0.475949419496934	0.451598700404449
DYNC1I2	-1.11269012459477	0.229015922313899	1.18235994311997e-06	7.50027156186293	-1.56961882268522	0.409048629102793	-3.83724259418256	0.000124423543459058	0.0134482591611801	-1.90164142945868	-2.06712073103263
SLC25A12	-0.292693105498902	0.2885164382215	0.310355504962586	9.28884972356583	-0.44656860079251	0.448445826764155	-0.995813929220414	0.319340561108005	0.683732617178792	-0.202849758101976	-0.309043389101583
HAT1	-0.199795697618366	0.137360162773887	0.145796961676832	13.1108018865826	-0.222666506513108	0.25250019407505	-0.881846872747061	0.377859620138289	0.724429004984038	-0.0103937623813003	0.0414638198281445
METAP1D	-0.178165407425415	0.249420037386771	0.475030105321525	4.37738675638817	-0.407173424231301	0.4428193404893	-0.919502350058578	0.357832876984376	0.708612901394103	0.0344178112867717	-0.247372267059588
ITGA6	0.223878125412931	0.15184290247788	0.140372240934488	11.7582555317812	0.390325315225455	0.276784708835705	1.41021271322162	0.158476883001711	0.503797562019383	0.867333284396261	1.00107097859914
PDK1-AS1	0.594889045063948	0.242300036873855	0.0140815934435574	10.0765170000785	0.879841801439954	0.393868614599204	2.23384592939772	0.0254932123075981	0.222363843908826	1.63595834718061	1.76738385235914
PDK1	-0.064390313690489	0.193094477417996	0.738783055676035	21.932570663217	-0.0885193806833746	0.312181325548627	-0.283551171831982	0.77675436096845	0.92115219704506	0.270126206736589	0.251464243503729
RAPGEF4	0.118285142363497	0.733765178474968	0.871933524483906	3.20193339265455	0.368274528142566	0.940905700359108	0.391404290570256	0.695498421371349	0.889808318174764	0.648575806038751	0.966551605924217
MAP3K20	0.532885637440714	0.142048466872397	0.000175825106373565	21.1705616776509	0.825531421189386	0.242819192112006	3.3997783042149	0.000674405092905015	0.0342632372072307	1.50750559672766	1.68236374632216
SP3	0.0516168912194213	0.0531765115173515	0.331712197338692	59.2182496699006	0.0783230056945856	0.110148960106888	0.711064413305228	0.477044321072967	0.786369066367701	0.510458877379243	0.512647415410727
OLA1	-0.300913431592775	0.102359491567023	0.00328455245795369	41.7106199104343	-0.445688910369724	0.182376224906173	-2.44378844116889	0.014533946419035	0.175515115544351	-0.219879846235107	-0.307666279004398
CIR1	-0.365901243660965	0.128378119633527	0.00436939641394848	11.7907750649838	-0.49994653148566	0.294988623341866	-1.69479936487675	0.0901134880245442	0.389681141566742	-0.354515401377567	-0.392603793330556
SCRN3	0.407947122410612	0.368856423576055	0.268736003296176	2.05915740471085	0.530216772197103	0.662695576800637	0.800091008237727	0.423658070450913	0.753473239564953	1.24866988900907	1.22006385713407
GPR155	-0.145976249682561	0.218372370093155	0.503831078997034	28.069931663364	-0.250583984164548	0.354511626335236	-0.706842781871388	0.479664184856153	0.788195899713038	0.101104240393357	-0.00223955509318818
ENSG00000236449	0.249097902046151	0.147066748728219	0.0903081501733793	18.1939841672635	0.424532744537729	0.267601935586871	1.58643375880932	0.112640947484569	0.431195466278836	0.919581213962186	1.05462094923025
WIPF1	-0.0393811382697219	0.0542557280175044	0.467935046883658	115.346541244453	-0.049294303868714	0.101176319466944	-0.487211870607919	0.626108193934189	0.860790157827646	0.321937832782672	0.312869083144059
ATF2	-0.424512704822194	0.0969985763781425	1.20609112896706e-05	22.9770907101971	-0.682120473851233	0.207396792159977	-3.28896347309496	0.00100557072867291	0.0413368846844918	-0.475941040432363	-0.677787727334322
LNPK	0.712401760173354	0.316909121204201	0.0245781908862856	10.4264720541233	0.965132047008198	0.472702158848753	2.0417339522179	0.0411779289595216	0.279477650589701	1.87940999036643	1.90090134365046
MTX2	-0.150286825991495	0.232834222421745	0.518624544196265	7.97861785991091	-0.29694510010252	0.425486900288453	-0.697894811570485	0.485242979382073	0.791710839699008	0.092173999231701	-0.0748154968349744
HNRNPA3	0.00858889026004746	0.0924416775049718	0.925973909634421	53.9083506031994	0.0152882552278589	0.161685762182599	0.094555358625784	0.924668009552718	0.974945578864293	0.421317565932151	0.413969756665367
NFE2L2	-0.0581485745529553	0.0701826769112378	0.40736943437616	65.1472809300234	-0.088043498566304	0.136436449702722	-0.645307751397369	0.518727770488475	0.812495813791198	0.283057246990022	0.252209212474076
ENSG00000213963	-0.121246978951735	0.297611878129159	0.683714474206177	3.89161129431252	-0.207625799293998	0.525034603617576	-0.39545164806933	0.69250959890539	0.888566785221128	0.152335986580156	0.0650092731418636
AGPS	-0.00871464832552876	0.0909709707223621	0.92368265353197	33.5569330019821	-0.0459221694120191	0.184479001899623	-0.248928978036241	0.803415719462826	0.931021874795501	0.385469743867398	0.318147986141174
RBM45	-0.155339894170531	0.147277534261796	0.291543048119198	7.38357447937659	-0.107194160965426	0.346195249115162	-0.309634985573612	0.756838548264439	0.914173032832886	0.0817055341794633	0.222229835781442
OSBPL6	-0.605485833691153	0.397577725366389	0.127774464448441	9.94874189032966	-1.25459638329174	0.626000907304866	-2.0041446723986	0.0450545652646271	0.290012009634283	-0.850863920519086	-1.57396930992865
CHROMR	-0.137216319482996	0.122689998704967	0.263396803495764	11.9461722489779	-0.17998771924662	0.260928570905457	-0.689796899672729	0.490321918642508	0.795027700162246	0.119252228883723	0.108275265488922
PRKRA	0.12006744173726	0.290319300637656	0.679188824209332	5.1068541779721	0.301713400231948	0.509690210487864	0.59195447356769	0.553881074871222	0.828021700429938	0.652268204012771	0.86235358472102
PLEKHA3	-0.506254511279114	0.328703153529511	0.123522052584069	5.70472263517071	-0.793566942994958	0.524295076450364	-1.51358839447367	0.130130266426379	0.458790741326199	-0.645285924348865	-0.852251440906802
TTN-AS1	0.0479794845421023	0.26776448320626	0.85779213166767	12.8557201878744	0.0753812859685864	0.445286461994255	0.169287172196937	0.865570765463107	0.952096813959151	0.502923244901481	0.508042304529867
TTN	1.31072679998789	0.344162681003811	0.00013983989605216	3.63021513654244	1.69809073218684	0.574294844711129	2.95682739941881	0.00310822054287446	0.0765215621543104	3.11896278230441	3.04831045489432
CWC22	-0.0734368702212445	0.112684360789737	0.514592018243477	13.255574168838	-0.218572026622935	0.230013804084146	-0.950256126988686	0.341982125688149	0.699337112853323	0.251384413131229	0.0478735174370139
UBE2E3	-0.414116300029783	0.104945081614275	7.94581062278948e-05	26.7101670965444	-0.611670021010587	0.197207706003862	-3.10165375078502	0.0019244290715442	0.0623349119449406	-0.454402759850715	-0.56750116805723
ITGA4	0.10454733495644	0.613305833690596	0.86464425739023	1.9990705983195	-0.112072632580559	0.985858763611722	-0.113680211321526	0.909491299891966	0.970000033160696	0.620115125984641	0.21459283946318
ITPRID2	-0.334362051858557	0.2836075231888	0.238413926668366	6.74807627575889	-0.492751353277966	0.464355628852863	-1.0611508134299	0.288621368427187	0.657629231142627	-0.289175509759025	-0.381340112035177
DNAJC10	0.0565932539895784	0.105990733982008	0.593379381171854	26.6225325786295	0.110883280512195	0.198630178466039	0.558239847381264	0.576680614247786	0.839041333798672	0.520768431476054	0.563618850425817
NUP35	-0.11773295478424	0.184907287905069	0.524311519555892	5.24763343491505	-0.223177830037617	0.379977749888121	-0.587344469783634	0.556972380384374	0.830012841827315	0.159616006933485	0.0406633691578979
ENSG00000272800	-0.934178254476555	0.516298923337612	0.070392797427376	3.39544019309341	-1.30077568972617	0.754886912722933	-1.7231398078345	0.0848632455678455	0.381115219329395	-1.5318175506725	-1.64626063824667
ENSG00000287621	-0.18327218796636	0.631903551910204	0.771791833056594	1.69738585395432	-0.216398000582855	1.01942639813012	-0.21227427598479	0.831893062913092	0.940751900865026	0.0238380700823844	0.0512768433500724
ZNF804A	-1.03556439192804	0.775674898830971	0.181860143487307	14.8117633385259	-1.49450444814347	1.14132596946915	-1.30944575705975	0.190383400460341	0.54654545011898	-1.74185968726894	-1.94953304228919
LINC01473	-0.0363581313593601	0.102611636345316	0.723093411329683	57.1879067964488	-0.0896369058928379	0.181479876174139	-0.493922013737914	0.621361257057374	0.858367408606271	0.328200610380862	0.249714815284496
ITGAV	-0.0988034020762917	0.140274192036112	0.481209176955589	109.18850579937	-0.12607433258962	0.227994770782826	-0.552970281540848	0.580283760164502	0.840393764179844	0.198832450083763	0.192673898480327
ENSG00000227227	0.206464497948312	0.16200470447284	0.20250922408553	6.68744878044521	0.273898420794756	0.345732582639058	0.792226230759118	0.42822877642704	0.756906777531256	0.831257390684329	0.818810665480604
CALCRL-AS1	0.898803490917179	0.508368254460254	0.0770581357609062	7.58271203220124	1.13608159964941	0.716908026322356	1.58469644352757	0.113035320322836	0.43187077456164	2.26557933042481	2.16851407303066
WDR75	-0.149899971121961	0.20233959266014	0.458794332950206	8.95551365475379	-0.160337531841751	0.357973089636773	-0.447903868987589	0.654222576017958	0.872869301705917	0.092975448279787	0.139036622877709
SLC40A1	0.000673809071069381	0.161541826596756	0.996671943687121	7.43734974561194	-0.0460186443019081	0.322311636065681	-0.142776862987752	0.886466410509405	0.960110067238013	0.404919855100502	0.317996959664644
ANKAR	0.00848577215708918	0.173556476007415	0.961004221275269	17.4374699359075	-0.00268207010978519	0.298492797434601	-0.00898537630668565	0.99283080344191	0.997158837155211	0.421103935674488	0.385838136914653
ORMDL1	0.13208946421278	0.16219282585982	0.415417156263091	21.057412350848	0.183201950871412	0.269361432109756	0.680134306669278	0.496419423712714	0.798688404791619	0.677174284374861	0.676830008109259
PMS1	0.117563428235974	0.0928445892035295	0.205427573203404	42.0600545343984	0.211412972995457	0.174888176707419	1.20884657256815	0.226721795316706	0.592022357986982	0.647080627494945	0.72099291179972
HIBCH	-0.154672670534323	0.188080652773588	0.410863976060021	14.8183881627097	-0.2290400293084	0.331609293609531	-0.690692431491663	0.48975884662714	0.794895297106008	0.0830878245167788	0.0314863978070724
NEMP2	0.14655874272505	0.209058611845524	0.483277176691705	3.26178593710854	0.0955127324867551	0.495805993378625	0.192641343110623	0.847239864210904	0.944605525953758	0.707150356549231	0.539557048299954
NAB1	-0.185420146145205	0.113139064432584	0.101240470080965	11.459779417237	-0.320551086939234	0.228807150750048	-1.40096621057709	0.161224177594358	0.508515736207357	0.0193881350464391	-0.111769454710168
GLS	0.0439920643920176	0.0711894881124821	0.536603481217971	96.3234917811316	0.0598307513603949	0.131868549368898	0.453715094666132	0.650033901077688	0.871196679921085	0.494662487870154	0.483698742668937
STAT1	0.232399418933313	0.0878757215479624	0.00817785000413701	47.7009997381502	0.375116906842285	0.152078143513112	2.46660629974051	0.0136400236047411	0.169765772331887	0.884986888158836	0.977262997741239
NABP1	-0.196022408071194	0.0984731434767462	0.0465229041275794	55.5121967711615	-0.295182762766336	0.172027204991092	-1.71590745069433	0.0861789828263898	0.382889412819495	-0.0025766207245885	-0.072056648406663
SLC39A10	-0.151960022366519	0.145144543563252	0.295119644442176	34.7860513769162	-0.215470020565214	0.244397086096675	-0.881639073552542	0.377972018067515	0.724429004984038	0.0887076304520091	0.0527295483235239
STK17B	0.366658286720083	0.108112813179019	0.000695259910264311	16.0679713519033	0.531692597118081	0.21042778598769	2.52672238422536	0.0115132471669808	0.154757368523894	1.16313161440848	1.22237418511732
ENSG00000272211	-0.142824882805387	0.328433461804109	0.663658950113515	2.06407173348624	0.0818183809275013	0.672821259587756	0.121604928146343	0.903211910362994	0.967151833381353	0.107632941936974	0.518119245502332
GTF3C3	0.127518372149549	0.181214494088538	0.481627413908422	7.9564778977038	0.125560239470251	0.34189686417337	0.367245952295664	0.713435565353149	0.899123030906201	0.667704331502858	0.586594874551544
ANKRD44	0.00951700971785975	0.049534402113787	0.847640928880991	314.861167829214	0.0574518304295879	0.0860081788633204	0.66798101283934	0.504145712600044	0.803389400306318	0.423240355367037	0.479974664346198
ANKRD44-IT1	0.342303722194157	0.289983528423319	0.237831339267229	1.61192656466403	0.401472375827731	0.59386141546664	0.676037144983169	0.499017061804776	0.79996149373785	1.11267614882425	1.01852112846062
SF3B1	0.0288928831090544	0.110343019470556	0.793440139301243	50.7840763128322	0.0563683381050344	0.182734778804257	0.308470770993273	0.757724137931995	0.914232991619002	0.463381443170644	0.478278512857315
COQ10B	-0.169994164347151	0.276239204636369	0.538298818637338	6.21085364449034	-0.277211560782958	0.470869581509106	-0.588722592558459	0.556047379750586	0.82950781376134	0.0513462139062004	-0.0439236563121544
HSPE1	-0.58198233544927	0.622536177498881	0.349861973154799	2.14899802449209	-0.579642701513313	0.949090505212892	-0.610734907081693	0.541375092685427	0.824515290547558	-0.80217161294816	-0.517364047175807
MOB4	-0.49303651838683	0.306086904378602	0.107229210033563	6.3664554274818	-0.760617579864862	0.492780190189002	-1.54352304538284	0.122703920394646	0.447086332971592	-0.617902146463644	-0.800670908156937
PLCL1	-0.95256603713955	0.219498618925194	1.42654054302423e-05	17.02846988005	-1.41785850371483	0.34979981182356	-4.05334267140771	5.0490960090933e-05	0.00806796680033667	-1.56991160627902	-1.82954775968641
SATB2	-1.34562799140868	0.905522048765873	0.137272628540169	1.94826149401571	-1.11537911426784	1.04772272005195	-1.06457471325289	0.287068427843472	0.655749807388813	-2.3842199009309	-1.35603183793925
FTCDNL1	-0.0751975558735667	0.215889142773222	0.727603180904459	18.1167349224434	-0.0533626586113499	0.357438422470575	-0.14929189269165	0.881323312278027	0.958957462392156	0.247736792405315	0.306500283109532
C2orf69	-0.265122100223153	0.49850093071513	0.594837698141908	1.65105083689159	-0.661094398900785	0.839378900443392	-0.787599495950601	0.430931009622224	0.758386134514138	-0.145730777126877	-0.644872488781742
TYW5	-0.172373473475226	0.217151917981742	0.427316481909143	5.16322546484552	-0.396358223193998	0.418763898405259	-0.946495685763299	0.343895821698001	0.700381280011162	0.0464169880233878	-0.230441626273045
SPATS2L	-0.73263773722966	0.402796281261387	0.068929877199716	16.949855793796	-1.14560650178994	0.563168820713329	-2.03421506953968	0.0419299158174275	0.282128107644318	-1.11428511559432	-1.40335125791925
KCTD18	-0.293302707491451	0.291233658817869	0.313884593355932	4.2057968434177	-0.504254248961982	0.527979995973227	-0.955063170589425	0.33954575230741	0.697408502779309	-0.204112673409798	-0.39934730340956
SGO2	0.365660542781606	0.356072801035233	0.304455144407813	2.93081866584683	0.435426530374657	0.567910049756875	0.76671742393195	0.44324954178802	0.766207181850895	1.16106458361037	1.07167461047745
BZW1	-1.23700882632452	0.360502660712924	0.000600597323934504	1.9364456182875	-1.73245057051707	0.649458529781812	-2.66753070607771	0.00764109064566389	0.120350214668668	-2.15919306705517	-2.32202545464128
CLK1	-0.500360317163134	0.253114761230796	0.0480628759269829	23.3841773758997	-0.738912986986756	0.380782207220851	-1.9405134299203	0.0523173236371705	0.307962515825107	-0.633074894747041	-0.766693484698059
PPIL3	0.209724939228738	0.359237485272759	0.559350953608922	4.01994373346992	0.327555195960143	0.612092056490108	0.535140413091501	0.59255276641748	0.846735937818833	0.83801206218087	0.902807586384437
ENSG00000183308	-0.633096609627382	0.221053783924825	0.00418336540285326	3.67657313283952	-0.812779583385081	0.456673516185413	-1.77978261181909	0.0751115443636183	0.361930967903875	-0.908065294558079	-0.882327840955607
HYCC2	-0.569170372811231	0.181238570225171	0.00168689437415119	21.1452457344895	-0.821882067088229	0.296619646517103	-2.77082815227764	0.00559139276951793	0.103928570670946	-0.77562900984549	-0.896577310874086
CFLAR	-0.0351846964433295	0.0460471855447265	0.444807109208991	72.079395153267	-0.0274155654490569	0.0953958669582177	-0.287387350450566	0.7738157457557	0.920741751565767	0.330631621001401	0.347119122488524
CFLAR-AS1	0.0453340827940581	0.176434410301578	0.797220604723975	5.62916118919913	0.215937911827535	0.364169945327239	0.592959179081885	0.553208471486639	0.827418670676222	0.497442753689544	0.728076470735217
CASP10	-0.078582569473027	0.103733852345662	0.448726255379631	19.2034618498258	-0.115515301808068	0.194009667003213	-0.59541003081127	0.551569422115792	0.82726606750248	0.240724043851018	0.209203517911339
CASP8	-0.0176114690726525	0.106929911324171	0.86917928753539	16.8481223494726	-0.0624905005006336	0.218485239296297	-0.28601703575905	0.774865073711416	0.920763111337333	0.367038158587452	0.292211116255325
ENSG00000289698	0.0580281057747536	0.262538030487937	0.825071076193436	1.97017616126133	-0.0279524158866634	0.550054602257194	-0.050817529336103	0.959470922533596	0.985329991659618	0.523741020650798	0.346278710749171
TRAK2	-0.697777735264702	0.343752912690704	0.0423685690740214	9.01536499981044	-1.04300801824897	0.525272382706742	-1.9856517353422	0.0470720076450506	0.294408068017371	-1.04206548598293	-1.2427386105829
ALS2	-1.15283392223005	0.255532513573098	6.43719863669468e-06	5.74458314659743	-1.6655318651744	0.483244849837449	-3.44655895605436	0.000567774665400155	0.0299335101661402	-1.98480752334843	-2.21726766436542
SUMO1	-0.703244252403781	0.351009951734288	0.0451249263368311	2.9381983619435	-1.17385863236875	0.580865070437028	-2.02088004962249	0.043292183595561	0.286173850586123	-1.05339049518533	-1.44757851478064
NOP58	-0.0226426695406514	0.0887630836085285	0.798652764948543	16.769215847926	-0.0182156228208817	0.203397728368859	-0.0895566679478735	0.928639519945745	0.975694698299853	0.356614996974759	0.361521159339914
BMPR2	0.0707493048863149	0.0683373458344548	0.300531215887415	75.2377118786031	0.129592552115667	0.12937925702576	1.00164860345321	0.316513337969204	0.681377148905019	0.55009558852986	0.592907252537223
FAM117B	0.193018316595225	0.112009409412895	0.0848463886738731	17.4432059734389	0.352283146547826	0.237558792285867	1.48293036497637	0.138092912855682	0.473231311873707	0.80340087369435	0.941517920787229
WDR12	-0.496244580517753	0.295306802231529	0.0928722539593203	4.39372771157764	-0.627942730360893	0.50261156402542	-1.24935989401377	0.211533470435869	0.57211632312535	-0.624548303830429	-0.592975257321366
CARF	-0.0314028078818048	0.242846560592407	0.897111319219886	8.45019157033491	-0.103572740700086	0.431996090625745	-0.239753884230898	0.810521059360271	0.932732423929836	0.338466577276487	0.227898982886347
NBEAL1	0.0521778419982827	0.132389687857432	0.693490113539401	18.5520622460828	0.0756367084922084	0.229061420298354	0.330202739482236	0.741246777017053	0.907056795937246	0.511621001739429	0.50844215534922
CYP20A1	0.00740717519758354	0.135091466680248	0.95627325062022	22.0756914229661	0.0623624471800576	0.2285642828627	0.272844236199052	0.784972953591408	0.924127630707637	0.418869401293401	0.487661982219978
ABI2	-0.531883140004074	0.25944370385181	0.0403555749091047	13.8010802801814	-0.802898874516103	0.408088325013738	-1.96746347617045	0.0491298026301737	0.301007393108924	-0.698380874711317	-0.866860099579366
RAPH1	0.00168650610248507	0.0618609579039616	0.978250086139819	53.5151100143137	0.0325643592161927	0.135251511850663	0.240768910976376	0.80973422632015	0.932702472956842	0.407017864291405	0.441014608611121
PARD3B	-0.456863676440002	0.219362027650312	0.0372792504364597	36.6505914176423	-0.680791119832894	0.354742910353564	-1.9191112773878	0.0549702525508895	0.315559488069088	-0.542962700102815	-0.675706692013294
NRP2	-0.0187754238486301	0.139192931327871	0.892700610766108	34.6817656157161	-0.0117364517158533	0.224736047858789	-0.0522232718234319	0.95835078999837	0.9849528712526	0.364626788017536	0.37166396835432
INO80D	-0.56939649911589	0.167847132169399	0.00069295439553473	16.6059446889683	-0.837955611109512	0.284249065557508	-2.94796258860517	0.0031987577315933	0.0776717961933697	-0.776097476771691	-0.921739617062605
NDUFS1	-0.148596680159041	0.199447320285373	0.456246179201857	9.2850700236666	-0.285565583348966	0.330229969180012	-0.864747630440837	0.387177320573698	0.733977366039729	0.095675482281868	-0.0570014488284379
EEF1B2	0.325038362035239	0.235982389775639	0.168393564735772	9.33330994331336	0.457474396023012	0.38612284454387	1.18478976959633	0.236100578499161	0.600720162355195	1.07690742118511	1.10618940979692
FASTKD2	-0.22364419470616	0.299703184541347	0.455535164581059	7.84773596291014	-0.307530928638213	0.481436628299566	-0.638777588910117	0.522967629573438	0.814589574885835	-0.0598008056798097	-0.0913870667713608
KLF7	0.163696937025603	0.236361885366677	0.488580010698328	24.7990541517208	0.251007735815179	0.361502869270705	0.694345072064189	0.48746583150715	0.792471938421617	0.742655634083011	0.782976475860791
ENSG00000234902	-0.108939466697124	0.349414287168957	0.75520972525695	1.63626389874038	-0.186852231940874	0.672994224161821	-0.277643143481044	0.781286309962368	0.922881062691925	0.177833517456924	0.0975292240422379
ENSG00000223725	0.00585660588636225	0.194455834341432	0.975973006560586	11.5147571661259	0.02351819261528	0.319455382027484	0.0736196474951129	0.941313037120817	0.980490847535087	0.415657079577075	0.426853300218701
CREB1	-0.068275100057684	0.0745599249415023	0.359820206484121	41.0604795734268	-0.146095181997629	0.151906240436782	-0.961745755655297	0.3361773321551	0.695906465382673	0.262078076594765	0.161332288796022
METTL21A	0.0686854403370226	0.12737104239885	0.589711083193678	15.4771666219655	0.1235281335083	0.227874621430568	0.542088156780278	0.587757776990383	0.843692467428517	0.545819870660774	0.583413717219072
CCNYL1	-0.00672288461834563	0.174220581841659	0.969218591511469	6.26451740377206	-0.0830986587887317	0.354081547979309	-0.234687910914769	0.814450971405928	0.934317481903489	0.389596090083637	0.259950104736025
PLEKHM3	-0.41020427510721	0.177097284942517	0.0205437941180988	8.73325223415823	-0.611040573171578	0.323366237921697	-1.88962390476751	0.0588082777576808	0.32385414549491	-0.446298199465929	-0.566515799850077
IDH1	0.101693684006665	0.127895153034183	0.426536016302323	16.5739412721507	0.102549478370684	0.238378835748965	0.430195399052448	0.667053508577257	0.878672930391555	0.614203203924508	0.550572711943751
PIKFYVE	0.0308288149552975	0.0665739907024246	0.643309917655391	45.9748186633478	0.0610811317857649	0.127600749768542	0.478689442629149	0.632159577490012	0.864144398350924	0.467392122258646	0.485656148893328
PTH2R	-0.951297829527346	1.01297314621385	0.347671930058378	1.72463594246846	-0.887511236060747	1.12182337829146	-0.791132769413694	0.428866518484803	0.757471104438874	-1.5672842546192	-0.999316398308566
KANSL1L	-0.0540965296541988	0.102121298587274	0.59630040670622	31.4835058015735	-0.0910314564424645	0.1860043940786	-0.489404870747287	0.624555088402492	0.859609233231938	0.29145188741635	0.247531718148071
KANSL1L-AS1	0.191102229042157	0.168146566244801	0.255738269811886	13.5764513460115	0.303539477804794	0.287729034362595	1.05494907205741	0.291448617323195	0.660879251961753	0.799431306121616	0.865212215210418
ENSG00000273118	0.141964139247323	0.344444928536908	0.680227010124644	19.8646178330382	0.229314447097472	0.499963116009952	0.458662728817994	0.646476382791082	0.870277294174873	0.697631694969515	0.749016748483423
IKZF2	-0.426400407952541	0.213778554893851	0.046087696757568	39.4853810112632	-0.575502025358649	0.339042891887126	-1.69743132544494	0.0896151443903024	0.388695418978917	-0.479851803863384	-0.510882031691655
SPAG16	0.34575903200657	0.39162138901382	0.377295122262316	3.73051467741356	0.529553647197412	0.675187151123654	0.784306464239022	0.432860307348905	0.759221211580116	1.11983453037271	1.21902576906455
BARD1	0.346794775982563	0.160641212371337	0.0308644657242474	12.3611827488556	0.497222096995389	0.287444021883632	1.72980496771884	0.0836651265968484	0.378306896026918	1.12198028602681	1.16841239066737
SNHG31	0.144582431676268	0.336740814279537	0.667662564493943	2.06348057538063	0.0477300269167831	0.69077147291111	0.0690966966479305	0.944912650439043	0.981364269263526	0.703056023677896	0.464755681129435
ATIC	0.0431235973375492	0.32741432217701	0.895214021133572	3.88976715421553	0.0443861553053187	0.546219090193357	0.0812607177270322	0.935234613348843	0.978231835601723	0.492863280599126	0.459521022162417
MREG	-0.3439351140153	0.271697601268561	0.205557952811059	2.36856210898943	-0.326244359431096	0.640603261442478	-0.509276769363421	0.610558238843555	0.854945089695966	-0.309008067539767	-0.120681979879802
PECR	0.188025142105836	0.210672630751682	0.37212545265281	5.49150994680851	0.368893625955296	0.40963933735914	0.900532718203962	0.367836821743995	0.718050082610677	0.793056490679938	0.967520771697734
XRCC5	-0.191491172863007	0.0613682168117568	0.00180627700610242	72.0355385892158	-0.243342729178536	0.116516813618638	-2.08847737610644	0.036754794123435	0.263729978275982	0.00681076051383713	0.00909625702801711
SMARCAL1	-0.0801373271865774	0.172045432235252	0.641364636551893	9.99166642126316	-0.144864372349104	0.332959666141979	-0.43508084335756	0.663503747846761	0.877689682341965	0.237503045001937	0.16325905797617
RPL37A	0.0274861978858751	0.363023738760622	0.939646158649535	20.7955896429127	0.0130641304440217	0.496068244188917	0.0263353492126509	0.978989860087195	0.992311494156317	0.460467206794526	0.410488003746516
DIRC3	-0.190447244035708	0.429834361099627	0.657714205710893	20.503233424058	-0.306019633881465	0.724959154225628	-0.422119828541709	0.672937555549528	0.88138158042457	0.00897347276279152	-0.089021212585125
ARPC2	0.0908773887880428	0.0695486655350107	0.191323668468905	61.8471873464824	0.192038343390833	0.13347835613421	1.4387227184439	0.150229099912947	0.492494934757634	0.591795034377024	0.690662925969887
AAMP	-1.00448790174807	0.762228978766619	0.187560700451932	2.11522347650773	-0.87949617943315	1.01003846228189	-0.870755136835264	0.383887865904327	0.730265388256884	-1.67747837677229	-0.986769239529216
PNKD	-0.485155879148876	0.234454233358057	0.0385180500291726	13.0609230542622	-0.65721991412806	0.395904953838364	-1.66004468435215	0.0969054635934177	0.40236480629505	-0.60157578918351	-0.638807182210584
TMBIM1	-0.131523407309076	0.130578430935021	0.313820969096565	12.8458406926934	-0.25500502158103	0.260462847147597	-0.979045665720325	0.32755741645437	0.689759233764534	0.131046261741896	-0.00916046170825198
ENSG00000288819	0.56736451775036	0.184004262318787	0.00204628290788978	14.8846485492279	0.8463305332785	0.314136312237413	2.69415059739695	0.00705682718278318	0.115940276782476	1.57893565481776	1.71492368619246
SLC11A1	-0.0515197293332953	0.140838869627672	0.714509705738517	240.303525428623	-0.0366246124995865	0.215830143519159	-0.169691832208486	0.865252497865145	0.952074165563973	0.296790256729846	0.332702833132357
CTDSP1	-0.326607350652763	0.159602444154261	0.0407189360449694	12.9594457132023	-0.497894246405293	0.270173206990922	-1.84287054941766	0.0653479131436973	0.337452235842747	-0.273110058890938	-0.389391046626409
USP37	-0.201512733644906	0.0963839718575316	0.036552393102387	21.7619363267027	-0.33558279928598	0.199049341171554	-1.68592770672248	0.0918097245953896	0.394360269493348	-0.0139509539727046	-0.135300827013982
CNOT9	-0.255912616597265	0.252738030527299	0.311270002660023	6.55024037863305	-0.386623453330932	0.408561286126711	-0.946304670704959	0.343993211768799	0.700381280011162	-0.126651446694182	-0.215202344902061
ZNF142	-0.349246839233463	0.177443479750374	0.0490433564630996	4.60693075023036	-0.516230307646879	0.359790066453249	-1.43480978431615	0.151341308998424	0.493853210885173	-0.320012393593415	-0.418095207117792
STK36	-0.758617876702566	0.311459779436072	0.0148636266292398	1.71587238839697	-1.15307427252891	0.679610805816249	-1.69666853831732	0.0897593439909897	0.388695418978917	-1.16810829242236	-1.41504166879758
TTLL4	-0.205796385611004	0.250284003115661	0.410933799504058	10.5921666754576	-0.343347926818942	0.398446060489901	-0.861717459062804	0.388843015675765	0.735080220652421	-0.0228254158469967	-0.147456734654425
CYP27A1	-0.681566885068337	0.581340120931155	0.241033926584596	13.2383067839071	-1.04375625709909	0.827264980247937	-1.26169520289166	0.207058483737335	0.565571656571761	-1.00848139158029	-1.2439099400062
NHEJ1	-0.308387201019149	0.181256932925863	0.0888713640086261	5.51444609647338	-0.263053170143933	0.343547864939394	-0.765695837435458	0.443857304430799	0.76661337430194	-0.235363289417819	-0.0217594242097579
ANKZF1	-0.129772814298368	0.425131085450433	0.760172976433832	2.90962687900489	-0.255259872526481	0.666395146146008	-0.383045815988812	0.701685793712869	0.892221362146587	0.13467297349483	-0.00955941775138579
DNPEP	-0.208399709344719	0.163027078493712	0.20113892255877	5.29861804318585	-0.484808785878263	0.35479490044052	-1.36644801060082	0.171798388336777	0.523372273447863	-0.0282187338392442	-0.368906431412556
GMPPA	-0.45530423863872	0.406222097215042	0.262361986744008	2.09663851922368	-0.583688724356249	0.649284291219045	-0.898972502877532	0.368667307160027	0.718464220713059	-0.539732005494026	-0.52369788777032
STK11IP	-0.484058069589935	0.335545403955196	0.149132956715051	1.85588280761166	-0.480633541612935	0.638075690548097	-0.753254745060227	0.451296847667382	0.771310459000209	-0.599301451970039	-0.362370301329674
FARSB	-0.0884176573550244	0.22869271117808	0.699035990889082	9.06406332869603	-0.12587701999924	0.377681657347277	-0.333288677251001	0.738916385527346	0.906576496911361	0.220348646146011	0.192982781188921
ACSL3	-0.301768312458815	0.244008975655873	0.216194807190866	14.1892018396946	-0.463278909382933	0.391768090181246	-1.18253354725395	0.236994062506361	0.602081884421467	-0.221650906935831	-0.335202517461832
AP1S3	-0.384482451515698	0.267495316847966	0.150620630329007	4.55866676163927	-0.541859115634446	0.483686754916324	-1.12026866588105	0.262599290490197	0.63114293325725	-0.393010176861231	-0.458215787431384
WDFY1	-0.111586064451637	0.12151189368149	0.358454537283119	15.8055642694585	-0.20579362081863	0.246612783890912	-0.834480749828694	0.404010130594415	0.74288841061088	0.172350548472773	0.0678774542802727
CUL3	0.00477975953882835	0.0794487455085352	0.952026970241855	61.9205711379906	0.0249981508253415	0.141649291180188	0.17647918049616	0.859917503532853	0.949851928431489	0.413426171947023	0.429170098653351
DOCK10	-0.209913558560782	0.13169080053261	0.110938717897358	260.231630643479	-0.286074627234902	0.205367960169653	-1.3929856779927	0.163624121650471	0.511041668723586	-0.031354982362165	-0.0577983308417871
RHBDD1	0.196312756170333	0.0653433511026354	0.00266169588723896	40.5824457438044	0.295842005241917	0.147255617892571	2.00903713879185	0.0445331952634413	0.289282661454124	0.810225979617482	0.853162217944826
MFF	-0.473025443589401	0.212784100197247	0.0262137754329944	22.2944691241219	-0.644539128442114	0.350703646963485	-1.8378455257673	0.0660851710302264	0.340106903582573	-0.576445108926786	-0.618956064640106
AGFG1	0.187368753108704	0.127850093477167	0.142775082249192	66.6288884492213	0.293265216979639	0.212184273415989	1.38212513235932	0.166933282870372	0.516330950170708	0.791696646515227	0.849128388494858
PID1	0.705821594060629	0.476878105293794	0.138849745143942	19.3269888493054	0.959695099874782	0.668715299151537	1.43513256103522	0.151249326499421	0.493853210885173	1.86577782936082	1.89239008264164
TRIP12	0.0311374261002812	0.0505507807277438	0.537918736938521	86.5638668910651	0.0805026608766932	0.103101417389962	0.780810418659976	0.434914005384851	0.760715581099526	0.468031473415513	0.516059553456012
FBXO36	-0.173194349279911	0.582693551784494	0.766290467721439	2.29087974281457	-0.333545246658236	0.939588900436985	-0.354990620369302	0.722596618080359	0.901607644247118	0.0447163757678022	-0.13211114320644
ENSG00000225963	0.108640685144321	0.110094167477221	0.323741760618013	15.4771050602296	0.242355378295385	0.214784616271477	1.12836469623625	0.259165930979948	0.627918043095707	0.628595338772226	0.769431655323558
SP110	0.0718406073767409	0.0658797534883821	0.275501399145479	63.3125523578531	0.145325908389609	0.118044078615009	1.23111561456274	0.21827962631843	0.580700624494276	0.552356445018961	0.617537012309792
SP140	0.07743537523314	0.0970321232061715	0.424848117565943	37.388270831132	0.156856345943562	0.163348115146934	0.9602580709454	0.336925346837046	0.695979860532655	0.563947151834097	0.635587319064543
SP140L	0.245461977774348	0.0698271506125353	0.000439290756230797	31.1227679053345	0.39439779485207	0.136473766874713	2.88991653036249	0.0038534412876169	0.083777391869128	0.912048652590888	1.00744623592732
SP100	-0.0550713381992955	0.0626301987186095	0.379233404298826	192.391871459709	-0.027249015302051	0.108622288199448	-0.250860258550412	0.801922151141693	0.930681348380435	0.289432371980302	0.34737984817473
ENSG00000235419	0.106936133413994	0.187638025650984	0.568741105371241	4.39722501134152	0.126900668107644	0.373683547190727	0.339593940010622	0.734162342381355	0.905403139140652	0.625064010955854	0.588693246618917
LINC01907	-0.225739930496698	0.37878984657653	0.551208415316333	1.58084579800959	-0.278845420890824	0.684192676844197	-0.407553939596349	0.683601186015614	0.885164516301349	-0.0641425513489045	-0.0464813802496321
CAB39	0.000660643517267753	0.0573678739639151	0.990811832900346	126.580423145178	0.0182181217485618	0.104624286489983	0.174128993943543	0.861764087396465	0.95008867280623	0.404892579960927	0.418556311963178
PSMD1	-0.292605843414422	0.110427058060646	0.00805475817310389	27.5836468619594	-0.458631323473757	0.204103284779424	-2.24705508277049	0.0246365070463076	0.219293688506531	-0.202668976832181	-0.327926960837276
HTR2B	0.604278835080492	0.45385579381049	0.183046393066703	1.71886237972304	1.01688084431563	0.814057480898877	1.24915115722884	0.211609792572331	0.572166543399039	1.6554112192087	1.98191142338228
NCL	0.00946894597572553	0.193458748273604	0.960962683996509	9.22978821856881	-0.141126982949626	0.359399418137624	-0.392674489238002	0.694559914903812	0.889756032414003	0.423140781486973	0.169109748794004
PTMA	-0.426398802637111	0.253731932068755	0.0928583191895774	11.7311911530811	-0.637624341567402	0.417494842721744	-1.52726279781226	0.126695676333681	0.453792439044635	-0.479848478123878	-0.6081313215505
PDE6D	-0.0201847430095817	0.175424743192458	0.908395883584798	10.7206779040528	-0.0102517088626463	0.310462652220268	-0.0330207475499272	0.97365804250973	0.990654769942349	0.361707094900178	0.373988256901647
COPS7B	-0.561517345508304	0.199708826839369	0.00492834828863955	6.96723003876436	-0.638298454755245	0.409194787638438	-1.5598890162776	0.118786110532939	0.441340359154051	-0.75977419727896	-0.609186611063239
DIS3L2	-0.0841514194743298	0.0653884992840797	0.198113366997537	33.1781937063133	-0.138536369790951	0.147807057803601	-0.93727844833385	0.348615345895817	0.701607283436929	0.229187031177875	0.173165220407998
TIGD1	-0.130386432785234	0.241222423258805	0.588835932447594	2.33400312419352	-0.114912870816353	0.508226689189506	-0.226105541603119	0.821119334618657	0.937333630874915	0.133401737196889	0.210146592634056
EIF4E2	-1.15984479303233	0.227826486642473	3.56343753735498e-07	5.67022518892563	-1.70704324158871	0.407789116677324	-4.18609318340259	2.83796877869468e-05	0.00562315133810564	-1.99933197727998	-2.28225158839988
GIGYF2	0.0476573349079625	0.0563672972998117	0.397843762139542	61.2784725196511	0.0702733188000523	0.123666510866512	0.568248576818883	0.569866190996228	0.836394719140686	0.502255845993116	0.5000460447302
INPP5D	0.173239406474408	0.0577929933276318	0.00272128013020583	291.108422585274	0.295323346520956	0.10205094214156	2.89388162738663	0.00380511580879093	0.0835859918352367	0.762424812807198	0.852350284401926
ATG16L1	0.350114317392808	0.267923157941034	0.191290364706376	6.59092694720407	0.533640161780559	0.46413753675255	1.149745753197	0.250248603859372	0.616543992808289	1.12885739553956	1.22542299739508
DGKD	-0.29464502288432	0.196654202944917	0.134057924826664	14.8746217266669	-0.408604583837748	0.322333041201522	-1.26764722075851	0.204923960754531	0.563469797167676	-0.206893554506479	-0.249612673790946
USP40	-0.284148704323606	0.156714377140399	0.0698066904599287	18.0293760793311	-0.42408930665792	0.276645636396618	-1.53296944127438	0.125283384479248	0.451339087285785	-0.185148282102308	-0.273853210683719
AGAP1	0.191617770429757	0.467835030298495	0.682111092965707	3.98948948942715	0.242985209303419	0.720696836660788	0.337153150871655	0.736001451912563	0.906338863817856	0.800499355632894	0.770417623362106
COPS8-DT	-0.267880090111576	0.308694951391873	0.385513388104665	2.01777637770796	-0.240356723475648	0.568548930670027	-0.422754683915051	0.672474253493469	0.88138158042457	-0.151444517717427	0.0137706953272033
LRRFIP1	0.0809464243670889	0.0780600098356488	0.299746638695846	84.2664583904178	0.110448299926852	0.143312165681577	0.770683349885699	0.440894643359271	0.764829842717615	0.571221008796471	0.562937910699024
RBM44	0.132351358824394	0.28595104708484	0.643474604685916	1.72550397999186	0.214305527546515	0.59475499500609	0.360325729663389	0.718603560298379	0.900690276206692	0.677716852670383	0.725521057128736
RAMP1	-1.47132151008942	0.739022881846203	0.0464917550575368	5.29315849356027	-1.46514449857848	0.831787490612647	-1.76144089098928	0.078163809184792	0.366999458575229	-2.64461975325451	-1.90357155180174
UBE2F	0.00154079752319134	0.074382496217828	0.983473388176227	39.372963089482	0.0816412757558935	0.145371164302995	0.561605708720403	0.574384690045472	0.838432202451101	0.406715999144112	0.517841996468163
SCLY	-0.271817598350295	0.188389656798253	0.149063355779812	9.92864606969435	-0.329559958365851	0.316552693788829	-1.04109036135924	0.297833612520141	0.666367140080842	-0.159601872007824	-0.125872379426048
ILKAP	-0.857435538569697	0.255092621311266	0.000775845428879682	9.22055100721716	-1.21809040277477	0.417307532258497	-2.91892743028715	0.00351237980770005	0.0802812732555676	-1.37282930610106	-1.51682107564604
PER2	-0.446017368565058	0.324973842127381	0.169916674520797	3.86606535596648	-0.598240012926362	0.561915246903608	-1.0646445637895	0.287036805321917	0.655749807388813	-0.520492353194431	-0.546477181369409
TRAF3IP1	-0.171194610522812	0.334386921118762	0.608675064688462	4.62651069354564	-0.20700777554285	0.533851305417398	-0.387762984640449	0.698191440353831	0.891118068237039	0.0488592439323652	0.0659767575272345
ASB1	-0.308419912861469	0.200082827653821	0.123204582423036	3.68909664368736	-0.349016471125683	0.463642022319692	-0.752771436418737	0.451587273938633	0.771310459000209	-0.235431058695015	-0.156330549122506
TWIST2	-0.51415649726254	0.299078813617271	0.0855900115704224	3.06960473998423	-0.734145206932171	0.533987198929632	-1.37483671594329	0.169182072448681	0.519555732098289	-0.661656505781737	-0.759229770322801
HDAC4	0.333733195798978	0.118837137822741	0.00498000828251567	73.4016448064783	0.521949266959507	0.19754747918631	2.64214592415653	0.00823825532684853	0.126145897253614	1.09492054908399	1.20712150304414
NDUFA10	0.14931477668954	0.277720583053148	0.590822918119982	6.60449804240689	0.235865432815561	0.452530400200768	0.521214558648255	0.602217313376676	0.850972318303056	0.712860045042993	0.759271979579746
ANKMY1	0.0400161321129529	0.0711650731463678	0.573911528416544	35.7732968186357	0.0613450435786207	0.134880505984451	0.45481030139146	0.649245718529658	0.871167929461248	0.486425530315112	0.486069289226898
RNPEPL1	-0.456002415568842	0.168517879981964	0.00681075252420405	6.08528121146843	-0.747804886689863	0.35777563790714	-2.09015038325207	0.036604292967012	0.263316104318414	-0.541178421915554	-0.780613296198927
CAPN10	-0.432635795500098	0.233865931730303	0.0643235207282497	2.78503447557131	-0.678891959222212	0.498950181610811	-1.36064076984695	0.173627240885199	0.526228518693242	-0.492769685498065	-0.672733653788252
MTERF4	-0.52356149813182	0.314133274373044	0.0955768786778351	6.89611995344493	-0.818720967715852	0.46788599991248	-1.7498300181433	0.0801476492481598	0.370883819387082	-0.681140890204806	-0.891628772443808
PPP1R7	-1.22668728397459	0.37053281162743	0.000930949624834916	2.76279038332072	-1.73692802733341	0.646290773922409	-2.68753337880999	0.00719819076070065	0.116255216791505	-2.13780987934681	-2.32903468292408
HDLBP	-0.170215646317374	0.0888991983357746	0.0555302694024503	31.0297933748392	-0.239236610855822	0.18093974334461	-1.32218940092218	0.186105089602164	0.540053638748869	0.050887368669438	0.0155241740042375
SEPTIN2	-0.212357855660697	0.0829598550383445	0.0104742520372545	35.7935589378272	-0.282548288145032	0.15458588821086	-1.82777542901993	0.0675832622935548	0.344655239500252	-0.0364188441311187	-0.0522780284251969
FARP2	0.091850079874657	0.151163241730684	0.543438343936235	23.2112790643091	0.156464894413647	0.262152185661399	0.59684756783123	0.550609156101292	0.82726606750248	0.593810163064401	0.634974521834471
STK25	-0.20983896516192	0.186534589929069	0.260617314789223	3.69874765953707	-0.165216724097606	0.452936767294904	-0.364767746907228	0.715284782865455	0.899397733656487	-0.0312004468677989	0.131398498433473
THAP4	-0.374655772113903	0.369072336082131	0.310044674353597	2.79744582151959	-0.442585568924808	0.662868770690603	-0.667682033751121	0.504336580736661	0.803389400306318	-0.372652199044106	-0.302808157637939
ATG4B	-0.807798963575014	0.208078701814367	0.000103524222420205	10.4515308435282	-1.17171979346816	0.368220715045612	-3.18211264492009	0.00146204942205825	0.0535135066703	-1.26999698082187	-1.44423027252409
DTYMK	-0.090225100721112	0.276899811615041	0.74454523259045	2.77578846403904	-0.0530953607216836	0.545156715166233	-0.0973946743102915	0.922412973908381	0.974652872494703	0.216604157245132	0.306918724203445
ING5	-0.316399108320105	0.312744308687061	0.311688104984892	4.71678020683066	-0.554470391912651	0.546795547241635	-1.01403604091096	0.310565555084837	0.676362487189597	-0.251961595359897	-0.477958091600274
D2HGDH	0.133325704427995	0.112584297380507	0.236322022839314	13.9357228474323	0.227533574519375	0.234824308954452	0.968952386285989	0.332568946054865	0.693779858615613	0.679735409028363	0.746228884087527
LINC01237	0.0136301323846368	0.158723965156633	0.931567228217158	5.35348636615207	0.120630411226846	0.348986960504349	0.34565879210075	0.729599156508245	0.904744205503857	0.43176153089191	0.578877482073997
ENSG00000291147	0.239468344031791	0.155616363484335	0.123843896658313	9.96043795367323	0.346732291162138	0.301153702478161	1.15134659912502	0.249589673466386	0.615555114521157	0.899631613448179	0.932828342270013
LINC01266	-0.290920251958678	0.515776770809561	0.572724901641611	13.8966882050307	-0.366029524837187	0.751253526897597	-0.487225033536622	0.626098866852442	0.860790157827646	-0.19917692910561	-0.182963609393704
TRNT1	-0.0559114757590344	0.116540684473468	0.631398565098086	16.5904790302671	-0.114808859186819	0.245620731833601	-0.467423325098622	0.6401970377391	0.866521282027983	0.287691855056408	0.21030941748874
CRBN	-0.934776460257174	0.411361785077525	0.0230626639339071	3.79038953455377	-1.30709946790318	0.625978209921834	-2.08809100250694	0.0367896265244178	0.263729978275982	-1.5330568563946	-1.65616018762716
ENSG00000223727	0.220455882829724	0.236881003036609	0.352029011503776	18.8089798186221	0.344468064507508	0.382863735063537	0.899714527546837	0.368272190227246	0.718344671900241	0.860243408381682	0.929283811935658
SUMF1	0.0206463087967615	0.0773595280373829	0.789555604488964	136.739239765522	0.0629417107723397	0.137428642857431	0.457995578386347	0.646955617934297	0.870277294174873	0.446296976480272	0.488568789570837
ENSG00000287720	0.332869020196282	0.473560649663972	0.482113807703194	2.3750170045463	0.303328925600991	0.830584371220292	0.365199413944355	0.714962555732958	0.899397733656487	1.09313023243373	0.864882606568184
ITPR1	-0.193615879915571	0.179368914677667	0.280396847560639	45.1021528686788	-0.283857852661441	0.297952758281747	-0.952694159632589	0.340745053350088	0.697903916381914	0.00240899494528865	-0.0543280842991146
ENSG00000235978	-0.0584498771333596	0.169995757733308	0.730973094444816	10.0995179088595	-0.0829566840317197	0.29241407118868	-0.283695937389388	0.776643408369388	0.92115219704506	0.282433037020681	0.260172358913588
BHLHE40	0.230298309025759	0.316813300999953	0.467274221488916	3.53565305390012	0.479285664072252	0.58604422675842	0.817831901055181	0.413453179592314	0.747776982039526	0.880634008906307	1.14033382774782
ARL8B	-0.187360733599103	0.158661051231889	0.237647714520341	28.550237433976	-0.288129430154525	0.265953656052871	-1.08338209908739	0.278638857895568	0.647542848972881	0.0153678109142185	-0.061015019093746
ENSG00000233912	0.120206379957975	0.149072819373277	0.420035221339059	7.68469122997385	0.280037701539875	0.358209447101521	0.781770843303608	0.434349259069391	0.760264683674993	0.652556042976436	0.828421393623782
EDEM1	-0.111093382372396	0.108507077614728	0.305913047897805	14.0904711110281	-0.218085553200884	0.232376388560834	-0.938501344958252	0.347986826104933	0.701250470680863	0.173371240247683	0.0486350665503903
LMCD1-AS1	0.225743061601774	0.667744093984557	0.735311773906007	6.12361787402954	0.337927141297223	0.856103121024912	0.394727145595103	0.693044266903503	0.888801236532428	0.871196881447761	0.919044333177591
RAD18	0.107360053970971	0.300373924373694	0.720776394895645	4.64606501693232	0.16120795851773	0.522594390268851	0.308476251409426	0.757719968366918	0.914232991619002	0.625942249162505	0.642399544660842
SRGAP3	0.209241769200085	0.230040630009664	0.363040809587009	75.7031324324149	0.315626726663269	0.344307415066645	0.91670034641042	0.359299684532304	0.709496517143591	0.837011076565789	0.884134181414702
THUMPD3-AS1	-0.00340553754367155	0.137954383103185	0.98030544725574	15.9235016935746	-0.0294480872233319	0.247101043085533	-0.119174273226919	0.90513728836277	0.968175404828308	0.396468653581086	0.343937314223252
THUMPD3	-1.20840299331915	0.405509617895262	0.00288284743424183	2.83430988140867	-1.45621133347658	0.627001551110683	-2.32250036845526	0.0202060086035748	0.203603702554151	-2.09993022861786	-1.88958714144214
SETD5	-0.0904468342251048	0.0628912661015665	0.150392581502538	71.2270792209941	-0.122706707033879	0.127897263496679	-0.959416203905453	0.337349115233753	0.696168073505752	0.21614479090468	0.19794574302498
MTMR14	0.106550487874788	0.0745589568796008	0.152982113151666	24.9109881213599	0.140645022717405	0.15787739459833	0.890849656312305	0.37300983154554	0.722041500805327	0.624265067283081	0.610209326619473
BRPF1	0.116422135922507	0.324826522744271	0.720034063021956	2.08065846478022	0.369130244329057	0.642193921608901	0.574795605981863	0.565429538818022	0.833960166900424	0.64471620685493	0.967891185587945
OGG1	-0.589485292724745	0.246150228108981	0.0166285625000755	4.09632354612544	-0.863487470596548	0.472789160360658	-1.82636900968257	0.0677946966690696	0.345139804676502	-0.817715524734786	-0.961708429486573
TADA3	-0.435256128919064	0.309962345069338	0.160252575161859	3.4996340451331	-0.68674198747367	0.545213722713782	-1.25958309349852	0.207819797568044	0.566843304888718	-0.498198242535047	-0.685022469135396
ARPC4	-0.271866544950125	0.145150953725035	0.0610695184157252	9.08268628875425	-0.551194872462816	0.293624073591655	-1.8772128106545	0.0604889324241166	0.326865467803067	-0.159703274908318	-0.472830434425597
TTLL3	-0.364538148409533	0.112178193653417	0.00115553346980541	16.5304142699377	-0.588906456006409	0.278513728997031	-2.1144611367172	0.0344759007172061	0.258360626630379	-0.351691470550414	-0.531865978218637
RPUSD3	0.0255589229026662	0.551072925937294	0.963007144768798	1.86444292906027	0.160203541876438	0.830439644660677	0.19291413037235	0.847026218465761	0.944605525953758	0.456474462170284	0.640827182085696
IL17RC	-0.501770188308825	0.310035194399194	0.105570010667136	1.77755932548902	-0.713128562472471	0.556459380134923	-1.28154648466805	0.200001783376526	0.558617893406045	-0.635995731413773	-0.726329294718293
CRELD1	-0.371611570060826	0.364898873584033	0.308489780490535	3.90476623066937	-0.57384666369723	0.607652762914563	-0.944366089845152	0.3449826037647	0.700816871831601	-0.366345511369319	-0.508290648178335
PRRT3-AS1	0.137561424349632	0.429509643552887	0.748759478930604	2.18592962469267	0.29707097027996	0.73426998617184	0.404580026249958	0.685786242879471	0.885222225490789	0.688510569861276	0.855086099482169
EMC3	-1.15669616153264	0.331491534095953	0.000484162964073729	4.58316950678201	-1.66881440303265	0.524834155673196	-3.17969854856738	0.00147428332428411	0.0536975179914804	-1.99280894263074	-2.22240630849737
ENSG00000291224	0.416903742715023	0.21340723787387	0.0507533309869097	3.14215635542986	0.436103747607027	0.441192794824283	0.988465253111664	0.322924843569041	0.68503469399875	1.26722536131239	1.0727347592122
FANCD2	0.271423848103266	0.295698202430039	0.358666851514897	3.45522808100752	0.27181490014678	0.526628473484564	0.516141670708102	0.605755465667433	0.852591648795956	0.965833981147615	0.815549021102423
BRK1	-0.484388249715353	0.257500252597617	0.0599559272912132	5.7220714429439	-0.844195529339881	0.48092786653052	-1.75534750238123	0.0791998858651682	0.369657375973724	-0.59998548768486	-0.931507888011188
VHL	0.0226430633325465	0.105172467932597	0.829537647514582	15.6921593241641	0.0833606480392795	0.20369984730032	0.409232746828616	0.682368864811711	0.885164516301349	0.450433662219539	0.520533585316853
IRAK2	-0.159848535493196	0.205637507023854	0.436963147055185	13.5873513923004	-0.111789759965597	0.355199736456901	-0.314723656837962	0.75297148080455	0.912088091357328	0.0723649607996682	0.215035661988231
TATDN2	-0.315118255689456	0.156946172417389	0.0446633765707749	5.54985353794805	-0.320351660439033	0.339572171601384	-0.943397861280242	0.345477436714955	0.701100773345116	-0.24930804695605	-0.111457262784509
GHRL	-0.678660690788728	0.249514210553505	0.00652961297129283	2.70325023462567	-1.02384852415473	0.491652847340587	-2.08246230992632	0.0373002620974714	0.265891810103008	-1.00246061525725	-1.21274540832594
GHRLOS	-0.518117269635159	0.361644822600644	0.151952497507099	1.59581971311028	-0.764856861666222	0.653051899974562	-1.17120379206617	0.241516871416616	0.607559675298064	-0.669862056487475	-0.807307285707774
SEC13	-0.18215700115133	0.20382107490719	0.371476894228545	9.80662159291099	-0.253044144743649	0.351529846863758	-0.719836870186789	0.471625440894002	0.783243440324638	0.0261484078388174	-0.00609080990558527
HRH1	0.135977579708167	0.451447354579792	0.763259225741065	4.14348262621562	0.300280940725027	0.702058974366698	0.427714695899871	0.668858849175373	0.879477809539596	0.685229311487178	0.860111143062349
ATG7	0.130178826858242	0.0918380842688604	0.156342067689855	184.854700921152	0.189372397452907	0.149564130148234	1.26616186157214	0.205455138680938	0.563729126723018	0.673216008003992	0.686489524765815
VGLL4	0.17269602240352	0.0643533355313206	0.00728429529691395	36.9300478102592	0.196102514852349	0.140098331367034	1.39974911149079	0.161588461464022	0.508733726597775	0.761299081478332	0.697025177293049
TAMM41	0.0290746203991033	0.119384125185161	0.807588331308181	12.6459502044834	0.145227639508948	0.266836040336463	0.544257962027263	0.586263970672367	0.842884354505206	0.463757949167032	0.617383177433008
PPARG	0.104365390319006	0.147559976761355	0.479395986798954	42.4918905489351	0.194135958735251	0.226407782379575	0.857461509029667	0.391189878390891	0.735844126822603	0.619738190425702	0.693946634870183
TSEN2	0.0974955203856162	0.212124900254956	0.645793489529387	7.49566241419288	0.2496545712257	0.410978886709399	0.607463252491191	0.543543522613555	0.825522869620188	0.605505848655711	0.780858166315688
MKRN2	0.106374057462592	0.313414701831088	0.734305756552024	3.41126187473941	0.141676755673457	0.560351257801216	0.252835616412084	0.800395243744164	0.930366734691239	0.623899555570436	0.611824451479964
RAF1	0.103602868412762	0.0626789211326651	0.0983483604080313	39.8590337162615	0.146200285906272	0.142940833964647	1.02280280484743	0.306401091601377	0.673212600242812	0.618158470215276	0.618905805325787
RPL32	-0.0440966594973873	0.344539563036257	0.8981590899358	16.0548689417059	-0.0877344403753233	0.499920196917977	-0.175496891136243	0.860689213387041	0.949851928431489	0.312168665333141	0.252693027171148
NUP210	-0.138808769230437	0.17937583987415	0.439023537718423	11.872616450945	-0.235033512066307	0.331841650720312	-0.708270078684009	0.478777554511638	0.787349577154328	0.115953143271205	0.0221039089116311
TMEM43	-0.443416565231282	0.459009498316942	0.334029584292233	2.58364763332081	-0.457171464785177	0.715633861328379	-0.638834311077124	0.522930724936212	0.814589574885835	-0.51510425672656	-0.325641627169394
XPC	-0.0637160600610268	0.161094279885078	0.692458933266751	14.425362917829	-0.039921586416738	0.296863694116207	-0.134477833456828	0.893024738204351	0.964061902734064	0.271523061143908	0.32754159009292
SLC6A6	0.0665681749638813	0.162595112695751	0.682238306401068	13.7904209507093	0.109478795521902	0.30241439300773	0.362015823496549	0.71734020586912	0.900495077124221	0.541433522054397	0.561420201433652
CCDC174	-0.362997943229209	0.296845132375169	0.221385245324909	5.64096106570634	-0.570486689405656	0.460391424512191	-1.23913404775103	0.21529585984203	0.576791397800918	-0.348500620252691	-0.503030781294082
FGD5-AS1	-0.456777331600873	0.517725536713689	0.377627032930591	2.67298104787043	-0.800155208828296	0.755332870656269	-1.05934117249933	0.289444430487425	0.658595767762728	-0.542783819094518	-0.862565032105501
NR2C2	0.00619037674750659	0.112894613435749	0.956271323377514	27.5461680120927	0.0275577551834799	0.206293414581994	0.133585239447994	0.893730556779322	0.964508564925135	0.416348554235945	0.433177027585493
MRPS25	0.0115624716292169	0.232786672202854	0.960385508548115	12.9355164270709	0.0137793082525385	0.375452369126957	0.0367005494853572	0.970723770513724	0.9895010180553	0.42747794840478	0.411607577810164
RBSN	-0.52346733034736	0.262298207439507	0.0459670862959676	4.54978484904957	-0.810178625111564	0.459152956575332	-1.76450704173706	0.0776466508440957	0.366810193959394	-0.680945802363966	-0.87825617459658
CAPN7	0.152083414677082	0.176749689057939	0.38954370042986	21.2218492277268	0.188679597613845	0.299127377113637	0.630766730328954	0.528193059868283	0.818036861765903	0.718595845350443	0.685404982262012
SH3BP5	0.0428305609605983	0.762644149435746	0.955213859949009	2.25841889044392	0.279895493029188	1.08480382912106	0.258014846109058	0.796395449518251	0.927805335436561	0.492256195762259	0.828198773516867
METTL6	-0.15492235307742	0.406373727707735	0.703031683005596	3.45290860851029	-0.292465554678603	0.649077317865137	-0.450586619850689	0.65228751187891	0.871975763079795	0.0825705560208947	-0.0678029989444827
EAF1	-0.22977050995741	0.558018444668884	0.680514245342812	2.5431683904999	-0.293933642736114	0.853564144268755	-0.344360344456509	0.730575307710222	0.904744205503857	-0.0724927217265347	-0.070101215266028
HACL1	-0.15114106567481	0.332089696238127	0.649022037007078	4.45802062308165	-0.139665765449145	0.539634855020573	-0.258815315856164	0.795777740078534	0.927805335436561	0.0904042668722382	0.171397209612008
OXNAD1	-0.146173501193906	0.205106315515113	0.476048827887165	9.40268158203611	-0.183387405853598	0.350921311344917	-0.522588397811349	0.601260716159516	0.850105596545216	0.100695593511927	0.102953231018084
RFTN1	-0.20062562650626	0.171249622398816	0.241382155571507	11.6282493366601	-0.298815007105561	0.294860501165021	-1.01341144685339	0.310863674063528	0.676565557765239	-0.01211312995184	-0.0777427400423387
PLCL2	0.0250030402591676	0.0523120892644455	0.632679300040588	129.671832638945	0.0600011309097771	0.0987438808497233	0.607644042278345	0.543423583660517	0.82548167370953	0.455322837489906	0.483965463087542
ENSG00000285731	0.437417280917014	0.316819625692176	0.167386344785054	1.6340396638225	0.682018704754668	0.696559749343966	0.979124483430182	0.327518475653297	0.689759233764534	1.30972335464171	1.45770197241
TBC1D5	0.0965471861220309	0.0512620300387797	0.0596454440043962	269.57874651958	0.148746334036432	0.0962795574775144	1.54494202023281	0.122360288277211	0.446701598534771	0.603541180112871	0.622891512680492
RAB5A	0.0401581861089902	0.151997235434484	0.791623192743163	18.9013551429613	0.0435721127515302	0.265893460890015	0.163870569083132	0.869833036331402	0.953889294989507	0.486719824245128	0.458246680426594
KAT2B	-0.203835713810124	0.190711445702628	0.285151951927294	17.2434018870764	-0.313686587156095	0.324030196686981	-0.968078254321223	0.333005289231554	0.694038448066691	-0.0187634828789085	-0.10102343347517
SGO1-AS1	-0.111841037300388	0.363594313495569	0.758387920628115	8.81203603265991	-0.0374709762438677	0.56189875729985	-0.0666863483093127	0.94683140258907	0.981403923985135	0.171822320025848	0.331377894235728
ZNF385D-AS1	0.88873281818929	0.77303966253137	0.250283914120958	1.91620014236259	1.27601602625273	1.22950489095869	1.03782915841658	0.299349599221413	0.667189309220819	2.24471587048936	2.38757421831321
UBE2E2	-0.0675127061507699	0.0435304989173346	0.120918738339765	455.251956559312	-0.0515724649840724	0.0789100437259447	-0.653560212983585	0.513395184546597	0.80966715544735	0.263657531628379	0.309302739128357
UBE2E1	0.0973349745881074	0.0518486691283353	0.0604783936619988	101.4177418971	0.178519741688266	0.102931783135696	1.73435003504137	0.082855994690465	0.376864592239088	0.605173245173835	0.669500250530655
NKIRAS1	-0.0564964835901344	0.378738960149483	0.881419506421172	3.0673490944099	-0.0784199539805958	0.644468978632838	-0.121681503036739	0.903151262807312	0.967151833381353	0.28647989158824	0.267274376395849
RPL15	-1.65552008363211	0.482754675086727	0.000605096472419546	8.09601224041589	-2.38084697286132	0.681050865723787	-3.4958431046572	0.000472566474279847	0.0273784564952657	-3.02622480220349	-3.33705666280032
NR1D2	-0.657102895038292	0.429194159402729	0.12576557085208	5.47724190645424	-0.828794205505483	0.650724303100184	-1.27364876577828	0.20278792139511	0.561492436350296	-0.957799228665828	-0.907397907939803
THRB	0.776090682717604	0.941364733174841	0.409694456619386	1.96201733861329	-0.000849518539876757	1.1823224238613	-0.000718516812953903	0.999426706577595	0.99968027988852	2.0113546299886	0.388706902113369
TOP2B	-0.0213195754557195	0.200077207734117	0.915140637802692	17.7365601496548	-0.0154139924883298	0.333305334229748	-0.0462458619930303	0.963114288970343	0.987250024598339	0.359356057197614	0.36590696748287
NGLY1	0.000383743311738424	0.11819807676229	0.997409582843909	23.8702666384416	-0.0256079851127361	0.222484833515086	-0.115099913590289	0.908365928394605	0.969669083157321	0.404318924506095	0.349948796505818
OXSM	0.228662643946236	0.424715438841516	0.590307668096529	1.69713779026814	0.172005917128275	0.760146382008626	0.226279991853363	0.820983659029223	0.937333630874915	0.877245393887577	0.65930319331541
NEK10	-0.124606817128048	0.314798681794685	0.692230315091997	8.71770994411009	-0.467719943554502	0.493463549002652	-0.947830786083024	0.343215605112298	0.700190659926202	0.145375394068101	-0.34215472796816
SLC4A7	0.0524336686777204	0.0476756425792138	0.271419300054464	185.807624158142	0.0968686602539241	0.0917886424502996	1.05534473185367	0.291267689913864	0.660840230112751	0.512150999071393	0.541679683457568
CMC1	0.0547548053596575	0.106872970672277	0.608416299317064	28.882658483335	0.16772363441689	0.206438425738271	0.812463250565261	0.416525865386755	0.749399683900468	0.516959708824635	0.652599500052307
AZI2	-0.384686834464311	0.462182961261408	0.40522503315788	6.76256126521613	-0.513500182062222	0.67360059975137	-0.762321444267951	0.445868178231137	0.768308429807543	-0.393433597974705	-0.413821335978777
ZCWPW2	-0.00174792729690274	0.380655643465857	0.996336217979555	4.78557739990543	0.0193095146589664	0.6150637119958	0.0313943324607944	0.974955060966194	0.990654769942349	0.399902732505753	0.42026483141273
RBMS3	-1.65477395018269	0.874793198535048	0.0585419889008622	4.86870562433347	-2.17894652992868	0.999859340307044	-2.1792530629954	0.0293128739675554	0.236318085795718	-3.02467903403596	-3.02099190707863
TGFBR2	0.0301053592670634	0.0496971828411305	0.544663527046612	164.841805999004	0.142885508714453	0.109285228175605	1.30745491499415	0.191058257314707	0.547530851957421	0.465893335715345	0.613716692175828
STT3B	-0.0158784491726192	0.0889133117437643	0.858264762207385	41.3651130842009	-0.00673458936044554	0.174460581492041	-0.0386023553449681	0.96920742440035	0.989108728454049	0.370628464044559	0.379494126528084
GPD1L	0.192036178622961	0.263780184682044	0.466603829848951	6.98210722464254	0.268204138941659	0.451545422108406	0.593969345740082	0.552532615977871	0.82726606750248	0.801366173849655	0.809896560207887
CMTM7	0.189697033481352	0.0508527236906578	0.000191235216377964	62.6197804855108	0.323659770327517	0.110777653187305	2.92170632808286	0.00348119611201816	0.080205139259916	0.796520155886027	0.896709497974504
CMTM6	-0.114697912062088	0.0672775009310728	0.0882227790115172	35.9909841681928	-0.202635122842145	0.138694327667656	-1.46101954023459	0.144010079040841	0.482158787785608	0.165903719179426	0.0728219203591227
DYNC1LI1	-0.295738544535528	0.194076033006353	0.12755161701934	11.4074105551652	-0.454601268465394	0.347360885338409	-1.30872901254414	0.190626160441922	0.546893847746874	-0.209159008441383	-0.321618117066248
CNOT10	0.113481994498595	0.0996333422072586	0.254704754503472	16.1550513008233	0.166116105012475	0.206817690840454	0.803200656275685	0.421858766255809	0.752283573398121	0.63862510207377	0.650082995476378
GLB1	-0.0920542974647299	0.0642508491480928	0.151934218982397	38.799521259196	-0.059155144665342	0.124705032343594	-0.474360525422539	0.635242837421689	0.865525848085479	0.21281460176997	0.297432444212878
CRTAP	-0.0275965278065233	0.151776590172549	0.855721360705459	9.2073029877372	0.0266157627276378	0.282607310853584	0.0941793142125296	0.924966716594944	0.974945578864293	0.346352065565053	0.431702386860972
UBP1	0.170644086901544	0.0881038952325268	0.0527636022132159	20.4135102391971	0.311502056771602	0.187032436558781	1.66549750675842	0.0958135406360478	0.401714987530238	0.757048077072533	0.877677222911756
CLASP2	0.159105022884925	0.137269873466697	0.246428749832578	21.9144662563541	0.230842349874049	0.24651309203262	0.936430385788611	0.349051639287417	0.701640702492796	0.733142544015478	0.751408601670226
PDCD6IP	-0.257448437321833	0.0799911663303161	0.00128880562464125	39.6146113025952	-0.354482476797317	0.15376250176902	-2.30538962828412	0.0211447618511773	0.206425256166355	-0.129833213694348	-0.164887299777852
TRANK1	0.184308855661425	0.0867943317262541	0.0337109221052613	38.3354831543336	0.370755196709974	0.182880619148204	2.02730720421238	0.0426310052132612	0.284025130227154	0.785357442618639	0.970434964937183
EPM2AIP1	-0.629306369775249	0.461966948213205	0.173124536549734	4.0977786266781	-0.945106226030912	0.708611567903416	-1.33374371635961	0.182287862376066	0.53476987390168	-0.900213036875059	-1.08947839186985
MLH1	-0.0913380304022745	0.182673949237596	0.617071007860013	5.39380157806233	-0.154121299396804	0.367993682532903	-0.418815068606575	0.675351291342535	0.88256235896722	0.214298495603521	0.148767814947837
LRRFIP2	-0.480880122381154	0.208179050824186	0.0208917405990004	12.1072882200777	-0.672631329787525	0.350500577593572	-1.91905911940461	0.0549768523677446	0.315559488069088	-0.592717683828735	-0.662932960514892
GOLGA4	-0.123639248470477	0.0852622437710588	0.14702910215717	195.105340905988	-0.159668158728353	0.147250519528924	-1.08433001960981	0.278218499640126	0.647174210653205	0.147379910595196	0.14008449204778
APRG1	0.259141493076594	0.28163024894393	0.35749545571288	9.86121485052787	0.365201820361018	0.450411224132909	0.810818649255625	0.417469823092565	0.750208476302475	0.940388568617991	0.961741439981672
ITGA9	0.011481016075457	0.158268938451557	0.942171232243109	66.2157599256467	0.00558857892882998	0.249565059598964	0.0223932746747901	0.982134245040172	0.993713052728468	0.427309196551919	0.398785412463334
ITGA9-AS1	0.219446907825082	0.392021334999826	0.575627410351145	6.32977164554377	0.405355647853222	0.581255699805119	0.697379222240965	0.485565501111997	0.791710839699008	0.858153110131107	1.02460019102388
CTDSPL	0.735152893572692	0.516901127168786	0.154959153574487	1.65467718772485	0.735038379149012	0.837489159345004	0.877669126754885	0.380123303468389	0.725743219784415	1.92654362016345	1.54070154483532
VILL	-0.0218983948122265	0.214622536086841	0.918731170964241	3.29476717109711	-0.092913775160016	0.414626805753284	-0.224090130861685	0.822687171654455	0.937994847341548	0.358156914421293	0.244585045040217
PLCD1	-0.491164382926616	0.284954647579598	0.0847695854868225	1.91219457399545	-0.820600578396409	0.574975640027669	-1.427191903916	0.153524587487602	0.496723738811127	-0.614023634647868	-0.894571206259073
DLEC1	0.0449001554771817	0.236954551236391	0.849709990665941	2.5384255556905	0.148875532081117	0.459845851383638	0.323750951831277	0.746126592543465	0.909657414758567	0.496543784431465	0.623093765572263
ACAA1	-0.669618908520535	0.248047037254348	0.00694303526362915	9.5883375659386	-1.00147214605206	0.395539852774289	-2.53191211714269	0.0113442419910966	0.153204717470246	-0.983728712514033	-1.17771633966106
MYD88	-0.430874844606529	0.267865607898347	0.107715084373476	2.86025454553635	-0.5618568056805	0.504515273479095	-1.11365668239533	0.265426499397112	0.633786533990646	-0.489121515270615	-0.489521142326089
OXSR1	-0.0154853551720992	0.139447987548072	0.911578652925221	30.3192302877355	0.00745886464678242	0.250551935768448	0.0297697346616219	0.976250696305109	0.990852950342661	0.37144283872958	0.401713248529408
XYLB	-0.0298074303071237	0.179338164009674	0.867993295769206	10.0165842651345	0.0582662089652249	0.343298940704707	0.169724406505942	0.865226878928769	0.952074165563973	0.341771728482434	0.481249532044319
ACVR2B	-0.142925062340216	0.416210635987817	0.731300577755341	2.72024075557611	-0.312758148381041	0.725319225340994	-0.431200687165026	0.666322454327931	0.878672930391555	0.107425399524691	-0.0995700103405927
EXOG	-0.112189044593709	0.268757111096803	0.676359116189345	7.3418449711066	-0.214095908664075	0.450156196601246	-0.475603602217485	0.634356808592593	0.865345287379308	0.17110135168365	0.0548806498073015
WDR48	-0.694872832993924	0.236222079235196	0.00326512628784199	9.7118058352102	-1.0021254594972	0.403931653939995	-2.48092827022184	0.0131040739947326	0.165870958076997	-1.03604738632064	-1.17873906824674
GORASP1	-0.503156160414164	0.328074372737697	0.125112105286089	2.60974724495235	-0.856723634725408	0.587346876474281	-1.45863316728292	0.144666099727476	0.483145222381858	-0.638867056326489	-0.951119992426696
CSRNP1	0.208921047546573	0.358786296738742	0.560365025391933	3.37817803190948	0.331632077427261	0.604167217425115	0.548907765702077	0.583068748572205	0.841314024483663	0.836346636011589	0.909189734567445
ENSG00000287958	-0.0771188394510737	0.296743670770446	0.794953494419381	3.63341323546294	0.126188665760584	0.615175245657928	0.205126371145876	0.837473393295397	0.941824925581496	0.243756460204373	0.587578643576803
CX3CR1	-0.0599129479512109	0.0908335000315977	0.509516410277922	85.3154105724055	-0.0526999317988684	0.162452007305225	-0.324403081704325	0.745632886933167	0.90950320251747	0.279401986343556	0.307537747837468
RPSA	-0.979133158415831	0.260592460054902	0.000171732561369049	11.2524293171997	-1.40835151183246	0.414873095355682	-3.39465616738788	0.000687148380591084	0.034628641989748	-1.62495083606284	-1.81466505302514
EIF1B-AS1	-0.101737958050051	0.150558906854651	0.499208761887708	20.2558023962947	-0.0541902090028618	0.274846820140284	-0.197165129926563	0.84369831725289	0.943992582836633	0.192752916705887	0.305204795548725
ENTPD3-AS1	-0.157261196277685	0.583330807351015	0.787474317506555	1.59709937278101	-0.395589507829614	0.931025240071811	-0.424896652424914	0.670912015096508	0.880455309498142	0.0777251635905647	-0.229238241920172
RPL14	-0.197196924592646	0.29627207187541	0.505670618379422	10.6883191997304	-0.313839201188574	0.467965239850078	-0.670646395209009	0.502445819116467	0.802471502496669	-0.00500987211215331	-0.101262342891092
ZNF621	-0.0174808400740031	0.243952007867666	0.942874971632021	10.5446094781946	-0.0148566122560655	0.390777509302769	-0.038018084210048	0.969673263336542	0.989244467086307	0.36730878329678	0.366779517559511
CTNNB1	-0.176155187942549	0.0514335403067281	0.00061500569241019	59.2515235536278	-0.233305767160184	0.103999020851833	-2.24334580507805	0.0248745237588133	0.220079584214739	0.0385823924200758	0.0248086046704471
ULK4	0.0234370433882806	0.0626908433259626	0.708515067729882	44.9210311335899	0.067926000695357	0.117647327984504	0.577369684964744	0.563689748412675	0.833351241352905	0.452078554425845	0.496371439005788
TRAK1	0.0710708566936413	0.0500207824867125	0.155367185033614	88.3731561390829	0.151632562266118	0.0969228007850713	1.56446740125027	0.117707842762403	0.438725206263027	0.550761748917611	0.627409754478887
VIPR1	0.0249512242374983	0.424002808337629	0.953074102377113	1.66731638621549	0.0444064663055296	0.746041996474649	0.0595227433782122	0.952535750994063	0.983209652978471	0.455215489994726	0.459552817988255
SEC22C	-0.862739784143273	0.635438703865245	0.174556570911544	2.01545669518023	-1.08054464441176	0.941881481695744	-1.14721933216732	0.251290983635339	0.61759855491821	-1.38381813653993	-1.30150026759777
NKTR	-0.147799952941694	0.082486218772011	0.0731627822866538	77.681357871453	-0.204343481474885	0.146387416320048	-1.39590879196971	0.162741962753079	0.510539779922342	0.0973260657957752	0.0701475728138703
ZBTB47-AS1	-0.672075072022045	0.464795675110777	0.148188953871732	3.62958806636164	-1.00573937456567	0.716398434927893	-1.40388270762609	0.160353779799494	0.506900094599103	-0.988817157962842	-1.18439646635208
GASK1A	-0.0510224165405295	0.204835067328343	0.80329097718836	8.61242314743107	-0.0717645913474168	0.369887708757474	-0.194017237254215	0.846162384977112	0.944605525953758	0.29782054197569	0.277693004182598
SNRK	-0.0640728768382992	0.0779852495888887	0.411303160055267	23.8416934591249	-0.020905510689992	0.176370154757121	-0.118532019880467	0.905646125725149	0.968296586181637	0.270783842152479	0.357310278274374
ANO10	0.0855363004635057	0.0872405358079539	0.326856589928694	38.6215189164338	0.15425501479449	0.163595918271526	0.942902588428079	0.345730730824049	0.701100773345116	0.580729876638148	0.631515068988019
ABHD5	0.187935886379718	0.379165634106303	0.620136828795738	4.67199399668489	0.443256322572318	0.595495120073623	0.74434921064931	0.456665236981739	0.775618464388494	0.792871579173409	1.08393174732351
TCAIM	0.0931238257250303	0.106028140734591	0.379784467951454	28.8713988601136	0.198432218405025	0.193962675341933	1.02304331519048	0.306287366294808	0.673205719293544	0.596448988318211	0.700672208342537
ZNF445	0.315523571080031	0.168578237405093	0.061251663556473	12.476566032793	0.511951669675716	0.331048065971432	1.54645721361772	0.121994185727742	0.446200405028342	1.05719558412596	1.19147077886836
ZNF852	-0.20247388071114	0.230868020853994	0.380480458984858	4.05171774112502	-0.287948519319577	0.450597719918958	-0.639036787339637	0.522799000519786	0.814589574885835	-0.0159421668589026	-0.0607318124894178
ZKSCAN7-AS1	-0.175132796519056	0.394890734235779	0.657406397528099	4.90610546808467	-0.295264763433422	0.615175579870131	-0.479968277505025	0.631249949961874	0.863641779869686	0.0407004855285245	-0.0721850162320875
ZNF660	-0.294932917902262	0.273045192733108	0.280070248249858	3.91377404223699	-0.339481618796453	0.490066019242703	-0.692726297001887	0.488481332872631	0.79380890181051	-0.207489987965767	-0.141404228365073
ZNF197	-0.0426700012129984	0.345309188633089	0.90165541495049	8.85536952136061	0.0454003211874133	0.510376724949502	0.0889545290136523	0.929118047387057	0.97590887356484	0.315124279993868	0.461108646672446
KIAA1143	-0.518095666346345	0.358828258339306	0.148780009025975	1.73448130162157	-0.883901430414726	0.680527390783787	-1.29884769134231	0.193996204065608	0.552028087044236	-0.66981730085269	-0.993665433292639
ZDHHC3	-0.157352994926637	0.10853447237236	0.147115027171927	14.4610235747617	-0.136950688103475	0.202573949055793	-0.676052813018699	0.49900711438773	0.79996149373785	0.0775349838988718	0.175647523507113
EXOSC7	0.170367864211342	0.169064280940128	0.313593425472347	7.85806405225192	0.165615410345741	0.320930066949221	0.51604828403923	0.605820686584914	0.852591648795956	0.756475825229384	0.649299183736127
CDCP1	-0.153304817488962	0.140753030461897	0.276076296682399	12.470642014377	-0.163046118332695	0.256646993393077	-0.635293311552557	0.525237134988964	0.815855173461221	0.0859216120879351	0.134796470081725
LARS2	0.123664696984972	0.128144324020109	0.334523610456785	15.0415483344744	0.29542184921668	0.264115839794482	1.11853135899217	0.263340121034085	0.631741334276022	0.659720654585452	0.852504485304161
LIMD1	0.10905483968439	0.0970644129308108	0.261212205140337	21.9683707542082	0.169456092489283	0.189977105060222	0.891981654502872	0.37240276563979	0.722023543828065	0.629453344675833	0.655311574030429
SACM1L	0.043990350087277	0.0854389700521701	0.606640695719355	28.2876514724666	0.0859252554339087	0.169572009753835	0.506718388008995	0.612352426660948	0.855102644821552	0.49465893633698	0.524548346245218
FYCO1	-0.118856112135285	0.12957809011252	0.359009189357379	8.78230069549441	-0.15129512352923	0.254221748558902	-0.595130528315818	0.551756223607848	0.82726606750248	0.157289156580196	0.153192047863014
CCR1	-0.0540408306238841	0.144329559986443	0.708086934264333	14.039773454045	-0.0503630987035432	0.272975728771297	-0.184496617813733	0.853623880210289	0.948077553951047	0.291567279358757	0.31119593981916
CCDC12	-0.262224889296561	0.101227926309311	0.00958532746286935	15.0570608465114	-0.252534559131057	0.21904708504305	-1.15287797179052	0.248960474769976	0.614828379237034	-0.139728611658417	-0.00529307984703017
NBEAL2	-0.37617029178438	0.156188890280944	0.0160212189008996	5.82268817116347	-0.469534326310985	0.303311071656947	-1.54802897153072	0.121615321402973	0.445742874265356	-0.375789836550579	-0.344995050824236
KIF9-AS1	0.0313800228355181	0.218261351504057	0.885679964646061	11.9077787272654	0.100525656702365	0.381367417611412	0.263592672210907	0.792093805618975	0.926725888243344	0.46853406221001	0.547404523246737
KLHL18	-0.0879165197148969	0.090858821131559	0.333235795018709	27.9116071832299	-0.0171467574284415	0.167210959374496	-0.102545655455744	0.918323576009804	0.973238304185828	0.221386855346077	0.363194413119123
PTPN23	-0.0876578440094947	0.208864097622155	0.674713082582596	3.31298838947197	-0.188629114730155	0.488697407428249	-0.385983456967387	0.699508920678586	0.891334896968769	0.221922755018498	0.0947476054554601
SCAP	-0.655128536457618	0.157490872891877	3.1854407106345e-05	7.23670271518697	-1.06094576800395	0.358465748879009	-2.95968518978934	0.00307953551986355	0.0763131684187793	-0.953708940731833	-1.27081923493495
ELP6	-0.49319478960483	0.484177469985145	0.308381507396266	1.97792066109731	-0.665668968817238	0.793029353540343	-0.839400163241717	0.401244792290198	0.741375388088723	-0.61823003768848	-0.65203374262633
SMARCC1	-0.0230879072253835	0.0541310618061602	0.66972996361181	46.7610055507487	-0.0430142942824567	0.131196871554569	-0.327860670553913	0.743017011843735	0.907877347846063	0.355692595974532	0.322700115047603
DHX30	-1.11901202189292	0.306492008008311	0.00026118904655727	4.78941727444452	-1.66805593829835	0.536808173074025	-3.10735942924685	0.00188766735619647	0.0619242400590676	-1.91473853374951	-2.2212189709785
MAP4	-0.388184721119305	0.13785141948032	0.00486310206990766	32.1929213503472	-0.564763090494403	0.23049609161243	-2.45020679762341	0.0142774189132209	0.173341163202548	-0.400680186167678	-0.494070781675173
NME6	-0.201524090465938	0.262057909837207	0.441889781616312	3.41035837859285	-0.426144234372496	0.523847962267382	-0.813488387981901	0.415938101250416	0.749399683900468	-0.0139744819521163	-0.277070094295757
ENSG00000289043	-2.12938593853881	0.448628180029838	2.07029923829753e-06	1.69250736132984	-2.16611859662731	0.667934565315298	-3.24301018259894	0.0011827398407966	0.0463566244699575	-4.00793491688588	-3.00091043748688
TMA7	-0.756005894206819	0.328616414985906	0.0214158057536124	3.19640642432155	-1.21695204457536	0.580911151981593	-2.0949021901613	0.0361796881379434	0.261438490432243	-1.16269703603219	-1.5150390344529
SHISA5	-0.548865785992877	0.237751839228025	0.0209676826571212	5.43414894305654	-0.807969384589696	0.415053714491699	-1.94666221835694	0.0515752440134645	0.30669624396242	-0.733563902077913	-0.874797722224053
PFKFB4	0.193144932234104	0.222864110549414	0.386134421681596	7.29445515955984	0.249205777474845	0.411790850619772	0.605175605771168	0.545062322599926	0.826688981934701	0.803663183907414	0.780155602788966
IP6K2	-0.180961301444452	0.253961111645952	0.476121064837964	6.84729203459985	-0.265240745574311	0.433945275017494	-0.611230864453169	0.541046753040316	0.824307623680448	0.0286255445310065	-0.0251839609962169
PRKAR2A	-0.164533664709609	0.146242223466888	0.260556688718024	26.1343468413143	-0.227312173460616	0.24968386416042	-0.910399934032461	0.362611632520888	0.713201001267508	0.0626587566224286	0.0341912672393503
SLC25A20	-0.854308093141302	0.292341389708295	0.00347461079891757	2.61627039125305	-1.0657611261382	0.538633658455708	-1.97863818832599	0.0478567568411203	0.296508373999361	-1.36635016273511	-1.27835743034606
ARIH2	-0.236198984718874	0.125608445049119	0.0600483095037128	21.9838518376797	-0.379544353965944	0.220478427172071	-1.72145800763415	0.085167745895085	0.381790433747786	-0.0858106230481069	-0.204120379062734
WDR6	-1.04641988374429	0.200220406947247	1.72898475825184e-07	10.9201562833521	-1.50864199789517	0.3508194275447	-4.30033766503122	1.70538058493967e-05	0.00456627174459387	-1.76434906059161	-1.97166464905473
DALRD3	-0.422437778248581	0.484960884126819	0.383712667416203	1.68445741601016	-0.566850649367571	0.748596821737127	-0.757217547427182	0.448919539105672	0.770654284165637	-0.471642405315595	-0.497338747687128
QRICH1	-0.17156892161603	0.151387284480388	0.257083544066351	13.619511003999	-0.221026880669264	0.276171815031758	-0.800323815244677	0.423523208386687	0.753473239564953	0.0480837818845199	0.0440305697286513
QARS1	-0.923438602068317	0.274202510088788	0.000757912004894275	4.71624348471133	-1.35637731486435	0.458604505596121	-2.95761881602373	0.00310025241869045	0.0765215621543104	-1.50956816239485	-1.73330212172123
C3orf62	-0.225750973478757	0.1916782076057	0.238892200184261	6.03499776629148	-0.383143833692115	0.356962130122871	-1.07334588562723	0.283115954596878	0.651563753422895	-0.064165429146644	-0.209755179382399
USP4	-0.0564118234847359	0.0591755961050871	0.340440422161321	41.6670908942431	-0.0522039655466622	0.131078493881553	-0.398264917461101	0.690434917893074	0.887407723348039	0.286655282325765	0.30831415748805
GPX1	-0.65887906157155	0.136765878172636	1.45317810275504e-06	29.1427910816229	-0.967345664398314	0.240049402349907	-4.02977743301467	5.58296887628536e-05	0.00838037464505441	-0.961478921205403	-1.12429308842466
RHOA	-0.25550411751266	0.0841096778973879	0.00238352136035663	30.5884499166808	-0.36055097903463	0.168809242959404	-2.13584856322907	0.032691759305931	0.249520230696347	-0.125805157224192	-0.174387227808583
TCTA	-0.168640041368945	0.465204849921302	0.716973150409349	1.92534113112446	0.033514676981088	0.789157152348408	0.0424689516927693	0.966124862370133	0.988487313432172	0.0541515568328182	0.442502282178632
AMT	0.482955550074308	0.226067546872002	0.0326522847024861	3.08666756070061	0.880477419038892	0.495705313479265	1.77621138022302	0.0756980832316816	0.363343464426487	1.40406520049099	1.76837887900803
GMPPB	-0.64298003219588	0.329211964579135	0.0508091345589175	1.80629229963755	-1.10449696891173	0.583121399803318	-1.89411153369482	0.0582102071376106	0.322852261174836	-0.928540827459862	-1.33899639926587
IP6K1	-0.162344937073179	0.119808579588664	0.17540609120152	17.6336401183615	-0.257321582090913	0.220801306135335	-1.16539882211201	0.243857593880447	0.609406973739473	0.0671931539349153	-0.0127869180004497
INKA1	-0.75674145914439	0.216329177420023	0.000468582447922377	4.18909745873471	-1.06286492138077	0.421667619298932	-2.52062257744121	0.011714742848711	0.155766157521952	-1.16422090936415	-1.27382357080676
UBA7	-0.457398413182447	0.161120818883921	0.00452759274164939	12.4818053813968	-0.661989696118698	0.290769644573868	-2.27668090006047	0.0228052879050916	0.213546301772913	-0.544070516720777	-0.646274030513735
RBM6	-0.0321304338441135	0.0557974305675975	0.564722832031393	125.491108366275	-0.033174576955684	0.104339275226837	-0.31794908373248	0.750523559494474	0.911205502930362	0.336959151156822	0.338103686273519
RBM5	-0.568143217121636	0.0989283562790906	9.30266867968011e-09	24.8690884072107	-0.789135614494891	0.202018049422883	-3.90626291437454	9.37345227913938e-05	0.0113247306987114	-0.773501046584606	-0.845314424129857
GNAI2	-0.366469496565469	0.0765530396630458	1.69181669148969e-06	33.0403392707447	-0.509929081922111	0.162392414386041	-3.14010407351849	0.00168887824584698	0.0591226741399506	-0.355692653585703	-0.408230962440971
ENSG00000213600	0.349472256260397	0.232822390962443	0.133349065675287	2.5705769155934	0.651493988601591	0.465834860081669	1.39855138468464	0.161947553494269	0.509337908719914	1.12752723447941	1.40991709975564
IFRD2	-0.849949167699245	0.345026463796474	0.0137614067616291	2.07152140288544	-1.20572727064219	0.634479518214602	-1.90034072972923	0.0573884195859298	0.320613662172063	-1.35731975644754	-1.49746722837022
RASSF1	-0.11857239724548	0.122198477894889	0.331883870579233	15.6112125381527	-0.125383249346619	0.224634986252616	-0.558164386760386	0.576732137066319	0.839041333798672	0.157876930048414	0.193755753741315
CYB561D2	0.0145936458522948	0.194023034549818	0.940042816178877	3.21971303627987	0.0455102792465968	0.420462401291762	0.108238641806683	0.913806393269897	0.971117496571772	0.43375764626304	0.461280780356803
HEMK1	-0.189801408182443	0.280502726582839	0.498629770718616	3.13190792244979	-0.274261770582052	0.551854621380793	-0.496981922332775	0.619201799474249	0.85735182108497	0.0103114539298456	-0.03930591151805
CISH	-0.770591092639634	0.306559294273568	0.0119479755537385	2.18223966201306	-0.81719858942806	0.629010265365396	-1.2991816420569	0.193881600087189	0.551949716110281	-1.19291326004977	-0.889245567559966
MAPKAPK3	-0.00971975001835305	0.106714603836075	0.927427654968364	12.5079823500025	-0.00478722175150134	0.20503409280885	-0.023348418235812	0.98137235005884	0.993598833276309	0.383387469975087	0.382542630328676
ENSG00000289504	0.533572848742755	0.228663819650862	0.0196251681828326	2.43558704179899	0.887248008775801	0.473714880036782	1.87295786171401	0.0610742040617761	0.327828735406433	1.50892929560604	1.77897788889729
LINC02019	0.230472764284418	0.272432035885109	0.397562446493568	2.37469408028362	0.196897396376139	0.501187535553481	0.392861718236264	0.694421617327762	0.889756032414003	0.880995428684102	0.698269523422237
DOCK3	-0.557195659775311	0.532608659075523	0.295485620190539	3.07433600434014	-0.709618433093382	0.791442339434252	-0.896614191250672	0.369924822857571	0.719726084063228	-0.750820940671364	-0.720834367769948
MANF	-0.490268109367011	0.392635631625002	0.211789735026421	4.87796578471282	-0.725201240569075	0.622915773082887	-1.16420433051481	0.244341215703827	0.609406973739473	-0.6121668205097	-0.745228451144526
DCAF1	-0.0615723007085483	0.0932991876824134	0.509289343092449	18.5302081170192	-0.109792854767385	0.191320574653532	-0.573868518669317	0.566056777859198	0.834514945633798	0.27596429745157	0.218161714336134
RAD54L2	0.169140556345189	0.108419985288533	0.11874815681319	16.5877839175263	0.242483799690026	0.209868517899863	1.15540816753528	0.247923318831542	0.613203543539653	0.75393320576534	0.769632692409644
TEX264	-1.11808808364911	0.32481132301609	0.000576855416359004	2.0277394353345	-1.41889799384144	0.624778399600025	-2.27104201225555	0.0231444348024645	0.215499920665429	-1.91282440655528	-1.83117502799832
RPL29	-0.508515982775718	0.367933855582294	0.166945503498842	6.25803038421634	-0.769337269891578	0.580288471295502	-1.32578417105896	0.184911197555798	0.538588061155671	-0.649971025457741	-0.814321134269529
ALAS1	0.087847177435768	0.263754321660064	0.739085664035689	3.95857299397586	0.134809114653363	0.50743390527398	0.265668323011595	0.790494661478904	0.92639863282181	0.585517331302725	0.601073512800129
TWF2	-1.07038038007071	0.211895611296795	4.3846552988341e-07	4.34525704300296	-1.47178401376797	0.427045194747062	-3.44643618959277	0.000568032695188691	0.0299335101661402	-1.81398813323822	-1.91396537123073
PPM1M	-0.389881046366222	0.17258990427942	0.0238832217525049	5.4642439760622	-0.525601960228863	0.321583144324265	-1.63442011655586	0.102170667121251	0.410427049482907	-0.404194471139777	-0.432766047067469
WDR82	-0.0789432519338836	0.231952009070038	0.733598208274946	11.1809781833223	-0.137808660128376	0.38795551079712	-0.355217689382025	0.722426513545815	0.901508939375034	0.239976816304772	0.174304412444416
DNAH1	0.0521017070629241	0.155496597124809	0.737574891209633	8.08873876112555	0.0850895316796761	0.307952010962963	0.276307764361083	0.782311692873065	0.923349980332891	0.51146327263667	0.523240063705588
BAP1	-1.25463865958958	0.382784380475842	0.00104669833649931	2.1466946473053	-1.8996880289965	0.722209088742093	-2.6303851039943	0.00852881935760267	0.128372827735222	-2.19571687533817	-2.58382709159684
PHF7	-0.877293080235092	0.821996477165784	0.285849436639936	2.04805583056779	-0.866891948105892	1.00383753348293	-0.863577938850432	0.387819787519251	0.734496935381333	-1.41396826832801	-0.967037963868574
NISCH	-0.37315702931709	0.264700181276353	0.158618036027848	6.6037024571524	-0.531715937660656	0.457346968694918	-1.16260951543629	0.244987968355379	0.610436570044452	-0.369547246560816	-0.442337164175479
STAB1	-0.447961107362197	0.17586047942154	0.0108574731662878	58.6298384418205	-0.63511574026601	0.265824182225053	-2.38923236761171	0.016883620029499	0.186324989811562	-0.524519205979228	-0.604204235279608
UQCC5	-0.22369724973387	0.195202451379539	0.251805240953389	7.69354500640319	-0.443308130163316	0.364716693458205	-1.2154862612948	0.224180685599397	0.588021724181421	-0.0599107200296176	-0.303939290081365
PBRM1	0.110156806303638	0.0578414733473586	0.0568502249628099	81.3378583460679	0.173502398217304	0.107159335568071	1.61910670029388	0.105424307428183	0.41676888669901	0.631736294090644	0.661645857466989
GNL3	-0.0843702622926406	0.258130013424323	0.743779970341194	8.96265673002792	-0.118673011371187	0.433360719422788	-0.273843488928237	0.784204901234348	0.924083066299561	0.228733653484512	0.204260286053049
NEK4	-0.263863823212485	0.222128823357989	0.234878142050557	7.7019726426875	-0.419825438890678	0.366755858718342	-1.14470002021997	0.252333443075835	0.619545829133158	-0.143123998740854	-0.267178345068231
ITIH4	-0.34143111876069	0.187535833065861	0.0686649403096811	4.37298959207474	-0.44579632348461	0.342850276914307	-1.30026531550982	0.193510051361695	0.551684627004406	-0.303820528823666	-0.307834428709394
STIMATE	0.153434292230457	0.106111368241741	0.148184461023585	14.9706821862469	0.33832369988209	0.233276370693307	1.45031277225626	0.146971318970014	0.486646008367622	0.721394464715215	0.919665125239436
SFMBT1	0.152460596402539	0.0616939517485214	0.0134645207195633	44.6144248239577	0.273189286063665	0.120468067566282	2.26773195239773	0.0233455491131601	0.216225707090325	0.719377254500566	0.817700551543752
RFT1	-0.0400705407280831	0.14493713826274	0.782188316631467	6.34760727929222	-0.0322291980205891	0.276778355894327	-0.116444069177483	0.90730061076786	0.969124221118835	0.320509594475454	0.339583628357078
PRKCD	-0.00464844891900038	0.0690463357728559	0.946324077572939	28.5168374647441	0.037246742305876	0.156661786048579	0.237752570332157	0.812073007261571	0.93331871031791	0.393893708253881	0.448344638431461
TKT	-0.539175731564127	0.280116479246639	0.0542510187459624	5.21480994595843	-0.80356093153602	0.469334383772715	-1.71212883462031	0.0868729285900628	0.384734065061132	-0.713488970858403	-0.867896515781501
DCP1A	0.0210129078983877	0.122718774445733	0.864044379104487	20.6935022336967	0.052006993427258	0.224465110868151	0.231692993294653	0.816776473862062	0.935543680071691	0.447056461558957	0.47145105215353
CACNA1D	0.24865364003604	0.125964833909244	0.0483825933754093	87.7573182183612	0.446534180857788	0.204753226811923	2.1808407506464	0.0291951973053399	0.235919102531813	0.91866083427165	1.08906306582504
ACTR8	0.0205622605029631	0.384548288811241	0.957356472650147	3.06561011681426	0.0578554937644997	0.647193207865603	0.0893944699378149	0.928768418227618	0.975694698299853	0.44612285323571	0.480606578528701
WNT5A	-0.0809396553931258	0.161810628324777	0.616925647032093	32.0785957914397	-0.121291201450555	0.263364588925808	-0.460544836134838	0.645125196724187	0.869852413759138	0.235840857892426	0.200161644188531
ERC2	0.680636680315338	0.364988532622492	0.0622071134110737	53.8990582761432	1.15450000481038	0.60776426575528	1.89958520081082	0.057487575860135	0.320613662172063	1.81360212540337	2.1973471386913
CCDC66	-0.376695708194572	0.134386561601147	0.00506177834447912	17.0351708399132	-0.577449009166521	0.241578677479029	-2.39031447308361	0.0168339518582604	0.186131652968511	-0.376878344192489	-0.513929934671415
TASOR	-0.120771905772783	0.117454307371689	0.303834189171472	23.9293096123014	-0.149296235300176	0.216563141861173	-0.68938894226	0.490578540141768	0.795059626710282	0.153320197913729	0.156321204543674
ARHGEF3	0.0557065735976661	0.432569256221476	0.897531173890459	5.49790345125525	0.208476029058767	0.632381512256564	0.329668127575156	0.741650739099379	0.907111953988262	0.518931491548398	0.716395277171311
HESX1	0.525504054015607	0.357145699821142	0.141183070831571	3.44781204151382	1.04899573144804	0.629981171210878	1.6651223550567	0.0958883475682248	0.401714987530238	1.49221313571624	2.03218562689119
APPL1	0.135500514434846	0.168159336147343	0.420365992527325	28.7687405584397	0.20903719726855	0.281563304295739	0.742416337922317	0.457835123743143	0.776610096521138	0.684240973122358	0.717273757131867
ARF4	-0.583621275851058	0.162699015679914	0.000334347461901022	10.345420509122	-0.940646409126183	0.316983717101054	-2.96749125705503	0.0030024082129348	0.0758860269520875	-0.805567013467392	-1.08249677796113
DENND6A	-0.0784794138743311	0.083990706860462	0.350106822794003	38.3183155800362	-0.0924710721964064	0.156750238221846	-0.589926198807646	0.55524012885174	0.828553088798642	0.240937751788775	0.245278073752875
DENND6A-AS1	0.325936980596906	0.257301517502597	0.205244301681059	5.39440469431782	0.573218031772702	0.464233177633615	1.2347631737452	0.216918656717425	0.578936727397504	1.07876909347506	1.2873801166037
SLMAP	-0.059244526977151	0.0758704118632979	0.434882071233499	41.6713323818879	-0.0627151611401557	0.137968429089093	-0.454561681641367	0.649424607187854	0.871167929461248	0.280786757211315	0.291859421582845
ABHD6	-0.0940659086389719	0.465118923243037	0.839728670721434	2.05882407738005	-0.570640295819826	0.760447303512008	-0.750400840642623	0.453013324801459	0.772860859102472	0.208647137463114	-0.503271244232483
PXK	-0.996744214168806	0.750055099185217	0.183882726658733	2.15307849554674	-1.06217238276131	1.02171033809713	-1.03960226607821	0.298524723677285	0.666418505970403	-1.66143574288596	-1.27273943722881
FHIT	-0.0258521038088466	0.0514446976249869	0.615300224228294	397.443949216188	-0.0121541397450709	0.0950984691143834	-0.127805840180793	0.898302628174757	0.966010500084196	0.349965996944749	0.371010099234446
PTPRG	-0.00873959510965231	0.605433840818029	0.988482728635096	17.9711321161552	-0.178761149002179	0.960974343836647	-0.186020730052462	0.852428504822892	0.947706115731162	0.385418061497695	0.110195398100092
THOC7	0.152933756178695	0.338456705282476	0.651372589530294	6.65719341483805	0.2973076139675	0.557201547898106	0.533572842877077	0.593637101376076	0.847168628846754	0.720357501828587	0.8554565529998
ATXN7	0.0668330871892384	0.0478862953932681	0.162816274907845	64.628689440879	0.128072120922715	0.0985285156936268	1.2998482725646	0.193652976933964	0.551763066790527	0.541982341954466	0.590527095730176
PSMD6-AS2	0.0150337728228655	0.181591410623533	0.9340193091347	4.32318437277108	-0.00775465239939469	0.349110813650681	-0.0222125814961262	0.982278381484797	0.993713052728468	0.434669459372762	0.377897270322406
PSMD6	-0.373364336739983	0.331694088969515	0.260322777887283	3.32388850593553	-0.684572456293014	0.575861318095389	-1.18878006697373	0.234526223827546	0.600165046207175	-0.369976726321376	-0.681626179693507
MAGI1	0.250770856361279	0.390515336782511	0.520773411854686	11.5293661422027	0.271788876935284	0.573280813080123	0.474093796153784	0.635433022389676	0.865562347423968	0.923047081265258	0.815508283103707
SLC25A26	-0.353584052291556	0.130251521889594	0.00663508325442948	22.9412770139521	-0.488044203140828	0.219711218926339	-2.22129850958795	0.0263307497515509	0.225072250033317	-0.328997818233267	-0.373971310676301
LRIG1	-0.564002677126204	0.2891077883078	0.0510762303283606	7.55806608949053	-0.82972346000472	0.488446493717026	-1.69869877392427	0.0893759545843027	0.388393830195402	-0.764923070451333	-0.908852608048621
ENSG00000288039	-0.647009154795527	0.409512558630121	0.114118436091559	1.62212571841844	-0.536142381687396	0.818554901893871	-0.654986465106905	0.51247646841369	0.809278130142069	-0.936887979651589	-0.449266534560734
SUCLG2	0.0512243721712249	0.0445288057515566	0.249993638294955	108.354081882644	0.0912468323706537	0.089458507471226	1.01999055148559	0.307732941856393	0.674164337856932	0.509645693825649	0.53287900114689
SUCLG2-DT	0.40931301463776	0.144367819058546	0.00457956407944114	13.6744918704804	0.501219207790743	0.274613610499881	1.8251797748785	0.0679739048364852	0.34554555977855	1.25149961434393	1.1746696619679
EOGT	-0.181159701866023	0.223051320567436	0.416683517426632	4.11369461376289	-0.178247397842473	0.426865169612167	-0.417573066465979	0.67625929230743	0.882676543207687	0.0282145174468711	0.11099964910834
EOGT-DT	0.720588564336155	0.304964431805821	0.0181344695449176	1.98562399526306	1.00246480058089	0.55981294283459	1.79071386864503	0.0733392230195546	0.358228963773717	1.8963706309577	1.95934384861468
TMF1	-0.0963603410954502	0.195040951774912	0.62126956882475	15.981936138614	-0.149087826958604	0.312595771301357	-0.47693488091007	0.633408492784792	0.865166487653498	0.203893750979034	0.156647457079887
UBA3	-0.175393594161207	0.124710155633333	0.159602450186711	22.1726049213214	-0.249711692204326	0.220442348489377	-1.13277550305339	0.257308541266467	0.625181362584114	0.0401601898297881	-0.000874026908498719
ARL6IP5	-1.46394304318995	0.288226310895467	3.79138530777361e-07	6.22885808696149	-2.04170442950497	0.466444575631604	-4.37716405371492	1.20233477129822e-05	0.00389177360799069	-2.62933374876388	-2.80614645991125
FRMD4B	0.1537570929438	0.214370914052119	0.473221133801464	144.992371810166	0.233006877599817	0.312935816909911	0.744583601521383	0.456523484330407	0.775618464388494	0.72206321246742	0.754797058460913
MITF	-0.0184605945158109	0.14622465119435	0.899535482802505	59.1616828501585	-0.00284630817829304	0.233302773727881	-0.0122000614601047	0.990266000791242	0.996581062671334	0.365279021423313	0.38558103066838
FOXP1	0.0509403508649363	0.211764696457781	0.809902613906005	151.113254043816	0.114368070655243	0.304936598146385	0.375055245419708	0.707619380498703	0.895848500127162	0.509057285552967	0.569074110103833
[truncated: 7,847 more rows]
