# Supplementary material for: Integrative analysis reveals generalizable human neurodegenerative disease-associated glial states
Source: bioRxiv. 2025 Sep 25:2025.09.25.678630. Preprint. [Version 1] doi: 10.1101/2025.09.25.678630 (PMC12485690; doi:10.1101/2025.09.25.678630)
Supplement: Supplement 6 [file media-6.zip › microglia_diffexp/Pineda_2024_ALS_PFC.csv]

gene	nebula_logFC	nebula_SE	nebula_pval	DESeq_basemean	DESeq_logFC	DESeq_lfcSE	DESeq_stat	DESeq_pval	DESeq_padj	nebula_zscore	DESeq_zscore
ENSG00000241860	0.089957849857861	0.160632720414512	0.575464463597514	5.51786537026967	0.0674812923347964	0.378897703497396	0.178098974240049	0.858645247592631	0.96228410486929	0.127192511468114	0.0276321503879895
ENSG00000290385	-0.582819234369493	0.256561128580174	0.0231071526230868	2.87179057320629	-0.678667986150655	0.523341996531224	-1.29679634091846	0.194701270035791	0.572509764263365	-1.19034921196108	-1.11152700492976
LINC01409	-0.231794996101113	0.338683248510134	0.493722278976804	4.23870818572228	-0.425959518515204	0.59725012416074	-0.713201222207807	0.475721250102021	0.801360999211196	-0.502916344974115	-0.725712566942797
LINC01128	-0.351922408565245	0.370852246627125	0.342643067763352	3.48299823657292	-0.55488828159863	0.670553331950504	-0.827508052170245	0.407949160049008	0.758680151007109	-0.738169420264051	-0.922550364800617
UBE2J2	0.729015928760025	0.288444187447473	0.0114908172836493	6.9477316783254	1.12511216263966	0.515270892891739	2.18353525914387	0.0289964153281627	0.255227649088865	1.37870018375318	1.64233570046045
CCNL2	0.379639861438809	0.206479601677221	0.0659694321792838	4.09687051255102	0.680808670838767	0.53317553266889	1.27689406044362	0.201639651367825	0.582164766905089	0.694495033704171	0.964009787645809
MRPL20	0.0404050762987628	0.415637022041129	0.922557713541143	3.95482381932188	0.0591248554252856	0.661008062703716	0.089446496588026	0.928727072597846	0.979275618767485	0.0301501950658982	0.0148742319850838
ATAD3B	-0.316174823185578	0.291972458330493	0.278856083704532	3.82951839858015	-0.256997002715073	0.608002892777777	-0.422690427574995	0.672521140559718	0.890998616694345	-0.668162673075792	-0.467754538530668
SSU72	-0.835902063235884	0.435032691869705	0.0546725398060915	2.98438650194235	-1.00514899189854	0.744408697896541	-1.35026497505842	0.176931002913001	0.552129485799039	-1.6859772503297	-1.60997126730307
CDK11B	0.0431149174203559	0.215922706885615	0.841732771523216	10.1193332404764	-0.035013218321267	0.395549657152777	-0.088517883123189	0.929465071452236	0.979909638501196	0.0354570475513146	-0.128848011893564
CDK11A	-0.0202177614999165	0.230639791738078	0.930147335215709	12.3272468706068	-0.0580846376201008	0.395797870236641	-0.146753284916296	0.883326758587036	0.966223637936038	-0.0885713251300075	-0.164071551308879
NADK	0.179612836461991	0.217386386862347	0.408669244926898	5.7180424339208	0.345998220726014	0.425865574708405	0.812458769326267	0.416528435787375	0.764887707910633	0.302769516591714	0.452848816859671
GNB1	-0.0439133324911547	0.093538920910708	0.63873666269978	91.7692798840953	-0.0495514044906982	0.166305592215409	-0.297953928251049	0.765738327293564	0.929519446238825	-0.134975853722549	-0.151043715024495
CFAP74	0.881314599992668	0.232229114969715	0.000147630365780811	12.7268795467382	1.28786344821819	0.396354054383222	3.24927532335268	0.00115699435782445	0.0479383558201484	1.67695626065609	1.89081093504467
SKI	0.0780411149410884	0.0804211859640518	0.33184469470671	86.5082127717971	0.116278111836568	0.167398902612219	0.694616930111708	0.487295399443906	0.80536710623176	0.103855219179205	0.1021311082891
MORN1	0.392152233153148	0.730563597679631	0.591419299658519	2.94877081825594	0.533105467951352	1.0310545860048	0.517048733585548	0.605122139796848	0.862343223653064	0.718998799036233	0.738508724131433
RER1	0.638901390598345	0.522845208881154	0.221718805178722	3.2958477315369	0.642864701992156	0.785759934094292	0.818143906425002	0.413275020498014	0.762314808782749	1.20222320988014	0.906080066681064
TNFRSF14	-0.985103647466877	0.204499864099972	1.45633466272271e-06	3.97675963252184	-1.30484090731095	0.45937447703305	-2.84047323599363	0.00450466527602281	0.0996645328412366	-1.9781681067585	-2.06751615685885
NPHP4	0.19677891012201	0.265613351704485	0.458786087606041	4.47253902620326	0.11838106009822	0.534193773210371	0.221606963680574	0.824619861046325	0.952800201146589	0.336386919450357	0.105341716185528
RPL22	0.599597096742761	0.607882402275891	0.323951474784784	5.49318990805157	0.965345578029145	0.85295524489375	1.13176580343251	0.257732908163301	0.636825055399703	1.12525113654604	1.39841726105334
PLEKHG5	0.362063091077755	0.497206966663478	0.46649488599172	6.36476037756954	0.612748639105728	0.740833491686071	0.827107097589725	0.408176361685314	0.758680151007109	0.660073337637607	0.860101346673672
NOL9	0.465282810460222	0.266829555293603	0.0812034944826435	4.22791811394132	0.577449836261959	0.501948495992426	1.15041650861062	0.249972363898938	0.629568185506264	0.86221501302365	0.806210046915457
ZBTB48	0.197050377381235	0.356885443923299	0.580853113442424	3.37722923032876	0.334283899681273	0.655268791981819	0.510147749704747	0.609947954651944	0.866450047353375	0.336918550876217	0.434964358010451
DNAJC11	0.274577542798	0.181870088951667	0.131108384212329	9.66032673892385	0.457108821988	0.368156320840991	1.2416161182397	0.214378231935713	0.593764747494278	0.488744880176793	0.622483315384378
CAMTA1	0.805372972718242	0.247055903766313	0.0011145876707871	7.87070972068979	1.23646012607241	0.450664836918693	2.74363567951383	0.00607629321579676	0.11867811926657	1.5282349905283	1.81233258396327
PER3	1.26616536615253	0.652345586611445	0.0522652350235739	5.822344738846	1.29551752416278	0.883340376362117	1.46661191861074	0.14248165592893	0.502158911463231	2.43063374699859	1.90249654667653
RERE	0.153136999337673	0.0655512165693552	0.0194838028933797	189.820033151956	0.266538714947681	0.135680988665505	1.9644514501938	0.0494777612520679	0.317008488125421	0.250920217779662	0.331536599459762
ENO1	0.0846347123898811	0.511015697811742	0.868455556432622	6.80974392099017	0.171572817342365	0.735970450789982	0.233124600530091	0.815664652656962	0.949635518867104	0.116767876209219	0.186550502415413
SLC2A5	-0.196681252614021	0.12462430194341	0.114521182705325	144.920700697538	-0.208412488909866	0.222917984173817	-0.934929003966586	0.349824888634878	0.71888928462326	-0.434150890272034	-0.393579711450215
MIR34AHG	0.447977917711207	0.158532888630858	0.0047166712273552	33.1698204029383	0.693257210033166	0.305644512716071	2.26818143690075	0.0233181503937591	0.228651849551936	0.828325752002698	0.983015190187264
H6PD	-0.184577679780541	0.182595651405296	0.312085958850554	6.15292879938521	-0.180551401131724	0.397866245286689	-0.453799243516184	0.649973328146213	0.881239876220339	-0.410447701527149	-0.351043701385306
SLC25A33	-0.0866852425957689	0.213140697071907	0.684225166103629	7.98167035364043	-0.202799567677248	0.410796964466542	-0.493673481595954	0.621536796316863	0.869953530477626	-0.218738778285164	-0.385010366421572
PIK3CD	0.17646808124094	0.0802424796173666	0.0278647494807866	65.8761003573287	0.302396547279955	0.160527519577321	1.88376764355535	0.0595964120471539	0.347024436680747	0.296610944442269	0.38628137931678
CTNNBIP1	0.797768042424364	0.415992953995254	0.0551434641130394	3.8161163702795	0.907848986637874	0.622494159563716	1.45840562949884	0.144728769895197	0.504867361866559	1.51334177671222	1.31063620922966
NMNAT1	-0.131232644298531	0.382846097570705	0.731762678103345	3.10404381932911	-0.179583550677297	0.672450927816247	-0.267058224249145	0.789424331953959	0.940590693391951	-0.305978759832923	-0.349566067166618
UBE4B	0.483988217029615	0.235083615912523	0.0395141890585422	8.46847041027084	0.675386263836596	0.432090211329896	1.56306772550547	0.11803666593834	0.467968374693596	0.898846988438189	0.95573130402532
PGD	0.766107269336193	0.486712125110914	0.115476817296242	2.72921629167189	1.0374038600812	0.827749569232809	1.25328227116168	0.210102998135834	0.590370286865776	1.45133849134825	1.50842990072604
DFFA	-0.653846012418579	0.467825471002171	0.162224783098297	2.4258919910967	-0.863298071386341	0.864832167575366	-0.998226134218243	0.318169716424374	0.694567206413946	-1.32944542340218	-1.3934049856607
PEX14	-0.108136038175257	0.0819681237115032	0.187087215246228	18.9093105141635	-0.183699658073814	0.201286101558982	-0.91262961849348	0.361437371423139	0.72754368951448	-0.260747221853339	-0.355850200328995
TARDBP	0.268156828730773	0.389466594716036	0.491123296759277	3.91945405482309	0.563559092290004	0.695347974133568	0.810470603574019	0.417669753637438	0.765496495544145	0.476170791557983	0.785002805112654
EXOSC10	1.10301385000847	0.261031377366092	2.38306339768405e-05	3.14561023911177	1.56895544722407	0.626046589654548	2.50613208849172	0.012206001186063	0.165208205872118	2.1111238605889	2.31995900686762
MTOR	-0.0490834631934466	0.102772063785051	0.632938217452978	12.2186242129998	0.0679638084511853	0.308624012274474	0.220215555978003	0.82570328206921	0.953082306903719	-0.145100846198585	0.0283688161831888
MTHFR	-0.227757373624436	0.0839988897918521	0.00669930499500801	19.9296537848653	-0.26238982880568	0.218412463717487	-1.20135007105216	0.229615435159707	0.60756125478951	-0.495009214661276	-0.475987860456036
CLCN6	0.899855545781016	0.328765085979145	0.00619876727921415	5.78735458914015	1.29543927646549	0.579085756974919	2.23704220119783	0.0252835819848823	0.238645498908818	1.71326616216833	1.90237708454834
PLOD1	-0.0127682902139255	0.460325609059182	0.977871499568633	3.34241746797801	-0.0898234158518445	0.744840346859737	-0.120594186701273	0.904012473577865	0.972675084149825	-0.0739825564770847	-0.212527699218959
MIIP	-0.313778156582856	0.291585104111243	0.281877281424059	3.76162975754875	-0.47167372182189	0.576360445539999	-0.818365877588934	0.413148299780054	0.762277223377973	-0.663469129968772	-0.795505240776876
TNFRSF1B	-0.152667375867066	0.124905177789186	0.221606980189766	91.2000457682851	-0.205710102445942	0.220724026462643	-0.931978750762586	0.351347507102229	0.720589107556159	-0.347955744237027	-0.389453930764835
VPS13D	0.0118700091020861	0.075898530623394	0.875723148527793	57.407828999725	0.0572081974260666	0.158180517617194	0.361663991797737	0.717603138414115	0.908481582485556	-0.0257318236500844	0.0119480366909527
LINC02766	-0.129581124749662	0.146775571309013	0.377316174207314	5.74764912319109	-0.0578712470863187	0.356758431551745	-0.162214097742844	0.871137258437895	0.963624999368392	-0.302744485117408	-0.163745764248266
DHRS3	0.629903570698342	0.102877120585543	9.19027964565487e-10	31.8773861860504	0.909055921239434	0.229536674194612	3.9603951064861	7.48258556732856e-05	0.0105167006561983	1.18460221264928	1.31247885739791
PDPN	0.0426936786240296	0.170164708010261	0.801894362382946	12.6412050094318	0.093008215015546	0.327408943250486	0.284073532299298	0.776354029925867	0.933559536026038	0.0346321090944341	0.0666045497688344
PRDM2	-0.0665562026993005	0.13801083954412	0.629625915277662	34.4555417570248	-0.0559824312872062	0.246485375394509	-0.227122729685703	0.82032831011861	0.951212044422771	-0.17931881209142	-0.160862076128062
TMEM51	0.390647194492105	0.129555475764147	0.00256734543034929	34.9363878764363	0.572913319685004	0.242095878195688	2.36647283693906	0.0179584920284762	0.20209296619747	0.716051387066077	0.799284067703391
FHAD1	0.402395969298233	0.300452242305201	0.180472724214396	7.00408970474585	0.53016765150247	0.509763946514973	1.04002579061738	0.298327918656322	0.676102317051614	0.739059752495208	0.734023508369809
EFHD2	-0.257830723951598	0.45049450894778	0.567099629544594	6.78867751104573	-0.332387889380579	0.704972048914911	-0.47149087668396	0.6372902332402	0.877636194402643	-0.553903750085061	-0.582855123961588
DNAJC16	-0.197618210888081	0.259988365124429	0.447192388298961	4.45917132622415	-0.140695852542253	0.529500861550571	-0.26571411447801	0.790459392263931	0.941354531275603	-0.435985794652888	-0.290195538189243
DDI2	-0.0271190151945966	0.0777462843883157	0.727228732587971	19.3176874653028	0.0370270733285479	0.207026919191538	0.178851491743888	0.858054312504519	0.96228410486929	-0.102086484756993	-0.0188628384826542
PLEKHM2	-0.251678665413599	0.076572461323338	0.00101331366776078	22.0579172529586	-0.38089825016381	0.218341223731324	-1.74450909294398	0.0810703572416595	0.39723335631116	-0.541855786504224	-0.656916740326285
FBXO42	-0.22501076886172	0.137614981764755	0.102033398489322	32.4544358376759	-0.338645195197281	0.256100507281108	-1.32231364471906	0.186063731024424	0.562480017415399	-0.489630365622736	-0.59240826220651
SZRD1	-0.384404543258024	0.202186007802675	0.0572703134660444	5.02994274633816	-0.680246692365398	0.435801599008353	-1.5609091245036	0.118545194109002	0.469205936705314	-0.801781229772892	-1.11393724332298
NECAP2	0.805898016925411	0.306925831994867	0.00864686254661821	3.78088930979687	0.558748215945358	0.519048565674798	1.07648542524908	0.281710215727875	0.658610184715397	1.52926321765703	0.777657956044076
CROCCP3	0.6708710674528	0.304546952280827	0.0276053658591549	5.28958509889463	1.09954492987109	0.550699372641147	1.99663370705815	0.0458649884195858	0.306656349329801	1.26483144093883	1.60330175896342
NBPF1	0.397113500630366	0.247764486875923	0.108981864409486	6.01180435484113	0.726110219866224	0.460367808320605	1.57723934372177	0.114740463281458	0.461278542233027	0.728714761508163	1.03317245497352
CROCCP2	0.367097251702205	0.377162035503832	0.330397052695748	6.84438424775475	0.501658492206912	0.581346280668525	0.862925435129687	0.388178465051784	0.747572068106176	0.669932051349259	0.690498076183011
CROCC	0.287080437593235	0.334212658088156	0.390354111459037	9.53192238986147	0.432342692830676	0.537112442103724	0.804938889773819	0.420854945104272	0.767734892896771	0.51323008626149	0.584672432783762
SDHB	0.666944920177647	0.342247042240682	0.0513284307046137	6.30498843349922	1.03485458059472	0.547701625837666	1.88944953196368	0.0588316191832551	0.345778413949196	1.25714261953183	1.50453787114132
PADI2	0.438352467606138	0.142037731145056	0.00202753427764132	97.2315465432046	0.590367677391905	0.268662384748901	2.19743332489093	0.0279895134448257	0.24984910631695	0.80947562702441	0.825931940931073
RCC2	-0.00421599750200626	0.0908524826714942	0.962987556274515	24.86880438026	-0.0216921388404789	0.195026870744062	-0.11122641079006	0.91143680878795	0.97456773244645	-0.0572340631899304	-0.108510486834158
ARHGEF10L	-0.156027678862624	0.0884702649340506	0.0777964538280895	30.3468780139268	-0.184758317457283	0.18658602734803	-0.990204465378656	0.322074190405234	0.697264632536125	-0.354536437164606	-0.357466474128107
IGSF21	0.358359546457497	0.14069379545757	0.0108625885452824	168.206751284752	0.563224657512629	0.24727934659168	2.27768580464043	0.0227453040955987	0.225804633018652	0.652820453025201	0.784492217688009
UBR4	-0.00484312953310238	0.148633433614766	0.974006019456262	17.2950780930675	0.0462865911914426	0.277521303768956	0.166785722619614	0.867538653027209	0.962941020447039	-0.0584622153319092	-0.00472617059127
CAPZB	0.284070307186953	0.0589971201526039	1.4721021531994e-06	169.175083596142	0.446464301406248	0.121261619217214	3.6818269811036	0.000231568548286722	0.0199985946279424	0.507335158363055	0.606232139615256
MICOS10	0.556944114486876	0.237142050088184	0.0188457824018194	59.9500532453172	0.861538972976206	0.37733865802471	2.28319827469092	0.0224186917094837	0.224021264334196	1.04172111587752	1.23993390130455
TMCO4	0.306799507234401	0.113628228519267	0.00693334413003824	12.2888151277343	0.532352800139964	0.250174696965196	2.12792423293721	0.0333433660357003	0.271596872436249	0.55184718189173	0.737359613017908
LINC01141	0.286072014093345	0.11609834571908	0.0137377324613203	43.0266944824131	0.412640354946988	0.22206764217397	1.85817416219389	0.063144285920705	0.356111913044542	0.511255227029301	0.554592528897874
HP1BP3	0.330151761016093	0.164705903778073	0.0450173216035304	32.8454830770291	0.479846664750057	0.302862564218524	1.5843710033566	0.113109316522193	0.459292747699242	0.597579370776882	0.657197577665982
EIF4G3	-0.065288016381272	0.0786850756780454	0.406686794697893	226.712258055706	-0.0658788335736842	0.134015084879735	-0.491577747630454	0.623017877491123	0.870765354586483	-0.176835242977285	-0.175971086609493
USP48	0.372024102486313	0.247643385310805	0.133030651778127	9.09572913367461	0.604635978670827	0.453815729048309	1.33233808343047	0.182749118122941	0.558691128638727	0.679580613444128	0.84771560607876
CDC42	-0.241368122164595	0.19549936439535	0.216970634732223	22.3804670487509	-0.312139834338674	0.32290768107559	-0.966653482193273	0.333717288903097	0.704590729560352	-0.521664000487337	-0.551942064144412
ZBTB40	-0.500109057391633	0.187801583257488	0.00774554525774207	10.2290483793889	-0.644446714674263	0.357466013878976	-1.80281953990862	0.0714165604095464	0.375481920679281	-1.02837266478767	-1.0592807911586
C1QA	-0.748400608639883	0.118089220438951	2.33392705475115e-10	34.4641935733268	-1.03019948677541	0.210826653989282	-4.88647648331879	1.02656582829501e-06	0.000432848462189329	-1.51461764252828	-1.64821629602192
C1QC	-0.671511797790988	0.102327466141532	5.29553738483236e-11	46.5109843881712	-0.921457968639106	0.187851113239923	-4.90525689598775	9.33051388353459e-07	0.000432848462189329	-1.36404144317004	-1.48219871814586
EPHB2	0.215707385323185	0.23670858821069	0.362148789416854	20.4717835558677	0.32842002343246	0.390433889899371	0.841166793991951	0.40025450021257	0.752827147080477	0.37345574421136	0.426011875568808
KDM1A	0.0698140339110246	0.30593858319968	0.819493685513828	7.69026982486824	0.171890079875343	0.522372819417542	0.329056324306851	0.742113115680323	0.919368616176384	0.0877436084046044	0.187034872674155
LUZP1	-0.103865875803938	0.185308428119948	0.575136592979207	19.4921740405707	-0.138232512690577	0.316295766547017	-0.437035608157685	0.662085524378532	0.886077117017423	-0.252384694023647	-0.286434714148252
HNRNPR	-0.0127513753970058	0.20034105159205	0.949250239874577	15.4637940246618	-0.0236613375856912	0.340271657196791	-0.0695366101914477	0.944562492447966	0.984510918185375	-0.0739494311261201	-0.111516897004255
RPL11	0.220505388900471	0.390311673303978	0.572109848891667	12.2833263413433	0.404468021831749	0.590604310859438	0.684837571271997	0.493446423871977	0.809040708826923	0.382851976708632	0.542115684978079
ELOA	0.213123861516022	0.3091083274277	0.49052155629568	3.27716003977571	0.366264372752873	0.646771101155939	0.56629675026956	0.57119206919102	0.849088501028874	0.368396266875982	0.483789505660335
GALE	0.249024153254964	0.423113022587569	0.55616162319783	2.76076598999612	0.456492929643978	0.76357508121119	0.59783633708932	0.549949142189565	0.838017740479338	0.438702068542307	0.621543021769397
HMGCL	0.411279419898622	0.284318084781588	0.148023891321093	5.32383064291115	0.558968072042904	0.49029658227673	1.14006112269291	0.254260837346617	0.634650613480638	0.756456773125712	0.777993614193983
FUCA1	-0.410190044868511	0.212003048240603	0.0530110520894196	2.97841050152071	-0.436007295152294	0.46890976684807	-0.929831976166885	0.35245808749113	0.72080444254962	-0.852278601083307	-0.741052683293191
PNRC2	-0.358495419238435	0.411026100574829	0.383101330689635	2.65918506345817	-0.375263062011547	0.739870128486999	-0.507201260819846	0.612013610454748	0.868057012496254	-0.751041760915218	-0.648313400001922
SRSF10	-0.364229494972426	0.249239159999212	0.143915179496832	11.9556143495921	-0.488573920688216	0.41768415766686	-1.16972097629304	0.242113273868173	0.62069669066061	-0.762271162453934	-0.821307070009149
IFNLR1	0.116910747400886	0.293504880713156	0.690389590445529	7.9511307781927	0.153727469414728	0.482749206466754	0.31844168225539	0.750149924647866	0.924100255158491	0.179976067734794	0.15930569757842
RCAN3	0.631967261032144	0.232924291861609	0.00666394026061404	5.28782504393004	0.80611970130298	0.470597401700946	1.71297099896708	0.0867178750810012	0.40727936736587	1.18864366736403	1.15532432983148
NCMAP	0.588468031875069	0.2280027085416	0.00985232917413908	5.96193568314541	0.908229034995903	0.439656430029605	2.06576993525318	0.0388502081806687	0.287226153553155	1.10345638810752	1.31121643570578
SRRM1	0.186282828628892	0.21835142722849	0.39358550109173	12.8693047404604	0.256196340050891	0.378318665191218	0.677197198085373	0.498280845270704	0.811809512322847	0.315831782208162	0.31574671479309
CLIC4	-0.473950744939613	0.293642215427312	0.106518407919345	11.3037847392489	-0.569560669423244	0.506817951400758	-1.12379734744808	0.261099007042926	0.639630103377885	-0.977145194533364	-0.944950955946009
RUNX3	0.267661767945558	0.372596644626846	0.472529979523219	2.64660823691281	0.377668690955988	0.670316446489237	0.563418506190645	0.573149938423513	0.849702111987941	0.475201282852281	0.501200677748586
RSRP1	0.220257795556793	0.179695566632171	0.220301242317172	27.7812902482988	0.377035408315418	0.311787264897102	1.20927135506914	0.226558612012055	0.604455084922827	0.382367099074736	0.50023383406367
MACO1	0.505138054745558	0.268150130574841	0.0595936288320675	10.8336916690651	0.753295577027724	0.45255472727517	1.6645402901066	0.0960045064640813	0.428065751713387	0.940266047273275	1.07467681528593
LDLRAP1	0.644663231172785	0.368532141607282	0.0802438847345375	3.38553997342704	1.03002290332643	0.662876884679969	1.55386758405931	0.120216005395253	0.471227516957779	1.21350698505404	1.49716126493875
ENSG00000233478	-0.441239814680527	0.201836249525119	0.0288062644006333	2.80752598902752	-0.358640087749539	0.517247324669441	-0.69336286655274	0.488081859574311	0.805565454623223	-0.9130853202616	-0.622934814422352
SELENON	-0.171535884402195	0.338741491594534	0.612581690519686	4.39979917251503	-0.194305928564496	0.598369716311732	-0.324725538856095	0.745388804035434	0.921319312755727	-0.384907132500291	-0.372042979014999
PAQR7	-0.710790583185674	0.256121243256319	0.00551658436436685	4.51420768668459	-1.05488929086187	0.528128265183159	-1.99741116013934	0.0457805364708202	0.306415958701872	-1.44096356167911	-1.68591065180175
PAFAH2	0.463331160373871	0.309693456471407	0.134628624222703	2.99349559770835	0.739205056271796	0.60965558309302	1.21249616467305	0.225322509838413	0.603240552424503	0.858392973779767	1.05316457077249
PDIK1L	-0.621695233498142	0.275698445866859	0.0241344129542769	3.62826654699517	-0.76111375429185	0.532237173903367	-1.43002742313155	0.152709148539467	0.517795258623889	-1.26648252876514	-1.2373984013156
DHDDS	0.637984116938419	0.275704534595443	0.0206669613615221	4.67611280329823	0.907005620364433	0.515764871697385	1.75856416389793	0.0786515642784551	0.392054529031965	1.20042685511853	1.3093486271876
RPS6KA1	0.0799658567995895	0.074931253792719	0.285886215595437	35.4743839668432	0.159590850932913	0.157827946933709	1.0111697835108	0.311935175269788	0.688875943999128	0.107624562346293	0.16825742470616
ARID1A	-0.00748951899645044	0.0505762806057153	0.882276771923256	80.1602313008959	0.0307749416423397	0.119513791086115	0.257501175074976	0.796791908303842	0.944336507611424	-0.0636448064399413	-0.0284080772920422
NUDC	0.0692682962304102	0.537745941155597	0.897506165658794	5.12351955829949	0.22240101968869	0.848561586370687	0.26209178362634	0.793250681150757	0.942955370230286	0.0866748559439245	0.264150808038824
SLC9A1	0.4767657979816	0.30939472394635	0.123325810188724	3.31408295299283	0.633270881486036	0.603820843784927	1.04877280737198	0.294282695615994	0.672136171993947	0.884702870478554	0.891433013096551
WDTC1	-0.449359900722248	0.251636201372415	0.0741393889929772	8.20186864875456	-0.603547241130094	0.441477329630709	-1.3671081177259	0.171591419205608	0.545440041182173	-0.928987396013911	-0.996838849473573
WASF2	-0.0387834489864311	0.0664718648706566	0.559585957880697	116.693509590943	0.0280931637903073	0.143265874765748	0.19609110568893	0.844538857751162	0.958615127848033	-0.124929679867554	-0.0325023944491561
AHDC1	0.0717525336517739	0.549795955518717	0.896164866090229	5.00476301242014	0.24367908806772	0.829937542249031	0.293611357075593	0.769054896423243	0.930405940941714	0.0915398944987229	0.296636407235074
FGR	-0.163403159658449	0.250487769508123	0.514181943410768	4.95841772337671	-0.198800879947424	0.481045186841747	-0.413268618801969	0.679409818861631	0.892720614891451	-0.368980305582047	-0.378905499918275
STX12	-0.134477734441342	0.111052899066948	0.225920689697492	30.4861984240673	-0.160178173525267	0.214932800166505	-0.745247693237978	0.456121995687768	0.791448992956926	-0.312333824176936	-0.319939538424274
THEMIS2	-0.037534810721995	0.184401731082245	0.838705854269496	16.0087914689308	-0.0965154044885514	0.322366672716899	-0.29939634787654	0.764637648418818	0.92883762077549	-0.122484392937554	-0.222744475328776
RPA2	0.149825229901889	0.29962463929593	0.617044738132656	5.95779959383899	0.295239749202848	0.531816099919061	0.555153838418547	0.5787894401419	0.851354630230239	0.244434571177958	0.375354970503727
EYA3	-0.419106979840153	0.119123268204611	0.000434381725392336	33.9828365707699	-0.592676940280882	0.222094149370777	-2.66858421061526	0.00761716810424285	0.134151992558262	-0.869741196266279	-0.980242971020708
ENSG00000289576	0.197748673429308	0.163901835444082	0.227622151828162	6.01900305909376	0.349898982305842	0.371719780273706	0.941297721762892	0.346552309941724	0.716081567501378	0.338286067993269	0.458804177796819
PTAFR	-0.115561027237173	0.0738254934613218	0.117506290225622	26.7401713643434	-0.128516387311178	0.162932917944836	-0.788768708817268	0.43024720135038	0.773541050924232	-0.275288045425406	-0.271600935574314
DNAJC8	-0.787679613631961	0.267116510989335	0.00318985442725602	3.86516671019909	-0.997458426397167	0.54927962165257	-1.81593925402912	0.0693796909557633	0.371684323446122	-1.59154019108875	-1.59822994642657
SESN2	0.032821120872818	0.321797311688144	0.918762113737402	4.33475438102864	0.033224858240452	0.567468938666747	0.0585492103206793	0.953311165526067	0.987330191207257	0.0152980576543142	-0.0246677467670708
PHACTR4	-0.196347634727008	0.101703846449013	0.0535347419622214	45.4542352913495	-0.256582375697856	0.186967140407344	-1.37233941289812	0.169957801608988	0.543622276632409	-0.43349754535865	-0.46712152021071
RCC1	-0.463495636505874	0.165053971378553	0.00498276432149552	4.99033205538476	-0.654450098213332	0.444086117617137	-1.47370087073417	0.140562148319153	0.500677806326352	-0.956670297413097	-1.07455313178971
SNHG3	-0.496326952676526	0.229720798016754	0.0307288778298274	3.06436976820581	-0.600647944273539	0.576002628053071	-1.04278681210843	0.297047040568748	0.675643080292052	-1.02096593099522	-0.99241244224735
TRNAU1AP	0.531976054553829	0.329741836365923	0.106677008762018	4.94176519564597	0.765780475306389	0.559493008386138	1.36870428017553	0.171091731850241	0.545101209548132	0.992824592071797	1.09373772787734
SNHG12	-0.119782732069003	0.327998743085138	0.714967600143152	5.5368765071572	-0.0746014987388557	0.560383075189461	-0.133125895555703	0.894093815727293	0.970011271550361	-0.283555675804533	-0.189288132096484
TAF12	0.250686213860925	0.240660420892599	0.297569571879059	6.02931995505217	0.569414936613128	0.443540859770682	1.2837936439667	0.199214168133952	0.5789761490402	0.441956986473611	0.793943025072851
GMEB1	-0.279911271268099	0.121085001765081	0.0207946437305668	8.74331688896405	-0.319984967124553	0.360166793383341	-0.888435505446441	0.374306533720397	0.737998836262748	-0.597145476130253	-0.563919365597892
YTHDF2	-0.453818369896005	0.179106151364084	0.0112834542400119	14.9478471628835	-0.659713782452947	0.326430172650973	-2.02099510929196	0.0432802713708703	0.300904932285546	-0.937718696910988	-1.08258929059218
EPB41	0.0576181595084406	0.0707748538426334	0.415584825060158	76.8128207657821	0.0942177219439497	0.133111666900865	0.707809646874291	0.479063474835826	0.802811250154146	0.0638596596854527	0.0684511251534652
SRSF4	0.125251775689883	0.125807062782156	0.319451242130406	30.9310974472044	0.201324829289043	0.227759612208969	0.883935599189236	0.376730978677418	0.739168244276015	0.196310828600911	0.231973419485005
LAPTM5	-0.562047951733161	0.0883563273996077	2.00247295353931e-10	84.4365566515745	-0.769491529759581	0.157360439268462	-4.88999352910297	1.0083929252914e-06	0.000432848462189329	-1.14967150137298	-1.2501888976686
PUM1	-0.129493934396762	0.0532746360567624	0.0150702511972385	82.1081627251408	-0.198328511984887	0.113176137640206	-1.75238805741352	0.0797071035799397	0.394027943766212	-0.302573734759647	-0.378184327487076
SNRNP40	0.501897611943007	0.416239409052602	0.227898199011895	4.46290199529156	0.454733385902412	0.596289719812277	0.762604772132532	0.445699137717911	0.783032210578919	0.9339200841083	0.618856695560712
PTP4A2	-0.410502842570285	0.397603150265481	0.301864338605233	2.57133249390486	-0.674766724759486	0.784036728114599	-0.860631524727319	0.389441017566684	0.747993894404607	-0.852891172517057	-1.1055708809219
KHDRBS1	-0.319387845411148	0.187422681670605	0.088361555947036	28.74966628429	-0.421178110582477	0.315641385757691	-1.33435642341845	0.182087074139028	0.557539576005363	-0.674454936798412	-0.718412707814164
TMEM39B	-0.236113509134242	0.352544596766701	0.503023021846153	3.42163943385223	-0.420433214125422	0.648832162656149	-0.647984545655504	0.516994945948601	0.819911215424455	-0.511373560949081	-0.71727546136324
KPNA6	-0.0268601684716911	0.205240323986277	0.895876731451938	18.3184589460608	-0.000631156304636696	0.350245142016166	-0.00180204156723911	0.99856217963376	0.999965774745671	-0.101579568922022	-0.0763563163920306
TXLNA	0.224291233577219	0.251373417626473	0.3722519090941	6.36259148890466	0.366654463183428	0.445668996689655	0.822705788167603	0.410675322977183	0.759952512716039	0.390266034703437	0.484385063544235
HDAC1	0.0801472422301558	0.164408850748021	0.625912973964199	7.82398657329122	0.101182002723575	0.35202101010893	0.287431715204342	0.773781780033421	0.932485706173467	0.10797978085536	0.0790836144408859
BSDC1	0.127346771886851	0.314595249996255	0.685627765874752	3.95861226422289	0.396317129279598	0.581859139094633	0.681122118140592	0.495794222771001	0.810456781943566	0.20041359155857	0.529671574740994
ZBTB8OS	0.171431663773224	0.239782856689334	0.474642747622274	5.65888224144875	0.187020762026269	0.453466903022894	0.412424282300547	0.68002846821557	0.892720614891451	0.286747811012355	0.210135149784142
RBBP4	0.958353846617611	0.385974686989541	0.0130301273106137	7.06599984646815	1.43068499847231	0.58914488146161	2.42840945154769	0.0151652114447952	0.186689328772445	1.8278270678663	2.10885909409255
YARS1	-1.28268923443064	0.357367411589632	0.000331601320926543	10.7815477812126	-1.73315620254539	0.542785839836394	-3.19307556561866	0.00140766104666513	0.0528278239921237	-2.5609486982916	-2.72143261030545
S100PBP	-0.0243455137156148	0.131090896761165	0.852668457153059	19.5737766462267	-0.0399129407119636	0.247899429973782	-0.161004568329119	0.872089802579096	0.964070973164324	-0.0966549621855198	-0.136328503774769
RNF19B	0.00939409725564199	0.130034476887423	0.942408424264245	12.1080771288	-0.0408245204027835	0.280398073308775	-0.145594867757267	0.884241219747883	0.966342592339202	-0.0305805577073229	-0.137720228434353
AK2	-0.0619366509774433	0.268435845850095	0.817523268250664	7.55635036954495	-0.124577510642762	0.479168325396499	-0.259986948301889	0.794873841259363	0.943095410246977	-0.170272053098319	-0.2655873836647
AZIN2	1.35552266666109	0.469160024362808	0.00386156520783256	15.3148009375441	1.44143104896334	0.595690971180616	2.41976313004464	0.015530619947577	0.189004216951157	2.60562777469832	2.12526527735015
ZNF362	0.200823600111013	0.142748565158446	0.159476482603468	13.5110208106186	0.38338047652766	0.278540988649112	1.37638800805227	0.168701538666172	0.5429711635991	0.344307890517567	0.509920960693025
ENSG00000225313	-0.35495783307621	0.210004414989151	0.0909820753868638	11.94213574522	-0.450114221300761	0.394570973258801	-1.14076871287115	0.253966183683562	0.634296029492603	-0.744113883200254	-0.762589974206394
ZMYM6	0.221929301155464	0.136974839800384	0.105185142330636	24.3008768865902	0.321638213837795	0.259548577657334	1.23922163912774	0.215263428985313	0.594044602217696	0.385640513729939	0.415657968231304
ZMYM1	-0.0873499939423293	0.14645911995464	0.550899947014015	8.0603710046663	-0.130077330567038	0.315347047995928	-0.412489450571034	0.67998071143705	0.892720614891451	-0.220040602701203	-0.273984054947495
SFPQ	-0.134883940875868	0.162294563607034	0.405913906115021	35.0346999344555	-0.17145880969904	0.269904867103902	-0.635256457354048	0.525261167105029	0.823866968448326	-0.313129323813235	-0.337161882994848
ZMYM4	-0.127699109459071	0.0426623068332339	0.00276020162182656	70.422838800292	-0.226670589394691	0.115013432148181	-1.97081840930243	0.0487446502344443	0.314776263856303	-0.299058816078409	-0.421454672836251
KIAA0319L	-0.0221030128148895	0.111076113715523	0.842270729366329	30.3339448108051	0.00288843915294205	0.219428453838105	0.0131634667356	0.989497376436165	0.998002678181192	-0.0922633314793012	-0.0709828884411869
CLSPN	1.70448749457773	0.602907884063219	0.00469700475743958	2.81000854480946	1.91342063081549	0.976560635837375	1.95934646615649	0.0500722255044234	0.318929536789095	3.28902756872889	2.84586002813897
AGO4	-0.0461291766067776	0.0758386290193625	0.543018787374099	65.2173562427694	-0.0428120696723498	0.163095648020583	-0.262496701732635	0.792938527871731	0.942740648164632	-0.139315280768137	-0.140754654670974
AGO1	0.179962110022267	0.204629189407727	0.379154764437934	7.38858229043507	0.362345581557539	0.412074708276197	0.879320119095185	0.379227730210666	0.73943969687039	0.303453520995762	0.477806618593815
AGO3	-0.130673289174069	0.119872314501648	0.275667335799858	37.5446425893318	-0.172142648954416	0.215183763927337	-0.799979728082762	0.423722542468396	0.769311850155386	-0.304883339474576	-0.338205912347941
ADPRS	1.75385893681474	0.924216802360952	0.0577395044784001	3.66490931510146	2.03753318864501	1.08265284692457	1.88198201707308	0.0598384573172744	0.34778599806486	3.38571477258608	3.03534484118922
COL8A2	-0.101664586127769	0.156274935530803	0.515337317911403	7.20044085770031	-0.142265544279244	0.314338421183985	-0.452587194856383	0.650846021174907	0.881239876220339	-0.248073769853217	-0.292592014021598
TRAPPC3	-0.504348437269041	0.357527288868117	0.158345722504928	3.00325295824531	-0.740393220721446	0.648112264955099	-1.1423842145199	0.253294349825493	0.633943400680564	-1.03667490932141	-1.20576400026423
THRAP3	-0.147901045729413	0.0944407945635693	0.117331857189537	35.5230598459376	-0.214785756236679	0.189402792467446	-1.13401578423716	0.256787927093193	0.636226190539833	-0.338621539830812	-0.403309890161053
STK40	-0.186902252808796	0.112518399935372	0.0966970432734433	14.4889249166461	-0.311885678840316	0.281733773616712	-1.10702268612149	0.268284120069855	0.645794998000737	-0.415000059248135	-0.551554040499309
CSF3R	0.118417551480079	0.113358381610479	0.296194068634005	105.76609695382	0.207608093043184	0.210784054747792	0.984932628284388	0.324657165050189	0.698841609333259	0.182926937034466	0.241566188167077
GNL2	0.219337564153443	0.183013135628892	0.230730244145007	6.67324782169011	0.389589720132107	0.358111364218594	1.08790102481723	0.276638803667908	0.653144579937933	0.380564951977952	0.519400721517778
MTF1	-0.113675885274609	0.146541549964364	0.437911611520425	5.60256094952474	0.0645588587892794	0.461723352044373	0.139821515423537	0.88880101343465	0.967472619931408	-0.271596253227819	0.0231704199740154
INPP5B	0.149919712957893	0.164636712441434	0.36250129587513	21.2805668604012	0.313975442178048	0.297802979961842	1.05430591130511	0.291742883220956	0.670260572733273	0.244619603295373	0.403959080699001
SF3A3	-0.0447564494144988	0.198580792338308	0.821682453072171	8.14869242404838	-0.0971896666263917	0.39863354415399	-0.24380704547244	0.80738026346892	0.947053954290594	-0.136626982677856	-0.223773883129
FHL3	-0.252162671963365	0.231785086333563	0.276632253027865	2.52300981396395	-0.0421470998256235	0.527945960436428	-0.0798322233411589	0.936370695584839	0.982055630813509	-0.542803647004647	-0.139739433574136
AKIRIN1	-0.506471733859237	0.517028787878294	0.327292837709232	2.97802236031015	-0.699903060238159	0.868241483764752	-0.806115664046981	0.420176160510027	0.767734570108559	-1.04083309472097	-1.14394696398907
MACF1	0.23124416081463	0.0835575991808175	0.00564911460114497	105.737472400315	0.368403942370861	0.145876554180843	2.52544999050465	0.0115550226034373	0.16208689240986	0.403882389882623	0.487056024022073
PABPC4	0.123813862253601	0.221614026229473	0.576372313636481	15.0966671071645	0.255887533017967	0.371274834351867	0.689213244050512	0.490689083569243	0.807266318802922	0.193494872184743	0.315275253694184
TRIT1	-0.307030628194685	0.195902215333494	0.117052831116003	10.6315817665574	-0.401070391121175	0.351469486952933	-1.14112435363382	0.253818178058414	0.634296029492603	-0.650255020288376	-0.687713900782683
CAP1	-0.266713319891034	0.139457076265945	0.0558105659196439	31.60968055725	-0.375271309026747	0.238243576477667	-1.57515814098738	0.115219946511957	0.462169320983607	-0.571299096979211	-0.648325990864288
PPT1	0.167847096752413	0.268010099537301	0.531136852744702	12.5627836680833	0.282910447129857	0.435996527204836	0.648882340746129	0.516414429857076	0.819803111596846	0.279727927724013	0.356531609361257
RLF	0.198524211915224	0.182907037131928	0.277752002323109	41.1279141632321	0.296599559867914	0.298229451221434	0.994534773990815	0.319962584570953	0.695840960620324	0.339804853839688	0.377431017232276
ZMPSTE24	-0.241668546915375	0.319049170693418	0.448771389210136	5.00827426797724	-0.347422679713058	0.567631584644941	-0.612056638691756	0.540500284900448	0.833159739759084	-0.52225234119213	-0.605809001354984
COL9A2	-0.457680210254435	0.282018906447961	0.10461705567466	4.60469182508735	-0.461793777178055	0.583313501022141	-0.791673390670459	0.428551141664437	0.773088565408229	-0.945281582034072	-0.78042135646635
SMAP2	0.210692312755454	0.145041770054513	0.146325963535838	205.454894038201	0.326505407754184	0.240987118911492	1.35486663863599	0.175460050437247	0.550896908249754	0.363634411843003	0.423088798321787
EXO5-DT	-0.168274515629566	0.32953474374142	0.609601261203308	4.02897032280532	-0.157323161196725	0.586197081500437	-0.268379297955628	0.788407373024453	0.939847671684563	-0.378520188690572	-0.315580741161607
NFYC	0.0624470758713522	0.111293531881828	0.574727682978696	22.488965254599	0.107520006574155	0.214080594238664	0.502240789066047	0.615498154055639	0.869953530477626	0.0733164306371458	0.088759955785721
CTPS1	-0.405023148897216	0.163911828221024	0.0134742665583956	5.66169259277692	-0.869152066905031	0.441481693084759	-1.96871598645918	0.0489857144769544	0.315480324681769	-0.842159943384646	-1.40234238301883
SCMH1	0.112383148384373	0.276547777256763	0.684464308730983	29.778016830919	0.21409429480532	0.430498481288572	0.497317189515957	0.618965391839942	0.869953530477626	0.171109385514095	0.251468785855805
HIVEP3	0.153553693322357	0.111106071772457	0.166957601547208	188.970781788958	0.245428769844609	0.175999236506731	1.39448769617374	0.163170382399355	0.534066347506201	0.251736255845754	0.299307677009778
FOXJ3	-0.390057841451122	0.121552056397773	0.00133207811467423	33.0114989763658	-0.545725072910661	0.212674615082787	-2.56600945391733	0.0102876024224541	0.153308802836073	-0.812852439567362	-0.90856073381126
PPCS	-0.00633020066566599	0.40599059207513	0.987559897113085	3.84805925639715	0.0803342517066995	0.668964701637327	0.120087429889914	0.904413889823607	0.972764657503538	-0.0613744403597723	0.0472549882886711
CCDC30	-0.367794562862312	0.312135083016132	0.23866962959488	5.1086642662348	-0.508649665550862	0.575253196695541	-0.884218755276332	0.376578135760209	0.739168244276015	-0.769252859366481	-0.851957060861553
PPIH	0.397377655270233	0.291801366768961	0.173258248643144	3.70017888703539	0.590117085283736	0.532579774087104	1.10803510384009	0.267846655788204	0.645794998000737	0.729232072171118	0.825549357576103
YBX1	0.326365806233132	0.238984728798926	0.172053691808513	12.0946606516685	0.520634533740318	0.405679337667912	1.28336468091581	0.199364341696065	0.579029011862803	0.590165097154147	0.719469130726342
P3H1	0.801354253401347	0.398500441470955	0.0443334446991495	3.75984419667551	1.21872549650652	0.644223500254839	1.89177435474555	0.058521051593144	0.344966198864849	1.52036487946344	1.78525681478588
C1orf50	-0.0325786652163446	0.469457355359159	0.94467406930192	2.77069029533694	-0.0393705645345998	0.799809982496665	-0.0492248976584435	0.960740069852077	0.989681580483199	-0.112778461145035	-0.13550044857739
ERMAP	0.541861181797145	0.122799184242157	1.02146195693313e-05	12.9448626032349	0.764278699020118	0.252502201425657	3.02681994337044	0.00247141123950372	0.0712776153507769	1.01218325913971	1.0914449397516
ZNF691	-0.514854351795986	0.210618644179283	0.0145058663341227	2.62578330192403	-0.649324384214504	0.508054661631646	-1.27806008536397	0.20122824124346	0.581654912633445	-1.05724930321285	-1.06672761456726
SZT2	0.125068717723722	0.247089721092799	0.61273926328062	7.78255649113832	0.175153338474694	0.422368401616549	0.414693281515193	0.678366451263543	0.892720614891451	0.195952334660082	0.192016946659626
KDM4A	0.802674776874606	0.342180521909012	0.0189881220850942	4.48457020618546	1.00759747079786	0.534550800969328	1.88494240205183	0.059437614557796	0.347024436680747	1.52295094372392	1.46292396482538
ST3GAL3	0.128189928658121	0.0974850191129015	0.188519802112615	26.0121005341971	0.271480366751723	0.211442851469983	1.28394204327245	0.199162235001302	0.5789761490402	0.202064798550581	0.339081105709764
ATP6V0B	-0.48944363401631	0.399698553928605	0.220751635923844	6.10169610707658	-0.671120952928024	0.663007097081	-1.01223796228237	0.311424289164269	0.688415448487289	-1.00748589467545	-1.10000481729393
ERI3	0.542901409643168	0.234850238536424	0.0207946644448943	12.1247417293886	0.847451467021701	0.406021635618897	2.08720765761641	0.0368693675822386	0.283679780696846	1.01422040282539	1.21842625954117
RNF220	0.424632883156468	0.456123365626514	0.351873944199855	4.79033964759252	0.666674274368441	0.942038340722868	0.707693355513399	0.47913570453644	0.802811250154146	0.782607700984226	0.942430557311705
RPS8	0.224898332189895	0.351064827371374	0.521771115501994	11.9081024477772	0.355954118115251	0.546419039130654	0.651430665156854	0.514768520879864	0.818332392474355	0.391454954140779	0.46804865955519
PLK3	-0.295883704616453	0.11081802060515	0.00758520835529457	15.5832264343631	-0.492603102595411	0.248157322267041	-1.98504359289194	0.0471396216521153	0.310852629257003	-0.628425298012588	-0.827458492506453
BTBD19	0.256132753434979	0.158871107656342	0.106917393312728	6.43526123814089	0.200256237608278	0.398465421878734	0.502568671238987	0.61526756025991	0.869953530477626	0.452623287846473	0.230341981873873
EIF2B3	-0.247178008854597	0.0808970479470169	0.00224712659923789	27.8985859245013	-0.295741894714182	0.198015912172117	-1.49352590642878	0.135299578105909	0.49285973427927	-0.533041867394419	-0.526907042882306
TESK2	-0.865836245703773	0.48926240117066	0.0767810223126622	3.71227634793975	-1.20059442342713	0.789743973695346	-1.52023245939991	0.128452562106759	0.48434927153143	-1.74459924457238	-1.90836122640448
AKR1A1	-0.161779958278027	0.0875504899086304	0.0646243999278287	22.9596267543857	-0.207103383988178	0.210225035966161	-0.985150902871123	0.324549952978675	0.698841609333259	-0.365801488118771	-0.391581078067041
NASP	-0.165280822316906	0.265572779538076	0.533707782266595	20.0640403602796	-0.220887604525075	0.410564689060719	-0.538009259954666	0.590570655721964	0.855592040430311	-0.372657450587489	-0.412625688678202
MAST2	0.0470847097424129	0.133105738384803	0.723534385417755	20.8022265928314	0.121672058733389	0.254662378481759	0.477777909162599	0.63280828582288	0.875252094299006	0.0432313418016392	0.110366141368919
LRRC41	0.16070567471759	0.38678431005648	0.677781981991079	2.56539832620088	0.453011932350326	0.741191647575001	0.611194060041651	0.541071115320121	0.833246910794383	0.265742431315049	0.61622852231059
NSUN4	-0.176989314537963	0.450473585248134	0.694396222607138	6.54585118362801	-0.23443814062518	0.669655203033773	-0.350087835595234	0.726272779743637	0.913589635566223	-0.395586928094002	-0.433313529172039
MKNK1-AS1	-0.137453016775098	0.208458305733781	0.509652462032216	2.87520265515895	-0.0287071335653141	0.526552723463956	-0.0545190107012697	0.956521662764248	0.988016521608946	-0.31816050690084	-0.119220401988834
MKNK1	-0.156059761784183	0.113280596159228	0.168314788308672	132.651291876399	-0.174067759211253	0.188481191504739	-0.923528537895922	0.355731835491132	0.723175100291298	-0.354599267169899	-0.341145011851626
MOB3C	-0.535664280421464	0.18796935054647	0.00437546123424699	4.81692548824052	-0.836190120617697	0.437155765475419	-1.91279673438212	0.0557740793918771	0.33554760483061	-1.09800269667472	-1.35201880304228
EFCAB14	-0.42718894761135	0.299885671723981	0.154300040849596	9.30713511429849	-0.641666140336892	0.483677427709303	-1.32664065671996	0.18462758003764	0.560529645789835	-0.885568622609422	-1.05503563967915
TAL1	-0.0232317314189787	0.137930020529691	0.86624399311081	17.4870985220083	0.0120526124909762	0.262050015841587	0.0459935575743759	0.963315384788131	0.99008331025381	-0.0944737721880631	-0.0569917847037007
CMPK1	0.149451443425142	0.39416091601433	0.704566433598426	5.54494393513375	0.252052904269892	0.633183803449235	0.398072254686312	0.690576925540935	0.899029313889833	0.243702561586204	0.309420858908089
ENSG00000290466	-0.484976455545638	0.402024026637711	0.227687579299896	2.45908430309513	-0.756696701037999	0.735057545231875	-1.02943872346661	0.303273560393464	0.679970247388287	-0.998737537813868	-1.2306548088486
SLC5A9	0.192540565393394	0.418426948641568	0.645406147163695	2.42099254596044	0.472475125400722	0.763167891191723	0.619097227299395	0.535852309811118	0.830125212173351	0.328086702113671	0.645943319596302
SPATA6	-0.183579971771425	0.194790406842528	0.3459629479221	98.7494512932332	-0.241293750275458	0.299715412601483	-0.805076216071323	0.420775699662459	0.767734892896771	-0.408493827115212	-0.443780108345379
FAF1	-0.0193862118456595	0.0856063445401646	0.820845491915568	69.941346811597	0.0124585857597576	0.15740343967191	0.0791506576077763	0.936912790921584	0.9821279446221	-0.0869428490860516	-0.056371978212853
EPS15	-0.417157106324765	0.143191807269058	0.00357659525729097	79.9461300689534	-0.568367812153637	0.229439981265927	-2.47719603626921	0.0132419147818239	0.171839825892852	-0.865922636193171	-0.943129799886705
OSBPL9	-0.0896654799130865	0.167522544253598	0.59248096582996	18.8816558424453	-0.0731069000082129	0.293182577125865	-0.249356222749989	0.803085244939281	0.946232273572466	-0.224575164665351	-0.187006302070468
NRDC	-0.201158404217847	0.124977299469205	0.107494047756942	38.7813910629058	-0.265349965127051	0.229015756253192	-1.15865375146367	0.246597349508565	0.6257431657307	-0.442918778148198	-0.480507152357414
TXNDC12	0.137516715668921	0.181223373665578	0.447957614521884	6.29880625613631	0.254558865353065	0.364827381473232	0.697751534780957	0.485332593099713	0.804950581188119	0.220330032786938	0.313246753528749
BTF3L4	0.203164268280238	0.277569407104937	0.464204934221327	15.0773075194925	0.34977754085378	0.445300242309754	0.78548697624663	0.432168103340198	0.774163812414561	0.348891768366496	0.458618771007667
ZFYVE9	1.61347127418531	1.12785675799776	0.15255521145332	3.07787181404024	0.668928757065982	1.82849015605358	0.365836673963686	0.714486952159502	0.907497622343142	3.1107847737717	0.94587251548209
CC2D1B	-0.727011374555126	0.262328412651891	0.005581946587725	2.52084167690187	-1.09920332082575	0.604567419076662	-1.81816499887561	0.0690389178733253	0.37098666582762	-1.47272975871128	-1.75356565650113
TUT4	0.341833367468433	0.0918106683545671	0.00019668057230552	46.8165765867721	0.48387619845129	0.192794887080018	2.50979787783719	0.0120800283375263	0.164619093390473	0.620456196189735	0.663349537253396
SHISAL2A	0.671528102684066	0.325159040120836	0.0389012728340302	8.76714205712182	0.884911147845592	0.488613342634326	1.81106627804033	0.0701305927571983	0.372111188257356	1.26611815440046	1.27561660951033
ZYG11B	0.328342717678902	0.391956911103777	0.402198621166057	5.95109779254298	0.424339798407695	0.648463753420771	0.654377050635784	0.5128689160624	0.81746424457635	0.594036607308685	0.572454273879306
ECHDC2	0.506498300363412	0.125755955104655	5.63422153392908e-05	11.3797484119143	0.782469557126837	0.319916911426314	2.44585243599122	0.0144510132857197	0.181727830231647	0.942929901910496	1.11921724102275
SCP2	0.075707155058041	0.268294884483091	0.777806337463492	9.81880542886397	0.190623666243988	0.458841517017867	0.415445549659286	0.677815767808153	0.892720614891451	0.0992844785894652	0.215635766676353
LRP8	-0.202255827016093	0.436607101172391	0.643189140969021	9.05488807378848	-0.14644398436535	0.620592235855439	-0.235974567363847	0.813452405237223	0.948906644680206	-0.445067930309931	-0.298971311591511
NDC1	-0.130592372503921	0.149839075595096	0.383453458143309	7.9542422533784	-0.100926594029367	0.323822399316638	-0.311672676881995	0.755289295007655	0.926708378738956	-0.304724875264749	-0.229479115562513
YIPF1	-0.113131476621463	0.121500945879565	0.351793554901853	8.87205458245827	-0.292241360456161	0.266530849495245	-1.09646354637599	0.272875967829663	0.649888181932868	-0.27053010348531	-0.521562715998252
TCEANC2	0.472439380200816	0.17011286145156	0.00548275041268081	4.56564701764853	0.988290960060039	0.415763253005679	2.37705221160212	0.0174516177105707	0.199829386181103	0.876230174138556	1.43344837716701
SSBP3	1.74436065582138	0.370503288355114	2.50055889062198e-06	4.9248272511259	2.21763735354155	0.540267871139031	4.10469967215739	4.04840473622065e-05	0.00690927741648324	3.36711369088609	3.31031302016972
USP24	0.0203227587347223	0.0888997508568426	0.819177414046059	66.3256790226017	0.045106473708265	0.163056328170216	0.276631236667968	0.782063276948499	0.937533429707496	-0.00917827184252097	-0.00652787659578563
DAB1	5.4794977226897	0.842942413436526	8.00847058843554e-11	3.31931181741863	3.58337477256377	1.18003413784794	3.03667042980541	0.00239206838090626	0.0702719104685904	10.681867780612	5.39540822765577
MYSM1	-0.251260199520232	0.132767325428955	0.0584263626167351	8.29831541967819	-0.296548554364127	0.344152821742009	-0.861676951718943	0.388865312202132	0.747689527324271	-0.541036278397797	-0.528138584280196
JUN	0.532094749556671	0.413823557581305	0.198512516598579	8.70399160568434	0.822864372097763	0.629796410523121	1.30655614790544	0.191363498081431	0.568224338959279	0.993057039969136	1.18088871163638
FGGY	0.619757556428329	0.342912585100286	0.0707102258439926	16.8906286358797	0.954419858335106	0.501981899035912	1.90130333418024	0.0572622926118326	0.340345036021241	1.16473263409103	1.38173677368067
NFIA	0.374059290098883	0.187013465715653	0.0454815831723465	97.744193689867	0.600336002681239	0.298929708415592	2.00828484349441	0.0446130315531934	0.303636373024561	0.683566249485294	0.841150757519061
TM2D1	-0.552936753282616	0.18689722418414	0.00309133181737366	10.2163405329546	-0.743308468530612	0.355149853537196	-2.09294319321115	0.0363542258669377	0.282632419755108	-1.13182846778805	-1.21021476008882
DOCK7	0.0394176671096168	0.233415523951111	0.865896242725931	16.8452627139384	0.0939988052602599	0.382496928091614	0.245750484139171	0.805875389594644	0.947053954290594	0.0282164894815421	0.0681169012231236
ATG4C	0.0891047252426882	0.224555311758275	0.691511083490751	22.0859945027287	0.0722100205200169	0.358615308313163	0.201357886420618	0.840418742512216	0.956405172094606	0.125521783819794	0.0348515824246153
ITGB3BP	-0.188547035079037	0.282454312865153	0.504432958240749	10.4751360646553	-0.276203097629507	0.504689050006996	-0.54727380676414	0.584190636236225	0.853747178660733	-0.418221139926718	-0.497076819594973
PGM1	1.09763649827322	0.571670012317783	0.0548512546167496	3.87601752177163	0.835873156842903	0.698751484458718	1.19623811245339	0.231603651855679	0.609363843849177	2.10059305411697	1.20074945086013
JAK1	-0.154210854645721	0.170359276305343	0.365354349885703	40.4135154934842	-0.183738562586123	0.275880397066381	-0.666008040222998	0.505405961266541	0.814265766053849	-0.350978435909768	-0.355909596528466
LEPROT	-0.167295614320512	0.318620211809712	0.599539548788853	5.77757454569779	-0.220917147178803	0.529281684656945	-0.417390500338191	0.676392802200155	0.892359308280688	-0.376603144623473	-0.412670791964417
LEPR	0.0465676677135168	0.242147929328308	0.847498740660904	20.72617590081	0.0336922921465476	0.382894399947476	0.0879936926504264	0.929881689233533	0.980204698297936	0.042218785842455	-0.0239541072461487
PDE4B	0.468004729435107	0.334172414191534	0.161366989520342	91.0481851125638	0.654430763869198	0.540118065590302	1.21164390817767	0.225648719173476	0.603240552424503	0.867545518329613	0.923738175665567
MIER1	0.00354798143393144	0.18066222860654	0.984331546935851	19.2606420298397	0.0703185572590995	0.31388350482556	0.224027564934255	0.822735854577051	0.952791431693347	-0.0420293744040881	0.0319638523781628
SLC35D1	-0.0966232169100057	0.319550816197598	0.762368503047126	3.94101252511474	-0.00691383732672964	0.594718904498445	-0.01162538684147	0.990724492256524	0.998002678181192	-0.238200939099413	-0.0859481954068916
SERBP1	0.00949304492091472	0.258673039508905	0.970724996608954	10.0176960212653	0.0444150789842551	0.435669160996028	0.101946804962539	0.918798898480681	0.975780217484168	-0.030386782264477	-0.00758344101500349
WLS	0.388860333727472	0.322913075528507	0.228502224446509	10.7266105883027	0.571721338144775	0.519366495917036	1.1008051975615	0.270981449168617	0.64830573427129	0.712552065126379	0.797464248635444
LRRC40	0.50510516739118	0.488849921404	0.301485975731038	4.03949232626538	0.693557830773378	0.761093661603383	0.911264757234046	0.362155890932875	0.72837638221292	0.940201641896544	0.983474153129888
SRSF11	0.218382397243108	0.157365178775582	0.165215371493086	28.5635539009217	0.344945202465112	0.272315958060881	1.26670946837421	0.205259193188044	0.585764732770839	0.37869438847823	0.45124115546106
ANKRD13C	0.153082583456304	0.131359319089347	0.243868104090951	9.22084168658787	0.102347557450216	0.340195733092938	0.300849033348269	0.76352961622288	0.928253101948034	0.250813651733045	0.0808630872302622
ZRANB2	0.360343847450357	0.214667012401233	0.093226573975992	19.5203866622119	0.558608845779271	0.348281169827887	1.60390194524534	0.108735667986962	0.451836097466982	0.656706434595067	0.777445177173608
FPGT	0.734615710194134	0.342246688788002	0.0318370227973734	4.84131327051176	1.07720872182129	0.576902291939375	1.86722905572109	0.0618696076944609	0.352248886381172	1.389666588309	1.56920067942253
CRYZ	-0.215491117706924	0.230742822195613	0.350354593364763	3.98256590804446	-0.338569347905877	0.593712514809551	-0.57025806170598	0.568502680969384	0.847904123426663	-0.47098743339008	-0.592292464819981
TYW3	-0.895546267271056	0.426954676922379	0.0359475078578751	2.78096501627241	-0.96532020532759	0.779820346333909	-1.237875120681	0.215762368689392	0.594119385359633	-1.80278225040979	-1.5491639621488
ACADM	0.108920811495431	0.214463348453138	0.611540228541447	4.64901781062122	0.219566370290771	0.524088660339634	0.418948904844614	0.675253474719163	0.891887851310425	0.164328873188844	0.259823099218533
RABGGTB	-0.651660119829104	0.218517066381254	0.00286191287624653	6.36644730074536	-1.00592515983506	0.49492521539101	-2.03247910705123	0.0421051767903895	0.2977847806759	-1.32516465231606	-1.61115625646869
ST6GALNAC3	0.164838168412354	0.139437931730068	0.237141586231833	578.090815351737	0.255397898525246	0.226826254376299	1.12596268552558	0.260181314001123	0.638036147369159	0.273835353907548	0.314527720149322
PIGK	0.00747926946415649	0.312381106160057	0.980898257280055	2.58785674906119	0.00599728856923571	0.623170987848782	0.00962382505953728	0.992321417098487	0.99803001512024	-0.0343304855327649	-0.0662365536564589
ZZZ3	-0.198000679079384	0.132451035338647	0.134941278642545	26.2576759569136	-0.253839954887617	0.243296893998365	-1.04333413680704	0.296793566050816	0.675501386666198	-0.436734806192875	-0.462934618388519
USP33	0.174268422298152	0.116599815576577	0.135022588569152	21.7015675610036	0.432708782651165	0.257065088304179	1.68326545430841	0.0923237147887654	0.419642604696177	0.292303213839695	0.585231348516449
MIGA1	-0.557114860495078	0.232081690042858	0.0163721580660777	3.86862179280303	-0.596694794301376	0.453710279865615	-1.31514497418509	0.188461184089075	0.564753247303716	-1.14001071820418	-0.986377099035233
FUBP1	-0.191039444181198	0.133497383757333	0.152420150902548	30.0046770681203	-0.284716268217706	0.239101947136468	-1.19077352412862	0.233742505265646	0.611908880756816	-0.423102181598527	-0.510074026046763
GIPC2	-1.85275791466831	0.622271480765741	0.00290694086580167	2.9942323812255	-2.91919791362632	0.979152705754958	-2.98135101549408	0.00286979645450744	0.0764710073825625	-3.67735008746187	-4.53218323718944
ENSG00000273338	-1.52554095593601	0.256437067221842	2.69805929366994e-09	2.63382193635426	-1.86526860410588	0.601262463332565	-3.10225353794319	0.00192053394788658	0.0649357893323159	-3.03654051494419	-2.92313092471531
IFI44L	0.621232581950427	0.32243668538388	0.0540194178252207	54.2810778194218	0.953262863419728	0.457824324316777	2.08215862021379	0.0373279835541146	0.284343237105094	1.1676212694415	1.37997036930488
IFI44	0.151460467640987	0.247349241592772	0.540316485682691	16.8220406452913	0.237598731548089	0.395635311502539	0.600549861552395	0.548139841166898	0.836714801139167	0.247636960200264	0.287353420577238
PRKACB	0.530882391630579	0.491974682489069	0.280549935830203	6.23958261627788	0.898894269522403	0.74337981627002	1.20919918707598	0.226586329964793	0.604455084922827	0.990682803109998	1.29696488597103
GNG5	-0.349348300899901	0.181155893579261	0.0538004002855376	6.90105875921309	-0.459652950752292	0.370688438742543	-1.23999807577365	0.214976105872402	0.594044602217696	-0.733128383152056	-0.777152919314196
CTBS	-0.0495597915212828	0.161169915300634	0.758462622030065	13.9608035433671	-0.104020281744513	0.301514228324464	-0.344992945515578	0.730099674199184	0.915882825456729	-0.146033669953568	-0.234202302712886
BCL10-AS1	0.162872793975681	0.467652039233372	0.727631611703771	3.2242708260891	0.224702765600401	0.815804176399217	0.275437135652076	0.782980416872785	0.937901675826224	0.269986437404318	0.267664923785023
ZNHIT6	-0.284892349267206	0.229705828002755	0.214883429053533	11.1980042690155	-0.341515826729777	0.39885257799682	-0.856245754872619	0.391861858960813	0.749644043604866	-0.606900234794508	-0.596790905581068
ODF2L	1.01464748282097	0.356119438613607	0.00438324221889766	2.91821307078836	1.48353438478902	0.658376511791598	2.25332216173991	0.0242388434031946	0.234576712718489	1.93807044000293	2.18954517663867
SH3GLB1	-0.435763228251095	0.272772985850101	0.110147452502788	11.2253968513425	-0.60351371337541	0.449805869285486	-1.34172040559206	0.179686668170947	0.554658538536059	-0.902360176240041	-0.99678766206402
SELENOF	-0.3665596188308	0.243508131610831	0.132239759256669	9.74778395723377	-0.54620255382312	0.41437867716321	-1.31812417946397	0.187462081491977	0.564328904242471	-0.766834390715032	-0.909289712272543
HS2ST1	-0.112744465177061	0.186981522770799	0.546527876923928	20.5230703283028	-0.145720351304162	0.319151486072446	-0.45658678609782	0.6479680787044	0.881167745807843	-0.269772194606724	-0.297866528339001
PKN2	0.114013852590907	0.0473572720770205	0.0160610289558912	132.505229523995	0.194498992009263	0.100933682056883	1.92699788658904	0.0539798933172006	0.330990483573733	0.174302896234139	0.221552294310491
GTF2B	0.0770242640028623	0.183414470782744	0.674524541430498	10.9557796179691	0.10840044348022	0.352246786887465	0.307740049066369	0.758280142851255	0.927307267693485	0.101863855963914	0.090104134211061
KYAT3	-0.203980952788002	0.18034296517832	0.258024614418176	14.7801533208009	-0.313604636409309	0.333045125438794	-0.941628063152487	0.346383096803787	0.716081567501378	-0.44844635272642	-0.554178403088382
GBP3	0.190268035463682	0.201769589330047	0.345682645200654	4.35570697097787	0.33219473753718	0.427576287437046	0.776925071145558	0.437202978619854	0.777699877085376	0.3236362636693	0.431774797620851
GBP2	0.127343417885759	0.266271551240454	0.632474822079886	6.99703012880079	0.234413266715982	0.471661090302782	0.496995133869323	0.619192482850749	0.869953530477626	0.200407023207057	0.28249011569701
LRRC8C	0.0783363955610415	0.0595959228229769	0.188691795623441	83.3233720196385	0.124856673817326	0.132296925094633	0.943760965933371	0.34529181168235	0.714919614713774	0.104433485808716	0.115228148923752
LRRC8D	-0.0806976140965152	0.10326323532577	0.434523304300864	52.0650870750507	-0.104013509064313	0.204345671297896	-0.509007645739078	0.610746864914638	0.867013956988672	-0.207012828402045	-0.234191962743555
ZNF326	0.178970489966655	0.256243340670911	0.484902334123831	8.5685451657429	0.302298290548396	0.457322712658027	0.661017443877636	0.508601126803533	0.815508835770769	0.301511569006481	0.386131369045975
LINC02609	0.078184381008199	0.454570932785556	0.863440675659911	2.86174919618602	0.182298533935318	0.74105249069974	0.245999488866412	0.805682628172099	0.947053954290594	0.104135786138745	0.202925641555138
ZNF644	-0.220774939688778	0.0548142874520175	5.63276215247222e-05	57.0571956585132	-0.342172218860763	0.139950854942322	-2.44494554178882	0.0144874015571132	0.181866364906107	-0.481335074657113	-0.597793030929241
GLMN	0.299189783552096	0.181500178717992	0.0992650923106377	7.0865008642235	0.58334921400596	0.424116891990326	1.37544442351348	0.168993704605469	0.5429711635991	0.536944580881296	0.815216730110806
RPAP2	0.188523249851377	0.197134909950814	0.338912656664567	9.19252313450617	0.412104911140622	0.369301463478219	1.11590381272596	0.264463309610578	0.642601018063941	0.320219340149542	0.553775057472561
EVI5	0.0413650088019593	0.0686346828827757	0.546719086654576	71.5652179121007	0.0730101595950529	0.130988640115249	0.557377796508276	0.577269332412629	0.851062643918907	0.0320300913261725	0.0360731687467315
RPL5	0.525385408000151	0.437074726258209	0.229344393050387	9.91281899968793	0.816359620382853	0.656807873376231	1.24291996712291	0.213897327010656	0.5936124856754	0.97991771396548	1.17095779341028
DIPK1A	0.964318540496118	0.264722659309717	0.000269740498490112	3.02570439128267	1.39740571721715	0.580817797847082	2.40592785275678	0.0161314501415773	0.194336528764413	1.8395081034376	2.0580510332697
MTF2	-0.145902454338425	0.141659267727757	0.303031848614126	22.4744605715493	-0.183269684485913	0.25028732520053	-0.732237177168591	0.464023816452875	0.794632296921436	-0.334707572474539	-0.355193752131127
TMED5	-0.726315817485322	0.2674564919674	0.00661476009971214	8.37172753775417	-1.06861624964212	0.455781295917914	-2.34458118227515	0.0190484631723653	0.208215671212579	-1.47136760550782	-1.7068678398874
CCDC18	0.373617527937148	0.20249002278857	0.0650207042400406	19.7895961512917	0.569978428189768	0.383644010788006	1.48569614580723	0.137359510562062	0.496620765438276	0.682701118829742	0.794803317519661
CCDC18-AS1	0.17007956481065	0.131503792287704	0.195892308670613	70.7949671409757	0.291034510682983	0.224991040676451	1.29353822182416	0.195824973469411	0.574334455740072	0.2840999104831	0.36893475929623
DR1	-0.130234674085125	0.159759428198423	0.414962178924413	9.40145214096111	-0.263297243307993	0.329732655052644	-0.79851734207507	0.424570333463492	0.76968137336022	-0.304024371929815	-0.477373226049468
FNBP1L	0.092836887728482	0.0662181102925537	0.160919318457398	56.8770261339933	0.10485982472282	0.14731060674982	0.711828068843037	0.476571249081312	0.801387556270598	0.132830712600116	0.0846986096206356
BCAR3	0.100040411433533	0.0903952981808093	0.26842396667889	57.4027128008664	0.178526156715118	0.167931182482043	1.06309116672961	0.287740609883714	0.665900021689476	0.146937826619935	0.197166287265571
DNTTIP2	-0.510436042938146	0.436479804431254	0.242227231761904	3.07119536778834	-0.503465967025739	0.803029670744374	-0.626958112966172	0.53068669250023	0.826924380459637	-1.048596650791	-0.844043017648528
ABCD3	0.120009263855749	0.315184136965475	0.703381926993619	5.0094689451818	0.188650381776924	0.56214016566067	0.335593137265343	0.737177699845544	0.918482618845031	0.186044087597127	0.212623118763236
RWDD3	0.153773198373172	0.243729342980816	0.528094225632854	4.29583825033863	0.231764892084124	0.544903908460163	0.425331674971951	0.670594906123949	0.889987833196902	0.25216612640724	0.278446795820435
PTBP2	0.221578522622571	0.160584337460504	0.167640074522779	15.2354232951918	0.298741107339218	0.298838599404883	0.99967376347681	0.317468412991685	0.693996213578651	0.384953562043258	0.380700555217269
DPYD	-0.364450774085621	0.479971314017977	0.447662457303132	86.366942915234	-0.498036474450389	0.68928515717456	-0.722540546922386	0.46996220585409	0.79921449384629	-0.762704507273479	-0.835753716359524
SNX7	-0.183997635105188	0.23118733703585	0.426101140029071	6.78467315402321	-0.159789043601567	0.471168992399223	-0.33913319038231	0.73450939611317	0.917165847155973	-0.409311763518636	-0.31934544696299
FRRS1	0.26796335191202	0.502640654412012	0.593956621024712	5.37974498533014	0.461814229062948	0.726858752365948	0.635356219567734	0.525196114837246	0.823866968448326	0.475791893722132	0.629667142674012
SLC35A3	0.310971610240832	0.278756783005224	0.26460792050459	8.71802818408186	0.528039607805722	0.468356357913199	1.12743127937549	0.259560180346431	0.637798160430147	0.560017673893149	0.730774586833642
MFSD14A	-0.720774919851045	0.262113009518818	0.00596201488590429	8.86228388406957	-1.03915806919478	0.45907512670856	-2.26359044247344	0.02359931623081	0.231092757844872	-1.46051651680465	-1.66189352050762
SASS6	-0.194016766169314	0.344756519818904	0.573595186312969	2.55054301845415	-0.0551904355746027	0.674962227396963	-0.0817681839581576	0.93483105684876	0.981334495990843	-0.428932858705984	-0.159652922419817
TRMT13	-0.55528681677055	0.268186502410387	0.0384032217420447	7.60941729117866	-0.754072942894284	0.520170127413941	-1.4496659903236	0.147151684093029	0.508574383596351	-1.13643074508116	-1.22664907139507
RTCA	0.426770732520462	0.405894845904155	0.293060335069118	3.84241973859193	-0.15268478886985	0.640440250572413	-0.23840598515378	0.811566225762659	0.948381306933979	0.786794385996996	-0.308499256994447
CDC14A	0.0494692254442909	0.0907175495228386	0.585540035634371	39.7568383074341	0.0781576857784772	0.172650575558815	0.452692877075593	0.650769909337363	0.881239876220339	0.0479010890344904	0.0439319870129478
SLC30A7	-0.31369247065974	0.208734958190717	0.132883736054559	17.5364118571644	-0.431846803643153	0.341637979016448	-1.26404799866341	0.206212799511297	0.585764732770839	-0.663301325830578	-0.734700788129692
DPH5	-0.353971275116931	0.498628076457369	0.477772115892444	2.78339955807791	-0.449121635308452	0.868431436428952	-0.517164184147076	0.605041551656092	0.862343223653064	-0.742181844632942	-0.761074575809341
DPH5-DT	0.085669455806213	0.247030102056161	0.728743352053598	4.83951594292023	0.331851745319888	0.500786421634577	0.662661228386978	0.507547546537052	0.815508835770769	0.118794279390931	0.431251145402993
RNPC3	0.669809091235007	0.227770399452085	0.00327449813117735	16.9070383682513	0.941245564775724	0.39409214666911	2.38838954983292	0.0169223940584284	0.199353470624621	1.26275170604738	1.3616233492551
VAV3	1.44891041306561	0.710864366373475	0.0415261863375709	3.37492505489552	1.77072490788014	0.872420778903439	2.02966842457122	0.0423902545441526	0.298978034303445	2.78851487836104	2.62800397185966
SLC25A24	0.0261613413269283	0.295676963773818	0.929495600146852	5.03287312749126	0.0648668392530805	0.515480690239267	0.125837573514096	0.899860498802626	0.971332300978679	0.00225579205659835	0.0236406191353818
EEIG2	0.139722829039982	0.0666277869174503	0.0359877831416448	52.9383270985231	0.16428653028327	0.145781248226945	1.12693869946508	0.259768399750702	0.637798160430147	0.224650403502784	0.175426400508499
PRPF38B	0.0740692300292565	0.11166686027901	0.50713498681193	54.4672107632204	0.120326771912525	0.194568827625108	0.618427799464201	0.53629337755684	0.830270179336378	0.0960768268785705	0.108312268447369
STXBP3	-0.703068438213569	0.314441770638849	0.0253566380975029	13.8425835654135	-1.0411959000329	0.478739362610976	-2.17487004693822	0.0296398560898707	0.258151261788813	-1.42584079897859	-1.6650047124945
SARS1	0.976079622623531	0.648426028618788	0.132245410968303	2.53250525338238	1.46773366321951	0.979662021558717	1.49820410602856	0.134080229175727	0.491498352202182	1.8625405710689	2.16542193862781
SORT1	0.277829398565089	0.196560444270175	0.157521900339947	34.2423118021232	0.487041428801923	0.333879393975288	1.45873461372693	0.144638165288049	0.504867361866559	0.495113194068809	0.668181949796811
PSMA5	0.22430484199146	0.385235880541238	0.560396112709613	2.57837965812778	0.355370980013137	0.6794901239616	0.522996534432663	0.600976664922048	0.86113236698637	0.390292684917859	0.467158372414276
GNAI3	-0.237286839631891	0.0728628800285913	0.00112746567857069	28.6475750508162	-0.379750773594988	0.169358005235657	-2.24229597571473	0.0249422496792086	0.237116771486164	-0.513671367937857	-0.65516486777668
AMPD2	-1.55661393417973	0.243785478408974	1.71197019404276e-10	3.89667293321815	-1.27190112043172	0.798816268113587	-1.59223237082456	0.111332502272948	0.456372328968383	-3.09739268465556	-2.01722640803828
GSTM4	0.745568471376905	0.436926271168655	0.087934702769202	3.08386848993365	1.08582693921419	0.747029728619475	1.4535257401614	0.146077838272891	0.506572784102605	1.4111160701409	1.58235826266856
GSTM2	0.788828120905582	0.238820247812463	0.000956494714676892	15.4325320364906	1.21997122873697	0.403931831388113	3.02024038200836	0.00252574139217318	0.0712776153507769	1.49583416552671	1.7871586959728
AHCYL1	-0.957315912011124	0.348085258799853	0.00595527213748577	5.62591256167296	-1.44154140949322	0.579287057313853	-2.48847508552604	0.012829222577597	0.169598368872637	-1.92374963484427	-2.27621920474433
STRIP1	-0.250600100073221	0.348593365395172	0.472209024301195	3.76286241193673	-0.248287057978506	0.634628839419402	-0.391231917865022	0.695625817676447	0.900435935118826	-0.539743564089538	-0.454456913544537
LAMTOR5-AS1	0.40391989009815	0.167984512591401	0.0161943082850179	6.97562700005472	0.68115408749817	0.395690553748251	1.72143125744553	0.0851725963105313	0.40415745845564	0.742044142546777	0.964537141301845
CD53	-0.151630838370319	0.0857417998038765	0.0769842379834964	85.3618815778363	-0.184703518756114	0.158474848258086	-1.16550683459443	0.243813895313946	0.622607054367783	-0.345925827594679	-0.357382811992477
LRIF1	-0.0547073597306987	0.475507234726719	0.908405070176939	3.82625703629759	-0.106646906725127	0.726953517079848	-0.146703887139201	0.883365750311617	0.966223637936038	-0.156114476879226	-0.238212417016456
DRAM2	-0.0928407674267911	0.109114975888009	0.394851205134586	26.2061770402647	-0.146008903310247	0.202663899656943	-0.720448503938796	0.471248895143956	0.800317014131587	-0.230793530125872	-0.298307065734124
CEPT1	-0.272246365554312	0.13009247004861	0.0363746706518378	27.6693834394963	-0.369417185800357	0.242923502856276	-1.52071405795149	0.128331609343712	0.484168609370168	-0.582134808673196	-0.63938839853258
DENND2D	-0.252896928485451	0.279304438218989	0.365225662814037	4.29265431721387	-0.347038878668486	0.492119530033496	-0.705192250030932	0.480690603591424	0.802980714645381	-0.544241587782105	-0.60522304558668
WDR77	-1.00518604703756	0.231855222415718	1.45492694047902e-05	3.23386940195353	-1.45922272653061	0.542353855041105	-2.6905362854294	0.00713372767172647	0.128478793846571	-2.01749673426569	-2.30321358075191
C1orf162	-0.112508510111157	0.20890829189126	0.590194258950216	10.9601999223197	-0.146400561237125	0.370030436446691	-0.395644646540356	0.692367195808815	0.899821523367127	-0.269310108944963	-0.29890501674208
TMIGD3	0.0820679955962837	0.115377341034484	0.47689785264411	32.747107733837	0.14011878278842	0.218229678388856	0.64207024371244	0.52082757537564	0.822202701134934	0.11174131310671	0.138529077659045
ADORA3	-0.271526537390096	0.143098135181738	0.0577639821288822	12.1855901053483	-0.340245747929845	0.275911325486221	-1.23317064759938	0.217512103972833	0.595338036910883	-0.580725123857396	-0.594851854060635
RAP1A	-0.0792211420017126	0.0616668455661761	0.198909919047424	168.038151504609	-0.0861991348157705	0.110184055020563	-0.782319499855796	0.434026829741134	0.775946974003464	-0.204121360137166	-0.206994445964237
INKA2	-0.524661744326567	0.475038786502671	0.269393275152347	4.87527102722857	-0.640178360850915	0.741286708755023	-0.863604261738461	0.387805322219205	0.747572068106176	-1.07645573749848	-1.05276422071325
CTTNBP2NL	0.0700264849770321	0.0447171570051132	0.117351668819815	77.5718136562062	0.0651811337556406	0.117700548597165	0.553787850035649	0.579724044385295	0.851354630230239	0.0881596647035096	0.0241204580501685
WNT2B	0.0716878327550891	0.0944724690277768	0.447958759289775	34.4372062197871	0.166195177786029	0.212981789832322	0.780325763610458	0.435199151795764	0.776516241435531	0.0914131866590475	0.178340366037563
ST7L	-0.386875857399768	0.324662236019662	0.23340805153563	5.79826304272898	-0.568645225811752	0.547453310878257	-1.03870999501217	0.298939631296145	0.676807896019778	-0.806620959855535	-0.943553332171147
CAPZA1	-0.305364062772741	0.0988941578835703	0.00201653170749044	49.3274558247887	-0.447957825201572	0.190747550336467	-2.34843291256638	0.0188525950625438	0.207434290886124	-0.6469912802923	-0.759297766561471
MOV10	0.0944913499955186	0.165392439739366	0.56778544598694	4.85173600370624	0.132767963376752	0.405254488265324	0.327616268841488	0.743201819507104	0.920130781669442	0.136070750225897	0.12730645308064
LINC01356	0.305447771553148	0.166026021125327	0.0658037113327198	5.56438951413866	0.300581971440564	0.417454936447898	0.720034535938656	0.471503731958383	0.800317014131587	0.549199992799158	0.383511034641709
LINC01357	0.343350812831154	0.201477039261256	0.0883496224156936	14.4695591298894	0.501659313301793	0.340946117003693	1.47137417991582	0.141189952194044	0.500677806326352	0.623427904984937	0.690499329762928
SLC16A1-AS1	0.0584991447437855	0.213700867266501	0.784282028673428	6.72462069082742	0.201703812142041	0.435964737341053	0.462660841269484	0.643607490926885	0.880339866718972	0.0655849485404158	0.232552019235953
LRIG2	0.0183686173955676	0.157150838276189	0.906950974840547	7.00129062202935	0.194905489524716	0.374291227035095	0.520732187790341	0.60255334835122	0.862074887523382	-0.013005189863623	0.222172901177902
MAGI3	0.356358275811499	0.26894887806598	0.185169902834905	14.1440480475164	0.585013393352363	0.453847123585777	1.289009807378	0.197394677040869	0.576411475035452	0.648901238715154	0.817757461829254
PHTF1	0.90730068736036	0.538446636882873	0.091982084636002	3.58490264009998	1.08736718412333	0.87760453378002	1.23901728200949	0.215339098031258	0.594044602217696	1.72784645168412	1.58470978151374
RSBN1	0.0435195250563056	0.354040987296486	0.902168643238344	7.08624102093231	0.129138452070744	0.563454482834625	0.229190566416429	0.818720804369354	0.950741995559115	0.0362494161596985	0.12176521468132
HIPK1	-0.379796751515389	0.246454100845544	0.123305941234886	7.97613590485901	-0.4782785458556	0.441791521795592	-1.08258878285331	0.278990988394784	0.656104791605581	-0.792757501087533	-0.805588941162589
OLFML3	-0.176322789544363	0.196601383873449	0.36979668754673	4.65484920684192	-0.0672414972758754	0.48170013862436	-0.139592023925722	0.88898234290173	0.967472619931408	-0.394281630233292	-0.178051489119727
SYT6	0.133373985980328	0.129750044242223	0.303982673098769	26.6859820962197	0.247987332272966	0.231481341398856	1.07130592372743	0.284031897161669	0.661664166023675	0.212217064403245	0.303213879024248
ENSG00000232895	0.812475260970538	0.465459090687696	0.0808917380519651	5.70688613292274	1.11007341424618	0.700628517576149	1.58439656165656	0.113103503882653	0.459292747699242	1.542143848787	1.61937578022609
TRIM33	-0.129599739351423	0.0924904484899821	0.161147412601009	25.692886830873	-0.184584263026767	0.200218223641148	-0.921915396460605	0.356572707513985	0.723370177749538	-0.30278093926405	-0.357200742184428
BCAS2	0.856297380285346	0.632201300822691	0.175586637391475	5.00315209206713	1.6338437126425	0.995208651485253	1.64170971605215	0.100650177130955	0.437762134945075	1.6279634641692	2.41902505672581
CSDE1	0.256277236055974	0.171061163524047	0.134091315909035	9.41993867602393	0.388854808175357	0.375717545438555	1.03496579517325	0.300684885488128	0.677770207288964	0.45290623726008	0.51827871857812
LINC01762	-0.146678518339227	0.256063848859023	0.566766511260535	2.96562920510062	-0.342087817435432	0.634166387566701	-0.539429121666357	0.589590791351913	0.855592040430311	-0.336227387469847	-0.597664173796815
CD58	-0.0126274704639681	0.0999965467774697	0.899511027031988	35.6800769268392	-0.0178001779636606	0.204797482525092	-0.0869159998657684	0.930738281595723	0.980782480159057	-0.0737067802944508	-0.102568562084241
TTF2	0.517062085415278	0.206557164182337	0.0123062180619875	12.518364282952	0.798290400554268	0.354918361943545	2.24922259919944	0.0244983373511056	0.236026992113878	0.963617627294535	1.14337119942608
MAN1A2	-0.125299259102874	0.208045978398683	0.546996321673642	16.4190987085864	-0.155110834475614	0.348540553725863	-0.445029517562576	0.656298422835202	0.883279589726386	-0.294359038026505	-0.312203143257842
GDAP2	-0.200613688553999	0.134340415884109	0.135352549394778	18.4810729336994	-0.273884677143281	0.26756950736604	-1.02360197856403	0.30602331031486	0.682718670506355	-0.441852027167301	-0.493537246484187
WARS2	-0.926221428307347	0.317722994173023	0.00355477318941245	3.0289798020126	-1.24118684078902	0.612455034263718	-2.02657627311555	0.0427057651029541	0.299841611155455	-1.86285534963647	-1.97033438004491
WARS2-AS1	0.0555910559621967	0.197716951578973	0.778583967391823	9.31057855924753	0.134538516369164	0.399476836724713	0.33678677710637	0.736277641707727	0.918482618845031	0.059889855180362	0.130009587305169
NOTCH2	-0.274592655444099	0.0790580110094736	0.000514089073711937	26.1489758569429	-0.400396628993846	0.205925613743349	-1.94437506687668	0.051850238290641	0.323184789623752	-0.586729695891457	-0.686685256357254
NBPF8	-0.0622473756773805	0.162100103028206	0.700974167283021	5.06460080269838	-0.0651942447115134	0.367272570874417	-0.177509157725273	0.859108472634245	0.962402799982569	-0.170880564842052	-0.174925912818595
NBPF26	0.868445688686532	0.243039428950971	0.000352549867917861	3.96902538920767	1.59249481009069	0.50297176878293	3.16617136175284	0.00154459771220316	0.05648814490343	1.65175426139297	2.35589696391327
LINC00623	-0.37074806073639	0.232966147575738	0.111514049300707	6.75390577494167	-0.4065291466003	0.46874575206859	-0.867270038835069	0.385794068796832	0.746074930873583	-0.775036880211404	-0.696047878258757
PDE4DIPP4	-0.668233670546321	0.200516869937603	0.000860521928573013	9.54542708769988	-0.857648393501459	0.377056264966846	-2.27458995695741	0.0229305391394998	0.227025006287202	-1.35762168018938	-1.38477952360809
FCGR1BP	-0.330378841058553	0.169567184213559	0.0513712523164465	24.3748814478594	-0.422334883642487	0.298735220125748	-1.41374319193	0.157437318614113	0.52342796837939	-0.695979295589728	-0.720178773479483
SRGAP2C	0.154292009974226	0.0655118775539395	0.0185139282327304	162.429979253111	0.262948171131707	0.135276711492458	1.94378003597734	0.0519219822213214	0.323350798055979	0.253182147830997	0.326054853409108
SRGAP2-AS1	-0.210853460271066	0.156626892262802	0.178233212585976	6.08569793658163	-0.312017052263113	0.352498536627412	-0.885158432850213	0.376071187729381	0.739149512926844	-0.461905216837279	-0.551754610601915
LINC02798	0.0781667800548627	0.0928736198482846	0.399985714411864	242.480979693285	0.123403530931154	0.163683765126401	0.753914298316993	0.450900684349154	0.787570445712503	0.104101317083636	0.113009610260648
ENSG00000290735	-0.658642928836589	0.177485319504584	0.000206465504598597	7.20734252308667	-0.767553295501131	0.386318559035802	-1.98684033564641	0.0469400931638623	0.310427732176963	-1.33883952684699	-1.24722976152208
H3-7	-0.25140801441798	0.293024324095081	0.390905382571472	8.74855009685719	-0.323077195430545	0.490568773010024	-0.658576764778999	0.51016758746302	0.816085977892195	-0.541325753618777	-0.568640324642782
NBPF15	0.293365301354139	0.143871121851105	0.0414416456587126	7.57355472584574	0.423501030840189	0.331026704926447	1.27935608981846	0.200771689145098	0.580997766569263	0.525538130672023	0.571173712762036
SRGAP2B	0.289841174864564	0.0950089197188748	0.00228328868349774	251.579792181567	0.45758974198249	0.179440680877472	2.5500891979726	0.0107695361206728	0.156584249316394	0.518636611881457	0.623217544352355
LINC01145	-0.064425886687633	0.163230620687594	0.693069906611689	7.17055977023173	-0.0656901387681175	0.35475128515948	-0.185172377144698	0.853093834246658	0.961667864383911	-0.175146880116827	-0.175683002949131
GPR89A	0.909636137078931	0.747358624353774	0.223552958915264	3.04686484890798	0.759966090220946	0.969512692641228	0.783863992693673	0.433119919808632	0.775375520776293	1.73242010991257	1.08486080446053
RNF115	0.0313377481235864	0.213916463224914	0.883530430693904	22.1457412711893	0.0339485123146286	0.341949435088121	0.0992793344018248	0.920916486103144	0.976065262810488	0.0123930754033879	-0.0235629314336639
POLR3C	-0.00285378178423126	0.228829829704291	0.990049682743544	7.6691426457336	0.119753775941475	0.428255989348378	0.279631292778156	0.779760396304844	0.935931638406832	-0.0545663503819937	0.107437465475359
LIX1L	0.108857710571927	0.275360642203643	0.692601002327491	3.22987735314597	0.312467195546395	0.553629589833592	0.564397570657874	0.572483591812139	0.849462298920507	0.164205298677386	0.401656414183779
TXNIP	0.0813052771763421	0.149724631250162	0.587107718501862	54.0617476115497	0.153139594746245	0.252198288231272	0.607219009376512	0.543705578478642	0.834357008463906	0.110247633602666	0.158408179038778
NBPF10	-0.481256248657511	0.230908333927508	0.0371431210556002	2.99868351901443	-0.422151892721935	0.568231424618944	-0.742922468613964	0.457528621632656	0.791697696630687	-0.991452022433205	-0.719899398040148
NOTCH2NLA	-0.292190591523686	0.135508374388166	0.0310637695294627	6.63635714150654	-0.392626126236744	0.315313187169213	-1.24519411877957	0.213060403931192	0.592403791845922	-0.621192842117257	-0.674821893874156
NBPF12	1.01830633630382	0.345923895497033	0.00324283412416406	5.07605545287608	1.278642507764	0.577564566955748	2.21385206246901	0.0268389573003945	0.24355565227889	1.9452358031471	1.87673316395796
ENSG00000237188	0.0459605445604585	0.246655591740494	0.852182141916154	6.39021556102905	0.194123951568655	0.46296262754229	0.419308039180598	0.674991022034119	0.8918591052425	0.0410298183461365	0.220979713509501
FMO5	0.666182805638602	0.295333199539732	0.0240894876619185	3.45247856391279	1.09470344090879	0.632976152198466	1.72945447803466	0.08372778704532	0.401445336147728	1.25565012264577	1.59591017307598
ACP6	0.370599219500549	0.296457056189277	0.211265171526367	3.69782400505315	0.699803365038994	0.605281359028788	1.15616209651966	0.247614860366833	0.626626452391517	0.676790175379632	0.993009319541854
NBPF11	0.67655093192043	0.186870278597517	0.000294112786901805	6.67344438329694	0.98903835575993	0.416031673732558	2.37731504163244	0.0174391864388095	0.199829386181103	1.27595467714138	1.43458943925569
NBPF14	0.304280283181326	0.166809596917236	0.0681343300919944	6.49493388683072	0.521962105363616	0.36854456283297	1.4162794896534	0.156693690490372	0.521726732069231	0.546913626813224	0.721495957545889
NBPF9	-0.336558791236099	0.182357362042369	0.064950271578539	6.32181890022593	-0.424351404932458	0.426091811702424	-0.995915418409446	0.319291243178139	0.695840960620324	-0.708081881124401	-0.723257431806442
ENSG00000274265	0.505229004986329	0.227868127018429	0.0266094894180498	10.2825227066157	0.794783144424658	0.40034321212943	1.98525445254135	0.0471161687774334	0.310852629257003	0.940444160856187	1.13801661014309
NOTCH2NLC	-0.0928982710833285	0.253260993405088	0.713761908140082	6.96123338439594	-0.0770408974596647	0.443589262921156	-0.173676199807744	0.862119943041912	0.962759852495726	-0.230906143157014	-0.193012404794195
NBPF19	0.455175127263868	0.277158873182391	0.100530007147619	3.3820665539107	0.674193800921218	0.644764286248363	1.04564383496501	0.295725502871761	0.674009667594527	0.84242050062034	0.953910750033513
LINC00869	0.476418483882443	0.352793449428559	0.176882067921266	5.47453729280763	0.701654349007691	0.574650676824223	1.22101021943513	0.222082150492767	0.600711265936661	0.884022703410588	0.995835249144799
ENSG00000290790	-0.135325104758917	0.207538580895076	0.514370244669665	15.0037379028042	-0.17593714709769	0.371683532716251	-0.473352009468774	0.635962062181874	0.876541024811505	-0.313993282821967	-0.343999039037711
FCGR1A	-0.486140279082832	0.149121416934921	0.00111400466248599	24.9312042194995	-0.642560969583897	0.27850388171001	-2.30718855923508	0.0210443106158579	0.216421260393787	-1.00101672672341	-1.05640179114316
H2BC18	-0.225952459955704	0.230601302354031	0.327164932917499	14.1468210413641	-0.267469983394013	0.390169826079742	-0.685521958685107	0.49301460892519	0.808679340223286	-0.491474538582833	-0.483743821329543
ENSG00000290791	-0.223051641799526	0.211959454030185	0.292647415946514	2.76749088052709	-0.0714072095822357	0.503061536303047	-0.141945277921665	0.887123229768096	0.967321629658195	-0.485793683746295	-0.184411354965663
ENSG00000290792	0.126284627609857	0.247552156688179	0.609957995099269	2.84441959049657	0.311492367885529	0.556204597872881	0.560031990164742	0.57545761767158	0.850622128830587	0.198333527546211	0.400168127741975
H2BC21	-0.098488224655832	0.359433345443354	0.784077164117644	5.87683950016215	-0.0814749349248262	0.577607433628126	-0.141055897451073	0.887825783950898	0.967472619931408	-0.241853301192671	-0.199781927353693
VPS45	0.529940132351899	0.183736513391504	0.00392360071898795	19.8210077864748	0.788866828280721	0.328192657564045	2.40366994842588	0.0162314204435988	0.195212788153886	0.988837517438035	1.12898406679626
PLEKHO1	0.0788012741348552	0.126425704554332	0.533086709289552	26.0437179734751	0.158756569993085	0.2493091820467	0.636785892480072	0.524264316544704	0.82338444807021	0.105343886789497	0.166983713401846
C1orf54	-0.00726391879467837	0.240905499886555	0.975945378791366	8.53743651093349	-0.062393659609685	0.430250341067006	-0.14501710668015	0.884697365386112	0.96639907270461	-0.0632029993605725	-0.170650210555007
PRPF3	1.32718009122707	0.484073289490071	0.00611235394459552	3.91279114313921	1.36659541830903	0.650562422404292	2.10063688163618	0.0356728538887239	0.280231774860952	2.55012272472081	2.01101241098423
RPRD2	-0.0573480134241911	0.122935913336223	0.640866904020011	21.9031677039493	-0.0530084384874571	0.253530494485683	-0.209081115054783	0.834384916906328	0.954854367667452	-0.161285835268015	-0.156321629298762
ADAMTSL4-AS2	-0.185576436381676	0.17840418956903	0.298245954262001	5.30676320293761	-0.321910882619181	0.363201847481379	-0.886314001020285	0.375448346438518	0.738330246164965	-0.41240362946286	-0.566859694472199
ADAMTSL4	-0.435131399033349	0.22319297080858	0.0512268153296445	2.44771839703154	-0.591375358384702	0.560789181273618	-1.05454131094615	0.291635157460608	0.670260572733273	-0.901122825301701	-0.978255823172171
MCL1	-0.3990400994802	0.161585525236543	0.0135291148255892	21.2049285866352	-0.544697502647689	0.300738410414347	-1.81120031158382	0.0701098500061925	0.372111188257356	-0.830442961006583	-0.906991924316231
ENSA	0.688483909848937	0.411676452752164	0.0944472861771509	7.90731630973838	1.07658886829639	0.651525416511387	1.65241269336969	0.0984504496654918	0.433738674371386	1.29932377914286	1.56825433820341
GOLPH3L	-0.115816409623195	0.124685468387615	0.352957215988385	13.631380846351	-0.088271723404153	0.244061947862882	-0.361677533827377	0.717593017500552	0.908481582485556	-0.275788176831336	-0.210158703216426
CTSS	0.00650746513370859	0.0600996136258105	0.913775184419025	40.8865726425194	0.0441021040073376	0.14211924354917	0.310317610099573	0.756319440789138	0.926717564372059	-0.0362336311398195	-0.00806126538691005
ARNT	0.0200622116837911	0.138292452063023	0.884654886790092	21.0628507854381	0.0674746030557145	0.268766303246405	0.251053060747179	0.801773085940888	0.946182001979633	-0.00968851753692139	0.0276219377486044
SETDB1	-0.0361418775702968	0.0911040322209873	0.691581349810834	14.5176280050667	0.0572363280968013	0.275701008803622	0.207602896867055	0.835539042274134	0.954901352499008	-0.119756524244734	0.011990984278033
C1orf56	-0.645804870626334	0.284908869500773	0.0234081430131681	5.41704097858472	-0.926343995293807	0.51079615656671	-1.81352968965189	0.0697501636915099	0.372017011089673	-1.31369794914411	-1.48965830050735
CDC42SE1	-0.381037841096682	0.171917345567131	0.0266640256181073	27.0625519157705	-0.558524579529957	0.291869609123742	-1.91360992056272	0.0556700165128685	0.33554760483061	-0.795188004956054	-0.928101964459525
GABPB2	0.634052465457211	0.481851649481484	0.188218839118999	3.09160565424777	0.815346839011162	0.751828870387983	1.08448460962985	0.278149987180837	0.655601213487186	1.19272725447826	1.16941156237426
SCNM1	0.0137107391028273	0.346071673170266	0.968397511935511	3.83459460629142	0.0662394895702703	0.611184817159586	0.108378820465651	0.913695200984838	0.97456773244645	-0.0221270061936016	0.0257362683854226
PIP5K1A	-0.127902532038494	0.100538084508444	0.203309201354106	44.0724956295875	-0.190026036448783	0.187714264008859	-1.01231537971891	0.311387283586511	0.688415448487289	-0.299457191323584	-0.365508792856859
PI4KB	0.338289996653527	0.171007640873207	0.0479043805236908	9.84056372569623	0.593351644436897	0.355827274668871	1.66752715903823	0.0954096286325185	0.427435136273683	0.613516990025213	0.830487615615057
SELENBP1	0.269621620832846	0.44114732485392	0.54107862348648	2.69511489941708	0.377535232060239	0.784237653329457	0.481404113226935	0.630229313886349	0.874365916667184	0.479039386157703	0.500996923717946
POGZ	0.71824867786796	0.176958180398656	4.93126296168547e-05	20.1007017977771	1.14199806458453	0.312053452623426	3.6596232311605	0.0002525863533768	0.0212053722114407	1.35761399840366	1.66811570233266
SNX27	0.164019171799619	0.165616378317253	0.32200015014291	28.0934834526476	0.271992585597495	0.280634711802546	0.969205070358041	0.332442881787206	0.704135990025168	0.272231461275168	0.339863119181481
FLG-AS1	0.723315967745836	0.469646335029677	0.123528897912154	4.01387401504387	1.0123673828552	0.747990687788787	1.35344917975913	0.175912175088888	0.551732060780324	1.36753759121818	1.47020627299998
S100A8	-0.735683816603941	0.265878808365853	0.00565766128544504	2.92194873027968	-0.855113539566106	0.596704737955648	-1.43305974491804	0.151840764199941	0.51582682359487	-1.48971354800972	-1.38090951776461
INTS3	0.558203605582045	0.187557811755701	0.0029187467701338	6.04248514103835	0.667298983045471	0.422369392494712	1.57989427004663	0.114131081672406	0.459753806680191	1.04418765658926	0.943384310976508
GATAD2B	-0.147569009309359	0.132914131781061	0.266887764913761	48.0343859917809	-0.166653889274955	0.229503370136574	-0.726150074292074	0.467746774412977	0.797824867605364	-0.337971292003743	-0.329826126934372
DENND4B	-0.115115963743095	0.0745879761993959	0.122743892787966	21.415948500341	-0.159715494735777	0.202939177534129	-0.787011639036118	0.431275052807865	0.773812159831484	-0.274416449562869	-0.319233158623051
SLC39A1	-1.22704084909061	0.332835266524799	0.00022724238725151	4.6736895828657	-1.8055188990217	0.600387298299262	-3.00725698917392	0.00263616800819922	0.0727225980953816	-2.45196896154691	-2.83191000480456
RPS27	-0.214769435046769	0.403627367393614	0.594657916428535	17.1619493282328	-0.230693810277296	0.581031426007901	-0.397041880956984	0.691336576952026	0.899201702702255	-0.469574116798118	-0.42759699453304
TPM3	-0.001552128879781	0.167329458896864	0.992599020408086	31.274417321438	0.00238160367204285	0.274861486284215	0.00866474130020605	0.993086623200109	0.998146341687806	-0.0520172415445464	-0.0717566830355851
C1orf43	-0.334945166245636	0.247038030383004	0.175148634438848	3.34057442043237	-0.712017387481832	0.566746385418943	-1.25632453210179	0.208998331005768	0.589707262285356	-0.704921817708531	-1.16244211929922
UBAP2L	-0.0148474155711664	0.181123356802624	0.934667347050629	9.81300543591399	0.0430168418899934	0.351562507790207	0.122359014220206	0.902614696462697	0.972046596190597	-0.0780542385700479	-0.00971815404517105
IL6R	0.086016777310444	0.0856543136213539	0.315266944001428	49.6583118217462	0.167786565629894	0.169734061842881	0.988526190961071	0.322895013967711	0.697923433441847	0.119474460960721	0.180769965695797
TDRD10	0.175280400086126	0.26832391197092	0.513600394721395	5.40837467678158	0.342525751187765	0.4973792477034	0.688661122813917	0.491036546877958	0.80746730167956	0.294285033658023	0.447547336874207
ADAR	0.428409756226023	0.230228589605776	0.0627721821008881	15.5806086049735	0.660408068853902	0.385248195482382	1.7142405249348	0.0864845610590898	0.406772528655876	0.790004189315796	0.932863831742422
ZBTB7B	-0.631946271866519	0.169254665268504	0.000188686662084925	5.44558045435736	-0.84675978594708	0.416582296364572	-2.03263507195716	0.0420894054324009	0.2977847806759	-1.28655778262775	-1.36815569598822
SCAMP3	-0.021318310921779	0.248478827193796	0.93162915748007	2.90789454390237	-0.396317194549347	0.605472662480479	-0.654558362595148	0.512752139342202	0.81746424457635	-0.090726600355627	-0.680457112432217
CLK2	-0.313070626237699	0.372051801903759	0.400084388924784	3.06099118523623	-0.421804069423904	0.697951409878586	-0.604345894934549	0.545613699220214	0.835318025632314	-0.66208352874633	-0.71936837012682
ASH1L	-0.195003437310333	0.0670214147804905	0.0036192737296653	139.658548856913	-0.262039776994321	0.126454464848682	-2.07220660265246	0.0382461779286529	0.285999719697458	-0.430865118924223	-0.47545343023243
MSTO1	-0.00376102773361329	0.383951974282506	0.992184392391071	3.2541197303459	0.00398729335105014	0.660827985664078	0.00603378403692034	0.995185766085348	0.998948546604085	-0.0563430672466826	-0.0693052485154671
YY1AP1	-0.261740195921413	0.227802525646124	0.250564861223765	18.1757736996915	-0.361301165370719	0.352456565976714	-1.02509415413923	0.305318763610836	0.682208509215235	-0.5615599151917	-0.626997528174929
DAP3	0.0229470922302673	0.119729907448798	0.848010776937661	27.076534734048	0.102830847014114	0.250024739519564	0.411282688312001	0.680865262075663	0.892979591369088	-0.00403887432492533	0.0816009338613027
GON4L	0.0741358080390312	0.116656832437597	0.525100181292371	33.8166897339945	0.1357499791904	0.213927829247712	0.634559700193152	0.525715618717578	0.82403882680245	0.0962072107869965	0.1318591487856
RIT1	-0.0275800940366604	0.411142839058371	0.94651679122027	4.30250432591599	0.00270343011298496	0.65635961706764	0.0041188245630693	0.996713662764437	0.999222871985382	-0.10298944448385	-0.0712653449787198
KHDC4	-0.0378164498075226	0.218942324267862	0.862868895804609	6.67273500675277	-0.128265540925959	0.414664303959699	-0.309323806513196	0.7570752233844	0.927005304030201	-0.123035944491301	-0.271217964010124
ARHGEF2	-0.0412231033989464	0.175343228786456	0.814131515692881	13.70320627848	-0.0135523401163254	0.331294223537891	-0.0409072635544318	0.967369826817134	0.99191828655347	-0.129707408709089	-0.0960833137383339
SSR2	0.163670631174353	0.498583327522124	0.742706490481442	2.43908069819352	0.34433460481608	0.834128717519219	0.412807517094202	0.679747643540759	0.892720614891451	0.271548892223898	0.450308945349535
PMF1	-0.164271001531949	0.329392397812956	0.617984300200946	3.62961698698239	-0.126938834640399	0.600275707461086	-0.211467552430693	0.832522449094318	0.954854367667452	-0.370679854963976	-0.269192458316837
SMG5	0.968818530600408	0.351902291617823	0.00590357409748952	4.23665272208167	1.4240584300527	0.577193948942008	2.46720956216362	0.013617063832479	0.173369651067868	1.84832071738719	2.09874219617253
CCT3	-0.42555234046805	0.324942319132502	0.190322981208916	7.75269323519989	-0.597790416884279	0.598766613720516	-0.998369653862009	0.318100143100172	0.694567206413946	-0.882363551796647	-0.988049805197491
MEF2D	-0.155764769176572	0.576177591644917	0.786897467979967	4.89887709077723	-0.168411755652617	0.846656998650603	-0.198913793804375	0.842330179229169	0.956865724994404	-0.354021564573091	-0.332509892282244
GPATCH4	0.678406825758035	0.285224063524833	0.0173830070374746	4.32407296445922	1.04080139179138	0.541737533721159	1.92122813540753	0.0547029525836642	0.332015888331672	1.27958919089434	1.51361697181855
ISG20L2	0.702556879438777	0.386991680266313	0.0694576267658727	2.87921267224473	0.822242840412892	0.684085645140213	1.20195891589621	0.229379446121198	0.607361483774719	1.32688376155287	1.17993980834108
METTL25B	0.280547204253611	0.263714550995929	0.287406141913567	2.72232101121609	0.523468368788417	0.624934455147056	0.837637234556442	0.402234474147783	0.753875714436217	0.500435644067106	0.723795596264517
PRCC	0.131698272569502	0.377808325448593	0.727400975057173	3.1145199511645	0.318159281840627	0.687502010972371	0.46277578358009	0.643525090972429	0.880339866718972	0.208935409324566	0.410346621896765
ARHGEF11	0.144625441309332	0.102209472845518	0.157071257854305	28.4048529260688	0.283976448219093	0.213410352091403	1.33065919921948	0.183301173915046	0.55910758069066	0.234251497788097	0.358159091870985
ETV3	-0.469503283763537	0.346149193049867	0.174984318976621	2.85677228948989	-0.781663708604825	0.660195301692178	-1.18398859640671	0.236417576963712	0.614971328573175	-0.96843545129123	-1.26877237603082
MNDA	-0.0142594907115577	0.107113625054815	0.894094602412112	21.3586953585229	0.127646008172907	0.234676423501371	0.543923442621244	0.586494156330088	0.854606424838445	-0.0769028683005546	0.119486674476243
IFI16	0.000610353784139986	0.0639883741602552	0.992389485077466	145.449576871177	0.0660297102091629	0.130077856941421	0.507616836268288	0.611722081056231	0.867938217935682	-0.0477823155895693	0.0254159945653001
DCAF8	-0.116175888049118	0.218517822947014	0.594965614481942	7.6178642893007	-0.0666025484168957	0.411006951760141	-0.162047255239041	0.871268641309507	0.963624999368392	-0.276492166066301	-0.177075994720048
COPA	-0.54349737486961	0.123932103886821	1.15749119338725e-05	28.5830805587717	-0.769420413324437	0.242710397757175	-3.1701172279163	0.00152377448319775	0.0560123871567254	-1.11334273871978	-1.25008032296307
CD84	0.0485304735362572	0.0652170431228398	0.456793052389056	37.6503557291647	0.193129389108246	0.169200473529171	1.14142345514742	0.253693748642807	0.634296029492603	0.046062672067296	0.219461297604026
F11R	-0.348245439863455	0.306671959388473	0.256139351634075	4.69012743909739	-0.387965942994364	0.554199449319293	-0.700047507212234	0.483897636311701	0.804558674798947	-0.730968580946054	-0.667707110600771
USF1	-0.441762241639557	0.183525474380518	0.0160802287200695	3.43152145152775	-0.771289439516912	0.418252845540665	-1.84407457771121	0.0651722722785908	0.361574959514658	-0.914108421868511	-1.25293379794466
ARHGAP30	-0.155449796946055	0.0767390827260499	0.0427962888951162	26.4476810729539	-0.112789604493256	0.179241823032907	-0.629259413817436	0.529179237565726	0.825856036331619	-0.35340473462279	-0.247590581148863
DEDD	0.0947984289002549	0.411981591652854	0.818011302393911	2.5093232802159	0.179562587940279	0.736776919475173	0.243713644108432	0.807452605481209	0.947053954290594	0.136672122179342	0.198748624946573
NDUFS2	-0.396603448273489	0.379760580629032	0.296322895905936	3.2808623775325	-0.476398143517398	0.720459852544118	-0.661241763625164	0.508457282002459	0.815508835770769	-0.825671113532061	-0.802718098020328
FCER1G	-0.297126282265823	0.171698131678858	0.0835382101171151	12.7456589926232	-0.395147253641717	0.314616609876978	-1.25596437453263	0.209128886820504	0.589707262285356	-0.630858716058517	-0.6786709431836
SDHC	0.0288721703081199	0.328593659259534	0.929983277253248	5.48926036177826	0.121282630732557	0.574265740977033	0.211196005748509	0.832734327414891	0.954854367667452	0.00756457912966404	0.109771594828064
ENSG00000283696	0.158683824151538	0.164306495435048	0.334154592106113	6.2175375820115	0.0785519432409861	0.378116813700864	0.207745173963965	0.83542794335844	0.954901352499008	0.261782914051804	0.0445339067774232
FCGR2A	-0.097314797478109	0.113896812254353	0.392876776898407	36.8900655681771	-0.200837825133026	0.227628156569352	-0.882306601080946	0.377611027716015	0.73943969687039	-0.239555304869221	-0.382015339763955
HSPA6	-0.970171251500822	0.247286795691233	8.73575284289132e-05	20.5613889104471	-1.36871571209457	0.436372498901922	-3.13657646973348	0.00170932854498939	0.0615701859823313	-1.94892505556476	-2.16503493863814
FCGR3A	-0.316054058803254	0.134913932890535	0.0191481213968255	40.5012077166202	-0.419133162096886	0.2280829108895	-1.83763509708952	0.0661161934666538	0.363547576987956	-0.66792617258232	-0.715290649190396
FCGR2C	0.329011984650976	0.220817291199665	0.13623111765872	8.25746117773516	0.545096289888946	0.407742449744997	1.33686421472636	0.181266963646409	0.556621581190153	0.59534727495848	0.756815321730402
DUSP12	0.443771222846848	0.453059351894504	0.327333438081737	2.5028662342944	0.689965015335992	0.84616336470163	0.815404027305393	0.414841079837519	0.763827603461427	0.820087516587927	0.977988938955088
ATF6	-0.340360842543733	0.0953719980821476	0.000358659432480516	138.955734273928	-0.481391548158549	0.165126725501447	-2.91528549783015	0.00355363295675992	0.0863472577425596	-0.715527677584873	-0.810341616232017
OLFML2B	-0.578992900333421	0.146249309409954	7.52817239967796e-05	10.3857730032997	-0.854140556929092	0.292848761932449	-2.9166609798614	0.00353800097715142	0.0863195736378086	-1.18285586110462	-1.37942404815299
NOS1AP	4.84291972558621	1.85870047611591	0.00917293767879604	4.82281265892423	3.03862582984094	2.15071792587717	1.41284256446677	0.157702019909513	0.523822093934842	9.43521700866422	4.56373048789841
UHMK1	-0.576776191585983	0.355918661779631	0.105118883818434	7.92622484173632	-0.773667852232344	0.568804287775146	-1.3601652956213	0.173777622043351	0.549219096888523	-1.17851474079611	-1.25656496224118
HSD17B7	-0.195012818829719	0.267510507038812	0.466007015075657	2.49707137924136	-0.184478881005038	0.684966816239408	-0.269325282088643	0.787679378423396	0.93960037391735	-0.430883491344317	-0.357039853608482
MGST3	0.712318926767925	0.568855744155518	0.21049842799393	4.10502036223319	0.395651808560299	0.860920129627569	0.459568541778036	0.645825943559258	0.880711984312624	1.34600139347551	0.528655817960863
UCK2	-0.0102250271118637	0.169881222449204	0.952004889899565	12.1482144171954	0.065382486657028	0.35869987209385	0.182276303237492	0.855365894425638	0.961919266164944	-0.0690019242154006	0.0244278670468386
POGK	0.580089486871243	0.420497889937644	0.167731379147173	2.67472660711678	0.528524539854625	0.67640783867105	0.781369625894677	0.434585130312534	0.776085751139034	1.08704815589663	0.731514941075271
STYXL2	-0.171174870626203	0.247653020942215	0.489447215289773	2.81076010883701	-0.365564997901083	0.578871328701127	-0.631513394732019	0.527704893840587	0.824793433504081	-0.384200136492618	-0.633507195883199
POU2F1	-0.0977806097586996	0.13380549082832	0.464921608333459	32.6936383046723	-0.123876163938637	0.246212086941087	-0.503127874336558	0.614874370173607	0.869953530477626	-0.240467534386772	-0.264516625383356
CD247	-0.192597557584383	0.240674719278688	0.423571709882908	3.55133962090115	0.0387626037182718	0.605226383230838	0.0640464540084126	0.9489332377596	0.985675286611307	-0.426153533177911	-0.0162131738782747
CREG1	-0.221813400472499	0.139468853415943	0.111741220393867	16.0995162661588	-0.198159143364304	0.304410277388669	-0.650960752916025	0.515071822171093	0.818451523237063	-0.483368757793435	-0.377925749451388
RCSD1	0.325010388875284	0.0739718501165664	1.11435693125467e-05	92.8634103185578	0.507099844320492	0.158427314641354	3.20083595097512	0.0013702952411405	0.0522461504707186	0.587510698002494	0.698805483636482
MPZL1	0.332174585671443	0.0988197469171001	0.000775430658548384	70.5808239226041	0.515136956704069	0.189054345812011	2.72480886113194	0.00643387217966144	0.122654244105886	0.601540795660528	0.711075883699929
MPC2	0.18902462134488	0.603309454277155	0.754042967235669	2.71020069409127	0.255611519434407	0.949391689175796	0.269237157169886	0.787747188296047	0.93960037391735	0.321201207512619	0.314853858928056
DCAF6	0.150136762403205	0.103734117412991	0.147806511642558	79.1393460309804	0.239099055514622	0.185704020849134	1.2875276174492	0.197910449926661	0.57714487594561	0.245044664889994	0.289643991421036
TIPRL	2.49476774476766	0.757929716816766	0.000996349469584338	2.5655022120014	1.71524753107397	0.818957300533059	2.09442852509833	0.036221823934441	0.282215254306601	4.83668314029624	2.54330569026373
SFT2D2	0.0598654741012237	0.0892805374741193	0.50251859478744	27.1316506884423	0.0986108245000437	0.17304372130378	0.569860748237906	0.568772149157115	0.848129553808654	0.0682607173479078	0.0751581516712453
TBX19	0.00635882382740736	0.143689049358517	0.964701890492961	8.23838876381824	-0.0173096821056511	0.325084380625627	-0.0532467357316229	0.957535318676707	0.988097927506851	-0.0365247247687022	-0.101819713477925
C1orf112	0.306689505431115	0.235199572146244	0.19224914720759	11.2459022560712	0.477925732282139	0.427933137944882	1.11682337707555	0.264069851407896	0.642516189712085	0.551631758434424	0.654264856465718
SELL	0.285526629547151	0.361086911638024	0.429094492452166	3.78321450244735	0.396850308223297	0.638168486673602	0.621858202826411	0.534035110958201	0.828886332054954	0.510187166133991	0.530485588360856
SCYL3	0.497555088835715	0.265559782850551	0.0609843939713649	5.05187180304547	0.711225191528304	0.49526891073697	1.43603843509981	0.150991404782185	0.51505838872973	0.925415847693375	1.0104472218369
FMO4	0.212968611748377	0.23158899263457	0.357783239524724	3.26248312104992	0.389331656468087	0.529048996286752	0.735908506018719	0.461786380377651	0.792848074148976	0.368092231481167	0.519006731207796
PRRC2C	-0.046202315965374	0.0906442530972932	0.610254385455151	71.3919192180446	-0.0646319901369819	0.165863985505638	-0.389668618777914	0.69678160438226	0.900823597238997	-0.139458514179076	-0.174067508924542
DNM3	1.65925272545919	0.452767698585393	0.000247639482448644	3.91534985669773	2.38761288932755	0.749527381980002	3.18549121316992	0.00144508492189213	0.0539498370839728	3.20044147229281	3.5698176439143
SUCO	-0.102976442838055	0.157710771080796	0.513791804542783	14.7296244311616	-0.118759378040963	0.301577675701964	-0.393793664483069	0.693733382280335	0.900075987353365	-0.250642861446086	-0.256704738849113
PRDX6-AS1	-0.31750124453529	0.342193086345932	0.353489341603134	7.95990659126136	-0.42734731132912	0.542937869926977	-0.787101683267363	0.43122234410608	0.773812159831484	-0.670760287519065	-0.727831334507467
KLHL20	0.0706024958415589	0.134835844544699	0.600544153137474	12.9780130107669	0.176855094635087	0.312184215432452	0.566508765954421	0.571047975623788	0.849050381512406	0.0892877030463051	0.194615047557298
DARS2	-0.0665996081716991	0.227425022468362	0.769642890689094	2.40479671769944	0.121509795555977	0.630569792672061	0.192698408594986	0.847195169853388	0.958785656585016	-0.179403815760913	0.11011841133761
GAS5	0.245385234788657	0.396444204849706	0.535939171128475	5.51462069142615	0.408229511750458	0.649210697207975	0.628808972966879	0.529474124911634	0.826071699777268	0.431575745396175	0.547858417434017
ZBTB37	0.0293623757158739	0.286724273284502	0.918434172855099	7.43407942965901	0.0395419333265936	0.484275979461776	0.0816516511319445	0.934923726718955	0.981334495990843	0.00852457924397873	-0.015023357732996
RC3H1	-0.182122760424386	0.0893804098826269	0.0415885665922951	41.6430559247647	-0.273886094608883	0.186229057160278	-1.47069473896956	0.141373689637621	0.500677806326352	-0.405640078385373	-0.493539410553716
RABGAP1L	0.1093897126813	0.0723327437303504	0.1304543819574	137.914872132043	0.213697774767648	0.136997440950651	1.55986690908063	0.11879133578077	0.469235973989087	0.165247151904085	0.250863411778251
CACYBP	0.153838657808548	0.783867640782131	0.844409868327904	4.54303184639501	-0.245864387143242	0.997160887315853	-0.246564411290797	0.805245349950529	0.947005523945101	0.252294319740993	-0.450758179602297
COP1	0.0499559896447321	0.0694127082603282	0.471712711637557	111.110671039816	0.062669171860485	0.139649018581952	0.448761992721832	0.653603359055598	0.881978409546779	0.048854350015859	0.0202854018848873
LINC01645	1.30280993536399	0.57451790023631	0.0233500784409981	6.27015480960737	1.83787010960569	0.85784211140413	2.14243400408198	0.0321585740407124	0.266866815656558	2.50239711410053	2.73051572585689
RASAL2	0.37390084897744	0.0782668600596411	1.77703229537899e-06	118.498952071581	0.550476707957652	0.150495081898787	3.65777207475702	0.000254417133117173	0.0212053722114407	0.683255964261403	0.76502970011169
RALGPS2	-0.24178310872351	0.161389448730607	0.13409829683318	35.5025866241966	-0.360424241178276	0.28762846410187	-1.25308961442225	0.210173095220004	0.590370286865776	-0.522476694794041	-0.62565871267092
FAM20B	-0.64452736653912	0.28063177346551	0.0216358137001609	5.56151603696092	-0.918939150098357	0.526963900957263	-1.74383700369047	0.081187516011722	0.39723335631116	-1.31119613245591	-1.47835319381981
TOR3A	-0.782270924392619	0.374703936042551	0.0368245393965282	3.206710918472	-0.997294045071161	0.652392171750281	-1.52867261174449	0.126345625243363	0.481142438103639	-1.58094801440949	-1.59797898258075
ABL2	-0.477634345554172	0.0735337133209604	8.27871698714327e-11	52.1668640913043	-0.749437079121865	0.168228491307828	-4.45487606347565	8.39416713998625e-06	0.00250705791914256	-0.984359021543694	-1.21957141708188
SOAT1	-0.132934465293417	0.0609339889667831	0.0291380062264948	51.5770486477883	-0.19586268045995	0.133892814162181	-1.4628319053979	0.14351338045014	0.503976178046292	-0.309311543037251	-0.374419699364933
TOR1AIP2	-0.327030739271059	0.407906443453408	0.422709291006923	6.41440758717951	-0.440435420049862	0.660044386901103	-0.66728151741082	0.504592329929485	0.814071082812187	-0.689422497056113	-0.74781317903232
TOR1AIP1	-0.280571418406522	0.401132284189292	0.484271718589236	5.26140074523883	-0.374154924046507	0.647241946925942	-0.578075827476179	0.563212926097476	0.844937265438826	-0.598438283835607	-0.646621586386833
CEP350	-0.0646692453350698	0.107700024577102	0.54820163773488	70.9078055605651	-0.0705583342981466	0.20498845514967	-0.344206381020966	0.730691083823968	0.915987822562985	-0.175623464678448	-0.183115362220678
QSOX1	-0.0336172256772127	0.204222749160304	0.869250501305245	7.83205873148065	-0.000235827042162461	0.375395469785258	-0.000628209611313008	0.999498761283154	0.999965774745671	-0.11481233948539	-0.0757527602918
ACBD6	-0.122380565199888	0.173235373289215	0.479913949856888	27.7389663986384	-0.0911609570663726	0.312615586495792	-0.291607203876892	0.770586966826779	0.931147568815636	-0.288643175989498	-0.214569746787828
XPR1	-0.0601463675689747	0.138782112548592	0.664733621483644	41.3851346702409	-0.0477162747510323	0.23391243393165	-0.203992040735103	0.838359718712405	0.956058521436286	-0.166766028379701	-0.148241990350339
STX6	0.0282674558432283	0.229795034401173	0.902097908851817	28.6939657808996	0.0663190635379415	0.356463311922786	0.186047375198901	0.852407609793039	0.961456765853108	0.00638032871903828	0.0258577553537967
MR1	-0.0403413457075292	0.104650508065795	0.699877094139008	14.5689394526437	-0.0331791104605249	0.219862818496068	-0.150908237634178	0.880048102217971	0.965565686008226	-0.127980607104764	-0.126047847339836
IER5	-0.83042006350712	0.411099425525488	0.0433835833469601	11.5216361743831	-1.02711404420534	0.664632546037135	-1.54538631959795	0.122252847360574	0.4741928624895	-1.67524150510322	-1.64350569687875
GLUL	0.20312016629522	0.393995291577159	0.606176020362089	46.0937811720644	0.385123869724111	0.644521113427635	0.597534916545991	0.55015030227464	0.838146092817135	0.348805400672487	0.512582629581974
RNASEL	-0.583265214123479	0.455200560707828	0.200075404467063	2.49545266287016	-0.840312814899128	0.758925414613339	-1.10724031468528	0.268190041682576	0.645794998000737	-1.19122260219308	-1.35831299251707
RGS16	0.363615267501544	0.281052522266377	0.195747403449906	18.334181607488	0.463299166292948	0.453806443631143	1.02091799884076	0.307293290861857	0.684297697484334	0.663113062456436	0.631934222317995
NPL	-0.174965737942942	0.0970096066996569	0.0712953115446452	96.3934457929265	-0.240588607502756	0.163753932888779	-1.46920811768327	0.141776349174961	0.501358101078501	-0.391624030639555	-0.442703554539739
DHX9	0.0676083130459937	0.194421165818084	0.728034306805396	23.1189325948968	0.130002479408659	0.31745030563174	0.409520725298872	0.682157560419768	0.893586511894901	0.0834240063580303	0.123084340331925
SMG7	-0.177803033234222	0.0996777180220787	0.0744595619320468	27.3714189682746	-0.27679152415706	0.208138303859555	-1.3298442382995	0.183569596892968	0.559450200054758	-0.397180484650238	-0.497975180667511
NCF2	0.0366122471822329	0.134061410643432	0.784775911329986	10.3537301059077	0.0601112794134301	0.29611316643135	0.203001035509058	0.839134222844824	0.956058521436286	0.0227224590029135	0.016380222742591
ARPC5	-0.203043676433865	0.389464013036601	0.602129032491768	7.28668026637157	-0.178085927545915	0.631103020025787	-0.282182024004003	0.777803941239421	0.934512009856548	-0.446610825429325	-0.347279619735091
RGL1	-0.957399365368986	0.317596436053542	0.00257390095879255	45.5051599909307	-1.28701674676323	0.427493565971911	-3.01061080027528	0.00260722804496352	0.0727183292852083	-1.92391306680936	-2.04030369916539
ENSG00000289581	-0.452096069395752	0.411223545682167	0.271596914037629	3.08113559488734	-0.689538414100473	0.722608736730965	-0.95423481484586	0.339964795499885	0.710664232762664	-0.934345807401869	-1.12812307742935
TSEN15	0.135522919482963	0.408956571873238	0.74035213147647	4.19505005727485	0.294023427894647	0.68262972148819	0.430721690895104	0.666670745097802	0.887903363222045	0.216425456182593	0.373497991486261
EDEM3	-0.265862879267819	0.159315474883757	0.0951604886311898	18.9864241098921	-0.337678341332077	0.30561341758342	-1.10491988212495	0.26919430647317	0.646401355875875	-0.569633625561332	-0.590932149498021
NIBAN1	-0.0813514167478102	0.184558851533507	0.659366129852358	83.6224311528694	-0.0467237792114292	0.290442627826529	-0.160870942261739	0.872195048900749	0.964070973164324	-0.208293211298795	-0.146726730049015
RNF2	-0.0692435108686634	0.0926676327101923	0.454928152943438	15.9692900276934	-0.113002480621285	0.21507496997853	-0.525409724025838	0.599298395148254	0.859716634275786	-0.184581536877764	-0.247915582857214
TRMT1L	0.520410282380008	0.371315376772584	0.161055126002476	3.03278485752951	0.776743307085564	0.651105426197601	1.19296088748896	0.232884691374831	0.611388257690831	0.970174612219724	1.11047487491956
SWT1	1.09230334491804	0.419274170711752	0.00918140764568433	3.1920344335093	0.983138020217436	0.702180778920009	1.40012095137317	0.161477102048875	0.531436119139733	2.09014880411555	1.42558129377263
IVNS1ABP	-0.0622787354917603	0.196312903029465	0.751059838185516	10.3257189017147	-0.0794690211569793	0.340954015305201	-0.233078414066611	0.815700516414557	0.949635518867104	-0.170941978741029	-0.196719463716311
TPR	0.148185176600431	0.234551685859055	0.527530330708911	17.0259586375099	0.258235404478584	0.378567082362304	0.682139088446792	0.495151006070145	0.810144353232321	0.241222751536688	0.318859790122739
ODR4	-0.189888712410955	0.199480003440358	0.341138299242856	8.1812447599063	-0.15336514887808	0.399427956855897	-0.38396197923975	0.701006627717437	0.902121276028472	-0.420848631120493	-0.309537974520061
PDC-AS1	-0.0188772018236198	0.395553484220535	0.961936594832006	2.90090537263075	0.127416234285522	0.722461611411046	0.176364020278758	0.860007969227109	0.962405521787534	-0.0859460227116052	0.119135874663102
PLA2G4A	0.0444383733600656	0.0690779672722821	0.520024600739559	81.2429372054307	0.122307355077716	0.14302577139556	0.855142076035069	0.392472498523778	0.749644043604866	0.0380488546454731	0.111336059410586
LINC01036	0.254482884585841	0.535946518351931	0.634908947159454	4.06427537353352	0.459018814557977	0.82056918782577	0.559390751405401	0.575895071906021	0.850622128830587	0.449392245800172	0.625399334451092
RGS18	0.0638342946476339	0.105252102486608	0.544189754995982	13.6269267850092	0.180767076965198	0.274026432121251	0.659670220736999	0.509465480828893	0.815508835770769	0.0760331085087986	0.200587539410179
ENSG00000285280	0.833278239284574	0.36284053430749	0.0216449557661774	3.10872070266808	1.00563368451485	0.598430321874033	1.68045242320882	0.0928693236618827	0.420415414875039	1.58288363101637	1.45992581795601
RGS1	-0.0269106748371317	0.30102981738619	0.928767695208368	42.4696897275358	0.00709038740199728	0.440304988904491	0.0161033546761272	0.987151937218244	0.997509433049078	-0.101678478717446	-0.0645677005476882
RGS2	0.120382824258316	0.527217049168555	0.819384756445725	4.98307667756467	0.306809347001591	0.870726323905879	0.352360252100011	0.724568107092099	0.912617148416125	0.186775654453581	0.393018477841742
UCHL5	-0.645782712562671	0.331747882944748	0.0515818827169774	4.19737216554963	-0.826802571062556	0.610238385928015	-1.35488456663571	0.175454337527858	0.550896908249754	-1.31365455561292	-1.33768666692678
CDC73	-0.241678101349643	0.132628666496593	0.06842219125423	37.2073335721367	-0.331101670853047	0.242117202669856	-1.36752641779249	0.1714603625866	0.545440041182173	-0.522271052242323	-0.580891431636708
ASPM	2.37695456643962	1.05440971212861	0.0241773757270912	2.41798961130789	2.22581909694915	1.84216372826685	1.20826344737732	0.226945943630227	0.604514501650489	4.60596217542381	3.32280423094747
DENND1B	1.21625303153836	0.228861722247215	1.07034247755399e-07	4.57413703979158	1.44681045559895	0.570599836820276	2.53559563504513	0.0112256272364716	0.160609373315426	2.33288727954354	2.13347811155885
NEK7	-0.106765429326483	0.0743598147828097	0.151060763158306	50.9544310859614	-0.105711893494395	0.145599066605031	-0.726047879009843	0.46780941943992	0.797824867605364	-0.258063072248519	-0.236784915961582
PTPRC	-0.00862307394861326	0.0603404268677722	0.886363570353681	247.875667489099	0.0352314567107121	0.124025708081255	0.284065757460786	0.776359988037278	0.933559536026038	-0.0658647184736419	-0.0216042377825373
ENSG00000261573	-0.0927215282489178	0.243667419703178	0.703555793129934	2.63561163235189	-0.107422050957164	0.558260537854327	-0.192422791283153	0.847411041111821	0.958785656585016	-0.230560016536307	-0.239395843274548
MIR181A1HG	-1.27416398411423	0.625999300666299	0.0418098371172255	16.3824041480745	-1.52346378113002	0.916364200465891	-1.66250905519386	0.0964107492604206	0.428065751713387	-2.54425316383021	-2.40129152253151
LINC00862	0.11059655681684	0.765568575405445	0.88513464091988	3.12224153292681	-0.941798690230387	0.84785494048652	-1.1108016775723	0.266653724228852	0.645298411638222	0.167610590760026	-1.51325325360492
DDX59	0.107981594025253	0.221503135706714	0.625907831950243	7.21607996867862	0.246863728816722	0.40821833134381	0.604734549778972	0.545355387812561	0.835177564651146	0.162489544481991	0.301498453973211
CAMSAP2	0.386534527241882	0.121916671909686	0.00152186633219738	20.8463826371177	0.663352953278125	0.255567751231322	2.59560507960062	0.00944245253718235	0.148428727602024	0.707997291848235	0.937359838305634
KIF21B	0.120647000125696	0.238981519759276	0.613672483494075	6.90863967893186	0.34643085803133	0.464949055642922	0.745094228769414	0.456214757758107	0.791448992956926	0.187293006687712	0.453509331801511
IPO9	0.331808334458021	0.24593904966007	0.177289227623321	14.1109941878545	0.511901008523136	0.408524867221936	1.25304736527835	0.210188469598933	0.590370286865776	0.600823542849376	0.706135505007979
RNPEP	-0.134935545016332	0.105617382866476	0.201394586704543	11.6946466793399	-0.253760508434998	0.241318528785685	-1.05155832712855	0.293002235723532	0.672076808213208	-0.313230383450607	-0.462813326099606
PTPN7	0.14970401727364	0.373877677444239	0.68885523672119	3.01518074979693	0.232389022579939	0.680838790984114	0.3413275295963	0.732857025353414	0.916294986522461	0.24419719285627	0.279399666765863
PPP1R12B	0.0537496528433913	0.238013744336742	0.821336881700146	8.70884253812625	0.10728162452787	0.446183753384356	0.240442695894071	0.809987082278585	0.947916311146596	0.0562837195143931	0.0883960137458118
KDM5B	-0.416000754338089	0.355577108664646	0.242028655914948	4.50977616200234	-0.412203566589642	0.603448826829501	-0.683079572389502	0.494556562700701	0.809911227196397	-0.863658079291436	-0.704711114515044
KLHL12	-0.357641991641642	0.330289786652807	0.278891545830144	4.07956123101996	-0.390095350440469	0.611071089854166	-0.6383796532308	0.523226572505599	0.82338444807021	-0.749370439918915	-0.670958114196937
ADIPOR1	-1.67957695062233	0.561813318127696	0.00279375783134957	2.57195033378144	-2.00974593243505	0.951051974152351	-2.11318202060018	0.0345851915626451	0.275374552097457	-3.33819890175179	-3.1437069891137
BTG2	-0.0856135435174302	0.241118114709275	0.722537975552744	19.9212259945048	-0.0478009206726181	0.389075204449448	-0.122857792339293	0.90221970917845	0.971913266515048	-0.216640002503742	-0.148371220759474
ATP2B4	-0.637059346859737	0.315326171419044	0.0433503448862206	15.4243316933092	-0.853234044884866	0.489072534100977	-1.74459611896484	0.0810551968848701	0.39723335631116	-1.29657103931636	-1.37804006035811
PIK3C2B	0.755185066026879	0.782022283255458	0.334203186151975	3.15648580150209	0.328840528770842	0.958163531423984	0.34319875259929	0.73144894303746	0.916053770079464	1.42994885292392	0.426653868424515
MDM4	-0.297672682113745	0.122183093986869	0.0148390405985819	51.0112772780693	-0.416915851868854	0.21223986993355	-1.96436160651336	0.0494881719447474	0.317008488125421	-0.631928765283125	-0.711905442879442
RBBP5	-0.953973733974813	0.421778151893004	0.0237103622564124	3.03724956580765	-1.42523413991671	0.708184775138023	-2.01251734003875	0.0441654306741233	0.301807996885221	-1.91720443716557	-2.25132261103052
DSTYK	0.268192018881515	0.304537977494532	0.378506133287849	3.22579079492833	0.525469425956683	0.641261985825943	0.819430182314457	0.412541020572289	0.762025167646363	0.476239706645822	0.726850645246368
NUAK2	0.361731636620962	0.252635999540563	0.152192668118539	2.76418248011535	0.621334121224174	0.644230738812408	0.96445897997596	0.334815864530588	0.705041162442789	0.659424229505836	0.873208952403583
ELK4	-0.190435425323217	0.0859295293499008	0.0266790806664254	17.7095435660746	-0.429169140655799	0.211022242162321	-2.03376258473112	0.0419755386173556	0.2977847806759	-0.421919293438712	-0.73061275320846
NUCKS1	-0.0586914586887843	0.230884887523767	0.799339309798965	8.07098427803845	0.0807194269389514	0.425556392015692	0.189679742693126	0.849560095611811	0.95960396554451	-0.16391678871566	0.047843042053344
RAB29	0.123193654912255	0.114091025956562	0.280238414637074	9.97039388694002	0.161172560600088	0.256062949840855	0.629425540478458	0.529070501537515	0.825856036331619	0.192280281098692	0.170672248522749
ENSG00000286619	0.336920391829543	0.613332566173365	0.582780778097572	2.48808321741425	0.707045844258881	0.965534453492874	0.73228442724245	0.463994982318024	0.794632296921436	0.610834806665353	1.00406653925435
SRGAP2	0.210119196731984	0.0710747307892324	0.00311340306409473	557.363819802516	0.336601267970895	0.144885721805343	2.32321904309609	0.020167388271531	0.213530043028559	0.362512042649715	0.438502324714278
IKBKE	0.247731624854958	0.107740062197589	0.0214853292827895	12.9526850685095	0.377033677293307	0.245168916622761	1.53785268739204	0.124084637754888	0.477422803771891	0.436170828796409	0.500231191281934
RASSF5	-0.677392589280202	0.302033458484986	0.0249114343181906	8.25791736299456	-1.02656789823031	0.491842744400861	-2.08718723599517	0.0368712128165375	0.283679780696846	-1.37555816740973	-1.64267188626534
MAPKAPK2	-0.0846341541279371	0.128233401774483	0.509253284082606	17.3269350833462	-0.0755971141899059	0.245847085628587	-0.307496483013486	0.758465499595683	0.927307267693485	-0.214722002597989	-0.190808155621189
PFKFB2	-0.09857201812761	0.28010959269167	0.724909370309947	5.91783773971282	-0.287221841283959	0.518512315584607	-0.553934463369737	0.579623698176252	0.851354630230239	-0.242017399224258	-0.513899328275203
CD55	-1.03539943139768	0.431878722266784	0.0165104908502326	7.2695227299941	-1.45624942312965	0.671292996094807	-2.16932015021944	0.0300583864605781	0.259276190312183	-2.07666550715304	-2.2986741864398
CR1	0.31973641614224	0.414416673507065	0.440390674307297	2.46375339935915	0.72470962927123	0.74785997498808	0.969044545113919	0.33252296437225	0.704135990025168	0.577182345139533	1.03103414881262
CD46	-0.413799278673771	0.359835802250436	0.250157485455295	5.35178331126581	-0.626978403131802	0.611610175261245	-1.0251274888682	0.3053030365584	0.682208509215235	-0.859346790888704	-1.03261161436609
MIR29B2CHG	0.256244741718781	0.0523099624570612	9.65298026019002e-07	49.062114251692	0.479026391885405	0.213509809835155	2.24358024699309	0.0248594213637892	0.237116771486164	0.452842601553648	0.655945252735072
TRAF3IP3	0.451482597360889	0.116836447341161	0.000111441381625028	24.4032375889812	0.813711979801854	0.239668217194728	3.39516014816734	0.000685884677729498	0.0351172954997503	0.83518918682229	1.16691559422199
HHAT	1.50359943077693	0.326907000184425	4.23564130773932e-06	3.10935476989652	0.98281545487731	0.649530216574655	1.51311737283026	0.130249847457834	0.486773152543147	2.89561582507471	1.42508882762546
RCOR3	0.548500845502057	0.222151557452084	0.0135476475919751	9.75033784380518	0.837873336998218	0.405067692463581	2.06847732511659	0.0385951606569148	0.285999719697458	1.0251861306195	1.20380316089096
TRAF5	0.206215370628697	0.322785815876248	0.522913156418033	3.29237617514523	0.472654657877102	0.665289367686357	0.710449739368043	0.477425288078815	0.801823913999285	0.354866934198972	0.646217414968425
SLC30A1	-0.686756738115737	0.28635634669559	0.016473204465016	3.0672313085974	-0.85852561048753	0.583756217267814	-1.47069202021648	0.141374425223847	0.500677806326352	-1.39389656965984	-1.38611878612526
LPGAT1	0.341369576112324	0.173380103609034	0.0489635884408949	5.2603656069571	0.663416668577748	0.428160680627705	1.54945724489494	0.121271841805216	0.473452418212412	0.619547924375837	0.937457113568094
INTS7	0.0343518927845258	0.328936597032796	0.916825597774878	5.35205052395595	0.0715083546254817	0.546264504139056	0.130904267225239	0.895851038976116	0.970388021716649	0.0182958646694635	0.0337803368296902
PPP2R5A	-0.369188594550911	0.153015531352878	0.0158325698387565	4.95500020785381	-0.327487720604256	0.457436218931022	-0.715919962283613	0.474040771487894	0.801222468116444	-0.77198287939328	-0.575373950575639
ENSG00000234915	-0.596373951333873	0.221594663240758	0.00711777857688458	2.71832699574731	-0.637089638194681	0.653596446441368	-0.974744648113432	0.329686939826679	0.702596152560344	-1.21689426762443	-1.04804861380517
PACC1	0.627268883686751	0.254697378794526	0.0137856519766843	6.75543883786572	0.991918326834617	0.470342536870895	2.10892753488484	0.0349508370626082	0.276821138911044	1.17944253918934	1.43898634147268
BATF3	-0.342740315262991	0.155317617202254	0.0273346069313196	6.76266518413826	-0.505959573855522	0.346483836524352	-1.46026890873439	0.144216183423257	0.504510299061935	-0.720187548827344	-0.847850050814434
NSL1	-0.173270209747894	0.0967501505792786	0.073308738069951	24.3977568114633	-0.148028696014917	0.220392625120135	-0.671659026404479	0.501800791579006	0.813329035741556	-0.388303571021356	-0.301390718587129
TATDN3	0.260151674826225	0.352807636038765	0.460894085752158	8.51902896147448	0.351651295645837	0.552551218156987	0.636413936103075	0.524506659889248	0.823404235235683	0.460493794646255	0.461479465224949
FLVCR1	-0.0769054057165532	0.387124424865304	0.842530195950248	3.28000936515108	-0.0186336427719881	0.628120281330517	-0.0296657237886307	0.976333648337427	0.994301988225681	-0.199586307966564	-0.103841027386316
ANGEL2	0.154868213078956	0.403090349772996	0.700828562306448	4.28681675586803	0.065666834488471	0.628308132838457	0.104513742631045	0.916761662962319	0.975028883531608	0.254310562649886	0.0248619858549952
RPS6KC1	0.0201809171927494	0.15529854265677	0.896606639631495	29.8623012830966	0.0327041545886056	0.280512906859266	0.116586986869069	0.907187350367721	0.973259584868189	-0.00945604906479287	-0.0254627141406402
PROX1	-2.57926226357208	1.40089588551059	0.0655992869557042	3.30518027096671	-1.19303307892589	2.74138110887878	-0.435194170946131	0.663421493275937	0.886871552368876	-5.1001092960826	-1.89681718948925
SMYD2	0.717820379977385	0.64366826137794	0.264763704448844	2.63382067785624	1.29902703311035	0.898431857418061	1.44588264806585	0.148210119594157	0.510489328333081	1.35677523567806	1.90785457537611
PTPN14	0.68247937487033	0.339903286777742	0.0446578075838869	21.3132691639373	1.00174564194736	0.536855404547834	1.86595055849551	0.0620482830829204	0.352705862917029	1.28756472023676	1.45398987535749
CENPF	1.49939402754399	0.588033769935617	0.0107771315943028	3.71328469978012	2.03470930889415	0.879029367956716	2.31472278750343	0.020628107859117	0.21460417581154	2.88738011914307	3.03103357457748
ESRRG	1.8316388980765	1.167624134104	0.116720470320982	9.09922664348333	2.86028807435945	1.44722902946207	1.97638937316136	0.0481106942073959	0.312172956746125	3.53803616790646	4.29145911707041
GPATCH2	0.320974618819893	0.127838211553998	0.0120462092467591	25.9403689726869	0.545744337347107	0.26541258135419	2.05621125631124	0.0397621577609704	0.289649539462028	0.57960719540289	0.757804707120607
RRP15	-0.258034797448881	0.228557714629598	0.258910499714837	6.30442655768878	-0.322998870461498	0.453434621707441	-0.712338350444485	0.476255281339243	0.801360999211196	-0.554303400063663	-0.568520744542456
LYPLAL1	-0.518972496373248	0.236339391040387	0.028100668596757	11.0655714058844	-0.654973499168595	0.413689029592245	-1.58325082928637	0.113364305313608	0.459292747699242	-1.0653141250251	-1.07535221718359
EPRS1	-1.11398509077154	0.444451466584111	0.0121958288939193	5.81921926367382	-1.4535398091231	0.654352464558836	-2.2213407725194	0.0263278892741035	0.241327762553419	-2.23056475181468	-2.29453737133866
IARS2	-0.496341546354017	0.424548994308242	0.242362094136588	3.63364036655886	-0.616582543784184	0.700056003228706	-0.880761740404286	0.378446791807834	0.73943969687039	-1.0209945107127	-1.01674007405277
RAB3GAP2	-0.200114632941071	0.155425286888317	0.197909814321413	22.3369361712777	-0.283816203216293	0.291158927794918	-0.974781042662044	0.329668882593313	0.702596152560344	-0.440874695138968	-0.508699881064914
HLX	-0.709687027988777	0.264012308379429	0.00718635070353133	2.63087459879055	-1.13090433373731	0.597310071889676	-1.89332875328811	0.0583141636776854	0.344312953246828	-1.43880240005499	-1.80196414743629
DUSP10	-0.166152095331084	0.488575657232072	0.733800466239303	6.50622522271956	-0.172053049507047	0.722232735192579	-0.238223831631184	0.8117074941462	0.948381306933979	-0.374363719388239	-0.338069119304343
ENSG00000236230	0.545549719586021	0.305454265048639	0.0740948044330217	3.45936048518585	0.915678199800063	0.639734495731283	1.43134097959396	0.152332514621792	0.517007322352748	1.01940675492935	1.32258920591519
TAF1A	-0.642556244640779	0.265667790708773	0.0155784077854706	2.95139912144567	-0.907865263048341	0.604402869169444	-1.50208628939156	0.133074825283816	0.490851943933537	-1.30733596033662	-1.46144649675299
MIA3	-0.0335872997036196	0.323136775836484	0.917215825972725	11.9606850625708	-0.0412302841110435	0.528913114139267	-0.0779528489818977	0.937865559862877	0.982582911999565	-0.114753733567104	-0.138339714985487
AIDA	-0.0248114262459283	0.103706999237169	0.810915272627372	38.1378591202996	-0.0322998075434791	0.184525418068665	-0.175042592405669	0.861046166299906	0.962755296073074	-0.0975673880284147	-0.124705400195367
BROX	0.104670876761165	0.424578282885656	0.805272726809332	8.69364803390318	0.116811172864507	0.649725302808748	0.179785476045854	0.857320986260331	0.96228410486929	0.156005958414366	0.102944941884908
FAM177B	0.25766085055723	0.294157329953019	0.381068790654251	44.9819057063352	0.449181907148598	0.448901004980362	1.00062575526702	0.317007773700637	0.693687449364125	0.455615856653018	0.610381155839228
ENSG00000287684	0.202022872088358	0.167135465613893	0.226763785236241	105.475603890248	0.323933091257347	0.272090522925098	1.19053426695983	0.233836469976219	0.611908880756816	0.346656500339358	0.419161597730378
DISP1	0.07340559508478	0.0734876598062087	0.317851233954749	264.378408815517	0.132213178818935	0.122317227594696	1.08090398563503	0.279739825545704	0.656788427615985	0.0947771887830227	0.126459453791773
TP53BP2	0.342993315408132	0.231623003751523	0.138653004649469	11.4742201956295	0.499503177548676	0.403431326539266	1.2381368145938	0.215665335332009	0.594119385359633	0.622727795272684	0.687207519592908
ENSG00000290989	0.278047101534558	0.470762758050134	0.554767656493185	2.69939784175759	0.469618687564203	0.818485297607692	0.573765575187272	0.566126446880757	0.846650192205563	0.495539535500933	0.641582345985671
FBXO28	-0.0915443909742632	0.0962502918956268	0.341549720971918	20.9634845297108	-0.0327351800795396	0.240687596119776	-0.136006926020604	0.891815805672737	0.969135042920606	-0.22825475449644	-0.12537009106183
DEGS1	-0.656033193091463	0.260993143223466	0.0119504816834663	5.64988972829841	-0.781187673165864	0.54959969072631	-1.4213757510189	0.155207552145405	0.519387364042141	-1.33372871702315	-1.26804560439922
NVL	0.262412209381246	0.144447020305753	0.0692680387513478	14.8881960785692	0.423627030437334	0.282333881275472	1.50044701869841	0.133498647780243	0.4914834654796	0.464920741793115	0.571366078551018
CNIH4	-0.44011759958997	0.384679968068816	0.252576510470832	3.86144257557397	-0.657100859624966	0.672859513407437	-0.976579577952807	0.328777333510528	0.702596152560344	-0.910887615792862	-1.07860009560472
WDR26	-0.222623922077191	0.126382321803343	0.0781518565052337	31.5967733374638	-0.313036749452809	0.226468132336684	-1.38225518187886	0.166893362004945	0.54074788814495	-0.484956053283959	-0.553311400138254
LBR	-0.284290879628392	0.182522462814669	0.119336037254806	10.8705054265465	-0.434592844257309	0.358730752126468	-1.21147362382831	0.225713937532486	0.603240552424503	-0.60572233893109	-0.738893216369843
ENSG00000242861	-0.49478222661032	0.392304300581597	0.207229414271928	2.53656986017036	-0.630463467088614	0.699197501024014	-0.901695824377612	0.367218471760772	0.732597274027613	-1.01794079668073	-1.03793232247068
TMEM63A	0.182773149885153	0.246170661652297	0.457805528016994	11.6955770765891	0.334622164179977	0.413177180927009	0.809875713439002	0.418011611522645	0.765731467261518	0.308958557347927	0.435480792337641
H3-3A	0.0130812771199091	0.280017452027669	0.96273962982689	14.3868937050558	0.0149699915757948	0.455914762372055	0.0328350665767175	0.973806114196368	0.993342012753561	-0.0233597212269319	-0.0525377710232888
ACBD3	-0.408613385528537	0.172138038089815	0.0176082694416483	13.9885066335174	-0.641357297140566	0.320540880197448	-2.00085959939182	0.0454075224471637	0.30475760384014	-0.84919092982822	-1.05456412336894
PARP1	0.569512361428235	0.372044691905264	0.1258279022225	3.91780434128492	0.795715297252848	0.671447246256739	1.18507492835646	0.235987822927733	0.614219576886706	1.06633430518468	1.13943974417136
ITPKB	-0.0717397580597247	0.0717304613570492	0.317247790181664	27.6547551408645	-0.0310846415710116	0.187548226492597	-0.16574212485149	0.868359893666566	0.963288018640234	-0.18947009492072	-0.122850185049174
PSEN2	0.186280553565941	0.393886000009142	0.636263034672669	2.77289907781396	0.189860539513719	0.672594067623363	0.28228102008779	0.777728037828534	0.934512009856548	0.315827326809143	0.214470687748422
ZNF678	0.277562270844608	0.134783795572729	0.0394640874681193	11.6909558478176	0.404470854907573	0.301624665778251	1.34097406743563	0.179928872390262	0.554961341348277	0.494590061034895	0.542120010284497
ARF1	-0.118547332654932	0.538934621196497	0.825897576788354	4.91079961826386	-0.109751793119005	0.766931547184092	-0.14310507048768	0.886207200491498	0.966869591038517	-0.281136315348747	-0.242952701385539
NUP133	0.382336230016634	0.372255102324118	0.304382214158567	2.81793377971215	0.199171594033024	0.678122619721696	0.2937102940391	0.768979287582165	0.930405940941714	0.699775502058868	0.228686037554642
ABCB10	-0.223605309023875	0.342463617800918	0.513800392583549	3.79900882047897	-0.199238151975916	0.585211763253238	-0.340454796855647	0.733514058584138	0.916621215695772	-0.486877965131729	-0.37957309077306
TAF5L	0.0404941337381657	0.336478193236727	0.904208291401821	3.44660510657862	0.128659817194273	0.625857107917935	0.20557378923488	0.83712385336987	0.955812452044965	0.0303246018567149	0.121034474442996
LINC01736	-0.366971895622819	0.174303626055164	0.0352599761898461	7.63288718767903	-0.47121714367761	0.383650596522605	-1.22824556497163	0.219354798648154	0.596972921862155	-0.767641778314612	-0.79480817493741
GALNT2	0.238639644528182	0.109897558350545	0.0298953921244264	128.00307746037	0.390580532824234	0.204746483594467	1.90762999181877	0.056439055924849	0.337365222618691	0.418365431273273	0.520913412586424
COG2	-0.255370812593312	0.313278829980583	0.414983577993246	3.31721798860152	-0.404395992674833	0.597571642234903	-0.676732234418625	0.498575860593142	0.811848677888763	-0.549086350791205	-0.692791154847016
TTC13	-0.067652151060995	0.121603506349852	0.577982627247558	23.0072706800529	-0.0952006629327488	0.254429044850416	-0.374173722928211	0.708275072474896	0.904331264606351	-0.18146507677122	-0.220737236397701
FAM89A	-0.322295434220656	0.134015565000811	0.0161764286878006	9.85830074347849	-0.421828595766497	0.258005113419391	-1.63496215317566	0.102056981756088	0.439630075256994	-0.68014905103166	-0.719405814923078
GNPAT	0.565396206349323	0.219730238317364	0.0100781040207344	9.68917209701574	0.877471496866431	0.407698433636107	2.1522562376328	0.0313771785171404	0.265728702603779	1.05827337953231	1.26425836422397
EGLN1	0.371098349978919	0.196588483397599	0.0590674185484041	27.4998549447255	0.557062715773997	0.323360504721673	1.72272960871792	0.0849374333405814	0.403734431157352	0.677767654021675	0.775084673449213
TSNAX	0.111592932860909	0.0889160722127438	0.209465441550383	20.9971868884451	0.196092869699081	0.207081845901261	0.946934140197782	0.343672339898337	0.71400304309086	0.169561856700949	0.223985695260094
DISC1	0.11479515414043	0.0638481010843635	0.0721862700237186	447.015935653675	0.184995897062515	0.129629684836177	1.42711059813429	0.153548018147828	0.518487024596145	0.175832968250873	0.207043753024468
ENSG00000286071	0.00131585609226775	0.188491034953622	0.994430012372387	10.7113791571239	0.064859015979457	0.371224706344154	0.174716323754938	0.861302540566221	0.962759852495726	-0.0464006859997306	0.0236286752066938
SIPA1L2	-0.0639774314477694	0.0975402254137396	0.511883206566624	241.454456342581	-0.0454291547589081	0.170081921310484	-0.267101608500631	0.789390929167858	0.940590693391951	-0.174268641984966	-0.144750204251414
PCNX2	0.304382710189319	0.0957308949083135	0.00147495714792428	123.401512590147	0.420819081197903	0.176687015754879	2.38172046429101	0.0172319725513502	0.199829386181103	0.547114216071986	0.567079133329738
IRF2BP2	0.00508337596341064	0.44899890530376	0.990966880978023	3.83722867509945	0.116352062999766	0.730410147503002	0.159296887368734	0.87343497296732	0.964430011759663	-0.0390225146255078	0.102244010823528
ARID4B	-0.263209178247148	0.0928222893717984	0.00457361534832114	55.5205669675794	-0.372331249515704	0.174801318488742	-2.13002540675736	0.0331695158659387	0.270506574532465	-0.564436715770244	-0.643837350580426
TBCE	0.59252609568097	0.208247102362479	0.00443692013782164	6.89442252656994	0.925693430839676	0.422108304622628	2.19302349824001	0.0283056861222308	0.250901009948137	1.11140354996241	1.33787963433261
B3GALNT2	-0.156396206576426	0.307743269114994	0.611310636334643	7.7189969054089	-0.164178997925227	0.531247954896461	-0.309044009321834	0.757288049681006	0.927005304030201	-0.355258148189784	-0.326047667019244
LYST	0.138136851447409	0.0651930047308394	0.0340997050648548	99.8826084207015	0.271919733656876	0.146705493008296	1.85350751414264	0.0638096501392369	0.357325131290574	0.221544483726937	0.339751894849391
GPR137B	0.435667261653493	0.246882461057319	0.0776184334042691	11.1610803263313	0.617264023441674	0.419414769065133	1.47172696092115	0.141094624001564	0.500677806326352	0.804217019141423	0.866995062923739
ERO1B	-0.00630545024151151	0.221899957091679	0.977330575041507	10.4106111851436	0.124305418385341	0.395442208232762	0.314345347556256	0.753258760052501	0.925494584005152	-0.0613259700458145	0.114386537613025
LGALS8	-0.139811985233512	0.254228707749774	0.582356616243749	11.421133044731	-0.166692664636508	0.433508637554344	-0.384519823127195	0.700593206383124	0.902049930103271	-0.322780223358309	-0.329885325957124
HEATR1	-0.276748571597927	0.199585045494909	0.165557733989749	11.7749622731788	-0.396727350542982	0.346269789606756	-1.14571747940682	0.251912069022992	0.631807456527923	-0.590951762236277	-0.681083304762264
MTR	0.0817338256336257	0.204764011460892	0.689774512741539	21.4747002140929	0.226105669683501	0.350279104477757	0.645501449538673	0.518602279233846	0.821311981465282	0.111086887028829	0.269806761988686
CEP170	-0.0135795647229943	0.105205653352395	0.897297212929827	125.083686555193	-0.0108050512203818	0.17988124373237	-0.0600676924185475	0.95210172119755	0.987079134733011	-0.0755713264276548	-0.0918889797245432
SDCCAG8	-0.127987651524677	0.0606565278060617	0.0348549793618405	211.573456731124	-0.173201178001745	0.1156008653042	-1.49826887148268	0.134063408232929	0.491498352202182	-0.299623886172668	-0.339821987160586
AKT3	0.0644542946839993	0.0993775594814467	0.516609904747827	106.619482606044	0.0890101949433284	0.183372529021827	0.485406376942827	0.627388109760117	0.872773692156669	0.0772472936164515	0.060500702590083
DESI2	-0.298101085860273	0.134353681422376	0.0265017841695616	12.3009086416748	-0.459888271684243	0.322485628666377	-1.42607369384517	0.153847071210946	0.518487024596145	-0.632767735313104	-0.777512187897306
COX20	0.872970871695202	0.66809451573869	0.191328976389439	2.78637015972721	0.842522169850465	0.895024776066096	0.941339494034573	0.346530909725005	0.716081567501378	1.66061621219339	1.21090061532519
HNRNPU	-0.00457805506421761	0.179205907556174	0.979619186470803	41.8962836908761	0.0281398417333136	0.29615425223375	0.0950175171251745	0.924300913217037	0.977883076511368	-0.057943103309875	-0.0324311304170646
KIF26B	1.27606007800647	0.439693763301732	0.00370603440584965	19.9564740188119	1.89705226264922	0.61412866861059	3.08901433789295	0.00200821747053223	0.0663359577362905	2.45001118421295	2.82087015413941
SMYD3	0.362978824993107	0.122666255425032	0.0030856256393387	122.957887189634	0.566815005905282	0.212784188890836	2.66380227243329	0.00772629621145782	0.135071121335491	0.661866677020474	0.789973665382461
CNST	0.739756311509901	0.203916204157017	0.000285905682591069	6.25003147184267	0.949843234592697	0.464630023467045	2.04430016705554	0.0409239027543489	0.293930395734642	1.39973375152817	1.37474956215754
AHCTF1	-0.461163480665337	0.281473246129227	0.10133997210696	10.2565770313539	-0.672794698243003	0.48801992222358	-1.37862137917962	0.16801152135724	0.542236193196172	-0.952103089793392	-1.10256015354394
ZNF670	0.286317923818128	0.216474706959108	0.1859554060837	4.13972957546886	0.381618471844208	0.485669681238721	0.785757247335009	0.432009717658614	0.774163812414561	0.51173680752631	0.507230877321316
ZNF124	0.393850890561739	0.0797831699194632	7.95305373839385e-07	52.3787919007294	0.539715375059404	0.156073166013604	3.45809205287962	0.000544015470005227	0.0311960231119798	0.722325386790334	0.748600184935659
ENSG00000259865	-0.719200317686514	0.145113391329172	7.19124225607847e-07	7.938367177185	-1.02019527061636	0.329792884474273	-3.0934423350057	0.00197848998773077	0.0659619359630426	-1.45743287424576	-1.63294268421532
ENSG00000290683	0.305629186741277	0.138075859908488	0.0268640556875938	10.6422396228274	0.483421339085984	0.289531115274057	1.66966973006822	0.0949847258452906	0.425797695346493	0.549555269584335	0.662655095503854
ZNF496	0.179148675732429	0.266781913016992	0.501891028438679	7.08586965422859	0.287769480512233	0.447481964251744	0.643086210174809	0.520168161844144	0.822202701134934	0.301860521410528	0.363949980621715
NLRP3	0.359294467977831	0.145126222620326	0.0132961202410088	18.1127699711093	0.63589414337743	0.305985640750053	2.07818295596709	0.0376925113127477	0.285300867043057	0.654651368702996	0.895437992912981
ACP1	3.47822935126773	1.34686770199597	0.0098099285100861	2.483956102149	1.16251504119765	1.05643567379101	1.10041251922701	0.271152426247953	0.64830573427129	6.76265792500914	1.69943932941665
EIPR1	0.440312448567815	0.291765966022447	0.131265847862161	13.2415393466215	0.667862158276167	0.472985138015548	1.41201510279635	0.157945514288289	0.52438788625218	0.813313981145972	0.944244120452432
TRAPPC12	0.455346707504624	0.23053224359413	0.0482457413505552	25.084811937865	0.699989035956791	0.371282135410769	1.88532915859891	0.0593854117842843	0.347024436680747	0.842756517008847	0.993292786579863
RNASEH1	-0.263416268275205	0.475026235585114	0.579216223694265	2.55057743096693	-0.244174740635751	0.772842725985479	-0.315943635652901	0.752045290514774	0.924958929720299	-0.56484227321099	-0.448178566723537
RPS7	-0.33133977973072	0.37392693500289	0.375559143452634	2.94120203370608	-0.306188382540809	0.68206988333011	-0.44891057357039	0.653496168205985	0.881978409546779	-0.697861162294046	-0.542855878580135
NRIR	0.503473816172773	0.360800727798587	0.162884826205212	4.78103611914985	0.739730129451889	0.606006429871541	1.22066382960441	0.22221332806897	0.60083935707219	0.937006864092411	1.05396620918127
CMPK2	0.906860974611408	0.434890746093168	0.0370455607087068	3.14087543831242	1.3941476846545	0.731818039587696	1.90504689586494	0.0567739754196995	0.338050773133743	1.72698533452266	2.05307693796589
RSAD2	2.04569246403595	0.60517831563704	0.000724031788538716	3.59755427508755	2.62092982333107	0.787633454834161	3.32760093828533	0.000875972487040707	0.0410390247523385	3.95723074336419	3.92602668830321
ID2	-0.0900355022634219	0.41180603802031	0.826933839284449	15.5801826608681	-0.0747860996350267	0.62652404270242	-0.119366687529576	0.904984852064016	0.972764657503538	-0.225299802731358	-0.189569965513759
KIDINS220	0.27345719440183	0.186251687734492	0.142046308223734	14.6957181948082	0.410604115483249	0.331281498756989	1.23944173466942	0.21518195377013	0.594044602217696	0.486550831373205	0.551483766490109
CPSF3	0.47524072241899	0.333485395807438	0.154136370041714	3.64279594156455	0.718695046319885	0.608830973179322	1.18045086071566	0.237820943471657	0.614971328573175	0.881716218982497	1.02185157981202
ADAM17	-0.0227939559262721	0.0773016877064367	0.768093118185703	41.3687698354531	0.00522173197569658	0.160003620029555	0.032635086473244	0.973965589764405	0.993342012753561	-0.0936164488774778	-0.0674206094740702
TAF1B	-0.212358231992247	0.135142613962353	0.116098134139272	12.674438768259	-0.257070665725215	0.288142495630902	-0.892165055912167	0.372304469136412	0.737730010664603	-0.464852106042296	-0.467867001136786
RRM2	2.87638031111864	0.933924196809796	0.00207079652809439	2.53470610632323	2.75702473296919	1.32182205201426	2.08577601558991	0.036998916969391	0.283679780696846	5.58401905606949	4.13380516745834
HPCAL1	0.0687182585202822	0.221092587500572	0.755943446077114	12.2620242823441	0.212549349729018	0.3947329013087	0.538463728319405	0.590256939857473	0.855592040430311	0.08559768246471	0.249110091183199
NOL10	-0.285944857144336	0.192423315227792	0.137273882837109	25.1236268742134	-0.394960456399495	0.319057528824829	-1.23789730916	0.215754140214416	0.594119385359633	-0.608961427238286	-0.678385756566391
PDIA6	-0.732038981559502	0.316930568168372	0.0209004954869358	11.597231999256	-1.04666937120605	0.493385322298907	-2.12140354384509	0.0338878572964634	0.273853620181567	-1.48257563805611	-1.67336115667805
SLC66A3	0.213640794457051	0.230815271261728	0.354657994097971	3.56145758691781	0.370263711515828	0.495436147901343	0.747349003669308	0.45485291963471	0.791168096710917	0.369408609201528	0.489895366107302
ROCK2	0.298562771364837	0.219601760523848	0.173967758865481	22.1103384016961	0.459948705345883	0.354078448502926	1.29900226147789	0.193943153074565	0.571836405805815	0.535716663437048	0.6268190149829
ENSG00000287291	-0.00154221812287588	0.241134949296179	0.994897033199214	2.60919055275973	0.246640324264917	0.639972174482404	0.385392262506404	0.699946814328669	0.902049930103271	-0.0519978326852981	0.301157378336114
NBAS	0.0668630154852356	0.0601212513585597	0.266079626698751	35.5177426158009	0.0969378718205801	0.213347527611522	0.454366042605806	0.649565388998708	0.881239876220339	0.0819644432193772	0.0726040255517472
CYRIA	-0.175476425129963	0.239876446550883	0.464456484482457	42.8632077180332	-0.214299818551037	0.38009526376491	-0.563805548189051	0.572886475514674	0.849497392459186	-0.39262414151178	-0.402568000596225
SMC6	-0.231456157531705	0.351568785207347	0.510311706991081	4.24643301767916	-0.244768667335784	0.595560851205979	-0.410988510813195	0.681080959308885	0.892979591369088	-0.50225277606969	-0.449085325005611
LINC01376	0.562851296298127	0.238074336779898	0.0180698849528645	5.78524970972329	0.777441254938885	0.452880453396338	1.71665888670737	0.0860415162515534	0.405753676638904	1.05328952194644	1.11154044411592
WDR35	-0.427044209607096	0.474565001581314	0.368192351024551	4.63562995699913	-0.591480882857174	0.726694420117682	-0.813933431278293	0.415683087492826	0.764396195779523	-0.885285173062697	-0.978416929230158
LAPTM4A	-0.424648902998919	0.217254558724103	0.0506285927303291	9.12248682862881	-0.599739872534667	0.397340541223006	-1.50938504963193	0.1312004114087	0.488542622845488	-0.880594293318624	-0.991026073239368
PUM2	-0.187892060521076	0.0616896218611818	0.00232089538258968	81.1250424764312	-0.266695527597855	0.138007485239307	-1.93247146801785	0.0533013403735814	0.328798629774382	-0.416938462011359	-0.482561446118549
RHOB	-1.08477247502702	0.540683025527041	0.0448242261901525	2.80097794465647	-1.15898019238664	0.909165743419955	-1.2747732751423	0.202389502514164	0.583090013674248	-2.17335584711766	-1.84482805194708
HS1BP3	0.774434306877005	0.266345277718106	0.00364175500425849	4.99366662925105	1.1444341954179	0.493197660484173	2.32043719407429	0.0203172387907074	0.213616225157632	1.46764585325131	1.67183498588945
LDAH	0.0298260159449895	0.117536818660167	0.799681813302617	10.5227025226457	0.114135462232352	0.365386462443404	0.312369159681254	0.754759985575195	0.926390338459418	0.0094325550963691	0.0988598876585102
ATAD2B	-0.0995444768942563	0.0450035551429576	0.0269718656820437	66.4189016231028	-0.227288506777881	0.136643185271256	-1.66337242744072	0.0962379088498988	0.428065751713387	-0.243921826454925	-0.422398058113951
UBXN2A	0.0453410275382213	0.462525280185137	0.921909030656822	2.57424339079309	0.0522826150308148	0.793220642828269	0.0659118184877268	0.947448031253134	0.985510399670538	0.0398165791554622	0.00442806388844286
ITSN2	-0.0624109795280922	0.0376608681328248	0.0974823263299095	92.7775703162983	-0.0866368971096925	0.115941822902769	-0.747244565771123	0.454915947379562	0.791168096710917	-0.171200960563726	-0.207662785315829
NCOA1	-0.0979592645754225	0.0616038266352638	0.11180121857197	86.9864781361746	-0.111140788180043	0.124646699521003	-0.89164645840715	0.37258246014427	0.737730010664603	-0.240817405362824	-0.245073304441919
DNMT3A	0.192585899398529	0.114534784365141	0.0926731915052657	40.2873530057235	0.343831764752644	0.214533210458197	1.6026971489323	0.109001533295144	0.452416323485576	0.328175482550247	0.449541250628868
DTNB	-0.239076654237497	0.151157253432581	0.113731329907292	95.2025771801047	-0.326700987258082	0.240332228824719	-1.35937235241285	0.174028627491634	0.549483198280196	-0.517176474570311	-0.574172831014274
ASXL2	-0.0444689393822427	0.0534190717346833	0.40515252723892	46.8574920670954	-0.101992428443907	0.142552448102856	-0.715473005207993	0.474316815544173	0.801222468116444	-0.136063933679484	-0.231106343607068
KIF3C	0.423492215905858	0.522841801522669	0.417950776322883	3.39621173681633	0.691381551661228	0.865220973069985	0.799080897459134	0.424243505397623	0.769508166241679	0.780373860488673	0.98015158974128
RAB10	-0.120470393459982	0.0779232982140318	0.122101547813036	105.353473287385	-0.16089074878936	0.140106170488465	-1.14834877170956	0.250824612680615	0.630182552994969	-0.284902366403019	-0.321027439544533
HADHA	0.25690138614689	0.219567215487819	0.24198677573236	11.1890418162818	0.450118947016127	0.384325253020562	1.17119274228916	0.241521311913159	0.620288342455581	0.454128549680856	0.611811750995952
HADHB	0.0403591488787432	0.158815485762455	0.799398194386553	15.8010911367001	0.159352372083793	0.324744768088603	0.490700352223429	0.62363839734071	0.870882531100372	0.030060252507592	0.167893334875669
SELENOI	-0.702740648887488	0.284319224589621	0.0134487097831521	4.93649668634703	-1.03637307064888	0.511999849243554	-2.02416674961926	0.0429529975081099	0.299841611155455	-1.42519886850306	-1.65764161451161
TMEM214	-0.671822814020038	0.413914990943891	0.104569376226835	3.09233172650631	-0.972808775185967	0.716502363454816	-1.35771886431092	0.17455290859401	0.550126882494137	-1.36465052583359	-1.56059689274377
CAD	0.712614366300199	0.453078567660944	0.115758799162708	4.37093259277647	1.05028019940186	0.69989265825021	1.50063039956391	0.133451184058683	0.4914834654796	1.34657997131302	1.52808843320346
GTF3C2	-0.0525679593430158	0.122214032014256	0.66710085360364	12.5976428364165	-0.045469468376145	0.293169572766331	-0.155096137525793	0.876745527149074	0.965385498251076	-0.151924754399113	-0.144811751756027
PPM1G	-0.251578056398796	0.308858314363601	0.415334545260697	6.08345796947625	-0.233690117265689	0.544127174703089	-0.429477019583162	0.667576114133314	0.888448864854733	-0.54165875753599	-0.432171508824468
NRBP1	-0.35956567181987	0.346411937296787	0.299283386054493	3.6982164950139	-0.497468508592475	0.594358367216932	-0.836984109304053	0.402601500255223	0.753937700739013	-0.753137703930678	-0.834886592949228
ZNF512	-0.0524808495835736	0.0930477308782968	0.572740020642135	14.8404802129674	-0.0340218225205484	0.242057760770981	-0.140552496280992	0.888223478057393	0.967472619931408	-0.151754161872593	-0.127334430582831
RBKS	-0.753781277730431	0.404988148753001	0.0627098961360078	4.03936477421016	-1.12281452278591	0.694028643541229	-1.61782158882785	0.1057010524	0.446782149203872	-1.52515494558596	-1.78961329154752
BABAM2	0.0296676913505421	0.0988486026321793	0.764075988614136	85.3392211131	0.0690569534019641	0.178129350316185	0.387678691239743	0.698253826828609	0.901641680317181	0.00912249807463058	0.0300377397011431
FOSL2	0.665112567655994	0.508391211082416	0.190782014915495	3.83066753193469	0.587635645576638	0.889611281197471	0.660553275342512	0.508898842116741	0.815508835770769	1.25355420822011	0.821760900169233
PLB1	0.0870112970658883	0.166884828872811	0.60209838764629	27.2326815605877	0.147972862699462	0.279978966297989	0.52851421182108	0.597142485726532	0.858811664865125	0.121422091614754	0.150520038845017
PPP1CB	-0.0378310174867131	0.229540878106335	0.86909221135595	13.0460506557869	0.0318796970098784	0.397789718683667	0.0801420839014444	0.936124252256492	0.982055630813509	-0.12306447329467	-0.0267214279477279
WDR43	-0.334015832050167	0.124207073075568	0.00716266525374893	24.3468811501706	-0.435462796153278	0.239729747083042	-1.81647376452799	0.069297728850851	0.371684323446122	-0.703101844040809	-0.740221387146862
YPEL5	0.581889670768425	0.379678064253309	0.125377643134788	2.74746226248344	1.00633647275491	0.757062202761478	1.32926524278213	0.183760476994363	0.55955611686304	1.09057356936565	1.46099877705548
LCLAT1	0.0692045936577529	0.296557463719867	0.815482017948158	8.91064051361686	0.162494402831162	0.499744677511541	0.325154844350312	0.745063882296627	0.921319312755727	0.0865501031850489	0.172690328178967
MEMO1	-0.216949433748539	0.276036527321105	0.431899910686222	7.56677253882501	-0.189920905181757	0.485160759357234	-0.391459740959623	0.695457441218547	0.900435935118826	-0.47384334551286	-0.365348287112504
SPAST	-0.17507804937062	0.200351450777551	0.382197407608977	10.2352394522745	-0.192194603356057	0.381964821391021	-0.503173571472188	0.614842244229204	0.869953530477626	-0.391843977179728	-0.368819581887378
SLC30A6	0.0889663010255901	0.245941937217506	0.717548567280559	5.71624656642134	0.308274355134767	0.498356049954902	0.618582547884518	0.536191401808325	0.830270179336378	0.125250698959986	0.395255131384999
NLRC4	0.146159270840206	0.220043111146432	0.506543013152094	9.93171202041133	0.285901369618361	0.421681684212367	0.678002816632594	0.497769907342425	0.811465702940755	0.237255292731373	0.361097903042516
YIPF4	0.5061233891844	0.27023894941524	0.0610858440137658	9.73822984967464	0.801461897323835	0.466493433873342	1.71805611639421	0.0857863801404095	0.405235715027125	0.94219568974348	1.14821317902089
BIRC6	-0.0797628530011315	0.062655627701723	0.203005361878389	117.073735604141	-0.0980107924884496	0.121887451878878	-0.804108962634189	0.421334048856974	0.767892820291581	-0.205182226894533	-0.22502751034597
TTC27	-0.0944679507608613	0.218014157492293	0.664788787328198	19.770570643246	-0.0765716390405767	0.365143011503555	-0.209703148159064	0.833899368292984	0.954854367667452	-0.233980145699689	-0.192295979757372
RASGRP3	0.115761076752589	0.221922882607222	0.601929717644954	9.45619252747123	0.185111029233714	0.400522693490144	0.462173635208185	0.643956808320385	0.880339866718972	0.177724595318678	0.207219527324162
CRIM1	0.0682590586192838	0.430414979970306	0.873992737282937	4.00406416785233	0.778618080302283	0.914428545834532	0.851480505337566	0.394502488030133	0.750112386676058	0.0846984023864433	1.11333712398359
FEZ2	0.00044363312656463	0.114823780142428	0.996917301091531	48.6030711422694	0.0076965167544352	0.204074811236032	0.0377141926914902	0.969915559916342	0.99191828655347	-0.0481088151503642	-0.0636423122627353
STRN	-0.0534549606684526	0.221912908640881	0.809646100407704	11.4647623614329	-0.0310604693236002	0.390401258762015	-0.0795603718648211	0.936586913933095	0.982073580905855	-0.153661824942088	-0.122813280856224
HEATR5B	0.210632584803583	0.088538914407506	0.017360469882554	60.5474275953182	0.355990012501545	0.173030694401403	2.05738070770095	0.0396496194173467	0.289413408453646	0.363517442834263	0.468103460142619
GPATCH11	-0.255044657918993	0.280309388554145	0.362891910892481	8.15766701693985	-0.294985904951578	0.484612335869275	-0.608704903110744	0.542720056497719	0.833699640090064	-0.548447621557137	-0.525752860087753
EIF2AK2	0.505029500921231	0.266934216963891	0.0584959911299514	31.3218745625284	0.76050604923356	0.398729197526507	1.90732470546756	0.056478552893754	0.337365222618691	0.940053459484331	1.0856851693302
CEBPZOS	-0.55173461534017	0.51893631629311	0.28768993101823	2.52309488054689	-0.612948788912166	0.83561554309645	-0.733529664420588	0.463235441895004	0.79456129397066	-1.12947424536636	-1.01119235692699
CEBPZ	-0.324599208621363	0.435792902499043	0.456363978836528	4.18519343097835	-0.389029975314511	0.702898721799441	-0.553465191000181	0.579944909821508	0.851504529619125	-0.684660677490796	-0.669331587356294
PRKD3	-0.223837608994445	0.0936596078672353	0.0168527099057623	69.2550854405848	-0.283297273885918	0.171836166375501	-1.64864754528362	0.099219862214405	0.435522334570028	-0.487332892790167	-0.507907622578971
RMDN2	0.377443685058135	0.43327775512346	0.383680108120806	3.71427379959098	0.57456209913128	0.743090497506809	0.773206091396715	0.439400421724355	0.778762630447357	0.690194123222253	0.801801288124935
ATL2	-0.370286866318329	0.235685201199783	0.11615760288349	19.4141036703142	-0.509811864779481	0.378129397375439	-1.34824710355248	0.177578919122509	0.552707638849391	-0.774133694144796	-0.853731410753404
HNRNPLL	-0.713162210581642	0.431290712078118	0.0982182936685874	7.2393057638073	-0.820090355492112	0.610847365300522	-1.34254545747062	0.179419201614848	0.554104626098762	-1.44560806893102	-1.32743901000341
GALM	0.311965564926246	0.14673570781501	0.0335001670048184	13.5293042012622	0.494156341034094	0.306700019774392	1.61120413815947	0.107135236170065	0.449110241027432	0.561964197934964	0.679044410757721
SRSF7	0.0332221012554566	0.17986357044544	0.853458677738839	21.2122144604695	0.0804122404723072	0.310988560711663	0.258569769538444	0.795967210575869	0.943680609561334	0.01608332278416	0.0473740551013258
DHX57	0.107517573122578	0.170487310893222	0.528270355519173	8.88972975242337	0.210810301695601	0.369565247778957	0.570427828272668	0.568387559541562	0.847904123426663	0.1615808231326	0.246455056130661
SOS1	-0.0372305709985229	0.0596936563537548	0.532828611623139	52.9430711488792	-0.000322437461320113	0.152767146360935	-0.00211064662135081	0.998315948897874	0.999965774745671	-0.121888581131539	-0.0758849899337419
MAP4K3	-0.0694419409677372	0.173399640401149	0.688807882601718	30.0686323309497	-0.0629180638804343	0.291539855797867	-0.215812907323577	0.829133586807566	0.954735670720744	-0.184970135034335	-0.171450827728188
MAP4K3-DT	0.314879017674086	0.534392097538693	0.555708046808533	3.45456489764432	0.494294460001077	0.828217031494004	0.596817550478803	0.550629199096452	0.838274269182475	0.567669795887854	0.679255279400631
THUMPD2	-0.122959429590011	0.196856650117753	0.53222439579455	15.684015846252	-0.137719153877169	0.344156001675609	-0.400164905469176	0.689035061265142	0.898118265300953	-0.289776802571133	-0.285650960268006
SLC8A1-AS1	0.102649329258476	0.309701311632375	0.740307456971227	10.3797717928293	0.195203921586829	0.506508144228836	0.385391476545809	0.699947396550693	0.902049930103271	0.152047034659188	0.222628522627387
SLC8A1	0.131492941480094	0.0899970219242355	0.143993205552792	477.333559742019	0.227687747095922	0.155072251195836	1.46826879303107	0.142031224250869	0.501764325002578	0.208533296524124	0.272222147248374
ENSG00000289013	-0.104079316217102	0.195322737350925	0.594131763704359	7.39235375102602	-0.165412334934767	0.383252342772962	-0.431601627632468	0.666030975282282	0.887567851556879	-0.25280268782338	-0.327930624205588
ENSG00000287255	-0.259385416762922	0.454187292797266	0.567933270627059	3.33875415138375	-0.298414634470779	0.828509220602628	-0.360182635328696	0.718710559481981	0.908481582485556	-0.556948402904037	-0.530987561421022
PKDCC	1.28783990968564	0.777523534859874	0.0976538751405761	5.30842350692822	1.40729103479364	1.50787673831158	0.933293152575205	0.350668629618747	0.719608570600395	2.47308037027195	2.07314312053049
EML4-AS1	-0.0271442772231058	0.202651910242625	0.893445804172086	4.35394706379183	-0.0276659385278788	0.445563713346526	-0.0620919920073526	0.950489574147008	0.986263646132854	-0.102135956977971	-0.117630791312304
EML4	-0.0723666459771558	0.101421164127631	0.47552027889061	151.244441205686	-0.0876957757674584	0.171008458499356	-0.512815427593534	0.608080436962816	0.864351398987695	-0.190697768999539	-0.209279393884845
MTA3	0.114667352400212	0.225619937868288	0.611290402761634	13.6487128105093	0.232357408191482	0.378177461332067	0.61441368656144	0.538941993828795	0.83234198873117	0.175582686056352	0.279351400525998
HAAO	0.0602694784613285	0.19310112641385	0.754954227625696	8.32615377344754	0.0665570368362571	0.348436374244795	0.191016328247915	0.84851280060415	0.959176747315967	0.0690519045232213	0.0262210733510313
LINC02580	0.233109655736174	0.2244938657197	0.299093766883318	2.42073794256482	0.250955953084756	0.56168871734206	0.446788310565134	0.655027912137193	0.882387253360877	0.407535706042763	0.307746124345562
ZFP36L2	0.256728676913017	0.184000974577472	0.162938306178167	89.9098318356142	0.413556374871559	0.305185556668808	1.35509812255092	0.175386296792631	0.550896908249754	0.453790322314044	0.555991032539997
THADA	0.10075044353902	0.102087818421143	0.323691781724571	57.4261703661388	0.217483133474192	0.185476563506349	1.17256395828548	0.240970709785825	0.6190960744605	0.148328327197146	0.256642585130095
LRPPRC	-0.728879419836766	0.17395708377953	2.78959834035257e-05	11.0272120762761	-1.06157970785573	0.356910663586405	-2.97435693623856	0.00293603329306478	0.0768734525463279	-1.47638806940217	-1.69612502845693
PPM1B	0.322948299395642	0.301446421358644	0.284021515397938	9.09497075715971	0.472000113345038	0.522793918250933	0.902841630071307	0.366609953123444	0.732332072555378	0.583472378341244	0.645218110381844
CAMKMT	0.0200759082437408	0.108507459588999	0.853214374597905	64.9594770660595	0.0588060047816294	0.189674777912121	0.310035975415113	0.756533598906619	0.926821541097701	-0.00966169470120915	0.0143874371299883
SRBD1	0.0396166349136371	0.121104422231325	0.743571153107142	38.3945166246978	0.0983191069832396	0.219850693573572	0.447208536780612	0.654724498194511	0.882387253360877	0.0286061406595648	0.0747127814355353
PRKCE	0.386169922213527	0.265254920897572	0.145435606269069	23.3973698854806	0.648862105470823	0.424141693590472	1.52982391327302	0.126060320768622	0.480913110314815	0.707283262864948	0.915236407480222
RHOQ	0.1706634114513	0.093452211176995	0.0678185568717316	47.0320376600061	0.251200698836023	0.185660112421705	1.35301382488367	0.176051213802374	0.551732060780324	0.285243294119633	0.308119781965183
RHOQ-AS1	-0.548177095164771	0.227971254445321	0.0161906779612487	9.06738217863259	-0.74383868307894	0.40399498923223	-1.84120769540376	0.0655911280764624	0.362016177361263	-1.12250732961831	-1.21102424791442
PIGF	-0.0979518267343525	0.111514451271266	0.379738687126407	9.24171310942685	-0.0586535516769834	0.288280223323914	-0.203460199248839	0.838775351420433	0.956058521436286	-0.240802839370355	-0.164940122351127
LINC01118	0.300442805758908	0.308310048155242	0.329816928713528	2.54766820084056	0.331954854273556	0.654546771840362	0.507152228923554	0.61204801076396	0.868057012496254	0.539398453161673	0.43140856364617
TTC7A	0.361392424926995	0.113604339952605	0.00146691749433588	88.7481591973379	0.522577014892967	0.200137856800443	2.61108529514247	0.0090255379719503	0.146038501541625	0.658759929888096	0.722434750680521
STPG4	0.183834126944102	0.151300593178221	0.224356244640536	6.41037471977406	0.231244939511251	0.33361504202438	0.693149020224192	0.488216037189804	0.805601416799381	0.311036335523698	0.277652975132273
CALM2	0.126754435813122	0.320500584650806	0.692482083931568	13.68849975278	0.277638066091051	0.496331903772967	0.559379850419707	0.575902509935106	0.850622128830587	0.199253582530726	0.348482173003332
FBXO11	-0.0395156278422939	0.0563298359867904	0.482988289168767	109.126765252379	-0.0386899507307663	0.116012477008639	-0.333498186819037	0.738758257901639	0.918831379010677	-0.126363551820431	-0.134461343577589
FOXN2	-0.394427025736693	0.142157871591809	0.00552746656285023	19.8422992612967	-0.524223100807834	0.273637649787903	-1.91575648019986	0.0553960995648563	0.3353709811494	-0.82140888824635	-0.875733296883302
PPP1R21	0.27534445724559	0.207803450954285	0.185163354950001	19.6458849172969	0.461371534313876	0.345996595910407	1.33345685988583	0.182381923590256	0.558052683251618	0.490246777025973	0.628991272856862
PSME4	-0.193489905899923	0.177800173417283	0.276487568985141	39.5647895384715	-0.260319434518162	0.291809039319028	-0.892088316131842	0.37234559691855	0.737730010664603	-0.427901075068264	-0.47282695328136
RTN4	-0.292225103079032	0.14690969336989	0.0466848843208238	100.092018341816	-0.380074720820483	0.228646801184061	-1.66227875855793	0.0964568947904962	0.428065751713387	-0.621260428269008	-0.65565944367242
RPS27A	-0.23252962303993	0.408792911498526	0.569478235546673	12.7991312664413	-0.278626893294436	0.597713668563141	-0.466154461490289	0.641104942643003	0.87934179656813	-0.504355011161977	-0.50077727083434
MTIF2	-0.155562406623694	0.207927934776965	0.454366430881366	6.67571190916518	-0.26086662249125	0.43584926440366	-0.598524865811519	0.549489772342305	0.837748215826457	-0.35362526524464	-0.47366235473144
CCDC88A	0.0887606233698964	0.232627311001956	0.702789842477567	43.9216905743809	0.167465159125834	0.366064202522387	0.45747483084089	0.64732978905932	0.880962838289659	0.124847907456966	0.180279268763916
PPP4R3B	-0.403496829937916	0.163571828430041	0.0136331496687877	17.302698256857	-0.590060315917963	0.283199784638017	-2.08354789772235	0.0372013105266511	0.283679780696846	-0.839170856866563	-0.976248124835106
PNPT1	0.0709867704318917	0.424851451374242	0.867302305930173	5.10752801847363	0.158588018359213	0.673292166773102	0.235541160562257	0.813788735814521	0.948906644680206	0.0900402521712483	0.166726382674062
ENSG00000285755	-0.11594762825841	0.140254334527046	0.408409668346957	17.028239243218	-0.10298466312173	0.271473524089091	-0.379354353126284	0.704424742600213	0.903030054607591	-0.276045150546466	-0.23262120564615
VRK2	0.223687405744381	0.115063569791022	0.0518914413964873	37.2282823664454	0.384214616683963	0.241879951911857	1.58845168294052	0.112184238536268	0.45791014569524	0.389083520640187	0.511194457060668
ENSG00000287875	-0.52482302021787	0.222090716453482	0.0181226800185054	2.80160228649072	-0.739063331518524	0.456734767538655	-1.61814554977134	0.105631234096518	0.446782149203872	-1.07677157423067	-1.20373363515533
PAPOLG	-0.393793265523363	0.169404320495936	0.0200946282506587	22.5286270450614	-0.623170828943377	0.307897216406912	-2.02395733295557	0.0429745420165022	0.299841611155455	-0.82016775571778	-1.02679852424946
REL	0.0938311949646102	0.0691635737490652	0.174890458091191	55.9310653631571	0.113261281858062	0.147873321692248	0.765934521263951	0.443715263965385	0.782000624118914	0.134777927064192	0.0975252611896716
PUS10	0.112772312346253	0.320545116436702	0.724977635064298	6.00061602368494	0.104383303690892	0.52597618391857	0.198456331070406	0.842688047939262	0.957120571641361	0.171871509803184	0.083971096625751
PEX13	-0.116591770964026	0.207841308168174	0.574821162635496	8.58024970167098	-0.140990631344172	0.391454485593159	-0.360171198780703	0.718719111430321	0.908481582485556	-0.277306615763383	-0.290645582142486
USP34	-0.0665812046934319	0.0510033547071321	0.191747166778535	95.5641841443258	-0.107513686685869	0.12245700206425	-0.877970919371841	0.379959500428022	0.740095026920669	-0.179367775070703	-0.239535745144481
XPO1	0.143714490595368	0.166660523449888	0.388512149686767	42.6092823133692	0.310734624441434	0.328270981860375	0.946579629671928	0.343853028006368	0.71400304309086	0.232467525649668	0.399011267571212
CCT4	-0.291026502689831	0.342181913438096	0.395045885021934	10.4082762177977	-0.327661829521077	0.55228316579242	-0.593285926162435	0.552989815888461	0.838645764757692	-0.618913133660565	-0.575639765704513
COMMD1	-0.0550566087898086	0.0897489107131709	0.539577806344295	39.7350363662492	-0.0430128884495716	0.192271607060577	-0.223708997428933	0.822983744438353	0.952791431693347	-0.156798433301098	-0.141061248210937
B3GNT2	-0.265406540821424	0.196481715100467	0.17676107355888	3.38513596140205	-0.198417646236202	0.441417117822232	-0.449501476551502	0.653069943173255	0.881978409546779	-0.568739949249777	-0.37832041030772
EHBP1	0.713208554735237	0.257393269193717	0.00559032293454288	11.92880416545	1.07840463670157	0.422452490272159	2.55272406136564	0.0106884137338664	0.156356223763988	1.34774360793664	1.57102650358954
WDPCP	0.90026104208597	0.240196869930845	0.000178240867182732	11.2351044813693	1.39299601835289	0.413457612887924	3.36913863702514	0.000754034919511331	0.0372753262279808	1.71406027111318	2.05131866887794
UGP2	-0.145564904491804	0.2056193653479	0.478986351077213	15.6696698714587	-0.191651410995641	0.359102570230296	-0.533695458856596	0.593552251519862	0.856569868913705	-0.33404652735709	-0.367990280609056
VPS54	-0.0727607165463531	0.124506344548026	0.558955501191864	31.1134366601074	-0.0664714820765831	0.23080729380665	-0.287995587055697	0.773350116652162	0.932485706173467	-0.191469502206667	-0.176875893445644
PELI1	-0.237717718624991	0.110051813536995	0.0307685889337084	150.788897802586	-0.315020092104647	0.180656691867795	-1.74374992062392	0.0812027064061082	0.39723335631116	-0.514515185399046	-0.556339404058006
ENSG00000225889	0.0440870302856118	0.141709431609715	0.755718023745669	24.1079884296287	0.115787057453104	0.262950516411073	0.440337821098223	0.659692451901876	0.884260750362101	0.0373607973815096	0.101381406972203
ENSG00000288932	0.0693084901955756	0.189230262095523	0.714167074590887	28.8224818986536	0.16583327783451	0.324991314223795	0.510269876690655	0.609862403582431	0.866450047353375	0.0867535703166003	0.177787847051123
AFTPH	-0.311319217111948	0.127433272428159	0.0145658219809434	47.3312074513765	-0.437739609025173	0.224917378463829	-1.94622404020048	0.0516278333735474	0.323116044244192	-0.658653633983162	-0.743697437185038
SERTAD2	0.00125724253780816	0.113496036818225	0.991161683500303	22.4875477232696	0.0874190814598911	0.240165491988022	0.363995179891419	0.715861608747772	0.908033270483814	-0.0465154726138551	0.0580715218027126
LINC02245	0.155485278567182	0.232622013354181	0.503876307020337	27.142110659611	0.282600339618786	0.401596169354251	0.703692816774609	0.481624094706717	0.803603703644728	0.255519000847152	0.356058162799616
SLC1A4	0.443424179072399	0.541436799242762	0.412799648318401	2.59197800964873	0.463111796479815	0.87684113295433	0.528159297134542	0.597388777331875	0.858824619842855	0.819407878913857	0.631648161546757
CEP68	0.00419214276558394	0.292858287442695	0.988579009350947	4.59921829237796	0.0713950952528943	0.551241383202658	0.129516936551635	0.896948624391587	0.970388021716649	-0.0407678727106311	0.0336074217643961
RAB1A	-0.0914942701653323	0.0516106546486012	0.0762653813007731	106.060026469537	-0.0901031820923151	0.112987766607271	-0.797459625921279	0.425184142037555	0.770599223799037	-0.228156599760605	-0.212954823232036
ACTR2	-0.112448569970099	0.122633877718365	0.359171252407784	62.9053683957428	-0.1444902116656	0.209336586109553	-0.690229139353518	0.490050101407383	0.806770584953634	-0.26919272439278	-0.295988452634859
SPRED2	-0.317204326834055	0.0938207653069923	0.00072232855083509	35.942235776981	-0.407912163512181	0.178864577997152	-2.28056425749472	0.0225742443530394	0.224855018421648	-0.670178814890206	-0.698159354370249
MEIS1	0.362624464394238	0.485163480569458	0.45480562906518	6.84106139821391	0.474187028016038	0.742817965369824	0.63836235810473	0.523237828204942	0.82338444807021	0.661172710348459	0.64855691126419
PNO1	-0.596991982264351	0.605910253622091	0.324485964254475	2.80717663100698	-0.809204666050208	0.975361368879138	-0.829646008002271	0.406738956226103	0.758061580402679	-1.21810459650805	-1.3108196375169
ENSG00000289156	-0.694222707221199	0.154789783507685	7.2934862480263e-06	5.67332850402172	-1.12336611512779	0.404333911940007	-2.77831287941653	0.00546419751404292	0.112549907415689	-1.40851764703137	-1.79045541722448
PLEK	0.102278556928453	0.140711076530581	0.467306046122254	25.1568785326975	0.194150081479336	0.24380427488319	0.796335837722106	0.42583686070688	0.77100242928692	0.151320927860739	0.22101960650121
APLF	0.62501346612216	0.227801360877531	0.00607551943011509	5.94517833133099	0.951537795828241	0.450180410992396	2.11368103230132	0.0345425196116304	0.275374552097457	1.17502561296701	1.37733667843759
ARHGAP25	0.122756105135633	0.066472204513781	0.0647865194884333	122.247357683997	0.200892085525282	0.134173109990983	1.49726040887613	0.134325512271774	0.491498352202182	0.191423399822127	0.231312742011196
GFPT1	-0.00588202734474845	0.261846038969798	0.982078078617759	9.71511714393718	-0.0255994191427063	0.445153662603887	-0.057506926918145	0.954141388359358	0.987330191207257	-0.0604967543275335	-0.11447580001882
AAK1	-0.205377859081653	0.10692102554978	0.054752263629895	100.651234858956	-0.262791878401873	0.18486497059901	-1.42153420169522	0.155161517932541	0.519387364042141	-0.451182002273282	-0.476601676607309
ANXA4	0.0251402466736883	0.10358001017028	0.808227499161478	34.2986748415956	0.109808319033457	0.196527373136272	0.55874312713332	0.576337041644699	0.850729109875177	0.000256118107002925	0.0922535624451461
PCBP1-AS1	0.158058776650538	0.212725786856675	0.457471670855139	8.6970756251243	0.438414943613388	0.453650480469828	0.966415693331435	0.33383621440199	0.704634271152374	0.26055884417636	0.593943044271255
PCBP1	-0.356629710225798	0.869307189495115	0.681625573506275	3.11046230946183	-0.296320866547351	1.21080534609297	-0.244730391638524	0.806665194341862	0.947053954290594	-0.747388025487011	-0.527790969307544
SNRPG	-1.31642914386755	0.419574227222528	0.00170374487046871	2.68938643795868	-1.88475018849402	0.728655829848757	-2.58661237759564	0.00969245588711063	0.150706125377026	-2.62702368727388	-2.95287380037805
TGFA	-0.0772902726560268	0.176276338778769	0.66105224704174	10.3232019120262	0.0114295612842661	0.337014444337726	0.0339141585065487	0.97294560282772	0.993316348250833	-0.200340017126125	-0.0579430078795727
ENSG00000236469	0.0281426795755089	0.270306595986152	0.91707894355172	3.51072441573351	-0.0256903971143083	0.529034836240766	-0.0485608798408439	0.9612692465267	0.989686801609265	0.0061359714978007	-0.114614697679477
NAGK	-0.123038956328345	0.128998148494163	0.340182839550596	21.6423695730524	-0.188815774983783	0.268193308427044	-0.704028657878115	0.48141492690307	0.803579354853877	-0.289932544789975	-0.363661065508008
MCEE	-0.245078263678207	0.231457376614999	0.289668845307804	3.57698084438437	-0.487336870954643	0.517330298810442	-0.942022673087644	0.346181031909294	0.716081567501378	-0.528929804211351	-0.81941844454208
MPHOSPH10	-0.319739638888106	0.54361780690445	0.556418249232385	3.04849069540369	-0.387624830217191	0.838304095465771	-0.462391669459544	0.643800472218759	0.880339866718972	-0.675143876113957	-0.667186327757021
ZNF638	0.269913259581895	0.0808058212120376	0.000836969787988516	70.1663229794268	0.368109667115025	0.163625306532909	2.24971109246472	0.0244672909210614	0.236026992113878	0.479610520682124	0.486606748841442
EXOC6B	0.15286600425608	0.203795961354364	0.453198458100628	29.3993809605367	0.28816301307735	0.334236285368771	0.862153589217321	0.388603005111591	0.747689527324271	0.250389511048987	0.364550793672662
SFXN5	0.792566427048047	0.321280880039174	0.0136290042946558	6.44982810416759	0.764411061422638	0.544508209206427	1.40385589876909	0.160361764413617	0.529955337628771	1.5031551258167	1.09164701974684
ALMS1	0.0801908866207646	0.209041049886381	0.701265224031489	8.2231654864447	0.16109979005995	0.385684864666904	0.417697983038778	0.676167947172135	0.892359308280688	0.108065252413427	0.170561148466197
STAMBP	-0.0813023901561526	0.152953593117796	0.595038120477702	5.79644264482574	0.115649225156262	0.412113542650607	0.280624665747299	0.778998295406885	0.935790142697596	-0.20819719943754	0.101170975993612
DGUOK	0.0240426496534917	0.309668771934987	0.938114509823542	6.21296136324601	0.0403207590652698	0.535517459122737	0.0752930803251899	0.93998152695683	0.983188032281709	-0.00189337524454494	-0.0138343108543192
TET3	0.131978756072793	0.115787451121769	0.254354449160614	48.4311644188548	0.199613556369867	0.225180216810311	0.886461338377778	0.375368978697364	0.738330246164965	0.209484697828861	0.22936078918523
MOB1A	-0.251681117776537	0.0775236876011926	0.0011683098095271	23.0559745746237	-0.373465405336455	0.179072044400094	-2.08555951090856	0.0370185421960803	0.283679780696846	-0.541860589120971	-0.64556888611094
MTHFD2	-0.459094865342843	0.0920382512374735	6.09798995765e-07	18.0367374328358	-0.567506004331467	0.211163118731983	-2.68752425963063	0.00719838731489	0.128933221609497	-0.948051990163206	-0.941814062809611
MOGS	-0.257951331482094	0.160987627435716	0.109088110403264	4.44419141801307	-0.391405659112553	0.486114012198726	-0.805172550657816	0.420720114104487	0.767734892896771	-0.554139943405721	-0.672958585366898
CCDC142	0.390395049744111	0.308496171841186	0.205700109807984	3.1160020989988	0.526651117967551	0.563158754161986	0.935173455220882	0.349698916067231	0.718853407046146	0.715557596130545	0.728654755109851
AUP1	-1.24828292662201	0.353306278170774	0.000410644469510318	6.56061017895388	-1.80866604912727	0.580574080601411	-3.11530622802466	0.00183754034743512	0.0639392680117231	-2.49356865942021	-2.83671481392157
LOXL3	0.147939962241848	0.124924972829388	0.236321834307676	23.8996292305081	0.241916268403863	0.234908362915073	1.02983250745876	0.303088637968406	0.679970247388287	0.240742532819089	0.293945079618524
DOK1	-0.448401726565499	0.180113326427128	0.012790373795038	3.91349728404739	-0.713135042676894	0.409543122953387	-1.74129414635064	0.0816320317535913	0.397860318726521	-0.927110943234193	-1.16414846303586
HK2	0.740685202063189	0.145620938701787	3.64939054161172e-07	34.258553612376	1.11576683405108	0.254343603395387	4.38684841747945	1.15004877814522e-05	0.0030531665339796	1.40155285638348	1.62806802383313
GCFC2	-0.468645414702247	0.328785328534418	0.154046170797968	3.06771423780697	-0.593460645756499	0.633231892385996	-0.93719323504121	0.348659168973852	0.71836416303667	-0.966755432295359	-0.981439467879129
TMSB10	0.137645688185464	0.464691296202826	0.767070568064639	15.8664589993394	0.249487229244334	0.663434036761872	0.376054310481334	0.706876520337034	0.903882960616671	0.220582607786451	0.305503797967056
KCMF1	0.0580975984468936	0.0654528067700099	0.374742083342937	29.6771112335144	0.0768923629084964	0.17768764859315	0.432738929899152	0.665204444357735	0.887567851556879	0.0647985751450569	0.042000196453963
TGOLN2	-0.285483270595764	0.325925145542267	0.381075332363293	14.7372517197722	-0.37384905413602	0.513267685450787	-0.728370526205405	0.466386800499701	0.796725592464694	-0.608057473237807	-0.646154609444129
ELMOD3	-0.262207785228508	0.206108905549258	0.203308900082075	9.28557384177496	-0.352336359097174	0.384467291390898	-0.916427397042064	0.359442771168663	0.726589335515221	-0.56247562477214	-0.613310801622183
CAPG	0.275512826933321	0.159068928933175	0.0832674713006721	5.39631964405506	0.385655069596582	0.360877681826715	1.06865868691144	0.285223493665519	0.662717018669187	0.490576505986348	0.513393621719173
MAT2A	-1.53348227010905	0.522472502608638	0.00333495279219391	6.42256757590545	-2.07988856130673	0.796036299723906	-2.61280617734154	0.00898022146101003	0.145633998716108	-3.05209249049024	-3.25079496756677
VAMP8	-0.160084939360761	0.195684097244123	0.413312403703818	3.52787293046774	-0.335823162363182	0.503619296379561	-0.666819489994448	0.504887441853342	0.814265766053849	-0.362482025851317	-0.588099815314894
USP39	-0.230948930041034	0.265842470977162	0.384987419363577	7.68156726258241	-0.407005041199656	0.479376687368065	-0.849029691940688	0.395864770636433	0.751074292197445	-0.501259440538656	-0.696774434868077
C2orf68	-0.0380808265384607	0.182007152299298	0.834270966904291	3.65392713215398	0.0969330943347193	0.486260824350365	0.199343828415995	0.841993796967835	0.956865724994404	-0.123553690089183	0.0725967316805143
GNLY	-0.0820767207671768	0.374863208691351	0.826688121576302	8.52233906031108	-0.176474775992083	0.582791771451655	-0.302809313097384	0.762035185616313	0.927633366064624	-0.209713619826508	-0.344819846475138
ST3GAL5	-0.0121611610047274	0.396506533498328	0.975532101723827	4.93688309617192	0.0893207802995556	0.623300737729029	0.143302863117076	0.886050994731379	0.966869591038517	-0.0727935771206463	0.0609748786862818
POLR1A	0.816120846618638	0.261956593831432	0.00183645046709539	6.24746842419233	1.15292154272147	0.484732310108117	2.37847058815683	0.0173846237399029	0.199829386181103	1.54928322869502	1.68479276748089
PTCD3	0.0978392163966002	0.363907029086264	0.788039169082916	3.17331392563261	0.167096778646822	0.643525977721219	0.259658171436258	0.795127460493113	0.943153009567207	0.14262708778748	0.179716855842793
IMMT	-0.350899031425477	0.188824329818828	0.0631213283753752	12.7635781071769	-0.468790445095836	0.340505250313354	-1.37674953518169	0.168589698032277	0.542880033915257	-0.736165276377377	-0.791103291764119
KDM3A	1.03598951833359	0.271588962001468	0.00013643163163312	16.4592598572456	1.51364666549937	0.421137750487115	3.59418423959522	0.00032540951934747	0.0245337130387145	1.9798658918844	2.23551812233169
CHMP3	-0.243593718467615	0.167101291715056	0.144906477164775	15.3839618070344	-0.382605874423218	0.332719075285069	-1.14993669688282	0.250169945038841	0.629568185506264	-0.526022525855522	-0.659523800153369
KRCC1	0.0080056323521988	0.12603010471727	0.949351169440389	21.1773880555563	0.078171371648802	0.257730825930343	0.303306255146715	0.761656479666435	0.927633366064624	-0.0332996759482546	0.0439528814705698
EIF2AK3	-0.0144379130623029	0.287799825588036	0.959989698436193	5.7846978654534	-0.0472433255507142	0.508311229967568	-0.0929417309031879	0.925949852741139	0.977883076511368	-0.0772522840238458	-0.147519930533252
RPIA	-0.221637584176131	0.262446875722834	0.398387514448849	5.58801885125121	-0.182514772978089	0.5154348631564	-0.354098618514882	0.723264977369078	0.911296072733618	-0.483024445670512	-0.354041215527006
MRPS5	0.0137856855816494	0.25084783621453	0.956173225845408	4.18402015908538	0.322337631453357	0.537398826189383	0.599810821581072	0.548632320462072	0.836900717827651	-0.0219802337853445	0.416725781339393
LINC00342	1.83548153237496	0.516366951712224	0.000378544583633932	5.64249925831199	1.87582578833677	0.690717166668758	2.71576540855882	0.00661227529994761	0.12472839302638	3.54556144059303	2.78846332450709
ANKRD36C	1.53211455102203	0.410203340373465	0.000187705959573891	6.16839241055521	2.08596656021454	0.642882926559153	3.24470673280916	0.00117571640082318	0.0479748962862242	2.95145878041953	3.10928891677464
STARD7	-0.0938565418626615	0.378515202111722	0.804165534986828	3.59287433597064	-0.149374957948019	0.644068974229216	-0.231923852762482	0.816597157750665	0.94987553953361	-0.232782785158821	-0.303446080229591
STARD7-AS1	0.0528447662753677	0.160456616344933	0.7418987874794	5.27348092221866	0.184312776953371	0.34516673829799	0.533981860077867	0.593354084445057	0.856456318425728	0.0545116231747697	0.206000821604509
TMEM127	-0.781763295084227	0.314754971034746	0.013001790391318	4.48933472096734	-0.964169392212716	0.636077596138502	-1.51580467236386	0.129568750263026	0.485995676999743	-1.57995389197351	-1.54740699563598
CIAO1	0.0751256175988871	0.251013860275878	0.764719758526856	2.72659706282083	-0.0538001488833464	0.560158932946277	-0.0960444361752349	0.923485280701324	0.977506965774404	0.0981456171684461	-0.157530347408988
ARID5A	-0.378682635898552	0.0864697888927988	1.19026457769178e-05	20.884089288692	-0.541840994501534	0.196621388167038	-2.75575815811664	0.00585562749284567	0.115310818320653	-0.790575658328139	-0.902630843362649
KANSL3	-0.502169676481692	0.24807079972451	0.0429393116294689	6.6447290260581	-0.640734346894132	0.45851469580478	-1.39741289157488	0.162289444675565	0.532965654194964	-1.03240810489242	-1.05361305433089
SEMA4C	-0.799359515488109	0.627556163680455	0.202746464817682	3.96881053873549	-1.11917928687036	0.939024935856603	-1.19185257402075	0.233319056943649	0.611715801087081	-1.61441367828355	-1.78406331328668
ANKRD36	0.878440764525382	0.300031316036433	0.0034133634046909	4.21450603999557	1.39171739752403	0.556595767525453	2.50040959476104	0.0124049790010546	0.165911882114184	1.67132824771809	2.04936657609252
TMEM131	0.00149774437587383	0.0920076598340495	0.987012229854884	53.0194610880724	-0.000836640511016316	0.1880615610022	-0.00444875872856616	0.996450415804316	0.999175383510379	-0.0460444827218958	-0.0766700327242981
INPP4A	0.0177664985259404	0.0604455660404097	0.768814765072782	56.3859936617307	-0.0107263955208453	0.144337657539892	-0.074314601633886	0.940760058734913	0.98357410951768	-0.0141843571566187	-0.0917688946921932
MGAT4A	0.0750655150994761	0.063881090818248	0.239961941691377	285.442597031386	0.135582367512292	0.110504813880537	1.22693630033951	0.219846533594136	0.596972921862155	0.0980279146596762	0.131603253104722
LINC02611	-0.0699802452668352	0.179266993531761	0.696263838404485	10.0715449161047	-0.0240527914526285	0.341496581405099	-0.0704334765333886	0.943848646980943	0.984427775462106	-0.186024330235971	-0.11211453647033
MITD1	-0.412028907283153	0.268344728268932	0.12467424993069	9.53220996921367	-0.563908216658003	0.485858846639116	-1.16064206828544	0.245787489982255	0.625459955613588	-0.855879761128344	-0.936321257435015
EIF5B	-0.547337338834055	0.26697336207654	0.0403491009779408	15.6263051533454	-0.773872681824925	0.446094030439963	-1.7347747986264	0.0827807016266062	0.399650231106153	-1.12086278192314	-1.25687767916311
REV1	-0.119999765812771	0.151739726624385	0.429045363315729	30.4952814187174	-0.139383094882429	0.264514936177569	-0.526938466676455	0.598236320098979	0.859178109090259	-0.28398070664983	-0.288191328106861
AFF3	1.36975116638411	0.937196345882102	0.143866949935746	2.50736389029817	0.561430672447941	0.994180986082967	0.564716767175315	0.57226642773119	0.849462298920507	2.63349234156063	0.781753309308855
RPL31	0.285737594159342	0.404721739774704	0.48018192073855	7.48448416719966	0.464674628895827	0.618452538012822	0.751350508462451	0.452441739488132	0.788500459190597	0.510600311416798	0.63403416513379
TBC1D8	-0.125003849172958	0.324980212359055	0.700496264368051	47.8147510396695	-0.168099773881741	0.463859793067058	-0.362393499920007	0.717057996189292	0.908481582485556	-0.293780518161153	-0.332033584255375
CNOT11	0.35129735812177	0.291549414517782	0.228229369914986	4.69870009061476	0.52055604987534	0.525117632525748	0.991313217519533	0.321532660890768	0.697264632536125	0.638990124957887	0.719349308036817
RNF149	-0.257635449507749	0.0898916359362553	0.0041560630221891	157.513481302161	-0.355724769978374	0.157808211115962	-2.25415881380835	0.0241861787786865	0.234576712718489	-0.553521331846804	-0.618483947785551
MAP4K4	-0.0119670421904051	0.0947588913609278	0.899502857882427	194.715351557595	0.0156638305912538	0.164018383140329	0.0955004572740624	0.923917327069341	0.977800000063935	-0.0724134220244513	-0.0514784748615594
ENSG00000288948	-0.426504848619724	0.378254008038044	0.259504939452536	3.4620863676284	-0.475970739694725	0.681820224870439	-0.698088326413564	0.485121958059545	0.804950581188119	-0.884228908481884	-0.802065573127983
TMEM182	0.109027978614298	0.233772060065352	0.640939345186277	6.86743975406805	0.178745724305031	0.465027848637033	0.384376386981819	0.700699499276648	0.902049930103271	0.164538745305177	0.197501504945829
TGFBRAP1	0.0420220235051705	0.282926033069532	0.881927245866834	9.59678103864703	0.0982665831977077	0.459273021078874	0.213961148788733	0.830577354342516	0.954854367667452	0.0333167645864269	0.0746325924534028
NCK2	-0.207379672749974	0.0877345133844029	0.0180925650825232	229.479914166038	-0.253258270082165	0.153960891651699	-1.64495195737826	0.0999797188971301	0.436984527472334	-0.455102280018135	-0.46204655002104
ENSG00000290119	0.395612601402631	0.4089326816961	0.333330515430918	3.0123239336301	0.601920002522928	0.695300341107801	0.865697838669125	0.386655885589477	0.747079438616095	0.725775456050881	0.843569077785141
ENSG00000235522	-0.839362353420256	0.246479311512749	0.000660655304288001	6.55287930967096	-1.30254752811127	0.469867618788977	-2.77215853152089	0.00556859093956485	0.11290598372989	-1.69275375446452	-2.06401481471826
ENSG00000234162	-0.981876274619444	0.363206694413907	0.0068643594159078	9.94807317183267	-1.37571590517455	0.541198334628575	-2.54198103938865	0.0110226152789195	0.158974056980472	-1.97184773930955	-2.17572225586271
UXS1	-0.587353967227051	0.25564731666178	0.0215893142087966	8.06714063708663	-0.827963733868323	0.465537637719562	-1.77851083732801	0.075319993633309	0.383175098909552	-1.19922986483186	-1.33945943449373
GCC2	0.147726993156545	0.205812164001156	0.47289552962856	21.7464876042557	0.276017302595877	0.365126773692258	0.75594922772909	0.449679637308034	0.786747288314373	0.240325462050383	0.346007725024397
LIMS1	0.127265654581334	0.0714930570717543	0.0750576198938764	116.274693465955	0.212762563053618	0.132511088293689	1.60562082610072	0.108357246741408	0.451258953131777	0.20025473443187	0.249435607695453
RANBP2	-0.588765926664482	0.141538254655014	3.1857472342618e-05	22.7296306662175	-0.807169307210054	0.261200477002054	-3.09022907030797	0.0020000217909721	0.0663359577362905	-1.20199499389796	-1.30771221957256
SH3RF3	0.1273557091964	0.0621047251329265	0.0403000162486779	422.522551051066	0.223106848374037	0.126719213059916	1.76063947199978	0.0782994433550083	0.390900816016483	0.200431094054572	0.265228409039298
SEPTIN10	-0.03790779034754	0.201001343243341	0.850410478015955	11.2242309572701	-0.0920580673140961	0.34534748411775	-0.266566491860436	0.789802957936329	0.940885425043644	-0.123214822421799	-0.215939380695533
MIR4435-2HG	2.02033464855764	0.903812058532791	0.0253944986901694	3.67060285525331	1.76751101823183	1.02882948448933	1.71798246928076	0.0857998129266361	0.405235715027125	3.90757093673439	2.62309727031532
BCL2L11	0.077643216742017	0.154686618279236	0.615710565881561	6.2141737923316	0.40836261139646	0.371870876874179	1.09813012201713	0.272147673849387	0.649818296519789	0.1030759900835	0.548061622991785
MERTK	-0.202410288968446	0.142378028477104	0.155130809760977	189.00960291794	-0.275041641875918	0.229079096413084	-1.20064050444809	0.229890681968832	0.607798938944291	-0.445370422876456	-0.495303604779457
TMEM87B	-0.0101122515938872	0.133654646486905	0.939689951077497	18.0259924448671	-0.0244175429722345	0.246773619140371	-0.0989471364779281	0.921180243010555	0.976200470416862	-0.0687810688179759	-0.112671408995649
ZC3H8	-1.00200323682682	0.360929520545811	0.00550027232588584	2.58426419494036	-1.22249943223036	0.695646935714112	-1.75735616656662	0.0788571197583171	0.392533218352512	-2.01126363663393	-1.94180398651298
ZC3H6	0.835255535564916	0.358185103948395	0.0197054101668117	7.1759960203245	1.28144836937541	0.593605312675571	2.15875488647417	0.030869188135715	0.263417072091435	1.58675589481668	1.88101692196103
RGPD8	0.593815597926289	0.29454938519884	0.043798542506948	3.35566526777242	0.650918256839263	0.537215055312086	1.2116530436049	0.225645220714463	0.603240552424503	1.11392886339905	0.918375569741199
SLC20A1	-0.601681768276388	0.280266224645588	0.0318074349075248	15.0276240999073	-0.836026134233732	0.458434722730992	-1.82365360383993	0.0682044572053945	0.368957246381051	-1.2272888997337	-1.35176844216139
IL1A	-0.435111842268492	0.312170797952898	0.163370089308864	5.5435688632101	-0.631018268518062	0.541287894296694	-1.16577199521145	0.243706642717162	0.622607054367783	-0.901084526057748	-1.03877934751776
IL1B	-0.792893004516636	0.353829479960312	0.0250331899619922	23.4543783031142	-1.0540200220575	0.513351748471236	-2.0532121010523	0.0400520113010653	0.290874181363765	-1.60174990270369	-1.68458352391261
PSD4	-0.5148070872925	0.164332064407606	0.00173191911223506	5.1661399442755	-0.83276333729376	0.393787509620494	-2.11475305069051	0.0344510002584749	0.275374552097457	-1.05715674215981	-1.34678707299936
PAX8-AS1	0.416867375060248	0.337915521776076	0.217335678891267	13.645522331982	0.642779028873131	0.521250988707468	1.23314687702946	0.217520970796541	0.595338036910883	0.767400017547525	0.905949268031629
ZNG1B	-0.120860376812099	0.140530732039369	0.389773559438214	12.4918670014131	-0.198822154532447	0.308341261952503	-0.644812028313854	0.519049006143656	0.821311981465282	-0.2856660953556	-0.37893798019937
WASH2P	-0.0320961014766901	0.242600789560996	0.894746951894314	5.17415994735073	0.067718267591529	0.504058493292316	0.134346050096724	0.893128940558805	0.969724918841762	-0.111833426190494	0.0279939446576813
SLC35F5	-0.195387426269207	0.162342384261002	0.228762960054766	11.3254675071298	-0.258604528377157	0.347345079607022	-0.744517609605226	0.456563391783358	0.791697696630687	-0.431617108679098	-0.470208776078266
ACTR3-AS1	0.30325938012838	0.217513600671229	0.16325455584779	3.49650905668835	0.358623148103611	0.551314066627013	0.650487933851748	0.515377093304529	0.818755098583082	0.544914328086549	0.472123514325845
ACTR3	-0.14364761024103	0.078995249053675	0.068997896219857	59.9122415715909	-0.204423782620042	0.152800887324079	-1.33784421150955	0.180947226314019	0.556621581190153	-0.33029176930913	-0.387490083785963
DDX18	0.00427774951189133	0.472860806557155	0.99278201177057	4.36561530936874	0.0729689862876248	0.751968819441398	0.0970372499511749	0.922696812837787	0.97722972139794	-0.0406002236293659	0.0360103087380659
CCDC93	0.338082427192725	0.0902045983448334	0.000178284972571671	19.4234411067868	0.400135371664965	0.247153330821117	1.61897624578069	0.10545237417844	0.446475261731278	0.613110493681137	0.53550095218051
INSIG2	0.448153123147598	0.169446865229847	0.00817391367701419	12.2572727292609	0.63937531773959	0.33210289350262	1.92523260184888	0.0542002651600699	0.331208440466651	0.828668867840067	0.900752762705375
STEAP3	-0.440939588679902	0.141375504035136	0.0018151218061696	7.04216202517253	-0.473383537618648	0.37389407200224	-1.26608997859643	0.205480870046152	0.585764732770839	-0.912497368781747	-0.798115646462368
PTPN4	0.0028703676110485	0.274756682281283	0.991664696473497	2.51646982577227	0.184871313024976	0.611071802745922	0.302536154007165	0.762243376969955	0.927633366064624	-0.0433563882173573	0.206853548395099
EPB41L5	0.0587461770639983	0.425846469490137	0.890278715261799	6.11199820059982	0.113515401379026	0.645758673656531	0.175786104019725	0.860461987024114	0.9626579004634	0.066068727486736	0.0979132299074582
RALB	0.225074789980239	0.135625853511771	0.0970096087077059	7.47113112074426	0.450232812814763	0.341865796655457	1.31698700840939	0.187842979346824	0.564328904242471	0.391800522541744	0.611985591902502
TFCP2L1	0.607388425705426	0.16940681936083	0.000336583149893684	4.37317641891205	0.791142065792482	0.469118096222873	1.6864454220854	0.0917100389486859	0.417680451729563	1.14050938661123	1.13245771170457
CLASP1	0.290619811474841	0.0667442715271787	1.33536344322662e-05	51.7842677468993	0.475691167054974	0.184853120716492	2.57334669391131	0.0100720257699042	0.152312828520407	0.520161464979876	0.650853306645759
GYPC	-0.075397827239284	0.128969666714989	0.558805443295136	15.4172311752783	-0.00748982963357604	0.255575976736754	-0.029305687213672	0.976620791111282	0.994301988225681	-0.196633922114381	-0.0868275729371741
BIN1	-0.395295520957424	0.252307747945298	0.117180222326509	91.4765638742638	-0.552845991870176	0.369118324071606	-1.49774735042124	0.134198904510901	0.491498352202182	-0.823109717119298	-0.919432365347878
ERCC3	0.151674443053065	0.178793385067899	0.39625841633576	12.5259620760314	0.252502511646459	0.340854292160037	0.740793111468009	0.45881889253332	0.791722152546663	0.248056001722055	0.310107282354554
ENSG00000286145	0.148909133535896	0.236548369805445	0.529016415771468	6.11043725530103	0.236160468038947	0.449312340025722	0.525604233405714	0.599163214740324	0.859716634275786	0.24264052198518	0.285157598519321
MAP3K2	0.0515148609178819	0.0725884624042619	0.477900196882102	58.8180561489786	0.0708326747034673	0.145702693428732	0.486145266340694	0.626864174671121	0.87260320529009	0.0519071857797121	0.0327487644735668
IWS1	-0.0207881477040879	0.193449226554863	0.914423672166487	14.8827400863056	-0.0573571131747073	0.342018155939704	-0.167701954351274	0.866817758617024	0.962941020447039	-0.0896883483462892	-0.162960827012034
WDR33	-0.238743373305936	0.111751002326477	0.0326478939438226	29.8824437110241	-0.336023461998992	0.219486178458158	-1.53095499843991	0.125780515035759	0.480850523614036	-0.516523789538002	-0.588405616272583
AMMECR1L	0.549474896906356	0.257029239098405	0.0325336773108204	2.72690936504375	0.737841592846594	0.537014647899356	1.37396921244665	0.169451240648882	0.5429711635991	1.02709367681276	1.05108294731115
SAP130	0.501691583824929	0.400312451164679	0.210114734637331	4.30100858287245	0.578542545787629	0.6445215061268	0.897631095763326	0.369382255293002	0.734868722159378	0.933516606272726	0.80787830566228
UGGT1	-0.0462068807046206	0.15874209436266	0.770989018523036	16.5805193934434	-0.00907818946657262	0.293042574662434	-0.030979080350458	0.975286223126406	0.993928778230748	-0.139467453595348	-0.089252549678249
HS6ST1	-0.345352251623262	0.250976118753245	0.168810392924192	7.63605240366628	-0.557942196177097	0.481133651084476	-1.15964076700828	0.2461950956953	0.6257431657307	-0.725302668254384	-0.9272128296075
PTPN18	-0.247097279737815	0.0912364525278578	0.00676252962480903	26.2567720635054	-0.248878189257229	0.195782772718555	-1.27119554903332	0.203659089646667	0.584632901316503	-0.53288377048216	-0.455359404007998
FAM168B	0.425653034626376	0.261157687902601	0.103129012707939	8.51542765746827	0.700787372098874	0.445815925906022	1.57192090137803	0.11596889653227	0.463557428943877	0.784605527838518	0.994511620332703
PLEKHB2	-0.0575497953443843	0.224136014383018	0.797361872564057	3.36918349604243	0.0101220417694546	0.583295786263385	0.0173531885671536	0.986154853637152	0.997509433049078	-0.161680997506921	-0.0599392207943362
NCKAP5	-0.247177507908448	0.180309889684805	0.170422246942231	138.030806141317	-0.327354271690651	0.274981491015136	-1.19045929412257	0.233865919956285	0.611908880756816	-0.533040886360035	-0.575170211784912
ENSG00000286068	-0.497786810971426	0.486453063190415	0.306166615102047	2.51121247054922	-0.736191343306042	0.865160086029833	-0.850930775926545	0.394807807692094	0.750112386676058	-1.02382486340971	-1.19934892051371
NCKAP5-AS2	-0.52213844213697	0.381930774498619	0.171593240930333	3.39725628643499	-0.660928282991612	0.640970161490187	-1.03113736442118	0.302476408135146	0.679884256353943	-1.07151419594845	-1.08444348980895
MGAT5	-0.23079820960064	0.0964031373277688	0.0166614607033674	195.370839079062	-0.297084592857632	0.15562896715121	-1.9089286416004	0.0562712976283958	0.337365222618691	-0.500964275210573	-0.528956963624767
TMEM163	-0.438685569355271	0.264606567217062	0.0973419692122246	270.267021451337	-0.558839723782623	0.458772927630041	-1.21811835469349	0.223178999823695	0.601850067611536	-0.908083180820772	-0.928583100702663
CCNT2	0.0384446343744518	0.135298369105433	0.77629768067973	19.7895225651384	0.0267171413462104	0.281615614872457	0.0948709515213157	0.924417329752073	0.977883076511368	0.0263109382121873	-0.0346031919843322
RAB3GAP1	-0.216942926835919	0.0826619889161651	0.00867869686372651	47.1323590328536	-0.344753150605228	0.172601836535924	-1.99738981649523	0.0457828532044789	0.306415958701872	-0.473830602616188	-0.601733384569903
ZRANB3	1.1534014883185	0.260985494086858	9.89714534058747e-06	2.91117545036487	1.66440941252898	0.661011259382556	2.5179743747235	0.0118031908013384	0.162651421338835	2.2098011451976	2.46569024540636
R3HDM1	0.462213422811365	0.317898720293969	0.14595617580474	15.0731063000634	0.721247126210038	0.505189325019714	1.42767689357231	0.153384879877458	0.518487024596145	0.856204037936126	1.02574788482202
UBXN4	0.00692722984437522	0.254951058918968	0.978323487769955	12.7058035665886	0.0260801088125361	0.442161954288463	0.0589831589072488	0.952965522000766	0.987330191207257	-0.0354115794776978	-0.0355757606966459
DARS1	0.163741241402616	0.173146510833018	0.344311681970449	32.6856598865195	0.251193631354341	0.288722947048335	0.870016165747605	0.384291569868509	0.744688286784934	0.271687172679666	0.308108991917273
CXCR4	-0.0838746226888018	0.376695873078824	0.8238011278395	3.39556877060821	0.000904196849872815	0.679071836104068	0.00133151870214545	0.998937602099066	0.999965774745671	-0.213234564359116	-0.0740122658742097
HNMT	0.163587680775763	0.130487331661417	0.209963013950021	27.3224699673738	0.278622013752718	0.250315692739383	1.11308248677324	0.2656730045452	0.644012207162663	0.271386445235617	0.34998438310989
SPOPL-DT	-0.0486042899424607	0.14419806695092	0.736067020179643	18.7900954004175	-0.0213258728748617	0.273758752582334	-0.0779002412660684	0.937907407493181	0.982582911999565	-0.144162451051476	-0.107951302177623
SPOPL	-0.0131175858057992	0.0866867516592212	0.879721959746358	38.5749130008311	-0.0389765019596987	0.176065281518905	-0.221375285481901	0.824800234387442	0.952800201146589	-0.0746666040269979	-0.134898826351235
LRP1B	1.05947540275057	0.841994974207723	0.208286232278026	2.69983687153515	0.718665740989603	0.976790280646613	0.73574210885254	0.461887658123687	0.792848074148976	2.02585977805628	1.02180683885166
KYNU	0.0697992114233519	0.0958240190664866	0.466362402879902	47.958967524356	0.08460913159797	0.181578031269347	0.465965684320389	0.641240063548604	0.879358862735105	0.0877145805937415	0.0537815221960807
ARHGAP15	0.08129581959431	0.0574657426215771	0.157161407736799	328.446723818484	0.135703762241995	0.11182156695896	1.21357414256053	0.22491038604777	0.603240552424503	0.110229112224304	0.13178858856203
ENSG00000228655	-0.0217694225677891	0.514898874803683	0.966276265698677	12.6550465961292	-0.00897223057274509	0.728160914477517	-0.0123217689858882	0.990168899534438	0.998002678181192	-0.0916100406948972	-0.0890907803815796
ARHGAP15-AS1	-0.835188243039979	0.234427483881569	0.000367099172355931	4.32667522481705	-1.11481757200647	0.498184891105259	-2.23775869543768	0.0252367953043723	0.238645498908818	-1.68457933129651	-1.77740420690763
GTDC1	-0.301053960389286	0.171836245187931	0.0797769512545391	42.6302826557787	-0.416085026582007	0.28059672567247	-1.48285774035613	0.13811221131468	0.497231708037984	-0.63855053542214	-0.710637007380982
ZEB2	0.0200430502204165	0.103995907994955	0.847171038283603	293.270504280839	0.0690397845531301	0.17492896490343	0.39467325832085	0.693084040722169	0.900075987353365	-0.00972604263709192	0.0300115277193059
ZEB2-AS1	0.211512783214398	0.314034104000546	0.500607348315594	2.55472077734288	0.461361946233542	0.635316812820228	0.726191935934318	0.467721114847349	0.797824867605364	0.36524119080121	0.628976634566899
TEX41	0.0994014302721889	0.191448577903956	0.603616440075231	5.781270829259	0.21266118011841	0.442935141496014	0.480118103522214	0.631143416125219	0.874547845889343	0.145686469580146	0.249280824594851
ACVR2A	-0.108428530616466	0.200526521109879	0.588701175071658	11.6701480564948	-0.0658432196763436	0.390571619702851	-0.168581679658234	0.866125691813205	0.962941020447039	-0.261320028216865	-0.175916714249454
ORC4	0.337941215298323	0.259173883702765	0.192261906502288	7.4286772987433	0.403819535924785	0.463726171870929	0.870814632470607	0.38385537440669	0.744446786728127	0.612833949537347	0.541125630200418
MBD5	0.18578911299614	0.110642802666148	0.0931170889948511	87.142159914211	0.308010281971615	0.194377953189948	1.58459473884173	0.113058441089427	0.459292747699242	0.314864907799223	0.394851966267571
EPC2	-0.131532351724692	0.11468325401415	0.251415284139551	35.0547348859647	-0.165028061698924	0.208003370655643	-0.793391285817832	0.427549886239103	0.772153586435346	-0.306565695755751	-0.32734394753461
NMI	0.0114466298401264	0.137233241062825	0.933525507225352	7.87647730697511	0.0542401256400441	0.33010488369046	0.164311793977895	0.869485697628671	0.963288018640234	-0.0265609539155827	0.00741662957688188
RIF1	0.271071134412738	0.287806736414461	0.346268802061256	15.1819305248554	0.4268898611118	0.451349496676625	0.945807770375448	0.344246641584056	0.714287379439711	0.481878059865471	0.576347499216081
NEB	0.519434637764517	0.199879492907714	0.00935668792559246	13.86490252696	0.659194164183943	0.340594583396511	1.93542174866747	0.0529385625903359	0.327547424611768	0.968263945940678	0.931010542248831
ARL5A	0.0689090439360909	0.0979921695552542	0.481925076516683	66.3815860913988	0.0818290970047609	0.177463244894259	0.461104478583826	0.644723648735189	0.880433038508625	0.0859713095567183	0.0495371947534778
ENSG00000288066	0.243710664399519	0.360032655655332	0.498461368011994	2.75590930466653	0.286997621129051	0.642586251785636	0.446628947213755	0.655142991404379	0.882387253360877	0.428296328768835	0.362771569399829
CACNB4	0.882349140771139	0.236711941787136	0.000193371134695387	60.5796272791389	1.28631297350595	0.36369398565489	3.53680023382772	0.00040500587882806	0.0273575711822146	1.67898226699932	1.88844379818015
STAM2	-0.174088460614452	0.126594182536727	0.169078896985495	18.9193261110658	-0.345069937753216	0.254490955979447	-1.35592220330645	0.175123922180579	0.550666105377404	-0.389906003212043	-0.602217029050068
FMNL2	-0.0117079097289088	0.090980432454933	0.897606098036522	267.534687142553	-0.000782833512304166	0.156751821547315	-0.00499409515357926	0.996015305145489	0.999175383510379	-0.0719059466096067	-0.0765878846381571
ARL6IP6	0.258139800192557	0.1947153432442	0.18492943901618	8.22549468114765	0.401433926920286	0.386520067803175	1.03858495420917	0.298997806223892	0.676807896019778	0.456553813879502	0.537483479203504
GPD2	0.113215000958548	0.105413382685854	0.282818310945421	48.3787966734157	0.158277411409161	0.183510832583643	0.862496285264355	0.388414476384913	0.747689527324271	0.172738454785198	0.166252173610193
CYTIP	0.307564287430687	0.156317453766159	0.0491184515992981	9.8129048864038	0.54357406057045	0.325494358272479	1.66999533710938	0.0949202861667853	0.425775100903327	0.553344899102203	0.75449130760259
ACVR1	0.0285966725551508	0.0954907376265308	0.764580968625032	15.6005647128617	-0.0520027115517293	0.206964808928686	-0.251263544855338	0.801610358191752	0.946182001979633	0.00702505453413686	-0.154786168393527
TANC1	0.339124684620704	0.180895631959534	0.0608342782659737	54.8331033859204	0.531098052821057	0.293887546686489	1.80714718540836	0.0707393331869278	0.373923940161097	0.615151612024953	0.735443968337738
WDSUB1	0.0890193334026738	0.217766576062807	0.682698717337646	7.66679652733318	0.177568065675218	0.439870677588238	0.403682433775317	0.686446258659982	0.896604886104948	0.125354555603053	0.195703552915757
BAZ2B	-0.0810045653862464	0.0806471144518501	0.315170295339276	126.261533170539	-0.113828905228026	0.140202654518545	-0.81188837414608	0.416855686017046	0.764982477565331	-0.207613950438991	-0.249177299760379
ENSG00000226266	0.340433432181736	0.175083955935494	0.0518471043065099	5.57638611012084	0.671904853001571	0.39497936873109	1.70111379528539	0.0889216209390438	0.411750761557536	0.617714614775079	0.950416173205664
MARCHF7	-0.0700696534436498	0.0867662660293626	0.419339357338234	56.3858800451767	-0.0954520263489153	0.161936604095013	-0.589440706641662	0.555565676392441	0.839825785930486	-0.186199423897944	-0.221120997322082
CD302	0.0121845155777012	0.0824978650244247	0.882583540894331	33.5518083887905	-0.000176790184947289	0.175414732760355	-0.00100784114404355	0.999195859247559	0.999965774745671	-0.0251159058169325	-0.0756626276892002
LY75	0.332169913926793	0.125481070325984	0.00811681759464801	15.1188177429179	0.595654816641763	0.288516978762211	2.06453990748561	0.0389665541738964	0.287358292508734	0.601531646688836	0.834003908907964
RBMS1	-0.226189039592463	0.124155313023839	0.0684818042231781	74.3875412155601	-0.299502690746577	0.200686315506664	-1.49239219420834	0.135596360155137	0.493127706540852	-0.491937847381024	-0.532648715969871
TANK	-0.126044688255146	0.121715916467605	0.300405337564513	62.4811305538488	-0.182460433591361	0.20540943229529	-0.888276801861084	0.374391875022765	0.737998836262748	-0.295818858869104	-0.353958254634769
PSMD14	0.0490502023209743	0.32017787261528	0.878243138242564	10.2878788768865	0.0204633966451833	0.508169047106787	0.040268876590752	0.96787876652648	0.99191828655347	0.047080489669568	-0.0441508934116597
IFIH1	0.0921513294603492	0.198338862330162	0.642206758964045	9.20094089688955	0.232182524638967	0.384406741268694	0.604002218776583	0.545842167027089	0.835361328059683	0.131488140679516	0.279084402747261
GCA	-0.541560336998008	0.216763164306266	0.0124756557414437	28.1299279553471	-0.754910403465906	0.352174059127228	-2.14357186141635	0.0320672074121241	0.266753649474597	-1.10954931549605	-1.22792763709886
TTC21B	-0.59186728837497	0.536256927834416	0.269722877190076	4.45106343589524	-0.784245176847331	0.828389295639823	-0.946710901474896	0.343786113885215	0.71400304309086	-1.20806858580353	-1.27271354875243
CERS6	0.303989426889758	0.189172466699948	0.108066807880804	25.1754280302929	0.563141241410222	0.375464219588703	1.49985328036612	0.133652412268441	0.491498352202182	0.546344024624555	0.784364864865326
DHRS9	0.10044477394549	0.221897038805592	0.650790794482288	9.37381424541662	0.246648939825954	0.409415398884951	0.60244177551139	0.546880109247812	0.835972328790782	0.147729715186569	0.301170531863855
FASTKD1	-0.0525943268222487	0.0917057069881346	0.566298051349817	13.9426965636267	-0.198454884022017	0.268213114303606	-0.7399149163056	0.459351622917026	0.791878892032046	-0.151976391493843	-0.378377261886697
PPIG	-0.186374003445849	0.182269659876655	0.306535809767034	23.1275794975058	-0.24534518747541	0.318340570523668	-0.770700344828243	0.440884567509106	0.780503971327555	-0.413965555261043	-0.449965508387431
SSB	0.558978959561511	0.574652136574501	0.33068959870787	3.07159552299963	0.797286669206212	0.911203885645139	0.874981638869689	0.381583896259829	0.742049204663714	1.04570608110508	1.14183878521945
UBR3	0.108387857078368	0.203216242583573	0.593782896028047	25.4570514252312	0.175438309883373	0.331328248245399	0.529500007356555	0.59645863933226	0.858172526441919	0.163285154998036	0.192452017494057
GORASP2	0.195729716005546	0.415115609662401	0.637279065612062	3.69957141210836	0.216577245018221	0.648927881471301	0.333746247005415	0.738571048430399	0.918831379010677	0.33433221655273	0.255259549378308
TLK1	0.0216448072481888	0.11476810017481	0.850409450146915	38.5043360679008	0.0890381034022346	0.228408546175348	0.389819491841082	0.696670029352835	0.900823597238997	-0.00658922099978897	0.0605433109224777
METTL8	-0.221311549950601	0.0883878585641751	0.0122843779849107	17.1743183112609	-0.197072818375946	0.244654212087621	-0.805515738700491	0.420522127855987	0.767734892896771	-0.482385952318893	-0.376267238089359
DCAF17	0.186391122897984	0.532224145364203	0.726179826534704	3.03842678738548	0.302112282064744	0.810229080062399	0.372872672061434	0.709243212153644	0.904922631669157	0.316043861693749	0.385847386640271
CYBRD1	0.152905022909407	0.130085554992384	0.239827156642988	16.9471251681407	0.22456143154711	0.291166753806722	0.771246815136646	0.440560650127746	0.780123206550317	0.25046592373449	0.267449146613609
DYNC1I2	-0.573209073871106	0.32061687919248	0.0738031378095723	4.850219381454	-0.805481108867617	0.554311190456917	-1.45312077896833	0.146190222730399	0.506717367761846	-1.17152902958222	-1.30513481763272
SLC25A12	2.61067210316109	1.30308471377089	0.0451284304519138	2.86338896954096	0.892213864437623	1.2524426094146	0.712379040549134	0.47623009085974	0.801360999211196	5.06366594290761	1.28676579467256
HAT1	-0.172535696157298	0.231895951302172	0.456863148226484	9.22213393960148	-0.209081077446038	0.410129803526587	-0.509792450215055	0.610196875498046	0.866631900846047	-0.386865126810451	-0.394600457263528
METAP1D	0.164370433550961	0.513351151165748	0.748823523009375	2.93766628148271	0.279669557911818	0.840195291306835	0.332862562793969	0.739238030042329	0.918831379010677	0.272919359278962	0.351583687101526
ITGA6	-0.0252661893208214	0.227207671488875	0.9114553216808	12.1066048055679	-0.0029472588309185	0.417689808767076	-0.00705609466416748	0.994370097725308	0.998549293989214	-0.0984579791907678	-0.0798923506328248
PDK1-AS1	0.928379200241865	0.322211597244565	0.00396073882051193	7.63830552519668	1.34837525985237	0.539597124958782	2.49885553032805	0.0124595093110809	0.16591603456491	1.76912583060517	1.98319537635628
PDK1	0.10053483980774	0.315058175209444	0.749651222546797	13.3676494944604	0.159843052738675	0.50260151201195	0.318031380563922	0.75046113346296	0.924120495561329	0.14790609683534	0.168642465614602
MAP3K20	-0.0806082636812843	0.217394172959568	0.710791626047081	15.9226296829583	-0.122047724141106	0.365145204485269	-0.334244357154169	0.738195174632911	0.918708601050087	-0.206837847858218	-0.261725114360881
SP3	-0.114575969807125	0.0803958874108636	0.154114669684699	44.2715021122788	-0.191683113188447	0.163071814403431	-1.1754521398421	0.239813874107593	0.617991850126334	-0.273358945438964	-0.368038680901357
OLA1	-0.218676745965479	0.0903614990668611	0.0155196010689254	25.7792814030634	-0.325570432928783	0.202154320801274	-1.61050444847445	0.107287775098573	0.449110241027432	-0.477226049782315	-0.572446793943758
CIR1	-0.5424170389521	0.397697069747471	0.172600619454427	4.95748321350189	-0.697091977422268	0.650841962731951	-1.07106182043976	0.284141633728842	0.661704753271066	-1.11122704887241	-1.13965523468179
GPR155	-0.758895591646305	0.353928252022807	0.0320162691194399	13.1485661135123	-0.990709365478889	0.5521220444063	-1.79436661788103	0.0727546714565571	0.377881592516736	-1.53517062853482	-1.58792603706616
ENSG00000236449	-0.294490536129998	0.319324922084277	0.356409412825959	7.44799230736772	-0.32505072845272	0.536909426055163	-0.605410731640467	0.544906122212044	0.835177564651146	-0.625696968448897	-0.571653352029334
WIPF1	0.00913010149677341	0.0593986403817499	0.877839242809108	110.657105760206	0.084617828465143	0.129394425646597	0.653952657097085	0.51314230733365	0.81746424457635	-0.0310975572236146	0.0537947998553219
ATF2	-0.137104816214767	0.280306129106279	0.624752999053815	11.3650886081241	-0.161544870616302	0.462888521570593	-0.348993036310722	0.727094537514488	0.914032557857568	-0.317478603820141	-0.322026098779809
LNPK	-0.0675246762532043	0.386339088243713	0.861251832081385	6.07935509694843	-0.121039504282483	0.626151174405226	-0.193307158446931	0.846718420434083	0.958785656585016	-0.181215434829056	-0.260185847466654
MTX2	0.159982138840135	0.336762523773524	0.634744770358182	4.16785419661999	0.297818348894091	0.600212755346939	0.496187970417163	0.619761797480141	0.869953530477626	0.264325485450966	0.379291763757942
HNRNPA3	0.0546527299658177	0.137994778639043	0.692068688785205	31.2123724990549	0.122150572170602	0.246315885922026	0.495910248392467	0.619957735226418	0.869953530477626	0.0580522723027771	0.111096696203805
NFE2L2	-0.283324507421013	0.0785549516894255	0.000310110327532195	59.1922771183624	-0.399540029719323	0.153780560382847	-2.59811792026666	0.00937362977986251	0.148428727602024	-0.60382983139266	-0.685377471260962
ENSG00000213963	0.260501915621999	0.416983366969548	0.532148442471893	2.54153013082047	0.450313773542376	0.734545788058121	0.613050650978268	0.539842849042403	0.832707885073369	0.461179693248476	0.612109196061536
AGPS	-0.293175958382485	0.143113972861037	0.0405062548792887	21.362558383212	-0.42930850443551	0.268589539759197	-1.5983813249779	0.109958138212198	0.454282383115296	-0.623122548077507	-0.730825522328736
RBM45	-0.305438021890816	0.260316221289067	0.240661663857933	4.52843019109172	-0.308144344305775	0.519467595060218	-0.593192621129821	0.553052250280358	0.838645764757692	-0.647136119089841	-0.545842079620944
OSBPL6	0.328287621892666	0.435796893698374	0.451267147217062	5.30424368780675	0.496898022406736	0.68559365373293	0.724770452149343	0.468592865688161	0.798556382741428	0.593928709761559	0.683230183667599
CHROMR	-0.0682917469464654	0.236935032212815	0.773170806847744	6.99078511621434	0.0265478033095799	0.449050036766076	0.0591199223604773	0.952856590645124	0.987330191207257	-0.182717637663969	-0.0348617233269648
PRKRA	0.0553768828477514	0.602483107422497	0.926766037795781	2.82445722403	0.157924093466315	0.917679930674389	0.172090603910515	0.863366299557455	0.962941020447039	0.0594704264855772	0.165712756926513
PLEKHA3	-0.969147016069939	0.451907770477084	0.0319873902746414	2.9305393463438	-1.46054571230331	0.742820099505431	-1.96621727559033	0.0492735177443869	0.316764641427592	-1.94691923083255	-2.30523340627313
TTN-AS1	0.922700733604728	0.308377861195985	0.00277055674030203	5.66798203376058	1.25399082563731	0.497423393797255	2.52097275937212	0.0117030911608041	0.162651421338835	1.75800533186208	1.83909700964096
CWC22	0.0528823150243171	0.171995943161639	0.758491307542045	7.12040984387291	0.136005305331769	0.396101939775401	0.343359351910489	0.731328135231157	0.916053770079464	0.0545851572539816	0.132248959671865
UBE2E3	-0.0837688841067842	0.194727932613297	0.667061638727256	15.8563329873939	-0.116518193931017	0.352307149399272	-0.330729007713001	0.740849189206222	0.919093936755502	-0.213027489836439	-0.253283083865034
ITPRID2	0.906626035560105	0.51691297440597	0.0794435425725049	3.20680070484262	1.35431739115133	0.801269747935093	1.69021405667874	0.0909870100976506	0.415867339509683	1.72652523858626	1.99226733215184
DNAJC10	0.333493631272358	0.216391317785328	0.123277863552958	18.2402020055399	0.499228928916355	0.360481563129148	1.38489448553988	0.166084733467441	0.540152164017521	0.604123965710541	0.686788819408709
NUP35	-0.757571636535449	0.196913292676344	0.000119458561393282	3.62471776787883	-1.01209954901028	0.556997168579627	-1.8170640823744	0.0692073016483538	0.371593961210037	-1.53257784388238	-1.62058280442666
ENSG00000272800	-0.4946884268497	0.519517704046696	0.340991979984269	2.55806901286201	-0.693818600966194	0.893525014592511	-0.776496001382354	0.437456180860524	0.777699877085376	-1.01775710270369	-1.13465771358748
ENSG00000287621	0.754494457749712	0.584665792030992	0.196887050751274	2.47558605773401	1.12134972629607	0.940015876880225	1.19290509221787	0.232906544702508	0.611388257690831	1.42859639125267	1.6365915230811
ZNF804A	0.0132647081770939	1.12159051724962	0.990563883186055	2.63231470260848	-1.50037434948167	1.15189789746133	-1.30252373303949	0.192737410312737	0.570720107411273	-0.0230004966384619	-2.36604048334711
LINC01473	0.0432833369280188	0.120428584873508	0.71928777854366	32.8359867892459	0.144623841865289	0.233681398465559	0.618893257293668	0.535986680732186	0.830153960131441	0.0357868740771989	0.145407030155467
ZC3H15	-0.291346253840433	0.448969420023824	0.516388621333613	6.40900847832147	-0.407134933404035	0.666901595068986	-0.61048726890797	0.541539074313772	0.833351671249703	-0.619539322470959	-0.696972743568613
ITGAV	-0.266268059199988	0.148256538580841	0.0724952508821565	72.1794632741086	-0.39032124486486	0.245738871370882	-1.58835776646734	0.112205461836957	0.45791014569524	-0.570427114933434	-0.671302991166064
ENSG00000227227	-0.199932851913312	0.35099206128048	0.568934003217342	3.51121359250835	-0.249246442223318	0.627534395661849	-0.397183714464674	0.691231990580872	0.899201702702255	-0.440518701907011	-0.455921622252911
CALCRL-AS1	1.17534298092398	0.663869634559535	0.0766534637838135	5.01868137245271	1.59015341202793	0.891879866901579	1.78292331853187	0.0745987866355602	0.38215074415633	2.25277055164705	2.35232231053446
WDR75	-0.154512050687634	0.51657349862995	0.764856483497377	5.52233901108399	-0.18853629984415	0.73433085314535	-0.256745714873064	0.797375078744509	0.944336507611424	-0.351568287082549	-0.363234385923671
SLC40A1	-0.246535500917867	0.134780484468025	0.0673751649971248	8.27426750936974	-0.368201706157803	0.30977633084454	-1.18860503368343	0.234595126147197	0.612596671848126	-0.53178360364834	-0.63753270450078
ANKAR	0.0661267347848194	0.196727050772189	0.736769497137246	13.4350438103011	0.246448305438763	0.400262658307195	0.6157164559918	0.538081674450002	0.831601863401815	0.0805225383660511	0.300864219835377
ORMDL1	0.795883337111204	0.340834824489844	0.0195382067641583	7.92063376615144	0.976786861795998	0.512484176625719	1.90598443102639	0.0566522256300078	0.337886013798275	1.50965083963265	1.41588486911436
PMS1	0.064029852963607	0.119145204477436	0.590984271401347	30.3467455488671	0.163324703921802	0.220303284914708	0.741362998672645	0.458473373146482	0.791697696630687	0.0764160826717102	0.173957963377908
HIBCH	0.0234252607234432	0.233684018691386	0.920151158686962	35.8464675361394	0.0534840426106094	0.418153073499387	0.127905415504946	0.898223825298211	0.970525833545007	-0.00310244685829707	0.00626230439022591
NAB1	0.270029753654102	0.291318286679573	0.353966276731083	8.634670331769	0.467784333129774	0.479820386258621	0.974915502814088	0.329602175455712	0.702596152560344	0.479838658358425	0.638781804983581
GLS	-0.11243993568621	0.197327557805881	0.568804097373883	54.7745339904334	-0.14344931929919	0.307329350957191	-0.466760883242717	0.640670965025405	0.87934179656813	-0.269175815331008	-0.294399304051477
STAT1	0.0540711297298894	0.163656509918693	0.741102270891058	26.874731659767	0.104073936829689	0.2924446316669	0.355875695978688	0.72193365763417	0.910647998488575	0.0569132879420481	0.0834987808272197
NABP1	-0.278921703520465	0.105184032123415	0.00800759287865974	38.7703312003733	-0.360579280850287	0.199665229933614	-1.80591924277539	0.0709309548751698	0.3743984422277	-0.595207543304902	-0.625895414450177
SLC39A10	-0.318837543799859	0.197585614232409	0.106599501506335	14.6416982207525	-0.485741649835686	0.38787877240303	-1.25230274094755	0.210459570506279	0.590370286865776	-0.673377246504937	-0.81698299255571
STK17B	0.143252591164616	0.142123390860838	0.313480765596846	12.6017190569954	0.287632250201045	0.314119502397586	0.915677785064694	0.359835919973295	0.727174171272464	0.231562958912317	0.363740468705152
GTF3C3	0.354239835650782	0.43511542676418	0.415571385345167	4.80998839078803	0.510660501228308	0.659246093829153	0.774612858549068	0.438568456844938	0.778273125733781	0.644752563967204	0.704241600821661
ANKRD44	0.334265871499018	0.0576402567813593	6.66424045743255e-09	310.476990547523	0.507247311067852	0.112324141285261	4.51592422843132	6.30412045735849e-06	0.00205399706537935	0.605636292368193	0.699030623699207
SF3B1	-0.150464435634392	0.186874671446241	0.420726042905683	36.8093637596704	-0.200540712597255	0.312979168320025	-0.640747796965835	0.521686554598828	0.822957560196443	-0.343641587677871	-0.381561732858416
COQ10B	-0.71260070079557	0.425861201108346	0.0942649475904573	2.96667797351219	-1.0207976220856	0.721611480275356	-1.41460834533297	0.157183360598136	0.522826138639181	-1.44450842896318	-1.63386230473991
HSPD1	-0.639252783423907	0.426512289589506	0.133927858690608	27.5872358946408	-0.85127958844524	0.626318993442935	-1.35917894452741	0.174089891642623	0.549483198280196	-1.30086658424312	-1.37505615752382
HSPE1	-1.44105228629237	0.706656373077537	0.0414246203778045	11.8396060251176	-2.29170837900656	1.13896753767212	-2.01209279738602	0.0442101557937335	0.301807996885221	-2.87108103360595	-3.57418398846121
MOB4	0.0488564891741063	0.367082852634774	0.894119117828866	8.67814397035487	0.240177388048342	0.609518241675946	0.394044626766124	0.693548091725516	0.900075987353365	0.0467011290174904	0.291290300562764
PLCL1	0.337031580657345	0.42753367447883	0.430511966941953	10.5637442186914	0.502438504492524	0.627804995298103	0.80030982272441	0.423531313361618	0.769311850155386	0.611052554747509	0.69168893458365
FTCDNL1	0.190502524701429	0.164612391105147	0.24715823824919	11.8511152361356	0.386227728349606	0.35861711931947	1.07699188784554	0.281483889814347	0.658510614291527	0.324095478707491	0.514267909854523
TYW5	-0.246488400266813	0.234066879179515	0.292309710326843	2.43823816155294	-0.325804811337745	0.64776235018843	-0.502969663554806	0.614985601029045	0.869953530477626	-0.53169136347783	-0.572804623560533
SPATS2L	-0.877515818134162	0.603903599258081	0.146203577024362	14.1872802479969	-1.14456697581449	0.858401516618372	-1.33337016961882	0.182410356704595	0.558052683251618	-1.76747208663198	-1.82282314208632
SGO2	1.25271746926735	0.642970145371478	0.0513755927616677	3.22459752833975	1.40804525406383	0.952063144856551	1.47894103628598	0.139156074479287	0.498499814568768	2.40429788382195	2.07429460028332
CLK1	-0.239292160339728	0.275861086648676	0.385702523220107	18.1614189788022	-0.33251038441718	0.453948552933748	-0.732484732616184	0.463872757987523	0.794632296921436	-0.517598513739004	-0.583042139276685
ORC2	0.211380117246176	0.163449715822839	0.195927204702299	8.50877082480756	0.333927477740511	0.336269834768737	0.993034293338155	0.320693242621639	0.697007023381415	0.364981382682727	0.434420202398857
HYCC2	0.263452691863493	0.174987873079563	0.132183173253237	9.11618322817096	0.413683164313517	0.335806099744934	1.23191080992196	0.21798240290662	0.596145694023142	0.46695838414895	0.556184604198871
CFLAR	-0.0578631287069615	0.0659308005192545	0.380142235872955	81.0044040051994	-0.0608912494644613	0.140735528716648	-0.432664374232448	0.665258615012551	0.887567851556879	-0.162294617958949	-0.168356454705712
CFLAR-AS1	-0.568503227080122	0.185230050224341	0.00214651637241713	3.37807261234632	-0.684948011635567	0.492519919213068	-1.39070113698133	0.164316072709064	0.53585878488561	-1.16231327352194	-1.12111482968956
CASP10	-0.0516366967776926	0.100557858138236	0.607599965191842	15.7573595334987	0.0240368580907668	0.230994667158976	0.10405806500383	0.917123269412255	0.975028883531608	-0.150101004283292	-0.03869522731469
CASP8	0.114375846465814	0.152941645915364	0.454556805925141	12.1585027566689	0.183970539489858	0.28013294814754	0.656725817889027	0.511357230503825	0.816531215917001	0.175011811631225	0.205478321682448
TRAK2	0.16664938491845	0.46973351344826	0.722758672857633	3.61017763942179	0.258547871733749	0.785003287870843	0.329358966680263	0.741884378964474	0.919282144868559	0.277382373229239	0.319336839346966
ALS2	1.20189299287558	0.580204845242564	0.0383123107096475	2.58277028181227	0.812295680082802	0.733623053233873	1.10723848780669	0.268190831327357	0.645794998000737	2.30476511169355	1.1647533046666
NOP58	-0.303893682097147	0.261320560813493	0.244863863374128	13.6275188650351	-0.389125387644704	0.440066009364988	-0.884243225706546	0.376564928827676	0.739168244276015	-0.644111741237185	-0.669477255029779
BMPR2	0.0769320199188551	0.0798449045537111	0.335287527602381	46.359423669606	0.170320261720239	0.168445634261574	1.01112897622359	0.311954703434873	0.688875943999128	0.101683208566331	0.184638203837055
FAM117B	0.185170943438465	0.299251468578398	0.536061035882794	10.3553390266676	0.360350022201164	0.484529950551965	0.74371052148719	0.457051622765725	0.791697696630687	0.31365430743324	0.47475996321755
CARF	0.1600847429889	0.303311358747292	0.597645004865331	5.5454442225351	0.199314398234754	0.538342004358135	0.37023750073598	0.711205537175524	0.906297118306516	0.264526421615654	0.228904059227394
NBEAL1	-0.0190647134982262	0.157200674072587	0.903472204457945	12.0014046022842	-0.0975650714377526	0.301919013202404	-0.323149808960014	0.746581789951393	0.922036228527151	-0.0863132386300959	-0.224347020221192
CYP20A1	0.210136437636625	0.108636762641252	0.0530758600077958	20.5643407713443	0.282007243894539	0.238223667641617	1.18379188216844	0.236495456459567	0.614971328573175	0.362545806598793	0.35515267318281
ABI2	-0.411233702894222	0.322654568276324	0.202474795874789	5.03671003164016	-0.399053073361149	0.564650289296334	-0.706726058457259	0.479736732513828	0.802811250154146	-0.854322462305848	-0.68463402647096
RAPH1	0.00249744993911715	0.206134303543313	0.990333350809791	37.9870640912549	0.0343887919479658	0.325576538259832	0.105624293850441	0.915880448865294	0.975028883531608	-0.0440866963739407	-0.0228907488159523
PARD3B	-0.116929123298192	0.290261951551066	0.687065936075384	35.3488233100623	-0.105775270658993	0.437478311672904	-0.241784033257584	0.808947511517542	0.947916311146596	-0.277967274079755	-0.236881674987384
NRP2	-0.152710131310345	0.143952063800898	0.288762544856344	29.3040016497043	-0.156785247645905	0.24952289179993	-0.628340135507954	0.529781144575009	0.826255710251016	-0.348039474913568	-0.314759499134233
INO80D	-0.257258183920251	0.22571732709895	0.254396266522133	14.0899608486537	-0.325543590281036	0.38856270698446	-0.83781480937144	0.402134720041957	0.753875714436217	-0.552782508893412	-0.572405812803903
NDUFS1	-0.148353357991552	0.324676281688548	0.647723519520196	6.06284031786146	-0.0831396994230886	0.551079113498728	-0.150867084936763	0.880080565659491	0.965565686008226	-0.339507331412239	-0.202323552433721
EEF1B2	0.599765615756775	0.327597948698797	0.0671307233796254	4.31719778192303	0.911677707327111	0.603372371603928	1.51097025689728	0.130796029013212	0.488025251946546	1.12558115794147	1.31648158407898
KLF7	0.164586305588526	0.396244016809443	0.677873967905431	17.0674382887834	0.290832612502821	0.583563962114834	0.498373154244899	0.618221054930272	0.869953530477626	0.27334211508186	0.368626517812916
ENSG00000223725	0.161503906771383	0.196870640187211	0.412013492346192	8.46452478357657	0.127102760124794	0.391289852998867	0.324830197232745	0.745309588708238	0.921319312755727	0.267305659404273	0.11865728817854
CREB1	-0.0497947295600935	0.125140573680711	0.690696269959957	27.8283179128877	-0.0737083092917992	0.236610207623248	-0.311517875886251	0.755406955492706	0.926708378738956	-0.146493763907139	-0.18792448414374
METTL21A	-0.1713702827287	0.100533415336171	0.0882671523813288	17.0100022474862	-0.0198394014415426	0.350776626865049	-0.056558504535638	0.954896890185515	0.987330191207257	-0.384582824316475	-0.105681880238596
CCNYL1	-0.123258698489875	0.330385053914943	0.709091961328855	3.77191957003759	-0.201901139650638	0.622330742971866	-0.324427391593228	0.7456144847512	0.921319312755727	-0.290362879700304	-0.383638720637791
PLEKHM3	0.618790488142094	0.193063896304606	0.00135012176528464	5.3999164410365	0.87963650106143	0.57948612285109	1.51795956171235	0.129024593226449	0.485667663668538	1.16283876337755	1.26756371399934
IDH1	-0.0364226515104604	0.0980165863739077	0.710193059325536	16.910574846543	0.0318299049902319	0.25612595969772	0.124274419616807	0.901098000460736	0.971873377565838	-0.120306381529844	-0.0267974462950983
PIKFYVE	-0.130834617747054	0.154050798497104	0.395717000450987	35.3656717044582	-0.184380573248168	0.266560798084404	-0.691701760248277	0.489124641336688	0.806071243079516	-0.30519927937662	-0.356889765436441
RPE	0.15131135587139	0.266164881845721	0.569704124715902	4.27420199546219	0.154280031192184	0.52753328887682	0.292455536826244	0.769938350966301	0.930991582275042	0.247344945233488	0.16014930330963
KANSL1L	-0.124934029594862	0.246029422413325	0.611592786237676	25.2940853902012	-0.192162288345418	0.409325012923353	-0.469461387109026	0.638739878588158	0.878301103553544	-0.293643786085387	-0.368770245995372
KANSL1L-AS1	1.08827526032156	0.270592454989038	5.77491748814692e-05	5.90704181520627	1.41440530224264	0.462509318464845	3.05811201153161	0.00222736302815846	0.0686365096382781	2.08226035243403	2.08400459708967
ERBB4	0.544990128130333	1.19649508757493	0.648757613402734	44.5790751124069	0.555260229521724	1.56188985812264	0.355505368470178	0.722211023801583	0.910647998488575	1.01831087174869	0.772332786158269
ENSG00000273118	-0.169774217653563	0.573334196596256	0.767140444900345	10.8387568751653	-0.136894471803843	0.767659110711343	-0.178327163572632	0.858466047254628	0.96228410486929	-0.381457149588395	-0.284391903721086
IKZF2	-0.687437865607597	0.239473426773065	0.00409664114377024	30.7470581138985	-0.970360452492601	0.370772877810784	-2.61712900420889	0.00886728218687433	0.145115704829943	-1.39523046451229	-1.55685899566105
BARD1	0.00129466811491481	0.209301906978264	0.995064597701242	11.6936954085675	0.0511307514227136	0.412051642539397	0.124088211631931	0.901245431773864	0.971886152392818	-0.0464421797498182	0.00266949356923107
ATIC	1.24700910034612	0.784317245067353	0.111850704392667	2.43696511009909	1.22400836755307	0.992051886008858	1.23381486877406	0.21727189756888	0.595338036910883	2.39311882555321	1.79332226642212
PECR	0.914704072554614	0.406537445421079	0.0244497541035614	3.32085997232294	1.35231685937993	0.736254006301608	1.83675314199371	0.0662463462153712	0.363844377741621	1.74234496704192	1.98921308530259
XRCC5	-0.228853905325793	0.0976375769040559	0.0190826642157177	57.4934542551448	-0.319154964726474	0.173300042358131	-1.8416323526738	0.0655289453511541	0.362016177361263	-0.497156621731866	-0.56265218641811
SMARCAL1	0.189786202122586	0.20078620219378	0.344548939929336	7.03847797745239	0.287481484907038	0.414007035934138	0.694387920868021	0.487438966785555	0.80536710623176	0.322692659100244	0.363510292693562
RPL37A	-0.191392391623453	0.359199993314483	0.594151536268406	16.7454382114038	-0.207143619236476	0.5336767118535	-0.388144385234744	0.69790918706286	0.901534159824577	-0.42379338079697	-0.391642505924424
DIRC3	0.566582049663062	0.628446792356091	0.367291020021734	8.39887739034551	0.686985651177956	0.814718362327402	0.843218568457752	0.399106215411113	0.752297719433764	1.06059569115667	0.973440291579134
ARPC2	0.00681428887305818	0.0902047618109393	0.939783122341441	56.8402098609665	0.0334779940727104	0.167467836125233	0.199907008099606	0.841553309404497	0.956865724994404	-0.0356327588928167	-0.0242812798640384
PNKD	-1.23165462580543	0.511335389274075	0.0160093596978247	4.57319052186658	-1.45674785785454	0.802702441184312	-1.81480431989872	0.0695539863105422	0.372017011089673	-2.46100441098013	-2.29943515545306
TMBIM1	-0.722773167657818	0.133985928812265	6.87544090476783e-08	10.2944644231731	-1.0062281445094	0.301732918667784	-3.33483051485438	0.000853514029403808	0.0402499247550427	-1.46442981129832	-1.61161882847091
ENSG00000288819	0.114600118934116	0.174958993103101	0.512460473478617	15.008169987347	0.268895246058027	0.376875265991621	0.713486053138879	0.475545040386187	0.801360999211196	0.175451018526543	0.335134356727036
SLC11A1	-0.231322015438734	0.168843793212347	0.170675774438009	198.878459212186	-0.294652634731882	0.277363732481715	-1.06233295930753	0.288084556746958	0.66613330641493	-0.501990077163171	-0.525244050613686
CTDSP1	-0.283560971216942	0.183730848794798	0.122745923428543	10.1851060556784	-0.360013691151505	0.353065692102818	-1.01967905464647	0.307880698456436	0.684868828507272	-0.604292913332459	-0.625031918763592
USP37	0.0940235851864277	0.170746580104267	0.581865672082436	18.7078587819894	0.112219522267266	0.305891029688793	0.366861108615821	0.713722622616681	0.907497622343142	0.135154696948849	0.0959347885996497
CNOT9	0.173694652770954	0.239386214443705	0.468094227747316	2.8338338533776	0.225415677113962	0.54606953499703	0.412796654395284	0.679755602837677	0.892720614891451	0.29117956484891	0.268753338263227
ZNF142	0.401863994147106	0.236639401286662	0.0894676582612253	3.79834071613538	0.708539345741472	0.526797503848186	1.34499374155285	0.178627255649543	0.553327644120969	0.73801795206254	1.00634669409257
TTLL4	-0.180132339168454	0.407467946783713	0.658433253463155	9.5584589679574	-0.242297170319088	0.585099363340563	-0.414112859285503	0.678791455656085	0.892720614891451	-0.401742111118991	-0.445312047278096
CYP27A1	-0.247890377614954	0.485423120334187	0.609583084713873	16.5246481383142	-0.356031219697442	0.634727812945849	-0.560919519258275	0.574852402898844	0.850622128830587	-0.534436943989984	-0.618951809932157
NHEJ1	-0.12215008761248	0.165785310427287	0.461245924345507	6.07725568663294	-0.0209938388160148	0.365287636091075	-0.0574720760895957	0.954169149383775	0.987330191207257	-0.28819181721875	-0.107444379971948
DNPEP	-0.206892456355927	0.288027854371467	0.472567945727413	3.51163375373157	-0.130988037704882	0.548364324792359	-0.238870458530432	0.811206033202101	0.948381306933979	-0.454148133477558	-0.275374447465188
FARSB	-0.102161877805296	0.326717412517053	0.754514774898294	5.39530526722572	-0.149736374414764	0.566875461655614	-0.2641433340181	0.791669473556586	0.941565410575032	-0.249047647455795	-0.303997861071368
ACSL3	0.0473478329983453	0.315083901544523	0.880551162277552	6.79012327358759	0.188431171884116	0.525790697339032	0.358376770143986	0.720061373490848	0.909337548481747	0.0437466326404966	0.212288447185405
AP1S3	-0.919174231509616	0.302549510450427	0.00238078687069645	2.51514400755399	-1.197170786438	0.702709103706887	-1.70365060040173	0.0884463821827325	0.410164921313437	-1.84905438044191	-1.90313429992594
WDFY1	-0.346229263812307	0.193949756397617	0.0742371098682161	12.2055833508523	-0.459331600767906	0.359631786230735	-1.27722748198126	0.201521947236767	0.582164766905089	-0.727020176442626	-0.77666230867189
CUL3	-0.247378675996704	0.0775962505832403	0.00143248858006557	46.2474857014065	-0.345806554137765	0.168114751202156	-2.0569673491765	0.0396893667006047	0.289413408453646	-0.53343484649321	-0.603341634169459
DOCK10	0.0479524500445835	0.130247542719705	0.712750987729179	270.585900456556	0.099179619649084	0.211403900531916	0.469147538903193	0.63896418090098	0.878422564000427	0.0449306922700397	0.0760265411748105
RHBDD1	0.0774215695406485	0.101466474716913	0.445447824265332	31.0581815296991	0.188036819406551	0.215858816976906	0.871110210090092	0.38369397979816	0.744335168387878	0.10264192441371	0.211686382359782
MFF	-0.958861888786142	0.332418997492252	0.00392038416042374	7.6914229344385	-1.3272192904289	0.544090855381495	-2.43933394083293	0.0147143637008132	0.1834631287219	-1.92677721850057	-2.10168162581403
AGFG1	-0.536322659933867	0.158896702349486	0.000737375907839947	39.6365977341955	-0.723460798052315	0.264405197612868	-2.7361822104253	0.00621565984051887	0.120074861907603	-1.09929204272675	-1.17991297438855
PID1	0.460858600310544	0.454974682607279	0.31109244793917	19.321852427254	0.733453967323114	0.594407791213398	1.23392387880023	0.217231270616703	0.595338036910883	0.853550803730441	1.04438428267486
TRIP12	-0.232888411762212	0.0840799706315578	0.00560831270481634	67.5647244056589	-0.317862208877485	0.158685924095465	-2.00309013347813	0.0451676148291364	0.303840620720346	-0.505057649706875	-0.560678513450207
ENSG00000225963	0.121862577923273	0.0932839560206368	0.191429618407177	16.4321431253763	0.324232968803611	0.280570002522908	1.15562236122209	0.247835657440004	0.626626452391517	0.189673549223908	0.419619426025802
SP110	0.0524162272495579	0.0882247860568489	0.552430965315448	61.5450238520487	0.126319594813695	0.171185279452455	0.737911549507845	0.460568200130024	0.792467821854992	0.0536723882188548	0.117461615998736
SP140	0.52454529550332	0.118437658920041	9.47269808872684e-06	34.1024740721912	0.749650717964068	0.224461096155346	3.33978017039196	0.000838447302660252	0.0400666017697913	0.978272468767777	1.06911214519655
SP140L	-0.00478788704085558	0.0791056082416219	0.951737302840357	25.3877976986505	0.0229275206915391	0.187958946225627	0.121981534542212	0.902913642352857	0.972076447639723	-0.0583540304811648	-0.0403888721269342
SP100	0.0498605266002771	0.0611718061204515	0.415020803240274	172.152435208866	0.0995853052004017	0.12223118661195	0.814729104418805	0.415227389904695	0.763950187586462	0.0486673987253592	0.0766459084023735
ENSG00000235419	-0.345293332117766	0.191325673581571	0.0711151842308455	3.40492627435169	-0.500039811364715	0.458164160851372	-1.0913987912881	0.275097444050454	0.651111268764404	-0.725187282477081	-0.838812245869561
CAB39	-0.195449796314326	0.0634150529974339	0.00205564705320776	105.164297408681	-0.282193655665685	0.127446760310653	-2.21420815231266	0.0268144633276077	0.24355565227889	-0.431739251865397	-0.506222709337341
PSMD1	-0.570941998395517	0.253260323935936	0.0241730196164425	14.1171506791245	-0.821144606200863	0.406908035512175	-2.01801029848744	0.0435901887820171	0.301596981843145	-1.16708927293878	-1.32904855300171
NCL	0.508612091232801	0.314561576018054	0.105901598692308	6.47012027597	0.638696726368909	0.553738046457187	1.15342756463148	0.248734932923653	0.628168698152716	0.947069471658507	0.899716745389645
PTMA	0.735786167828234	0.283395861425091	0.00942284320910965	10.3589468243834	1.22105508643644	0.469756542462963	2.59933598802983	0.00934043013451934	0.148428727602024	1.3919587691882	1.78881344048173
PDE6D	0.155571055638283	0.156064959940004	0.318844477958802	7.23539792079696	0.316269977331833	0.333929252354717	0.947116717393404	0.343579307003446	0.71400304309086	0.255686983486185	0.407462187654942
COPS7B	-0.92016163716592	0.20739971794071	9.13662395130294e-06	4.15628743365786	-1.33171079920498	0.589538020311772	-2.25890570806733	0.0238892508604493	0.232977075058096	-1.85098807910768	-2.10853889082921
DIS3L2	-0.0705783190743034	0.11350802102991	0.534078996992942	24.7048048227713	-0.0398507406264471	0.236813330438908	-0.168279127499233	0.86636369354076	0.962941020447039	-0.187195575829055	-0.136233541816189
EIF4E2	-0.722020829411605	0.429978811894053	0.0931128869021748	3.59609789830038	-1.00594692762106	0.72844284961569	-1.38095518152422	0.167292741503296	0.540994107214077	-1.46295645994204	-1.61118948972835
GIGYF2	-0.242135139586747	0.0916778992438223	0.00826249798235231	40.356562736551	-0.352383662970493	0.180474023403075	-1.95254506064549	0.0508735265725137	0.321004787387129	-0.523166098998084	-0.613383021273033
INPP5D	0.602808851178527	0.0756804851390891	1.64980543023062e-15	340.168411402671	0.878221249709147	0.1513570760887	5.80231378937632	6.54060125417528e-09	1.56276765966428e-05	1.13154091747606	1.26540302500383
ATG16L1	0.331313085478638	0.459019421027884	0.470427004400376	4.90907361048025	0.529335018085776	0.687409631229285	0.770043063172061	0.441274348486882	0.780584846350486	0.599853665591188	0.732752312367883
DGKD	-0.166885208407469	0.168448390251649	0.321822266619424	15.2582149047832	-0.20772909619517	0.299790488619194	-0.692914232042351	0.488363377652644	0.805659077333522	-0.375799420883985	-0.39253636383859
USP40	-0.054543421827911	0.219197754913263	0.80349071559064	11.9180460744885	-0.0640529720186241	0.375385937765653	-0.170632316170062	0.864512885926557	0.962941020447039	-0.15579342696234	-0.173183511834896
AGAP1	2.02533083445793	0.506902611385313	6.45570772627569e-05	3.38404149183972	3.15416061935845	0.830589580766669	3.79749601054113	0.000146165128362257	0.0150990398997267	3.91735528215274	4.74011947202197
LRRFIP1	0.00330936997503384	0.0915432248579792	0.971162036431524	63.7398048981523	-0.0139169000848838	0.202370303769057	-0.068769477663905	0.945173113846352	0.984825445836436	-0.0424966622475006	-0.0966398938193181
RAMP1	-1.71029056271205	1.01995047803647	0.0935743866001796	2.7909889243325	-1.79614599556028	1.73087222371689	-1.0377114907438	0.299404393695055	0.677282760125338	-3.39834730209736	-2.81760022913654
UBE2F	-0.180564702628094	0.0853106100849337	0.0342975288315052	37.9592544990804	-0.240354967138559	0.17979450143338	-1.33683157839851	0.181277618904812	0.556621581190153	-0.402588835704468	-0.442346851708816
SCLY	-0.293351864540746	0.200933549943461	0.144305282049756	6.85791649111147	-0.40291734510659	0.412346922164754	-0.977131932963971	0.328503840507349	0.702480766335524	-0.623467036182631	-0.690533677739658
ILKAP	-0.397290122993763	0.267706417460519	0.13779524602196	7.42023773678386	-0.559671569889941	0.462724784866711	-1.20951284260936	0.226465880170624	0.604455084922827	-0.827015871871183	-0.929853094705593
PER2	-1.07879514647276	0.870712044220632	0.215352761094043	2.65361450066837	-1.37140650330599	1.06977750388698	-1.28195489092176	0.19985847072214	0.579524885977466	-2.16165006826533	-2.1691430166487
TRAF3IP1	0.432330271754861	0.494909598466161	0.382361172810573	2.78154372486332	0.475981187972046	0.802091788579284	0.593424835847197	0.55289687187419	0.838645764757692	0.797681981719396	0.65129608665298
ASB1	-0.0979297533286183	0.359461681703047	0.785287970176147	2.66173004706972	-0.191491688423252	0.662829953998795	-0.288900173065505	0.772657771284277	0.932485706173467	-0.24075961163012	-0.367746429363879
TWIST2	-0.412762740975555	0.262664443931704	0.116079308061549	3.74082035182906	-0.533554408061547	0.616460524129452	-0.865512692503737	0.386757452521038	0.747079438616095	-0.857316873851808	-0.889979566893409
HDAC4	0.00631205420863622	0.153217603175579	0.967139112681877	63.1021981391467	0.00872561021339615	0.256237347622105	0.0340528431720444	0.972835012352102	0.993316348250833	-0.0366163166578502	-0.062071177277746
NDUFA10	0.404477871347003	0.275627631172245	0.142245688571932	3.93642146805434	0.65248976362846	0.594683674000035	1.09720476978896	0.272551888558915	0.649888181932868	0.743136872358018	0.920774816645507
ANKMY1	0.125907206985999	0.0822879914708283	0.125996937127593	23.287245584325	0.146512753199649	0.180817516785251	0.81027964438675	0.417779471748731	0.765501854165364	0.197594400975355	0.148290864131004
RNPEPL1	-0.587573036032371	0.174780442443639	0.000774423743413583	4.36837281334402	-0.628965308165667	0.406360080350639	-1.54780289349029	0.121669759653125	0.4741928624895	-1.19965888106633	-1.03564505703679
MTERF4	0.351634441251202	0.268128940856416	0.189709878821737	6.44541840044772	0.541909889986902	0.476737716988563	1.13670446175313	0.255661853514311	0.635211149390148	0.63965025607368	0.751950589262545
HDLBP	-0.388977157068053	0.118488219577529	0.00102769158916195	25.9398482442353	-0.531599096772218	0.223467034827635	-2.37887032054751	0.017365784019789	0.199829386181103	-0.810736067297954	-0.886994358945133
SEPTIN2	-0.0530501068238834	0.185532509176829	0.774928447805207	22.9903486229003	-0.096380807855593	0.326167004165942	-0.295495272742419	0.767615563012848	0.930222883461724	-0.152868974167862	-0.222538984294836
FARP2	-0.0334796524695953	0.159492497068611	0.833735067134699	20.4250451431931	-0.0395095546434656	0.286322578296462	-0.137989657953404	0.890248591112247	0.968331092730286	-0.11454292121103	-0.13571264720785
ATG4B	0.0447226978709442	0.335127628485622	0.893837703280241	5.1272439909898	0.132419721407151	0.572022025677842	0.231494095441927	0.816930972031961	0.94987553953361	0.0386056652367648	0.126774785974103
ING5	0.202072859713654	0.484937746563711	0.676898909238279	2.43370024277399	0.190871532660227	0.781429796531646	0.244259348066077	0.807029965563929	0.947053954290594	0.346754394253295	0.216014188669773
D2HGDH	0.27598051385326	0.171989562820093	0.108574100803593	12.1194740959754	0.577650426712889	0.340049311125179	1.6987254724955	0.0893709216294344	0.412405419516356	0.491492406728166	0.806516291865677
LINC01237	0.774916917383896	0.264161594653905	0.00335168234171592	3.64689263490147	1.13452757343964	0.489400438274852	2.31819893222588	0.0204385120457464	0.214186044362442	1.46859097979307	1.65671037282581
ENSG00000291147	-0.28575457953937	0.257931957970694	0.26791879864523	6.77287138870116	-0.376153384379326	0.468239499939867	-0.803335439294705	0.421780879565071	0.767926173411845	-0.608588794624224	-0.649672670734581
LINC01266	0.331975347111552	0.431300770424013	0.441473544844368	12.3477372731696	0.411583622728979	0.640083578942243	0.643015437779443	0.520214082750744	0.822202701134934	0.601150614244235	0.552979197335981
TRNT1	-0.141255894068026	0.183690993821427	0.441901325935862	10.7758367816769	-0.206015150396779	0.350625956205207	-0.587563888955806	0.556825055334657	0.840278315081857	-0.325607920940318	-0.389919652807363
CRBN	-1.04785443439444	0.487899126444809	0.0317386575910482	2.79832974724349	-1.33589350939116	0.787999438148817	-1.69529754047727	0.0900189911590454	0.414689028681258	-2.10105692371343	-2.1149247076356
ENSG00000223727	0.667819894958948	0.329579966902798	0.0427365347503485	14.0580653081733	0.953955367771063	0.515738580232735	1.8496878153668	0.0643585576789888	0.358726393034986	1.25885613773621	1.38102762781155
SUMF1	0.169391026471682	0.112918988447457	0.133585629564275	107.107683521951	0.265365049911313	0.194082270303456	1.36728125395691	0.171537165204598	0.545440041182173	0.282751502502152	0.329744744518659
ITPR1	1.09346164178307	0.289971157023998	0.000162638705815194	33.0917395533576	1.527989339796	0.430213047215841	3.55170385855218	0.000382745372412706	0.0266987290866374	2.09241716979501	2.25741533406645
ENSG00000235978	-0.127146153376781	0.319418226968638	0.690589341737003	4.81717261762272	-0.086467689962413	0.544171443495727	-0.158897882268407	0.873749329203053	0.964430011759663	-0.297975927367243	-0.207404453804259
BHLHE40	0.0945701402364051	0.663484113030488	0.886656921101881	2.43315897994232	0.190842024252491	0.993239697432158	0.192140955245625	0.847631794891078	0.958785656585016	0.136225050115416	0.215969137667513
ARL8B	-0.403203390523912	0.158017265955318	0.0107216822086432	17.8532447667886	-0.58018964698429	0.297582851611207	-1.94967433050312	0.051214947726355	0.321742984489494	-0.83859619598659	-0.961178401913537
ENSG00000233912	-0.539876592122219	0.4034653595594	0.1808641683636	3.08192245701594	-0.641595869794319	0.721774483923786	-0.888914590477636	0.37404898341167	0.737998836262748	-1.10625193189386	-1.05492835641261
EDEM1	-0.509977430401168	0.244226337600988	0.0367857077730296	11.6067487044044	-0.716973227199884	0.407239036754707	-1.76057097304191	0.0783110451729451	0.390900816016483	-1.04769852098468	-1.17000828648572
LMCD1-AS1	0.737192719773471	0.510890922222552	0.149033087941616	5.53975658838264	1.01436281204591	0.756132318846658	1.34151495282352	0.179753318222554	0.554658538536059	1.39471330842187	1.47325272965005
RAD18	1.42398551717876	0.449493570273994	0.00153503399843612	3.96304927350917	1.93436489594956	0.699333044965534	2.76601386117096	0.00567461227283376	0.112987835476868	2.73970288542466	2.87783600408215
SRGAP3	0.420178585886048	0.288698084398072	0.145551470443058	48.5287703148364	0.644848812659213	0.433410523779426	1.48784761162697	0.136791086211077	0.496213818806175	0.773884570188125	0.909109243143084
THUMPD3-AS1	-0.0616628487101762	0.287712222850309	0.83029653309711	13.3222245552265	-0.0208918441794506	0.4353978795339	-0.0479833392891478	0.961729520632655	0.989686801609265	-0.169735848879193	-0.107288662976186
SETD5	-0.00940634359875697	0.0737679456404082	0.898534689925963	59.3597131718207	-0.0202909866000595	0.164326385530488	-0.123479784056315	0.901727181759403	0.971913266515048	-0.0673986447457373	-0.106371323199359
MTMR14	0.0363345286522571	0.0915705351979873	0.691520263865398	20.9482262298124	0.0784673295364904	0.203395108432104	0.385787692444352	0.699653911049319	0.901999862302431	0.0221785853199495	0.0444047255546826
OGG1	-0.4414608517389	0.536203161071505	0.41033233569953	2.74206989740431	-0.565882938517373	0.867188165912511	-0.652549193774934	0.514046948602264	0.817565036705497	-0.913518191049946	-0.939336099840108
ARPC4	-0.228739645012015	0.338249832356137	0.498885317954155	5.72790734257798	-0.216158854241039	0.589973553035851	-0.366387362838116	0.714076048153625	0.907497622343142	-0.496932858565336	-0.405406222902928
TTLL3	0.197155176214044	0.112836818634136	0.0805923765166705	13.3126190073338	0.284196284995678	0.293451504381127	0.968460821473832	0.332814276535333	0.704135990025168	0.337123785028851	0.358494720523245
CRELD1	-0.170025436439783	0.483370191487143	0.725025803324565	3.123902307612	-0.487169548633412	0.745035153850983	-0.653888002620145	0.513183963945339	0.81746424457635	-0.381949127154684	-0.819162990627407
EMC3	0.131554366858202	0.749005497351108	0.860577780995584	3.35836985537847	-0.42447931944689	0.901725814709362	-0.470741008544494	0.63782569575682	0.877844599008712	0.208653589709537	-0.723452721133142
ENSG00000291224	1.03898185949821	0.292086415404811	0.000374965233566605	3.08581599799438	1.50693448629868	0.640881107445955	2.35134796265742	0.0187055322198771	0.206915516901357	1.98572598199085	2.22527052093465
FANCD2	0.90978231950377	0.246264540275767	0.000220467894370968	2.93950652288855	1.37825156192863	0.530916930494032	2.59598344442723	0.00943206098032109	0.148428727602024	1.73270638815907	2.02880804934082
BRK1	0.470160319029131	0.364850899384597	0.19752436105818	2.60326072228604	0.516387863877131	0.859752131789703	0.600624115699711	0.548090371983703	0.836714801139167	0.871766945151809	0.712985665562266
VHL	-0.337826215673239	0.131341271331606	0.0101076283163277	12.9508031539259	-0.443828528531549	0.278763891674175	-1.59213062303745	0.111355357612403	0.456372328968383	-0.710563958199224	-0.752993497104524
IRAK2	-0.231734991345746	0.21274088712948	0.276029190824617	17.9729406162344	-0.329835706576943	0.383089839198026	-0.860987874978445	0.389244721105218	0.747926188585631	-0.50279883388366	-0.578958661831774
GHRL	0.0377870717255319	0.226255461680593	0.867361669117663	3.02923619666723	-0.110323266673368	0.506631993867929	-0.217758191367062	0.827617521274231	0.953675793543203	0.0250231918753518	-0.243825180057363
SEC13	-0.168475788132652	0.2897368573723	0.560917923250254	7.57284350668089	-0.196131568950357	0.489755634774298	-0.400468223383981	0.688811683702118	0.898118265300953	-0.378914353305882	-0.374830216126711
ATG7	-0.0303386764909213	0.105007590071588	0.772643446846313	139.833122206943	-0.0147682629912532	0.178583479618131	-0.0826966918935195	0.934092715350796	0.981180624799899	-0.108391750189882	-0.0979396844607528
VGLL4	0.521046362928141	0.244064279695783	0.0327713445040756	19.9289067495141	0.783280335601775	0.377729843611722	2.07365223809779	0.0381116199731773	0.285949630933136	0.971420288806033	1.12045507070281
TAMM41	0.289677353250271	0.122991304176599	0.0185094035624558	7.99973467337379	0.461749951350071	0.364032488568962	1.26843060949105	0.204644216346978	0.585461500975173	0.518315789699652	0.629569008765397
PPARG	-0.226270167675682	0.232162324495696	0.329748526262826	28.9556805909541	-0.303639986487874	0.383567083472503	-0.791621595208238	0.428581351220924	0.773088565408229	-0.492096725614379	-0.538965197748856
TSEN2	0.115972613142392	0.37496838929302	0.757103695869608	4.99305887489864	0.230520634905512	0.648259416903355	0.355599361759643	0.722140621687245	0.910647998488575	0.178138860349582	0.276547166620949
RAF1	-0.0402483543618816	0.102934523812674	0.695790374114964	33.2281032341903	-0.0704105709265224	0.204561889145773	-0.3442018023032	0.73069452698314	0.915987822562985	-0.127798496297662	-0.182889769296501
RPL32	0.655400152942057	0.434390627985443	0.131354859672645	9.93935050159588	1.01869125886439	0.652941981876581	1.56015585938681	0.118723053819921	0.469235973989087	1.23453377497281	1.47986104512223
NUP210	0.0638405287703532	0.422486633344032	0.879891607454632	10.4143375869301	0.26604316852966	0.610550077716288	0.435743402940463	0.663022911361748	0.886745416823726	0.0760453171838325	0.330780040075132
TMEM43	0.0543233146082205	0.486349660807778	0.911064446302447	2.41221908149664	0.0934039246967389	0.860675092242298	0.108524024383459	0.913580024353449	0.97456773244645	0.0574071574673467	0.0672086866609771
XPC	0.0446267719939064	0.12054236205226	0.711221179648801	9.81891290824604	-0.0560433856020302	0.344475669778164	-0.162691854661669	0.870761060581623	0.963624999368392	0.0384178075520772	-0.160955136146734
SLC6A6	0.351308326827947	0.252612969883161	0.164317054581975	10.4994432501503	0.528314298770135	0.421217826937778	1.25425436670366	0.209749564665482	0.590370286865776	0.639011605665805	0.731193962333983
CCDC174	-0.227041245692452	0.243080556950734	0.3502953930989	3.75089022589796	-0.293152186905273	0.555366625427334	-0.527853445784042	0.597601058674269	0.858908104806945	-0.493606776243229	-0.522953290670545
NR2C2	0.0743493927992264	0.184704541563832	0.687292924190796	21.2516597707737	0.146533670075928	0.329611311917736	0.444565052162103	0.656634107894081	0.883514392556915	0.0966254872706093	0.148322798291903
MRPS25	0.0354211714694207	0.248444789088554	0.886628527023711	6.47170017070868	0.139447791661743	0.465239687219677	0.299733224598912	0.764380653537687	0.928815142322113	0.0203899004420114	0.13750466376878
RBSN	-0.524779657928054	0.685105247348477	0.443685822352553	2.46782524620989	-0.802608923377161	0.9850189426361	-0.814815724486704	0.415177798718353	0.763950187586462	-1.07668665512834	-1.30074980180336
CAPN7	-0.0468132217748302	0.28021400601138	0.86732095788762	11.1995619709104	-0.0632724266888271	0.4623063739909	-0.136862544512684	0.89113944532764	0.968759397723053	-0.140654889489582	-0.171991839626376
METTL6	0.247413557576045	0.56700624525966	0.662582320704959	2.56476135423127	0.360373030785763	0.903341253689508	0.398933436631943	0.689942251107964	0.898619485235717	0.435547937617964	0.47479509082613
HACL1	0.37865841281973	0.642540673758857	0.555650448175845	2.64713987097671	0.12797748616816	0.855675142205796	0.14956316931009	0.881109267896596	0.96616050669769	0.692573001079466	0.119992747729903
OXNAD1	0.330417041532434	0.431950944582364	0.444306603671526	5.22917698947041	0.525918522210179	0.662679699628724	0.7936240124827	0.42741434904408	0.77210334020866	0.598098886314622	0.727536288352298
RFTN1	-0.421933004295413	0.448945180038813	0.347303790003513	6.53698020027664	-0.604062268331633	0.663780125771332	-0.910033676633049	0.362804749804866	0.728863353868071	-0.87527557788915	-0.997625150511165
PLCL2	0.0949714698129236	0.107654337206967	0.377674620871269	115.623920425409	0.176427358422634	0.193866681599626	0.910044763581358	0.362798903022162	0.728863353868071	0.137010999093622	0.193962015199664
TBC1D5	0.133229174860335	0.0950597944175696	0.161055576336675	220.464392546858	0.221979866630916	0.15533282869554	1.42905957803684	0.152987110265036	0.518247451030141	0.211933471669365	0.263507826298593
RAB5A	0.104067698618582	0.236320530693203	0.659671519494707	11.3300876323683	0.182401926018108	0.397002699020425	0.459447571686971	0.645912793182403	0.880711984312624	0.154824716680448	0.203083492056498
KAT2B	0.402800055275214	0.185987244292937	0.0303310437902566	13.3990824599553	0.676965081330664	0.370631097600427	1.82651991620113	0.0677719840761646	0.367604852765437	0.739851099505988	0.958141712310635
SGO1-AS1	0.700903336143099	0.34409864776924	0.0416575007338024	11.7608409702063	0.98583819581022	0.537999834793857	1.83241356605241	0.0668898284216221	0.364936904879999	1.32364552360656	1.42970369908237
ZNF385D-AS1	-0.661568491237041	1.30933429868505	0.613368593813224	3.77509269922027	-0.756588827438842	1.69013523065778	-0.447649876598564	0.654405901082016	0.882387253360877	-1.34456883989504	-1.23049011633781
UBE2E2	-0.0541339274372541	0.0303597484202299	0.074572921204963	427.874368416513	-0.0685704484813321	0.0743641300007858	-0.922090374493825	0.356481437305724	0.723370177749538	-0.154991488314533	-0.180080422171487
UBE2E1	0.0458503724616948	0.0641555511782149	0.474809851293098	94.7158640875177	0.0643267451856615	0.131988907493867	0.487364782443181	0.625999846266157	0.87260320529009	0.0408140613884726	0.0228160480751752
NR1D2	-0.307897408153017	0.776992988016226	0.691907378149605	2.58178375041224	-0.245759387281292	1.21229628329091	-0.2027222145845	0.839352158956271	0.956058521436286	-0.651952490054972	-0.45059787447637
TOP2B	-0.13551286994694	0.244729363429985	0.579766774591079	9.33673514259783	-0.14610434853803	0.44152392308003	-0.330909246137377	0.740713037663098	0.919093936755502	-0.314360995211745	-0.298452783632936
NGLY1	0.206190235363682	0.177630482088954	0.245730635600103	15.3113626619774	0.355171745810017	0.327799440025763	1.08350321093319	0.278585126411873	0.656011230657131	0.354817710226926	0.466854198071311
NEK10	1.03651395286097	0.768105681582464	0.177195085862112	8.94620232452127	0.38444941958607	1.19356651946169	0.32210137710587	0.747375895054571	0.922219929183902	1.98089292503881	0.511552934758554
SLC4A7	-0.0986999735381983	0.0668378993261478	0.13975427625407	172.762859838588	-0.126695945094972	0.121735120584204	-1.04075097216778	0.297991139735107	0.676102317051614	-0.242267982361141	-0.268821634599142
CMC1	0.291717894562165	0.213638268707915	0.172103541342992	20.7219272090512	0.486123059844638	0.372295939088347	1.30574365391958	0.19163974729254	0.568573554881178	0.522311910227283	0.666779859845354
AZI2	0.147570823569057	0.294957588830541	0.616855400131264	2.47098545102261	0.336415641512148	0.929268512478188	0.362021995789989	0.717335593460125	0.908481582485556	0.240019625314456	0.438218925552678
RBMS3	0.757931440540312	0.509327831982179	0.13672416432213	11.4318293705895	1.15742896219968	0.728476520058785	1.58883495943875	0.112097658305109	0.45791014569524	1.43532725105079	1.69167432364333
TGFBR2	0.0439924582159742	0.058569915858996	0.452586368444872	154.094441605958	0.132523769894056	0.137035864467468	0.967073622726823	0.333507230554762	0.704590729560352	0.0371755909430923	0.126933638619107
STT3B	-0.228639569885766	0.100824513602798	0.0233476065146332	27.5757890576438	-0.270723030744457	0.207709166610307	-1.30337546080657	0.192446610007312	0.570357638570799	-0.496736875144674	-0.48871030562269
GPD1L	0.980154574587429	0.538685438612444	0.0688305370558978	3.29727694078319	1.06090486775928	0.786450413464742	1.34897871448171	0.177343803093764	0.552695817641782	1.8705208060669	1.54430930023443
CMTM7	-0.0652681490970452	0.0657768501426849	0.321067657422849	60.2898726160608	-0.0496264808720002	0.149785383673756	-0.33131724641498	0.740404865528614	0.919093936755502	-0.1767963356237	-0.151158335449086
CMTM6	-0.576495064808587	0.0680314498008376	2.37210452626532e-17	31.9703295186385	-0.866617110462492	0.154183984970788	-5.62066877845117	1.90219654821692e-08	3.40873621440473e-05	-1.17796419252763	-1.39847222067583
DYNC1LI1	-0.223678919062962	0.305260165358063	0.46371185553939	9.25092432224079	-0.315864464610019	0.514343218886401	-0.614112236754854	0.539141162622604	0.83234198873117	-0.487022120305909	-0.55762852233196
CNOT10	-0.0144488717123659	0.18978453083526	0.939313260854372	11.9245189731371	0.013214560579152	0.3452755742843	0.0382725033664591	0.969470413853347	0.99191828655347	-0.0772737450382427	-0.0552178182323584
GLB1	0.00648802303913494	0.104904689068852	0.950684805581493	26.7008664418784	0.149069901580612	0.221577770784932	0.672765598518917	0.501096426884701	0.813329035741556	-0.0362717058177361	0.152194907294583
CRTAP	0.829372013693984	0.392340434267974	0.0345230319868947	4.86503940821115	1.18425276429304	0.597447588153299	1.98218686923408	0.0474583297485877	0.3116025922626	1.57523382349857	1.73262669150879
UBP1	-0.190387768955302	0.0925619226627444	0.0396988082071025	15.3544268929266	-0.300082396063234	0.252957402581571	-1.1862961629141	0.235505361427867	0.614160689840572	-0.421825964972884	-0.533533762217181
CLASP2	0.823394985958752	0.372353016058197	0.0270130693612228	16.1017441780239	1.26161472372067	0.54543719961674	2.31303388292395	0.020720776312846	0.21482310997355	1.56352863375908	1.85073654820421
PDCD6IP	-0.510343334796449	0.119908426041497	2.08015296053425e-05	19.5216202233759	-0.772306818409657	0.251845422362389	-3.06659065376364	0.0021651514266775	0.0683691869005475	-1.04841509460003	-1.25448704809649
TRANK1	0.369485694295567	0.20704258085759	0.0743281778988287	27.926187389735	0.562463663035395	0.350390973891195	1.60524586803441	0.108439706857668	0.451258953131777	0.674609488860949	0.783330394108084
MLH1	0.556231713069287	0.379977703280733	0.143233964947761	5.74337769349482	0.782338170256973	0.617216623273929	1.2675260852619	0.204967242476137	0.585631312829614	1.04032597532724	1.11901665039028
LRRFIP2	0.0338620057946654	0.262440780848272	0.897336106104447	5.70752997381519	0.274914665969838	0.518662561892271	0.530045324588011	0.596080506023916	0.857948990671595	0.0173364881329583	0.344324310399792
GOLGA4	-0.410370919464103	0.123037087162835	0.000851941655603898	137.368185475997	-0.577389922062178	0.206240344869942	-2.79959734564199	0.0051166386375272	0.107554445025792	-0.852632819192079	-0.95690401290137
APRG1	-0.678920840671572	0.398595044275155	0.0885148023082545	6.37106244819137	-0.994652317230681	0.628189708933712	-1.58336296040093	0.113338760172189	0.459292747699242	-1.3785510383312	-1.59394581047684
ACAA1	0.0257275820993705	0.394424245934141	0.947992311607235	3.77911075779144	0.0731797359069894	0.659592061210115	0.110946962843566	0.911658404489081	0.97456773244645	0.00140633405092601	0.0363320638684417
OXSR1	0.110072280710831	0.143024139634298	0.4415334593395	19.9915167743866	0.174590904275179	0.278749682114489	0.62633579687266	0.531094711437042	0.827044729867633	0.166583867852159	0.191158268528969
XYLB	0.140592530118916	0.250776436345113	0.575050511970848	7.29768260976456	0.137617532317237	0.450760418794465	0.305300835164915	0.760137039912267	0.927589768827227	0.226353593883774	0.13471037481211
EXOG	1.32535500218907	0.587287977090363	0.0240244607544083	2.44334954845149	0.762408824960427	0.810254026362362	0.940950368840823	0.346730293778587	0.716242866226198	2.54654853794645	1.0885901703163
WDR48	-0.498960947433629	0.50605045487526	0.324137768471593	4.47344259396001	-0.66486590823436	0.778140764541007	-0.854428836698378	0.392867423807987	0.749753379620781	-1.02612424876962	-1.09045513114511
ENSG00000287958	1.42113315027599	0.282476726695042	4.87993584646183e-07	3.42427690619035	1.28056563918383	0.618826790801972	2.06934421427403	0.0385137973833811	0.285999719697458	2.73411691572826	1.87966924233657
CX3CR1	0.153768973300865	0.169578556822174	0.364527734638733	84.3605193648119	0.267321843036869	0.271885904890388	0.983213319368803	0.325502460769958	0.699590766974619	0.252157852182123	0.332732214812225
RPSA	-1.08989751647179	0.457937524090185	0.0173120010366426	4.14821642957755	-1.47525280899529	0.714355355257346	-2.06515258566772	0.0389085651646364	0.287226153553155	-2.18339253846178	-2.32768698805347
EIF1B-AS1	0.454791138982644	0.27645731339556	0.0999557445256918	17.7450276111111	0.714169643148577	0.422738586568944	1.68938834977181	0.0911450321386316	0.415867339509683	0.84166851219255	1.01494256763075
RPL14	1.71181121311824	0.676057426603567	0.011339781698546	4.33714739375503	2.45774719694974	0.943909215153586	2.60379616756876	0.00921975709934445	0.147846127266445	3.3033700678627	3.67689291817023
ZNF621	-0.804948498389085	0.257067713947962	0.00174051881456655	6.9081778809955	-1.21561465145993	0.459079991337074	-2.64793646945806	0.00809847427203047	0.13821396090932	-1.62535893539204	-1.93129287128022
ULK4	0.302514250229822	0.129432925459775	0.0194273349234305	31.0117833662022	0.461954625529619	0.239889672005772	1.92569618219539	0.0541423208819616	0.331208440466651	0.543455093291338	0.629881488415533
TRAK1	-0.0315667351189943	0.0675685498898634	0.640370466426541	78.6704619073573	-0.0145788261665053	0.135313549833378	-0.107741066467159	0.914201092769242	0.97456773244645	-0.110796734722257	-0.0976504679467276
NKTR	0.373748740761398	0.139015403751422	0.00717648239529458	37.9377544142189	0.545195594809946	0.243230564549039	2.24147650119862	0.0249952260037897	0.237305668867768	0.682958081164892	0.756966932290363
GASK1A	0.14873199991063	0.194704095578261	0.444934363335192	9.35921424723888	0.384264991488539	0.363053807155838	1.05842435450235	0.289862020981951	0.668101580544779	0.242293630054137	0.511271365155985
SNRK	-0.154122015280783	0.17489262946278	0.378189064364119	14.1420691778313	-0.159505965711581	0.315449395980235	-0.505646762188048	0.613104647872639	0.869146002966031	-0.350804456187907	-0.318913266996671
ANO10	0.0440670543085942	0.101183307586742	0.663187175369093	29.025204032084	0.0638570412079794	0.218722983939823	0.291953959559862	0.770321825991912	0.93110176187485	0.0373216771679886	0.0220989427962532
TCAIM	0.0235212158927823	0.134277801877291	0.860947382699316	22.8636726645216	0.0918320483923387	0.247070905740552	0.371682971400814	0.710128905000961	0.905264434791462	-0.00291453180865157	0.0648088756113449
ZNF445	-0.446278549469338	0.334901492296015	0.182674065593492	8.01341776036098	-0.569543712175766	0.547773737665334	-1.03974264009665	0.298459484532874	0.676156000357661	-0.922952991847317	-0.944925067019664
ZNF197	-0.157755011589268	0.350474029287182	0.6526246539133	3.91330819048863	-0.194048123556409	0.598127927353427	-0.324425786996814	0.74561569939955	0.921319312755727	-0.357919181599506	-0.371649383599555
ZDHHC3	-0.256373491855548	0.110880012533448	0.0207682903537788	15.7064515732551	-0.422948010607783	0.242896264226878	-1.74127013420316	0.0816362386986646	0.397860318726521	-0.551049960721128	-0.721114845142391
EXOSC7	-0.0190125334068733	0.212261493768448	0.928627908948567	6.58815000228925	0.0515841302907614	0.430884260664298	0.119716905442853	0.904707408069329	0.972764657503538	-0.0862110510718369	0.00336167501771092
CDCP1	-0.257796636410003	0.148886954122414	0.0833639709836831	9.25521622529144	-0.430643902028829	0.331570924285005	-1.29879875009385	0.194013003720359	0.571836405805815	-0.553836994306136	-0.732864297193608
LARS2	0.0210474774241212	0.142309429179615	0.882422171523151	13.7378707051731	0.0903824215425251	0.287971895500772	0.313858480478984	0.753628525831752	0.925635584846127	-0.00775900960333733	0.062595704942452
LIMD1	0.0601834385364491	0.155862150764364	0.699398557423091	27.7106614698608	0.169327687069391	0.290215167877575	0.583455676378778	0.559586586705103	0.842140804850342	0.0688834071210846	0.18312282275521
SACM1L	-0.414220574485438	0.143664094853595	0.00393585598508731	20.8535203293992	-0.597536964077447	0.280534042871811	-2.12999804929375	0.0331717744160207	0.270506574532465	-0.860171841002317	-0.987662854363833
FYCO1	0.0216200480390105	0.150177710092362	0.885529611430602	5.75713607574101	0.190253833557536	0.388673928016427	0.489494714833292	0.624491495371575	0.871903981071961	-0.00663770851801198	0.215071136644728
CCR1	-0.739039665944617	0.13106328333281	1.71239100695383e-08	15.1131355070075	-1.02128814573233	0.273169369439155	-3.738662749155	0.000185001710283917	0.0170011828117323	-1.49628551906453	-1.63461119577175
CCR5AS	-0.441731491424805	0.205824931004105	0.0318608908730619	3.27185812713792	-0.485490189998461	0.481590812687922	-1.00809686814575	0.313407961011711	0.689959540703913	-0.914048201786868	-0.816599084423612
CCDC12	-0.00935514776052978	0.137168031503087	0.945624755544893	14.2908896976858	-0.0452320282395076	0.295708660338561	-0.152961459389525	0.878428668511653	0.965565686008226	-0.067298384712345	-0.144449247746052
NBEAL2	-0.543412703469629	0.202414903040994	0.0072606294923367	3.72366838518128	-1.02056880557048	0.472209642886477	-2.16126210242562	0.0306750986162335	0.262072832993042	-1.11317692138611	-1.63351296656375
SETD2	-0.0395478209858523	0.0671697929659787	0.556012956310306	73.672153439676	-0.0272799404024685	0.147788269065717	-0.184587995887129	0.853552202038155	0.961839676813315	-0.126426597680406	-0.117041481222252
KIF9-AS1	0.855770676724531	0.249761147956205	0.000611737409636737	11.6884842565537	1.20993138388472	0.42984404001215	2.81481484272881	0.00488053445124162	0.103501985048816	1.62693198742375	1.77183068921706
KLHL18	0.0179144618373678	0.104824355651909	0.864302550765609	24.6260989933196	0.0787483152147646	0.229885479391545	0.342554542475643	0.731933604865627	0.916259182619073	-0.0138945912877852	0.0448337113047848
SCAP	0.402075985478304	0.483073869282747	0.405223739026477	4.1679706529414	0.431196253289599	0.684738784774135	0.629723717828882	0.528875361979753	0.825741362376579	0.738433108033822	0.582922143482556
SMARCC1	-0.113056952754411	0.100376942050267	0.260028428525692	39.6331802660633	-0.158388343284322	0.185807239942453	-0.8524336475445	0.393973451587189	0.750112386676058	-0.270384158704291	-0.317206973287206
DHX30	-0.412331544965956	0.393828015636363	0.295107058557266	2.50678664624816	-0.666556458827082	0.757969074268903	-0.879397961546131	0.379185536996315	0.73943969687039	-0.856472435557249	-1.0930361243066
MAP4	0.0653886430991671	0.198833813842299	0.742260919974422	25.1791089392801	0.134658158159116	0.327914946368637	0.410649650619265	0.681329451171721	0.892979591369088	0.079077086946314	0.130192246518696
SHISA5	-0.371399255914957	0.352932298608175	0.292650758162149	4.12914065611254	-0.468707769283569	0.651826048408616	-0.719068792092435	0.47209853478068	0.800491718432771	-0.776312156730138	-0.790977069155341
PFKFB4	-0.242186203686918	0.320245141277361	0.44949779322829	5.17443504215264	-0.258846922315037	0.569552058498862	-0.454474561986952	0.649487296927826	0.881239876220339	-0.523266101040546	-0.47057884314325
IP6K2	1.31777739463467	0.607500779736439	0.0300691641857685	3.52539017490066	1.6963115462069	0.818881632343912	2.07149785659679	0.0383122945501689	0.285999719697458	2.53170883197139	2.51439579093357
PRKAR2A	0.343440171144486	0.19321190367744	0.0754808956551561	13.129552006352	0.542765095423513	0.336057735604907	1.61509478258708	0.106290170658629	0.44737988448682	0.623602900996114	0.753256246362114
SLC25A20	0.0897289582463334	0.361163881484883	0.803790981495337	2.73375277838788	0.0935182064662925	0.668991248788394	0.139789880115267	0.88882600928132	0.967472619931408	0.126744258613787	0.0673831626376037
ARIH2	-0.345331361818201	0.189436236426931	0.0683121037874557	17.1864307074344	-0.471915442032016	0.325213145996185	-1.45109583619831	0.146753175810567	0.507563487413292	-0.725261758433868	-0.795874279249913
WDR6	-0.870284098622569	0.292838970850078	0.00295976359836294	5.43850846918644	-1.14707396693637	0.566802457791489	-2.02376321973951	0.0429945202832453	0.299841611155455	-1.75330975498895	-1.82665060928509
QRICH1	0.494671278027685	0.201394918727769	0.014040513293396	9.69891231614059	0.745411252393149	0.357216520180039	2.08672110690026	0.0369133521859576	0.283679780696846	0.919768299417532	1.0626396789515
C3orf62	-0.0474410552173955	0.179792569165047	0.791883564781185	4.40156424507814	-0.147415807181173	0.398967109389627	-0.36949363421637	0.711759817172105	0.906681753880314	-0.141884415249803	-0.300455010483828
USP4	0.0541208803653147	0.0724054834283867	0.454780291242113	40.3748322916758	0.117805607935006	0.15921229895755	0.739927811521743	0.459343797920943	0.791878892032046	0.0570107177438008	0.104463163301977
GPX1	-0.857790998746047	0.231219213206074	0.000207373576257518	24.0100302845835	-1.218399330555	0.37963708749259	-3.20937909044194	0.0013302198052811	0.0512306248771994	-1.72884373091028	-1.93554428956505
RHOA	-0.110922796672116	0.144158427803279	0.441625827392321	24.50799777624	-0.137721414770438	0.253944700747869	-0.542328366628041	0.587592317457087	0.854742769164225	-0.26620470647761	-0.285654412013307
IP6K1	-0.00205166491008806	0.20017090889637	0.991822172846206	9.60026197794177	0.118645729195898	0.400204683640759	0.296462620368531	0.766876809175203	0.929824960732918	-0.0529955144044813	0.105745791126621
INKA1	-0.527569510728202	0.210783908241239	0.0123182874492971	2.5536063965789	-0.762156095191092	0.563826762667812	-1.35175579744541	0.17645344884919	0.551732060780324	-1.08215019952157	-1.23898976139939
UBA7	-0.148936559191438	0.135363278616335	0.271213197166861	13.2537246601961	-0.203148803794525	0.279014577329046	-0.728093871435785	0.466556125168313	0.796824947630799	-0.340649451041486	-0.385543551310756
RBM6	-0.0597965581279386	0.0648371527906202	0.35639421496285	117.183049694054	-0.0796920923974382	0.128287064401762	-0.621201309493396	0.534467177957898	0.828886332054954	-0.166080974526621	-0.197060030481144
RBM5	-0.312414149559727	0.178904531933084	0.0807654708526865	18.5136425523513	-0.456093053299693	0.310489676285547	-1.46894756294647	0.141847012504499	0.501360643802883	-0.660797909134777	-0.771717961602581
GNAI2	-0.365926238562574	0.132872984114118	0.00588798367393048	34.5273899581087	-0.508443047665974	0.230153914408791	-2.20914360275835	0.0271646541428834	0.245288231336963	-0.765594002256881	-0.851641613722477
RASSF1	-0.0580014028091116	0.100933439192406	0.565528016029523	16.7298714565483	0.0183404950858423	0.240418492746127	0.0762857086256224	0.939191795575077	0.983107296137779	-0.162565408839203	-0.0473919643566995
MAPKAPK3	-0.0469877569977337	0.116154419070352	0.685824225320086	10.5229018712586	-0.0202572146664907	0.239485368249127	-0.0845864397252774	0.932590179960156	0.980896024938283	-0.14099669280568	-0.106319762997631
MANF	-0.133219511691393	0.589319053955901	0.821157333005269	3.64531242070565	-0.159850621970935	0.906945290882623	-0.176251669839281	0.86009622943233	0.962405521787534	-0.309869767345498	-0.31943945973665
DCAF1	-0.0866033206037958	0.102250462284383	0.397010499171335	16.8223521927456	-0.149018162642153	0.257009233316811	-0.579816377485788	0.562038452048608	0.844058584597616	-0.218578345290311	-0.30290135459496
RAD54L2	0.317157803803204	0.140341899400877	0.0238278359688923	11.0616522752905	0.359597733585702	0.359609730291322	0.999966639652352	0.317326652587188	0.693996213578651	0.572132486241425	0.473611431029078
RPL29	-0.706434718019059	0.695641135810695	0.309859913730807	2.70966786631813	-0.960985187420431	0.978754823238414	-0.9818446505743	0.326176387169249	0.699590766974619	-1.43243319666937	-1.54254561448059
ALAS1	0.00595655904677115	0.419011829706631	0.988657870512997	3.60165745987885	0.0896212760804131	0.716515989244128	0.125079240974032	0.900460817522784	0.971332300978679	-0.0373125052160148	0.0614336508512742
PPM1M	-0.650449926360623	0.195589842642677	0.000882343584277054	3.57381970700036	-0.883856218210262	0.437769493460752	-2.01899911120578	0.0434873118848944	0.301467167882904	-1.32279465425054	-1.4247914680257
WDR82	-0.0709314750702911	0.257956767266296	0.783336002294832	3.45700631877992	-0.232769491260926	0.595847843243909	-0.39065256994753	0.6960540620108	0.900435935118826	-0.187887183451403	-0.430765972999146
DNAH1	0.011151197075541	0.20794875568606	0.957234148575195	6.08440067641483	0.0196951285981129	0.416380410836091	0.0473008049503702	0.962273486544853	0.989751234259364	-0.0271395184995061	-0.0453238216778838
NISCH	0.506548338535668	0.395602311312283	0.200387488312301	2.73298266589365	0.700577392199823	0.65879061950091	1.06342951988383	0.287587211622462	0.665900021689476	0.943027894813728	0.994191040347793
STAB1	-0.676113129801962	0.176015124674491	0.000122423443165989	52.642873086719	-0.891387594741537	0.285223024488618	-3.12523014696911	0.00177665997131164	0.0624269542860875	-1.37305252135617	-1.43628975231696
UQCC5	-0.92480556966357	0.41734125200121	0.0266952184145327	5.20000276483987	-1.19959656333265	0.616476211339647	-1.94589270642875	0.0516676292501924	0.323116044244192	-1.86008258450908	-1.90683777594338
PBRM1	-0.0291759649392387	0.0752042055181536	0.698048180137999	73.498951986162	-0.0296875595711082	0.142259651196446	-0.208685732893529	0.834693578432739	0.954854367667452	-0.106114738951584	-0.120717235521769
GNL3	-0.341980369392288	0.320865420925331	0.286511237346556	5.65459770697456	-0.480058080851403	0.522327896202313	-0.919074176090842	0.358056775472367	0.725008724890767	-0.718699298981039	-0.808305788368811
NEK4	-0.371395928415659	0.307673178716082	0.227389086319861	3.7004582803614	-0.336889745826656	0.600104426483111	-0.561385203906903	0.574534968448923	0.850622128830587	-0.776305640278758	-0.58972818694556
STIMATE	0.0717695758455147	0.123937451826059	0.562535868103686	10.8260350992726	0.186933591887655	0.308939148512563	0.605082239617987	0.545124354392341	0.835177564651146	0.091573269299736	0.210002065608716
SFMBT1	0.137605221995392	0.0855841315177411	0.107871167431066	41.3112717519075	0.307489249961237	0.176987945719968	1.73734571984778	0.0823261660641905	0.398995238910154	0.220503360298602	0.394056497583288
RFT1	-0.0635316159635758	0.241576903200032	0.792560500378531	5.20467169545425	0.0556900706082686	0.475426964852007	0.117136962615497	0.906751519411009	0.973259584868189	-0.173395573452838	0.00963028592271739
PRKCD	0.260959958608346	0.0991119364802013	0.00846387979529686	30.7277763698804	0.429600926809604	0.21599074291117	1.98897842110893	0.0467035848348374	0.310068235546364	0.46207670766794	0.580486530639646
TKT	-0.408807603345176	0.461567913772834	0.375782825976176	5.34853065293762	-0.490644044539656	0.723628245708458	-0.678033296032134	0.497750582229547	0.811465702940755	-0.849571278806885	-0.824467564304335
DCP1A	0.0892406515558935	0.211437744486756	0.672976952795651	17.7997190070039	0.150239048457977	0.346366700653573	0.433757194829888	0.664464768485282	0.887567851556879	0.125787976877136	0.153979864283304
CACNA1D	0.690864981485756	0.360534514049524	0.0553365569994448	49.853374154284	1.01637785534855	0.490204196830414	2.07337648661577	0.0381372554648546	0.285949630933136	1.30398678164626	1.47632913150789
WNT5A	-0.223681426055161	0.193732727817104	0.24825930294742	24.4284237082842	-0.310034829835599	0.321080194357589	-0.965599358926236	0.334244696241398	0.704873781305777	-0.487027029906577	-0.548728316948234
ERC2	1.21967058252063	0.536634173405192	0.0230372876230417	38.3535392715078	1.89523406569524	0.808512715077204	2.34409927061476	0.0190730941267991	0.208215671212579	2.33958008480795	2.81809428104534
CCDC66	0.192743023694033	0.29513242131605	0.513709200473565	8.59376308186066	0.09480921247814	0.476230888952652	0.199082450713453	0.842198248758361	0.956865724994404	0.328483188950991	0.0693541640985332
TASOR	-0.172252111092814	0.156465044391137	0.270940895012777	15.7277018806321	-0.141465317812582	0.32419550915468	-0.436358042655941	0.662576975655233	0.88656930399416	-0.386309764323591	-0.291370294277158
APPL1	-0.216236899967899	0.228606872980337	0.344204817469129	16.7274146078744	-0.272814563168719	0.373721208339949	-0.72999486537183	0.465393323173895	0.795603791231405	-0.472447945747686	-0.491903484760487
ARF4	-0.289689472702313	0.337917980231918	0.391291554309708	5.83454379343318	-0.378339195529733	0.567831887888134	-0.666287335388722	0.505227458975014	0.814265766053849	-0.616294743653934	-0.653009786852733
DENND6A	-0.23375029840657	0.09078954000891	0.0100344732568832	28.5517354777022	-0.318496847655949	0.203049120543023	-1.56857043657308	0.116748065530891	0.46414316901022	-0.506745536588623	-0.561647427574569
DENND6A-AS1	0.215446912643355	0.540642719458741	0.690260582846849	2.59788691994292	0.300860554300747	0.905816616822166	0.332142895938741	0.739781360655943	0.919093936755502	0.372945644162569	0.383936351967401
SLMAP	-0.03146908828961	0.127502929116603	0.80505472253238	29.2995036598513	0.0111860966715495	0.242295900586541	0.046167090093025	0.963177072794441	0.99008331025381	-0.110605506788235	-0.058314709562559
FHIT	0.0248404833170359	0.0711191317728573	0.726879185978412	318.031195625528	0.0465868035426506	0.129902408077903	0.358629252774994	0.719872460055012	0.909259170691511	-0.000330927348027961	-0.00426783114328136
PTPRG	-0.914440135137584	0.968096601909572	0.344875743668824	4.52043772726478	-1.0079837281238	1.57319428290908	-0.640724250700861	0.521701855389871	0.822957560196443	-1.83978330144841	-1.61429910868417
THOC7	-0.692897458421528	0.504191731771543	0.16935671462128	3.2932256883836	-0.842697880467299	0.840610355820167	-1.00248334395678	0.316110207021259	0.693565339433237	-1.40592232886667	-1.36195431384024
ATXN7	0.0558944536945221	0.0741511592528613	0.450974913592869	54.1217350806596	0.107061209531617	0.149240155706173	0.717375354005936	0.473142522733043	0.800633995030796	0.060484018062101	0.088059502315471
PSMD6-AS2	-0.060789174966411	0.19265383925837	0.752354906607803	3.20198456605249	-0.226938993238951	0.482147227733599	-0.470684015556222	0.63786640079041	0.877844599008712	-0.168024878578536	-0.421864449680277
MAGI1	1.06472759078236	0.464297438414814	0.0218364057773662	13.2456035626376	1.13458173378499	0.653010151282338	1.73746415971785	0.0823052749044119	0.398995238910154	2.03614546856718	1.65679306037245
SLC25A26	-0.126945255487877	0.174002008364091	0.465657949063017	18.1593755677874	-0.209013085678573	0.312960329357791	-0.667858083187342	0.504224186229863	0.814030205121257	-0.297582496382471	-0.394496653042809
LRIG1	-0.324886545900432	0.454494838136345	0.474714094240911	12.5447241668227	-0.510009381679794	0.67636638909319	-0.754043059950934	0.450823366130231	0.787570445712503	-0.685223388175724	-0.854032963260132
SUCLG2	0.0806103918619955	0.088508897345109	0.362421672771373	97.5563941805243	0.13033678827263	0.159134813050844	0.819033785090049	0.412767138105846	0.762025167646363	0.108886795940216	0.123594735522376
SUCLG2-DT	0.41880788294842	0.14160442715591	0.00310053900369421	12.7558469094099	0.586706179446385	0.323418374032452	1.81407806900765	0.0696657074353117	0.372017011089673	0.771200236323178	0.820341867969691
EOGT	0.105349035427088	0.3886994497166	0.78636830793281	2.75874525214203	0.20819584996923	0.711525387123388	0.292604949502844	0.769824130123257	0.930991582275042	0.157334039228064	0.242463526947282
TMF1	-0.0502949979714947	0.290056844883049	0.862339352587179	8.58813766999586	-0.0451526612365232	0.486312135298751	-0.0928470789831001	0.926025048898098	0.977883076511368	-0.147473471035083	-0.144328076754286
UBA3	0.25300293964025	0.170897111266237	0.138755830245972	18.488156679667	0.355218443174318	0.306063879252452	1.16060230315947	0.245803668382182	0.625459955613588	0.446493976432936	0.466925491754234
ARL6IP5	0.218214236607627	0.343454381377768	0.52519922980514	4.77437673249141	0.308001764734243	0.623858285527738	0.49370469524773	0.62151474880521	0.869953530477626	0.378365068918038	0.39483896285229
FRMD4B	-0.108405939566548	0.114868419518443	0.345302450964431	131.825321959869	-0.0977900661473511	0.194140151107266	-0.503708612513237	0.614466155300441	0.869937468140146	-0.261275786741434	-0.224690523580007
MITF	-0.0702096796386798	0.164677279041485	0.669854945268557	41.9675317994127	-0.0208198452358729	0.270749526742646	-0.0768970697247521	0.938705428667481	0.983012598164995	-0.186473646011999	-0.1071787409296
FOXP1	0.227124931863726	0.448432517786613	0.612515296773733	97.2508584953003	0.387210953130347	0.61195569568955	0.632743441817367	0.526901196168023	0.824793433504081	0.395815444473198	0.515769016326127
RYBP	-0.281140872407464	0.252265024568975	0.265079187550923	9.13232988730113	-0.411115033405956	0.457187578528846	-0.899226166049516	0.368532205689092	0.734196456470098	-0.599553481459611	-0.70304923186258
SHQ1	0.0631903141991166	0.191989546661048	0.742054301015742	9.18269904775956	0.127015388521771	0.378582286048934	0.335502724777127	0.737245889635202	0.918482618845031	0.0747719610501739	0.118523896423876
PPP4R2	-0.602993774258893	0.18749019414132	0.00129929698740674	17.1307008775996	-0.89475155914151	0.338119765442287	-2.64625629906937	0.00813881252440676	0.138572465973747	-1.22985828365575	-1.44142557560982
ZNF717	0.342735682099614	0.330847485281251	0.300233606616818	5.7314562800598	0.28447496437519	0.598700064914247	0.475154390397362	0.634676933284473	0.876225781545282	0.622223255743505	0.358920185206684
GBE1	0.149441990227217	0.168591225272038	0.375393302440553	41.898077499707	0.253263746496462	0.276355254605232	0.916442666734325	0.359434765482741	0.726589335515221	0.243684048793515	0.311269472915788
LINC02008	0.324846655863512	0.24943563781196	0.192804776297592	5.03557930304253	0.502055113688718	0.488703148906142	1.02732121700558	0.304269234950566	0.681159927571794	0.587190049336583	0.691103605137099
CADM2	1.08142862939604	0.92843683061027	0.244106321826026	10.5347637762575	1.48408439327501	1.20884214477648	1.22769081115171	0.21956305716263	0.596972921862155	2.06885216401505	2.19038488421513
CGGBP1	-0.804049730818915	0.248015286375967	0.00118720604069523	8.41104048553782	-1.16459439008899	0.451240341029135	-2.58087383639708	0.00985505902970061	0.15094244257456	-1.62359882227118	-1.85339934578438
ZNF654	0.082845423563653	0.152735651836372	0.587535737616477	23.886515272777	0.136633679110719	0.273519108405451	0.499539794156466	0.617399159766614	0.869953530477626	0.113263799243624	0.133208308911881
C3orf38	-0.367901274531584	0.307144728067532	0.230990679102507	2.9143441974958	-0.0845368952097693	0.766816776269405	-0.110243930265904	0.9122159232654	0.97456773244645	-0.769461839547196	-0.20445667568139
PROS1	-0.281087646707607	0.131167018116894	0.0321151021534671	24.4893570158443	-0.430923058938133	0.274564168172945	-1.56948032150612	0.116536061238402	0.463557428943877	-0.599449246220385	-0.733290490930135
ARL13B	-0.396631378152084	0.314492254174895	0.207243960272143	7.02845247311813	-0.579018102178175	0.507452002441109	-1.14103028344118	0.25385732104083	0.634296029492603	-0.825725810371834	-0.959389783965049
NSUN3	-0.0578853597537589	0.161916426205418	0.720716428830901	15.1644948976762	-0.00860475637062737	0.294433464698089	-0.029224790665187	0.976685309583848	0.994301988225681	-0.162338154417604	-0.0885297510892439
CRYBG3	-0.0333149364979421	0.184474820167932	0.856686730317082	12.6385046138478	-0.0774677836972152	0.33240044180629	-0.233055597869392	0.815718233318711	0.949635518867104	-0.114220347552895	-0.193664139480278
ST3GAL6	0.37146312463316	0.085283218522381	1.32677782900057e-05	61.0249149964579	0.561049647007257	0.161737622728561	3.46888768081406	0.000522617896585543	0.0304074939294305	0.678482015194013	0.781171591103559
CMSS1	-0.153735033332036	0.126166657119052	0.223031130127736	44.9091611368986	-0.15684574089019	0.24549723793342	-0.638890042961408	0.522894465900233	0.82338444807021	-0.350046605072521	-0.314851855228448
FILIP1L	-0.151128216547651	0.227853917912415	0.507158915707081	8.96788499433729	-0.178954560003113	0.420599791790914	-0.425474675679521	0.670490678802791	0.889987833196902	-0.344941511633276	-0.34860577610186
TBC1D23	0.0978101164931085	0.336172197176925	0.77108770429533	6.66470977700698	0.157708699524801	0.565778885830695	0.278746173592618	0.780439624911146	0.936266314872484	0.142570099614284	0.165383911228271
TFG	0.187131488660705	0.162953034787319	0.250813036674215	11.5052368892246	0.306733910508797	0.309111630701268	0.992307891530717	0.321047354893023	0.697264632536125	0.31749376658179	0.392903307628637
SENP7	-0.0823925037714264	0.0691007652709081	0.233122866691854	26.8984433568613	-0.0201914275206748	0.174937757732591	-0.11542063750205	0.90811172191652	0.973259584868189	-0.210332037566058	-0.106219324611347
PCNP	-0.710056192619102	0.351630803574094	0.0434536519232504	4.53691664318792	-0.914525153897805	0.61796990530088	-1.4798862307907	0.138903610880912	0.498328870267458	-1.4395253583939	-1.47161426860956
ZBTB11	0.576846100640747	0.549731193168844	0.294029052083712	2.93258090314047	0.916285991878052	0.884511171752053	1.03592359389092	0.300237789441267	0.677369781268043	1.08069642843138	1.32351713271232
RPL24	0.330843152198282	0.512825663841985	0.518837976226936	5.08583974506424	0.541833596357895	0.80396453866445	0.673952108954945	0.500341761528767	0.812701052943168	0.598933365660329	0.75183411044459
NFKBIZ	-0.305719330940141	0.231739812113032	0.187090474240498	19.083043134021	-0.428304106608541	0.35994192072599	-1.18992560173227	0.234075634910043	0.611908880756816	-0.647687024312913	-0.729292090597092
ALCAM	-0.376996381718088	0.292867791994989	0.198004408863973	32.9585533604623	-0.520194696716003	0.428672997537041	-1.21350003313669	0.224938701713679	0.603240552424503	-0.787273360596612	-0.869583061890322
CBLB	-0.14162477535951	0.178008228634222	0.426259900246821	20.1368272186123	-0.159277695082146	0.317953710138579	-0.500946175506886	0.616409003941386	0.869953530477626	-0.326330324398932	-0.318564762233738
BBX	0.0506555324755077	0.143548220022479	0.724177169528877	49.2327620688843	0.0782816761437605	0.248712738533108	0.314747353133019	0.752953487528461	0.925424869954911	0.0502243087859784	0.0441212852725004
MORC1	0.389935840973207	0.155919475781277	0.0123885276829672	10.2913200365215	0.487902673839242	0.323751625095747	1.50702772131244	0.131803551733428	0.48926352088307	0.714658298681785	0.669496827660428
NECTIN3	0.201849724867802	0.457835415855953	0.659301064563637	10.2846869022894	0.239309125437193	0.652435084359243	0.366793771785309	0.713772853739317	0.907497622343142	0.346317415235648	0.289964708846427
ATG3	-0.322365059170282	0.301648584278944	0.285215007108523	6.56329111006327	-0.446789737712318	0.503960843727174	-0.886556452298889	0.375317748201387	0.738330246164965	-0.680285401954238	-0.757514426959112
NEPRO	-0.366753077986659	0.378913072120868	0.333090207635559	3.41191395053667	-0.501310282093057	0.674260208045265	-0.743496762987684	0.457180980581326	0.791697696630687	-0.767213253960526	-0.840751895753953
CFAP44	0.363963275298508	0.461419017473898	0.430234034920318	4.006242279644	0.505450779931093	0.728612813332683	0.693716567540387	0.487859973989867	0.805384682993866	0.663794588036496	0.696287828187287
SPICE1	0.819875587771896	0.370796229018213	0.0270274107252273	4.71667223089633	1.07122260966275	0.571227357112167	1.87529990699027	0.0607514761595439	0.349638463812188	1.55663637470143	1.56006157727931
USF3	0.116678580522158	0.289058412519138	0.686469724750472	8.73013046029767	0.215584750822491	0.483715117327003	0.445685369549348	0.655824534298082	0.88297337750726	0.179521400718492	0.253744291128698
NAA50	-0.404339481931381	0.191820464503135	0.0350391329163059	13.3506599341363	-0.518400650164482	0.359067955694931	-1.44373966527083	0.148812219376643	0.510813673846416	-0.840821075320417	-0.866844059638145
ATP6V1A	-0.383035232491557	0.358133729813358	0.28483033421872	5.88605503226869	-0.331833711163531	0.620802315786963	-0.534523958311722	0.592979078161716	0.856432406258952	-0.799099622284382	-0.582009050383779
QTRT2	-0.194252529311215	0.129092006654879	0.132385708601773	8.25584740549504	-0.123921772480156	0.316874026439537	-0.391075828689926	0.695741186649016	0.900435935118826	-0.429394568510886	-0.264586256741491
ZBTB20	0.084470884582119	0.102205153062499	0.408529807767269	182.259768976491	0.160251366280701	0.18568139813759	0.863044806254392	0.388112832333693	0.747572068106176	0.116447041898353	0.169265845041549
ARHGAP31	-0.22905103139705	0.0898312059411526	0.0107786719691978	93.4606303899439	-0.296465828270353	0.154055150955339	-1.92441360403651	0.0543027605833738	0.331269947116276	-0.497542666128659	-0.528012284905764
TMEM39A	-0.271815625483301	0.0989550222124121	0.006016875072322	13.207886820906	-0.434903156163069	0.268275072360089	-1.62110908157477	0.104994246659425	0.446116633108927	-0.581291263271881	-0.739366974984429
POGLUT1	-0.039486649093332	0.198788441507583	0.842547064874926	6.32114157029276	-0.0898657624610058	0.421062632272333	-0.213426116623151	0.830994611626418	0.954854367667452	-0.126306800911779	-0.212592350527904
TIMMDC1	-0.292128373532063	0.487916107524297	0.549355186738135	3.96325452748211	-0.41713948427591	0.770469978937378	-0.541409134267922	0.588225612668202	0.854742769164225	-0.621070996706894	-0.712246866387136
GSK3B	-0.0535933391613573	0.0724880456734812	0.459700335884044	49.7088610910267	-0.0601194659965245	0.156895595887386	-0.383181348440628	0.701585306373141	0.902156436543767	-0.153932820257329	-0.167178159384958
GTF2E1	-0.0217313839242217	0.221537206799574	0.92185796311489	2.88991570405762	-0.445290133011101	0.555734263170555	-0.801264493700007	0.422978541510668	0.769311850155386	-0.0915355472242104	-0.755224954230254
POLQ	2.19137702592185	0.875404206832018	0.0123050066861459	3.20715735776334	2.2230823369031	1.22031383995362	1.82173000429757	0.0684959629668848	0.369434960531701	4.24253399349586	3.31862597151298
HCLS1	-0.127382083264046	0.111898473539393	0.254965202611593	89.9647282229841	-0.153265863692143	0.196444579199891	-0.780198997174608	0.435273752523432	0.776516241435531	-0.298437963720091	-0.309386394089966
GOLGB1	0.0690187671275074	0.2546363068303	0.786353796417615	24.7509207233876	0.121262101402835	0.396940174037237	0.305492135425574	0.759991358900815	0.927589768827227	0.0861861873908602	0.109740252341272
IQCB1	0.0170980616924262	0.12380553023899	0.890158079340587	28.1802616705399	0.0171787327570568	0.233066457444275	0.0737074435567982	0.941243175800954	0.983641580163388	-0.0154933990938054	-0.0491656472259312
EAF2	0.0807608971414333	0.117356010830863	0.491345673526359	20.6826567262327	0.15332672805305	0.22883881896331	0.670020623020404	0.502844643636427	0.814014991733539	0.109181539905051	0.158693878731666
SLC15A2	0.144307648543042	0.114361447967103	0.207000703884622	41.7831605584581	0.218345058356067	0.234724641872824	0.930217878335793	0.352258286994313	0.72080444254962	0.233629144205005	0.257958500924287
CD86	0.198930105391874	0.081863357635597	0.0150977306332573	83.3006647033357	0.312752046841001	0.165683334325586	1.88764940127538	0.0590730333507516	0.346226903563522	0.340599740590874	0.402091301637954
FAM162A	2.16426974248349	0.736263294035179	0.00328707995537293	3.53726205164439	2.72585151047563	0.961931255884821	2.83372797567357	0.00460084777804447	0.099834004923385	4.1894480936099	4.08621246338661
KPNA1	-0.327008194326503	0.163522458090275	0.0455245185914506	22.2418410982879	-0.460677336720637	0.287402293205853	-1.60290069916274	0.108956579316858	0.452416323485576	-0.689378345871715	-0.778716867290917
PARP9	0.207498751731795	0.0633253896870356	0.00105025271340188	40.7673631407816	0.376365626767319	0.155301399027532	2.42345290592389	0.0153737464538455	0.188374383899426	0.357380260217401	0.499211266858179
DTX3L	0.261778484506874	0.130242918280226	0.0444391379212904	9.11972629512174	0.415014210602722	0.274410323155134	1.51238556126804	0.130435805901525	0.486960342032359	0.46367967847105	0.558216735851638
PARP15	0.126887807958434	0.187516339619519	0.498611542625731	3.81996388950728	0.374443535730526	0.470868154768787	0.795219493903535	0.426485834125394	0.77178754329988	0.199514773600268	0.496276776850547
PARP14	0.382875964821627	0.114900726786394	0.000861521712891228	106.736981309099	0.57578874933797	0.198003646930399	2.90797042511226	0.00363782739631653	0.0872105243371133	0.700832498710264	0.803674036452402
HSPBAP1	0.130814528375115	0.131640563128436	0.32035673196122	33.3690294134549	0.173593698235979	0.235833995262838	0.736084286926099	0.46167940468105	0.792848074148976	0.207204717426401	0.189635816625512
SLC49A4	0.33883169758437	0.13223542207067	0.0103970417538401	21.2646272815378	0.541068974856187	0.261368992522463	2.07013452374113	0.0384397486967537	0.285999719697458	0.614577837064654	0.750666749422958
PDIA5	-0.349308620739054	0.172728439682979	0.0431454301050598	5.60610940337636	-0.351353289927359	0.377078988965154	-0.931776365720095	0.351452111206569	0.72059746370958	-0.733050674994727	-0.611809932724503
SEC22A	-0.0485674318968723	0.0828863664006063	0.557907773715984	24.5417547441618	-0.0795990101021957	0.18492131965245	-0.430447988646186	0.666869793460819	0.888003470096071	-0.144090269620145	-0.196917920112776
HACD2	-0.635313603803112	0.258500468923995	0.0139834443668999	2.93750223390973	-0.893729413106718	0.600531690728993	-1.48823022482262	0.1366901888988	0.49609887292486	-1.29315224077311	-1.43986504737883
CCDC14	1.19158520459135	0.357207815329816	0.000850445883042245	7.3469139550881	1.76488857908036	0.57401101999267	3.07465974974295	0.00210742825501375	0.0676013415678616	2.28457872089764	2.61909354659032
UMPS	0.404760672066655	0.293195775214551	0.167428652367697	3.0041006381128	0.536877011222221	0.58552360904944	0.916917785934895	0.35918572311133	0.726479476089734	0.743690698813009	0.744266805215969
ITGB5	0.127131962480232	0.118651781501824	0.283957629561616	57.8225755616121	0.233616416171311	0.208949820003737	1.11805033460729	0.263545496409804	0.642199773627479	0.19999291677276	0.281273550031727
ITGB5-AS1	-0.152373014064908	0.320094096637436	0.634056073905559	3.00301239341783	-0.134842141991984	0.637435627541003	-0.211538445869674	0.832467135440749	0.954854367667452	-0.347379276986255	-0.281258575897389
HEG1	-0.215100861768387	0.273056818343845	0.430842196167908	12.2169777091035	-0.238834009500996	0.449904348793108	-0.530855080955943	0.595519207248079	0.857586425510955	-0.470223170614351	-0.440024779078528
ZNF148	-0.0234258797448516	0.0495332662265817	0.636261505504968	89.7756049859254	-0.0646096570672296	0.127455478649369	-0.506919418073595	0.612211360300961	0.868116920007377	-0.0948539850785857	-0.174033412636294
SNX4	-0.0388940418207948	0.166683474633196	0.815496841922821	11.0222761652617	-0.0321559513058298	0.33488534186702	-0.0960207787135651	0.923504069785751	0.977506965774404	-0.125146260778234	-0.124485772360974
OSBPL11	0.085981418184631	0.0621538058521505	0.166552885216829	32.5765023080518	0.0727607147283978	0.171169484780702	0.42507994238352	0.67077839903271	0.890004576896288	0.11940521495836	0.035692336905449
ZXDC	0.225838164583852	0.181678391955706	0.213843650173622	22.4089475989121	0.309870681882862	0.299165542694251	1.03578332949778	0.300303236504067	0.677369781268043	0.393295487091587	0.397692271354713
TXNRD3	-0.264261489553147	0.28041666140284	0.345993676728918	3.51275383474076	-0.27283017033737	0.528210787561728	-0.516517603884579	0.605492947076712	0.862343223653064	-0.5664975232564	-0.491927312497871
CHCHD6	0.500211809026975	0.30326550606346	0.0990618780210183	5.47659829652966	0.741523836770636	0.537562914370235	1.37941777036339	0.167765983367553	0.541931756998027	0.930618670116321	1.05670469352083
PLXNA1	-1.59648062300658	0.679818455403931	0.0188546364022857	2.71178257501225	-1.74654674667643	0.911962299548719	-1.91515235612338	0.0554730764724413	0.33554760483061	-3.1754661314714	-2.74187618826148
MGLL	0.933398769415596	0.248182017317408	0.00016927305254471	10.4281306666733	1.33839254327122	0.435046675278175	3.07643436745134	0.00209492417233012	0.0676013415678616	1.77895596896018	1.96795458833134
KBTBD12	0.597424838529436	0.143645787494157	3.19624337449943e-05	44.8530954395769	0.906238724285527	0.252500190392589	3.58906154833587	0.000331870488750834	0.0245337130387145	1.12099706651717	1.30817779352917
SEC61A1	-0.514963764555453	0.135719800518809	0.000148051226601611	10.3492547451653	-0.709175831196318	0.316198887750542	-2.24281570451256	0.0249087013360626	0.237116771486164	-1.05746357310856	-1.15810386561282
RUVBL1	-0.634624764955853	0.227768216219669	0.00533177059289314	4.4725672094286	-0.718801767864959	0.480000484951788	-1.49750217010126	0.134262641344373	0.491498352202182	-1.29180324428786	-1.17279995150444
EEFSEC	0.102037795943687	0.0690605223712964	0.139538267870555	31.8976991857896	0.167307714235248	0.157558858747611	1.06187437231475	0.28829272081494	0.66613330641493	0.150849430465481	0.180038894895388
RPN1	-0.0954438149502488	0.449993019674804	0.832028507444492	4.89844016130172	-0.0547545744858425	0.691271885552149	-0.0792084498592152	0.936866823696016	0.9821279446221	-0.235891241984122	-0.158987485671402
RAB7A	-0.0790992982357978	0.0520434060193916	0.128543232755105	66.6742627126742	-0.0931199407177768	0.120442892975769	-0.773145998216025	0.439435981120109	0.778762630447357	-0.203882745818849	-0.217560561395522
ACAD9	0.876129818148199	0.317533531228044	0.00579479203589905	3.73711096037319	1.13631617296923	0.556268380141731	2.04274809342876	0.0410773812816951	0.294442669027191	1.66680257592586	1.65944105901432
RAB43	0.11842131613629	0.12073044075263	0.326655020166322	11.0802689176819	0.141691332276899	0.259442885937123	0.546136895467769	0.584971839763605	0.854161366352724	0.182934309597755	0.140929916470585
ISY1	0.605653116522396	0.243907057124448	0.0130233271501756	3.65464168579036	0.677438194297293	0.550841941886288	1.2298231902558	0.218763322143899	0.596972921862155	1.13711102137958	0.958864022152612
CNBP	-0.300715685552997	0.242466008316775	0.214887181286687	8.8707404933514	-0.355042302013126	0.429408721360963	-0.826816700154247	0.408340962972297	0.758680151007109	-0.637888070511777	-0.617442012005085
COPG1	0.774581517570494	0.641681903099122	0.227389258857937	3.43247174316481	0.54736489343742	0.8980367267588	0.609512815152864	0.542184581058903	0.833699640090064	1.46793414522105	0.760278838450912
ENSG00000290993	-0.213488712520223	0.150567416698969	0.156221567420872	12.4669501772743	-0.330418902957901	0.309531814953705	-1.06747961597201	0.285755313549068	0.663433803399152	-0.46706599723754	-0.579849037948019
MBD4	-0.163029911400677	0.154754851669268	0.292124695993644	19.7206286894498	-0.236827389956664	0.281500421531519	-0.841303855490486	0.400177731287955	0.752827147080477	-0.368249350018398	-0.436961237919839
PLXND1	-0.137626144615431	0.100800619588014	0.172149245952333	21.0865605766655	-0.094845201864453	0.205216554797583	-0.462171299766749	0.643958482976563	0.880339866718972	-0.318499554051038	-0.220194547766908
TMCC1	-0.0602456691409235	0.121578439922138	0.620226603436641	64.1812305740315	-0.0654339540176421	0.212728921319817	-0.307593126555972	0.758391951016176	0.927307267693485	-0.166960496900274	-0.175291881209324
TMCC1-DT	-0.0333168922804784	0.325600173213726	0.918499066873074	2.7196229768174	-0.0967165756752783	0.614236512953416	-0.157458199953368	0.8748837485047	0.964835819650718	-0.114224177684976	-0.223051606898495
PIK3R4	-0.753567545128795	0.188598205831948	6.45240333610786e-05	3.60402878918213	-1.0738811947118	0.513690425510835	-2.09052211483966	0.036570923947673	0.283088966368164	-1.52473637957515	-1.71490592362117
ATP2C1	0.0428794943612929	0.14395543921333	0.765805102034707	139.216644510499	0.0924392286565146	0.24131572556131	0.383063426312137	0.701672736659072	0.902156436543767	0.0349960037520463	0.065735868341631
NEK11	-0.0558070475399436	0.410232227232891	0.891791479848701	4.63164008502566	-0.0620033246893243	0.727294108081508	-0.0852520651554289	0.93206099919506	0.980782480159057	-0.158268064754608	-0.170054279404244
NUDT16-DT	-0.857516820235033	0.148305877482248	7.37815023060026e-09	15.2130358773267	-1.31878997849873	0.314805548378871	-4.18922088663938	2.79913835418423e-05	0.00590124227140958	-1.72830678986933	-2.08881244784234
NUDT16	-0.38570371716582	0.239210377559255	0.106874102695645	4.67736106982145	-0.548821111914175	0.504344958802598	-1.08818597734608	0.276513013910815	0.653144579937933	-0.804325483835109	-0.913287510714714
MRPL3	-0.415853797257845	0.246086360924515	0.0910529537066479	21.0600406348199	-0.584115967942082	0.405981838669173	-1.43877364035998	0.150214667105823	0.514059067976313	-0.863370283988484	-0.967172784800114
ACP3	0.692437783210546	0.160099417689718	1.52498147660665e-05	13.5813966424549	1.0915011603868	0.315973690295862	3.45440520495479	0.000551508061302129	0.0312229796097045	1.30706689829065	1.59102119538786
DNAJC13	-0.16239206422664	0.109305596485304	0.137366384291082	67.1259205832281	-0.220273087540785	0.20117174425354	-1.09495042834232	0.273538354506344	0.649888181932868	-0.36700021373735	-0.411687494848982
ACAD11	0.5614588134549	0.310862407348124	0.0708975868312569	5.3764225809742	0.765947532164721	0.539763241161138	1.41904352455906	0.155886327226649	0.520686483485845	1.05056253512105	1.09399277650516
NPHP3	0.025769161005772	0.241389861098623	0.914984707568715	6.64635697091947	-0.106198125356256	0.43670089238015	-0.243182753251188	0.807863826809739	0.947053954290594	0.00148776064122287	-0.237527254650389
CDV3	0.321821347476201	0.234071414725604	0.169167007029429	8.22413703104115	0.524417943434712	0.406180481657462	1.29109587268884	0.19667043507254	0.575636455124527	0.581265397442263	0.725245328487245
TOPBP1	0.384033891771997	0.215660709271345	0.0749562689024681	13.1394892629792	0.538035867492297	0.369621676483471	1.45563937865088	0.145492336162191	0.505501255317362	0.703100139962564	0.746036051354535
RYK	-0.135681101089867	0.206479280715115	0.511105515671614	20.5159898999419	-0.178184685470168	0.341978855523754	-0.521040066051074	0.602338860754329	0.861961460149137	-0.314690452851105	-0.347430395185549
CEP63	-0.0709590791055539	0.322533982683628	0.825867284222449	4.67681822095861	-0.0876805581153394	0.550897612949067	-0.159159444612525	0.873543255012679	0.964430011759663	-0.187941242171664	-0.209256160829164
MSL2	-0.131681981505108	0.0899191873368804	0.14307155858292	19.6398761643463	-0.191527590119114	0.234817769812009	-0.815643510593122	0.414704056292533	0.763827603461427	-0.306858725175729	-0.367801241110954
STAG1	-0.072851998069973	0.0284556796227992	0.0104614404148034	197.229276398145	-0.11039592233021	0.0787148457359026	-1.4024790533237	0.160772241247462	0.530384212837366	-0.191648264561638	-0.243936104719575
NCK1-DT	0.334268679348643	0.108374125986286	0.00203966169040821	21.2762825365171	0.602614371827088	0.236691721020891	2.54598838196752	0.0108968814999148	0.157668611010306	0.605641791156902	0.844629183547905
NCK1	-0.0333871418820037	0.0637836675065457	0.600665706108252	35.7109759759741	-0.129701652211125	0.151615649671762	-0.855463486071002	0.392294610388177	0.749644043604866	-0.114361751902698	-0.273410500230051
DZIP1L	0.153951882553459	0.161507085639919	0.340478306475084	5.79506576414764	0.452274757850143	0.371569780343597	1.21720005709807	0.223528108479899	0.601850067611536	0.252516054887809	0.615103065106296
ARMC8	-0.108230042127052	0.181205659531483	0.550322201981702	20.2571472068804	-0.115715268916595	0.305540421216247	-0.378723274832095	0.704893367825725	0.903231258593993	-0.260931315710816	-0.252057244200523
CEP70	0.0298647223732261	0.641091087711642	0.962844616322704	3.0971046410422	0.23770663836601	0.913690137308966	0.260161107863232	0.794739502952772	0.943095410246977	0.0095083563318187	0.287518163803695
PIK3CB	-0.138348584020898	0.217409111903542	0.524547436220664	18.0360865899589	-0.150707300347268	0.364705418115671	-0.413230220504894	0.679437948793978	0.892720614891451	-0.319914352624989	-0.305480190676234
COPB2	-0.158920780800237	0.334635083114911	0.634852756225393	2.89223506514559	-0.164934461755765	0.608232542808276	-0.271170070897958	0.786260230812969	0.939475468322614	-0.360202180844499	-0.327201046864113
COPB2-DT	1.03724046406586	0.271158528810601	0.000130656459295612	2.95163683581283	1.26462441366309	0.608956051246487	2.07670883814111	0.0378284403854909	0.285486331534507	1.98231569767394	1.85533149448564
SLC25A36	-0.515577982946445	0.302064828542707	0.0878507792419433	4.7112893092468	-0.665584406455031	0.550745574233342	-1.20851521572652	0.226849146661809	0.604514501650489	-1.05866643565605	-1.09155207494678
ZBTB38	0.314842569947205	0.269429878581393	0.242584556261303	5.40903922671085	0.42516918305038	0.512343911948283	0.829851147120292	0.406622948630385	0.758061580402679	0.567598418009481	0.573720509921125
ATP1B3	-0.393510540790883	0.25108252568142	0.117054915898632	15.2013459675418	-0.533449587057379	0.406311517066429	-1.3129078666263	0.189213995784592	0.565990620671649	-0.819614078073251	-0.889819534832787
TFDP2	1.56835945299344	0.428559007879593	0.000252597963950373	3.67178525432282	1.74563990564455	0.740742468414662	2.35660837616151	0.0184426852004096	0.204839206585	3.02243945400145	2.58970626015263
GK5	1.07166431453909	0.493261442907564	0.0298097481161246	3.02767492185652	1.58978150423282	0.741020079536907	2.14539598606605	0.0319211997641588	0.266382900864006	2.04973009144995	2.35175451239816
XRN1	0.209994291703101	0.115866522424572	0.0699273360020017	33.0016726719965	0.326045722375238	0.219482108611492	1.48552300885889	0.137405332988476	0.496620765438276	0.362267433267384	0.422386988612803
ATR	0.330015579934017	0.139819262540831	0.0182601000714943	45.6671784450707	0.505103883483525	0.241520216977705	2.09135239196209	0.0364964865127488	0.283020124802656	0.59731267878962	0.695758215312774
PLS1	0.246040809738814	0.372198279619234	0.508581735822609	3.1874175344889	0.432868502641839	0.663450119101356	0.652450712086932	0.514110458843686	0.817565036705497	0.432859599097373	0.585475195820079
U2SURP	-0.0895394325630526	0.137385267137182	0.514569108339868	15.4840152226646	-0.073946249046646	0.283433908691592	-0.260894151260878	0.794174135313083	0.943095410246977	-0.224328318203587	-0.188287750929575
SLC9A9	0.123695173098084	0.0805067118626659	0.124426116665669	452.138372526103	0.211912700292895	0.13286469326813	1.5949511874102	0.110723151716715	0.454821519487341	0.193262435738587	0.248138107352618
DIPK2A	0.11623708467465	0.403866220116041	0.77349152286084	3.67987002322683	0.195778251312622	0.713760203711672	0.274291352045887	0.783860729827531	0.938031371626085	0.178656791602858	0.223505361866094
PLSCR1	-0.177707350681197	0.0879295676872542	0.0432777703648668	60.7450649179334	-0.238073288473658	0.170458410921243	-1.39666495297586	0.162514348009309	0.532965654194964	-0.396993103482283	-0.438863372979344
HPS3	0.27283647097459	0.124569117784178	0.0285067155731199	30.2838181889534	0.425143362138235	0.217914895161132	1.95096054275626	0.0510617396874682	0.321516476368375	0.485335229603657	0.573681088682887
ANKUB1	0.0748922838592037	0.323490674380094	0.816916317553767	12.0239299927519	0.197127558871083	0.522499027530985	0.377278326818308	0.705966776878408	0.903766495506149	0.0976886650148664	0.225565373318066
RNF13	-0.267548445672944	0.109132258848533	0.0142223386894762	65.3574809689613	-0.369481549522968	0.195349683656007	-1.89138545099255	0.0585729092859669	0.344988178933287	-0.57293457637911	-0.639486663753759
TSC22D2	0.0555007247330225	0.0985364916760274	0.573264343596254	49.7798210961288	0.100170132665768	0.177669174007384	0.563801420394989	0.572889285037347	0.849497392459186	0.0597129538468357	0.0775387747237151
SERP1	-0.00348866159031264	0.326132591945398	0.991465139624781	3.30720581540073	-0.0898503858436016	0.644398327266433	-0.139432990499449	0.889108004326442	0.967472619931408	-0.0558096754795415	-0.212568874777141
EIF2A	-0.5483078362246	0.255081070691822	0.0315913482921337	10.1822311169984	-0.734820030015133	0.430376927941597	-1.70738713510881	0.0877501199464609	0.40873395422976	-1.12276336806749	-1.19725531252508
SELENOT	-1.2138347685171	0.485387071414235	0.0123928429914639	4.76019159960836	-1.64636321304993	0.741557292673022	-2.22014297386981	0.026409063870108	0.241454298240988	-2.42610666247864	-2.58892423503522
P2RY14	0.250806759228548	0.849163737715724	0.767720903325332	2.88079212119263	0.170465943458963	1.16561893865041	0.146245001523682	0.883727981348865	0.966223637936038	0.442193058056804	0.184860618695871
P2RY13	-0.220490543357108	0.127120809189431	0.0828301032907223	20.0087894169155	-0.24044737336517	0.25933364390346	-0.927173851205666	0.353836277084237	0.722174014354682	-0.480778123414642	-0.442487929911378
P2RY12	0.281899327766396	0.118725359235546	0.0175783651200337	191.621746877847	0.444872371515374	0.209648625050647	2.12199040851282	0.0338385434988437	0.273763746952271	0.503083592674585	0.603801712404371
IGSF10	0.996096970721312	0.29599165455159	0.000764639818568531	3.16533040987694	1.78454516561169	0.666054881507349	2.67927646078216	0.00737814488553924	0.130907283513726	1.90174180418093	2.64910360108627
SUCNR1	-0.0987700574079437	0.324502408768532	0.760843064668238	2.81019876324236	-0.191242637537738	0.611459625967547	-0.312764129332537	0.754459869709939	0.92618056963193	-0.242405232015884	-0.367366199020496
ENSG00000289315	0.560554656973528	0.242177303413025	0.0206323290108777	8.07369026017177	0.782516782789454	0.430288518340366	1.81858624954168	0.0689745772138317	0.37098666582762	1.04879186855609	1.11928934126796
MBNL1	-0.00539958939705394	0.0661738823312281	0.9349671975638	349.584986253955	0.0235428096864448	0.115968681907052	0.203010065297753	0.839127165054711	0.956058521436286	-0.0595519657193081	-0.0394494996556026
RAP2B	-0.662839417591175	0.474526577464031	0.162460604855083	3.87395872275432	-0.896298952967729	0.7895914134296	-1.13514273043401	0.256315520335273	0.635953495937431	-1.3470577749944	-1.44378800883175
DHX36	0.0169931085565552	0.22849782522881	0.940716935798677	19.3366646685308	0.0531489838246053	0.377248231641614	0.140885972064932	0.887960024278025	0.967472619931408	-0.0156989354278403	0.00575076428069054
SLC33A1	-0.228710084355158	0.285542724749212	0.423151186880579	5.94594472899964	-0.195725817781485	0.496797366043154	-0.393975151962627	0.693599384551496	0.900075987353365	-0.496874968069815	-0.374210748719679
GMPS	-0.15197512962969	0.327251813861179	0.642362531294069	7.55637657996499	-0.117657427339084	0.551858606568027	-0.213202124491249	0.831169311259025	0.954854367667452	-0.346600074845169	-0.255022371436921
SSR3	-0.528612163284299	0.303012080385176	0.0810675780774973	4.43103982151791	-0.563891992436966	0.550737799050889	-1.02388467508267	0.30588974943566	0.682718670506355	-1.08419209166966	-0.93629648763296
LINC00886	0.685454612572934	0.191001206512809	0.000332273727977465	5.68316965496955	0.666352184232069	0.408673776491298	1.63052347021894	0.102990908918248	0.441530403783492	1.29339131555666	0.941938816666416
LEKR1	-0.00517894624602661	0.363366548185325	0.988628393631485	3.06394758123678	-0.154277432362492	0.675548849229321	-0.228373466313346	0.819355915268541	0.951212044422771	-0.0591198663445186	-0.310930773673634
CCNL1	-0.366863837474948	0.10492847703082	0.000471717496646928	41.2077351279193	-0.529767169497568	0.205991101994224	-2.57179637551735	0.0101172377755704	0.152674442895344	-0.76743016124008	-0.884197523530335
ENSG00000243176	0.921947837003178	0.325213492261196	0.00458399844326736	3.54488218375229	1.29301570918607	0.600602526615343	2.1528642519584	0.031329348694808	0.265728702603779	1.7565308870434	1.89867698198913
RSRC1	0.0766231419760265	0.0756722081822208	0.311267274292525	68.0755352582021	0.136389817546651	0.159413527139512	0.855572422202844	0.392234329510938	0.749644043604866	0.101078313443319	0.132836001196322
GFM1	-0.825070085247632	0.35703294209504	0.0208379675566383	7.90314366831998	-1.15499691188738	0.551782403179197	-2.09321084766866	0.0363303368272891	0.282632419755108	-1.66476430583237	-1.83874670793218
MFSD1	-0.0553428722691305	0.129261421450809	0.668544198960702	42.8682974981496	-0.0479324426691448	0.229646947727142	-0.208722315465287	0.834665018582093	0.954854367667452	-0.157359041096374	-0.148572017692192
IQCJ	0.297418245254059	0.926215430397838	0.748126043719317	9.99202772483695	0.301481507038055	0.823506755153776	0.366094758969838	0.71429436820152	0.907497622343142	0.533475265892666	0.384884371373329
SMC4	0.617817148952455	0.24292013581121	0.0109813014031316	9.57688988537278	1.00928604767658	0.473149140813661	2.1331245491452	0.0329145104394469	0.269944177150979	1.1609326119591	1.46550194468319
KPNA4	-0.0416667724122837	0.194898026665832	0.830712731000996	24.0209929063618	-0.0353049963805995	0.323798972687724	-0.109033688672781	0.913175769918346	0.97456773244645	-0.130576273672193	-0.129293474560611
PPM1L	0.737062414712383	0.436307681711334	0.0911585081561474	10.1845034137933	1.16875041101381	0.636539275316641	1.83610101738408	0.0663427178722515	0.363844377741621	1.39445812381648	1.70895897758584
NMD3	-0.0779532273706133	0.475233552094888	0.869706420834084	4.52819011329656	0.0789147217744001	0.727949378112865	0.108406881229817	0.913672942874542	0.97456773244645	-0.201638323084651	0.0450877671102109
PDCD10	-0.84034022226883	0.325044100511387	0.00972910803614223	7.57026738849992	-1.17223687592761	0.5417297688121	-2.16387753343901	0.0304737496057319	0.261100124685831	-1.69466877659926	-1.86506726259872
GOLIM4	0.432746493169717	0.281149571230801	0.123754546091293	11.148372335128	0.706426925785157	0.465438420804627	1.51776667805791	0.129073228137356	0.485667663668538	0.798497094322237	1.00312162559422
MYNN	-0.148829725161215	0.597848735854209	0.803405562122747	2.48447225191818	-0.249070498423508	0.971319622615869	-0.256424860184266	0.797622793765425	0.944336507611424	-0.340440231233617	-0.455653005776083
SEC62	-0.368931650533449	0.213917939133725	0.0845921880477333	3.6572809461312	-0.477155690462117	0.530004175890532	-0.900286662195412	0.367967717209161	0.733683615286583	-0.771479689746176	-0.803874658192056
GPR160	0.0426036639775128	0.128513543492346	0.740258470858054	14.8990564216391	0.083852362263197	0.257995177449025	0.325015231262471	0.745169544098396	0.921319312755727	0.0344558277446587	0.0526261492150597
PHC3	-0.100889587222518	0.0507248578558433	0.0467058925548448	47.3542258314079	-0.0638594746450832	0.151369342555658	-0.421878522869335	0.673113687154852	0.891021035923542	-0.246556040701589	-0.172888096010001
SKIL	-0.0702514670386001	0.0517540011261347	0.174650553051962	59.3035961849494	-0.119191364570125	0.136171362433369	-0.875304193482292	0.381408413018423	0.741909227819825	-0.186555480908281	-0.257364260239615
TNIK	0.560815417710325	0.586542673550717	0.339002795129636	2.47582164325335	0.677214332418123	1.01179150163486	0.669322020716596	0.503290082687143	0.814030205121257	1.04930253272497	0.958522248305829
PLD1	0.522931860257984	0.14492475394218	0.000308211036631583	56.5039368050872	0.808363456849977	0.251266232478785	3.21715914182074	0.00129466763580983	0.0501631222350533	0.975112776941737	1.15874991067348
FNDC3B	-0.153224524690652	0.102577374844104	0.135242068043086	100.64274330007	-0.175159487791775	0.183480485840257	-0.954649138787833	0.339755158588778	0.710664232762664	-0.349046843857455	-0.342811772972334
TNFSF10	0.272178565479167	0.124114464482701	0.0283099653987093	10.268101844311	0.504513057768467	0.295367949385067	1.70808328668978	0.0876208896138719	0.408631448765279	0.484046811848927	0.694856191358704
NCEH1	0.744652101100031	0.419697775827911	0.0760204982361976	3.67116370902267	1.089835284414	0.830498995422722	1.31226562635308	0.189430525797864	0.566036563449282	1.4093214845312	1.58847787340022
ECT2	0.0991438538892441	0.180623159500995	0.583074831880078	3.98353098374754	0.326216867495282	0.447404184055426	0.729132357543775	0.465920703160619	0.79630891756207	0.145182041531902	0.422648278861292
NAALADL2	-0.306470541281584	0.285566399300734	0.283180320095117	64.4505227100189	-0.370309312567185	0.426387087545504	-0.868481535636715	0.385130776116338	0.745176656608503	-0.64915816682226	-0.64075042407283
TBL1XR1	-0.119992957539167	0.0837946438678835	0.152147142712668	147.649524574427	-0.146995764029789	0.142128163991957	-1.03424796255095	0.301020257157379	0.677897537829723	-0.28396737357897	-0.299813723257095
LINC00578	0.238214662993218	0.210828379211186	0.258519008962385	25.9518193706841	0.390292126717105	0.356543966838049	1.09465357155906	0.273668436210923	0.649888181932868	0.417533163175667	0.520473097937788
KCNMB2-AS1	0.647233926517926	0.225348944831504	0.00407701113671965	51.1502856979995	0.954421795765012	0.336474072569011	2.83653890024248	0.00456054223938694	0.0996645328412366	1.21854133960454	1.3817397315888
ZMAT3	-0.0424260208520741	0.14016204131739	0.762124093457856	52.0631653126197	-0.0963913950562666	0.245880384979614	-0.392025557729049	0.695039329869945	0.900435935118826	-0.132063157695631	-0.222555147959298
PIK3CA	0.176839939801299	0.208958111331155	0.397388903827558	23.1134494353617	0.316248400800578	0.34950140796153	0.904855870667587	0.365541748215287	0.73128753871258	0.297339178473978	0.407429246387251
KCNMB3	1.62330384046113	0.426880435477839	0.000143120043446145	2.97847003139948	2.09604921458034	0.738914150150875	2.83666135524994	0.00455879366261148	0.0996645328412366	3.13004050738762	3.12468228156355
GNB4	0.00301776865105789	0.0859212086938321	0.971982050804852	103.147507774059	0.0448950217485109	0.161972113930675	0.277177476165596	0.781643833737159	0.937240381436593	-0.0430677234800435	-0.0068507040015196
ACTL6A	0.162510013350823	0.20731543304739	0.433111681983392	5.47637347848007	0.347726651653553	0.455329915634442	0.763680662556604	0.445057567188287	0.782763377391445	0.269275981265266	0.455487642590947
USP13	0.581123618714206	0.435370080999366	0.181948103996329	3.19425552867264	0.672154546038622	0.728091085423134	0.92317370655348	0.35591668879972	0.723204281432568	1.0890733613957	0.950797383933031
TTC14	-0.0237575137382076	0.128841340209005	0.853704719493932	19.7787310745137	-0.0027126805079642	0.260601869186954	-0.0104092902956814	0.991694737968223	0.998002678181192	-0.0955034448081123	-0.0795342158038602
FXR1	-0.319856414798843	0.23235934714538	0.168648548777792	20.9438071865381	-0.409338046632247	0.473169214316615	-0.865098645995898	0.386984647821088	0.747079438616095	-0.675372565732398	-0.700336275071603
ATP11B	0.0832304174276856	0.145347925818891	0.566896012987161	26.5028467934745	0.156427008664585	0.258554935750511	0.60500492172204	0.545175726492244	0.835177564651146	0.114017756967541	0.16342713137228
DCUN1D1	-0.268180199857296	0.314265895803318	0.393462774618234	9.62757910688909	-0.336720862713379	0.515841454087212	-0.652760378301141	0.513910770746477	0.817565036705497	-0.574171780374829	-0.589470350142369
MCCC1	0.139577232213738	0.248727065227993	0.574684214463319	16.3006636092938	0.247921826752299	0.4177566710956	0.593459886833415	0.55287342058476	0.838645764757692	0.224365272070883	0.303113870600004
MCF2L2	0.0624737864788763	0.62064713382647	0.919821074033714	19.6577878823153	0.342233707259553	0.909216441950499	0.376405101655856	0.706615753842708	0.903882960616671	0.0733687397016133	0.447101468300492
B3GNT5	-0.17681497202427	0.0940832870495409	0.0601973764263447	80.0299722116196	-0.21742469967857	0.170842003387226	-1.27266535961745	0.20313681479776	0.584632901316503	-0.395245502172484	-0.407338811274933
KLHL6	-0.203415455969945	0.11175946752849	0.068740985987995	37.1614764464033	-0.263096677890029	0.217110676707805	-1.21180902698817	0.225585492047967	0.603240552424503	-0.447338904702812	-0.477067019317515
KLHL24	-0.104149345104632	0.332375623737182	0.754016038999614	10.6175385317676	-0.00536377299746651	0.585608575458821	-0.00915931429669388	0.992692026716617	0.998146341687806	-0.252939829802989	-0.0835816850812423
YEATS2	0.779407258489159	0.198587890926664	8.68208830904066e-05	15.0145643915085	1.13586084167156	0.342745077722827	3.31401066127087	0.000919680005140749	0.0419889571773814	1.47738469750034	1.65874589675739
PARL	0.0902427655186746	0.0926282447208415	0.329934041974103	20.7184194882635	0.114087586985711	0.229339196884586	0.497462224231669	0.618863135426214	0.869953530477626	0.127750479745543	0.098786795682016
ABCC5	0.770593395616062	0.302855435081925	0.0109457343905006	10.8621896621269	0.951950435452631	0.462088325138337	2.0601049272726	0.0393885109447435	0.289413408453646	1.46012395489757	1.37796666257016
ALG3	-1.08043359468925	0.234431902377227	4.05133932177551e-06	2.71665767520012	-1.32665572020214	0.616987894284064	-2.15021353334907	0.031538328153231	0.265960866120424	-2.16485874456764	-2.1008212132907
EIF4G1	-0.756831458512427	0.34244379722867	0.0270989478085336	4.46300032612668	-0.829518791689894	0.643763154086693	-1.28854655073687	0.197555775424514	0.576425752246877	-1.53112830665681	-1.34183356847143
ENSG00000272970	-0.127585411125424	0.355774801517241	0.7198847417406	3.48303675610059	-0.112137110265817	0.625990294183954	-0.179135541409632	0.857831275341728	0.96228410486929	-0.298836153472955	-0.246594406798219
VPS8	0.00927987643039627	0.103803543559211	0.928765251190946	53.6694718764356	0.0266311139978518	0.20748031384013	0.128354895483587	0.897868124016526	0.970388021716649	-0.0308042435409725	-0.034734531441886
C3orf70	-0.174559203219868	0.231008054178511	0.449864347107813	8.83163588876392	-0.173498241427401	0.428196975566316	-0.405183248195389	0.685342817620413	0.895936270937762	-0.390827888095122	-0.340275519088854
EHHADH	0.260402874641523	0.207984162960444	0.210558121312489	3.35312023181953	0.41252225810806	0.478743061088623	0.86167778008107	0.388864856237559	0.747689527324271	0.460985735060593	0.554412228388101
MAP3K13	1.15288746182938	0.663688441531796	0.0823710450184726	7.33967695473919	1.78441770467199	1.15015151379512	1.55146316226112	0.120790728773521	0.472613506467576	2.20879449475984	2.64890900424005
SENP2	1.00783980294347	0.540437303987987	0.062201058440774	2.80977538336279	0.858798821988134	0.703900913509953	1.22005641064705	0.22244349112713	0.601008271541376	1.92473853187372	1.23575046485957
TRA2B	-0.247282467503386	0.0734742418760505	0.000763865750477892	48.1470813077852	-0.312101867622022	0.154864980285666	-2.01531596779539	0.0438715528874642	0.301807996885221	-0.533246435343268	-0.551884099693974
ETV5	0.219949988558854	0.0931402780855412	0.0182015820316483	36.9470551396527	0.321926623938957	0.19828691103247	1.62353945735853	0.104474135685995	0.444697508668178	0.381764301250531	0.416098288977698
TBCCD1	0.397963232771673	0.439954678352406	0.365701149743124	2.61182848538751	0.543009797155416	0.730216163091763	0.743628838419971	0.457101051557091	0.791697696630687	0.730378845461315	0.753629836776602
DNAJB11	0.0539067137853765	0.347097815787254	0.876579312570047	5.02451863408054	0.00946358833322708	0.593816328405498	0.0159368947611099	0.987284735972154	0.997509433049078	0.0565913018459529	-0.0609444931732784
EIF4A2	0.176776170498419	0.476117077333144	0.710423640035161	2.78314639604959	0.353925374848855	0.744337185097384	0.475490653879598	0.634437293255129	0.876063671364432	0.297214295033106	0.464951341723032
ST6GAL1	0.255579514314	0.0721932594473962	0.000399804244269104	722.611190040691	0.405791329861596	0.14229748849583	2.85171111697793	0.00434845996293208	0.0974055031696786	0.45153984484282	0.544136002494925
BCL6	-0.198048869639448	0.266908672144161	0.458081354398401	35.0898624696059	-0.210476844375814	0.404579652164543	-0.520235862702786	0.602899192404397	0.862074887523382	-0.436829180800823	-0.396731399050367
LPP	-0.0678499966244068	0.0536141758712621	0.20568374894719	280.053986011312	-0.056189152026464	0.0989388292061777	-0.567918101288343	0.570090580169059	0.84839622006249	-0.181852530194801	-0.161177680296704
TPRG1	-0.161308692198998	0.271093855730219	0.551824120035312	16.9798045162981	-0.254362153336153	0.42159621076713	-0.603331213232017	0.546288372382192	0.835815379559349	-0.364878578084357	-0.463731867894342
P3H2	0.0548265438530129	0.136293936928881	0.687487588291629	46.143713327774	0.100286756440423	0.24154475753577	0.415189124630752	0.678003459510438	0.892720614891451	0.0583926629817405	0.0777168262804978
IL1RAP	-0.360995666156859	0.15491185867435	0.0197887454794424	70.7731539642966	-0.515387481221707	0.265002389090506	-1.94484088611627	0.0517941315341207	0.323116044244192	-0.755938151876099	-0.862243801906008
CCDC50	-0.166093130820174	0.0785145743735001	0.0343921820888947	50.2676586561798	-0.227555030386345	0.144836161785724	-1.57112027535636	0.116154713873633	0.463557428943877	-0.374248245474	-0.4228049643691
MB21D2	-0.419713114325822	0.303987240853113	0.16737331502764	29.9850402170669	-0.580734766720797	0.458767137782243	-1.26585955900888	0.205563367260862	0.585764732770839	-0.870928227593	-0.962010645750652
OPA1	-0.0300630391386305	0.136065406802984	0.825134870030808	17.6174903069623	0.0217063434801711	0.261713958701765	0.0829391889826804	0.933899893068777	0.981150050017282	-0.107851952208213	-0.0422532647367065
ATP13A3	0.0953252665240083	0.0829084446808468	0.25024048246392	50.5759550565036	0.109043212327891	0.175552610687516	0.621142641518379	0.53450577498839	0.828886332054954	0.137703861468686	0.091085460654296
ATP13A3-DT	0.117123713051539	0.321572615179342	0.715692490747403	3.17278500751232	0.144262500656449	0.623375056641497	0.23142167643614	0.816987226813718	0.94987553953361	0.18039313177721	0.144855364211247
LSG1	0.0120152230292314	0.344589266918691	0.972184801920902	6.62814240619445	0.0595891274715572	0.564153083738247	0.105625811839407	0.915879244422882	0.975028883531608	-0.0254474420735974	0.0155830442393045
XXYLT1	0.535726167963008	0.133446532196514	5.95623598529726e-05	11.2039617618611	0.908929359457691	0.319008175445127	2.84923531564487	0.00438244536502484	0.0975570446475094	1.00016867527561	1.31228563331186
ACAP2	-0.128056994204642	0.0698758001566503	0.06685653480213	120.615364631673	-0.181518313169852	0.145688190286514	-1.24593704412741	0.2127875088463	0.592195074664893	-0.299759684308798	-0.352519902907414
PPP1R2	-0.139622477947361	0.161373698569959	0.386922380827286	11.1489465720474	-0.190538270287476	0.354677077558169	-0.537216195642716	0.59111828536472	0.855641330673327	-0.322409099308082	-0.36629082921853
TNK2	0.716858441117355	0.206621418294545	0.000521564957834075	16.7433652865048	1.08482618405705	0.353362739128648	3.07000728693723	0.0021405354830648	0.0681927037449267	1.35489141024287	1.58083039226466
SDHAP1	0.302891216839412	0.323608617746553	0.34928344894711	5.35762787198546	0.575105431681883	0.547919318074744	1.04961700146413	0.293894237205813	0.672136171993947	0.544193330737467	0.802630803434067
TFRC	-0.484079751030985	0.272195615150492	0.0753339204661422	19.5623245773925	-0.758824916392959	0.423042706253931	-1.7937312360551	0.0728560771286453	0.377881592516736	-0.996981464904518	-1.23390399245836
ZDHHC19	-0.0219835716312828	0.324407386548209	0.94597244778728	3.7918891587099	0.0612849970791428	0.611106580235166	0.100285284206168	0.920117840094878	0.976032812748678	-0.0920294222891891	0.0181721580338358
PCYT1A	-0.183808918399754	0.122439501757274	0.133298057165823	14.3542463119889	-0.254148137556847	0.273167282030627	-0.930375466884619	0.352176716287472	0.72080444254962	-0.408942187712405	-0.46340512626045
UBXN7	-0.0152677182454806	0.118041713744188	0.897087261161288	15.0272834646189	0.0622036458893655	0.277307723826936	0.224312705866736	0.822513990245192	0.952776386890358	-0.0788773437602519	0.0195746752416672
RNF168	0.131262458628895	0.279552295742415	0.638679933279518	9.55065164235174	0.220036882956391	0.452257350610327	0.486530252431384	0.626591261513646	0.87260320529009	0.208081927444962	0.260541439135476
WDR53	0.299901391140045	0.283144923277489	0.289517889969088	2.57865594092173	0.434165751746085	0.592859155106665	0.7323252884034	0.46397004779159	0.794632296921436	0.53833816682501	0.587455728719379
PIGX	-0.335244321459714	0.233236911372934	0.150617050047747	21.4895204567616	-0.444905612276471	0.385568386945428	-1.15389546275079	0.248543029588074	0.627971954912694	-0.705507672199668	-0.754637899698549
PAK2	-0.0880124884751775	0.065150933563235	0.176727014230691	44.2084408579923	-0.198543964986211	0.159364482783435	-1.24584826881419	0.212820104957696	0.592195074664893	-0.221338007456857	-0.378513263352962
SENP5	0.132541371681611	0.0884456856435366	0.133987214525113	19.7683975181084	0.153014116890407	0.205231881564295	0.745566993413113	0.455929027713261	0.791448992956926	0.21058650339901	0.158216609801376
ENSG00000230732	-0.0670002038787903	0.334526046819912	0.841258500623095	2.62120891104979	-0.157245007077319	0.666350312617621	-0.235979490216811	0.813448585222406	0.948906644680206	-0.180188327556414	-0.315461421900415
NCBP2	0.0929709709067006	0.560225316932716	0.868194079790644	2.40527257064882	0.245447512640946	0.850517150558584	0.288586200148635	0.772898057087081	0.932485706173467	0.133093296130166	0.2993362919648
DLG1	0.215750923907222	0.233234567328442	0.35494594914541	17.0166823636997	0.324265361866612	0.372844023088695	0.86970781824622	0.384460098575311	0.744813509888602	0.373541008561755	0.419668881081715
SDHAP4	0.389616088797758	0.345936183590114	0.260053033835289	3.71599006185329	0.682508915751435	0.63529626200332	1.07431596338885	0.28268109271791	0.659803996288498	0.714032107864368	0.966605581295145
RUBCN	0.265178123612189	0.279654234565464	0.343009486211445	17.297337813367	0.441998247419014	0.445679224482171	0.991740747916992	0.321324008188216	0.697264632536125	0.470337405779045	0.599413736871466
FYTTD1	-0.34113913108008	0.30192767796687	0.258530859383703	5.78749929496605	-0.386658586283812	0.555606243955173	-0.695921960004122	0.486477703929411	0.80536710623176	-0.7170518490282	-0.66571114624212
LRCH3	0.335361105670401	0.126556935565808	0.00805195865878903	27.7602421164016	0.480083399355629	0.236940622046451	2.02617598961782	0.0427467531953683	0.299841611155455	0.607781158404141	0.657559004529336
IQCG	0.102846198166215	0.10044222757055	0.3058665140102	13.2176458275276	0.248151096504058	0.280666943216064	0.884147928717866	0.37661636316289	0.739168244276015	0.152432575436473	0.303463900740467
ENSG00000286755	0.17334245329865	0.261696258717978	0.507727508792346	2.94335181951957	0.405361308746847	0.559392249810169	0.724645915070164	0.468669283145376	0.798556382741428	0.290489830447116	0.543479481736987
ANKRD18DP	0.0369548576574795	0.216790423406831	0.864645624964786	8.77736932774399	0.101697993019253	0.399209083656945	0.254748694813383	0.798917203651276	0.944989854087846	0.0233934146680276	0.0798713858511466
ENSG00000290937	-0.558544790084432	0.168643090463023	0.000926337558115446	10.5551905564689	-0.88233234582279	0.327403116930748	-2.69494180169769	0.00704009263326231	0.12752065504522	-1.14281103935023	-1.42246494539574
ZNF595	0.0790312751871526	0.27508934462158	0.773887892694153	4.74043612552395	0.167374501019579	0.552587382594205	0.302892368323385	0.761971887530342	0.927633366064624	0.105794312331536	0.18014085944728
ZNF718	0.0167687534961283	0.234480712220844	0.942988343824548	19.6453738831778	0.0453138150282766	0.381243492667116	0.11885793698738	0.905387906878085	0.972840731000167	-0.0161383040685163	-0.00621132497565094
ZNF141	-0.208159116765624	0.174788090437863	0.233683904854096	11.8906093787346	-0.276993428993668	0.335569319102918	-0.825443248906539	0.409119989629425	0.75934026039972	-0.456628714309333	-0.498283432313338
ZNF721	-0.202351601406144	0.235649278427998	0.390507066789101	10.4787975163263	-0.223591464124216	0.404258123433238	-0.553090837669069	0.580201210287048	0.851706384463969	-0.445255491328115	-0.416753718424887
PIGG	0.826264799228736	0.284251387584653	0.0036513480865814	5.449345839385	1.15282326224133	0.4866578033311	2.36885806484644	0.0178430994716695	0.20209296619747	1.56914876977485	1.6846427209527
ATP5ME	1.01795224629149	0.638304635683187	0.110762569668713	3.06909310474823	1.26218754378282	0.88849487919312	1.4205906790696	0.155435789791497	0.5199084186773	1.94454236638175	1.85161108261301
PCGF3	-0.143907363935427	0.201548379305489	0.475221592243945	10.929630299425	-0.240405229280724	0.377469382225547	-0.636886700222686	0.524198646454272	0.82338444807021	-0.33080046132348	-0.442423587800459
PCGF3-AS1	0.157591413447758	0.197280282619082	0.424394856286298	16.6250383276994	0.311253182624494	0.366372098401215	0.849554821403567	0.395572638914318	0.75091755183735	0.259643577390237	0.399802959420057
GAK	0.362232710988425	0.0946714314508608	0.000130131661418164	60.7623709030718	0.553671396022805	0.198041552874528	2.7957334609146	0.00517820867836745	0.108213993605067	0.66040551498828	0.769907086263145
IDUA	-0.391845028227285	0.256801893922019	0.127043482607895	2.77650869211074	-0.423250684544545	0.62482120107166	-0.677394883237969	0.498155443931223	0.811809512322847	-0.816352399955965	-0.721576942736103
ENSG00000251652	-0.0712672229737949	0.266703461390834	0.789303461513772	10.0738802203268	-0.0637382789141483	0.454736345103275	-0.14016534987911	0.888529348385725	0.967472619931408	-0.188544699710192	-0.172703064367592
CTBP1	-0.00709205132053812	0.313089872062549	0.981928018491757	6.90573829668793	-0.0569026247927531	0.545833200090268	-0.104249109037968	0.916971662872924	0.975028883531608	-0.0628664204648447	-0.162266951649265
MAEA	0.377140610400737	0.366162188246389	0.303018266343417	6.64916266963032	0.64962342969824	0.589343658515699	1.10228288760137	0.270338706531053	0.647775963105611	0.689600593038485	0.916398734495517
UVSSA	0.177518381248896	0.153018217571549	0.246002914233579	8.34327464272672	0.201773461857445	0.328762108011896	0.613736975582795	0.539389150329272	0.832366292693266	0.298667813076832	0.232658354674793
TACC3	0.872231270094045	0.273088071810733	0.00140337532532247	5.11382648543278	1.373315517398	0.504688595540243	2.72111462302401	0.00650621972950708	0.123704464246968	1.65916780381105	2.02127210381323
LETM1	-0.524326060371622	0.511185773692443	0.305030420370903	2.53045977291197	-0.603187704880933	0.862710781716451	-0.699177195491669	0.484441300283518	0.804558674798947	-1.07579834647418	-0.99628993919287
NSD2	0.544471379698851	0.280991838899163	0.0526626606970582	17.2334854199112	0.896230190362025	0.452733793710451	1.97959640480299	0.0477488972992724	0.311881721996158	1.01729497403388	1.29289758971606
POLN	0.152279974448361	0.42594717609147	0.720710745015645	8.41835775295885	0.191985414471053	0.628412716078885	0.305508481223911	0.759978911469146	0.927589768827227	0.249241851978926	0.217714771514697
HAUS3	-1.21086141747746	0.607929132708184	0.0463951420799418	2.55090152928687	-1.91609548920789	0.8954469131786	-2.13982030761182	0.032369291396472	0.267925035484886	-2.4202837619296	-3.00072921927877
MXD4	-0.205103417784318	0.186337882594303	0.271024184561782	24.9938481275741	-0.26786237282997	0.330131441077195	-0.81138098193845	0.417146917232933	0.765093342863951	-0.450644546601339	-0.484342889145205
RNF4	0.264789965206926	0.23735242263698	0.264594109284189	12.3912062078367	0.404344110611304	0.411757037000144	0.981996843471462	0.326101403282497	0.699590766974619	0.469577250734792	0.541926507550335
FAM193A	0.0264688158987713	0.0646718310774607	0.68233499805228	57.5884746539764	0.0526189161826627	0.140478101145214	0.374570240868148	0.707980108645354	0.904276803059497	0.00285793886985065	0.00494150073964383
TNIP2	-0.289235505459266	0.204479493192599	0.157216205849416	3.30535574100542	-0.22117744712174	0.494511072458852	-0.447264903537917	0.654683804307675	0.882387253360877	-0.615405711019193	-0.413068196440539
SH3BP2	-0.329065760726128	0.0902253837159108	0.000265162254610573	26.4749332912531	-0.33072980497589	0.202025254502383	-1.63707159181918	0.101615511565182	0.439202316354855	-0.693407807700584	-0.580323697497269
ADD1	-0.225666078784645	0.299297024076644	0.450857000771092	12.8382472690512	-0.317822532268101	0.450152540528127	-0.706032963615458	0.480167638301966	0.802811250154146	-0.49091370030442	-0.560617938476626
RGS12	0.320538173666412	0.16032475141713	0.045575298407685	56.5253167958654	0.445685612065732	0.2875440154897	1.5499735277283	0.12114786995622	0.473364245226915	0.578752477379372	0.605043300978036
LYAR	-0.277555816861983	0.48827628110028	0.569736169852145	2.54300596278922	-0.231626469349536	0.828361118367375	-0.279620161079085	0.779768937578906	0.935931638406832	-0.592532641462649	-0.429020901452965
STX18	-0.0950339832320204	0.135152601991059	0.481955676816065	23.6149557157614	-0.180883822372245	0.244977653296705	-0.738368663174216	0.460290451827222	0.792467821854992	-0.235088642726493	-0.351551214708015
STX18-AS1	2.09404618596218	0.583500972134402	0.000332251829738403	2.47204063162923	2.26570227211414	0.917406475868821	2.4696820130558	0.013523320284291	0.172482490743412	4.05192488145907	3.38369457211963
CYTL1	0.231168323668203	0.166536760757925	0.165109071891725	6.50373700217873	0.491584378597977	0.365862275031488	1.34363232327156	0.179067311756397	0.553741175739001	0.403733873223916	0.675117750717007
STK32B	0.321810203277017	0.16689478281482	0.0538275104124791	39.101779857112	0.484543221252051	0.287977065417576	1.6825757306383	0.0924572531601527	0.419911403106677	0.581243573055341	0.664367892631069
MAN2B2	0.161439247559514	0.375903789204222	0.667581517262234	5.60721681751428	0.288925268558766	0.634977297975873	0.455016690328581	0.649097231452116	0.881239876220339	0.267179033198596	0.365714542449728
KIAA0232	-0.365381728263661	0.163250188637933	0.0252099498256642	20.5616849113435	-0.537831047648766	0.293867775221768	-1.83018041785252	0.0672229649555541	0.36587259893805	-0.764527653455066	-0.896508787359405
TBC1D14	-0.12939259274599	0.0902325445882125	0.151575033922656	133.298779655991	-0.143457139908187	0.162318003577676	-0.883803008577152	0.376802562023515	0.739168244276015	-0.302375271024267	-0.294411243912034
AFAP1	1.67073396962578	0.683796100235279	0.0145527515171803	3.96580183086786	2.42239893629167	0.936039521249847	2.58792378024505	0.00965563432621948	0.150459971413785	3.22292591562625	3.62292611030179
SH3TC1	-0.283153825818534	0.166676301964587	0.0893522101566147	86.2151947916239	-0.377809098580213	0.275495876737471	-1.37137841427746	0.170257022843801	0.544055835338056	-0.60349557486407	-0.652200478567296
ACOX3	-0.279331168725206	0.345119485337854	0.418299335690705	3.85741782949215	-0.277827180901491	0.608348973900743	-0.456690473430174	0.647893539204938	0.881167745807843	-0.596009424796093	-0.499556335935235
TRMT44	0.181855076804561	0.218482147666724	0.405207641854291	2.90917364872846	0.312648537635444	0.51512876440896	0.606932788919613	0.543895516993493	0.834469834291386	0.307160637030492	0.401933272323219
ENSG00000287117	0.276285217816801	0.44623664894734	0.535820799622898	6.15853762553226	0.430025891945916	0.705387383823156	0.609630823867592	0.542106388208149	0.833699640090064	0.492089127684736	0.581135332346863
SLC2A9	0.379085088265054	0.114806394292643	0.000960148421295903	38.8500241350363	0.602485663781871	0.201295573121392	2.99303980926863	0.00276213717705749	0.0741535553750866	0.69340858646838	0.844432682723875
WDR1	0.505099803820567	0.262499318113428	0.0543301798065954	8.40470185806289	0.751327635993892	0.46554201674738	1.61387717749565	0.106554069914919	0.44818490657251	0.94019113807851	1.0716723252858
HS3ST1	1.6133853861761	0.876089811753729	0.0655372920449625	3.84864932778862	1.42785826751988	0.943334945322614	1.51362808576074	0.130120193659945	0.486773152543147	3.11061657387557	2.1045434745015
ENSG00000287778	0.242432945017316	0.23913145502577	0.310675249665711	58.3900756138936	0.372694211977455	0.361784805231038	1.03015440833523	0.302937527817505	0.679970247388287	0.425794090454906	0.493606053677069
ENSG00000251152	0.364958090681327	0.492492141820029	0.458667077495308	5.27141319642502	0.47767422841182	0.725079946974727	0.658788359000734	0.510031683609032	0.816085977892195	0.66574279763623	0.653880881107524
ENSG00000249631	0.939711237574422	0.452062611536679	0.037643165694282	25.933572287424	1.44254022979751	0.694282900720038	2.07774126123725	0.037733196513113	0.285307544943031	1.79131807280119	2.12695868313178
RAB28	0.198667016655627	0.157575592327547	0.207390725650452	18.3608049672852	0.326682757062428	0.295382903403065	1.10596366038373	0.26874224858053	0.645898797311375	0.340084517354091	0.423359560612926
BOD1L1	0.246778994708473	0.173703257298362	0.15540604016189	33.0751133644918	0.390691965937883	0.29680444312877	1.31632788855651	0.188064014252021	0.564328904242471	0.434305233201055	0.521083539470252
CPEB2	-0.113034231969458	0.286725642147551	0.693415404349222	3.20548112876435	-0.0315753940112708	0.642844651888555	-0.0491182339598041	0.960825072346901	0.989681580483199	-0.270339663160572	-0.123599425384099
FBXL5	-0.584410872760515	0.245084727664781	0.0171011457134973	19.0918125834093	-0.826601043925567	0.396673914356363	-2.08383010328974	0.0371756240539117	0.283679780696846	-1.19346621763494	-1.33737899192157
TAPT1	0.278964143984533	0.284499690817265	0.326818217897876	13.0295198541115	0.415956533807182	0.471206655898776	0.882747577098182	0.377372670106878	0.73943969687039	0.497335437469538	0.55965539717127
TAPT1-AS1	0.437522387599248	0.260319482657629	0.0928186377380967	10.0066828734107	0.517640447255067	0.473832762210993	1.09245389626428	0.27463364441881	0.650627771883901	0.807850029083424	0.714898006515903
LAP3	0.153770805773935	0.146937229920653	0.295327121216491	40.5350145030385	0.230007296824864	0.254957893132257	0.90213836488502	0.366983371180094	0.732332072555378	0.252161440829512	0.27576344439377
MED28-DT	-0.313808646577856	0.244998388528468	0.20024282951027	6.64611252229898	-0.43317186280545	0.450949359598839	-0.960577620491127	0.336764585680735	0.707449050103027	-0.663528840445692	-0.73672377913108
MED28	-0.587181273875829	0.384301454798042	0.126532792742602	5.86940419561487	-0.749981367700703	0.63457923816842	-1.18185613803781	0.237262788400026	0.614971328573175	-1.19889166856904	-1.22040239197604
SLIT2	3.38923513538293	0.867049005883379	9.27052593682526e-05	2.5038369756691	0.81992476591153	1.04308852414697	0.786054823661355	0.431835369319162	0.774163812414561	6.58837494878865	1.17640076345144
CCDC149	-0.120752747064293	0.213932174702066	0.572451954779331	13.5714868269493	-0.189140866685009	0.378163717206101	-0.500156038454441	0.61696521027945	0.869953530477626	-0.285455317243887	-0.364157388694865
SEPSECS	0.0478059972783561	0.148626862464603	0.747717009386804	6.67948731001828	-0.0846877978349443	0.407458987592937	-0.207843734986034	0.835350982631726	0.954901352499008	0.0446438845969785	-0.204687061358876
PI4K2B	0.317595871004387	0.273135444758837	0.244919607902673	6.7908826707341	0.405926512809559	0.502608870993013	0.807638973835784	0.419298443834201	0.766867883780369	0.572990380823086	0.544342388666238
ZCCHC4	-0.0123815430303836	0.285152306011829	0.965366092353649	3.65054241410464	0.0521079678365957	0.505339434549509	0.103114786367401	0.917871869755952	0.975289884733274	-0.0732251651171807	0.00416142696205043
ANAPC4	0.494603064797812	0.281195249121405	0.0785892144770069	8.56820390962401	0.817404424577067	0.478979652759623	1.70655354537009	0.0879050658726667	0.408892610107252	0.919634713154631	1.17255291424959
RBPJ	-0.532291940999681	0.177666283649729	0.00273527473857517	55.4586866047294	-0.733848341125494	0.285045950501642	-2.57449137528185	0.0100387589349166	0.152130706227236	-1.09139843205583	-1.19577181810021
STIM2	-0.0899472021887617	0.105948046264433	0.395895415609983	19.1243062476098	-0.121908124367088	0.276893879220478	-0.440270202831093	0.659741419215474	0.884260750362101	-0.225126879135602	-0.261511984943969
LINC02506	4.67169224080136	2.23667978552037	0.0367371865225776	3.48405944723638	3.42676113186393	2.9814841834088	1.14934741258497	0.250412754972445	0.629568185506264	9.09989144438617	5.15630344286927
ARAP2	0.254508185746151	0.367951362904276	0.48913218610614	9.62892865000789	0.471924646284816	0.587212192645092	0.80366969929394	0.421587758052956	0.767926173411845	0.44944179465542	0.645102893500912
C4orf19	0.193933160311261	0.0912251719909079	0.0335138079694877	21.9410915761124	0.327854563429577	0.197974903746771	1.65604102956875	0.0977135101501543	0.431109487657847	0.330813908421883	0.425148577891221
RELL1	-0.0288550617738083	0.131524502293858	0.826346844158058	15.0443530090614	0.0555816889624799	0.292449733881232	0.190055529286453	0.849265617347961	0.959422528786475	-0.105486294078018	0.0094648177682493
PGM2	-0.0852236531154028	0.179748140154631	0.635408526013057	5.60824204999097	-0.248515835533226	0.393390394895851	-0.631728274908745	0.527564448726986	0.824793433504081	-0.215876455581175	-0.45480619223917
TBC1D1	0.238083863592808	0.0909603002097824	0.00885899630353684	107.398823247322	0.374396459512857	0.161490503292657	2.31838065941479	0.0204286422272376	0.214186044362442	0.417277010474454	0.496204904765561
LINC01258	0.047619643815221	0.255468782695844	0.852130286027227	2.60238557062199	0.222744091668408	0.580787291320146	0.383520946476126	0.701333542342673	0.902156436543767	0.0442789368769353	0.264674582031372
KLF3-AS1	-0.240594892275098	0.448761927414913	0.591868461165025	4.2848572473308	-0.269487334581611	0.748305566121807	-0.36013006822636	0.718749868063001	0.908481582485556	-0.520149735710638	-0.486823746675726
KLF3	-0.102768667209123	0.0688707706817375	0.135647851802724	26.2108148338197	-0.178283149601689	0.17561830443104	-1.01517407413358	0.310022856677865	0.687575444513284	-0.25023596134998	-0.347580722097505
TLR10	0.213093980691303	0.146386499176718	0.145477168518976	17.7595111249756	0.341725220237446	0.27017565232395	1.26482611330094	0.205933668292222	0.585764732770839	0.368337749375579	0.446325152269243
TLR1	0.0399491287492933	0.0924268995195058	0.665578582119864	59.1197033469077	0.0965423952496067	0.171226173696958	0.563829659713535	0.57287006448873	0.849497392459186	0.0292572842724052	0.0720002445530541
TLR6	0.057900629104684	0.0821635257685046	0.480997008195274	21.0968027485726	0.11282131306816	0.170385569954952	0.662152981018223	0.507873184209989	0.815508835770769	0.0644128376806252	0.0968535531420701
FAM114A1	-0.0483589915228524	0.122056880406504	0.691957155857234	23.5734648694371	0.0468596121787418	0.243252911350754	0.192637415595711	0.84724294030478	0.958785656585016	-0.14368206771188	-0.00385132942651518
TMEM156	0.251640136972255	0.0769626980868113	0.0010768532142729	93.6747143192484	0.397459357627113	0.155517554958719	2.5557202062019	0.0105968287757147	0.155333473751172	0.443825114163429	0.531415434739327
KLHL5	-0.0541477274120074	0.05625802906457	0.335804086124495	98.0563892501697	-0.0662362127509557	0.109671185392256	-0.603952738488705	0.545875064262215	0.835361328059683	-0.155018513673967	-0.176516703650811
ENSG00000249207	0.00173070987682738	0.367390893188142	0.996241328764236	7.56301530129299	0.0270871873000057	0.587947722658363	0.046070741081423	0.963253866471452	0.99008331025381	-0.045588251713406	-0.0340382363537245
RFC1	0.332124716465971	0.388244610282393	0.392300841055614	10.0304837757957	0.551217573101417	0.578932205310866	0.952128017831436	0.341032061262294	0.711857255424614	0.601443133655587	0.766160791886098
RPL9	-0.313357203729602	0.353558832823077	0.375458920946633	4.80040664486497	-0.421888447759192	0.591567022224356	-0.713171004990857	0.475739945984113	0.801360999211196	-0.662644751492215	-0.719497192007274
SMIM14	0.363821997545989	0.184082399820237	0.0481085432534452	7.09939011684643	0.660595880084581	0.403788763807939	1.63599371576073	0.101840902624819	0.439227190141215	0.663517914918608	0.933150566433547
UBE2K	-0.0705646262221268	0.0583229282901266	0.226319140687028	90.6147380496485	-0.060406980126881	0.125225812029852	-0.482384415382994	0.629532890059043	0.874365916667184	-0.187168760254508	-0.167617112237052
PDS5A	-0.129321163446763	0.0853121347021397	0.129555020594432	77.9573983119096	-0.160098120075752	0.153288911436171	-1.04442075148023	0.296290766828321	0.674868832737657	-0.30223538653026	-0.319817319422582
N4BP2	0.2119180456026	0.363590466174902	0.559995499974007	14.5992532827355	0.323829656791094	0.55194841999504	0.586702751670173	0.557403359402897	0.840972148506358	0.366034841652153	0.419003682521445
RHOH	-0.198312777582029	0.177472239525088	0.263810579072798	32.2213039121048	-0.238611712546905	0.295493983617126	-0.807501085558736	0.419377849342612	0.766867883780369	-0.437346008340949	-0.439685394430236
NSUN7	0.116614351587905	0.221091467483672	0.597882206406905	6.07448139329825	0.215042946458518	0.465407490850204	0.462053041015044	0.644043284190052	0.880339866718972	0.179395617152562	0.252917108928825
TMEM33	-0.319818486078501	0.345326299961417	0.354376258404643	2.83389586478665	-0.123183763939051	0.680401350961549	-0.181045736850708	0.85633167633564	0.96228410486929	-0.675298287531283	-0.263459526192332
SLC30A9	0.226766874466647	0.22296106240226	0.309120414860652	7.27820744920458	0.326383805078506	0.414246972722037	0.787896657237643	0.430757156611667	0.773812159831484	0.395114238128491	0.42290314538972
ATP10D	0.242287329570849	0.105409209453337	0.0215310495829572	35.1817821332373	0.432761518077848	0.20766573425827	2.08393319978168	0.0371662439330816	0.283679780696846	0.425508922557851	0.585311860614829
NFXL1	0.031142373389883	0.296159355687388	0.916253523886471	3.86885270745792	0.119680602770515	0.573513460263246	0.2086796754789	0.834698307450371	0.954854367667452	0.0120104607611936	0.107325750715289
CNGA1	0.609348579127556	0.42176444293032	0.148525188515099	3.21249010545807	0.863906660395655	0.703914131131383	1.22728983861586	0.219713673431677	0.596972921862155	1.14434807847296	1.24354869110408
TEC	0.00756313555409641	0.167267537160118	0.96393530032584	9.53803874233751	-0.0183898188151856	0.353543558751409	-0.0520157088425877	0.958516176511889	0.988439642243881	-0.0341662452884593	-0.103468777086428
SLAIN2	0.202724924103888	0.156466833407752	0.195099021460308	18.4802201241177	0.360486640824266	0.298877684091424	1.20613434863874	0.227765692621987	0.605572880086945	0.348031373003965	0.47496854125921
FRYL	0.0211414858500733	0.170346372206674	0.901229121291936	44.7962419218151	0.0888704936839202	0.279122018673159	0.318392988508671	0.750186856133825	0.924100255158491	-0.00757490698383738	0.0602874182336506
OCIAD1	-0.139312922418157	0.333896037228512	0.676506944668132	3.07144835726136	-0.285701716784923	0.716332357877988	-0.398839607959726	0.690011390448854	0.898619485235717	-0.321802877225009	-0.511578527612077
DCUN1D4	-0.0151529151195357	0.344603674132379	0.964926717574602	4.33543086855571	0.10160641295839	0.604325431236747	0.168131949619352	0.866479474950817	0.962941020447039	-0.0786525175704801	0.0797315689702817
USP46	-1.40585646263422	0.423753697920295	0.000907858219867249	3.66429617083948	-1.61507127667534	0.768562360109577	-2.10141864928836	0.0356042322804121	0.280143948392968	-2.80215483613696	-2.54115028840475
SCFD2	-0.0491412962049922	0.149173002401524	0.741834575983376	74.4221514281278	-0.0220913178795637	0.237987548775163	-0.092825519625963	0.92604217680792	0.977883076511368	-0.145214104226377	-0.109119920455682
FIP1L1	0.127858348175974	0.124837931401899	0.305743319808083	16.8926492711894	0.24356773614818	0.262285820451443	0.928634783721647	0.353078389063977	0.721549042596817	0.201415443615424	0.296466404311713
CHIC2	-0.098441457183329	0.0748285770342601	0.188321881535087	21.9113867582042	-0.0638132891895969	0.188404552229966	-0.338703542108189	0.734833072016846	0.917165847155973	-0.241761713506695	-0.172817583867221
TMEM165	-0.439228078578694	0.128225637070795	0.000613824714004199	47.1081420259101	-0.58839312456201	0.21644998816125	-2.7183791025374	0.00656026251980783	0.124073777683331	-0.909145610790464	-0.97370279462899
CLOCK	-0.153552383663998	0.25579995962889	0.548317603413051	18.8609341782835	-0.180604452455763	0.407925322848016	-0.442739007215426	0.65795452459691	0.884159123328651	-0.349688910727614	-0.351124695769705
EXOC1	0.0748304639646267	0.282115728510865	0.790818880936048	10.9211469886764	0.208934547635615	0.467558924828264	0.446862494844596	0.654974345071266	0.882387253360877	0.0975675992230125	0.243591309596061
CEP135	0.332020390609133	0.125679345470835	0.00824653892793769	12.3078289796252	0.644198594125411	0.269680616040586	2.38874637555879	0.0169059686781605	0.199353470624621	0.601238825761578	0.908116543133723
SRP72	0.345555260155905	0.396212288954779	0.383128324968149	3.00795138832162	0.679352604154538	0.714871250260102	0.950314625056413	0.341952409818854	0.713354646815086	0.627745012977396	0.961786785169067
REST	-0.101669513247567	0.146727501540249	0.488363637719676	6.76284003945577	-0.157151385292299	0.342721678661404	-0.458539377800954	0.646564978663684	0.880899034277582	-0.24808341894214	-0.315318487883567
POLR2B	0.257046887366927	0.173357274678037	0.138138716326252	13.130359054164	0.40132544529346	0.327605140631085	1.22502792392196	0.220564699615926	0.598186820600438	0.4544134938811	0.537317858406236
CENPC	0.538707152256289	0.41036062946166	0.189262081054257	5.88675678628169	0.819020722558246	0.624255060795927	1.31199692880982	0.189521170797751	0.566036563449282	1.00600652450586	1.1750205446502
UBA6	-0.480544723926161	0.184039401489828	0.00902522979960551	18.565652929545	-0.705478294965438	0.317336827800262	-2.2231214065374	0.026207614557689	0.240841257883994	-0.990058598752787	-1.15245877237079
UBA6-DT	1.00944919802936	0.635456450681593	0.112163854036111	4.39517103520392	0.871769339382641	0.803986521819527	1.0843084003569	0.278228081951454	0.655601213487186	1.92789031160114	1.25555278064971
YTHDC1	-0.182469767490696	0.192360892256592	0.342834075710273	14.4987661036587	-0.259781637201943	0.339174525917844	-0.765923196911517	0.443722002487488	0.782000624118914	-0.406319644171584	-0.472005888711386
RUFY3	-0.220590945848161	0.178045149085795	0.215360045644516	20.3885517913243	-0.291148016535361	0.307856978578788	-0.945724920316691	0.344288908477149	0.714287379439711	-0.480974747934413	-0.519893488709286
GRSF1	-0.489739504507832	0.56696652617119	0.387703757562416	2.60233444420934	-0.897568268079364	0.852865461049496	-1.05241484040737	0.292609262849908	0.671685395753943	-1.00806531648759	-1.44572589441591
MOB1B	-0.0736869005863672	0.0462430000693438	0.11105446709461	66.7573120462574	-0.113317510930659	0.128449874455063	-0.882192461545008	0.377672737854031	0.73943969687039	-0.19328330672662	-0.248396545141135
DCK	-0.546642337778793	0.198019860658214	0.00577053631504751	4.45364774708656	-0.554203036915798	0.455351047972507	-1.21708962652757	0.223570117101221	0.601850067611536	-1.11950171759796	-0.921504189756844
ANKRD17	-0.284737444184879	0.0759169661735479	0.000176381619086059	116.896787658479	-0.399973057933875	0.138210067020802	-2.89395024946827	0.00380428433184606	0.0899970630055199	-0.606596874418654	-0.686038583010771
MTHFD2L	-0.194007832471683	0.227034314283626	0.392810906769673	3.12340285468295	-0.109026086028921	0.555963108499173	-0.196103094543878	0.844529474192542	0.958615127848033	-0.428915363283431	-0.241844751676835
RCHY1	-0.529650936601379	0.259986563626765	0.0416275730520881	7.99221253936655	-0.77877672210792	0.450657702310805	-1.72808923072798	0.0839722279565415	0.401516962158099	-1.08622638685974	-1.26436476324601
G3BP2	0.449424052054826	0.593107149443273	0.44860357815272	2.63155804390901	0.636052545701111	0.94369676568201	0.67400098085685	0.500310690088312	0.812701052943168	0.83115780793931	0.895679828511363
USO1	-0.0564287375801851	0.13477251901801	0.675438194878403	19.6268899316019	0.0103817786550794	0.275275798788499	0.0377140987357773	0.96991563482886	0.99191828655347	-0.159485559503258	-0.0595426759476618
NAAA	-0.0800706834379373	0.171713080167555	0.640997135338451	7.55263221574662	-0.0226412747227014	0.398991259277898	-0.0567462925470548	0.954747297282224	0.987330191207257	-0.205785070620548	-0.109959549188101
NUP54	0.68728317095936	0.183016012451795	0.000173122112074845	4.56297942349272	1.03619501798059	0.472243381624583	2.19419701429363	0.0282212491316	0.250901009948137	1.29697229657449	1.50658434034563
SCARB2	-0.0482792852713166	0.170142787839552	0.776596257198347	10.3303095942354	-0.050966567628543	0.469549150025582	-0.108543626637949	0.913564475864872	0.97456773244645	-0.143525973941033	-0.153204269341476
CCNI	-0.435045514490896	0.264062998969147	0.099453975624728	13.482644742176	-0.529989760122129	0.457036087210182	-1.1596234410225	0.246202152855848	0.6257431657307	-0.900954632194753	-0.884537356530471
CCNG2	-0.312770234939746	0.562284513429327	0.578040601718875	6.45981751179751	-0.365665631771346	0.707747884055429	-0.51666086188215	0.605392921730852	0.862343223653064	-0.661495253554313	-0.633660835373245
CNOT6L	0.122553664774497	0.0713256868914817	0.0857553623103667	27.8051678640365	0.361313301189578	0.212050805115227	1.70389969042203	0.0883998288713289	0.410164921313437	0.191026948116866	0.47623061809911
MRPL1	-0.170606167665731	0.24054280802948	0.478166303993759	11.2880126461471	-0.199998331928599	0.415706962655026	-0.481104118755325	0.63044250093199	0.874365916667184	-0.383086409678454	-0.380733670804104
LINC01094	-0.333172181826794	0.0871116958734083	0.000130955345546747	59.2650319776811	-0.42235499259181	0.164724709029942	-2.56400509115508	0.0103472026798105	0.153877072217597	-0.701449670690478	-0.720209474164165
BMP2K	-0.109797788329483	0.0819297991381526	0.18019829716005	407.640413964623	-0.132375027501337	0.138219874902699	-0.957713408397483	0.33820729362208	0.708022745526597	-0.264001531807462	-0.277491989049054
PAQR3	-0.158645504135256	0.417417675074954	0.703897778438942	7.29348799626877	-0.217119717571072	0.667444606574362	-0.325299980601284	0.744954045546383	0.921319312755727	-0.359663089219499	-0.406873189756582
LINC01088	-0.472731700292069	0.250526067792433	0.0591662259913606	3.01949952906333	-0.832847539045711	0.575288207368344	-1.4477048692786	0.147699607569987	0.509730759297866	-0.974757862646595	-1.34691562528695
RASGEF1B	-0.223924047123741	0.490019938861437	0.647693143131427	4.22699991303633	-0.238725410185011	0.784757416690446	-0.304202808546603	0.760973385265422	0.927633366064624	-0.487502170021085	-0.439858978603163
HNRNPD	-0.175456331213712	0.136320467150206	0.198063889075931	30.4227455842015	-0.248027592901611	0.244430454235468	-1.01471640953004	0.310241029679776	0.687846489559119	-0.392584790330434	-0.454060783673005
HNRNPDL	0.796998224624927	0.286869026633253	0.0054649999713091	16.1011141458617	1.18298044008341	0.432344453070771	2.73619895359168	0.00621534357418934	0.120074861907603	1.51183419404632	1.73068421188209
SEC31A	-0.316627459351433	0.135982740241994	0.0198888267759605	35.6440102629722	-0.437123636081042	0.234674650682348	-1.86267939383332	0.0625073867102836	0.35466604718943	-0.669049098978262	-0.742757020516461
LIN54	0.601219767404511	0.274296318987535	0.0283894491998426	7.16989168700199	0.982641275322479	0.514934572757949	1.90828374575731	0.0563545526720994	0.337365222618691	1.12842891466952	1.4248229046523
PLAC8	-0.133172719260508	0.411035811626239	0.745943345724773	9.88349009590603	-0.161250105000051	0.609801098195074	-0.264430656942614	0.791448091141327	0.941565410575032	-0.309778130781952	-0.321576074957355
ENSG00000250057	0.159651385297071	0.21317825286615	0.453911283144322	5.27138368620148	0.157136626580662	0.428583088045714	0.366642154027089	0.713885960280787	0.907497622343142	0.263677749962682	0.164510517457592
COQ2	-0.0766591605872044	0.141957309272277	0.589186278788879	9.50186558388537	-0.180057793687135	0.289476549774046	-0.622011675307313	0.53393419093174	0.828886332054954	-0.199104070625676	-0.350290102265331
HPSE	-0.294933693641774	0.256493069766468	0.2501974066463	12.3131056786871	-0.401764626761722	0.425510861425613	-0.944193587481333	0.345070731507097	0.714919614713774	-0.626564831706289	-0.688773802478873
HELQ	-0.128903776659676	0.146720388172589	0.379635779450299	10.0834944479454	-0.237421807135477	0.321654397293037	-0.738127036762311	0.460437255551139	0.792467821854992	-0.301417991705603	-0.437868745024446
GPAT3	1.02360129847289	0.537444132764136	0.0568356682556763	2.65559838986434	0.674290858150644	0.787023014861809	0.856761295943857	0.391576819829757	0.749644043604866	1.95560526094418	0.954058929003431
WDFY3	-0.267212582524569	0.079643316339576	0.000793316476875121	187.506443628023	-0.367895880625702	0.142389808253978	-2.58372340785439	0.00977401428755694	0.15094244257456	-0.572276834429033	-0.637065795311334
ARHGAP24	0.268421262752103	0.109862620591862	0.0145558651437792	896.78213854782	0.410423459720923	0.184499039321476	2.22452897982732	0.0261128749498844	0.240393232621605	0.476688649351247	0.551207956177683
AFF1	-0.052657732017466	0.0516722243556236	0.30816864815427	179.830140733425	-0.0233685113280351	0.107681820429209	-0.217014452717186	0.82819708169152	0.953963792634552	-0.152100561879755	-0.111069834034492
KLHL8	0.327271679325835	0.186863177022568	0.0798774833736209	23.7600857029828	0.554242156533749	0.323061701820367	1.71559226429732	0.0862366953426171	0.406139705792299	0.591939125467163	0.770778476319108
HSD17B11	0.163654937469933	0.0990299206850598	0.0984162249179907	21.1017127514842	0.355965175938574	0.224937893963327	1.58250426225031	0.113534500074449	0.459292747699242	0.271518158254425	0.468065541727483
NUDT9	0.682235157603186	0.506725394650731	0.178186218391757	5.49262537822958	0.746552041856116	0.697243866382484	1.07071869377562	0.284295934744065	0.661849061463285	1.2870864541861	1.06438134217962
SPARCL1	0.93718779341383	0.707368796161471	0.185206724053815	10.6930454725613	0.972434243999794	0.801343314144525	1.21350515669793	0.224936744025794	0.603240552424503	1.78637625322042	1.40923965138768
SPP1	-0.171051044343045	0.191796880270522	0.372481731921659	516.475853263265	-0.140681305225864	0.298944770124943	-0.470592963265644	0.637931433626727	0.877844599008712	-0.383957639685961	-0.290173328546846
PKD2	0.083881426898154	0.16369520960956	0.608353986474135	53.2642123513948	0.145758182439409	0.262438237198939	0.555399944745544	0.57862113038066	0.851354630230239	0.115292669802413	0.147138847752181
ABCG2	0.435525157639948	0.198934554834793	0.0285758687378845	3.87592206686735	0.830133091760195	0.59484619043263	1.39554241938818	0.162852332323701	0.533271408048882	0.803938727904547	1.19198599309152
PPM1K	0.527139436460006	0.527582905219173	0.317717464020974	3.6211229971964	0.814335954281378	0.835457376742275	0.974718731261603	0.32969979891882	0.702596152560344	0.983352738335544	1.16786822697461
HERC6	1.56894933812208	0.701933704452376	0.0254054254522054	5.01698235762993	1.72308683144141	0.882119400852218	1.95334875276151	0.0507782842727414	0.320991271140302	3.0235946631892	2.55527408726196
HERC5	0.658425856605273	0.173013240695714	0.000141438817244743	6.97399829940013	1.17649820019898	0.415270728444153	2.83308723590229	0.00461008030547439	0.099834004923385	1.24045920096082	1.72078766286135
HERC3	0.145040414067582	0.0970744775715969	0.135145615160987	40.6406856499438	0.23914861264374	0.191137923377658	1.25118348267926	0.210867542999028	0.590370286865776	0.23506416506809	0.289719651156927
FAM13A-AS1	0.183046055392145	0.269404038126142	0.496853996876486	6.71900253424242	0.235121509591156	0.484688232151373	0.485098448847269	0.627606512325916	0.872852828939108	0.309493005384944	0.283571402483323
FAM13A	0.578264510640793	0.215852770397418	0.0073847564920362	92.1435104177871	0.880112933367616	0.33063313144367	2.66190181705236	0.00777005392332268	0.135071121335491	1.08347419004039	1.26829109153508
GPRIN3	0.0116378829384934	0.0768828984144645	0.879682636425842	73.2428043367526	0.0236380109032095	0.140170736883412	0.168637273576371	0.866081960347646	0.962941020447039	-0.0261864109313742	-0.0393041542926815
SNCA	-0.818771803631226	0.255705079030148	0.0013646932653504	72.6618655074793	-1.15310025557268	0.389750561277634	-2.95855957665006	0.00309080490305324	0.0796938472844806	-1.65242998439059	-1.83585104955968
MMRN1	-0.145083984199868	0.23129817629829	0.530489130167178	15.029605036072	-0.192864976408255	0.374077881505971	-0.515574392241036	0.606151699367924	0.862767152714312	-0.333104710869692	-0.369843052152524
GRID2	0.0698249517440006	0.40510356052533	0.863151990200441	394.768033804376	0.19100138746862	0.628184934875116	0.304052798570521	0.76108766663768	0.927633366064624	0.0877649894843297	0.216212440277204
SMARCAD1	-0.260265945675288	0.236783188509498	0.271692138098533	10.665918626641	-0.294438238566556	0.415997981981558	-0.707787660805549	0.479077130142234	0.802811250154146	-0.558672798112979	-0.524916728237804
HPGDS	0.0359051984780744	0.137580742782286	0.794111426998502	22.9156123270003	0.104119033457772	0.25364450013913	0.410491981496385	0.681445084373453	0.892979591369088	0.0213378010083636	0.0835676306381558
PDLIM5	-0.0904955938388807	0.0884726515622012	0.306371599242523	22.3258958306429	-0.106580296794875	0.189869666380992	-0.561333986762324	0.574569876611295	0.850622128830587	-0.226200829031862	-0.238110722470779
UNC5C	1.42135862623603	1.06807906481259	0.18326746035773	3.81547560314306	2.24436398672857	1.48018022749552	1.51627750799378	0.129449196497785	0.485995676999743	2.73455847949722	3.35111703856617
STPG2	-0.0294989930496968	0.298725368519105	0.921337132968171	8.78204004288479	-0.0533926246417252	0.485171141132259	-0.110049053035432	0.912370472434753	0.97456773244645	-0.106747345238788	-0.156908173020776
RAP1GDS1	-0.260175036690025	0.189735401549342	0.170296433138831	21.3226330577782	-0.387789745927133	0.320211136502108	-1.21104390735199	0.22587857738663	0.603240552424503	-0.558494765323326	-0.667438107456142
EIF4E	-0.363934798899486	0.226543127809542	0.108170622854443	21.7661797873476	-0.499074020946783	0.369178852048125	-1.3518488889004	0.176423660830446	0.551732060780324	-0.761694040579645	-0.837337756744625
METAP1	0.278165742101043	0.200247431988572	0.164799255021708	8.2174804643388	0.444844991384999	0.391826236212908	1.13531190684046	0.256244655090629	0.635953495937431	0.495771876792125	0.603759910680386
DAPP1	0.0308436502682844	0.134423468991036	0.818518106830789	12.2806754296733	-0.0191306522762702	0.265827306363565	-0.0719664677717709	0.942628593473373	0.984035785372147	0.0114254524639636	-0.104599820490334
DNAJB14	0.334257508296107	0.227231488063288	0.141291129541426	13.5743404464622	0.504689124699043	0.397989762036851	1.26809574727782	0.204763760053419	0.585461500975173	0.60561991418137	0.695124995821426
PPP3CA	-0.0443901191177678	0.11795943091549	0.706681368771287	70.9771192459635	-0.0519831505425432	0.206688462492635	-0.25150484896754	0.801423813722404	0.946182001979633	-0.135909574992882	-0.154756304258636
NFKB1	-0.488330027998067	0.176966298003349	0.00578983689495723	44.9733533602577	-0.696128953622484	0.281645159085629	-2.47165247179284	0.0134490186596253	0.172482490743412	-1.00530504989507	-1.13818496940118
MANBA	0.226383992556103	0.070230935318534	0.00126668472410419	90.9974102480449	0.358331551914975	0.139639991278639	2.5661098130546	0.0102846262658035	0.153308802836073	0.394364416376064	0.471678329323972
UBE2D3	-0.112754777012757	0.176067020865164	0.521907204859699	52.4633249576429	-0.141209954857154	0.285224713018194	-0.495083169206824	0.620541413875261	0.869953530477626	-0.269792388923822	-0.290980427186226
CENPE	2.16267067217336	0.815089301579409	0.00797106642378259	2.93396404794641	1.99672834123244	1.10870314633767	1.80095848724534	0.071709423290853	0.375661876564799	4.18631653354092	2.97304736687453
TET2	0.00341204316708136	0.064013180116734	0.957491129367108	82.9704163678303	0.021655903541386	0.131647129057387	0.164499626360601	0.869337840862215	0.963288018640234	-0.042295590871005	-0.0423302722735594
PPA2	-0.182512181023697	0.147484364548939	0.215900810213946	22.8998783562249	-0.224586483417931	0.276242497174463	-0.813004826249059	0.416215291088613	0.76483164289836	-0.406402705263701	-0.41827283178576
INTS12	-0.274943401462096	0.17057821782647	0.106998539108036	6.82651811349685	-0.395543136474073	0.407686663539175	-0.970213577850002	0.331940044142334	0.704135990025168	-0.587416583902169	-0.679275344428653
GSTCD	0.399372378411553	0.150665928791572	0.00803216802235193	9.21097860570318	0.602267849953409	0.327756142249109	1.83754862935767	0.0661289444452629	0.363547576987956	0.733138464090511	0.844100142541901
TBCK	0.281226392575252	0.101876707516905	0.0057720343995477	40.2514687185564	0.519212646446847	0.212940928726436	2.43829427039776	0.0147567557490037	0.183639627098713	0.501765741320427	0.717298310523346
AIMP1	-0.0105533002606089	0.297335010314271	0.9716866582489	5.53640036606918	0.021963196495687	0.544766395026972	0.0403167241889059	0.967840620644322	0.99191828655347	-0.0696448021913205	-0.0418611227449729
HADH	-0.263164611444301	0.402855663021886	0.513596481510037	3.14582397431305	-0.34203236289995	0.664018623462614	-0.515094533217121	0.606486962669062	0.863034880813085	-0.564349437794213	-0.597579510387468
RPL34	-0.853665443849159	0.375710795724626	0.0230783906658362	3.90831831214616	-1.01462897858938	0.648307367149529	-1.5650431107246	0.117572801239203	0.466645536701333	-1.72076439700254	-1.62444452881057
OSTC	-0.360782081021798	0.408739746750051	0.377414901335265	3.68285452345218	-0.503022778586525	0.671243265231443	-0.749389684249695	0.453622366706401	0.789789925807987	-0.755519874658364	-0.843366394106003
SEC24B-AS1	0.397481318073337	0.207851031613362	0.0558329213875737	3.655311200551	0.642847646100149	0.477517240789511	1.34622918543692	0.178228615472395	0.553185130133704	0.729435081565252	0.90605402715239
SEC24B	-0.201329551406549	0.109231659870331	0.065308158418913	41.5268095529406	-0.263153646097204	0.197703727138583	-1.33105050625951	0.183172392842164	0.55910758069066	-0.443253946463602	-0.477153993675913
MCUB	0.317330421165998	0.161274904966893	0.0491098543329112	10.0857143182312	0.501539125243025	0.326610992723732	1.53558556330423	0.124640057146761	0.478532367235127	0.572470533691317	0.690315836551244
ELOVL6	0.330800832509434	0.524939621883681	0.528583824851043	4.52853255732164	0.540196026501942	0.821994119927982	0.657177482667724	0.511066802365954	0.816531215917001	0.598850488349128	0.749334003900672
FAM241A	-0.182006086517123	0.555259582950994	0.743073788189625	3.73357516957563	-0.195742712279136	0.836173449647531	-0.234093431645846	0.814912445068956	0.949494864475663	-0.405411588526759	-0.374236541844766
AP1AR	-0.336535867017837	0.321878097620093	0.295774265934291	4.65071248871167	-0.416729295024231	0.602917244856122	-0.691188216259559	0.489447268139485	0.806148441641505	-0.708036987184426	-0.711620623281451
TIFA	-0.0258237496881049	0.237035486082709	0.913246386388324	4.91108619883135	-0.00737489597069497	0.466064629515382	-0.0158237624218844	0.987374991137692	0.997509433049078	-0.0995498847631317	-0.0866521017036015
ALPK1	0.243487402640516	0.0982816224301376	0.0132326467683224	114.848951727704	0.398428462385341	0.180194551431042	2.21110160779647	0.027028801648244	0.244624305826531	0.427859101209173	0.532894983925568
ZGRF1	1.35272022444748	0.420245839548543	0.00128693080177862	3.47336717786986	1.68525921663739	0.712145523127681	2.36645343108509	0.0179594335195017	0.20209296619747	2.60013957566407	2.49752200604933
LARP7	0.0824859941930932	0.214183975561202	0.70015037341833	13.5125096805674	0.231309130270084	0.382544607064351	0.604659237115251	0.545405438076453	0.835177564651146	0.112559906076867	0.277750976286625
ANK2	0.189321487212875	0.238904620807595	0.428094625443261	13.3639213952107	0.355895667497034	0.44022729527626	0.808436167670375	0.418839538413014	0.766856145937288	0.32178257863318	0.467959421973923
SNHG8	-0.672127478797493	0.418364964392856	0.108151415458288	4.19804679461799	-0.750359463698432	0.729550214998236	-1.02852339465111	0.303703691904427	0.680508928906201	-1.36524717004958	-1.22097963774954
ENSG00000291201	0.270558885430505	0.167667021027214	0.106599485762733	5.88960169023036	0.409751970811032	0.393653910085635	1.0408939434182	0.297924772962601	0.676102317051614	0.480874890431347	0.550182782313078
METTL14	0.568835123562421	0.362603478327647	0.116705613604698	4.05274921468764	0.855771718905483	0.622669568734502	1.37435931009883	0.169330161792075	0.5429711635991	1.06500802763181	1.23112893363234
SEC24D	-0.35515066977357	0.154468594863245	0.0214948797543115	31.6046832619664	-0.452883308989431	0.261523523735351	-1.73171155894843	0.0833249315580802	0.400585586457625	-0.744491527446077	-0.76681758881835
USP53	0.180686620077685	0.135803158800648	0.183352332159807	121.552982833668	0.282546790955767	0.227472591151494	1.2421135642122	0.214194664616259	0.5936124856754	0.304872374653885	0.355976409119097
ENSG00000291203	0.0231061654644178	0.273247650838007	0.93261019928241	10.3516113194489	0.0701121192808624	0.454604677515915	0.154226568155819	0.877431094442863	0.965518086263396	-0.00372735119492045	0.0316486799057169
MAD2L1-DT	0.514184298605923	0.372513938579871	0.167491560962803	3.99844177260229	0.655545752223543	0.64650082614469	1.01399058703883	0.310587243866641	0.688188366008062	0.95798187619458	0.925440447889836
ANXA5	-0.493035506536679	0.226592385477888	0.0295650048080685	12.2706887148094	-0.713967280410473	0.373292893060601	-1.91261953732017	0.0557967766675297	0.33554760483061	-1.01452008478354	-1.16541905494146
EXOSC9	0.792646501569508	0.519538738723279	0.127091189803546	2.93121264263794	0.794819790954867	0.729252059056584	1.08991093145915	0.275752380797449	0.652340945728091	1.50331194079373	1.13807255904179
BLTP1	0.196178883843437	0.104227203309578	0.0598056860713496	57.7868021896203	0.339221264872692	0.204627127215778	1.65775315075887	0.0973673009491061	0.430554480692901	0.335211850210175	0.442502319813978
FGF2	0.402461933711568	0.609443594047076	0.509012558283645	3.00988145444277	0.51918454550022	0.955436005729744	0.543400648904451	0.586853979023791	0.854606424838445	0.739188934759092	0.717255408316581
SPATA5	0.0711062985606918	0.0778819500277489	0.361242013555805	59.1686681402303	0.174124624491545	0.165770586985989	1.05039517357963	0.293536463748289	0.672136171993947	0.0902743316316068	0.190446391026996
LINC01091	0.178485394250545	0.277185070034564	0.519626413619678	54.8067625766508	0.269575347283667	0.405480395699624	0.664829545750384	0.506159522712594	0.814948665499522	0.30056157552303	0.336172679164743
MFSD8	0.49914344730742	0.277671303306218	0.0722395545511483	7.1431015720822	0.795809216940435	0.489894078854463	1.62445159329401	0.104279463508657	0.444658010797498	0.928526430094732	1.13958313300127
ABHD18	-0.0379409724684213	0.101636630679393	0.708925042925506	23.0972822542224	-0.0522829198684788	0.220564352351448	-0.237041567737886	0.812624542659716	0.948735326663947	-0.123279805058334	-0.155213967332191
LARP1B	0.481327064411594	0.353387163922914	0.17318560866882	5.04470564578009	0.786799808189341	0.59306181166112	1.32667420616002	0.184616476998682	0.560529645789835	0.893635485714842	1.12582831106585
LINC02615	-0.196409205355304	0.259432166951174	0.449005860043596	5.52427971714029	-0.13712619510268	0.465468688547871	-0.294598108264757	0.768300907457898	0.930405940941714	-0.43361812299665	-0.284745679734791
SCLT1	0.259290272494246	0.128672987465311	0.043893085018487	59.502026123026	0.428665961030444	0.236420882746578	1.81314762067755	0.0698090560458959	0.37203815147731	0.45880685622393	0.579059102029916
C4orf33	0.250896180470142	0.442990605385646	0.571142911097597	2.61858568358133	0.132740685514039	0.684698094575633	0.193867467378174	0.846279657652812	0.958785656585016	0.442368177304355	0.127264807490485
ENSG00000250195	0.386560539429259	0.521693581720448	0.458710182016054	4.5766536453734	0.6818142696882	0.814149062877172	0.8374563096329	0.402336125465918	0.753875714436217	0.708048233152554	0.965545052999458
ELF2	-0.350593189917134	0.091439908148256	0.000126005594622329	72.2616931420092	-0.481597178554643	0.161930557338848	-2.97409696149489	0.00293852204208898	0.0768734525463279	-0.735566327695199	-0.810655555754679
NAA15	-0.384817227596202	0.15029471647527	0.0104546471893301	29.6847405227937	-0.529936537034713	0.260461797841462	-2.03460369784161	0.0418907650015625	0.2977847806759	-0.802589415495773	-0.884456099911919
RAB33B-AS1	0.136191652667452	0.127325343148527	0.284783601838631	25.3369557876698	0.264841152199185	0.234840567413449	1.12774873232578	0.259426050456654	0.63772316672737	0.217735078482552	0.328944900717387
RAB33B	-0.549189820275339	0.172453736350372	0.00144972657031622	4.31094295299946	-0.833082612568413	0.511894504506102	-1.62744980701093	0.103641600598451	0.442731223533786	-1.12449061296553	-1.34727451614603
SETD7	0.207019783579171	0.392696925566471	0.598072453597293	3.6868485805677	0.379337517112853	0.663487481433542	0.571732742105775	0.567503048901684	0.847613385190273	0.356442266727327	0.503748503833852
MGST2	-0.0837504733980332	0.10073644136737	0.405757812179372	36.0921791495953	-0.0490816509964214	0.191026375310027	-0.256936514220951	0.797227782281929	0.944336507611424	-0.212991434986317	-0.150326534147722
MAML3	0.220038790507383	0.0885190710932311	0.0129268450511179	438.301983448368	0.332656547296155	0.159522567443194	2.08532593618527	0.037039724688651	0.283679780696846	0.381938207697482	0.432479850657985
ELMOD2	-0.0289412860972605	0.179156554446521	0.871666631304331	4.04389526547198	-0.0272870486738825	0.433816736211623	-0.0628999445991208	0.949846178962405	0.985963695038352	-0.10565515259949	-0.117052333544559
TBC1D9	0.178566027850329	0.111905148286977	0.110557819207923	48.9894146367495	0.288396991355553	0.202385153943538	1.42499084412096	0.154159847765186	0.518544246260372	0.300719485378339	0.364908012402808
RNF150	-0.152465105650652	0.440830294960651	0.729448715463132	63.5059691659451	-0.196301692564095	0.684281692099768	-0.286872635685647	0.774209843796739	0.932538423850618	-0.347559625736887	-0.375089946823655
ZNF330	-0.306783595988913	0.201874341247036	0.128592420671079	7.30500791038785	-0.383117013958854	0.365317617630872	-1.04872307129181	0.294305592553224	0.672136171993947	-0.649771241566172	-0.660304165823422
LINC02432	-0.208192711877536	0.414054518729947	0.615094534971208	4.94420997099947	-0.232036989991779	0.660783451441555	-0.351154360003373	0.725472547930166	0.91327488998304	-0.456694505732205	-0.42964765049842
IL15	-0.0781542944014131	0.372878590811768	0.83398209484768	12.1825226931779	-0.215695617181188	0.539618014614896	-0.399719081534225	0.689363436167518	0.898118265300953	-0.202032085310647	-0.40469899078058
USP38	-0.157346889252887	0.46152985361278	0.733160331039928	2.52762666180164	-0.186560570346377	0.763309572876841	-0.244410101714364	0.806913218942947	0.947053954290594	-0.357119929931974	-0.360218005139402
GAB1	0.137147744745922	0.353103269914339	0.697714942376763	22.20091853332	0.2205647012699	0.546412741981853	0.403659512898448	0.686463115924101	0.896604886104948	0.219607453797284	0.261347268587457
SMARCA5	1.02929167897886	0.445623377375406	0.0209003726109777	3.4182375474595	1.18409231520646	0.620537973331791	1.90817059727841	0.0563691705326803	0.337365222618691	1.96674909136672	1.73238173108168
ANAPC10	0.00473585048879939	0.214041798738097	0.982347589472513	8.97781753030957	-0.0378931352113003	0.400672885883138	-0.0945737446839676	0.924653405047026	0.977883076511368	-0.0397030956433359	-0.133244831385898
ABCE1	-0.21102384142497	0.290841398277449	0.468106533342937	8.04299544425317	-0.306921063208825	0.486805890006699	-0.63047935431636	0.528381006385827	0.825329059440751	-0.462238884978507	-0.543974474972252
OTUD4	-0.414338804300585	0.219958876567769	0.0596041706342698	11.5599974528023	-0.569272594446101	0.37411714041822	-1.52164264329007	0.128098646448216	0.484168609370168	-0.860403377893303	-0.944511146839316
SLC10A7	-0.0889663744323614	0.112598524815789	0.429457545504596	32.017771772973	-0.145843633273081	0.218492651402473	-0.667499031829821	0.504453427894618	0.814030205121257	-0.223206062385372	-0.298054745077433
PRMT9	0.339999476462393	0.255844035169424	0.183870210412601	5.39291522772115	0.544687534585486	0.493616621394873	1.10346270967597	0.269826276910019	0.647294094006364	0.616864771967172	0.756191267858547
NR3C2	0.484050436225005	0.301981728033382	0.108953864177574	13.5575096342453	0.782747063156212	0.494855200142657	1.58176990548055	0.113702107547879	0.459423171873278	0.898968836205966	1.11964091433201
LRBA	0.0759282063636704	0.0889693584693305	0.393426581037081	74.9668673393732	0.123167791302694	0.166707074131933	0.738827622907102	0.460011676127953	0.792467821854992	0.0997173772791101	0.112649702446254
RPS3A	0.583963615838913	0.681969444847435	0.391837391267867	3.05652919535233	0.710523426195285	0.951894753284178	0.746430657111905	0.455407305668142	0.791168096710917	1.0946351065769	1.0093758244275
GATB	0.700362150713015	0.401697746415989	0.0812453889500828	3.49582237921112	1.03012991077783	0.68959829243577	1.49381157418364	0.135224875502885	0.49285973427927	1.32258568610471	1.49732463508661
FBXW7	-0.136747993315516	0.12457840688684	0.272341554382292	52.1584853949643	-0.171414675776371	0.219703295625217	-0.780209852057843	0.435267364248798	0.776516241435531	-0.316779815070256	-0.337094502963108
ENSG00000287555	-0.582867817286107	0.290468728972914	0.044787404780805	6.46434277992205	-0.853740684178067	0.500169955780883	-1.70690117291267	0.0878404227873105	0.408857240610027	-1.19044435494556	-1.37881355542931
TMEM154	0.23457731327844	0.178023086107016	0.187611068628593	6.84724662569204	0.37619447605742	0.361597462775697	1.04036812971439	0.29816890254163	0.676102317051614	0.410409912214427	0.498949968075559
ARFIP1	0.207585826475282	0.114749132771805	0.0704447144143422	37.7896444582757	0.361472885517289	0.222939291158215	1.62139604750407	0.104932727896936	0.446116633108927	0.357550784169971	0.47647425828372
TMEM131L	-0.11110886444117	0.0693383701204485	0.109063806008594	51.3530566542572	-0.100747550258411	0.18042045288293	-0.558404264309119	0.576568361575559	0.850729109875177	-0.266569094704945	-0.22920576630551
ENSG00000287216	-0.680533643842174	0.196624044403392	0.000537991598689857	17.1862225820737	-0.997432011321524	0.330202592619281	-3.02066680763936	0.00252218738150688	0.0712776153507769	-1.3817094923255	-1.59818961806853
ENSG00000290441	0.00546638453761947	0.254482148206247	0.982862418951832	193.348476245168	0.000723803429131634	0.370908051982559	0.00195143627986181	0.998442980109123	0.999965774745671	-0.0382724448196511	-0.0742876756651479
TLR2	-0.0108441204231866	0.107209490786996	0.919432272616801	189.690711872294	0.0327385688978337	0.192451913649344	0.17011298187185	0.864921284262765	0.962941020447039	-0.0702143336263138	-0.0254101732127567
ENSG00000249309	-0.0255638931507294	0.251441761270948	0.919019217326329	2.79059158732656	0.130294695795041	0.533138514059058	0.24439182756286	0.806927370579952	0.947053954290594	-0.0990409913449034	0.123530472200546
GUCY1A1	0.628485150168039	0.307305196996898	0.0408400957084407	10.5278507985678	0.705068629042955	0.531921512278426	1.32551252913775	0.185001216632252	0.560960398714088	1.18182443041821	1.00104789019819
CTSO	0.235586168324857	0.41042105484219	0.565960410021495	2.75331511314409	0.310088378792814	0.683396093258749	0.453746197632137	0.650011511936291	0.881239876220339	0.412385616571351	0.398024633035154
PDGFC	-0.266058643597581	0.0680489746757878	9.23682858065935e-05	37.6909712245175	-0.248185931414733	0.187473445216446	-1.32384579121695	0.185554264717035	0.562390261941527	-0.570017003174017	-0.454302521850691
GASK1B	0.122305435470463	0.157507910575378	0.437451786419317	21.3886514820633	0.180492334471039	0.307866856740851	0.586267506615596	0.557695763124375	0.840975147058701	0.190540825041765	0.200168085238473
GASK1B-AS1	-0.248956163910672	0.381170264363787	0.513668365102015	11.1869625114177	-0.277805403323234	0.609367467263279	-0.455891425531596	0.64846805569668	0.881239876220339	-0.53652414039692	-0.499523087725571
ENSG00000287822	0.343632493864495	0.212679861589237	0.106153453286005	4.7102999974498	0.381236554001885	0.428113994098297	0.890502434532312	0.373196161760443	0.737998836262748	0.623979538687729	0.506647796670826
ENSG00000250604	0.380180460667379	0.154888012038116	0.0141060816278633	66.3274615694975	0.588076246409009	0.253899899570591	2.31617360780211	0.0205487915912829	0.214214755987213	0.695553723210684	0.822433573167127
TMEM144	0.175288165548249	0.316689706238742	0.579920187523474	2.80991063420908	0.497050974473798	0.755595523800039	0.657826785386487	0.510649440697649	0.816310256672781	0.294300241251429	0.683463698263864
FNIP2	-0.387372146464359	0.0757856503981664	3.19749412126145e-07	67.0984402782509	-0.508859279021324	0.156283723962158	-3.25599663305014	0.00112995091447251	0.0477564036916382	-0.807592873978072	-0.852277081413526
RAPGEF2	-0.395331030476247	0.137201306766697	0.00395920304472008	87.9838611243423	-0.539763276036755	0.22215905961278	-2.42962531880336	0.0151144387293747	0.186689328772445	-0.82317925764576	-0.899458754238433
NAF1	-0.39964693808349	0.300550266870781	0.183611379233215	5.17477530562981	-0.405911309964196	0.541444032629854	-0.749682858249706	0.453445733973012	0.789789925807987	-0.831631371251174	-0.695104616259045
TMA16	-0.0673199847332514	0.231868672634525	0.771558666562412	5.61982233055391	0.0705501472032818	0.450196287315564	0.15670974903849	0.875473603396644	0.96507653290724	-0.180814574537746	0.0323174247969827
MARCHF1	-0.305336788246152	0.124631176883379	0.0142886762392714	184.911035493626	-0.426114379516491	0.20411594372249	-2.08760948187283	0.0368330759854379	0.283679780696846	-0.646937866869623	-0.725948995942334
TMEM192	0.644250634360886	0.299367392076956	0.0313941956829364	6.07429658212375	0.654436729033777	0.468514708486915	1.39683283615002	0.162463845488259	0.532965654194964	1.21269897073938	0.923747282786674
KLHL2	-0.657132895806343	0.198092488948846	0.000908908431479787	43.5868082293778	-0.935859173787517	0.320013319965447	-2.92443818866217	0.00345078605226993	0.0861854857932782	-1.33588233408917	-1.50418528995589
DDX60	0.540375007376292	0.15029834949762	0.000323957099130427	16.1272218697024	0.830791614352144	0.299749769079902	2.77161719557717	0.00557785893968083	0.11290598372989	1.00927279019884	1.19299137105171
DDX60L	0.438892582861486	0.102934279679156	2.0096710140562e-05	35.0407697081759	0.681599672265568	0.202133728350073	3.37202345115365	0.000746180945064327	0.0371432292654243	0.810533368735691	0.965217423360527
CBR4	0.153594799768458	0.107147998828504	0.151719947122208	21.6420312219511	0.381458827554673	0.257819871131131	1.47955557452225	0.138991889774631	0.498396131017785	0.251816757187297	0.506987145591939
SH3RF1	-0.379525337489636	0.271657041348584	0.162390934140434	23.2159671210659	-0.521227322661363	0.400195046766353	-1.30243321818441	0.19276833322912	0.570720107411273	-0.792225973912133	-0.871159589984088
NEK1	0.522547739854975	0.221797216575085	0.0184743756558856	5.99890057966221	0.84646044631506	0.43823372912054	1.93152737926805	0.0534178667947814	0.329234109359409	0.974360529771536	1.21691325089313
CLCN3	0.0665795848465463	0.276742844351201	0.809878436161657	7.10968584541593	0.151927463366034	0.480323434927049	0.316302416910198	0.75177297683119	0.924782683701042	0.0814093831542737	0.156557596857665
GALNT7-DT	0.631897172528814	0.675896770837986	0.349838859923	3.52721280340902	0.883783349733367	0.915028248069129	0.965853624298818	0.334117431013877	0.704812756182305	1.18850640863504	1.27389478040463
GALNT7	-0.0898279776352838	0.181116252489065	0.619916551463147	22.4401392394175	-0.123213116208175	0.305142374807361	-0.403788940444474	0.686367929887604	0.896604886104948	-0.224893394185911	-0.263504338815042
ENSG00000288025	-0.39895635144621	0.442151502035457	0.366893860840009	5.79741020874138	-0.335449228767036	0.678094230122543	-0.494694120471155	0.620816052427449	0.869953530477626	-0.830278951958677	-0.587528924352706
GPM6A	6.51109020034708	3.08014306273655	0.0345244809961731	3.96513442779694	2.43545267553525	2.86119708497158	0.851200600031175	0.394657929557738	0.750112386676058	12.7021002807279	3.64285548234466
SPCS3	-0.406696810892358	0.31738662908103	0.200055876115436	11.0065606155247	-0.547571199160543	0.506422823138292	-1.08125300468738	0.27958458593422	0.656650746271764	-0.84543758104683	-0.911379247049916
AGA-DT	0.521700834650554	0.29676877864871	0.0787582189329921	9.34327472293622	0.838438501872343	0.489882886685452	1.7115080454131	0.0869873672634601	0.407799508531381	0.972701981986879	1.20466600799031
DCTD	0.408809498676434	0.314733727392786	0.193976221124827	5.34859394705851	0.618672825012499	0.531579211164298	1.16383939029038	0.244489105706913	0.623221162769257	0.751619770885138	0.869145904925074
WWC2	-0.0344907628317786	0.0572151182258362	0.546624425447291	54.2309892036169	-0.0762155722486348	0.130453873185046	-0.584233878135031	0.55906297149321	0.84181905439001	-0.116523042294818	-0.191752366357693
[truncated: 5,142 more rows]
