# Supplementary material for: Integrative analysis reveals generalizable human neurodegenerative disease-associated glial states
Source: bioRxiv. 2025 Sep 25:2025.09.25.678630. Preprint. [Version 1] doi: 10.1101/2025.09.25.678630 (PMC12485690; doi:10.1101/2025.09.25.678630)
Supplement: Supplement 6 [file media-6.zip › microglia_diffexp/Pineda_2024_C9ALS_M1.csv]

gene	nebula_logFC	nebula_SE	nebula_pval	DESeq_basemean	DESeq_logFC	DESeq_lfcSE	DESeq_stat	DESeq_pval	DESeq_padj	nebula_zscore	DESeq_zscore
ENSG00000238009	-0.602431211229402	0.178818029796371	0.000754517324583824	5.34534248653685	-0.706919336555848	0.400448138873267	-1.76532056946224	0.0775099044130595	0.359674514390917	-1.14298910686978	-0.931667577193717
ENSG00000241860	0.130258105211573	0.153238755735865	0.395306355085049	8.94271148986233	0.210575548728081	0.300656407782556	0.700386032950862	0.483686256407339	0.784500651314646	0.474514409688591	0.554945320609377
ENSG00000290385	-0.379305715192715	0.193201786600536	0.0496157449550885	4.73838974745225	-0.445389657388707	0.416159914040887	-1.07023680648143	0.28451273091317	0.644128373015025	-0.650411603179313	-0.507912196706925
LINC01409	-0.117086985432067	0.226009612708984	0.604415032286304	8.86864806418225	-0.105931297654133	0.3945876688559	-0.268460740198189	0.788344690788926	0.928213589286788	-0.0715308852843543	0.0421106796520342
ENSG00000290784	0.0346873809085001	0.447805838837337	0.938257005896616	1.55372851924431	0.109817540347421	0.80140808529967	0.137030736726792	0.89100649987521	0.962798872895091	0.263530054967615	0.391687566023325
LINC00115	-0.563740468499669	0.278470964849639	0.0429275914228452	3.61337094139048	-0.866203530573261	0.551657734585442	-1.57018288019508	0.116372571211542	0.437190812404311	-1.05757444199165	-1.18975505107558
LINC01128	-0.116560871166353	0.176367016967701	0.508676774616413	11.139694623743	-0.274182731639408	0.352912059709375	-0.776915166529585	0.437208822570918	0.756339568421932	-0.0703694220886878	-0.230506373421751
NOC2L	-1.00386974182617	0.233909934154965	1.77315597431128e-05	6.79823653870669	-1.64159750988117	0.444255510602901	-3.69516521619135	0.00021974385073079	0.0139899560352619	-2.02921498781533	-2.44612248048231
ISG15	-1.58397672113093	0.558310124744849	0.00455266109649243	1.71543825023992	-2.11967426462894	0.894659775995671	-2.36925177760445	0.0178241150321666	0.172287757342956	-3.30987386730249	-3.22074812815331
C1orf159	-0.0133198758135817	0.276494484608935	0.961577483170022	4.32630771348402	0.10107223013834	0.515850341615648	0.195933242617968	0.844662417678249	0.948688982589357	0.157548017525769	0.377517578636327
SDF4	-0.395375136668967	0.328938209970634	0.229373648012228	6.20104540686927	-0.589930444783498	0.545546225180685	-1.08135739476176	0.279538165823875	0.639686735242854	-0.685886865563585	-0.742110994156587
UBE2J2	-0.115592526525059	0.120639738105816	0.337980600084472	13.7247504499393	-0.178006465528731	0.247095175943054	-0.72039636083286	0.47128099001968	0.778151882934319	-0.068231679900578	-0.0746723955370362
INTS11	-0.621228704173968	0.454879662827352	0.172033455911862	4.40882382676828	-0.849627664769269	0.713771915965289	-1.19033495962117	0.233914765420034	0.597032979841529	-1.18448692901357	-1.16289724915024
DVL1	-1.43910040263561	0.349204860052707	3.77104012073803e-05	1.79213164868728	-1.8494164694523	0.688575392156918	-2.68585908023683	0.00723435933588755	0.108721817931166	-2.99004123241367	-2.78285061996492
AURKAIP1	0.254717436460984	0.974384941850394	0.793773601137101	1.7328723664665	-0.669982371973562	1.39606227625971	-0.479908656917914	0.631292345330122	0.861063335791202	0.749273985742329	-0.871818777124679
CCNL2	0.121882581736364	0.161941361592841	0.45166985455545	16.9392996980843	0.212307444720246	0.280725081982722	0.756282421295413	0.449479885292139	0.764112006112649	0.456024391654788	0.557751504012578
MRPL20-AS1	-0.399715507776896	0.275975220228279	0.14751230577518	1.73080800847929	-0.734402804095073	0.625129923908247	-1.1748002711239	0.240074631656416	0.60440694737152	-0.695468778896709	-0.976198917886174
MRPL20	-0.0209211072712826	0.306637874329312	0.945604609602632	7.54337718270488	-0.0607097620112515	0.520105207016122	-0.116725926201638	0.907077244574114	0.966361334672989	0.140767346186479	0.115382933507014
ATAD3B	-0.30010263794805	0.185882061346291	0.106423622580154	6.5003571589268	-0.425241935651952	0.364258079286937	-1.1674193650952	0.243041054469262	0.606660210714204	-0.475560881201014	-0.475266932438298
ATAD3A	-0.301444875173992	0.34596396643521	0.383580160117611	2.16185313953713	-0.282421810176016	0.62891100738612	-0.44906482293865	0.653384895473492	0.871619635301016	-0.478524038141206	-0.243856115872625
SSU72	-0.321846330594625	0.199777592208365	0.107174671683986	12.4523436597494	-0.505198326849808	0.345831062702265	-1.46082403038719	0.144063739326381	0.480364474122237	-0.523562808524917	-0.604819918861474
MIB2	-0.301900207611164	0.621207457629632	0.626974717959807	2.06704529376478	-0.396135205781488	0.943782994418271	-0.419731239198326	0.674681801353174	0.880170354536322	-0.479529241577101	-0.428105426982154
CDK11B	-0.352876669028838	0.129867008071509	0.00658336938585708	11.8604691300287	-0.407427190375597	0.251939046349395	-1.61716572432591	0.105842512829455	0.414323377079357	-0.592066170606326	-0.446401779592558
SLC35E2B	0.122736916953672	0.248605027434066	0.621516318150395	9.38847511514369	0.181516126422043	0.418162460712682	0.434080395721514	0.664230061006234	0.874892999531572	0.457910443747137	0.507860467390283
CDK11A	-0.00304836208793319	0.119771473974846	0.979694843869002	17.2393138804876	0.0422527658640182	0.239120055052581	0.176701054433628	0.859743212591094	0.952077286572492	0.180223671720261	0.282212661263392
ENSG00000290854	-0.215616405692266	0.143898717085734	0.134031940376728	6.61304932256262	-0.27586331926493	0.307678278982395	-0.896596666418284	0.369934177538654	0.710212791297562	-0.289046932235162	-0.233229422105795
NADK	-0.171116612482794	0.140569462486357	0.223486290700177	14.6161839578355	-0.292450655566939	0.28312941229449	-1.03292220047684	0.301640308518638	0.658348977835517	-0.190808060195815	-0.260105809628252
GNB1	0.066021016749127	0.0447695200202996	0.140296787341015	156.412061549821	0.11563886421826	0.0820550044350564	1.40928472327101	0.158750994201345	0.504495724566715	0.332702984095286	0.401119831300749
CFAP74	0.149595748138238	0.130920648894068	0.253186257275888	16.7305332022163	0.198449771814624	0.239040502034368	0.83019308496136	0.406429624297728	0.736749070203031	0.517204680631487	0.535297977997925
FAAP20	-0.856684575309752	0.267044655989982	0.00133652242064305	4.17646643072131	-1.33890803564109	0.510015396060656	-2.6252306224141	0.00865902953925164	0.12040367085845	-1.70428528148091	-1.9556760663911
SKI	0.092942019187218	0.0702529563542219	0.185847884780072	137.661179572417	0.15722321373563	0.12522196588785	1.25555618473871	0.209276925554962	0.569624556355495	0.39213447181563	0.468498768590567
MORN1	0.546828266908328	0.212047993303834	0.0099145656064156	7.71626900559337	0.815300742561757	0.381513277054605	2.13701800591612	0.0325965271326625	0.235765268343421	1.39414526320066	1.53477887303448
RER1	-0.312635990596449	0.181808130281061	0.0855064470594681	9.59973744402779	-0.510322359766375	0.333597598492746	-1.52975429700964	0.126077558135217	0.453824375928164	-0.503229828363404	-0.613122366694934
PEX10	-2.46591159349986	0.530842540769801	3.39617514840917e-06	2.07542583872016	-3.14969498555125	0.893903217954562	-3.52353020135493	0.000425838562581685	0.0209965592537616	-5.25685565811331	-4.88968613891256
PANK4	-0.00546797723930768	0.300995762852926	0.985506192434533	1.94480208600736	-0.10022544573321	0.590546182421867	-0.16971652466227	0.8652330778047	0.95401631127673	0.174882067948724	0.0513558462405907
TNFRSF14-AS1	-0.15115870170716	0.277167495693651	0.585499405113924	1.91534373629645	0.0459970636539731	0.550562947940187	0.0835455125087172	0.93341779010809	0.975865012540146	-0.146748470219049	0.28827953038391
TNFRSF14	-0.128251077242487	0.109041599583373	0.239528345794005	11.5705507031693	-0.146033708051627	0.222407764153105	-0.656603462598086	0.511435921870905	0.798649447103133	-0.0961770174952772	-0.0228670782473558
WRAP73	-0.384413661893519	0.397829318376701	0.333905162234286	3.84404998289805	-0.586226703103163	0.637613320386788	-0.919407867369437	0.357882275799218	0.701998312817334	-0.661688035857595	-0.736109837920807
LRRC47	-0.632669095728805	0.514588792478267	0.218897377239595	1.75509081505513	-0.756855932796476	0.782893392693311	-0.966742010930428	0.333673019950207	0.684378914090367	-1.20974302754744	-1.01257962284586
CEP104	-0.482931109988367	0.21709418776938	0.0261132470501944	7.06446140338134	-0.899475814623081	0.391245069072665	-2.29900869231408	0.0215044457277521	0.189773048474839	-0.87917765275255	-1.24366598551367
DFFB	0.599145781585904	0.284627747743449	0.0352899708222426	3.36888097553606	0.855766591443501	0.510746829761474	1.67552012382173	0.0938322260902156	0.394211023824267	1.50964273541663	1.60034550869974
C1orf174	-0.302542265372786	0.407739424788013	0.458087911872934	3.20319406353853	-0.490638678115305	0.649496917736856	-0.755413404924097	0.450000972578716	0.76412560349196	-0.480946664574751	-0.581228984521282
NPHP4	0.369421659653415	0.11474250776971	0.00128382528520364	15.5543048764705	0.676512278899101	0.215575889823882	3.1381629896172	0.00170010311953601	0.0492477371151593	1.00249793785219	1.3099005402432
KCNAB2	-0.184845342606048	0.58112228385481	0.750421687192415	3.05712089165222	-1.02503981748972	0.777489807761019	-1.31839646932683	0.187370962096991	0.544127152335298	-0.221115952987416	-1.44711678306615
RPL22	-0.248468281402565	0.33609284113522	0.459734162871203	12.3527340260863	-0.386129422016802	0.491647942251046	-0.785377886967004	0.432232041938477	0.754144356262782	-0.36157156620289	-0.411893099877347
TNFRSF25	-1.04049685879478	0.550292367841711	0.0586500644601913	5.32894272353968	-1.41575354322125	0.803662701902592	-1.76162653793636	0.0781324171286189	0.360985659830663	-2.11007394012804	-2.08018850187081
PLEKHG5	-0.348293023158975	0.298754221494929	0.243688072971853	7.29706617922153	-0.487595641976165	0.504877172109092	-0.965770822909789	0.334158871439084	0.684763209045354	-0.581947197739116	-0.576298366546746
NOL9	-0.28978348992122	0.109598949650119	0.00819241158473958	10.3221472816643	-0.452201463832714	0.241847411146418	-1.86978004721723	0.0615143682413018	0.321145487481571	-0.452780068315192	-0.51894933650947
ZBTB48	-0.552202691424965	0.121841375147043	5.83879463892099e-06	8.85092288861938	-0.805708649680556	0.275442060420557	-2.92514748274234	0.00344293009240663	0.0714932454851535	-1.03210335271433	-1.09173546357856
KLHL21	-0.299425279391003	0.879598519779086	0.733546806875036	1.58640862152614	-0.404928703018635	1.21180490623495	-0.334153378101711	0.738263822735487	0.907851813618058	-0.474065527272127	-0.442353491597242
PHF13	-0.385875232416364	0.338423367130004	0.254196945454635	1.70659314063246	-0.661125308465839	0.752320081265811	-0.87878195056746	0.379519514572728	0.71660575870287	-0.664914636010418	-0.857467716362998
THAP3	-0.892948090652237	0.404766717874648	0.0273783417790131	1.96712961353752	-1.09196201916188	0.708816893385077	-1.54054175253502	0.123428353572105	0.449656591901761	-1.78434153762255	-1.55555052994684
DNAJC11	0.00432908496771145	0.0765617205297999	0.954908662703168	23.4712690285937	0.0377333145631712	0.16283355520963	0.231729354030216	0.816748230650997	0.938948481848706	0.196510310938222	0.274889814343375
CAMTA1	-0.0134411124982898	0.136186888021792	0.921379578443637	34.8055426209631	-0.0330953330736517	0.250246587746104	-0.132250886502515	0.894785852950036	0.963706048872537	0.157280372345949	0.160126470373052
VAMP3	-0.257473716635544	0.213626743785254	0.228106654238342	6.70074055192337	-0.45160390415857	0.411151098111497	-1.0983891475248	0.272034599215532	0.634444171898259	-0.381452193408207	-0.517981113216853
PER3	-0.194411418117604	0.302270868256239	0.520114089620616	25.7967284508225	-0.179524661232408	0.461336166942359	-0.389140661618318	0.697172095722863	0.890250503982898	-0.242234263890002	-0.0771323213095681
ENSG00000236266	0.152789418237496	0.336066674422261	0.649368112842198	3.13022758265925	0.378799068766716	0.656344522111586	0.577134501782763	0.563848598889818	0.827829241987763	0.524255107736621	0.82751714483909
PARK7	0.254637090557463	0.411484768622257	0.536031605097	3.36085358753844	0.0607589258516898	0.598678397764841	0.101488421961662	0.919162748039901	0.970605391681974	0.74909661208808	0.31219811030267
RERE	0.0324797643966951	0.0417828248808633	0.436953919865039	348.288910638776	0.0747808309609977	0.0866917070624472	0.862606510991073	0.388353849313623	0.72333323452772	0.258656464769245	0.33491774102935
RERE-AS1	-0.663515673795462	0.304969161380916	0.0295791062282272	1.62712058120668	-0.791919055664889	0.651751755666854	-1.2150624049407	0.224342290974758	0.586387125090124	-1.27784071558113	-1.06939224548768
ENO1	-0.141659936703313	0.362666737112702	0.69608821845604	20.1855073889392	-0.231096696885973	0.541740413435365	-0.426581977557311	0.669683826902543	0.877885111700392	-0.125778755700327	-0.160694262196927
SLC2A5	-0.117264713547567	0.0712833785983773	0.0999595247656302	227.508965375295	-0.146866903768234	0.1249393696557	-1.17550540052315	0.239792577839609	0.60440694737152	-0.0719232423794587	-0.0242171015756257
MIR34AHG	0.236859478798314	0.0779310467765619	0.00237091742273478	57.3151391629221	0.370321694552003	0.13284018691902	2.78772337754803	0.00530798462473155	0.090981683205273	0.709850305514222	0.813781292956716
LNCTAM34A	0.33465003588651	0.218904863707843	0.126327309328146	3.09224517933921	0.481731503239648	0.40744535927381	1.18232173290239	0.23707806540257	0.600702470965564	0.925735219388358	0.994298112388983
H6PD	0.246106282214846	0.122796885093465	0.0450514614496099	13.7894166314294	0.280962506716132	0.252778109464368	1.11149856809787	0.266353806053803	0.629449286930261	0.73026378324284	0.668992996798633
SPSB1	-1.00368122095161	0.576940079544137	0.0819182368568914	2.05771038344332	-1.11589896831219	0.992484966344927	-1.12434848501713	0.260865217074898	0.625909382803461	-2.02879880435162	-1.59433546260606
SLC25A33	0.116929654701194	0.103906623141322	0.260447531931646	15.9871811106976	0.261327345324296	0.211189371954731	1.23740765411392	0.215935778628594	0.577578405422654	0.445090184321782	0.637178231786057
PIK3CD	-0.113161946920715	0.0517018206911472	0.0286155967519882	84.149882410074	-0.108908836694499	0.102356502303165	-1.06401483290165	0.287321980132344	0.646480209044233	-0.0628658707245992	0.0372861863364658
PIK3CD-AS2	0.162941017162794	0.16206953659469	0.314715253518616	5.48928660603776	0.274359074538444	0.32889920155468	0.834173732382356	0.404183090922016	0.734108449940224	0.546666034976723	0.658293484896634
CLSTN1	-0.215036683502554	0.283197725403597	0.44766329635033	10.3018616325829	-0.329197723627939	0.478261467102127	-0.68832165305436	0.491250249048399	0.789256327748724	-0.287767122826938	-0.319646921205159
CTNNBIP1	0.441160142293382	0.194898729680024	0.0236027149915964	8.94447750453133	0.692778420012501	0.36976647366626	1.87355660761657	0.0609915635798355	0.320212617670844	1.1608696314731	1.33625649662456
LZIC	-0.568253770681058	0.36358703798336	0.118073795540631	4.4960994024893	-0.847308590036757	0.603956514860656	-1.40292979575234	0.16063777477818	0.506839116921166	-1.06753812234821	-1.15913966263546
NMNAT1	0.318924791608837	0.228348003858526	0.162515484329915	5.30357314725825	0.416014064005359	0.453486625005056	0.917367880476565	0.358949897921131	0.702580244088378	0.891019771316275	0.887816436748849
UBE4B	0.123667191890091	0.129783560324577	0.340654650405113	29.8514828738474	0.165791180252749	0.228304955680264	0.726183011484586	0.467726585124021	0.775550649947343	0.459964142289288	0.482381406779174
KIF1B	-0.0913357440181139	0.239904721890663	0.703413444777193	7.62397487140575	-0.0607229203947748	0.426436812209087	-0.14239605647601	0.886767177123375	0.960996191669336	-0.0146817916669668	0.115361613036488
PGD	-0.223089216580552	0.222939910606632	0.316986514038905	10.1176015997924	-0.368461584005442	0.377637054618043	-0.975702938839303	0.329211695461187	0.680194085032727	-0.305544099068563	-0.383265980222227
DFFA	0.0139903695847384	0.200515032064062	0.94437499560271	3.08997510886858	-0.508830565630625	0.563932669416675	-0.902289569705108	0.36690306480828	0.707843125530061	0.217838807876625	-0.610705219265946
PEX14	0.0110195145943027	0.0638545071005256	0.862987682736748	38.0240572188426	0.0578328379051499	0.12085811158086	0.478518463913422	0.63228123585793	0.861100456027954	0.211280273056496	0.307456982966482
TARDBP	0.0589135810390099	0.173409371999328	0.734054590011917	12.7202977465132	0.0766738792116007	0.303037173186306	0.253018065095472	0.800254253372886	0.932095000201876	0.317012428771415	0.337985038722938
SRM	-1.01858359670085	0.301692406277939	0.000734858894762312	6.66897496482255	-1.54361292857859	0.520602372403408	-2.9650516601612	0.00302632105155441	0.0670196253616123	-2.06169766699173	-2.28735849750362
EXOSC10	-0.0146392230458237	0.164955302613802	0.929283293380483	9.92541651129473	0.0302439663011214	0.316820745944155	0.0954608140038039	0.923948813969029	0.972128366810453	0.154635393116178	0.262754856534802
ENSG00000226849	-0.308460144210887	0.210265354801518	0.142374931443579	2.76329627229726	-0.314929401212173	0.475253692546906	-0.662655348398141	0.507551313260483	0.796966429994571	-0.494011123979853	-0.296528021608539
MTOR	0.122617071680531	0.112858967777202	0.277274284388621	27.1569825906391	0.130585585790686	0.190487735882014	0.685532772942241	0.493007787283695	0.78977729254529	0.457645870282781	0.42533793804536
UBIAD1	-0.390790081862944	0.31503497752819	0.214803195715362	2.09282659514397	-0.759788931944415	0.610865894351142	-1.24379006746065	0.213576836922147	0.575648943804818	-0.675764782293174	-1.01733194837106
MAD2L2	-0.248916975383365	0.580108522811787	0.667859975671634	1.79096177053885	-0.344672190828527	0.96277494319021	-0.357998713267751	0.720344276485427	0.898144013562904	-0.36256211441414	-0.344720131852983
AGTRAP	-0.523723927253008	0.174701641227086	0.00271918973018358	4.7663110813305	-0.758879100284455	0.337831939886119	-2.24632135297885	0.0246834318122022	0.203540716663838	-0.969232910684231	-1.0158577521633
MTHFR	-0.074136264270441	0.0625986939864773	0.236290340190441	36.0122691160091	-0.131366230848702	0.137528966173642	-0.955189546635877	0.339481851153155	0.690495648061664	0.0232882160164693	0.000898570082501639
CLCN6	0.0525785267915497	0.103550737069709	0.611624343429399	24.7954210488287	0.123075916322754	0.207680770230129	0.592620665776494	0.553435045598636	0.821841645899171	0.303027002352712	0.413170053876926
KIAA2013	-1.08156617102948	0.433719452062126	0.0126419363544588	4.67224534124053	-1.6559022589028	0.6556236771674	-2.52569014294461	0.0115471275969651	0.141145561862306	-2.20073959536774	-2.46930040194704
PLOD1	0.0382541551620425	0.290128937647927	0.895101152459897	4.37376678535178	0.0823878221128797	0.545063347455916	0.151152746735632	0.879855224563523	0.958260487688243	0.271404156265965	0.347243315091119
MFN2	-0.251106387007391	0.237963196697672	0.291319218761754	6.89571908289989	-0.402847578332364	0.413845152843753	-0.973425870918583	0.33034168611593	0.680985268220042	-0.367395515040559	-0.438981454488186
MIIP	-0.266121185075963	0.151403184560243	0.078798784226505	6.13803224630263	-0.259463460722578	0.368180567701351	-0.704717965813562	0.480985768598874	0.783058658056423	-0.400542564043948	-0.206656803966718
TNFRSF1B	-0.108504944507007	0.0527660196102412	0.0397496316094856	119.262501139302	-0.145787889594676	0.101425794621342	-1.43738474161286	0.150608701932228	0.492132833978772	-0.0525849540908145	-0.0224687796906195
VPS13D	0.12411655521308	0.0467449891017619	0.00792651190206853	115.765437403035	0.22032077588337	0.0970759180887764	2.26957190023056	0.0232335701584359	0.197221521923661	0.460956168157328	0.570735468994335
LINC02766	-0.0270222564397435	0.129695909595446	0.834955009470971	8.08415754955317	-0.012927726630911	0.238823283539092	-0.0541309307842046	0.956830849163888	0.984967932592571	0.127298294552194	0.192803953742692
DHRS3	0.171056993173489	0.08838405671035	0.052943324489387	44.5945216431228	0.271162264229714	0.164507588226976	1.64832678633391	0.0992856308848808	0.403917891269801	0.564583069445533	0.653113707316383
PDPN	0.0822542767245922	0.100685580871284	0.413961591841225	25.0228195962614	0.178149559363954	0.190444271266709	0.935441944139469	0.349560589399962	0.697188767945296	0.368539940505496	0.502405633701128
PRDM2	-0.033869709076608	0.0545906074400981	0.53497402111614	86.7278523118013	-0.0142070660905827	0.118479490055111	-0.119911607350558	0.904553169488728	0.965938022007269	0.112181684454211	0.190731045684106
ENSG00000289380	-0.306811374093659	0.286416156008976	0.284075763923225	1.64518557536334	-0.162481982753322	0.676313819143475	-0.240246433170772	0.810139219072738	0.936928149655236	-0.490371257254942	-0.0495181448749168
TMEM51-AS1	1.02398705067008	0.257021507778613	6.77500390673133e-05	3.09143653996834	1.44511223105766	0.460137720969385	3.14060805102697	0.00168597502057058	0.0489608836174217	2.44753309535902	2.55525963755975
TMEM51	0.251874473408196	0.0928088356976755	0.00664949938586699	58.0628474061991	0.342977808794936	0.169301001876129	2.02584630329524	0.0427805372773209	0.268241620513103	0.742997788407191	0.769476116007493
TMEM51-AS2	0.719801389704213	0.260413736839237	0.00570855655508914	2.42331664918922	0.987578768968207	0.523511899126186	1.88644951646106	0.0592344052789763	0.3158085745161	1.7760051158207	1.81392019596909
FHAD1	-0.145831969401141	0.249703418641145	0.559206374409867	11.025933546609	-0.175021662840962	0.413036171956592	-0.423744152992383	0.671752410905794	0.879402913248835	-0.134989040890116	-0.069836132965762
EFHD2	-0.538447225241512	0.144234004587091	0.00018909963518578	20.5825537929325	-0.753123243554831	0.274293166392714	-2.74568722749935	0.00603843013757139	0.0979934033670024	-1.00173643671819	-1.00653156300474
CASP9	0.111581205565509	0.258624537901511	0.666147810239756	5.85565724240806	0.205245149237816	0.460482407768537	0.445717677321091	0.65580119376338	0.872218598730061	0.433282812368923	0.546308497930829
DNAJC16	-0.142678108686478	0.12674024978362	0.260270443071946	17.4721401638825	-0.236380836030688	0.238657758413943	-0.990459466315335	0.321949591830892	0.674824515293876	-0.128026497992014	-0.169256129442529
AGMAT	0.174455179292287	0.211660856918745	0.409814383002104	3.48302988488524	0.217538633254201	0.438883496071065	0.495663735824272	0.620131676764278	0.855922065356484	0.572084991302094	0.566227575618155
DDI2	0.076426288595821	0.0565356922261023	0.176431720861791	43.6771550344254	0.193212650369957	0.11475300536276	1.68372627591904	0.0922345808199094	0.39056707478712	0.355673926110011	0.526812293323406
PLEKHM2	-0.110806994667128	0.0573515592071934	0.0533513664911632	42.873949825427	-0.123686965791194	0.121753922973546	-1.01587663682975	0.309688135654559	0.664687906581082	-0.0576670184061198	0.0133412492333591
SLC25A34	-0.279614727229905	0.222150276220968	0.208148186833491	2.43656469984439	-0.532268083583633	0.519381241391765	-1.02481191303201	0.305451944194982	0.662164953673949	-0.430331249909941	-0.648680925768823
SPEN-AS1	-0.527825374590315	0.322898234073107	0.102122584995497	2.20075397070844	-0.422932812009878	0.63872759854523	-0.662148955162033	0.507875764042043	0.7970402845424	-0.978287369842034	-0.471525469631269
SPEN	-0.0316532448691218	0.0696987275625142	0.649725331168837	61.8379695509673	-0.0594295107602849	0.145044208423677	-0.409733772938319	0.682001252609759	0.883000938570393	0.117074807049952	0.117457318936996
ZBTB17	-0.496440231605707	0.212557345873271	0.0195142352270385	5.40976186315735	-0.584796710186291	0.445744876790722	-1.31195385664714	0.189535704145346	0.546577950207098	-0.909000732237048	-0.733792826732967
FBXO42	0.252783640279653	0.0485682645748566	1.94301773666543e-07	62.1238654739422	0.400374324795342	0.101417505678712	3.94778319695338	7.88781854724197e-05	0.00751478261921786	0.745004888249813	0.86247543659636
SZRD1	0.0310073185346199	0.114579365020602	0.786684313651069	10.0874920252027	0.0620147536040326	0.234784898289741	0.264134337667247	0.791676405519483	0.929209330505901	0.255405855941731	0.314232922446036
NECAP2	0.258401135421131	0.117136969038201	0.0273858039068868	9.65104635942718	0.468855214075325	0.246076658609885	1.90532176730593	0.0567382576438417	0.310839806770305	0.757406212988282	0.973434718102485
LINC01772	0.0234315246681805	0.258517596514019	0.927780215790326	2.2036300654988	0.215289893515849	0.559613822916925	0.384711536240606	0.700451147152296	0.891864156360448	0.238681341274027	0.562583952582805
CROCCP3	0.0949251842408423	0.152682660456061	0.534128924776576	13.7888138321625	0.275654196082355	0.26994958807859	1.02113212338781	0.307191845494493	0.66293033029593	0.396512557282653	0.660391964596392
NBPF1	0.437911069710937	0.196770095201318	0.0260479559752843	13.0142787623248	0.629203168943535	0.329292745634931	1.91077142537813	0.0560339613393002	0.309942629462462	1.15369689644103	1.23324579897806
CROCCP2	0.0884461803464385	0.15783006039286	0.575214346281557	14.6948871122763	0.173579157783543	0.290743022060459	0.597019170239788	0.550494581729679	0.820560665275896	0.38220934397268	0.495000232268862
CROCC	0.406640394598648	0.148289089487708	0.00610265967371854	17.523474251288	0.648380921975623	0.284918216086028	2.275673808725	0.022865540084164	0.195842845543316	1.08466296101398	1.26431942725181
ENSG00000238142	0.0263646315638	0.233839845548053	0.910231509438147	2.63515368513732	-0.00183433652387708	0.474705521470101	-0.00386415670539576	0.996916856697009	0.998400886546298	0.245156542442718	0.21077852458553
ATP13A2	-1.13082477093467	0.315486871052772	0.000337880109348883	4.82106038351005	-1.59934341994897	0.547889018901835	-2.91910106750199	0.00351042389935018	0.0725344231159994	-2.30948412975568	-2.37765836576553
SDHB	-0.00179761804391158	0.1119562671594	0.987189372302644	17.3942174090784	0.0560216227890116	0.240592163433464	0.232848909081382	0.815878732604375	0.938615851865301	0.182984845991706	0.304522279138118
PADI2	0.124090289059993	0.135112847864623	0.358399228009926	218.824961450943	0.189408428442443	0.207750801865717	0.911709734650607	0.361921538131576	0.704330678926868	0.460898182331644	0.520648329388286
PADI1	0.804002184614068	0.313944462974141	0.0104380528761376	4.52777952777018	1.32354324830692	0.54871924545593	2.41205909810433	0.0158627100922429	0.163070058832	1.96188892606276	2.35828195340174
RCC2	0.110834890620996	0.0528917229508189	0.0361260896615171	51.531352260028	0.169758309213098	0.108442612117399	1.56542069485858	0.117484299109468	0.439551023982011	0.431635228570276	0.488809328257861
ARHGEF10L	-0.0784573039600889	0.0951981010876678	0.409855592549891	46.4092846699827	-0.0958128920683066	0.161489606983901	-0.593306862638277	0.552975806870884	0.821841645899171	0.0137489792126025	0.0585054873946816
IGSF21	-0.21595934052482	0.100978683938158	0.0324629990060366	214.729297682605	-0.238576504864176	0.164249413535564	-1.45252576388967	0.14635547078104	0.484721535110593	-0.289804003868607	-0.17281376192585
UBR4	0.13906055763492	0.073030747758167	0.0568923285449685	43.4321690772025	0.240620057408401	0.141395791686327	1.70174836562459	0.0888025495814457	0.384861296539856	0.49394692689556	0.603626304916443
EMC1-AS1	-0.648716372861821	0.186980925604689	0.000521572888929211	7.31574950646942	-0.867479485948783	0.348431924646233	-2.48966706144836	0.0127862810572335	0.146397864239293	-1.24516940351799	-1.19182247591761
EMC1	-0.162834153822267	0.373195353435827	0.66260154604136	4.18300431727333	-0.320099209838649	0.61760825381909	-0.518288426133004	0.604257046893872	0.847139856595488	-0.172523494407103	-0.304904639621962
MRTO4	-1.06185026959604	0.335262697386723	0.0015390455081169	3.77963969121808	-1.75756386501127	0.569810325054686	-3.08447177548529	0.00203913957148292	0.0546356072922314	-2.15721427135236	-2.63402225192821
SLC66A1	-0.280221860192683	0.221591724382422	0.206019664495051	2.40404941815139	-0.410472456714277	0.48108458807021	-0.853223044123734	0.393535626548121	0.72795295415279	-0.431671572035945	-0.451336011149529
CAPZB	0.0215082773986291	0.0491547697923595	0.661703556903255	237.036230739042	0.051744200915342	0.0999570886053712	0.517664146057987	0.604692617985704	0.847139856595488	0.234435531826687	0.297591591426683
MICOS10	-0.222527779299326	0.179271593330089	0.214499166463041	87.092647863207	-0.336851993388828	0.295993910802179	-1.13803690243464	0.255105073467343	0.61940474837302	-0.304304655888034	-0.332049100587642
TMCO4	0.0386022477198557	0.105005680801664	0.713156178292023	19.9664495559665	0.0899169756996745	0.200701946811032	0.448012473861724	0.654144194224559	0.871619635301016	0.272172614224497	0.359442769291026
OTUD3	0.321355266251033	0.165133319668904	0.0516505016635376	8.13685456236848	0.553140414446377	0.346835042438157	1.59482274500855	0.110751879278377	0.424927822913428	0.896385348775156	1.11000165485085
LINC01141	0.204696883512435	0.0873179381546665	0.0190643293077654	91.0560607660384	0.361913359430365	0.160924304120071	2.2489664405218	0.0245146312814308	0.202459752429037	0.638847344492142	0.800157304810984
MUL1	-0.740694465693254	0.336752620766134	0.0278408966465998	2.1787583940007	-1.11775148738832	0.60821990555044	-1.83774236454289	0.0661003780691229	0.334310380046673	-1.44822257389018	-1.5973370910578
PINK1-AS	-0.0113274805944503	0.370244137208379	0.975592828648296	1.56156203018586	-0.100549627920424	0.716463020310287	-0.140341685572101	0.888390029890251	0.961835683692378	0.16194647974025	0.0508305752788885
DDOST	-0.275223894834657	0.128198426413756	0.0318045400387529	7.30490897217242	-0.39568950326395	0.292079371475533	-1.354732794942	0.175502705252453	0.528929599581815	-0.420637936959194	-0.427383257167605
HP1BP3	0.290599835343492	0.123752109939748	0.0188622890331127	74.5590260794811	0.434649132088511	0.212673393945833	2.04374004676492	0.0409792347406539	0.262916053676609	0.828488879521501	0.918010755004128
EIF4G3	0.00488176349377376	0.0398045941446842	0.902389630205163	413.723679720711	0.0226225903661028	0.0725341565156673	0.311888790782537	0.755125041564731	0.912977342465089	0.197730418068724	0.250405974872646
NBPF3	-0.33630316692944	0.576816481611173	0.559870941561841	2.2529257567557	-0.471901706155939	0.920938156809026	-0.512414110184162	0.608361217778761	0.849828047009356	-0.555478087054511	-0.550869551866845
USP48	0.359213813783247	0.14279007354865	0.0118803746518524	35.8115943417722	0.529207110232578	0.244061708920352	2.16833321611004	0.0301333429261241	0.227203659537227	0.979962838430119	1.07122262806613
LINC00339	0.25415060998479	0.23374398967996	0.276902793227604	3.07315315819149	0.0700117897892148	0.516218451874344	0.135624345730007	0.892118258172387	0.963361121467752	0.748022645238313	0.327190484747226
CDC42	0.084276422281031	0.08933427287978	0.345485104488919	51.5144930853838	0.100533057735926	0.158000541529949	0.636282994744484	0.524591986685021	0.805862632369161	0.373004080319108	0.376643959981417
CDC42-IT1	0.240972764355099	0.228513870404959	0.291644272629529	2.95760251980338	0.409728361477611	0.437120011086021	0.937336088685679	0.348585704880211	0.696685853602988	0.71893089902557	0.877631740790996
ZBTB40	0.0695983186609343	0.104364391490744	0.504850052387014	22.185294648337	0.088414465781496	0.210157625774734	0.420705484540763	0.673970155747606	0.880170354536322	0.340600326519011	0.357008259127244
C1QA	-0.428731182563699	0.107395262926265	6.54944637896957e-05	50.566835128017	-0.653632991928957	0.192473486421988	-3.39596379781837	0.000683874040319321	0.0298680717529648	-0.759524518416625	-0.845327949071863
C1QC	-0.622349138654089	0.103158214308917	1.60985611858051e-09	72.0768685636027	-0.91891739613188	0.178259349182358	-5.1549464325253	2.53703443729104e-07	0.00018372886265557	-1.18696042858699	-1.27516709389939
C1QB	-0.377084378099188	0.0929776025440103	4.99956179077362e-05	109.794237199112	-0.547148357836041	0.162976206250183	-3.35722845944837	0.000787280318194229	0.0328137303845919	-0.645507723076769	-0.672791368215193
EPHB2	-0.238626044008728	0.107890592492853	0.0269845677096194	32.8699332783568	-0.25373682497505	0.200173760437273	-1.26758284612714	0.204946960987471	0.564937888264205	-0.339843593325295	-0.197377961435992
KDM1A	0.0202208848136714	0.0884483138510783	0.81916576103287	26.2319047883658	-0.00238661501726547	0.19005602577868	-0.0125574288291426	0.989980884731948	0.995734034232708	0.231593451306835	0.20988367018948
ENSG00000240553	0.404229061087519	0.179606781392151	0.0244087520350305	4.82699813533123	0.728796872747147	0.399223062983985	1.82553800198758	0.0679198819223593	0.336895407463346	1.07933964000147	1.3946170360162
LUZP1	-0.0197155707683028	0.0915437144322641	0.829480552490341	62.6396857071027	0.022513371851044	0.155657215157236	0.144634296767434	0.884999617037754	0.960428075547106	0.143428719143821	0.250229008596572
LINC01355	-0.12086070587232	0.157054656243497	0.441569537288149	5.57131348358826	-0.344119909078388	0.374465967883145	-0.918961771142239	0.358115568283781	0.702151913231678	-0.0798618462328069	-0.343825272180034
HNRNPR	0.0834996908299913	0.0695200130666383	0.229716858864384	36.3611909795204	0.14265811209872	0.143847389764629	0.991732365336247	0.321328098387856	0.674131572699635	0.371289348269266	0.444898998936764
RPL11	-0.188876789541226	0.125973927164211	0.133787423116113	30.9088600778536	-0.301441430550327	0.225497068123633	-1.33678647380487	0.181292345625201	0.537594769861878	-0.230015877482212	-0.274673522501566
ELOA-AS1	0.412009077710383	0.348944600277881	0.237710318864205	5.80185449022048	0.587338965478075	0.523140790534022	1.12271682137139	0.261557781509379	0.626474420203662	1.09651500200551	1.165413415576
ELOA	-0.523788137980938	0.163749145280951	0.00138037785647924	8.01269824910814	-0.770011066970278	0.327051827627156	-2.35440074607411	0.0185525975869846	0.175628225686593	-0.969374663915644	-1.03389482846584
LYPLA2	-0.109967482264323	0.158010173008204	0.486458944584661	5.90914856696273	-0.148899595287837	0.355713234127248	-0.418594477242789	0.675512526476595	0.880445854250203	-0.0558136895349844	-0.0275106626393065
GALE	-0.355434989975699	0.13597736142478	0.00895079784877334	7.0463285625169	-0.563580855844295	0.280510166112537	-2.00912809562201	0.0445235507695907	0.275878423264163	-0.597713984809669	-0.699416871936268
HMGCL	0.0106987245840861	0.109264238970364	0.92199894138081	12.6076575940334	0.0678340794481327	0.214401608757373	0.316387921906393	0.751708083405258	0.912722967906995	0.210572088894453	0.323661950329588
FUCA1	-0.212745828380996	0.158170031718769	0.17861066604142	7.81833056194264	-0.344904789338289	0.312253651745925	-1.10456607123663	0.269347659508347	0.632535737884722	-0.28270977296268	-0.345097010187857
PNRC2	0.0386662217723488	0.141064711079709	0.784005679412732	8.07254776237272	0.0380253891952689	0.297128181716628	0.1279763803473	0.898167665072052	0.964957694500683	0.272313844965214	0.275363061575771
SRSF10	-0.257728779620008	0.148001500966372	0.0816147121906956	33.2931972434674	-0.377290149654365	0.254180454357493	-1.48433974047321	0.137718812445745	0.47225447759954	-0.382015276921311	-0.39757086602955
IFNLR1	-0.00948189064177811	0.180889387713276	0.958195496605186	23.9467530160169	0.0416234502127937	0.294861221868328	0.141162849251777	0.887741294136153	0.961242722657284	0.166020850925397	0.2811929839018
GRHL3	-0.21009929505197	0.299252990409372	0.482629783621552	1.68304925617736	-0.0485357572589211	0.617652658099771	-0.0785809898531693	0.937365908673211	0.977727639894393	-0.276867218867334	0.135108419472127
STPG1	-0.34823163386105	0.583202183682521	0.550438774921218	2.17861914918246	-0.546364372058081	0.887782466697441	-0.615425954615393	0.538273455240788	0.813589902337939	-0.581811673168134	-0.671521079532495
NIPAL3	-0.857768312962346	0.272258011155515	0.00162951402280175	5.14909252546121	-1.17952074031792	0.478716139209264	-2.46392516088185	0.0137424802297285	0.150855335932466	-1.70667776820723	-1.6974215379203
RCAN3	0.0783422037665114	0.190241736682061	0.680483491436694	8.67058833392285	0.24210023173015	0.370358852400153	0.653690954492359	0.513310932100427	0.798935331058099	0.359903549029958	0.606024624812285
NCMAP	-0.0371334555181539	0.217909004619155	0.864689216621222	7.41017351041083	0.115021957965425	0.394366303005782	0.291662743720115	0.770544497426321	0.920158620187446	0.104976555038652	0.40012026083239
SRRM1	-0.119224455599783	0.101256789522564	0.239017326841688	35.7464497683352	-0.206307957171507	0.198193995056525	-1.04093949522874	0.297903630040218	0.655489814142805	-0.0762496186345473	-0.120529177060344
CLIC4	0.337045455121581	0.322182588253396	0.295500179160113	11.510098282068	0.469164616219854	0.533105281974348	0.880059965795704	0.378826825263355	0.716063038226182	0.931023407641436	0.973936041026505
RUNX3	-0.108068859217223	0.172480172152326	0.530948902031483	4.94824654868579	0.0192127071914952	0.336033494014935	0.0571749767022966	0.954405811243595	0.984132787655027	-0.0516222411456176	0.244880956271801
SYF2	-0.293254633113537	0.366932975247515	0.424171609075057	3.77902102878826	-0.474365510148765	0.583051268472229	-0.813591421199969	0.415879054087221	0.744182742210165	-0.4604430520575	-0.55486164256091
RSRP1	-0.0588027038524371	0.0984050639921055	0.550135094951798	86.7016645270042	-0.0769415001484304	0.163404848955094	-0.470864240813165	0.637737685617358	0.863957456640537	0.0571389728665314	0.0890827201156066
RHD	-0.0652146218749321	0.456241906575787	0.886338599622508	3.1237098643781	-0.0931982136673739	0.693139669060946	-0.134458057773028	0.893040374907632	0.963706048872537	0.0429838600287354	0.0627420392237753
TMEM50A	0.0277718131277416	0.479713422056008	0.953834250858697	5.30099579939297	-0.142015386663565	0.677667387256625	-0.209565030476796	0.83400717517669	0.945863814526985	0.248263072150519	-0.0163562099048447
MACO1	-0.144917384857371	0.127050337292028	0.254024063111224	29.6605961389913	-0.180882931015062	0.228958124092253	-0.790026262366562	0.429512431065789	0.752090504779532	-0.132969980856701	-0.079333119820793
LDLRAP1	0.340796320149832	0.426869992455676	0.424661074555166	2.8587311119707	0.480466055301116	0.695559475957477	0.690762000819163	0.489715118987988	0.788245475460555	0.939303912402719	0.992247712700555
MAN1C1	0.367631563246083	0.0932130316233163	8.01359298780617e-05	58.4425505626816	0.534705987729113	0.167285066170299	3.19637610200527	0.00139165580095985	0.0437704219047145	0.998546075625092	1.08013243491181
ENSG00000233478	-0.389597256665925	0.140564774338509	0.00557718723775219	6.63152287594256	-0.539617151580081	0.282120590465946	-1.91271807098113	0.0557841544835816	0.309208378387769	-0.673131471137241	-0.660588588084533
SELENON	0.0393668847523317	0.138365980401517	0.776017469149627	6.28188364527583	0.0250365202328275	0.291960175020915	0.085753203261486	0.931662607766576	0.974874248004086	0.273860646329194	0.254317254741148
MTFR1L	-0.149889609675153	0.378773887884705	0.692309248940584	3.31143876348913	-0.219257837966847	0.668868018165243	-0.327804338093916	0.743059607083095	0.909706378442142	-0.143946790464007	-0.141511811540543
PAQR7	-0.0300127760309745	0.141808342145834	0.832385378028229	8.34392040275511	0.0126630983968857	0.288385746467882	0.0439102783406669	0.964975922273527	0.987543517055163	0.120696347660639	0.234268654158948
PAFAH2	0.284982395854339	0.19334495808089	0.140492832823268	5.4422990593544	0.371133663692476	0.386645870349518	0.959880066369211	0.33711557964754	0.687867175610215	0.816087677642518	0.815096922957718
PDIK1L	-0.210963696674132	0.223695301541893	0.345637397295347	8.76435298714376	-0.253376919770434	0.388671328276158	-0.651905353796525	0.514462230949463	0.799635604059589	-0.278775493810331	-0.196794808627458
CEP85	0.914110559234499	0.713839887229707	0.200350348168629	3.32567502499169	1.50422441540912	0.823925370653734	1.82568041838014	0.0678984144416747	0.336895407463346	2.2049669663107	2.65103884797683
SH3BGRL3	-0.571449341427423	0.38458193880407	0.137306234973153	3.08049099457604	-0.971929743749989	0.677625530560256	-1.43431689025413	0.151481852483097	0.492894176284985	-1.0745927453701	-1.36106276588182
UBXN11	-0.672214084567346	0.383493693401644	0.0796245506058685	2.76050494725986	-0.920636722321731	0.680510072620076	-1.35286274129217	0.176099484317383	0.529489709026378	-1.29704354779975	-1.27795291050759
DHDDS	0.0686181256723191	0.136692194479367	0.615674498821424	11.7543371146005	0.170436542907517	0.296283919257803	0.575247361836119	0.565124015630297	0.828348130184472	0.338436427618871	0.489908267308117
DHDDS-AS1	-0.0343324340320564	0.243691128599957	0.887960761808464	1.76702696762708	-0.220551778825078	0.593554328341104	-0.371578081894352	0.710207010580829	0.894961243240899	0.111160161107491	-0.143608378180525
HMGN2	0.509059568140331	0.287953352291931	0.0770852667261329	5.97862549487921	0.758172434282817	0.484536632432024	1.56473707772586	0.117644570846136	0.439725045933604	1.31076612595622	1.44221412822845
RPS6KA1	-0.13260032029547	0.0476989503991377	0.00543685914917437	61.6180636326052	-0.177068777087108	0.095728256819068	-1.84970230286109	0.0643564684218718	0.328879808104014	-0.105778516759303	-0.073153063109362
ARID1A	0.00369874364055993	0.0475216259712472	0.937961014266587	130.384827017843	0.0547904424045188	0.0864434815618451	0.633829658576622	0.526191995323284	0.807013454640753	0.195118753438445	0.302527403015683
ZDHHC18	0.0816844119102829	0.353488051648648	0.817251788800336	1.79430160695051	-0.933370841575942	0.725715112654929	-1.28613945789462	0.198394395529956	0.557869294238435	0.367281892489202	-1.2985859475186
GPN2	-0.321772800951761	0.198701696923296	0.105366342225704	4.88157016017952	-0.448215026909631	0.395968115952838	-1.13194726760024	0.257656604782202	0.621583818365892	-0.523400482620561	-0.512490130424306
GPATCH3	-0.137060060470229	0.254075808007397	0.589579467903116	2.38672197714492	-0.141707588425666	0.57216393223771	-0.247669558392913	0.804390087033766	0.933446964292463	-0.115623952271656	-0.0158574857836302
NUDC	-0.461377630767959	0.310757681207003	0.137626977598634	5.97175589668147	-0.598464029735455	0.534848283731331	-1.11894166614935	0.263165025978732	0.627359843451671	-0.831595645412217	-0.755937924047484
SLC9A1	0.0586294670118197	0.226820960407464	0.796033811077299	5.76789321957674	0.0920063165210002	0.46033287200635	0.199869099332387	0.841582957961028	0.947968911387735	0.316385211439632	0.362828118967311
WDTC1	-0.0587560974269326	0.123427226770451	0.634047033242036	21.473362434472	0.0219481239462458	0.259213885279532	0.0846718682626796	0.932522261504314	0.975428789432749	0.0572418623934511	0.249313139920673
TMEM222	-0.31998714209661	0.321946528053446	0.320264767235387	4.04546826708934	-0.45354381276754	0.602848884041338	-0.752334166610882	0.451850125954952	0.764989393547637	-0.519458416846201	-0.521124338541495
WASF2	0.0602173577512597	0.0546336109074879	0.270373206018021	192.303024541283	0.120632609587552	0.0992097439262943	1.21593509683054	0.224009647052029	0.585914171646019	0.319890679306191	0.409211174798579
ENSG00000241169	-0.0533183101834097	0.211204033952891	0.800693799147223	3.1228451250996	0.117721143382437	0.41070050888254	0.286635007350588	0.774391806657372	0.921902585404189	0.0692464594188578	0.404493739005242
AHDC1	-0.0706026908553077	0.133070521499315	0.595719579798039	14.2063919291828	-0.0377367448668874	0.247249743893921	-0.152626022064062	0.878693202781828	0.957705941059769	0.0310890223019473	0.152606011407546
FGR	-0.0247377680494034	0.16249677778168	0.879001244650507	11.7336057690636	0.0217878184102378	0.300604129710993	0.0724801034210175	0.942219838988048	0.978709213299374	0.132341589059149	0.249053397570889
IFI6	0.124640525936972	0.532247471136069	0.814846972128319	1.62170645596215	-0.014775627152941	0.870590809809455	-0.0169719539724695	0.98645899003688	0.994181118340204	0.462112899215706	0.189809808713691
FAM76A	0.0560586027352191	0.260457334790363	0.829586893153731	4.65222142063154	0.163743666637335	0.469091541733851	0.349065485240062	0.727040147541028	0.900953077142167	0.310709706263448	0.479063829539319
STX12	-0.128205713536487	0.0667198390148017	0.0546620146927782	64.4892917399308	-0.145705963860781	0.125425519104883	-1.16169312991992	0.245360137319865	0.60952548447866	-0.0960768714274513	-0.0223360357869495
PPP1R8	-0.00749913078182231	0.258453325719843	0.976852295520775	4.45198666720519	-0.00879437589522893	0.482474230864795	-0.0182276592875556	0.985457237378917	0.993807663464196	0.170398041876601	0.199501203627532
THEMIS2	-0.298360346076489	0.146199938411676	0.0412737633470215	40.2317394654283	-0.373792926395958	0.244702802555982	-1.52753839552141	0.126627187235148	0.454672828786383	-0.471714553479451	-0.391904330677872
RPA2	0.244904759175894	0.145559904330332	0.0924716319025657	11.5455811995874	0.302834731215253	0.300660093194234	1.00723287882311	0.313822876480524	0.667933218271321	0.72761127051047	0.704432465252973
XKR8	-0.827298146670986	0.30560225348573	0.00678722794389515	1.99822559578873	-1.49991425584273	0.651737693733744	-2.30140786740424	0.0213685876417117	0.18886180396988	-1.63941105635479	-2.21655373167009
EYA3	0.0715241113597733	0.0576234806688887	0.214520036174894	72.0582396800996	0.0830354701172851	0.111331700032311	0.745838517629626	0.455764969113953	0.767579752488863	0.344851755320601	0.348292696283351
ENSG00000289576	-0.116533395333123	0.112656536852418	0.300943091894989	10.3126619524782	-0.0426865152388091	0.2322249921586	-0.183815337195301	0.854158323810493	0.950330088727554	-0.070308765742441	0.144585920403131
PTAFR	-0.0385883178562034	0.061587383974986	0.530946347934812	43.1698288024621	-0.0588757646607025	0.127710973958286	-0.461007874545949	0.644792955518757	0.866730391600446	0.101764764044709	0.118354551288861
DNAJC8	-0.468722806985387	0.27038165418345	0.0829961917445462	11.3446016959016	-0.677652929330623	0.45062519792696	-1.50380611747429	0.132631295582313	0.464884687730267	-0.847811042709317	-0.88424734722708
ATP5IF1	-0.875636921763989	0.613879209214457	0.153753093348206	3.16017084823397	-1.30874685098408	0.878821775990214	-1.48920621534377	0.136433074632856	0.470958853550812	-1.74612496215985	-1.90680603251591
ENSG00000270605	0.542533656403373	0.297516399688065	0.0682213389428031	1.71609766986613	0.750947677644364	0.595341331786542	1.26137332913014	0.207174372839898	0.567501053923381	1.38466437213519	1.43050788705536
SESN2	-0.2363768448022	0.135849513257273	0.0818607089688797	8.81214389289055	-0.35616550841908	0.299444601248547	-1.18942037002515	0.234274288965101	0.597126305815799	-0.334878204115485	-0.363342703425549
PHACTR4	-0.0092228303004651	0.0574392185798471	0.872434622060462	79.0628296742787	0.0245810995425637	0.118616750290355	0.207231267779576	0.835829249139933	0.945863814526985	0.166592759104855	0.253579338614386
RCC1	-0.148913149928063	0.124404548617221	0.231303718581662	9.16216134757578	-0.179613325955963	0.264814113746484	-0.67826190762594	0.497605646408947	0.791217127760379	-0.141791133162537	-0.0772759843683279
SNHG3	-0.0814456304285749	0.137459510637437	0.553511581969154	12.1697408468798	-0.103099329093563	0.293257477087205	-0.351565900783169	0.725163841800988	0.900390800189967	0.007151873914439	0.0466993057641172
TRNAU1AP	-0.125427135186344	0.182992232111828	0.493076860477513	10.1788300258152	-0.155393000054233	0.338941739621393	-0.458465222453309	0.646618242555664	0.867690603764732	-0.0899428113947204	-0.0380318976142497
SNHG12	0.0835560767132226	0.11118478914384	0.452347971724678	21.4240100538048	0.0670704908891144	0.220329398776065	0.30441008445397	0.760815485848172	0.915900965371239	0.371413827175078	0.322424711170374
TAF12	-0.0765013557165079	0.156929230921738	0.625911466652787	10.9764998929841	-0.0881130381411986	0.283488303271781	-0.310817191130191	0.755939599923191	0.913259529174227	0.0180669801595337	0.0709815265997353
RAB42	0.945838910394319	0.367569252770899	0.010075527034194	1.70321613613754	1.06879795970619	0.745545264434113	1.43357889948832	0.151692468510594	0.492894176284985	2.27501127898732	1.94551929089249
GMEB1	0.115814711291203	0.103754897231432	0.264322119120439	13.5030626935813	0.244981255522432	0.220968252539343	1.10867173318852	0.267571820321238	0.631308222777884	0.442628806974034	0.610692734898978
YTHDF2	-0.209256392160224	0.0636332442896767	0.00100731397642257	31.8352554245729	-0.222718946704813	0.121655438690673	-1.83073563419642	0.0671400116196512	0.335744157846615	-0.275006405066828	-0.147119830694751
EPB41	0.00250886763278341	0.0571841136006477	0.965005232970457	141.584363032614	0.0315060821978505	0.103937822432425	0.30312432433664	0.76179511754458	0.915992874088628	0.192491952987477	0.264799857330658
SRSF4	-0.0461796888961262	0.0761407574342728	0.544179996653116	59.9586692762777	-0.0394182887533552	0.142703314723806	-0.27622546000173	0.782374903415753	0.924982512138057	0.0850058608137731	0.149881413298129
MECR	0.0836655277597543	0.284056441352549	0.768346530411253	3.45154297226534	-0.0650424943445044	0.522508976128766	-0.124481104279585	0.900934360607645	0.965132122895046	0.371655454081167	0.108362626502961
LAPTM5	-0.24629674208644	0.062474830332323	8.06919897152321e-05	149.137417416208	-0.385762665064486	0.123774660594868	-3.11665298220564	0.00182916747069628	0.0515682809804325	-0.356777620936651	-0.41129884521237
SDC3	-0.62791114556852	0.323724533757641	0.0524226705848302	3.12370675766662	-0.939623319229059	0.620027281813452	-1.5154547981838	0.129657269111908	0.460416419613752	-1.1992392561082	-1.30871680935929
PUM1	0.00661365337048348	0.0348933429726477	0.849670300780689	173.00612704299	0.0614636846135932	0.0760568176613119	0.808128534739604	0.419016592587339	0.744918658855763	0.201553782082651	0.313340027802255
SNRNP40	-0.260829229510293	0.210057028864891	0.214344780551492	11.5584409637338	-0.391406386534272	0.35574928460135	-1.10023098703594	0.271231492621142	0.633874540900221	-0.388859908728977	-0.420443342106209
ZCCHC17	-0.0253794377016017	0.203479039817919	0.900739263128977	11.7724820060515	-0.0405575593543218	0.354609874303307	-0.114372335045673	0.908942643500987	0.966851960914893	0.130925022861704	0.148035458190749
ENSG00000269967	-0.765927554178848	0.349287361365672	0.0283196812980682	1.65183675315474	-0.948411925478897	0.77435772210407	-1.22477234798136	0.220661006332831	0.582679826886626	-1.50392777996215	-1.32295694912931
PTP4A2	-1.45529415263691	0.341960530743926	2.08361329667749e-05	12.2121625493887	-2.15280377333318	0.515619717044792	-4.17517736845227	2.97753970638692e-05	0.00425935217011176	-3.02579096560289	-3.2744277243315
KHDRBS1	-0.0719762008413433	0.0644079141957433	0.263778232785405	50.791846676325	-0.152413856332638	0.135912582098176	-1.12141093914722	0.262112981901394	0.627018629701123	0.0280568268234706	-0.0332048042407947
ENSG00000203325	-0.918179134348587	0.3310055943142	0.00553873040812107	3.55450258240401	-1.54237451921231	0.622454589046232	-2.47789083148321	0.0132161575570018	0.148100210457428	-1.84004222956593	-2.28535190829403
TMEM39B	-0.184706091526217	0.141632453253066	0.19219176431736	9.66406519869702	-0.208798490276142	0.275504394300298	-0.75787716855272	0.448524519555491	0.763174306606766	-0.220808538772061	-0.124564576815853
KPNA6	-0.227187960457101	0.0796326924172145	0.00433156577186036	37.4512975062154	-0.31498033181193	0.154923669112662	-2.03313240395095	0.0420391480056391	0.266470245044497	-0.314592589997835	-0.296610544233685
TXLNA	-0.12087703720053	0.139107126858194	0.384874875474637	12.2898794465765	-0.229051989849868	0.283735971179412	-0.807271594425487	0.419510025649451	0.745073983323144	-0.0798978996871379	-0.157381232445092
TMEM234	-0.0425994705423009	0.256357983994111	0.868021742327989	1.97317369751195	-0.245432595821309	0.562565281794763	-0.436273982351525	0.662637956345846	0.874286722862596	0.0929096416488603	-0.183922655728818
EIF3I	0.201565495414013	0.422349740344273	0.63318565847667	1.72054166818627	0.266192651565953	0.767575203190979	0.346796835618623	0.72874395458813	0.901650421976793	0.631934412711575	0.645061465934409
HDAC1	0.0123010311869519	0.100188997373523	0.902282686692333	14.3472893457202	0.0498806264895799	0.188223917300347	0.265006845065209	0.791004188689577	0.928949500275319	0.214109381586708	0.294572050040905
BSDC1	-0.0158599698195123	0.345527541687549	0.963389364444983	9.5192722262666	-0.0227134695521159	0.540003466170992	-0.0420617106648788	0.966449503604269	0.988021431912858	0.151940441579475	0.176948157841719
ZBTB8A	-0.427879497413082	0.34710567201097	0.217685200565347	2.10355703032293	-0.589506774587474	0.656185312852512	-0.898384592036693	0.368980548010176	0.709488484864572	-0.757644316678709	-0.741424523214975
ZBTB8OS	0.360050453699063	0.188631405140022	0.056294172414537	16.6863673630593	0.560348659943297	0.313359948227131	1.78819489572146	0.0737445695224494	0.352254803755984	0.981809825926129	1.12168114309447
RBBP4	0.406938969371317	0.146915367572537	0.00560757403685553	24.1326089428835	0.596291134059676	0.244441785761411	2.43939935311097	0.0147117001401909	0.155974905530183	1.08532210225421	1.17991857466754
SYNC	-0.00787088845120077	0.473034366902576	0.986724493943276	2.7803063075882	-0.1314744121584	0.781903332276023	-0.168146632366554	0.866467924246886	0.954299265607659	0.169577340217611	0.000723284385680261
YARS1	-0.818830029754075	0.175945576002847	3.25742540648495e-06	18.0161322097947	-1.20714332524401	0.314290187478982	-3.84085591385108	0.000122606067435806	0.00995245236139903	-1.62071662669084	-1.74217828989835
S100PBP	0.100677793207724	0.102065130958063	0.323933270086562	45.4892342001566	0.182419845312486	0.184749375679128	0.987390862036323	0.323451062350851	0.676137012350588	0.409212162728675	0.509324759104678
ENSG00000287691	-0.374601225872498	0.196823389614824	0.0570098470341926	3.57972343795039	-0.548327888513519	0.459389976126145	-1.19360002831876	0.232634462912474	0.596225508021861	-0.640025853246414	-0.674702556546179
RNF19B	-0.225882875034695	0.110766207737858	0.0414224841426806	21.5508862376445	-0.320556230304192	0.207855665503792	-1.54220588371859	0.123023570768013	0.448685588444748	-0.311711450321328	-0.305645147857522
ENSG00000236065	0.25124046533921	0.222839994877143	0.259553192507643	4.6979377633951	0.372498771991951	0.411391190625231	0.905461226395804	0.365221092210811	0.706716231704521	0.74159813611515	0.817308801887451
AK2	0.12422190329456	0.076537659582976	0.104585824872178	21.8770700937939	0.257112267549885	0.172693710767782	1.48883399636724	0.136531087674147	0.470958853550812	0.461188737253715	0.630348559942445
AZIN2	0.111414180454435	0.20250690560589	0.582199539799471	48.4902207675015	0.202646182599439	0.329964451969928	0.614145497763824	0.539119185163901	0.813650581169496	0.432914083497827	0.542097403800996
ZNF362	0.0542108463275363	0.0717351818576884	0.44982432400888	26.1682948854067	0.114798639845098	0.142779465575322	0.804027661698576	0.421380999797905	0.746655982307715	0.306630552357276	0.399758419471403
ENSG00000225313	0.0334868290630123	0.132145007094546	0.799951618345022	28.6553096407692	0.109106062317022	0.249993062537691	0.436436360311288	0.662520162923585	0.874286722862596	0.260879686266568	0.390534761322765
PHC2	-0.0234065489455259	0.0769870376874114	0.761103255589268	197.537016505034	0.00334261013751614	0.136463892347489	0.0244944657521901	0.980458198082065	0.991785537335298	0.135280422113644	0.219166708325306
PHC2-AS1	-0.0699947941921464	0.262899693186712	0.790053266047496	3.64030966756034	-0.206974266500752	0.515001733525878	-0.401890426821936	0.687764668410443	0.886196469608471	0.0324310303922846	-0.121608795114537
SMIM12	-0.171023809529252	0.244622559768595	0.484468647661748	7.66995048614064	-0.198510180178883	0.443263392161702	-0.447837975544949	0.654270134178645	0.871619635301016	-0.19060318604202	-0.107894473546068
TMEM35B	-0.116462432240155	0.2118958250853	0.582579232443707	2.94195702236928	-0.225124301096971	0.458291246693622	-0.491225400269257	0.623267035781941	0.85746847204855	-0.0701521058187253	-0.151017215759805
ZMYM6	0.133732053933712	0.0673581257075741	0.0471012549189187	52.0957333013171	0.213460497703368	0.120276042127008	1.77475492149933	0.0759383624999667	0.357101382421719	0.482183586989683	0.559619790652704
ZMYM1	0.315551417891671	0.103147393580744	0.00221908026994617	16.4625179342055	0.43199884291833	0.21825716472143	1.97931116474324	0.0477809833428105	0.286790948480898	0.883572625946822	0.913716503203388
SFPQ	-0.35150943095622	0.0426640005661868	1.73631102639505e-16	97.1733079690777	-0.504647660334806	0.0938800283228067	-5.37545279172237	7.63904656330561e-08	8.85136325290221e-05	-0.58904782116297	-0.603927676346862
ZMYM4	0.065345692654465	0.0318683330919237	0.0403166559788438	148.178196809649	0.109542553919605	0.0748309507524997	1.46386692696064	0.143230311507813	0.479375376460828	0.331212121497155	0.39124200673262
ZMYM4-AS1	0.283558316735025	0.185586223537547	0.126535861874049	4.70244949320196	0.537706953134722	0.414720877738676	1.29655144459243	0.194785568362782	0.553996166082365	0.812943844462943	1.0849948858632
KIAA0319L	-0.0454251238284951	0.0541933130136834	0.40191539398294	73.3444364218796	-0.0299725981993943	0.104561500117951	-0.286650422627675	0.774380002100168	0.921902585404189	0.0866716577934454	0.165186223855007
PSMB2	-0.430395779042163	0.248095647484404	0.0827766291597803	6.77317059604223	-0.64469384582277	0.446100276031091	-1.44517697132704	0.148408183098879	0.488385577269727	-0.763199323817971	-0.830843890239546
CLSPN	0.750423617876159	0.369087067142261	0.0420334722083364	3.69426378037222	0.732896797964383	0.786514764454906	0.931828404355915	0.351425212794764	0.698450075583693	1.84360752333713	1.40126012668158
AGO4	0.0434177345537037	0.0476402878741138	0.362102606560513	118.082274700859	0.103482514104205	0.0857212814682063	1.20719746989067	0.227356104613082	0.589925854097733	0.282803405083473	0.381422951067818
AGO1	0.0544963482880381	0.0950729949474506	0.566505669913894	24.9651008784083	0.0892305179311722	0.18092157351226	0.493199988254169	0.621871286183628	0.857181104671477	0.307260833725837	0.358330504809969
AGO3	-0.0905669854605402	0.0801908741073048	0.258732223385085	91.4909480634834	-0.114471592406552	0.138844614839321	-0.824458280495969	0.409679211512245	0.739005839695491	-0.0129846607789392	0.028272877901175
ENSG00000271554	0.282804241062405	0.165256851863132	0.0870255337121912	4.86296691099097	0.477935027694795	0.425648899036261	1.12283863244312	0.261506034585548	0.626474420203662	0.811279127884108	0.988146699883369
ADPRS	-0.709558852595559	0.197700468349065	0.000331872397390291	5.91949074211976	-1.16138439133577	0.403288839705292	-2.87978311570551	0.00397948822413827	0.0776268182711955	-1.37948680479182	-1.66803529201486
COL8A2	-0.101741653757198	0.103374734464871	0.325016044055492	12.3671914366242	-0.171126832275059	0.204704295786244	-0.835970889705964	0.403171279839405	0.733481805542344	-0.0376541419091087	-0.063525356255287
TRAPPC3	0.0699927242386513	0.233032616636366	0.763905688652142	8.16046608448484	0.147391412186888	0.39926867608769	0.369153457343889	0.712013345204405	0.895678930722337	0.341471026274818	0.452568344099452
MAP7D1	-0.53376551884057	0.463348109767594	0.249331275582303	2.19577835765187	-0.897315968962046	0.763171024150819	-1.17577311056914	0.239685554247646	0.60440694737152	-0.991400982935676	-1.24016639715797
THRAP3	-0.0191630971546875	0.0547698434204535	0.726425683107223	74.9281733958543	0.00796805699356189	0.106968600031926	0.0744896819364162	0.940620750980392	0.97822347188744	0.144648373904408	0.226661299373813
SH3D21	0.00232095252324533	0.194235446162189	0.990466167975776	3.57756827107293	-0.231728738374111	0.527177486451521	-0.439564936533801	0.660252240787305	0.873770044706047	0.192077106825984	-0.161718356219993
EVA1B	-1.01300208974401	0.257140109025708	8.16534149762675e-05	1.71955594826045	-1.50483296814984	0.526321978465298	-2.85914901851103	0.00424779188609886	0.0801615058375041	-2.04937579068236	-2.22452349942968
STK40	-0.233237309743654	0.0871677605625855	0.00745668996688672	23.6609588245236	-0.337837221172803	0.164429375119507	-2.05460381350513	0.0399172870362438	0.26042883158162	-0.327947286899134	-0.333645460801114
LSM10	0.270895522744514	0.355689210265269	0.4462943768801	2.07361391355584	-0.529298925633505	0.603894319710683	-0.876476079270102	0.380771274947933	0.717397847613285	0.784989139310972	-0.643870012296637
OSCP1	-0.0806996458071634	0.334543083977268	0.809381916322772	3.19456448124201	-0.18150547149923	0.625203362061515	-0.29031429213807	0.771575805918896	0.920915622495082	0.00879872848342982	-0.0803418194092187
MRPS15	-0.0513971002709234	0.481457311601673	0.914984790063792	2.60183304776961	0.00394732025349692	0.791344727967837	0.00498811720605454	0.996020074798115	0.998260064586607	0.0734877711450725	0.220146517447153
CSF3R	-0.0443587672441931	0.0513312213932422	0.387495947318272	148.380338521692	-0.0137733204074282	0.106608530950542	-0.129195293140452	0.897203120527827	0.964751150114067	0.0890257736326007	0.191433841892877
ZC3H12A-DT	0.0486624198878017	0.306743719359936	0.873950980864104	1.74980499352675	0.335980671328195	0.716660719872704	0.468814129212876	0.639202499675783	0.864615856180499	0.294381705436415	0.758138685169894
ZC3H12A	0.13150334907961	0.34262048687547	0.701114559513869	1.53650717593475	0.275424966999505	0.613351840963734	0.449048895926915	0.653396384577801	0.871619635301016	0.477263441632042	0.660020545729016
MEAF6	0.101666719543627	0.330823904402282	0.758604605525424	6.17599233682854	0.149311230911212	0.558716155372682	0.267239866747036	0.789284482740167	0.928557204673992	0.411395341587772	0.455679017873007
SNIP1	-0.0499377372230711	0.180668141129895	0.782236338076811	5.49825197034775	0.00965888296600564	0.370575107061653	0.0260645757956934	0.979205831877054	0.991181360614608	0.0767094980201179	0.229400937206015
GNL2	0.107502181520353	0.114186958372689	0.346470399991446	10.2157677050842	0.160056886665373	0.242431348185537	0.660215305748656	0.509115671517234	0.797623897203821	0.424277855439545	0.47309015628447
C1orf109	-0.280589360155431	0.301268221345998	0.351667049437822	2.41407182543546	-0.383637277321672	0.610314091014251	-0.628589906361369	0.529617570096002	0.808886593471012	-0.432482874273799	-0.407855088868898
MTF1	0.23002494467724	0.142938670847252	0.10756032851088	11.1013195665303	0.410648463519205	0.276614580315644	1.4845510422864	0.137662792539552	0.47225447759954	0.694762214659323	0.879122578052617
INPP5B	-0.0319307245016852	0.0868711363830951	0.713198172268501	34.6458680249015	-0.00351539361132061	0.176354434362759	-0.0199336842536632	0.984096274329976	0.993506074223631	0.116462235976001	0.208054715234415
SF3A3	-0.094946935192988	0.110490156141234	0.390161326145288	21.0352541356919	-0.113226604167947	0.207125559816512	-0.546656840750374	0.584614510576018	0.838589145840489	-0.0226539488872965	0.0302901268284541
FHL3	0.0557355961480202	0.164477086344931	0.734711119280701	6.61827057006547	0.0249131436660327	0.310370990584626	0.0802689182359002	0.936023378079557	0.976798808495807	0.309996628729844	0.254117348236572
UTP11	-0.460898717641577	0.28355999780773	0.104077132727711	3.55476239133158	-0.707334143088171	0.579681628190259	-1.22021142070077	0.222384738537007	0.584533394692917	-0.830538384648798	-0.932339686380302
RRAGC	-0.00994690144975426	0.301348664598452	0.973668248453558	6.4078116330952	-0.00572110106112516	0.467411593232238	-0.0122399639717164	0.990234165570337	0.995734034232708	0.164994281272665	0.20448081722555
RRAGC-DT	-0.457856388820392	0.20590512389419	0.0261734863573345	6.35012059802022	-0.729015598359969	0.430513593499245	-1.69336255432605	0.0903864778977661	0.387174905508842	-0.823822062387273	-0.967470052300785
MYCBP	0.2720407415993	0.294108984868421	0.354983716703558	4.06889467627109	0.415825401598654	0.49410794609697	0.841567930415446	0.400029846378108	0.731676724524351	0.787517353498459	0.887510747887106
AKIRIN1	0.150617665560636	0.313570731482761	0.63099222482973	9.60277367254611	0.167732075619386	0.496580330084975	0.337774304493058	0.735533275030255	0.906083782455408	0.519460691449811	0.485526230942891
NDUFS5	-0.564177621899641	0.60862729492487	0.353943494113013	2.21918872701317	-0.786958739278357	0.89972730580876	-0.874663616628779	0.381756962195279	0.717941009846643	-1.05853951292398	-1.06135506682252
MACF1	-0.00474805504100086	0.0542728831155094	0.930286127168235	197.991633185449	-0.00382440079952105	0.0944406061469938	-0.0404953012856408	0.967698253001534	0.988682493411912	0.176471386451505	0.207554032256384
PPIEL	0.363876652036681	0.389303540076956	0.349950033508751	2.7074018019989	0.464877783530558	0.712651687017139	0.652321171758312	0.514194004827857	0.799635604059589	0.990256638411685	0.966990105012203
PABPC4	0.415214252548817	0.0856733554378131	1.25670889159703e-06	28.6896224781809	0.507714628764238	0.189453484669033	2.67989068478309	0.00736462063558809	0.10981543817581	1.10359082726462	1.03639845556216
TRIT1	0.234629996625727	0.114187318628077	0.039900108131123	22.0225460798082	0.390253630702314	0.210228921500714	1.85632703586404	0.0634069577555873	0.326985292846515	0.704928444128578	0.846076920795632
MFSD2A	0.382490467595024	0.192141889173843	0.0465175379060621	4.21163199715532	0.491015084867915	0.411562622293852	1.19305072489633	0.232849507823823	0.596249115393289	1.03134896969944	1.00934025857176
CAP1	-0.129253552369655	0.0497950529384378	0.00943955035231227	59.845991986166	-0.179746400547327	0.109522838318321	-1.64117734079266	0.100760607906007	0.405531141782781	-0.0983901070095794	-0.0774916045391482
PPT1	0.152057044118291	0.10408406637084	0.144041221208802	34.6716965402565	0.278873991617083	0.196602900599115	1.41846326156562	0.156055557356568	0.500869929604422	0.522638300057473	0.665608985036495
RLF	0.113388248234018	0.0678579793059424	0.0947287663528018	90.3170771438574	0.17629587161126	0.12243552446443	1.4399078403301	0.149893474606219	0.49112778848602	0.437272085591961	0.499402111647922
ZMPSTE24	-0.0967254047677441	0.177360385162976	0.585505382843342	14.3632927680309	-0.146365920238008	0.302146290201191	-0.48442070938732	0.628087323990961	0.859096349316136	-0.0265801434239299	-0.0234053601811327
COL9A2	0.435440379460859	0.420748855238316	0.300707412257591	6.16700734718985	0.604225786621489	0.685237531506291	0.881775674623773	0.377898128659458	0.715591700731678	1.14824253798629	1.19277505706017
SMAP2	0.0887355897674778	0.0983939214992989	0.367141783603051	336.876649351208	0.15354591158587	0.163995419188113	0.936281710464992	0.349128162353674	0.696799585940327	0.382848251550219	0.462540452209042
ZFP69B	-0.155851646131781	0.295798122277323	0.598273327786492	2.10176093312947	-0.24618130850031	0.580806798861153	-0.423860927563214	0.671667240869821	0.879390770616793	-0.157108733347641	-0.185135791565544
ZFP69	-0.0980221813203837	0.248439726908077	0.693174167096299	2.88658441123014	-0.169416177474742	0.515477688775396	-0.328658603784032	0.742413746975308	0.909525453721385	-0.0294429402288207	-0.0607535898611305
EXO5-DT	-0.0726106631247298	0.189375440327988	0.701407077629983	7.42684045452077	0.0553487198782233	0.368732803828963	0.15010522335815	0.880681599034976	0.95870515670972	0.0266561717961988	0.303431977532963
EXO5	-0.17111187989771	0.294464810467606	0.561176769638353	1.58896365568613	-0.236271436994514	0.56814415272807	-0.415865297319358	0.677508574368082	0.881494493220786	-0.19079761242096	-0.169078870668891
ZNF684	0.0335737346300807	0.343479348751638	0.922133982599692	2.61559082919122	0.0203714211232282	0.642897676754037	0.0316868793585982	0.97472175838867	0.990223503343285	0.261071541200422	0.246758415321881
NFYC-AS1	-0.476582982342292	0.340067894933202	0.161084091904082	1.53578227850893	-0.390154179546789	0.640747721871832	-0.608904513007119	0.542587732690494	0.816382815048014	-0.865163365167513	-0.418414396672104
NFYC	-0.0669200317900174	0.0578410783062972	0.247287164408107	45.2343254378273	-0.0017324540468844	0.132526749698501	-0.013072485749675	0.989569962514514	0.995670993023243	0.0392189538496424	0.210943604311627
CTPS1	-0.342199614186343	0.19056075083254	0.0725341641611043	8.75501736532424	-0.408243376846263	0.403830505295367	-1.01092753393572	0.312051114647547	0.666219690260999	-0.56849523355744	-0.447724242914987
SLFNL1-AS1	0.0488398018753427	0.181622948638721	0.788000743236751	4.27399578260416	0.151710295462427	0.372703217321445	0.407053892780274	0.683968406383308	0.884069546611347	0.294773298410658	0.459566211536647
SLFNL1	-1.59177306009678	0.284419207545708	2.18629390947114e-08	2.67393082695562	-2.18141100134748	0.557326668211679	-3.91406176264107	9.075640512094e-05	0.00808918820104871	-3.32708526292484	-3.32077988914307
SCMH1	-0.122040522490314	0.0926533144444055	0.187780358665856	82.3854567515912	-0.156329564940708	0.167832534160231	-0.931461624666045	0.351614826485892	0.698587276147468	-0.0824664393197772	-0.0395494095504949
HIVEP3	-0.0440373237306221	0.0532974573855533	0.408659102566993	312.550250814655	-0.0348008066814442	0.0899655577150327	-0.38682366413685	0.698886756968084	0.891080441156138	0.089735400485223	0.157363099042189
FOXJ3	0.0317626757568203	0.0619892356144375	0.608377960470777	80.2995612430351	0.0589503464170986	0.120239013129561	0.490276366070786	0.623938348608954	0.857702413730211	0.25707340170192	0.30926767705744
PPCS	0.230481514961756	0.159421736469389	0.148251665335067	8.7586480575407	0.357390766891123	0.316157605983616	1.13041963921514	0.258299442563705	0.622486614181707	0.695770150798405	0.792829368156313
CCDC30	0.315111976252546	0.230562596274838	0.171716534569473	11.5242756738236	0.278033881392297	0.401762599041213	0.692035251802461	0.48891519131093	0.788245475460555	0.882602503439701	0.664247758161256
PPIH	0.411291709332852	0.202720074603123	0.0424720198255301	7.75707495483723	0.60942283050259	0.372337721141489	1.63674748997835	0.101683241619968	0.407611295413224	1.09493132138224	1.201195804236
YBX1	-0.0366293446403594	0.0754644507881977	0.627402968053471	27.2870278371289	-0.00892118327652902	0.176146300371926	-0.0506464413824889	0.959607255414915	0.985724225930197	0.106089442997123	0.199295738189412
P3H1	-0.183699983127768	0.172904807334166	0.288038608248952	7.16351038519067	-0.208956541761076	0.33983489919139	-0.614876642329175	0.538636189387114	0.813650581169496	-0.218587428355938	-0.124820666936668
C1orf50	0.043392139589716	0.245923725407674	0.859943945873383	5.7112598653257	0.130659705229823	0.458541392790852	0.284946369693212	0.775685230007777	0.922339010099531	0.282746900991865	0.425458033444218
SVBP	0.26856019334836	0.142673729123129	0.0597901272925566	6.49284726723121	0.251861255821318	0.389655543776651	0.646368978560416	0.518040425562666	0.8019418050761	0.779833606910215	0.621840368902461
ERMAP	0.167973561838507	0.0771048108615539	0.0293681268184935	26.8933693060536	0.326970672649626	0.163658274967517	1.99788658846932	0.045728956970752	0.279462776592882	0.55777600823216	0.743539824228446
ZNF691-DT	0.315990441041559	0.276972275605077	0.253922400940778	2.47624782581091	0.421163864885497	0.550028551234063	0.765712732440087	0.443847249379597	0.759990849499244	0.884541824586491	0.896160636299522
ZNF691	-0.430948910332049	0.15087424720574	0.00428549113683232	6.27454637241445	-0.727266742530537	0.309855848319795	-2.34711317044416	0.0189195072739115	0.177938580180854	-0.764420430481372	-0.964636388948397
ELOVL1	-0.980197751146213	0.746663336804074	0.189260225986073	3.16366512360234	-1.323591606693	0.940085306832972	-1.40794840326992	0.159146348869703	0.504880103439434	-1.97695610084977	-1.93085892442362
ENSG00000288772	0.477676930535229	0.299252874447361	0.110437068088935	1.62563845843221	0.793829176791078	0.586680766025727	1.35308539628563	0.176028350511554	0.529489709026378	1.24148501929057	1.49998859014278
MED8	-0.429792179470718	0.190459290804164	0.0240325077458728	3.14686720816115	-0.494570508988397	0.524645746012674	-0.942675153181267	0.345847086164449	0.69486441089803	-0.761866802096284	-0.587599712665571
SZT2	-0.24784489175917	0.163239060038104	0.128940289791089	17.9561626451467	-0.348809174969712	0.271604018921473	-1.28425630944202	0.199052288532149	0.558915133557088	-0.360195355416475	-0.351423268928662
HYI	-0.138868228600869	0.261308542857404	0.595118107097018	3.51012837500687	-0.184356695850336	0.474121800551454	-0.388838259780313	0.697395796415821	0.890339917702746	-0.119615710093437	-0.0849616455933966
KDM4A	0.194820616642113	0.179984870543207	0.279062507710804	11.1319351429716	0.335824107147686	0.318236943899108	1.05526436696223	0.291304433078375	0.649607897561197	0.617044247279244	0.757885004921849
KDM4A-AS1	0.600100162389104	0.242931904221461	0.0135022345181273	2.94273500308044	0.958992272145549	0.481857189551587	1.99020019404085	0.0465688869567163	0.282657775362741	1.51174965068162	1.76760162181549
ST3GAL3	-0.016676403842462	0.110155021436614	0.879667825710375	52.4605519305919	0.0487641885781143	0.202726771885422	0.240541434782354	0.809910545659745	0.936757186320569	0.150138061124995	0.292763090639167
DPH2	-1.28218810227492	0.496654348988595	0.00983290194348171	1.49387811457873	-1.60388280380475	0.875732339626986	-1.83147604722228	0.0670295196799183	0.335694518545832	-2.64363765871677	-2.385013509316
ATP6V0B	-0.86345134684663	0.252341695171492	0.000622184507531134	17.7976260246183	-1.25737406673935	0.404119266608371	-3.11139351828494	0.00186206615460753	0.0519897844179216	-1.71922377793643	-1.82356693780353
CCDC24	-0.853527103044396	0.371474495873868	0.021580379217745	2.30382983566099	-1.38644688495976	0.603826405130452	-2.29610178220052	0.0216700624305426	0.190047610204835	-1.69731476563191	-2.03270305332845
ENSG00000230615	-0.724158213973214	0.268567554519046	0.00700991920285782	3.5996793378727	-0.917031658896241	0.563200102182638	-1.62825193983871	0.103471475562319	0.410588862475383	-1.41171672522054	-1.27211164221096
DMAP1	-0.477618712252126	0.416496507130301	0.251483626503236	2.92380211787996	-0.655578487108877	0.701654661088347	-0.934332120151528	0.35013260054285	0.697436211533438	-0.867449868783395	-0.848480226292666
ERI3	-0.0125619682403963	0.0917944080388579	0.891150192070915	27.4624430804561	0.0221231052724633	0.188875393092616	0.117130690823315	0.90675648936523	0.966361334672989	0.159221193505472	0.249596661388315
ARMH1	-0.237492657028201	0.213032797002949	0.264928702364897	8.90289397363425	-0.330634967494576	0.403177446393446	-0.820073073164716	0.412174451402135	0.741928817949416	-0.337341499483489	-0.321975681074779
RPS8	-0.201353016095716	0.157335415199946	0.200626324319599	27.5390772419073	-0.335562684145785	0.264510236933126	-1.26861889368245	0.204577022370794	0.564796441391731	-0.257558711630924	-0.329960038533229
PLK3	-0.354381203756436	0.0774312012378576	4.72314904698141e-06	25.3373637323016	-0.503110506947142	0.148143877147869	-3.39609382873761	0.000683549233583677	0.0298680717529648	-0.595387619627168	-0.601437033522955
BTBD19	-0.0462038148284663	0.125699124858746	0.71319040201978	11.3141026726296	0.0264058259980819	0.242209247694567	0.109020717620908	0.913186057991492	0.968489890054104	0.0849525997936864	0.256535934806088
EIF2B3	-0.00142145600634667	0.0693479202906336	0.983646540761685	48.8871471627935	-0.00476834123045861	0.129213520203908	-0.0369028041565143	0.970562503878332	0.989085992298878	0.183815270845602	0.206024569758121
HECTD3	-0.377302931345577	0.27619576368922	0.171916783803075	3.25535658272128	-0.660265140910605	0.520466509932509	-1.26860254850254	0.204582854925553	0.564796441391731	-0.64599020676618	-0.856073990684094
UROD	-1.40856570438906	0.586748528409521	0.0163669077231295	2.83270556097033	-1.9746257464732	0.831003535579296	-2.37619415794264	0.0174922558307377	0.170711540792694	-2.92263205818035	-2.98572665680111
MUTYH	-0.418665526087756	0.200398605408451	0.0366929745056125	5.40359330925962	-0.784073994236291	0.393348884328033	-1.99332965079014	0.0462253616400648	0.281309488090037	-0.737303319907287	-1.05668092721129
TOE1	0.00438467179809741	0.263613321099429	0.986729423943846	1.81090011998222	-0.133654266261377	0.555442036486775	-0.240626847594672	0.809844340102927	0.936757186320569	0.196633025834708	-0.00280872355986031
TESK2	-0.0460616173461881	0.302594514644593	0.879011646828764	5.368407346076	-0.176041576300013	0.485852212478369	-0.362335648122321	0.717101222058189	0.897341456799321	0.0852665185618049	-0.0714886942248898
PRDX1	-0.643407029104701	0.400176815401042	0.107877485505839	4.6761334815455	-0.966113372414962	0.604977480316725	-1.59694104962249	0.110278848357211	0.424245515541945	-1.2334483615906	-1.35163852517623
AKR1A1	-0.217621343841427	0.0587913566795974	0.000214254846054278	36.671745080755	-0.255018076057714	0.129503818666007	-1.96919348544779	0.048930876698714	0.289118851763385	-0.293473084540074	-0.199453966888843
NASP	-0.0825085187437643	0.122800869312492	0.501654542766888	38.9129116970349	-0.118223886026121	0.223443462003532	-0.529099777483094	0.596736235804418	0.844214962810476	0.0048054147141347	0.0221930531733575
GPBP1L1	-0.0843631639062244	0.0621286018227972	0.174501876619755	89.2275563880729	-0.122898556429707	0.122904667236166	-0.999950280110627	0.317334569976391	0.670365663138823	0.000711053018212745	0.0146187054288476
TMEM69	0.0415942375199128	0.279514252246623	0.881704345475465	4.21899991469139	0.0857680888173605	0.508670570810322	0.168612248750169	0.86610164540568	0.954162306668458	0.278777806786342	0.352720346256629
MAST2	0.126203394805324	0.066290158876406	0.0569358624581454	38.8663648626831	0.243162186998155	0.147763204481709	1.64562069326438	0.0998418760391391	0.404530441357331	0.465563128165076	0.607745306228201
PIK3R3	0.0385893492722865	0.433515744843365	0.929070089545112	1.86323983490121	0.208313867578573	0.801399526087565	0.259937597661882	0.794911909074958	0.929837506256459	0.272144139284528	0.551280728662865
POMGNT1	-1.86789660562385	0.825241732892989	0.0236077243234548	2.11613244434193	-2.1825833216584	1.09154961959786	-1.99952735310602	0.0455513253499437	0.279080215053713	-3.93666260474294	-3.32267939454906
LURAP1	0.165902057933909	0.333611146668274	0.618983356177446	4.34765272714436	0.362191260760694	0.548103710801467	0.660807897525595	0.50873551745026	0.797445676501104	0.553202903677384	0.800607587105316
LRRC41	-0.0411223680868124	0.184323363784297	0.823458414615227	10.7783612500009	-0.0164600664591914	0.339244031300288	-0.0485198410008913	0.961301952230741	0.986503030776512	0.0961705304900887	0.187080519168427
UQCRH	-1.13231126137466	0.670652112622684	0.0913395522099822	3.95015965543549	-1.0008087287674	0.85538851542025	-1.17000486998087	0.241999009035411	0.605755566578809	-2.31276574374959	-1.40785525736155
NSUN4	-0.226597435239054	0.125962972864753	0.0720311805405518	13.3146518353677	-0.333311101922572	0.241337654720495	-1.38109862014113	0.167248639809726	0.516912972493938	-0.313288931550286	-0.326311809832252
MKNK1-AS1	-0.284288350168317	0.172733074280201	0.0997998673447636	5.67687471101217	-0.343846856167324	0.344828727883969	-0.997152581449142	0.318690453568184	0.67058708537474	-0.440648858435572	-0.343382845757955
MKNK1	-0.186488067002349	0.0676380941428531	0.00583083993416036	221.140387732078	-0.27054680154215	0.124655415450611	-2.17035738531023	0.0299797824628471	0.226598655836275	-0.224742473025485	-0.224615091993602
MOB3C	-0.191000571232029	0.14164277015231	0.177508295471996	8.75310249490943	-0.317635877813853	0.278839730889517	-1.13913421448434	0.25464717887843	0.61907827682342	-0.234704391803621	-0.300913313655607
ATPAF1	-0.479695728613846	0.324245858893416	0.139028163922855	5.60671294638724	-0.792196283818424	0.53075154257743	-1.49259346467722	0.135543635096087	0.469941382363365	-0.872035142778314	-1.06984143703664
EFCAB14	0.151349667381701	0.109296711041204	0.166125994995306	26.1505377129427	0.269412158761594	0.21328410430079	1.26316098260022	0.206531331722591	0.56650932926814	0.521076677234142	0.650278019179967
TAL1	-0.0608227435444523	0.0778510091974916	0.43464306425704	36.985509507205	-0.0131610611064213	0.159625737684858	-0.0824494927779411	0.934289280443072	0.976063460910942	0.0526794820126268	0.192425882925776
STIL	0.510056067963844	0.452167455283745	0.259309478676147	2.70072222404844	0.779701040171032	0.758938015431222	1.02735799804153	0.304251921603727	0.661295632268315	1.31296602423863	1.47709683296989
CMPK1	-0.0178335749016012	0.103158479715112	0.862749281149456	23.8227443457727	-0.0612362770614142	0.19927040305996	-0.307302419832956	0.75861319398672	0.9153442756143	0.147583460948062	0.114529823503881
ENSG00000290466	-0.548629037003843	0.431585008113894	0.203659010813802	2.79083571909894	-0.595379855677891	0.739202355188667	-0.8054355502235	0.420568383938379	0.745950075750699	-1.02421406258355	-0.75094065048598
SLC5A9	-0.223482170280505	0.172166473546931	0.194267201762584	5.20482286685172	-0.263400589704153	0.365416663169905	-0.720822601299059	0.471018667878946	0.778084656840575	-0.306411593622198	-0.213036116612708
SPATA6	-0.0754775289779226	0.142063761093757	0.595215525436676	169.168561079178	-0.0722446165443175	0.231633181361604	-0.311892346854814	0.755122338929181	0.912977342465089	0.0203272060326942	0.0966930598105175
FAF1	0.0533650195885028	0.0555642375308236	0.336843744300624	177.349591982713	0.0906622768327188	0.0987568964734039	0.918034892450624	0.358600598768837	0.702399705417607	0.304763283797348	0.360650377414953
RNF11	-0.894577060998745	0.265840058200084	0.00076517297849885	4.96793300519879	-1.23914103315711	0.502212612495215	-2.4673634280121	0.0136112132663138	0.150052182818258	-1.78793769387148	-1.79402403426893
EPS15	-0.18613194021259	0.0957000747216449	0.0517808959137399	171.868776757721	-0.265954696767487	0.15686978535019	-1.69538510028417	0.0900023905461029	0.386877568809871	-0.223956278492754	-0.217174524971843
OSBPL9	0.232113597585967	0.168274378676848	0.16777893152982	48.2971240697582	0.362288226002844	0.277939650064649	1.30347802452286	0.192411614060873	0.551167706334569	0.699373177790525	0.800764699457583
NRDC	-0.0706715054659737	0.0464505189808577	0.128150386718155	91.2008636316627	-0.124485120645042	0.098818211956368	-1.25973864716361	0.207763658797044	0.568028665581592	0.0309371054222479	0.0120480024597741
TXNDC12	-0.126039700104082	0.105673940576683	0.232978020642352	15.3259973930718	-0.212259318037543	0.196029632864149	-1.08279199902722	0.278900757695598	0.639598312492935	-0.0912951252422531	-0.130172140704977
BTF3L4	0.000203846435107088	0.089812690190513	0.998189055651739	33.4956587229554	0.0146439507621241	0.161481133629404	0.0906852115351855	0.927742721693879	0.973004608641109	0.187403329734317	0.237478220470476
ZFYVE9	-0.269915717163521	0.217411611259901	0.214422453622979	6.04838713147681	-0.40754717972049	0.422601684343912	-0.964376609982533	0.334857144567644	0.685268409414569	-0.408919469312791	-0.446596197796492
CC2D1B	-0.477034441024806	0.142197799658874	0.000794440637459038	5.98957347607827	-0.660011227778093	0.294207610600309	-2.2433519868211	0.0248741254382684	0.204554334137007	-0.866160016804382	-0.855662576360409
PRPF38A	-0.174587839717038	0.232710840275229	0.453113124507688	5.5313654881884	-0.251326890702479	0.412235087034254	-0.609668848206497	0.542081194390369	0.815938529410393	-0.198471229471213	-0.193473155610995
TUT4	0.0791810205452809	0.0409897965186895	0.0533934397198885	125.174609002481	0.163055066236896	0.0839343742028226	1.94264945423769	0.0520585272738725	0.299802264176124	0.361755342223829	0.477948093361226
GPX7	-0.02586137354512	0.316028492283798	0.934779982053958	2.06848306371525	-0.363856364143943	0.616114066134196	-0.590566559252507	0.554810876724637	0.8222212056696	0.129861089071277	-0.375804162883371
SHISAL2A	-0.180789783041999	0.141995340819107	0.202943794934987	18.5089118144927	-0.193760982211056	0.241981010368672	-0.800728048518561	0.423289101010423	0.748002259174587	-0.212162796841607	-0.100199369119402
COA7	0.0204112987143469	0.415979258133313	0.960865050422525	1.56436044263208	-0.0298907202159752	0.800631517136772	-0.0373339290000358	0.970218752911577	0.989085992298878	0.232013813863014	0.165318890388792
ZYG11B	0.0410005203107808	0.146320572775896	0.779316223990377	26.0263816887732	0.00660129281911648	0.248867950884423	0.0265252829689677	0.978838367798273	0.991181360614608	0.277467101618322	0.224446737437202
ECHDC2	0.00570544354776432	0.0666876731128397	0.931820414327047	31.460768774252	0.0812344169717674	0.142034522417563	0.571934312792974	0.567366476897396	0.82982782176952	0.199548795045094	0.345374457850962
SCP2	0.259968732298413	0.0902303022860257	0.00396203381969421	33.1189000337957	0.411909614167938	0.185255437390082	2.22346841728916	0.0261842307384227	0.21037219052094	0.760866879610072	0.881166014861421
CPT2	-0.258023402648271	0.217014032569427	0.234451058336898	3.6409686336164	-0.300761812026148	0.446844727181823	-0.673079022153857	0.500897019045853	0.793653490176982	-0.382665694190378	-0.273572339617787
CZIB	-0.70567405413704	0.460798435600384	0.125666635225786	1.7886706319375	-0.83298998344403	0.688068261182206	-1.21062114100835	0.22604063802844	0.588733902761997	-1.37091062519322	-1.13593928780969
MAGOH	-0.478852091563983	0.262191698128243	0.0677985436191733	5.60904813691739	-0.682586762256274	0.481073473730713	-1.41888256062599	0.155933257404148	0.500788392087448	-0.870172708231731	-0.892241614857911
LRP8	-0.328182301932598	0.256303536453544	0.200389059985162	19.1649305256868	-0.499988921614988	0.403967078847007	-1.23769719810348	0.215828358467825	0.577578405422654	-0.537550259535895	-0.596379142638978
LINC02812	-0.20090017948961	0.275620251691616	0.466061551847724	2.0053481367215	-0.237761714073699	0.605741059003239	-0.392513782151305	0.694678630055389	0.888688120184386	-0.256559018054988	-0.171493560017847
NDC1	0.222697802290028	0.123824630059278	0.0720988250078217	15.5525198249045	0.377633371408414	0.229910911082983	1.64252044250354	0.100482193183106	0.405436789066051	0.67858662930316	0.825628370573879
YIPF1	0.00177879326732661	0.0988104680293503	0.985637199594692	18.5549753602639	0.0678739481844227	0.187232714995588	0.362511157230306	0.716970087465123	0.897341456799321	0.190880222303028	0.323726549466366
DIO1	0.516207227589708	0.336274916303237	0.124765398757325	1.49247333586496	0.663857406374399	0.580300186500752	1.14398964849124	0.252627929969529	0.616771981575417	1.32654548022699	1.28939590635693
IFT25	0.220174432589716	0.0822979375973641	0.00746549366632239	19.9261026204813	0.395839146411519	0.207501484628783	1.90764488803378	0.0564371292888022	0.310418997097521	0.67301597435809	0.855127107153474
LRRC42	0.197159144920026	0.239782526054909	0.410939461432513	3.0246631213114	0.524062787750606	0.506673341004725	1.03432082436269	0.300986204733994	0.658286334654715	0.6222068416125	1.06288730513973
TMEM59	-0.293486021743217	0.211007332154392	0.164261612150214	4.25694098438158	-0.310194725963649	0.438916980495884	-0.706727558394286	0.479735800212887	0.78251974430165	-0.460953871464582	-0.288856448279619
TCEANC2	0.0955263455268521	0.132156816985789	0.469786967589879	9.65162766304483	0.18008338067507	0.282120596610606	0.638320572260905	0.523265023020534	0.805368999724402	0.397839696183576	0.505538995804026
CYB5RL	0.395090684371602	0.243761779414206	0.105059137149668	2.98298274706602	0.803899013180236	0.500897847668743	1.60491608602773	0.108512272969483	0.419782042170656	1.05916552780692	1.51630470143124
MRPL37	-0.713166600648317	0.437485464877421	0.10306995775294	2.24659645775469	-1.08728506373662	0.735912315424608	-1.47746550906581	0.139550897233031	0.475441413184101	-1.38745136088845	-1.54797247979184
SSBP3	0.457787819200457	0.373458417347495	0.220271436336176	7.88840386215806	0.659500314877811	0.548401345627488	1.20258697418622	0.229136190819005	0.591709615114734	1.19757731270426	1.28233613030844
ACOT11	0.207817049377619	0.298517849031029	0.486326823183302	11.1352834575651	0.332979470929307	0.508156896635369	0.655269018553219	0.512294564211013	0.798929197499222	0.645735501786008	0.753275853459942
MROH7	0.152054298472374	0.537479065973463	0.777251396965613	6.21496089331101	-0.128405802908514	0.652326338424618	-0.196842891885397	0.84395048483724	0.948666498623312	0.522632238699915	0.00569533835826003
TTC4	-0.199886590161893	0.173391468577115	0.248990341158967	6.48515689873043	-0.239978827612492	0.330877882935209	-0.725279143724102	0.46828079801894	0.775966906183162	-0.254321392549688	-0.175085939262168
USP24	0.0876693443677027	0.0555495165647708	0.114515133600562	131.779347637424	0.161744346649856	0.0993462788605315	1.62808661285566	0.103506521730439	0.410588862475383	0.380494381164845	0.475824340221291
DAB1	-0.557879341773516	0.443823232045823	0.208758906962179	12.205671643371	-0.789689347785551	0.657188766797458	-1.20161723340735	0.229511861431299	0.592283727929725	-1.04463526998816	-1.06577945968918
OMA1	-0.191365633123903	0.233250784139373	0.411971770905226	5.8567571338041	-0.206815116205401	0.413008338631906	-0.500752882836405	0.61654504938694	0.854592026387858	-0.235510311694381	-0.121350924596071
MYSM1	0.0252959058127531	0.141649131787588	0.858266369585926	30.8890785622921	0.00648581564944411	0.248320382717271	0.0261187405498994	0.97916262936403	0.991181360614608	0.242797196370973	0.224259630290786
JUN	0.342832829128223	0.444045860222924	0.440075180915459	13.607014606093	0.599788179067727	0.619573993056915	0.968065454310684	0.333011681396953	0.684017285297845	0.943799761270901	1.18558482120096
LINC01358	1.21545019476955	0.717970499966363	0.0904750508003349	4.86732001409589	0.407857626248058	0.787840613041814	0.517690532191962	0.604674205069654	0.847139856595488	2.87021198793049	0.874600596786561
FGGY	0.325542914535589	0.0996130394182707	0.00108281549429972	46.5833814821487	0.526228661586622	0.190209897323115	2.76656824377915	0.00566497266221155	0.0937714831957788	0.905630107330231	1.06639666092065
NFIA	0.174184117099531	0.0967613685133729	0.0718383601026723	172.899293961403	0.291901513142396	0.165089601839033	1.76813990639465	0.0770375174488836	0.358343522553278	0.571486587531013	0.686717420447494
TM2D1	0.0918298146927909	0.0637800620724528	0.149927180112986	37.1052165321806	0.104795968175802	0.146219588946824	0.716702658861346	0.473557584944878	0.779640769644259	0.389679140967343	0.383551134880968
PATJ	0.506254441921268	0.400921797050256	0.206687608663899	6.33882493904971	0.832580897403102	0.5946242279887	1.40017990894734	0.16145945063057	0.507738586088478	1.30457345817479	1.5627778313668
USP1	-0.489528251059895	0.269098281498072	0.0688896185698321	3.28524054983849	-0.507115788941459	0.61417630561195	-0.825684391123135	0.408983148897902	0.738133682370733	-0.893741668690795	-0.60792677419355
DOCK7	0.0861832370820971	0.0610402830873035	0.157977181800511	59.554537519932	0.189198729151855	0.126386089279161	1.49699013737147	0.134395824352964	0.468062644057048	0.37721361303228	0.520308554556787
ATG4C	0.194541802577209	0.135502139315157	0.151084823601726	63.7389335262657	0.277560949270815	0.22990144976907	1.20730404070796	0.227315075119257	0.589925854097733	0.616428730278614	0.663481468340073
ALG6	0.086135025732367	0.148119403776122	0.56088717690348	10.1413912266773	0.123374589108781	0.298325128037397	0.413557483140728	0.679198216125418	0.882315797309199	0.377107180433938	0.413653992068901
ITGB3BP	0.146784157093816	0.23741477158486	0.53640368592581	13.2767811511828	0.221806720796176	0.399191107615485	0.55564043528201	0.578456683427617	0.835571779710148	0.510997740937638	0.5731431389533
EFCAB7	0.158736357159785	0.40763379331945	0.696973453296821	1.82398299429712	-0.220562492632644	0.725649438683387	-0.303951854538509	0.761164571273963	0.915900965371239	0.537383720920561	-0.143625737715458
PGM1	0.0159730542434129	0.397782713822773	0.967969374352812	8.70776308683088	-0.128838607593737	0.565909341976677	-0.227666514823229	0.819905506133443	0.940804624635393	0.222215832811574	0.00499406684426919
JAK1	0.0105709271035545	0.0662106814258417	0.873152127948654	95.8870381521273	0.0245325028366896	0.129685219388273	0.189169613564366	0.8499598825177	0.949761353717019	0.210289959935385	0.253500597587159
LEPROT	0.00765763379970293	0.114539882933413	0.946696651622864	15.4389287786182	0.163224640210977	0.231686555473686	0.704506309730671	0.481117522028836	0.783058658056423	0.203858499754369	0.478222853320159
LEPR	0.123893981889487	0.111381095908169	0.265990704058439	38.7374311387178	0.191382453957047	0.199861162171332	0.95757700934904	0.338276096890052	0.689343147144748	0.460464809643528	0.523846834183976
PDE4B	0.0861627707744786	0.209676050175461	0.681121795278091	197.202917341965	0.121669704413344	0.342233317605405	0.355516830636663	0.722202438373841	0.898859740911333	0.37716843109254	0.410891574950118
DYNLT5	-0.0903054930122081	0.478672992598598	0.850360865668959	1.81911878134485	-0.122716969583985	0.845799218779823	-0.145089953808447	0.884639850057532	0.960363531166951	-0.0124073834183449	0.0149129297904781
MIER1	-0.040964227219107	0.061995588588904	0.508766010027431	56.9943962811424	-0.0439402449662239	0.124709947473516	-0.35233953550943	0.724583641668578	0.900390800189967	0.0965196462802132	0.142554507680261
SLC35D1	-0.389574088353549	0.166071172732211	0.0189849638882586	9.97946202279874	-0.631226746711033	0.328634692848652	-1.92075505248539	0.0547625954771538	0.306686415560068	-0.673080324183273	-0.809023209212746
SERBP1	-0.0217964332993716	0.152926872026784	0.886662592040635	22.1370607776438	-0.0391348095935181	0.253930892373968	-0.154115984973911	0.87751828467177	0.957240102098644	0.138834954247906	0.150340733324901
GNG12	0.0600285443939809	0.58004728977056	0.917574837722135	2.24690689608851	0.226710493356283	0.899687254104448	0.251988112893687	0.801050251931543	0.932213920730989	0.319473850150205	0.581088699907017
GNG12-AS1	-0.0698229857818697	0.32990726301003	0.832384559823113	5.0208590922281	-0.0482491751508784	0.522714192962114	-0.0923050795262707	0.926455652723714	0.972623459039753	0.0328103189960093	0.13557276719213
WLS	-0.0464946927433653	0.248769047776082	0.85173980283488	21.777240728196	-0.0449529603398094	0.419764149003682	-0.107090994899174	0.91471679111307	0.968518383751588	0.0843104503318603	0.140913609447123
LRRC40	0.0408073029102819	0.191490019356255	0.831245788443647	15.2167400545588	0.0706880733105738	0.34124481682219	0.207147683498462	0.83589452357012	0.945863814526985	0.277040549984834	0.328286263940712
SRSF11	-0.0732682916963395	0.0911636341379955	0.421569753922519	80.8606225581015	-0.10691828361187	0.160199435449941	-0.667407368269286	0.504511960659645	0.795657443561765	0.0252043742835301	0.0405114706774043
ANKRD13C	0.257019410285098	0.0991615029813202	0.00954399275109716	28.3167512367468	0.386006604266305	0.191720084763316	2.01338636347278	0.0440739990645722	0.273679221415433	0.754355881536327	0.839195482677177
ZRANB2	-0.0170581599408807	0.0618255268333849	0.782618698368936	66.0826748723968	-0.0147047951982866	0.12314687957678	-0.119408589554382	0.90495165650529	0.965938022007269	0.149295286680488	0.189924577416007
ZRANB2-DT	-0.259360454183741	0.309782535121483	0.40246108009005	7.39148659487022	-0.379868779692556	0.527920508475985	-0.719556777192027	0.471797932497333	0.77825033580074	-0.385617403068772	-0.4017490088562
FPGT	0.092079983788785	0.210801939225018	0.662250561221572	12.3567232684044	0.0877176094398445	0.368197263165183	0.238235365156671	0.81169854918812	0.936964910032226	0.390231420608147	0.355879145884183
TNNI3K	-0.156955845619159	0.403112543105951	0.697009956780439	2.76961046608366	-0.35917324018811	0.640458761095559	-0.560806193944031	0.574929663770926	0.834132370681806	-0.159546392139353	-0.368216117885606
CRYZ	0.312042249875348	0.246465794887994	0.205489037409985	5.81052609707187	0.141732811002202	0.41931143495213	0.338013226418169	0.73535322056817	0.906054632786409	0.875825697638698	0.443399737669481
TYW3	-0.161791660408539	0.207243051301327	0.434987447479474	7.09451911177071	-0.284163286742516	0.416030111394786	-0.683035383640447	0.494584484147572	0.790075209281669	-0.170222059508494	-0.246677822637976
ACADM	0.280699468297908	0.187460420497776	0.134294431699851	16.8125710135078	0.432413587932747	0.328028442394423	1.31821980062574	0.187430078989474	0.544152180742177	0.806632578150496	0.914388512712783
RABGGTB	0.212855366875274	0.0927011685364272	0.0216675660076299	20.0088440147442	0.291634867836282	0.244429902475937	1.19312271077386	0.232821318293504	0.596249115393289	0.656858219269567	0.686285376239329
MSH4	0.155551037488759	0.303127360286516	0.607843554218937	5.17497092106153	0.246800273615234	0.513760937573298	0.480379599860145	0.630957497432038	0.861041528381535	0.530351728432566	0.61364008185586
ST6GALNAC3	-0.121646056420802	0.0775168858337783	0.116581635307079	1027.55106197574	-0.130887841066693	0.139936520177455	-0.935337257927473	0.349614520063506	0.697188767945296	-0.0815956060207499	0.00167370292685746
PIGK	0.0579676542454035	0.214938748432091	0.787395807794316	10.555532483219	0.142896004174567	0.374017124177881	0.382057384374213	0.702418800681205	0.89254726211275	0.314924176792394	0.445284454413313
ZZZ3	0.0428043275967344	0.0643879260242735	0.506186029125602	78.1674910914983	0.0676168825481976	0.125425394910746	0.539100415799484	0.589817568708455	0.841046796056111	0.281449232328779	0.323310027154881
USP33	0.094144029636914	0.0477549581339832	0.0486783680149437	61.7963819855876	0.190466790356709	0.106656477693077	1.78579674180514	0.0741321744774092	0.353017630689166	0.394788060568319	0.522363188509058
MIGA1	0.0143849029423392	0.178038212823025	0.935603619679071	15.652396731192	-0.0451837666110558	0.322385482799871	-0.140154470414242	0.888537944096247	0.961835683692378	0.218709789722545	0.140539635068375
NEXN	-0.336281097506502	0.50390127244427	0.504545321697261	1.65229190085617	-0.498950681057683	0.843359918383591	-0.591622473610065	0.554103421306971	0.822074254909604	-0.555429366036737	-0.594696886063744
FUBP1	0.0359147580640729	0.0437163399296402	0.411338278696748	66.5742389868855	0.073392908377027	0.0959690689228934	0.764755865621607	0.444416932958218	0.760516762987281	0.266239643903518	0.332668896215524
DNAJB4	0.657479830406082	0.744443349675988	0.377137318383417	1.70845439129294	-0.930168941585759	2.60254868742778	-0.357406931935282	0.720787188074	0.898158559226068	1.63842246098988	-1.29339792315004
GIPC2	-2.39373695769613	0.495625977784471	1.36722044951716e-06	2.9495866661044	-2.1578999990059	0.861502123587401	-2.50481100385468	0.0122516840641917	0.144509437153698	-5.09752110170688	-3.28268511621095
ENSG00000273338	0.648795609254546	0.270904834432199	0.01662395795375	4.15639374493705	1.01020521949062	0.507975231725804	1.98868991320409	0.0467354400296365	0.282674050810386	1.619250954137	1.85058173350748
IFI44L	-0.00154654426259076	0.251145249384226	0.995086683924851	96.9051880668752	0.0135557635038745	0.399580947646422	0.0339249495846074	0.972936997744796	0.989642362393173	0.18353912283878	0.235715035476984
IFI44	0.111599970844896	0.140592543752319	0.427321772321592	37.9129792202991	0.204452654964009	0.240465311423086	0.850237623689039	0.395192987999409	0.729111454655921	0.433324239075599	0.545024422970007
PRKACB	0.795318282884152	0.391466231358888	0.0421901585041324	9.11124536632451	0.395581062557592	0.517360200455636	0.764614406383032	0.444501188014056	0.760538115555047	1.94271812437315	0.854708935028359
RPF1	0.0352720060356397	0.142050588770669	0.803897697653633	6.66401449809977	-0.00348458613222534	0.329530773306156	-0.010574387627792	0.991563016606109	0.996240923961952	0.264820688224847	0.208104632456305
GNG5	-0.107161183095828	0.109454570288238	0.327556692126156	11.2250337159483	-0.195566808470188	0.219310887248447	-0.89173324190075	0.372535931427331	0.711539827811629	-0.0496184323206377	-0.103125341406632
SPATA1	0.251842072705392	0.117955367539085	0.0327559116172978	13.8401134462862	0.413894154304571	0.242701132425239	1.705365566978	0.08812626604911	0.383302944711351	0.742926259793975	0.884381556452603
CTBS	0.0706978505922028	0.0959036535818703	0.461015460452845	28.5075273371007	0.099348389579671	0.16865732048147	0.589054713403834	0.555824571259901	0.822626045112846	0.343027681095483	0.37472444741633
ENSG00000284882	0.159680169522777	0.182090201123945	0.380525228692942	4.92387223925154	0.172315284221485	0.354659649899532	0.485860977616988	0.627065737166086	0.859090010400205	0.539467305028934	0.49295238353566
MCOLN2	-1.56825317171638	0.354508948276313	9.70095986721962e-06	2.21238731188027	-2.03416080512161	0.618304492419102	-3.2899013836419	0.00100222501262567	0.0369336365217512	-3.27516216085321	-3.08219104856803
C1orf52	-0.725493121662571	0.397365108023472	0.0678864960185878	5.4081923092725	-1.02347710238424	0.599396729956886	-1.70751198869212	0.0877269314024832	0.382739016763818	-1.41466370128988	-1.44458472270411
BCL10	-0.232301406959777	0.203928023254442	0.254647141294971	5.43771969786296	-0.392695492810446	0.390318133014012	-1.00609082590675	0.314371881361037	0.668019559288201	-0.325881164178208	-0.422532075294304
BCL10-AS1	-0.618585652473693	0.408778377244323	0.130215066622708	4.94853334218801	-0.782217574000437	0.675732044037178	-1.1575854377529	0.247033254747982	0.611594988710238	-1.17865206105015	-1.05367297772772
ZNHIT6	-0.422936883316102	0.124074865823423	0.000652676495138358	26.6197717322101	-0.633141968551642	0.220683663236356	-2.8690024411709	0.00411768620591478	0.0793568823349287	-0.746732876449596	-0.812126434675983
ODF2L	0.201587639918665	0.232122782809158	0.385146596839891	14.3339554058254	0.298151704987628	0.38394381733123	0.776550348069316	0.437424105178262	0.756339568421932	0.631983299481645	0.696844578603793
SH3GLB1	0.147439076072467	0.090743779939476	0.10420851080759	34.4987808823979	0.23806553625853	0.183436157149114	1.29781140184379	0.194352150656768	0.553714868369799	0.512443556684174	0.599487225614727
SELENOF	0.13444670499461	0.127999420416269	0.29354819899481	30.7212424620719	0.178769926300876	0.218278958280905	0.81899752366793	0.412787826435385	0.742351784092318	0.483761268795842	0.503410811500581
HS2ST1	0.292137705367868	0.0796788336581539	0.000245950080472332	82.3195433364572	0.369617040891795	0.160491041804831	2.3030384545779	0.0212766795715206	0.18833681145547	0.83188392038892	0.812639545752942
LMO4	-1.16231099292972	0.343086209593872	0.000704529750165036	6.8213299077022	-1.59802152609043	0.541738333425552	-2.94980330445831	0.00317976295085917	0.0683560543814568	-2.37899391194756	-2.37551650700299
PKN2	0.0209780358411719	0.024720324065641	0.396095601826884	261.511494059709	0.056846050113765	0.0607801341617392	0.935273521484744	0.349647357429025	0.697188767945296	0.233264957117097	0.305858095079916
GTF2B	0.0856678602101614	0.0687608954511242	0.212808262539191	30.2920331319506	0.225553016938309	0.165124172293762	1.36596001545456	0.171951513770376	0.523584851939624	0.376075853979428	0.579213245994999
KYAT3	-0.187810496214667	0.0912457862678651	0.0395620861235828	31.9230108892314	-0.281640281312201	0.185529328743643	-1.51803643779341	0.129005213170904	0.459286842949193	-0.227661901292455	-0.242589808117031
RBMXL1	-0.291495794966421	0.178645639466606	0.102743048052222	5.16462531063416	-0.474982884245061	0.41139139053133	-1.15457662745834	0.248263842431762	0.613093167573918	-0.456560196358394	-0.555861971073955
GBP3	-0.31600293759502	0.156415164544276	0.0433540148121325	5.83737216489448	-0.362438677875525	0.313815209736304	-1.15494299393608	0.248113771557629	0.612983853099838	-0.5106627859459	-0.373507092103497
GBP1	-0.335318062731186	0.224171172422159	0.134702498745178	4.12545137676881	-0.501799096919068	0.449304017418913	-1.11683643471901	0.26406426728264	0.627359843451671	-0.553303346043421	-0.599312161664471
GBP2	-0.332133460035888	0.161063151533377	0.0391951815930016	13.1575841007551	-0.467657090432196	0.310946777514616	-1.50397792886023	0.132587049788051	0.464884687730267	-0.546272936369227	-0.543992019814793
GBP4	0.0250492358769902	0.295503614708146	0.932445873349017	3.77160969977387	0.0207738640106393	0.4951685551557	0.0419531163567266	0.9665360729113	0.988021431912858	0.242252641565037	0.247410491749391
ENSG00000286548	-0.366388476319019	0.380495875346653	0.335585841115929	2.47166766712261	-0.576162071061166	0.725460893953122	-0.794201418523873	0.427078182846881	0.751217529543635	-0.621895179050299	-0.719802159212992
LRRC8B	-0.230352627744664	0.442550016881687	0.602706713755172	8.20173448420601	-0.285381821774406	0.620425792380826	-0.459977365994538	0.645532466834885	0.867188052502108	-0.321578989760337	-0.248652209551612
LRRC8C-DT	-0.207499314018828	0.365464988099723	0.570192532248601	4.7134282383099	-0.484702168327673	0.608318739853891	-0.796789802076608	0.425573118757185	0.749979578256959	-0.271127434800985	-0.571610084013192
LRRC8C	-0.15917747221709	0.0481414682732558	0.000944854099247637	158.03180845305	-0.186555746345487	0.0990605611464929	-1.88324944040651	0.0596665717285258	0.316845355920453	-0.164450911359162	-0.0885247573681298
LRRC8D	-0.145635915558612	0.0585418720744894	0.0128564108865377	117.173232949752	-0.155232553002542	0.109024246206739	-1.42383514129674	0.154494200477757	0.498033329689014	-0.134556227455269	-0.0377719259672312
ZNF326	-0.152352870093495	0.153092049316165	0.319652778781016	26.632359574251	-0.224384732452355	0.261948539990865	-0.85659852297776	0.391666802292892	0.726630253970592	-0.149384746633781	-0.149818895961481
LINC02609	0.0455809325268507	0.229801991286624	0.842772229977574	6.73680702273147	0.216223855382993	0.414082622163564	0.522175633097649	0.601548050040306	0.846506832137118	0.287578935789411	0.564097246858362
ZNF644	0.049839613177339	0.0323547871892479	0.123460630280497	131.700264125779	0.10466833682342	0.0818032318545705	1.27951346726128	0.200716300257639	0.55972044572017	0.296980507196955	0.383344334366153
CDC7	-0.278180243489736	0.294442252445107	0.344776247368169	3.99561366461002	-0.456461272623193	0.545705003759221	-0.836461585433062	0.402895278951809	0.733481805542344	-0.427164447225497	-0.525851485820245
GLMN	-0.0605536979092833	0.109926591521022	0.58173254530975	22.872765778081	-0.055009377560759	0.201461272421552	-0.273051871953105	0.78481334193975	0.92630703398042	0.0532734339800371	0.124619241177455
RPAP2	-0.0414168815216672	0.125525579095651	0.741439447857108	35.458000657091	-0.0678243336689491	0.220809990641825	-0.307161525942757	0.758720428694122	0.915378343115243	0.0955203551622085	0.103855224570082
RPL5	-0.166272043315891	0.142165117380391	0.242174092890471	31.4496846071236	-0.267482450347257	0.23460067515643	-1.14016061619985	0.254219392040406	0.618572048629185	-0.180113066440835	-0.219649937328662
DIPK1A	-0.79943155686407	0.170457818394083	2.73327360043678e-06	17.7564010656835	-1.13978819677892	0.281109033219864	-4.05461248869742	5.0217480729995e-05	0.0056869175742643	-1.57789206597818	-1.63304307365308
MTF2	0.115141193284809	0.0493473711944061	0.0196334979850794	59.0644310987306	0.19300717071523	0.105398773881086	1.83120888040867	0.0670693717470959	0.335694518545832	0.441141931542166	0.526479355549199
TMED5	-0.280300394778274	0.105023928824587	0.00760957221932192	22.5604997742806	-0.360777177619414	0.220927607971832	-1.63301083522985	0.10246671784775	0.409266411479447	-0.431844946978794	-0.370814970599547
CCDC18	0.073661237231802	0.0899624646968288	0.412900714021017	36.1186248437823	0.108834290312133	0.157345911203919	0.691688074252432	0.489133237885546	0.788245475460555	0.349569728594902	0.390094410347288
CCDC18-AS1	0.0230019963000552	0.0661513130414653	0.728052044973961	139.935891074713	0.0919384404801934	0.123136386300085	0.746639098666888	0.455281440634068	0.767099905864032	0.237733103555373	0.362718139719106
DR1	-0.0678728976459069	0.109651400025883	0.535924283171186	26.4860210560858	-0.0833933297570053	0.198766405324671	-0.419554449459344	0.674810970104458	0.880170354536322	0.0371153830207455	0.0786288491846888
FNBP1L	-0.117917987797585	0.0715877067893965	0.0995206259456791	97.7792985165932	-0.160240706763716	0.12840025830826	-1.24797807165632	0.212039087722897	0.573604400781979	-0.073365427181353	-0.0458866153185921
BCAR3	0.0134329149065588	0.0726665542300144	0.853341266763445	90.9230336934303	0.0388825456023086	0.121476384081004	0.320083165929443	0.748905286540345	0.91246746110862	0.216608156791583	0.276751908304595
BCAR3-AS1	0.568315827663797	0.235342358324803	0.0157418132944314	3.04949682319081	0.822658635794444	0.458816653477213	1.79300081973877	0.072972792997452	0.349731739634927	1.44158174726605	1.54670083484137
DNTTIP2	-0.445345789658628	0.338925530728234	0.188848545243846	3.65535334197964	-0.668539659897881	0.638552508179391	-1.04696113684368	0.295117502738839	0.653954198553246	-0.796203346399029	-0.869481157140171
GCLM	-1.658592606677	0.322472219799632	2.69859355177754e-07	2.7522804905758	-2.13333341904958	0.616566995682562	-3.46001883653845	0.000540137602259706	0.025134836937282	-3.47459778855213	-3.24287999554625
ABCD3	-0.00633375244393414	0.137497320130888	0.963258799459506	16.7368070356043	0.0361072862327882	0.264577062764314	0.136471717750351	0.891448381312736	0.963186534340794	0.172970760650243	0.272255167843529
ALG14	-0.0641428684986003	0.348157703181693	0.853829026645194	2.25047006864008	-0.234238493665301	0.665542442971232	-0.351951248397581	0.724874824250085	0.900390800189967	0.0453498899628426	-0.165784901599216
RWDD3	0.283534126367339	0.120900979730171	0.0190180785990812	10.5478989440922	0.498850027273118	0.282831163329146	1.76377320448447	0.0777701705598525	0.36001716591171	0.812890441193753	1.02203518103938
PTBP2	0.138214077760382	0.0965124424651801	0.152119328951029	52.1562793197897	0.198495466470267	0.173267232829298	1.14560302735269	0.251959444083163	0.616346534020552	0.492078216457127	0.53537201684602
DPYD	0.668952095144099	0.27443930506968	0.0147882768631371	364.204297010522	0.986818943188893	0.442471225000554	2.23024433552184	0.0257312263878507	0.208203715192756	1.66374892357128	1.81268905362516
DPYD-AS1	1.01314628379516	0.47911867043609	0.034463707688076	11.158707370506	1.26119837614283	0.625833053784415	2.01523132809359	0.0438804164444986	0.273067425578085	2.4236007434755	2.25726483324381
SNX7	0.0780858345684747	0.105711108345383	0.460106199310821	22.0648408455424	0.130749309235766	0.194920339234672	0.670783304344407	0.502358584877497	0.794497672315781	0.359337581886645	0.425603218418071
FRRS1	0.422440463259054	0.237631071476496	0.0754505759236049	19.0538289417897	0.644315501662453	0.385824957718068	1.66996843717215	0.0949256085056817	0.395541985728185	1.11954359329098	1.25773224472961
AGL	0.479445829040932	0.196906478926491	0.0148962729442719	9.77150776391676	0.728075579544938	0.373146113433257	1.95118092707983	0.0510355270118943	0.296706257466869	1.24539008449243	1.39344832783624
SLC35A3	0.236003948453186	0.127037087007104	0.0632036297421849	23.1563861614229	0.350020498699624	0.23146386267271	1.51220365312296	0.130482061986482	0.461929621826266	0.707961615027387	0.780887355258486
MFSD14A	0.0267339787822802	0.0806137167609311	0.740168177510697	31.3245742769202	0.0364589004376591	0.174492065667097	0.208943027284786	0.834492714476826	0.945863814526985	0.245971922729174	0.272824886781907
ENSG00000241073	0.118197131606739	0.254116617056838	0.641838731161669	2.17450337627595	0.290334854453477	0.522032791401355	0.556162101760114	0.578100044457395	0.835571779710148	0.447888298482684	0.684178970314682
SASS6	0.388749934296218	0.309242381195933	0.208715861936257	4.8969736187636	0.634767228494577	0.538379006683054	1.17903413880376	0.238384582184617	0.602697393360932	1.04516752713404	1.24226122001789
TRMT13	0.0220133066537443	0.152381001834108	0.88513544171832	18.9934887915299	-0.0115536363151707	0.294053314610368	-0.0392909575954951	0.968658415844526	0.988768878080411	0.235550447218222	0.195030386193586
LRRC39	0.824710932028008	0.694836047947506	0.235261374737121	3.27610606389861	1.15122097723727	1.06467702960935	1.08128657350641	0.279569658002055	0.639686735242854	2.00760608204407	2.07906894103538
DBT	0.272634240093506	0.292082280086012	0.350605281599502	6.94982069308331	0.235027701444127	0.476824005654098	0.492902409814122	0.622081544479737	0.857181104671477	0.788827575825861	0.594565035323618
RTCA	-0.463091798423516	0.253785459215358	0.068040678770933	12.8005161902476	-0.667671020687687	0.410008972381419	-1.628430267781	0.103433684013479	0.410588862475383	-0.835379885401278	-0.868073704876269
CDC14A	-0.0333797541584297	0.0678194079288485	0.62258795385129	58.344499367354	-0.0260109263523214	0.119193570170158	-0.21822424074712	0.827254398808728	0.943909081141972	0.113263321357228	0.17160530319723
EXTL2	0.183672263940424	0.444220534863666	0.679261639176822	3.61205114655619	-0.349299789115609	0.627346376941029	-0.556789362232091	0.577671352807338	0.835571779710148	0.59243286112391	-0.352218208855666
SLC30A7	-0.0551403358973873	0.053214406755006	0.300112636675018	52.9887950201312	-0.0667389025683212	0.105596192972664	-0.632019968613814	0.527373828999319	0.807650086784974	0.0652241092446608	0.105613943773591
DPH5	-0.244456144782445	0.173695823431026	0.159314539212248	10.1072169079773	-0.392818832262593	0.325395602929567	-1.20720387345744	0.227353639107084	0.589925854097733	-0.352714271649341	-0.422731921662181
DPH5-DT	0.0268113244414782	0.119324065360731	0.822217835274096	12.7977367598822	0.0397407705513883	0.22690711430812	0.175141139459487	0.860968733210259	0.952325375715891	0.246142672967967	0.278142486387353
RNPC3-DT	-0.687091965638095	0.379419449774969	0.0701558086426847	2.56283705478398	-0.953186350479009	0.673026429624868	-1.41626882470321	0.156696811807551	0.500869929604422	-1.32988833536642	-1.33069292880462
RNPC3	-0.17481085756471	0.0966009793081901	0.0703550681410314	45.824664276736	-0.239236341229399	0.174840068161736	-1.36831530520849	0.171213402051503	0.522340623899623	-0.198963569327642	-0.173882891865116
AMY2B	0.0628220742388329	0.245248261749524	0.797829562104414	3.08087295460537	-0.369643124992864	0.609660769563299	-0.606309514154307	0.544309241985979	0.817380921059038	0.325640917481837	-0.385180425849508
SLC25A24	0.350061255704204	0.126021634449236	0.00547304853632787	15.6493370731513	0.54043085297548	0.250965639157244	2.15340576020795	0.03128680329164	0.230882431436143	0.95975741909868	1.08940840870735
EEIG2	-0.117833693871361	0.0488761426334031	0.0159148163548195	100.028753629349	-0.153390958147027	0.114147064650391	-1.34380116227108	0.179012693570562	0.534033864444254	-0.0731793377720582	-0.0347879979817467
HENMT1	0.535353136873225	0.221113670667164	0.0154707654175147	3.41807761782386	0.814867166033893	0.545009596492654	1.49514278515071	0.134877181765718	0.468620123706285	1.36881247511675	1.53407635090728
PRPF38B	-0.0710053923223229	0.046317961792782	0.12527608421497	94.115129537749	-0.0837598662658256	0.0888186179416454	-0.943044017199823	0.345658388776344	0.69486441089803	0.0302000083305354	0.078034951703332
STXBP3	0.477815576981325	0.137924277074327	0.000531548747057738	33.505950271252	0.690129695703005	0.235336591810584	2.93252184198567	0.00336221271595269	0.0701945202517907	1.24179109870115	1.33196478036066
CLCC1	-0.170000445984343	0.206182218738268	0.409646682576764	7.46525468283338	-0.286906326949983	0.401082747386163	-0.715329514469864	0.474405455228005	0.780039166982673	-0.188343982726964	-0.25112235853351
WDR47	-0.85661226133059	0.455551626924793	0.0600556815682956	3.53565546070299	-1.25748610977332	0.750953364943553	-1.67451957535052	0.0940285305017103	0.394277905605323	-1.70412563930658	-1.82374848063509
TAF13	-0.826015800355198	0.542923674802372	0.128154074411768	1.74054842374085	-1.13331048424132	0.919115038569117	-1.23304530628252	0.217558861327261	0.579737193015815	-1.63658011610674	-1.62254726472694
TMEM167B	-1.42849120337508	0.374753391544442	0.000137949210928488	3.10343655641998	-2.08327632588175	0.626870333555391	-3.32329704305216	0.000889601307143156	0.0353007203625608	-2.96662009506839	-3.16177270925681
SARS1	-0.0764805467217184	0.219509900658778	0.727528523030214	6.99857684347585	-0.0577455298829887	0.424261554941828	-0.136108325655164	0.891735645860469	0.963317259797245	0.0181129186241636	0.120185865691856
PSRC1	-1.10258450114065	0.447263091391859	0.0136944032279681	7.39419399028874	-1.55930300409561	0.657545500316745	-2.37139939874044	0.0177208701257468	0.171825708909647	-2.24714019396272	-2.31278105735135
PSMA5	-0.220521109310827	0.195445192713967	0.259192598975602	14.7929691541091	-0.314547627832879	0.337672438382648	-0.93151703271807	0.351586178091793	0.698587276147468	-0.299874680330677	-0.295909435893459
CYB561D1	0.0385818901084794	0.158923999840458	0.808184012412867	5.49703104767221	-0.0959831376803251	0.340338378933552	-0.282022668090174	0.777926128883816	0.922938176250222	0.272127672245337	0.0582296391837755
GNAI3	0.0216758269810651	0.0495704888214256	0.661913511100974	60.773493668143	0.0558414213265034	0.0976144542945005	0.572060989636137	0.567280656450065	0.82982782176952	0.234805418534063	0.304230299506771
AMPD2	-0.468548368290879	0.144653862331158	0.00119907400414264	17.9849054653168	-0.628198544577526	0.265986639366819	-2.36176729054118	0.0181880551933603	0.173595548208785	-0.847425947423417	-0.804116626711816
GSTM4	0.339617548850067	0.156226449659438	0.0297141510865381	8.36169015098695	0.463103055638167	0.300012269396254	1.54361372143252	0.122681938915714	0.447862516136224	0.936701626986781	0.964114521270825
GSTM2	0.31620763157194	0.10765491340395	0.0033115452625754	15.8979619036815	0.487402505529825	0.216626946613945	2.2499624961175	0.0244513261308849	0.202080967103112	0.885021299909485	1.00348681227524
GSTM3	-1.32922226247368	0.859944330447137	0.12217526408494	2.5373223630257	-1.2155400454466	1.18908965770512	-1.02224423328392	0.306665320091029	0.662811241166715	-2.74747146359523	-1.75578345844221
AHCYL1	-0.190158250330558	0.120079079102226	0.11328283843918	18.468717113556	-0.272150972290394	0.23297999179516	-1.16813023381713	0.242754236592663	0.606336136969	-0.232844862819605	-0.227214322749947
STRIP1	-0.154142720337249	0.176142944036924	0.381519404390663	9.08417278844021	-0.300903649624438	0.338810303758452	-0.888118354980611	0.374477090287058	0.713209275179636	-0.153336065423916	-0.273802158449905
KCNC4	-0.31690280727085	0.376929151743719	0.40048856380433	1.63374010539929	-0.560946361030602	0.819193462307676	-0.684754440606021	0.49349888904199	0.789988845335734	-0.512649361063672	-0.695148211661372
RBM15-AS1	-0.100038084750894	0.225271639404741	0.656986494380496	2.53205354511121	0.00332427986438872	0.447558002254427	0.00742759563597064	0.994073690609824	0.997232146590876	-0.0338932997669279	0.219137007864967
RBM15	0.40414974700104	0.18453320179011	0.0285155779054303	9.04627890443972	0.63159868264357	0.326618186359222	1.93375234148451	0.0531435850044843	0.302752422415394	1.07916454421269	1.23712723921326
LAMTOR5-AS1	0.446853710046789	0.132603910904396	0.00075212361950555	15.6289414126663	0.791761181901131	0.269401484174544	2.93896369697856	0.00329311643998024	0.0697288830713383	1.17343889603893	1.49663782718454
SLC16A4	0.0681988476508977	0.264421765193058	0.796471025122806	2.29233657779469	0.161450784773218	0.537950551488753	0.30012198021995	0.764084113785493	0.917187261017779	0.337510818825558	0.475348683213157
SLC16A4-AS1	0.538309139254371	0.247205244102254	0.0294373368156976	3.94341224780627	0.780916457525328	0.492334542039116	1.58615004807703	0.112705275988036	0.429295211332471	1.37533822093994	1.47906616832434
CD53	-0.04236907634433	0.0424758379426487	0.318528407164413	156.960140236384	-0.011683719581455	0.0944725833312793	-0.123673124725347	0.90157409162936	0.965132122895046	0.0934182657232808	0.19481961285354
LRIF1	-0.601738678633273	0.235774765071458	0.0107052449663753	5.36028650945892	-0.882847262086444	0.458051206243386	-1.927398618436	0.0539299716757047	0.304007075243408	-1.14146025434739	-1.21672281550885
DRAM2	-0.0731113436991708	0.0643579568795597	0.255951981809184	65.062754927919	-0.0892127628393883	0.121540777051839	-0.73401507710731	0.462939549124653	0.772635112266638	0.0255508566624056	0.0691996475434227
CEPT1	-0.0694998063636098	0.06014136487334	0.247841779323236	63.9834062504027	-0.116122723687314	0.123582152696216	-0.939639916879919	0.347402293903388	0.695711759814037	0.0335237780758467	0.0255975572020441
DENND2D	0.128795949416764	0.12877346675587	0.317226023520245	9.98588446832118	0.200174283284308	0.242898617594836	0.824106309317107	0.409879155504552	0.739005839695491	0.471286517474537	0.538092196292066
ENSG00000243960	-0.408064547964623	0.247726553311782	0.0995091726917024	2.2192433845162	-0.636490873240934	0.544818827346209	-1.16826152345222	0.242701290531592	0.606336136969	-0.713900331753428	-0.817552650107226
WDR77	-0.22881023506197	0.140635752993268	0.103743342605245	8.42489950207855	-0.406673123868679	0.276614324060012	-1.47018100111276	0.141512738865028	0.477770426931549	-0.318173964557716	-0.445179968972175
ATP5PB	-0.165891739583991	0.288304244110575	0.565017338942902	4.91599002390313	-0.191495713524755	0.53649382835804	-0.356939266404677	0.72113727297181	0.898252075065408	-0.179273498277489	-0.0965289643029196
C1orf162	-0.492788272951957	0.181191256876105	0.00653385376446559	25.3512440323647	-0.708239402095237	0.296076641610187	-2.39208131463373	0.0167531302487809	0.166482435842731	-0.900938575696456	-0.933806473538838
TMIGD3	0.244761283285392	0.071248204448035	0.000591826860091509	66.4635294063369	0.375025205792451	0.136541268280676	2.74660701863077	0.00602152371674413	0.0979934033670024	0.727294529495937	0.821402371381417
ADORA3	-0.368085457877857	0.0850115895288765	1.49226669853538e-05	25.1453676402867	-0.534218191983662	0.161195968890625	-3.31409151022964	0.000919414116032143	0.035533332900908	-0.625641478576391	-0.65184067776973
RAP1A	-0.0987756920479003	0.027705630042942	0.000363599854709172	345.141483199517	-0.110772447569105	0.0626478821747004	-1.76817545500108	0.0770315762032685	0.358343522553278	-0.0311064096205173	0.0342665858927883
INKA2	0.31932147504716	0.121890617558965	0.00879973610145493	17.5835330672382	0.477273331191306	0.247156800743052	1.93105481927437	0.0534762735016746	0.303265314329061	0.891895499734924	0.987074555970313
DDX20	-0.206272804905085	0.13679580554708	0.131583098458616	6.62950892214636	-0.340708951234895	0.296786833324034	-1.14799213772029	0.250971809554403	0.615151246935993	-0.26841976217624	-0.338298512297955
CTTNBP2NL	0.0223881743439457	0.05619360364972	0.690326929216914	137.872240845166	0.0821841592391615	0.107653559983975	0.763413297724618	0.445216951890121	0.760538115555047	0.236378014638053	0.346913321039132
WNT2B	-0.322700460032856	0.0815050095420502	7.51787393559358e-05	58.5841774096563	-0.39467150647512	0.141146428108497	-2.79618486818344	0.00517098123869836	0.0891852185145021	-0.525448406334158	-0.425733801480745
CAPZA1	0.0933463871824755	0.0370717059128102	0.0118024842369409	103.697764632468	0.125199347496405	0.0766676019621229	1.63301504536765	0.102465832399802	0.409266411479447	0.393027164857054	0.416610640000051
MOV10	-0.204187921791128	0.1160279210318	0.0784388194239482	11.1342084540519	-0.286144659527086	0.221296622942283	-1.29303672022919	0.19599835927486	0.554722273795263	-0.263817121339577	-0.249888232182641
RHOC	-0.187133851873213	0.177296723538694	0.291204031240327	3.77577663005609	-0.216568757431374	0.388932195639355	-0.556829081931266	0.577644212020171	0.835571779710148	-0.226168124084023	-0.137154706262481
LINC01356	0.105576030420236	0.129275319397552	0.41411370007765	8.33236874186275	0.0316777368301417	0.283537342346191	0.11172333269409	0.91104277833712	0.967998048141602	0.420025635422204	0.26507798857087
LINC01357	-0.0515101272394039	0.110448200222142	0.640948088811317	29.2378451193294	-0.151704174744918	0.206078998124128	-0.736145731131424	0.461642014597387	0.771868113007204	0.0732382499430013	-0.0320549103083485
SLC16A1	-0.223429296407621	0.267318393783433	0.403257780303867	2.96830148189665	-0.254068549095945	0.559060781285112	-0.45445604056131	0.649500624933312	0.869338043501245	-0.306294867919496	-0.197915452559424
SLC16A1-AS1	0.238464909037099	0.185999933705364	0.199818140652696	22.2896188226328	0.428531351606861	0.321207265763421	1.33412720471425	0.182162171440664	0.538584608441687	0.713394494024349	0.908098142393612
LRIG2-DT	0.221018193085822	0.476812151876878	0.642982327609388	2.08129720386162	0.380838860290142	0.813898188824439	0.467919532835194	0.639842134559279	0.864615856180499	0.674878681427732	0.830822210007509
LRIG2	0.170333834325401	0.110431813801995	0.122968054690825	21.5029848077092	0.325137930515913	0.215744692789848	1.50704949591795	0.131797970720046	0.463883110456596	0.562986605632613	0.740570240268879
MAGI3	0.0576730390506014	0.111780426784353	0.605889782017676	47.6058281316085	0.105271131684773	0.193153033254284	0.545014126421639	0.585743801949666	0.838778583730642	0.314273776816674	0.384321040209413
PHTF1	-0.412366906740091	0.206557978614345	0.0458932662164904	11.703187090497	-0.580516877837047	0.360712726423894	-1.60936067765696	0.10753749830316	0.417663636192871	-0.723398328097389	-0.726858233338638
RSBN1	-0.137667135163761	0.107641661783903	0.200918485616921	24.5646878788269	-0.217216081515354	0.20488831110586	-1.06016824650931	0.289068064209797	0.647989033853807	-0.116964145760992	-0.138203562607883
PTPN22	-0.186890147851186	0.212027432173812	0.378077959944982	6.63814677775403	-0.409725517351093	0.405960237284592	-1.00927499720585	0.312842767647665	0.666916970890717	-0.225630116904468	-0.450125748608562
AP4B1	-0.106459610932416	0.201835684105834	0.597876384860368	3.96392698784886	-0.460531809774818	0.471339056839594	-0.977071182818498	0.328533913105508	0.679650500116679	-0.0480696238202627	-0.532446959133122
HIPK1	0.138249202889166	0.0724341921441035	0.0563113882742016	25.4662122314187	0.264137645273463	0.172796671070302	1.52860378407406	0.126362697370269	0.45428624710807	0.492155759582231	0.641731748343084
OLFML3	0.386432347809784	0.18277699842987	0.0344957517842952	7.66983847804379	0.515718994114828	0.367780644285351	1.402246154408	0.160841753479277	0.506839116921166	1.04005116443075	1.0493678932776
SYT6	-0.206548523467931	0.124113412734852	0.0960741066822062	46.7974187810893	-0.306062967399384	0.21232922133121	-1.4414547629408	0.149456248585149	0.490580609732612	-0.26902844546802	-0.282161778183073
ENSG00000232895	0.240672017317172	0.382342705057222	0.529043534632543	18.0758072963717	0.376925218545908	0.561888152502709	0.670818946559104	0.502335876082056	0.794497672315781	0.71826696223746	0.824480953628125
TRIM33	0.107302462275221	0.0650237475351665	0.0989011749853106	80.8692600219972	0.156549487781498	0.125206179396094	1.25033355810856	0.211177724567686	0.57264598515464	0.423836950168953	0.467407133411927
BCAS2	-0.364229411902838	0.511053881509914	0.476029829299866	5.97837611196186	-0.624045681199216	0.725613948271692	-0.860024373409032	0.389775607131879	0.725187435350082	-0.61712877368955	-0.797387760578575
DENND2C	-0.0827366860279632	0.24476710844893	0.735346552022884	3.20285513181743	0.0692284335186581	0.472514730052272	0.146510635786951	0.883518294373719	0.959557251189285	0.00430170683103348	0.325921216052585
NRAS	-0.620167765357673	0.309373443398907	0.0450066010761034	4.06983838232916	-0.960018787145462	0.531581072325553	-1.80596871695523	0.0709232261592501	0.345336481932884	-1.18214477357646	-1.3417634956652
CSDE1	-0.252552478488729	0.122425045676956	0.0391206927724707	35.240133180417	-0.376944395806573	0.205698545261069	-1.83250880713892	0.0668756508241259	0.335594701645364	-0.370587943268789	-0.397010642601783
SIKE1	-0.201909119934034	0.171792819361239	0.239872341510977	4.42364972002341	-0.11708702907391	0.463675990860792	-0.252519068016749	0.80063987741281	0.932213920730989	-0.258786380567628	0.024035097456352
ATP1A1	-0.35010169538271	0.242781437240998	0.149289751633093	3.68883389627376	-0.599807421983332	0.568059921214325	-1.05588759140258	0.291019573874534	0.649469145316684	-0.585940068409597	-0.758114616555022
ATP1A1-AS1	-0.524655046797577	0.301496118363202	0.0818288535166231	4.63328770349831	-0.773954475190339	0.546124143541522	-1.41717681655928	0.156431238127584	0.500869929604422	-0.971288473804754	-1.04028431533413
LINC01762	-0.202922050266465	0.194714511035948	0.297341372234981	5.26990839573452	-0.270667989569049	0.373558254171977	-0.724567016111068	0.468717700069148	0.77601045988658	-0.261022551258222	-0.224811452416683
ENSG00000224950	0.0725212846544505	0.199158769059325	0.715754928947861	3.59961973531903	0.0769379934439881	0.364985271768418	0.21079752909264	0.833045266722146	0.945627630734549	0.347053140375038	0.338412981843557
CD58	-0.230333759048178	0.0681196622363783	0.000721408580783359	71.9593071531979	-0.302018474142075	0.125568453557148	-2.40520979263809	0.0161631839100726	0.164427402955233	-0.321537334747449	-0.275608503676771
PTGFRN	-1.04446488317794	0.494832360907971	0.0347942442583601	2.14588747571479	-1.38516620377499	0.848833716234124	-1.63184635256988	0.102711857824975	0.409680652880547	-2.11883385138854	-2.03062797127863
TTF2	0.133790992293376	0.0855429914146636	0.117812753975407	24.3456014001294	0.268306478489731	0.172822989368931	1.55249298411896	0.120544310139844	0.444938126040857	0.482313700807202	0.648486490334018
MAN1A2	-0.167229355069639	0.10778865249303	0.120792436343779	52.9923878620269	-0.218987539522498	0.197843070634506	-1.10687495306345	0.268347996330616	0.631724549671443	-0.182226452146596	-0.141073848168681
GDAP2	0.00298574644891538	0.0569420728050302	0.95818224235963	51.0836864441866	0.0182279088814562	0.115945483945778	0.157211029366012	0.875078536212915	0.956830706718792	0.193544722755995	0.243285291933045
WDR3	-0.321555035428319	0.313151918687875	0.304498639299208	6.24110660929939	-0.47624660165723	0.55999410001191	-0.850449320175161	0.395075325515945	0.729111454655921	-0.522919737928303	-0.557909566798184
WARS2	-0.168505654517684	0.150352967944382	0.262401186296849	10.986107065464	-0.219067164774016	0.318091972757064	-0.688691270248822	0.491017570953587	0.789139456557492	-0.185044043176069	-0.141202864610948
WARS2-AS1	0.418303255735821	0.191599418171287	0.0290197762594218	20.3428048102737	0.630423676424214	0.325995625996532	1.93384090506454	0.0531326917398954	0.302752422415394	1.11041018903983	1.23522338184173
ZNF697	-0.193955876150998	0.335053674250278	0.562670135607578	1.90605503042371	-0.420889760920142	0.556486275897693	-0.756334485052998	0.449448677229353	0.764112006112649	-0.241228597891616	-0.468215123001998
NOTCH2	0.141959209018087	0.0700652140084084	0.0427544227129225	60.6125268240819	0.204609555531668	0.131791351151952	1.55252642713829	0.120536314402805	0.444938126040857	0.500346063201141	0.54527864826466
SEC22B	-0.155843297936918	0.252588522120608	0.537244701581024	12.3209568100114	-0.233201057067126	0.414449748274191	-0.562676314892693	0.573655315310764	0.833147424947783	-0.157090303660946	-0.1641039476754
ENSG00000290569	-0.49862432014902	0.504462163791908	0.322943281519215	4.44842207906484	-0.706681764236007	0.730896896969414	-0.966869290547255	0.333609380189859	0.684378914090367	-0.913822381495487	-0.931282639816407
NBPF8	0.113668375382561	0.142918313607804	0.426416875276922	9.93141023667225	0.165361107368721	0.284036262445528	0.582183084458922	0.560443366013656	0.826400773988322	0.437890501389332	0.481684561590557
NBPF26	-0.326225946209909	0.179790461340332	0.0696040730811335	4.10862354894543	-0.38641550169582	0.380071896452334	-1.01669054013911	0.309300667347764	0.664417284493612	-0.53323135902775	-0.412356633513827
LINC00623	-0.22793565320684	0.0896870166699418	0.0110391675841187	17.4779379882027	-0.309386992247754	0.201935674619568	-1.53210666134459	0.125496116212233	0.452991037916171	-0.31624321547424	-0.287547680918297
PDE4DIPP4	-0.218799421151817	0.168978783211242	0.195377607776453	24.2457654757157	-0.286144113545567	0.29109802060276	-0.982981996761999	0.325616299346208	0.677122204766772	-0.296073837887468	-0.249887347531205
FCGR1BP	-0.232797125943423	0.121366971737213	0.0550950553163264	48.647718168001	-0.307982424994364	0.210794398518338	-1.46105602026978	0.144000068305217	0.480364474122237	-0.326975525978333	-0.285271866820352
SRGAP2C	-0.0922563998288555	0.0453917031109423	0.0421080475065473	273.016859695836	-0.105757006520447	0.0986077750101546	-1.07250170191505	0.283494749936258	0.64295432912731	-0.016714254783323	0.0423930828037754
SRGAP2-AS1	-0.12611093981759	0.123673579142076	0.307866959609248	18.3120675824807	-0.148403042877372	0.234019540100765	-0.634148083589395	0.525984185217636	0.807013454640753	-0.0914523958404882	-0.0267061009685297
LINC02798	-0.241116706429276	0.05893595052546	4.29211347448646e-05	355.389284361728	-0.331534658462603	0.103348190970437	-3.20793867168355	0.00133690003715208	0.0436356640295244	-0.345342042850074	-0.323433446364327
ENSG00000232721	0.690084566603654	0.274925867548117	0.0120705497624189	1.99859916275335	0.836002212296573	0.632220726678287	1.32232648665121	0.186059456558198	0.542767100488378	1.71040150350166	1.56832137273107
ENSG00000290735	-0.169217577659405	0.187827684264948	0.367631251877437	26.6072878747319	-0.186204123576195	0.318207324718237	-0.585166050910592	0.558436069775503	0.82470032379413	-0.18661570275867	-0.087955024552857
H3-7	0.3854511096367	0.152705469620948	0.0115979297149221	20.5041533364201	0.617566379089185	0.283273951608685	2.18010295539737	0.029249830755058	0.223226167852115	1.03788495815487	1.2143907599321
NBPF15	-0.0818930983811938	0.104552438351372	0.433466835506766	11.676774824837	-0.0903866532548005	0.21958081915808	-0.41163273550651	0.680608633988375	0.88285102040508	0.00616403231409477	0.0672975981040743
ENSG00000224363	0.60965991369069	0.210575510523648	0.0037890730615898	4.41221917664878	0.861943743417381	0.407564827386947	2.11486292608621	0.0344416317941263	0.242275274393217	1.53285400009789	1.61035432067608
SRGAP2B	-0.101384377877356	0.051076409772438	0.0471494719742277	369.739522561041	-0.115227875558606	0.0999623404598345	-1.1527128619493	0.2490282604503	0.613435492128066	-0.0368654106159694	0.0270474756605007
LINC01145	-0.0357300609315465	0.100110236710156	0.721161304378916	13.4220955028512	-0.0793224213853711	0.214523835707824	-0.369760409716925	0.71156101622468	0.895626785260401	0.108074724519248	0.0852249239837033
NBPF20	-0.060916873217316	0.174915195754483	0.727641036605827	5.1157241857504	-0.108828723225353	0.346674186770055	-0.313922199513337	0.753580129287819	0.912893781200234	0.0524716789596097	0.0374159938355925
GPR89A	-0.0819741549351762	0.245283600931822	0.738227488859173	6.04900379681276	-0.0564479675510881	0.421744414343519	-0.133844019342744	0.893525917929621	0.963706048872537	0.00598508980986458	0.122288300189581
RNF115	0.0458718337252375	0.0828203905346122	0.579666958065267	48.2029490546212	0.127767806828004	0.159438527711066	0.801360929897346	0.422922726701113	0.747896262712407	0.288221136652456	0.420772303275869
POLR3C	-0.290380636253567	0.0891895649578774	0.00113085646799319	17.0068936075184	-0.364211622684711	0.170037958976605	-2.14194303952344	0.0321980659094082	0.234052063796934	-0.454098343702586	-0.376379786723057
PIAS3	0.109419305703859	0.295692065525099	0.711349124318345	3.11985143772947	0.178942908334981	0.546246694701448	0.327586253739773	0.743224516853065	0.909706378442142	0.428510147406846	0.50369109352407
ITGA10	0.391914111962015	0.28740773560291	0.172688097470637	1.77760443185187	0.62888777533836	0.543926003239339	1.15620097511984	0.247598961072118	0.612234136137991	1.05215284599512	1.2327347681169
PEX11B	-0.309904348759017	0.253176305294969	0.220927567073636	2.37447735453597	-0.557255607817809	0.545841171445224	-1.02091164421028	0.307296301821564	0.66293033029593	-0.497199386566479	-0.689168100582009
RBM8A	-0.681300350134057	0.397283090871232	0.0863637576344177	5.49927899048699	-1.01361916895616	0.608035464254577	-1.66703955368591	0.0955065401279908	0.396358982973865	-1.31710261809973	-1.42861195684467
LIX1L	-0.132895880074368	0.130333157780184	0.307888382810325	7.40292821461412	-0.244226385444582	0.284532425181581	-0.858342894623427	0.390703150241505	0.725968575896699	-0.106431002022828	-0.18196823839934
POLR3GL	-0.32678519844842	0.267314664815155	0.221528471395101	4.20045555229882	-0.507362172477748	0.471386920255932	-1.07631788383582	0.281785113110923	0.641588545021864	-0.534465978452569	-0.608325988345835
TXNIP	-0.0505521135290504	0.0782170054449843	0.518081255833415	77.6284151116148	-0.111428380782942	0.161339931764071	-0.690643534831075	0.489789581766953	0.788245475460555	0.0753531853059666	0.0332037802124203
NBPF10	-0.148915785207759	0.176490592997656	0.398803270626401	4.36057889909341	-0.209071054363354	0.394287582348872	-0.530250161868818	0.595938496199241	0.843839588837908	-0.141796950872827	-0.125006211198809
NOTCH2NLA	-0.171559773612645	0.103717542865459	0.0981060484101756	11.5988860926373	-0.258906362657297	0.248173889414062	-1.04324577927426	0.296834475993662	0.655260205957297	-0.191786393944993	-0.205754140439682
NBPF12	0.133471973874122	0.176575837191757	0.449714931693791	12.1720548340509	0.266184872694868	0.319034494510532	0.834345117142438	0.404086534710554	0.734108449940224	0.481609427654296	0.645048861864054
PRKAB2	-0.232733134699763	0.36028956914038	0.518304389469316	2.40163192247897	-0.290384276800262	0.682558573936553	-0.425434955897653	0.670519628278528	0.878682530294425	-0.32683425728596	-0.256757665267385
ENSG00000237188	-0.15643618583679	0.17610513865282	0.374373319348442	18.9312749986038	-0.225004193686221	0.3115989321344	-0.722095522423586	0.470235750898893	0.777707914025903	-0.158399178024811	-0.150822606254284
FMO5	0.452626735045981	0.287357943445577	0.115225944646865	6.95168171472523	0.697662296515876	0.47979029366394	1.45409839617252	0.145919028179911	0.484186453531888	1.18618357243564	1.3441698200857
LINC00624	0.711049150827314	0.211923042070049	0.000793009143905063	5.97202560090088	1.04197375580886	0.445793542542693	2.33734600520615	0.0194212002398771	0.181040585019675	1.75668345131233	1.90205615215823
ACP6	0.138522674339	0.13526572161326	0.30579834853728	8.74319564848839	0.286351439501378	0.269355135034746	1.06309998309273	0.287736612132579	0.646480209044233	0.492759482090339	0.677724660715716
GPR89B	0.0468984920823202	0.214280946573212	0.826755601458493	5.21297123162235	0.0233082211237245	0.436392566565443	0.0534111323370334	0.957404335552417	0.985242772637341	0.290487613678423	0.251516899351637
NBPF11	0.206266549119502	0.129744748876435	0.111882766007523	13.6529406649314	0.386993950633788	0.256509735298416	1.50869108411644	0.13137774506096	0.463119541229494	0.64231257809427	0.84079527562212
LINC01138	-0.884810370606802	0.354388632881959	0.0125346708296499	6.97481273427506	-1.27847754335183	0.551639003102165	-2.3175981686615	0.0204711698325817	0.18531206628916	-1.7663765004712	-1.85776080746298
ENSG00000291232	-0.284499244847423	0.482772491755033	0.555658078416852	1.63081762136875	-0.430981169890679	0.800812617097912	-0.538179794734658	0.590452927937225	0.841046796056111	-0.441114434877622	-0.484566188248497
NBPF14	-0.151819842865855	0.133040281987502	0.253804614166253	7.37869180803972	-0.198083592678739	0.244489943814068	-0.810191166101212	0.417830313866552	0.744447001255621	-0.148208022208048	-0.107203275709516
PDE4DIP	-0.524597463120679	0.547555750860993	0.338026794375093	3.64556974001688	-0.626785562848396	0.776888701737046	-0.806789391385106	0.419787832143483	0.745224699103193	-0.971161350619266	-0.801827178676109
NBPF9	-0.155551677209882	0.107751511115714	0.148847356725048	10.4597202953303	-0.217506724232978	0.220482689595942	-0.986502498820124	0.323886589640929	0.676437259223043	-0.156446514348208	-0.1386744897156
ENSG00000274265	-0.235537559186637	0.123881877326898	0.057261729620822	30.6910283467559	-0.308344717499517	0.246478650559711	-1.25099969834839	0.210934587495106	0.572298493339397	-0.333025375905617	-0.28585888776137
ENSG00000289614	-0.105192574442546	0.213770649600793	0.622661754584294	2.83042223866667	-0.0579448128015551	0.408351937281765	-0.141899198978387	0.887159627038035	0.961151809115448	-0.0452724819321739	0.119862968461796
NOTCH2NLC	0.192671056975306	0.101261033887072	0.0570775258461772	12.3434521661866	0.386915526140382	0.205670519331689	1.88123960301961	0.0599393327278308	0.316928551299005	0.612298824844259	0.840668204762903
NBPF19	0.00377177031451496	0.166330147994179	0.981908394608686	5.89282233591507	-0.00342697297872856	0.328798471875996	-0.0104227156506403	0.991684026665846	0.996240923961952	0.195279968975883	0.20819798279367
LINC00869	-0.174854383221459	0.148860976013222	0.240148650677219	15.1332620978589	-0.246371792755988	0.278015406090038	-0.886180360365348	0.375520344999524	0.713974579045566	-0.199059657671326	-0.185444432361109
ENSG00000290790	-0.40679103888139	0.17211044950565	0.0181009582431687	25.1984073595725	-0.582918408340316	0.28863412817419	-2.01957548134615	0.0434274405311172	0.271117324048521	-0.711088900804081	-0.730749422573466
FCGR1A	-0.315055172234209	0.109955634135406	0.00416622798784476	50.9798272381125	-0.45769005166075	0.192385325267806	-2.37902787555981	0.0173583632416044	0.169838878820958	-0.50857047509929	-0.527842471050879
H2BC18	0.0435648032265958	0.134180808986979	0.745429037189504	22.2773812421673	0.125186790896494	0.249973811253745	0.500799624843174	0.616512149688822	0.854592026387858	0.283128077615527	0.416590294596845
ENSG00000233030	0.0720569936562305	0.434038125140719	0.868144865901643	1.53973720515419	0.235894306058528	0.814142299194225	0.289745792955357	0.772010720565791	0.921180318697956	0.346028159792579	0.595969190940971
ENSG00000290791	0.0967582413555985	0.171752580309	0.573190927694856	5.48252926539832	0.107896151321415	0.374112004518222	0.28840601215233	0.773035966132164	0.921627710317608	0.400559260656973	0.388574347896911
ENSG00000290792	-0.0356720474143573	0.157864403646406	0.821227570938452	5.24515062430824	0.127439875736512	0.34787540598865	0.366337698907839	0.714113102172441	0.896949935612654	0.108202796631064	0.420240957981175
H2BC21	0.215324349082053	0.279444812381694	0.440977635298174	11.4811216731002	0.416060153222136	0.431200623887935	0.964887642023138	0.334601091845961	0.685180628160845	0.662308807004601	0.887891114902602
H2AC20	1.36559590755309	0.412051513527696	0.000919258634718419	1.61832990175736	1.45047865719929	0.716120181508931	2.02546820303681	0.0428193102881185	0.268241620513103	3.20167747128602	2.56395483406189
SF3B4	-1.12848418394644	0.211373715240621	9.35584334252713e-08	3.60358992373933	-1.28341675359801	0.501739568363259	-2.55793410470831	0.0105296042936741	0.133486351149674	-2.30431699056132	-1.86576378794243
VPS45	0.0742402000320537	0.0491306802046399	0.130769045551406	57.9692191769951	0.117713964939896	0.0984455497308882	1.19572662514131	0.231803257675044	0.595464686661568	0.350847861555695	0.404482107806595
PLEKHO1	-0.2179357759283	0.0688400626740156	0.00154642374797416	57.0680306038958	-0.283126642433268	0.128375470126683	-2.20545749241559	0.0274220074969956	0.215708622449211	-0.294167232789302	-0.244998152456397
LINC02988	-0.388117243855513	0.277040639188393	0.161232090721312	1.86845872272432	-0.528576010972584	0.477611874588747	-1.10670617523427	0.26842098463402	0.63176801725663	-0.669864157322675	-0.642698676874311
ANP32E	-0.513656340900424	0.219787622392081	0.0194361874772021	6.96283047113891	-0.780194441840949	0.41328282200652	-1.88779789600992	0.059053087764809	0.315563164521823	-0.947007451730277	-1.05039490565288
APH1A	-0.585766408396889	0.334414250182663	0.0798393155380122	5.67623201149761	-0.936026337422687	0.542406376677362	-1.72569198606502	0.0844028405518107	0.376009987390969	-1.10619946550408	-1.30288863567431
C1orf54	0.0451828854682438	0.0994700649037291	0.649658966839042	15.3181220204574	0.134776831754117	0.19619670378355	0.686947482577517	0.49211582358874	0.789552208241862	0.286700197008041	0.432128995311225
MRPS21	-0.585350983825066	0.242039021762245	0.0155882546515289	8.38212048782621	-0.910156415065619	0.401496889826801	-2.26690775975437	0.0233958611018653	0.19757321029929	-1.10528236368383	-1.26097171509193
PRPF3	0.228293609549155	0.210907345465063	0.279059036724283	10.0930177247122	0.326984784018677	0.356269349385806	0.91780217574817	0.358722442980345	0.702399705417607	0.690940075322527	0.743562688817202
RPRD2	-0.0971417280608355	0.105682808152284	0.358000418611711	59.1344739805094	-0.138061850879485	0.186588085829006	-0.739928545094825	0.459343352780862	0.770057991719245	-0.0274992292840479	-0.00995031338944222
TARS2	0.843026322683776	0.588821888290409	0.152224821762305	2.66179185386556	0.701132235203329	0.812538015117254	0.862891608957091	0.38819706461186	0.723273739774502	2.0480396029486	1.34979214636794
ADAMTSL4-AS2	-0.309926114959479	0.137419730651161	0.0241129543661466	9.51409524051173	-0.365866518451489	0.257187788879465	-1.42256566707744	0.154862102667519	0.498548542916961	-0.497247438182629	-0.379061207002202
ADAMTSL4	-0.36444045686897	0.142430003506829	0.0105054167016679	6.82837153182788	-0.448521302496611	0.285021847655797	-1.57363832346726	0.115571088071932	0.435486893492512	-0.61759468190905	-0.512986387400981
MCL1	-0.362730980890707	0.0585140049025871	5.68065962536144e-10	44.6384127729663	-0.509829813290752	0.136620542320657	-3.73172148661325	0.000190175697064893	0.0127373745774041	-0.613820799385767	-0.612324295822634
ENSA	-0.312219728285649	0.107803557456982	0.00377722030336873	26.9985085313869	-0.464013848811761	0.194671150580442	-2.38357788212702	0.0171452561256442	0.169092710043485	-0.502310877129337	-0.538088891558033
ENSG00000288880	-0.0638457219376347	0.578376902106505	0.91210187186767	1.81838379021556	-0.132470969007069	0.922955274601691	-0.143529131532661	0.885872305788444	0.960717426628445	0.0460058782467032	-0.000891432261124758
GOLPH3L	0.0678431511638524	0.0859805074129045	0.430081208097731	22.515677794251	0.119992009932825	0.179618146694375	0.6680394611631	0.504108403665938	0.79546562348866	0.336725574240011	0.408173214016104
HORMAD1	0.0425236878065839	0.23287760698744	0.855111086531865	3.27740180456161	-0.0596458606866865	0.484037552756644	-0.123225688476023	0.901928384124384	0.965132122895046	0.280829684810795	0.117106768109753
CTSS	-0.019118740828453	0.0504339679497125	0.704625037922022	70.5295657971595	-0.0185391907923681	0.108741686881045	-0.170488350182102	0.864626095452067	0.953772140899001	0.144746296055115	0.183711723222627
CTSK	0.158227568772053	0.212784075683292	0.457114720444381	3.47602164771999	0.270286351515946	0.441727062065601	0.611885425928028	0.540613564759966	0.814253229631164	0.536260506772527	0.651694469826865
ARNT	0.0235313352812971	0.0533407875812416	0.65910377228943	47.2487040682946	0.048501458203287	0.116089607378854	0.417793283123135	0.676098262273226	0.88067738442427	0.23890168571482	0.292337389776821
SETDB1	-0.0563590756291415	0.093927984250253	0.548490022249376	28.8393331537151	-0.0558860731160067	0.172691971104624	-0.323617089772798	0.746227947910752	0.911140439561986	0.0625335885046323	0.123198735253355
CERS2	-0.0968403786040833	0.397515252867314	0.807529593944842	3.29251817212378	-0.291693210649832	0.710705590494032	-0.410427629318446	0.681492281867547	0.88285102040508	-0.0268339625808601	-0.258878524984809
MINDY1	0.20106828535695	0.271025919382846	0.458160991729136	2.06492863025118	0.304850300432894	0.608975337939845	0.500595478076663	0.616655845523422	0.854592026387858	0.630836759179961	0.707698283126642
PRUNE1	-0.294145331690942	0.356181004105559	0.408899939319889	3.69555804608933	-0.402692447070616	0.592966193854641	-0.67911535470997	0.497064774197193	0.791181867924775	-0.462409380825803	-0.438730095992061
C1orf56	-0.229732238750557	0.160804927528132	0.153107933058731	14.6279117994711	-0.344403678395914	0.294754727522384	-1.16844157612284	0.242628692674949	0.606336136969	-0.320209403283388	-0.344285062348024
CDC42SE1	0.115146823879731	0.0484048978160478	0.0173678774249304	56.3803505854009	0.226292834875761	0.109185978209109	2.07254483210631	0.0382146598083299	0.253550913030766	0.441154361786314	0.5804119697214
GABPB2	0.0818459548194062	0.2661218632103	0.758424268620489	6.01452707218343	0.225545918262161	0.462726018840534	0.487428649089839	0.625954595114014	0.858650351959344	0.367638518712239	0.579201744041486
TNFAIP8L2	-0.281931085275727	0.181245899250421	0.119822978764974	3.81996798522262	-0.268500128252085	0.38695418675963	-0.693880922960197	0.48775688819781	0.788245475460555	-0.43544490067658	-0.221298876329187
SCNM1	0.101575399995879	0.148529436859869	0.494054818781294	7.83794788786439	0.241708763364365	0.335911144983064	0.719561607211787	0.471794957698283	0.77825033580074	0.411193742238228	0.605390330353544
VPS72	-0.342442169003235	0.267105536393216	0.199825742554737	2.28033167585311	-0.639706900887097	0.500008814055397	-1.27939124852352	0.200759314094505	0.55972044572017	-0.569030703722592	-0.82276356545418
PIP5K1A	-0.00987954359556206	0.0557740882342502	0.859402343869472	68.991327917228	0.0435439783012921	0.105445672874899	0.412951779945991	0.679641942912164	0.882315797309199	0.165142982179828	0.284304807054985
PSMD4	-0.156443861139096	0.300965233080708	0.603198039209679	9.02003949755142	-0.238141654066101	0.504647027322865	-0.471897467284082	0.636999975952464	0.863798095108399	-0.158416122216833	-0.17210917510427
ZNF687	-0.0119710103784499	0.27908278178078	0.965785935864906	1.82289907667395	0.205416524675207	0.598823362714833	0.343033584634921	0.731573194472654	0.903510829711644	0.160525807068666	0.546586176792781
PI4KB	-0.097298987130894	0.136294226558445	0.47529564725829	22.3659578782014	-0.110765169148048	0.237775860664701	-0.465838579401645	0.641331048045283	0.864615856180499	-0.0278463983953239	0.0342783790861815
RFX5	-0.068610088254701	0.157357362179674	0.662826224664705	5.03245825897749	-0.161608391437891	0.345004173725254	-0.468424453225858	0.639481084395639	0.864615856180499	0.0354879423370319	-0.0481026687368381
SELENBP1	-0.442827246620227	0.282403911359824	0.116866329427993	3.58374566463135	-0.552489262515549	0.550314985317865	-1.00395096854655	0.315402247609474	0.668483941617102	-0.7906433469152	-0.681445212405329
PSMB4	-1.37623514899779	0.393256198537672	0.000465975653126748	2.74855981288488	-1.76352599904791	0.71746624302024	-2.45799160058623	0.0139716441800963	0.152101170616901	-2.85125830417002	-2.64368267129344
POGZ	-0.00629079056408993	0.0912462786687092	0.945035005060992	54.8541066075285	-0.0188019415365982	0.176588725935611	-0.106473057308618	0.915207031029811	0.968574950220181	0.173065604385735	0.183285989355829
SNX27	0.159618910780187	0.0792653976533199	0.0440381515014383	65.9188030699276	0.237725789433465	0.144542747730177	1.64467462509594	0.10003692837798	0.40474962312815	0.539332068675223	0.598936735339272
MRPL9	-1.04147693395705	0.405107099597919	0.0101443944823166	1.58578999193395	-1.28253976810936	0.744175779899069	-1.7234365895156	0.0848096029245966	0.376728808348146	-2.11223757891174	-1.86434281224053
TDRKH	0.408139182159852	0.563438076349134	0.468836931942614	1.87378073051523	-0.0899316845834774	0.778829771629446	-0.11547027073108	0.908072383350145	0.966636169579985	1.08797172244453	0.0680347818265492
THEM4	-0.2577661564233	0.340414677937405	0.448922726021464	4.25245266368058	-0.337009007216678	0.568290914172787	-0.593021987175765	0.553166437702466	0.821841645899171	-0.382097790900164	-0.332303509397281
S100A11	-0.322610686210028	0.129773462664389	0.0129205147658518	17.7675734834706	-0.463078074606989	0.246354657316593	-1.87972121027078	0.0601460833335075	0.31750007634868	-0.525250219366148	-0.536572660759848
FLG-AS1	-0.351231089120943	0.17981323148236	0.0507828035095938	16.3513142922656	-0.421864682237791	0.291387312710729	-1.44777985806331	0.147678627598645	0.487418351668859	-0.588433346668443	-0.469794783693743
S100A9	-0.112119863142082	0.256317488608913	0.661802631536524	3.68641569892974	-0.251229828052366	0.60494245656867	-0.415295414174402	0.677925657872052	0.881706655939327	-0.0605653401468164	-0.193315885429038
S100A8	-0.546380860386589	0.189628570759799	0.00396011587983989	10.6132673878148	-0.751052119076184	0.362571730299658	-2.07145802143883	0.0383160135252327	0.253550913030766	-1.01925093086775	-1.00317572918779
S100A13	0.572982609806537	0.411975195113394	0.164280554965473	3.51881579199724	0.810397707135069	0.680003794511103	1.19175468383631	0.233357449246233	0.597022027912587	1.45188425387767	1.52683450645478
CHTOP	0.220796091971536	0.216561306739056	0.307939711903782	11.1676433023246	0.290016813822314	0.361863160495165	0.801454376912703	0.422868646068535	0.747896262712407	0.674388365375173	0.683663650489041
SNAPIN	-0.103617040135239	0.454293254393431	0.819580908496485	1.56137737345236	-0.181130914629628	0.806088706486699	-0.224703451582989	0.822209979298697	0.941267959652565	-0.0417942924385601	-0.07973492657282
ILF2	0.390170253240316	0.395635803010806	0.324042141656491	3.75318839635254	0.571783656334249	0.661710283996956	0.864099697650883	0.387533125093805	0.722850341349311	1.04830305925545	1.14020921708571
INTS3	0.402847781835207	0.121612129721971	0.000924454640769737	16.7623699018843	0.548858187436005	0.254942502085571	2.15287048234814	0.0313288589013118	0.230882431436143	1.07629029289373	1.10306318139771
SLC27A3	-0.468540718860928	0.300261375594363	0.118655263700303	2.94189533714693	-0.624518229772216	0.576805627212745	-1.08271868426463	0.278933308141603	0.639598312492935	-0.847409060347861	-0.798153428937851
GATAD2B	0.0047722205089693	0.0612391191622691	0.937885606524705	107.937998276327	0.0400539268057935	0.114234617358712	0.350628624946665	0.725866978689104	0.900504257011342	0.197488588197372	0.278649892078974
ENSG00000284738	-0.833175477998072	0.290311677076342	0.00410556923376826	1.73910651711776	-1.17405272874546	0.60187949738532	-1.95064416356724	0.0510993897723198	0.296786280346802	-1.65238600204626	-1.68856174299464
DENND4B	-0.173411511080691	0.0585208410360816	0.0030441549594846	37.3360592155768	-0.209891986029525	0.117227131886484	-1.79047275704716	0.0733779430223542	0.351189684345319	-0.195874336540983	-0.126336363140492
CRTC2	-0.754609245658755	0.216688455562722	0.000496826298824857	10.8351569214341	-1.06680857370372	0.392085118752549	-2.7208596365449	0.0065112402504666	0.102368712051773	-1.4789411950319	-1.51479451370953
SLC39A1	-0.528693770772482	0.179624754721713	0.0032470886441279	9.52453129145714	-0.786786107825534	0.327232343331037	-2.40436535037003	0.016200573171257	0.164630168739634	-0.980204463277004	-1.06107535284433
JTB	0.0321617222591464	0.255031835203846	0.899645914797197	7.84895611082267	0.0153558595237634	0.459152549346884	0.0334439165057586	0.97332058892706	0.989723195214411	0.257954346880592	0.238631723082956
RAB13	-0.262316669299233	0.226807919548963	0.247452709941608	2.76102126748512	-0.434091583677336	0.462287137666817	-0.939008569150798	0.347726344742933	0.695796979680273	-0.392143618529697	-0.489605977926798
RPS27	-0.1486112439698	0.236704099651926	0.530111687818956	26.3189949179574	-0.254661940174419	0.378875120265749	-0.67215271352681	0.501486480920955	0.79424874992224	-0.1411246379125	-0.198876921494947
TPM3	-0.0302786286516595	0.0635637723810777	0.633824761856325	58.9891119614876	-0.0357927775998285	0.126465685266112	-0.283023632256549	0.777158721404099	0.922637100912837	0.120109444672981	0.155755812957908
C1orf43	-0.471686472796426	0.192933872597093	0.014492886187774	10.6800284813678	-0.678058554809786	0.335549178744391	-2.02074270408602	0.0433064067218805	0.270507458051983	-0.854353706514687	-0.884904580393905
UBAP2L	-0.103488163317697	0.0804710176749593	0.198432503225784	35.1103399030938	-0.131061505635418	0.155978004686569	-0.840256329081656	0.400764681450899	0.732323034848062	-0.0415097807077365	0.00139231499554801
IL6R	0.100847115433428	0.0590801959808897	0.0878307959174589	71.2911114220845	0.200067578979555	0.120159066665155	1.66502274470124	0.0959082181727403	0.396788533264073	0.409585962768285	0.537919303779812
SHE	0.107597816508924	0.339680101721939	0.751424047871647	1.83436869626235	0.191352260517402	0.610204544516111	0.313587078688742	0.753834674582058	0.912893781200234	0.424488981665694	0.523797911887486
TDRD10	0.069673573763781	0.292089427579071	0.811466113737456	3.61860184941921	0.284127667340796	0.561903875696361	0.505651730892013	0.613101159179869	0.853063275867825	0.340766461592585	0.67412149253601
UBE2Q1	-1.08240845154301	0.552582555607673	0.0501341482466822	5.14521755035236	-1.55894831013328	0.807380871306745	-1.93087099971805	0.053499007337429	0.303265314329061	-2.20259903519032	-2.31220634829561
PMVK	-0.689022808430256	0.451316057126378	0.126836407953366	2.59093552787189	-0.721680763051765	0.6891272816469	-1.04723870650871	0.294989497464158	0.653869626292664	-1.3341509128821	-0.955585451146782
PBXIP1	-0.450574741554426	0.181312123052421	0.0129523104891112	3.71482395406062	-0.489725172524157	0.4177512416297	-1.17228896942036	0.241081058706125	0.60500530901876	-0.807746913214566	-0.579748835459094
PYGO2	-0.825596676621845	0.225576958904727	0.000252280676966779	3.00891720272492	-1.09604341729024	0.638234536795863	-1.71730508786428	0.0859234429120478	0.379168656165108	-1.63565484792367	-1.5621636012522
SHC1	-0.0249396360515783	0.16320100557347	0.878543808940485	5.28699942136913	-0.102442033346425	0.326967520704935	-0.313309508924808	0.754045526490465	0.912893781200234	0.131895940138015	0.0477643191511547
FLAD1	-0.635445650371297	0.145564551707449	1.26897695678085e-05	7.16652741599257	-1.12472645270982	0.365267281368593	-3.07918751577109	0.00207565991154349	0.0551022977593933	-1.21587261999184	-1.6086385964667
ZBTB7B	-0.301967757659897	0.120213588944676	0.0120073930312577	9.79692420022571	-0.532839444987318	0.279008000001797	-1.90976403896622	0.0561636014069406	0.310179841400407	-0.479678366777806	-0.649606700119884
ADAM15	-0.34431437131545	0.269110866703793	0.200738017705118	3.83009137905173	-0.683676012113828	0.472241200313448	-1.44772631371435	0.147693607724982	0.487418351668859	-0.573163825027576	-0.89400652157635
SLC50A1	-0.183426766097195	0.209148600722697	0.380477696005337	4.25746902368338	-0.226996015157283	0.408907604741411	-0.555127888366941	0.578807188474198	0.835571779710148	-0.217984267510245	-0.154049945759382
KRTCAP2	-0.640362205256718	0.251749498711503	0.010970145215163	6.28228288828901	-0.984854290661822	0.434969212591722	-2.2641931018374	0.023562240675473	0.197837451236743	-1.22672653124464	-1.38200435198281
THBS3	0.427950681628198	0.422822368962834	0.311476491003972	2.27096560383234	0.548779390285617	0.741130145570352	0.740462918106364	0.459019153659209	0.769815448465662	1.13170809110622	1.10293550672403
GBA1	-0.0671247976876972	0.320416934096329	0.83406414744182	1.50262938535183	-0.0613131487101208	0.713434009809922	-0.0859408829226634	0.931513411842618	0.974841573610948	0.0387669074608985	0.11440526871205
SCAMP3	-0.446407829643006	0.278820734844308	0.109364342328095	6.7934573178445	-0.648790236738769	0.504047960841676	-1.28715972911664	0.198038620404061	0.55772506973721	-0.798547932802718	-0.837481254292297
CLK2	0.0541946883866803	0.158950458269923	0.733138714446569	9.03895402907463	0.0828422189446274	0.320810403895658	0.258227968727509	0.796230973793624	0.930128960818057	0.306594881677264	0.347979572264464
FDPS	0.698044669968916	0.414613578894986	0.0922584163767077	7.20905397535891	0.769822996642986	0.576356995311255	1.33567043153046	0.181657018045427	0.538165956361345	1.72797442956536	1.46109148280458
ASH1L	-0.126622316773199	0.0293782868713271	1.6320679977248e-05	258.693260160298	-0.154710851766107	0.0621220568083762	-2.49043350646507	0.0127587367321271	0.146397864239293	-0.092581324576617	-0.0369266157651527
MSTO1	-0.16029661981294	0.249104013343378	0.519904435227789	9.47756288864908	-0.190939369695981	0.429631699619114	-0.444425701979758	0.656734834566934	0.872494291909731	-0.166921569974232	-0.0956275228619542
ENSG00000287839	-0.190000569426974	0.202587804497578	0.348312375844336	3.31657118897304	-0.345063193263685	0.391957846813888	-0.880357916211155	0.378665446876219	0.715874781033571	-0.232496762457941	-0.345353671366393
YY1AP1	-0.0785877177189356	0.0543870184403976	0.148465756258815	41.560439593054	-0.0941497137209017	0.117686069321558	-0.800007292822848	0.42370657184077	0.748169467832825	0.0134610744911761	0.0612003279025213
DAP3	0.0129334090564105	0.0580428222787968	0.823671479537885	50.7943349762405	0.0257424402088359	0.118414732856214	0.217392207776154	0.827902703298234	0.944276860233944	0.21550543500893	0.255461053750803
GON4L	-0.0147153178484087	0.0502055641827841	0.769444696957909	56.4978786328128	0.00813119323369525	0.103520713664459	0.0785465337888883	0.937393315921879	0.977727639894393	0.154467404300166	0.226925628300951
RIT1	0.0591738065853731	0.150117187289705	0.693445132480584	11.323046363322	0.107139068795968	0.301910013996206	0.35487086823597	0.722686333690608	0.8991838767905	0.317586909287093	0.387347650435068
KHDC4	-0.00487277340228954	0.0780231485357144	0.950202153629589	20.5265371936471	0.041382160682387	0.182446787115361	0.226817700309631	0.820565499521763	0.941002815019663	0.176196055034167	0.280802023544679
ARHGEF2	-0.269135235179205	0.170805026963237	0.115097989094477	24.8509829603653	-0.37918795248728	0.278233311872804	-1.36284167389931	0.172932413998996	0.525307940639175	-0.407196457490572	-0.400645867551793
SSR2	-1.03940729418211	0.161802076286143	1.32789057159535e-10	7.15626149699321	-1.64038389534008	0.362431967196283	-4.52604638611166	6.00973942166886e-06	0.0013096035608031	-2.10766858965688	-2.44415606621812
UBQLN4	-0.163835651228159	0.275427108437567	0.551948994851591	4.42794738607887	-0.308458486222206	0.499129624384805	-0.617992744074031	0.536580121613468	0.812388736645321	-0.17473442547912	-0.286043226718708
LAMTOR2	-0.685208166718336	0.228161000294017	0.00267175843651217	5.36544395804552	-1.0476437200744	0.4394777208475	-2.38383806590719	0.017133139663497	0.169092710043485	-1.32572961309652	-1.48374178628093
SLC25A44	-0.168975568484531	0.4073884030811	0.678304747039242	2.70580554285291	-0.212297554771098	0.669839462677149	-0.316937962900256	0.751290675582453	0.912722967906995	-0.186081437166672	-0.130234095514953
PMF1	-0.439424232550162	0.16081745292837	0.00628668937135478	9.94632440467707	-0.692442661511413	0.302143999725192	-2.29176373563999	0.0219192803426106	0.191105117629668	-0.783130766750985	-0.90821108475594
SMG5	-0.426865247516006	0.101641799369364	2.67266739912011e-05	11.7385211376869	-0.664297810572373	0.268051387276435	-2.4782479856644	0.0132029344973808	0.14809525849095	-0.755405232883742	-0.862608107470923
TMEM79	-0.0986652658367265	0.289619551839348	0.733350535758262	2.268360099907	-0.375382678250499	0.547520970595419	-0.68560420223225	0.492962730904297	0.78977729254529	-0.0308626299162334	-0.39448019856463
GLMP	-0.918025849492365	0.330506574350202	0.00547564858796286	3.12552346047679	-1.37376343224974	0.590559578776085	-2.32620633314731	0.0200075459782953	0.183118037322676	-1.83970383402991	-2.01215211109452
CCT3	-0.671051180192123	0.217260253542609	0.00201036088462525	9.07898921522005	-1.08392198071384	0.388659050013817	-2.78887621599268	0.00528912763718683	0.0907927732327167	-1.29447629060882	-1.54252329126967
MEF2D	-0.9179017436369	0.20748562907419	9.6921771716324e-06	13.1190487238072	-1.30985171194642	0.353867560320715	-3.70153090822816	0.000214302544824247	0.0137189148446329	-1.83942985479596	-1.90859623383827
GPATCH4	-0.644758912560806	0.221944216776396	0.00367195147131768	5.62202703858643	-0.920224788271993	0.433916021053517	-2.12074397722802	0.0339433535070387	0.240551459991473	-1.23643281379313	-1.27728545559181
ISG20L2	-0.342673934793851	0.241499983169558	0.155916571281985	4.13126622359442	-0.566248874985596	0.467591828815508	-1.21098967109841	0.225899363338871	0.588730526992241	-0.569542355759722	-0.703739851530663
METTL25B	-0.204670209524838	0.258635791952721	0.428742540503929	7.1495344836379	-0.256127110407824	0.457273599561712	-0.560117860845929	0.575399048460901	0.834217585426846	-0.264881831971714	-0.201250930332917
MRPL24	0.0143014160117695	0.353952892320325	0.967770358058109	2.48547393475176	0.0786050552503546	0.676240259918451	0.116238354782121	0.907463640042442	0.966361334672989	0.218525481857324	0.341114114702747
HDGF	-0.546500631766237	0.365529418707833	0.134890060736672	3.66466444969276	-0.894261066206037	0.617766373733105	-1.4475716132008	0.147736894881076	0.487421965778949	-1.01951534120296	-1.23521655175669
PRCC	-0.380330474439217	0.215208013118094	0.0771831699884014	11.8344599596328	-0.557348385795208	0.356418247260035	-1.56374818090775	0.117876717941221	0.439954771404725	-0.652673887680599	-0.68931842832775
ARHGEF11	-0.17728238995928	0.0566312111539947	0.00174525960097925	62.6080819163069	-0.182028734296971	0.117873847010195	-1.5442673579766	0.122523576855649	0.447425365592941	-0.204419786921922	-0.0811896598021619
ETV3	-0.209806280243511	0.134253583442333	0.11810879263322	7.98968480167165	-0.289870434787455	0.290537249565168	-0.997704890582149	0.318422481026554	0.67058708537474	-0.276220351945092	-0.255925089330533
CD1D	-0.195399053307484	0.313731078593494	0.533400587270382	1.5017399649413	-0.172149998721622	0.633529594018005	-0.271731581834722	0.785828415875328	0.926719023083608	-0.244414592382396	-0.0651831883156685
MNDA	-0.17109973823973	0.101850276056321	0.0929739853125409	43.8904538555719	-0.250260596102672	0.175693650060155	-1.42441457626378	0.154326497187424	0.497941779242604	-0.190770808188883	-0.191745443194985
IFI16	-0.0292625424225909	0.0580467399537328	0.614176812732756	277.018599236228	-0.0344271775874131	0.117428260229178	-0.293176255189538	0.769387432681615	0.919954981120086	0.122352582401027	0.157968488607941
AIM2	-0.585318517964223	0.366130391521648	0.10989586264424	3.40702375709477	-0.741370330858078	0.622731837743819	-1.19051297191435	0.23384483458732	0.597032979841529	-1.10521069122607	-0.987488370631696
DUSP23	-0.804149385293557	0.25946684680948	0.00194019412538687	2.34291757831553	-1.29996719796958	0.575594049256474	-2.25847921751245	0.0239157988249674	0.199792617869429	-1.588307263667	-1.89258039963345
SLAMF8	0.489716756620482	0.217274038496782	0.0242016484367836	3.51146328742703	0.619777015268458	0.456174540733403	1.35864008164951	0.17426066755836	0.527195392950056	1.26806444469593	1.21797264393948
TAGLN2	-0.466193378162144	0.251016366763314	0.06327942925866	2.46533568821624	-0.590021042149452	0.515047793389706	-1.14556561492346	0.251974931531488	0.616346534020552	-0.8422270114908	-0.742257788667263
PIGM	-0.591209625009976	0.544185756385879	0.277297007534965	4.39337957261757	-1.21686600549076	0.712825216062037	-1.70710291677568	0.0878029250891787	0.382739016763818	-1.11821604854343	-1.75793190562729
PEA15	-1.02992856348626	0.409180156339767	0.0118340678456218	2.16758121496581	-1.60154173637081	0.682814744687385	-2.34549963783229	0.0190015970507769	0.178276522289354	-2.08674310338457	-2.38122028812453
DCAF8	0.0857952241497431	0.0965753166402242	0.374338360100715	27.505991889276	0.132966428338271	0.202935270691918	0.655215960660336	0.512328719618655	0.798929197499222	0.376357025842499	0.429195606677248
COPA	-0.247601628207982	0.094596792825953	0.00885915161905892	67.4504683077677	-0.373182300747859	0.171447492815841	-2.17665650642503	0.02950620571792	0.224042205539672	-0.359658320631514	-0.390914936645543
NCSTN	-0.146034928540647	0.259508015005996	0.573613547871774	6.05752678368097	-0.24759243837355	0.472478524248781	-0.524028978390523	0.600258384640384	0.846005762703966	-0.135437098633696	-0.187422239047359
ENSG00000234425	1.25284601649859	0.303872792695981	3.74084670842012e-05	2.73493562563131	1.7244938175356	0.556103672670986	3.10102936247983	0.00192849166487321	0.0531522994727699	2.95276795236727	3.00794038437206
CD84	0.102419200774921	0.0730590225515263	0.160954279632178	74.9812145799249	0.167143741372137	0.135640477521894	1.23225562476479	0.217853610519179	0.579737193015815	0.4130565382375	0.4845729555686
F11R	0.109932452384034	0.154199440452517	0.475892905477584	12.3940818374902	0.0820559511716706	0.290841345808988	0.282133033539054	0.777841504554001	0.922938176250222	0.429642983031807	0.346705586075383
USF1	-0.397430372290237	0.142348473053371	0.00523908222424595	7.68937369011232	-0.544745136519743	0.302898094444863	-1.79844359046935	0.0721067402552398	0.347835470165472	-0.690424055843509	-0.668897439363505
ARHGAP30	-0.0222377546923899	0.0813514207138646	0.784580935122085	31.2452668623174	-0.020122141809438	0.156319584533904	-0.12872438133351	0.8975757423965	0.964769028492416	0.137860681948418	0.181146874702694
PFDN2	-1.04160751133937	0.352398045147945	0.00311889745014307	6.29464251368011	-1.57357129428467	0.557571645200217	-2.82218672314232	0.00476973972943132	0.0854203620477908	-2.11252584485249	-2.33589990473118
NIT1	-0.422038513332576	0.204322074647795	0.0388705031164752	4.37581255886527	-0.521033719557832	0.432823538811568	-1.20380171787438	0.228666225578784	0.591320768615381	-0.744749612090586	-0.63047793550997
DEDD	-0.107032430392687	0.141609420173569	0.44975204909859	6.69412927829687	-0.147658058196708	0.316771181864178	-0.466134757990768	0.641119045247682	0.864615856180499	-0.0493341945879146	-0.025499005590993
UFC1	-0.572948124931679	0.396768215341856	0.148728467436193	2.92888545613734	-0.914243813289369	0.704779871683252	-1.29720477275528	0.194560738984763	0.553900560839421	-1.07790149784443	-1.26759450832527
PPOX	0.00261296938629515	0.349018084306464	0.994026589024306	3.09675034907012	0.113240612125095	0.595980860713486	0.190007128734852	0.849303544372428	0.949761353717019	0.192721770658632	0.397233954059288
B4GALT3	-0.654649496946543	0.217126452650886	0.0025692758664043	3.46916601704724	-1.10610890278318	0.513642373738169	-2.15346116157274	0.0312824532951372	0.230882431436143	-1.25826751871616	-1.5784726628028
NDUFS2	-0.194881777610614	0.252594986752274	0.440399491512975	7.38004875598867	-0.36352295075411	0.445408004506837	-0.816157202106434	0.414410231141935	0.743572835025717	-0.243272641435462	-0.375263934644962
FCER1G	-0.365007672701009	0.0893911445581477	4.44074605999654e-05	21.7376829875563	-0.489148993141778	0.183675387370091	-2.66311670902417	0.00774205568268949	0.111854363086438	-0.618846881964904	-0.578815254558501
TOMM40L	-0.10715977275069	0.282676608863132	0.70462130224317	3.40907540909978	-0.118631473700714	0.595308595461272	-0.199277273342229	0.84204585588404	0.947968911387735	-0.0496153188069437	0.0215326406699695
MPZ	-0.25178673695023	0.193148881792179	0.192373789781462	3.52830049532854	-0.427973901617132	0.405940583543093	-1.0542771995885	0.291756024371758	0.649861025450896	-0.368897472828586	-0.479693524788117
SDHC	0.128907992250162	0.136134737851278	0.343682217480026	13.1919166574281	0.239437235331058	0.288794375767348	0.82909244577515	0.407052098036637	0.737185473577761	0.47153386607504	0.601709783544839
ENSG00000288670	-0.23330621021434	0.400183802502585	0.559894892659396	1.99463077307163	-0.609294592739422	0.749261697789174	-0.813193300201052	0.416107240080262	0.744182742210165	-0.328099393325591	-0.773486637299638
ENSG00000283696	-0.026760547675707	0.119999020771739	0.823530538097866	10.9138562642674	0.0228732513422667	0.226203319021585	0.101118106671477	0.919456704671365	0.970634340507561	0.127876049456823	0.250812119741808
ENSG00000288093	-0.337279432994992	0.247018742824033	0.172127311070697	2.36307808708152	-0.471661854749359	0.461617839251394	-1.02175829147819	0.306895314323654	0.66293033029593	-0.557633316779708	-0.550480921695388
ENSG00000283360	-0.510994428970433	0.18567956673589	0.00592283700228736	3.8746473184595	-0.613081994196448	0.416402217075373	-1.4723312438211	0.14093145013609	0.477412630562648	-0.941130947445427	-0.779623347100948
FCGR2A	-0.296047255848967	0.125614005583572	0.0184331054819738	54.4963518323014	-0.408650713730756	0.209625836133309	-1.94942914131481	0.0512441972351031	0.297143028696786	-0.466608116831367	-0.448384249064286
HSPA6	-0.355796682807127	0.100139055819963	0.000380826622922382	14.0558682308169	-0.459463902385223	0.191183342800201	-2.40326325325002	0.016249484909175	0.164630168739634	-0.598512467077147	-0.530716633520964
FCGR3A	-0.435298348359798	0.108696132096218	6.2089111538155e-05	78.3298504627942	-0.649650000706591	0.189958851715696	-3.41995118858107	0.000626323728811619	0.0283484884599228	-0.774022360176634	-0.838874326040306
FCGR2C	-0.0982218267011802	0.168806852912575	0.560661499181274	21.1353610947026	-0.155391235746221	0.284544176621748	-0.546105837030662	0.584993187695579	0.838589145840489	-0.0298836824346325	-0.0380290389137929
FCGR2B	0.664323924775564	0.289973954217234	0.0219646910693108	2.1544129044932	0.782010209344609	0.531133397818049	1.47234237680626	0.140928445269583	0.477412630562648	1.65353165729162	1.48083836955142
DUSP12	0.319079122638028	0.124628539774599	0.0104599537113677	10.1753650430897	0.500454372538362	0.287539244355407	1.74047328273488	0.0817759474413714	0.370566250685636	0.891360476410275	1.02463469456485
ATF6	-0.0806971717598639	0.0551512286257726	0.143413186402642	269.554535912775	-0.103576881218908	0.105137574681403	-0.985155702257506	0.324547595875951	0.676959011165156	0.00880419025299195	0.0459255301711423
OLFML2B	-0.107972508096988	0.196836978762232	0.583322734589371	19.8660081865218	-0.155863489196991	0.318080653805202	-0.49001247744053	0.624125069516149	0.857755566419596	-0.0514095339690455	-0.0387942290878281
NOS1AP	-0.0766131909565651	0.475665382064306	0.872041964171954	26.4670151955813	-0.107465850695698	0.717758882116334	-0.149724166949814	0.880982240633004	0.9588522658477	0.0178200898473529	0.0396242501573915
UHMK1	-0.0488809232034969	0.181428950718591	0.787605075185071	21.4550631059684	-0.0639031892642846	0.302790795928643	-0.211047330776013	0.832850338412974	0.945627630734549	0.0790425474513732	0.110208637476922
UAP1	-0.201113219221304	0.458838686048088	0.661162154828808	2.16065829897444	-0.305926349353387	0.802386189332558	-0.381270706575675	0.703002387752746	0.892601613906705	-0.257029329969532	-0.28194041656841
HSD17B7	0.418996061722974	0.234699886341905	0.0742220947608703	6.3277923080507	0.727156827435177	0.433361751704914	1.6779441761402	0.0933579974019933	0.393216690620464	1.11193964510717	1.39195967786318
RGS5	0.429666608867928	0.498339586166173	0.388579437486645	1.48158686286635	0.313267367760593	0.761988180959599	0.411118407855204	0.680985712803385	0.88285102040508	1.13549621559793	0.721336420027168
NUF2	0.14428134410876	0.378279889695269	0.702895881556507	2.77127778914572	0.0539562587538651	0.720127497156432	0.0749259804228032	0.940273605265179	0.978196176309199	0.505472467518502	0.301175778942254
PBX1	0.628746621096791	0.674184496979941	0.351024879158056	3.66151059609787	0.817999467239977	0.964427459381076	0.848171066971621	0.396342707946431	0.729679582666252	1.57499029942167	1.53915160467431
MGST3	0.392349717807589	0.148432280152117	0.00821044244821047	8.7377584972402	0.620226338997551	0.380720377317328	1.62908626895113	0.103294757585028	0.410521556618184	1.05311450050712	1.21870068118707
ALDH9A1	-0.230918039034771	0.160357537607426	0.149861780042708	6.73811470100397	-0.318934932562271	0.324457047987158	-0.982980442375518	0.325617064379085	0.677122204766772	-0.322827206063655	-0.303018166309202
TMCO1	0.203117444246278	0.263236886083955	0.440342680132973	7.56902596963602	0.280875636923698	0.474454033067075	0.591997574787166	0.55385221240133	0.822074254909604	0.635360534312337	0.668852242058817
UCK2	-0.118885395346931	0.128997364983661	0.356731499249494	22.4248507130022	-0.145493260318372	0.228231435635694	-0.637481247546504	0.523811420940591	0.805855165688639	-0.0755011006215133	-0.0219913931795345
POGK	-0.391039920090253	0.164116280644737	0.0171861770314441	9.39729224707096	-0.535021974915886	0.315850541911671	-1.6939086812316	0.0902826370679561	0.387174905508842	-0.676316331499877	-0.653143043693773
TADA1	-0.134172596376907	0.450510961149882	0.765838139968371	2.91120368943766	-0.21398897416252	0.729065412130381	-0.293511351110773	0.769131324440355	0.919798189316792	-0.109249513310853	-0.132974694861297
STYXL2	-0.407322036795336	0.290144065263809	0.160360143245283	4.43918225278802	-0.635249559481762	0.519515982146521	-1.22277192870382	0.221415850769123	0.583881528145017	-0.712261145265437	-0.815541354922694
POU2F1	-0.14014974704635	0.0558704582768732	0.0121252938504843	107.363247773517	-0.174743083215547	0.106659630517465	-1.6383244754156	0.101354024613736	0.407208419972039	-0.122444822714006	-0.0693847516329069
CD247	0.227837966172706	0.324434828399223	0.482516334934124	4.24579589814343	0.417363640049366	0.54085703143096	0.771670914483882	0.440309361549818	0.758012300985538	0.689934185449201	0.890003148833862
CREG1	0.105525509246193	0.0971109866742006	0.27719217644511	44.4083286990855	0.16957828491573	0.17231987015576	0.984090138661598	0.325071195143085	0.676959011165156	0.41991410359713	0.488517635686407
RCSD1	0.0855276374091764	0.0427460414423154	0.0454105233227692	132.57925411022	0.133788614325859	0.091313378194148	1.46515896106046	0.142877553348008	0.479375376460828	0.375766294567812	0.430527790990366
MPZL1	0.202264875411252	0.0689610318020554	0.00335669882803074	116.277386992831	0.326725409961684	0.121408405053094	2.69112677840386	0.00712111276347111	0.107437934362421	0.633478381730313	0.743142426181773
ADCY10	-0.93901913079915	0.310700743858499	0.00250893078767777	2.20466112358711	-1.27085108723404	0.627417335989721	-2.02552753061777	0.0428132244640073	0.268241620513103	-1.88604913424906	-1.84540369440318
MPC2	0.110258201351134	0.296228275933852	0.709738826537177	7.73532893819656	0.221778154833892	0.505883098986466	0.438398031636604	0.661097773083562	0.873842292445643	0.430362114712831	0.573096853651169
DCAF6	0.338748983054931	0.0713209829080972	2.03779226995551e-06	167.054907373161	0.519075532907368	0.126272305968936	4.11076307607042	3.94353685838576e-05	0.00486103846575699	0.934784159109921	1.05480647821251
GPR161	0.260730316126699	0.277639973889728	0.347681962203785	3.83103429229478	0.425472588274379	0.535998959602108	0.793793683088906	0.427315550711658	0.75122216448126	0.762548171383766	0.90314204171738
TIPRL	-0.0724470043046161	0.191100258952033	0.704610124171813	10.1467122781807	-0.056699495974374	0.348743209984131	-0.162582365336816	0.870847272659865	0.95548429110355	0.0270174691579996	0.121880749799689
SFT2D2	0.13178052634965	0.0521842259133318	0.0115601446818002	52.0041608387697	0.200234563976239	0.104511518872776	1.91590904175825	0.0553766744027377	0.308041059195642	0.477875345202819	0.538189868830137
TBX19	0.319620063046553	0.103554853647328	0.00202541056019983	15.1127529113707	0.524214980228055	0.187211654441107	2.80011937180418	0.00510837121317065	0.0889175080112028	0.892554670174814	1.06313390193667
NME7	0.154361701491669	0.24818836863368	0.533972240656582	7.98539483410522	0.142998922499068	0.439829610211319	0.325123455036062	0.745087637900103	0.910304772284742	0.527726120122885	0.445451212518539
BLZF1	0.0918870690085338	0.198479707374298	0.643396998176952	9.56823047994075	0.163392203415694	0.35018469325135	0.46658865040231	0.640794208671924	0.864615856180499	0.389805537046792	0.478494355238398
SLC19A2	0.0587974042775713	0.234959877711698	0.802398315965482	6.77537580326776	-0.0485190753108104	0.441799710750378	-0.109821428421496	0.912550996412316	0.968489890054104	0.316755954006528	0.135135449158744
C1orf112	0.340539435988114	0.0923527511280959	0.000226577305649032	21.681026710626	0.418304478031449	0.215182911994192	1.9439484025699	0.0519016735429676	0.299429484880544	0.938736808412524	0.891527584447991
SELL	-0.120077759889755	0.261003796981868	0.645472183371711	4.75223621129818	-0.118758851232153	0.449168809399196	-0.264396923265896	0.791474082080102	0.92916010020893	-0.0781333948255623	0.0213262514201062
SCYL3	0.178195149172403	0.160315366217054	0.266340793704053	10.8617128440483	0.288788318331195	0.289589853782144	0.997232170117562	0.318651829173775	0.67058708537474	0.580341443658045	0.681673124687445
KIFAP3	-0.260546318882221	0.385190794689193	0.498781336484656	3.58366803461703	-0.814404144013151	0.641303300525775	-1.26992040013744	0.204112985665064	0.564375491146414	-0.388235348051607	-1.10582473452159
GORAB	-0.152710828676544	0.142695139493055	0.284534055313114	7.13281247160034	-0.251138767516734	0.298373010912261	-0.841693981465985	0.399959267967283	0.731676724524351	-0.150174985079833	-0.193168340446585
FMO4	-0.083729281685018	0.129973240533886	0.519443156226934	9.07688761009182	-0.130248926573639	0.249948958479324	-0.521102097668524	0.60229564974428	0.846634423958419	0.00211042748550477	0.00270893324933973
PRRC2C	0.0600060691848662	0.0293882847966787	0.0411677637586744	160.158247194971	0.0881117621904671	0.0697062506270146	1.2640439185567	0.206214263882148	0.566343843470596	0.319424233308575	0.356517789839783
MYOCOS	-0.0776771865101893	0.417367931091939	0.852356920185752	1.90926541939469	-0.44319164743759	0.67761017790289	-0.654051048656334	0.513078917439167	0.798935331058099	0.0154711862793994	-0.504350770921081
VAMP4	0.21440087889847	0.230180773840669	0.351623089978264	4.49463238031479	0.0560797836386518	0.41865931987716	0.133950878377929	0.893441417643433	0.963706048872537	0.660270130807387	0.304616516905117
METTL13	-0.72169324526941	0.258911821711128	0.00531313088940474	2.9684719030643	-1.2581386737056	0.558677240655712	-2.25199557481335	0.0243225516633194	0.201591849873306	-1.40627499779646	-1.82480582708347
DNM3	0.013784204229361	0.375340934726534	0.970704681986039	19.1933181376571	-0.0545792612393905	0.570958516272894	-0.0955923410962906	0.923844348263577	0.972128366810453	0.217383672009577	0.125316156747403
PIGC	-0.933982189514873	0.390171415797505	0.0166760206642004	5.47129907893273	-1.24334161755898	0.606446395810014	-2.05020860235848	0.0403440789031581	0.261886186134954	-1.87492945492906	-1.80083022256524
SUCO	-0.00310479996704384	0.05973725631282	0.95854919955159	43.1616216013343	0.0370260945469895	0.128930167683983	0.287179449248395	0.773974920997834	0.921879873519932	0.180099078027027	0.273743908884387
PRDX6-AS1	-0.0434286473271648	0.122425383367658	0.722787644524517	29.184748148945	-0.00639291145927687	0.221508446088958	-0.028860802249994	0.976975607862239	0.991063129114038	0.0910791299500127	0.20339228581378
PRDX6	-0.716666599818508	0.293920470422701	0.0147564778309182	7.43403149162621	-1.13431577398255	0.492820100353539	-2.30168325757982	0.0213530410476193	0.18886180396988	-1.39517804781932	-1.62417613124086
KLHL20	-0.106208952324616	0.0807308250844139	0.188310501435229	29.6914379588066	-0.139916340520603	0.160227000131003	-0.873238220813008	0.382533246125544	0.718301773501139	-0.0475162635207821	-0.0129551347389096
CENPL	0.970633834369487	0.490487381300437	0.0478253479577296	1.5021754166854	1.20511831890823	0.906859197284855	1.32889242620725	0.183883462919614	0.539548119968013	2.32974918197387	2.16639856496081
DARS2	0.00796079825649754	0.140957496319902	0.954962146886709	7.86465097581547	-0.0182641617552129	0.267909575180033	-0.0681728592303563	0.945648031890927	0.979688711638823	0.204527773297681	0.184157351553055
GAS5	0.0612780709601934	0.100762343723717	0.543091602115086	21.4527790439054	0.016592755516212	0.199032523800974	0.0833670557923701	0.933559682966805	0.97592530192497	0.322232336686763	0.24063586017964
ZBTB37	0.233683999085148	0.126835291399005	0.065413598514406	18.9969246935324	0.408321513781194	0.232661671942486	1.75500120141031	0.0792591022580339	0.363509297294482	0.702840035966747	0.875352231701316
RC3H1	-0.0450123366679524	0.0631950125998006	0.476293433325968	85.4486683476655	-0.0731350903455036	0.11782628612834	-0.620702669571057	0.534795272626686	0.811692933927929	0.0875829371976697	0.0952502290555653
RABGAP1L	0.0672516713408893	0.030319137136328	0.0265462313481418	303.280859169749	0.136106070619833	0.0671232675821461	2.02770329160847	0.0425905395098239	0.267953125696677	0.335419808382439	0.434282755156353
ENSG00000289425	0.0074503945882984	0.308788321673712	0.980750638304373	2.11635709492801	0.0810960081460736	0.639621289346157	0.126787537401972	0.899108559842484	0.965132122895046	0.203400993215522	0.34515019464389
CACYBP	-1.34749792758033	0.813004596210114	0.0974326399673829	4.13509842434073	-1.23618829138994	0.991230617049958	-1.24712480640379	0.212351738497378	0.574082966395035	-2.78781728537007	-1.78923971986526
MRPS14	0.67087831891496	0.241570164078194	0.00548366512935623	3.36572262941191	1.13563318383656	0.509747576700395	2.22783439440269	0.0258915603585603	0.209055711037523	1.6680013040184	2.05381210844758
KIAA0040	-0.524069772168856	0.183368484828769	0.00426301030345959	5.43920335510772	-0.647208956433802	0.357113996145385	-1.81233153396294	0.0699349848802172	0.342483410645593	-0.96999640669136	-0.834919112819783
COP1	0.0603636830416892	0.0315243156119008	0.0555142771604675	241.056703732009	0.0855925763294063	0.0661484312136546	1.29394718452125	0.195683664677722	0.554508834096542	0.320213710728269	0.352435964149978
COP1-DT	-1.52357199638012	0.393118356679436	0.000106359516194999	1.74906936166535	-2.05510550972555	0.724101413135275	-2.83814597298903	0.00453764255821083	0.083404120875014	-3.17652286503078	-3.11612766064545
BRINP2	2.08322434091022	0.656843635608778	0.00151618298946714	5.36929633135056	1.76709281767902	0.853472933768778	2.07047317818958	0.0384080552508141	0.253770823764703	4.78593220039253	3.07696335557602
LINC01645	0.00279823315628962	0.486313742284202	0.995409024012774	4.17417933664817	-0.245651109467249	0.808886725975987	-0.303690370454344	0.7613637949968	0.915900965371239	0.193130763655709	-0.184276712421243
SEC16B	0.223359580461917	0.182535944111026	0.221085379795317	4.85194433856381	0.303722259215458	0.387612013540941	0.783572873402125	0.433290778094383	0.754615070056196	0.680047587578643	0.705870522939647
RASAL2	0.13388196837316	0.0784214651918372	0.0877828877333577	353.036618766898	0.222769029784509	0.133198523279945	1.67245870523889	0.0944339042883908	0.395020089887936	0.482514541908159	0.574702363943732
RALGPS2	-0.30710545078423	0.0941985544858578	0.00111336496223979	74.4042651418376	-0.395102966407802	0.169317874693717	-2.33349826249894	0.0196220094128545	0.182033805497794	-0.491020468415065	-0.426432894098151
ANGPTL1	-1.07550574331088	0.250962772184556	1.82313016508048e-05	3.66610113865851	-1.33603095648036	0.510443895115461	-2.61739041110121	0.00886049346530031	0.120784162096982	-2.1873604414389	-1.95101434777343
FAM20B	-0.300406172426408	0.122021596429219	0.013819939147285	12.3180452665556	-0.429860410300032	0.281320155666664	-1.52801141916533	0.126509702789139	0.454557292942108	-0.476230971613313	-0.482750226449127
TOR3A	-0.251131612934487	0.140720828574265	0.074324811580687	6.69392938000232	-0.337921722761531	0.269479736618797	-1.2539782285729	0.209849918874673	0.570781927230245	-0.367451204436965	-0.333782378350959
ABL2	-0.110754906751902	0.0600568258882984	0.0651585869197334	103.037352679644	-0.155231189191695	0.113883353485424	-1.3630718137534	0.172859878920087	0.525289120652255	-0.0575520278034758	-0.0377697161905578
SOAT1	0.164731674890287	0.0434406528121094	0.000149373537009542	98.4202767865943	0.266481770879668	0.0928962074945376	2.86859687889128	0.00412296911759964	0.0793568823349287	0.550619136388438	0.645529924677522
TOR1AIP2	0.178178399300104	0.15435494621689	0.248359978536604	22.1518939811966	0.267910309362964	0.265469653659297	1.00919372768233	0.312881734164317	0.666916970890717	0.580304466215169	0.647844579253084
TOR1AIP1	0.146256632204745	0.110210199965901	0.184485581691161	18.6666039253811	0.263075015672778	0.205180711565759	1.28216250769977	0.199785645280936	0.55919222090304	0.509833163614075	0.640009974308913
QSOX1	-0.273617829297035	0.122040113711689	0.024959310000207	16.2033325008518	-0.370516601691262	0.236006827615476	-1.56994018111603	0.116429028498207	0.437190812404311	-0.417092345947242	-0.386595716274115
ACBD6	-0.0334801584435375	0.0902336920640989	0.710608982687994	72.8462707082362	-0.0215491864956173	0.161563637275597	-0.133378938844132	0.893893700944479	0.963706048872537	0.113041666311092	0.178834640519984
XPR1	0.142809866779204	0.0562759216203214	0.0111592312172851	116.686312604791	0.248953491016226	0.0992979022661638	2.50713746549163	0.0121713366277167	0.144108808863672	0.50222399684794	0.617128930471183
ENSG00000243155	0.327161507790798	0.214372865128335	0.126976740463177	5.27724306654662	0.503966074397691	0.393480775990597	1.28078957130484	0.200267588043421	0.559426360332478	0.90920335484924	1.03032468952945
STX6	0.177477499130037	0.074371441956225	0.0170157955507916	69.5067466158899	0.261049927166829	0.141908021417417	1.83957132626746	0.0658311972879649	0.333888557635978	0.578757141224343	0.636728732374572
MR1	-0.111742228488647	0.0788297890674966	0.156333078929318	25.068585443094	-0.177780235716209	0.151767375076635	-1.17139955557931	0.241438210831341	0.60500530901876	-0.0597316643087781	-0.0743058363740836
IER5	-0.644467368996831	0.203475945892008	0.00153866689652058	7.96506323198087	-1.0026591673937	0.389772716479876	-2.57242009253223	0.0100990266060031	0.130064386907027	-1.23578919482752	-1.41085351486966
GLUL	0.0205072564528255	0.221511260577966	0.926238151539737	82.1851624770289	0.0127053615511431	0.338117495472922	0.0375767646491413	0.970025133958769	0.989085992298878	0.232225652600044	0.23433713296055
RNASEL	0.179040328129297	0.149126800361914	0.229909806062512	6.36522335907135	0.273208384867741	0.308307993133829	0.886154076288085	0.375534506482412	0.713974579045566	0.582207282157693	0.656429027521152
RGS16	-0.272076154876789	0.27684970540276	0.32572674926991	24.4385253692173	-0.359166187958196	0.407166104249158	-0.882112199935018	0.377716135435121	0.715591700731678	-0.413688906399018	-0.368204691188721
NPL	-0.0872525800934308	0.0782588954289483	0.264883761223752	240.136333342947	-0.156625137885501	0.142867251794007	-1.09629838832016	0.272948214480037	0.634815528137332	-0.00566769543455478	-0.0400283250834521
DHX9-AS1	0.694793482262297	0.47720591636777	0.145403239432388	2.76543158493681	0.775803445296272	0.745454833056852	1.04071153729726	0.298009447006749	0.655598151218378	1.72079702513152	1.47078157726203
DHX9	-0.0103614548238904	0.0630402026434693	0.869445663879914	62.4853138181105	-0.0315180182184596	0.121557788214138	-0.259284235765602	0.795415941649558	0.929882601638572	0.164079102730519	0.162682186644865
SMG7	-0.0545652249150938	0.0538061425764947	0.310531351644809	63.5318057062088	0.00475450587350655	0.108727496916845	0.0437286427842886	0.965120707408472	0.987543517055163	0.0664937388344436	0.221454396731141
NCF2	0.300848048764792	0.0836746097114918	0.00032382874675827	22.5466436935877	0.449385320357221	0.168525623978234	2.66656968684633	0.00766297178236882	0.111266734388857	0.851113095373199	0.941887735569463
ARPC5	0.026840086728215	0.146808189555537	0.854935976242663	24.7591926553769	0.024982814618143	0.262364254733243	0.0952218687089982	0.924138600191347	0.972128366810453	0.246206169321602	0.25423023577161
RGL1	0.0613581625945531	0.308607223843957	0.84240133423645	76.9360254878912	0.0640608333385052	0.512634657009271	0.124963914285933	0.900552118575376	0.965132122895046	0.322409149009963	0.317548176374955
ENSG00000289581	-0.466584001828084	0.313636513091051	0.136840996422368	3.39153682117198	-0.664580155732559	0.625984719464463	-1.06165555654636	0.288392082478751	0.647345807764682	-0.843089362202255	-0.863065590083085
TSEN15	-0.0533643465741925	0.341766264124412	0.875920450682467	9.10665427861454	-0.137406920982154	0.508650666926198	-0.270140058623162	0.787052504996141	0.927163214252774	0.0691448283150463	-0.00888913337836446
EDEM3	-0.0580482272101345	0.0813791715041248	0.475656608708402	50.1867988867249	-0.0752176292623695	0.155209682527967	-0.484619438924605	0.627946322059844	0.859096349316136	0.0588045746362057	0.0918759004749415
NIBAN1	0.140655471047557	0.109773493345545	0.200079696217878	158.617633613839	0.195907151251148	0.184095911613071	1.06415807681216	0.28725709506559	0.646480209044233	0.497467898193568	0.53117818116362
RNF2	0.0155210509359439	0.0824145341524826	0.850618714046897	30.8195240837413	0.035042969987143	0.166088776133539	0.210989392558156	0.832895548557866	0.945627630734549	0.221217978846842	0.270530660946002
TRMT1L	0.114121330382181	0.209435023408611	0.585821685016885	11.3226413527955	0.125424112136581	0.360104125841007	0.348299569863741	0.727615216845032	0.901254545806889	0.438890456333792	0.416974825150743
SWT1	-0.229848959608929	0.184272632554262	0.212276169964621	14.9804582224274	-0.248623388224953	0.335065336787438	-0.74201464887034	0.458078460182965	0.769239872194205	-0.320467079210463	-0.189092682524119
IVNS1ABP	0.0319862072775288	0.0916057516028088	0.726959826879017	38.6399860962845	0.0777164175568136	0.16801748717719	0.462549576609574	0.643687258617592	0.865545348218874	0.257566875555973	0.339674258984878
TPR	-0.208466061891383	0.0745658954998654	0.00517827468299001	44.4492994878763	-0.284021204145609	0.147109986421904	-1.9306724924238	0.0535235667388391	0.303265314329061	-0.273261651921932	-0.246447606835683
ODR4	-0.138777173187133	0.128864459379544	0.28151441378374	27.8809324681853	-0.19883634576064	0.222852471823579	-0.892233072999291	0.372268018532853	0.711324131058736	-0.119414693852836	-0.108422958193162
PDC-AS1	-0.161733372976187	0.2755503515157	0.557239495687983	14.2344186648126	-0.197092912018101	0.433795778483518	-0.454344928636941	0.649580583354761	0.869338043501245	-0.170093382694619	-0.105598080224145
PLA2G4A	-0.137923849453999	0.0705676633126822	0.0506432006007122	160.786995637434	-0.162331443738098	0.128892632903777	-1.25943151350849	0.20787451283625	0.568075938734347	-0.1175308747386	-0.0492742271754895
LINC01036	-0.453062741837082	0.435807885708083	0.298529121618436	8.77205194870407	-0.668728159045912	0.631157546743155	-1.05952651995786	0.289360058045736	0.647989033853807	-0.813239485736222	-0.869786581474609
RGS18	-0.0203405272083503	0.104904666040001	0.846257822754418	26.7263219887768	-0.115549996996192	0.209106987428005	-0.552587928397061	0.580545609927446	0.836246729160966	0.14204904945738	0.0265255437222904
ENSG00000285280	0.156607774609406	0.209418316134178	0.454567096501529	7.74171618965239	0.2753768066732	0.362113573693999	0.760470820974815	0.446973204436061	0.76175545630238	0.5326846080998	0.659942511765671
RGS1	0.341426130114149	0.227466161341376	0.1333562188686	141.312367711715	0.496928987060741	0.365700141956334	1.35884275133827	0.17419642299937	0.527195392950056	0.940694296852428	1.01892252809415
RGS2	-0.359076278049143	0.39411787573951	0.362248726770696	6.85622320342396	-0.410767631179113	0.659407362940145	-0.622934553456599	0.53332753035901	0.810845964752702	-0.605752584706564	-0.451814281027176
UCHL5	0.610114120409584	0.101250306775965	1.68274943858171e-09	16.8028706336617	0.771810530396257	0.210796505358514	3.6614009757116	0.000250839813558127	0.0153173990428157	1.53385671836957	1.46431187493954
RO60	-0.647698195667417	0.180246661520526	0.000326392044038854	12.1749686723183	-0.983791597024461	0.314270130712801	-3.13040120864527	0.00174567704539912	0.0498583887023174	-1.24292164972184	-1.3802824741903
GLRX2	0.243942770843934	0.771603577461892	0.751888362016277	2.17706750549638	0.38635996093524	0.956208954742292	0.404053903719578	0.686173081137098	0.885256826625807	0.725487560672046	0.839768024922359
CDC73	0.156538148747997	0.0582686063576474	0.00722066627761975	84.2160946714901	0.236739612137877	0.113063030773526	2.09387286470398	0.0362713070954741	0.247220961950152	0.532530900282386	0.597338836636339
ASPM	-0.266620326264007	0.548611389105604	0.626973380743929	1.739000806234	-0.728294492316212	0.984757428752287	-0.739567401120274	0.459562528069266	0.770057991719245	-0.40164448078929	-0.966301647372837
ZBTB41	-0.509379114984824	0.401810743136191	0.204901872147194	5.38043776895014	-0.802137052168006	0.595481362199942	-1.34703972800189	0.177967437947966	0.532431888330256	-0.937564939325151	-1.0859484199524
DENND1B	-0.233362318613521	0.335728054703434	0.486996838599659	19.285076408043	-0.354344335800754	0.497586007013815	-0.712126809850013	0.47638625391271	0.780730103749728	-0.328223259650577	-0.360391865500506
NEK7	0.111684026789362	0.05677334755925	0.0491611780972858	115.478044764536	0.198244838892693	0.116134447640911	1.70702873195443	0.087816712161258	0.382739016763818	0.43350980311033	0.534965926092444
PTPRC	-0.0289092313293635	0.0410759434292498	0.481557601442929	525.126538835188	-0.020744321135652	0.0803346027260413	-0.258223983585189	0.796234049213219	0.930128960818057	0.123132560930686	0.180138760296901
ENSG00000261573	-0.849954719290013	0.13857110402989	8.58539227607494e-10	6.95507121713469	-1.22900285178677	0.315578036497729	-3.89444989716709	9.84218315617872e-05	0.00857453956621375	-1.68942828065724	-1.77759718391025
MIR181A1HG	-0.820397581058496	0.3692475715703	0.0262962156397956	45.4522382616914	-1.17009486458216	0.584802620800232	-2.00083724484857	0.0454099322405712	0.27839537899819	-1.62417719270483	-1.68214883322556
LINC00862	-0.341154263071155	0.493582146120944	0.489452233097328	3.95943990175181	-0.461150937467634	0.765515846024063	-0.602405475814459	0.546904265927347	0.818786905293347	-0.566187489924616	-0.53345012899084
ZNF281	-1.88989531137742	0.632109498482769	0.00279139444541333	1.9088604599524	-2.51914725198635	0.860875664130431	-2.9262614300184	0.00343062515193555	0.0713656259164762	-3.98522750546918	-3.86801243976381
DDX59	0.0332467900474327	0.107461917945931	0.757030911933498	12.033364484193	0.0465224068457413	0.258510670511468	0.179963197471485	0.857181460596091	0.951083173793633	0.260349770048194	0.289130741630078
CAMSAP2	0.0681435919027947	0.116616114338411	0.558990826161367	52.7249292488419	0.143943951039393	0.201393549681776	0.71473962928227	0.474769945310093	0.780250619910308	0.337388834834716	0.446982438075621
KIF21B	0.0436077823889142	0.113316441634505	0.7003619574965	14.3379407847063	0.253047112576359	0.240249507591922	1.05326797591683	0.292218191692239	0.650316951300488	0.283222959504247	0.623761807348895
ENSG00000229191	0.492558011141683	0.364849021220571	0.177005580252947	1.60982974306707	0.916181849936939	0.619984658128772	1.47774922802468	0.139474912605515	0.475322297752972	1.27433687023341	1.69823608437599
NAV1	-1.88980568327809	0.35991473681873	1.51519143119163e-07	2.96703829615306	-1.45099806940234	0.580362350880739	-2.50015885282764	0.0124137629170175	0.144761515968797	-3.98502964020406	-2.1372950514965
IPO9-AS1	-0.70506506978837	0.361120129040667	0.0508860913941445	1.66081281881075	-1.44005204767245	0.624464905259068	-2.30605761115594	0.0211074134331787	0.187968096795214	-1.36956621590077	-2.11955926098224
IPO9	0.192846413052142	0.0911226896956564	0.0343160690073124	31.9205587564828	0.277784291102479	0.172308163288465	1.61213656858168	0.10693222468061	0.416478550377891	0.612685945366651	0.663843348120436
TIMM17A	-0.961031134117142	0.472858998778142	0.0421147814493674	4.6125993687503	-1.36215146223298	0.718134258500829	-1.89679220300197	0.0578553687942847	0.313424215285699	-1.93464339101575	-1.99333728752144
RNPEP	-0.0443017303728365	0.0774439241502795	0.567288682585117	21.5280581565182	-0.0202035419906568	0.148937841655104	-0.13565083101877	0.892097319468491	0.963361121467752	0.0891516896763078	0.181014982349697
ELF3-AS1	0.370848527490346	0.304322481998806	0.222994612934133	1.57677967755365	0.68476015656492	0.642290394588817	1.06612236822145	0.286368329339587	0.646121725542554	1.0056479274755	1.32326453988415
ARL8A	-0.994055095983071	0.483337868007374	0.0397202495573296	1.68284159460696	-1.21103350060101	0.89287007959212	-1.35633786849956	0.17499169196932	0.528165859559392	-2.00754792674489	-1.74848152379446
PTPN7	-0.524765972965445	0.153669689058483	0.000638064200221948	5.72993942591945	-0.675204444120877	0.32880525309168	-2.05350868872101	0.0400232679332237	0.260973328948938	-0.971533357226114	-0.880280077489373
PPP1R12B	0.176705786024744	0.134228146125064	0.188020193354304	27.0661574951148	0.232034825132665	0.251671949189686	0.921973330280758	0.356542487051218	0.701828555243526	0.57705348780184	0.589715691095642
KDM5B	-0.0758000999514141	0.156041051019749	0.627130071354528	14.4097770729315	-0.0898722166245369	0.281663659291825	-0.319076365231137	0.749668605481255	0.912722967906995	0.0196150901709582	0.0681311374969566
RABIF	0.310977905478605	0.322809647435897	0.335373103324145	2.24842605847192	0.242039040940313	0.659991484945096	0.366730551016803	0.713820015540524	0.896880559538934	0.87347602395583	0.605925477646608
KLHL12	0.177247230912318	0.124546452541044	0.154695126944705	11.4750486671176	0.205084732317338	0.272463662217729	0.752704895207101	0.451627267671108	0.764801555104742	0.578248795267121	0.546048575105283
CYB5R1	-0.583616576543052	0.14924633936584	9.2133968023569e-05	5.6636957779827	-0.939223704232981	0.372528301997922	-2.52121435927362	0.0116950583431984	0.14189595918601	-1.10145344218211	-1.30806931495158
TMEM183A	-0.524706676552012	0.346861059778853	0.130348588867924	3.33801268178863	-0.746011620637622	0.58224572286156	-1.28126595240786	0.200100267606042	0.559363522497276	-0.971402452960016	-0.995008631898957
CHI3L1	2.55974607250851	0.609660161456002	2.68517894500734e-05	12.6584029994085	3.71693659485661	1.01778651110515	3.65198060133516	0.000260225546271231	0.0154627354084346	5.83791366003868	6.23628658924862
CHIT1	0.636289717839546	0.255145150860252	0.0126371537412698	3.79272161877957	0.867057880531227	0.456850043610791	1.8979047778529	0.0577086268698345	0.313242669804033	1.5916426310899	1.61864073438424
BTG2	-0.018433038706202	0.115424215323704	0.873118823792953	39.9789582276913	-0.0264603850409948	0.19782479077743	-0.133756668903874	0.893594992416466	0.963706048872537	0.146260069450147	0.170877047275232
ATP2B4	0.257699237249113	0.227062603766734	0.256406353482525	40.3076719624652	0.413039243279628	0.352487495140929	1.17178410290694	0.241283746715008	0.60500530901876	0.755856684783038	0.882996347906441
SNRPE	0.388483823602801	0.789667369177917	0.622748458382308	1.74543165235117	0.734108597050118	1.03738031848227	0.707656183533678	0.479158793670083	0.781824365735274	1.04458005441847	1.40322359937151
PPP1R15B	-0.278907665401065	0.111690677121524	0.0125198227282357	9.49245121767379	-0.628966261569924	0.316409805140364	-1.98782165202152	0.0468314182008633	0.282770006614593	-0.428770322284944	-0.805360555153345
PIK3C2B	0.0775063569132703	0.346773673407126	0.823140905433145	6.12350865475527	0.0559521188099563	0.551382748217978	0.101476005534792	0.919172604032649	0.970605391681974	0.358058312319002	0.304409662148782
MDM4	-0.203327716239746	0.0455114531069971	7.90959592455632e-06	99.9736454821628	-0.297378640407946	0.0987292238103467	-3.01206298328845	0.00259478754037884	0.0621058858734684	-0.261918109748849	-0.268090601633444
ENSG00000240710	-0.394824380037022	0.300853984024722	0.189403577713029	1.57183857427614	-0.341012635621754	0.629450185081338	-0.541762706095142	0.587981985844708	0.840274700293861	-0.684671001255278	-0.338790570764555
RBBP5	-0.196056655170925	0.168965823447949	0.245913170999476	8.48811295048278	-0.273149710269689	0.325161540342082	-0.840043105904607	0.400884218011333	0.732425959334172	-0.245866330933433	-0.228832573473041
DSTYK	-0.179471093995266	0.294759906061155	0.54260919384125	9.88898432772736	-0.322094887340509	0.486423317417396	-0.662169916217487	0.507862331942884	0.7970402845424	-0.209251625459037	-0.308138227036679
NUAK2	0.0908914697498523	0.189549172312757	0.631573056209153	4.18232816355535	0.0942112549469515	0.365134990213518	0.258017603001728	0.796393321849999	0.930128960818057	0.387607626874138	0.366400770930233
CDK18	-1.08713923777927	0.728036232637308	0.135372069838384	1.73533606371998	-1.39156103489604	1.1928352533915	-1.16659952071296	0.243372137000064	0.607094284482183	-2.21304283886199	-2.04098948781273
ELK4	0.0167665730132228	0.0700915996705699	0.81094317524319	35.1966535500703	0.0187903446911035	0.132900180002265	0.14138690173921	0.887564301222947	0.961242722657284	0.223967624972073	0.24419660418363
NUCKS1	0.0212716167836658	0.145886185578797	0.88407164081915	24.2051052760176	0.0111667006680994	0.242053082341713	0.0461332719255979	0.96320402706868	0.987027307304615	0.233913073851192	0.231844047548559
RAB29	-0.00705501103341379	0.0853848353023211	0.934148893127455	21.8774814103153	-0.0244269086425796	0.166875408551599	-0.146378120386903	0.883622898660578	0.959563123409571	0.171378491896417	0.174171880074574
ENSG00000286619	-0.533564682545011	0.885802502109515	0.546940023861009	13.7860654108512	-0.834686663172657	1.37753013722877	-0.605929874501207	0.544561320505185	0.817547553860272	-0.990957611636231	-1.1386884104571
FAM72A	0.194032622457833	0.24286005557362	0.42432040519288	2.684941333914	0.307736887825238	0.471890886914497	0.652135687208126	0.514313643875746	0.799635604059589	0.615304651333868	0.712375407889867
SRGAP2	-0.123588471944455	0.0512678673180855	0.0159244728765165	895.446050605875	-0.14752952063993	0.0945567670721633	-1.56022170816542	0.118707497375158	0.441419695791384	-0.0858837317919657	-0.0252907367572115
IKBKE	-0.368447630333972	0.0807726441663166	5.07798504705307e-06	23.7800095450586	-0.448153411297085	0.159406858791768	-2.81138098256177	0.00493293370926904	0.0869983301207007	-0.626441019675492	-0.512390294920277
IKBKE-AS1	-0.457044048122911	0.18457804544864	0.0132805509064813	4.14558171088295	-0.650197777554001	0.35043953457209	-1.85537792802954	0.063542277024803	0.327341199480072	-0.82202871846191	-0.83976188643932
RASSF5	-0.00474374214155715	0.105855952069133	0.964256217211991	17.364006294615	-0.0358349243140185	0.219481684669171	-0.163270681870486	0.870305316608435	0.95548429110355	0.176480907717695	0.155687522823631
EIF2D	-0.248423312947514	0.237295533304101	0.295148386055485	4.42752267916585	-0.40626938067502	0.441203750481546	-0.920820324468236	0.357144241905585	0.701828555243526	-0.361472292701084	-0.444525785664212
MAPKAPK2	-0.13084333173746	0.0765259569900793	0.0873046748202315	27.6117968947916	-0.252794950478504	0.18456284097913	-1.36969581275079	0.170781876337306	0.52147927809524	-0.101899744260012	-0.195851846362072
PFKFB2	-0.0171323979236573	0.110920189528511	0.877249426044807	17.0882735532387	0.0332389755523229	0.212824592287687	0.15618014438572	0.875891027156004	0.956945122483387	0.149131397026976	0.267607656755588
YOD1	-0.491559782462078	0.292706853188677	0.0930821691675038	1.90912412266294	-0.573066055534405	0.714057024902287	-0.802549426094961	0.422235209629909	0.747317932408398	-0.898226528935505	-0.71478569897141
CD55	-0.711766191326949	0.301806708407674	0.0183563208730904	20.3155362216445	-1.0015151412291	0.469430555767712	-2.13346815396627	0.0328863413791195	0.236973903955135	-1.3843597817551	-1.40899985434359
CR1	0.431758419529694	0.68810874499832	0.530359932599422	2.37822340540499	0.554334276977857	0.976010045355912	0.56795960207122	0.570062399290879	0.831180701990982	1.14011414986482	1.11193606502138
CD46	-0.0566284183641114	0.153331342378735	0.711888796960543	17.1342023444258	-0.0514162975067309	0.272416529227485	-0.188741474875025	0.850295443506521	0.949761353717019	0.0619389806521669	0.130441092870399
MIR29B2CHG	0.243966793559448	0.0561353821234846	1.38615305500442e-05	97.5628282079767	0.351611795455389	0.115557836856369	3.0427343140078	0.00234439220348913	0.0586705668722	0.725540593828051	0.783465726341853
PLXNA2	-0.918644680016337	0.613023261192888	0.133990974587823	5.75222894545333	-1.02651005339493	0.868217601525123	-1.1823188698222	0.23707920100812	0.600702470965564	-1.84106997998866	-1.4494989997897
TRAF3IP3	-0.0201927306426625	0.0675488238271119	0.764989381590859	38.2692687625693	0.0590006936722207	0.145929523518613	0.404309506737306	0.685985135501523	0.885223464720501	0.142375328904031	0.309349254491859
UTP25	0.0475573592144968	0.258585316792374	0.854081227359789	5.48907485690754	0.173122617451876	0.470385505816574	0.368044115541657	0.712840339847783	0.896103878540733	0.29194214546881	0.494260501992095
HHAT	-0.187372678687424	0.245917437105407	0.446099827934871	7.80104888297281	-0.0980672027215583	0.410633891840766	-0.238819066497284	0.811245885035047	0.936964910032226	-0.226695364215911	0.0548528378306005
RCOR3	0.0659473891429449	0.113047707302356	0.559651701945839	35.6215983144853	0.108253228445109	0.216567808878963	0.499858353859093	0.617174818373344	0.854592026387858	0.332540441924624	0.389152918378457
TRAF5	0.0784119651753329	0.138437986267375	0.571118508538063	8.62655072847427	0.170826466383351	0.279097588695097	0.612067152504038	0.540493329011625	0.814235680169483	0.360057556085277	0.490540058588514
LINC00467	0.736282528739751	0.196338597835858	0.000176788649329537	5.6620024215108	0.649541790343255	0.411505382420943	1.57845272040407	0.114461641699302	0.433589842321654	1.81238929633034	1.26620037712484
SLC30A1	0.157615133601031	0.114054033876083	0.166992003903777	10.9882869419743	0.27236934049565	0.271941264901181	1.0015741472506	0.316549312350043	0.669805858692467	0.534908479357137	0.655069527642312
LPGAT1	-0.228158017016457	0.193975475368029	0.239506596708273	21.6577561415546	-0.314058895573129	0.3308945178891	-0.949120878691582	0.342559136604702	0.69311308923681	-0.316734111459674	-0.295117545178241
INTS7	0.542931650941342	0.219283498228229	0.0132887832247973	10.4509127500633	0.800660271363562	0.377698140754276	2.11984170683133	0.0340193967486984	0.240795815593872	1.38554299497067	1.51105698241444
DTL	-0.0310484596797697	0.722746913516094	0.965734244470654	2.20815765029141	0.151593759347575	2.42809036864378	0.0624333267432084	0.950217755814213	0.982145455693053	0.118409946171798	0.459377388586048
PPP2R5A	0.236764613439183	0.139305953547906	0.0892059001477378	22.7068554807679	0.361633407639298	0.253324341633269	1.42755096216859	0.153421146768345	0.496311425734004	0.709640878341543	0.799703700164202
ENSG00000234915	0.171925156597443	0.163716460300178	0.293653882516176	5.50147769741005	0.261100081108821	0.389519929634239	0.670312508410019	0.502658594975683	0.794497672315781	0.56649964903757	0.636809996584583
PACC1	0.634743826628047	0.196414670582149	0.00123076925496241	12.6218359460413	0.996625375341777	0.353797850208562	2.8169345143117	0.00484844102292242	0.0864290555886186	1.58822988244637	1.82857837219656
ATF3	0.398438558368323	0.313883730498354	0.204304624858588	4.68810367208925	0.535111778456868	0.544182866703472	0.983330808811467	0.325444651730745	0.677122204766772	1.06655637934683	1.0807899358302
BATF3	-0.308137435950189	0.180522117983291	0.0878362820521352	14.2878834418827	-0.465238769523162	0.329630320922372	-1.4113955543329	0.158128013093066	0.503636417732095	-0.493298705039398	-0.54007362515989
NSL1	0.161475428865017	0.0579678000393771	0.00534278329564706	57.8166510277393	0.229722243375006	0.111174272411566	2.06632558407557	0.0387977472614231	0.255280804950658	0.543430565082067	0.585968625119252
TATDN3	0.139578501321726	0.211072056313336	0.508430420186054	17.4928016930702	0.245527146657876	0.348119392967601	0.705295802583243	0.480626172048224	0.782864668899021	0.495090352514014	0.611577239887249
FLVCR1-DT	-0.163193319046248	0.219882875042163	0.45797650235076	2.95706140939744	-0.226689860937397	0.516302044506153	-0.439064426239542	0.660614854498364	0.87380642911787	-0.173316396664278	-0.15355388543327
FLVCR1	0.321157709773567	0.140591567136694	0.0223520708778797	13.9254680323336	0.57422988525007	0.282826177805439	2.03032791980484	0.0423232180500478	0.267262678699237	0.895949218085314	1.14417283096037
ANGEL2	0.165341451865302	0.105340610744235	0.116510785794355	17.5520910776867	0.301818277654668	0.201776724045809	1.4958032403487	0.134704936711768	0.468620123706285	0.551965295502912	0.702785510052001
RPS6KC1	-0.118649849789395	0.062993964518874	0.0596310974837702	89.5148249831069	-0.211502092139778	0.123904930815143	-1.70697074562208	0.0878274899985939	0.382739016763818	-0.0749811042750731	-0.128945210937603
SMYD2	0.537418935968891	0.440631079168322	0.222594794576391	7.93526479201	0.804642740176872	0.633158185389728	1.27083998713779	0.203785579856134	0.563951161641515	1.37337298559065	1.51750975898892
CENPF	-0.286643505133158	0.364711825012572	0.431899597488067	3.45365287293097	-0.473275677406133	0.629607138163998	-0.751699986734992	0.452231498394159	0.765498666345696	-0.445848158264555	-0.553095791396363
KCTD3	-0.450613571543682	0.326017222095591	0.166917298644698	4.92911009465452	-0.754463559552699	0.547723957343118	-1.3774521808621	0.168372489464631	0.518726801359847	-0.807832635283606	-1.00870327107802
ESRRG	0.557988252692305	0.765329280651651	0.46595114478366	29.0232178980034	0.968863156674726	0.983029992129452	0.985588603025185	0.324335032956661	0.676959011165156	1.41878233084348	1.78359537228665
GPATCH2	0.118156406014399	0.0651146183594151	0.0695867734561172	65.3026774481386	0.183219586620171	0.11729799726088	1.56200097954509	0.118287758099959	0.440707476882386	0.447798391632201	0.510620576402387
RRP15	0.193370618846747	0.100604207766294	0.0545940875749817	15.0680635740732	0.337430293652023	0.243782117044119	1.38414703155177	0.166313438373395	0.515361936705745	0.613843195373097	0.76048750179886
LYPLAL1	-0.0656697568344645	0.106447012573907	0.537284607612812	43.1330672408948	-0.086901378230575	0.190486037432116	-0.456208651311487	0.648239944871771	0.868620779243927	0.0419790925494874	0.0729447737848426
EPRS1	-0.0830731298047234	0.198521668795884	0.675611738343819	18.7521163757038	-0.129751006249455	0.345164884079144	-0.375910216346643	0.706983645094677	0.893674199750318	0.00355896501697625	0.00351571134465394
BPNT1	-0.00158635161194118	0.532577923964988	0.997623402077731	1.78127749236753	0.0576847085278532	0.836478441530103	0.0689613810277467	0.945020359759304	0.979375859984301	0.183451243124808	0.307216969592713
IARS2	0.0701326677544767	0.327336569780591	0.830350182800175	10.2449982494645	0.0894806690049601	0.502859285447741	0.177943754037051	0.858767148394746	0.951834390421342	0.341779969129433	0.358735823486571
RAB3GAP2	-0.0595343769149558	0.0477575193696297	0.212545328861711	61.6851122290566	-0.0339725874023144	0.102660355458492	-0.330922168061753	0.740703276793667	0.908878385792208	0.0555237128579048	0.158705059070863
HLX-AS1	0.0321183090895632	0.245684627342024	0.895989035452323	2.75924525323698	0.094528285762067	0.493601175938991	0.191507416047466	0.848128070901979	0.949761353717019	0.257858506866427	0.366914454555408
HLX	-0.367895194264644	0.165599643156538	0.0263107473047565	5.5651490066065	-0.64643946295929	0.365691324404252	-1.76771889246321	0.0771079099969894	0.358527027742823	-0.625221447798626	-0.833672305952155
DUSP10	0.605270121139071	0.534284726269171	0.257272793640448	11.3775640831558	0.654197123734076	0.673824340051613	0.970871909560237	0.331612067969868	0.681637223978509	1.52316298273231	1.27374339319323
ENSG00000236230	0.171132218220363	0.271221268622094	0.528060780645374	4.90932051102721	0.334316845294446	0.486045414853391	0.687830468260436	0.491559546898495	0.789403942097928	0.564749138166779	0.75544279521874
TAF1A	0.0542764695902871	0.182265870709029	0.765865474400109	8.2657669032588	0.0256559116716537	0.356111338874282	0.0720446356826371	0.942566385980063	0.978752343560438	0.306775423936383	0.255320851945358
MIA3	-0.113226783157443	0.0892824208523006	0.204731267530923	29.9349423241385	-0.144817695109354	0.180530768718476	-0.802177358116642	0.422450371733409	0.747317932408398	-0.0630090048450968	-0.0208967778643517
ENSG00000272750	-0.0299559493169783	0.353802389908175	0.932524868213967	1.94909963450346	-0.00616079074547503	0.672176913000773	-0.00916543044891509	0.992687146938019	0.996816532764609	0.120821799755628	0.203768389977977
AIDA	0.0392155948003673	0.088850015662788	0.65894626999801	84.0663400196494	0.0187938663707319	0.173336360349563	0.108424258665815	0.913659158932942	0.968489890054104	0.273526654794404	0.244202310345529
BROX	0.120394222726245	0.0968420994293537	0.213793668277207	37.653295075205	0.180849564792667	0.174560846727451	1.03602593699053	0.300190042372384	0.657601984264335	0.452738652558083	0.506780440535306
FAM177B	-0.229455193767126	0.131060371052008	0.07998734019164	70.6674577086705	-0.327901266334866	0.212141417991397	-1.54567302057047	0.122183556193655	0.447029007141107	-0.319597791751885	-0.317546277196951
ENSG00000287684	0.0455758508298058	0.114439294613979	0.690443325350359	167.395203313588	0.0802011616219687	0.183441717991055	0.437202412299037	0.661964560442756	0.873995369399523	0.287567717306139	0.343700278785365
DISP1	-0.111123326520198	0.0583925850241606	0.0570355460838119	461.775930723333	-0.152723614601007	0.102988593735786	-1.48291775876477	0.138096262541104	0.472784594313879	-0.0583653606273827	-0.033706704190696
TLR5	-0.0138427455506515	0.091832215422226	0.880181184271305	65.4629038803044	-0.0115362007160229	0.162034885317056	-0.0711957841266706	0.943241936683737	0.978752343560438	0.156393717033822	0.19505863701764
ENSG00000226601	-0.76794551947165	0.264725322721093	0.00372075419098832	2.46107752975244	-0.96743803579156	0.572048213236341	-1.69118268951199	0.0908019160886739	0.388047059495578	-1.50838269131975	-1.35378487137661
TP53BP2	0.146034084994734	0.154834834369842	0.345598862962787	19.4879795676033	0.201234205971291	0.266939476437915	0.753857049008239	0.450935063572555	0.76466919092861	0.50934186274928	0.539809584325957
ENSG00000291068	-0.213171750643949	0.366030179934426	0.560305056815716	3.04601735182833	-0.164747604216535	0.621620783951301	-0.265029111750937	0.790987035518983	0.928949500275319	-0.283650049752101	-0.053189121294266
ENSG00000290989	0.0225004934293201	0.183476272292707	0.902396652214818	9.66206279616408	0.059315652875529	0.334739213841727	0.177199594259593	0.85935161435492	0.952040832395893	0.236625973099427	0.3098595814936
FBXO28	-0.21594682291708	0.0647428597703508	0.000851602780605922	41.3288470637706	-0.276518742054836	0.133262394685243	-2.07499454522002	0.0379870403227027	0.252672695877817	-0.289776369680303	-0.234291400748528
DEGS1	-0.409225578199192	0.192625236924908	0.0336312778976453	14.2218433231368	-0.631810672094576	0.339934400772961	-1.85862528375455	0.0630802707087437	0.325717957532181	-0.716463451543912	-0.809969340924708
ENSG00000232628	0.300974043323925	0.271130542480743	0.266968606011724	2.01166055582558	0.666147025594903	0.572412317456739	1.16375382793059	0.244523788470541	0.608434253302344	0.851391244157263	1.2931057662361
NVL	-0.142343093193814	0.0886914927396567	0.10851056113534	32.3304049175804	-0.209357612584365	0.166189906916802	-1.25974926196435	0.207759828353688	0.568028665581592	-0.127286909294148	-0.125470520214759
CNIH4	-0.21353661117098	0.211537323273447	0.3127582798126	10.1126078669281	-0.355048336970057	0.377854904596289	-0.939641996573795	0.347401226779802	0.695711759814037	-0.284455525104729	-0.361532555476157
WDR26	0.144678478708387	0.0428410353663312	0.000732542997463148	76.718995959652	0.197703599037155	0.0928192318965755	2.12998529504583	0.0331728274134288	0.238040022159055	0.506349191932287	0.534088957552397
CNIH3	-0.486050211415105	0.256481573277907	0.0580832956618136	9.74833676147759	-0.739266126845546	0.454443046075665	-1.62675198405932	0.103789783219375	0.411149476295007	-0.886063460165107	-0.984078938192548
DNAH14	4.01872180564666	1.18638488726347	0.000705667511754146	2.82473935115339	0.956489321809156	1.50201668776743	0.636803392131991	0.524252916287356	0.805855771011184	9.0587854892984	1.76354610247438
LBR	-0.108463478796254	0.104654396407013	0.300017074882276	25.5263962767294	-0.19015316057172	0.207285812723661	-0.917347685657671	0.358960476827755	0.702580244088378	-0.052493413336152	-0.0943536317010937
SRP9	-0.941428593793406	0.428201303973872	0.0279088357203336	2.54111160307428	-1.34623585075028	0.719558809493266	-1.87091844751138	0.0613563856360118	0.320995689881348	-1.89136832586108	-1.96754929274774
EPHX1	-1.41630738074961	0.516403348655125	0.00609478581463778	2.98973134026639	-2.01687000245605	0.769298231974874	-2.62170107589942	0.00874921334245359	0.12040367085845	-2.93972277924898	-3.05417483761332
ENSG00000242861	-0.00622144416111994	0.210577016185231	0.976430133474393	5.48593634388187	-0.0309245684788711	0.396543086389842	-0.0779853931143036	0.937839672209699	0.977776952684027	0.173218695263611	0.163643750628731
TMEM63A	0.185156457570119	0.336183586433102	0.581798237456547	11.5303208365435	0.27653203019666	0.501556624034037	0.551347578609376	0.581395428691501	0.836491211163753	0.595709404621156	0.661814315322689
PYCR2	-2.06413099552313	0.853784924701965	0.0156222066388748	2.12136685105701	-2.62848992737219	1.14576723112923	-2.29408718975288	0.0217854910371142	0.190800063981135	-4.36987462054465	-4.04517989226528
SDE2	0.223409555529933	0.420619693748838	0.595319112732515	2.56601848188438	0.277967825518181	0.751621367127431	0.369824272799118	0.711513428401624	0.895626785260401	0.680157913806201	0.664140728121076
H3-3A-DT	-0.219154175938477	0.2459586125071	0.372918150653781	3.68852348430147	-0.432820134175116	0.548395815889542	-0.789247695978583	0.429967250104551	0.752090504779532	-0.29685700355136	-0.487545853931318
H3-3A	-0.0686451664185867	0.16438467428032	0.676247931276745	25.4934892124932	-0.064142715639704	0.27950930634804	-0.229483291550352	0.818493305563425	0.940092800852116	0.0354105028928279	0.109820533952015
ACBD3	-0.0821711048508361	0.0828465199047146	0.321271974335704	36.232787784871	-0.0735555214662658	0.177321860793647	-0.414813611458003	0.678278354488261	0.881842118597919	0.00555029818124728	0.0945690063732508
LIN9	0.146011062876091	0.188045814773729	0.437474261094488	4.42127793783539	0.208547134586737	0.4088744026022	0.510051823394862	0.610015155646159	0.850980689678792	0.509291038536303	0.55165869016274
PARP1	0.173086286185589	0.23831212081834	0.467654383421879	13.2965381465605	0.241103570559854	0.396592837973714	0.607937278423152	0.54322907393955	0.816690856891796	0.56906298816353	0.60440973913361
ITPKB	0.21235403047222	0.0747039953849145	0.00447463393786682	48.2521890665976	0.401201427139705	0.180400096533074	2.2239535058461	0.0261515725724236	0.21037219052094	0.655751456311894	0.863815586860579
ITPKB-AS1	-0.195195634790273	0.296320000112893	0.510067515148709	1.65249080270089	-0.18294075212282	0.560168741652098	-0.326581507535168	0.743984432117709	0.910012415807864	-0.243965520504944	-0.0826673982448279
PSEN2	0.130618954442467	0.157532154683117	0.407015337451603	8.53657599869404	0.268370386411437	0.299343709396317	0.896529233744906	0.369970174184179	0.710212791297562	0.475311029602135	0.648590040056423
ZNF678	0.368052741482314	0.0785332120960165	2.77798575791782e-06	29.9779318222581	0.564816471140276	0.15950330530659	3.54109571619605	0.000398468997049168	0.020520267861372	0.999475879380811	1.12892031778297
SNAP47	-0.374944022061281	0.446412543743624	0.400961786476849	1.92731524172641	-0.562283398584528	0.727059480529225	-0.773366435130236	0.439305548390904	0.757407875609407	-0.640782618806356	-0.697314607686456
ARF1	-0.661320159852716	0.218697053697128	0.00249530839044909	16.7148359316453	-1.02949640559632	0.368190529186556	-2.79609692261988	0.00517238861152545	0.0891852185145021	-1.27299384332114	-1.45433777303102
C1orf35	-0.984513394105039	0.471284087571129	0.0367075445490671	3.16625798725222	-1.4200962267195	0.76285059777487	-1.86156533253264	0.0626643836595504	0.324728181334173	-1.98648342369381	-2.08722493270344
MRPL55	0.726924863424091	0.56166921982299	0.195588625302842	3.31737250621247	0.661588638503408	0.770783087665603	0.858333101867996	0.390708556079384	0.725968575896699	1.79173107706166	1.28571983182699
GUK1	-0.452415569104008	0.373320777423329	0.225562846354011	4.55225572980707	-0.956273706689365	0.574113053723613	-1.66565400401038	0.0957823481946936	0.396788533264073	-0.811810770797872	-1.33569535839419
IBA57	-0.086886982312378	0.306747516787693	0.776983332965877	1.50900475036935	-0.327040733822269	0.702458008067062	-0.465566240353896	0.641526012462634	0.864615856180499	-0.00486059250125219	-0.316151960179249
OBSCN	-0.23182583578653	0.239479278518266	0.333023736285788	2.40457887090487	-0.334234933312459	0.496585496442177	-0.673066240772453	0.500905150053014	0.793653490176982	-0.324831281195286	-0.327808689740389
TRIM11	0.120267613497645	0.17145244244133	0.483013866858005	4.58230306101283	0.421025866305883	0.365515709766846	1.15186804576593	0.249375300809214	0.613487586503377	0.452459146814115	0.895937037812356
ENSG00000231563	0.366106707115879	0.337786420006979	0.27843538714528	2.32050920020408	0.221811557510181	0.565036450676022	0.392561501554104	0.694643378705276	0.888688120184386	0.995179764560491	0.573150975859574
H2AC25	-1.31617613038606	0.505242516755225	0.00918639779765265	1.81652562156129	-1.8432698562947	0.774279605602025	-2.38062560728499	0.0172832676606855	0.169282521034964	-2.71867049153832	-2.7728912898973
H2BC26	-0.606664324730291	0.352200977787007	0.0849799383870136	1.80486806905251	-0.574943604697075	0.630196316348381	-0.912324603908409	0.3615978661364	0.703967867354197	-1.15233423558947	-0.717827883561486
RHOU	-0.585894043458048	0.46972531037129	0.212283097940429	1.67518516345109	-1.32376025770428	0.952210916194373	-1.39019647348179	0.164469224049688	0.512424011579385	-1.10648123590203	-1.93113218891003
RAB4A	-0.646525172403747	0.27350740884044	0.0180870826161246	5.86405499545588	-0.988892945700563	0.478352799389003	-2.06728788242416	0.0387070353865259	0.254935301128494	-1.24033205381616	-1.38854816684943
CCSAP	-0.278262108849055	0.360719033775768	0.440464214091579	2.32443014718301	-0.4425266394565	0.713352437151296	-0.620347834267851	0.535028808709912	0.811755768825684	-0.427345175268901	-0.503273261435538
NUP133	0.157820957174361	0.225044785327996	0.483123994831278	13.7496000087261	0.246689716597364	0.364797541805525	0.676237332566444	0.498889973430236	0.792196831819595	0.535362860697469	0.613460946809612
ABCB10	0.542210453071217	0.253858644579147	0.032689565103055	14.0056423857574	0.81563891622437	0.432445751035778	1.88610690305265	0.0592805502802308	0.315808614297487	1.38395086026243	1.53532681432179
TAF5L	-0.0891646722207226	0.184594798246187	0.629075024394919	12.8090834827583	-0.117082404874217	0.331987068935707	-0.352671582208195	0.724334666248567	0.900390800189967	-0.00988887850693991	0.024042590026628
URB2	0.0765398579460148	0.16573404290613	0.644207974232249	5.51180159235291	0.129344697083625	0.328925142706098	0.393234448481177	0.694146328673629	0.888641103004065	0.355924644687707	0.423327331570879
LINC01736	0.0694887763353641	0.123357252741782	0.573221589552339	15.6151585379105	0.134061547334962	0.237990912330151	0.56330532129305	0.573226995243179	0.833036551154283	0.340358498103002	0.430970023135828
GALNT2	0.332380718565419	0.0734757510116475	6.0773848818259e-06	227.423191828105	0.515130025406872	0.134188223557435	3.83886165082429	0.00012360605047773	0.00995245236139903	0.920725416918627	1.04841358988943
ENSG00000227006	0.637214937467408	0.279684411433141	0.0227065931039726	3.13737058089801	0.993823437760177	0.523339275490611	1.89900411511921	0.0575639349302382	0.313058664329552	1.59368516940468	1.82403840514666
PGBD5	2.25525386504273	1.31110786164087	0.0854118770851825	2.9744249848197	-1.47684049734074	1.56400920353659	-0.944265861096763	0.3450338067263	0.694560468512242	5.16570894067288	-2.17916742299411
COG2	-0.178407007549931	0.211796635416371	0.399591776315616	10.1523282355486	-0.258144601419983	0.378360708611077	-0.682271164909289	0.495067502637064	0.790309597735159	-0.206902521236238	-0.20451986208173
TTC13	-0.0105104875569712	0.0514330197633123	0.838077721480131	53.7945123559511	0.0242932122555277	0.104652239457529	0.2321327511141	0.81643490783157	0.93886773293414	0.163750094289381	0.253112876118643
ARV1	-0.0884867068683753	0.354494492129625	0.802886048169257	5.13189812930514	-0.633646061859306	0.560921249541267	-1.12965244653775	0.258622702224605	0.622618169681384	-0.00839218500135784	-0.812943214829081
FAM89A	-0.0647657919619716	0.100277947951155	0.51836824061827	15.2695140819226	-0.0742600006871942	0.197429796040388	-0.376133705127279	0.706817497984401	0.893674199750318	0.0439747083272703	0.0934275418126694
C1orf131	0.0726656297393807	0.160109390574944	0.649936870390302	8.38540114005748	0.202232353215697	0.311974832492597	0.64823290904562	0.516834319874756	0.801065173687637	0.347371800245236	0.541426877883927
GNPAT	0.133420139933938	0.121370851526296	0.271647425309231	20.0156803918818	0.21219360103979	0.239695482633654	0.885263246133439	0.376014667984486	0.714008842664083	0.481494997733395	0.557567043601502
EXOC8	0.114906204118607	0.382493337315712	0.76386168386498	2.44377092257348	0.0274655666269653	0.685058947906507	0.0400922675499651	0.968019566448138	0.988755528599662	0.440623163499348	0.258253027852047
SPRTN	-0.514595595681362	0.230100863853978	0.0253261432412138	4.87195302465511	-0.855023915657935	0.429320723258659	-1.99157382659769	0.0464178374944947	0.281890315977333	-0.949080974404924	-1.17164077055787
EGLN1	0.16633258081915	0.115432950827087	0.149600105366825	53.912421635496	0.257245067541517	0.19425951349292	1.32423407696268	0.185425316706347	0.541872167635925	0.554153336917245	0.630563735180535
TSNAX	0.108171597510099	0.0671208327129508	0.107050102316861	42.4956893471885	0.202006154143428	0.139114432131912	1.45208625048967	0.146477624530513	0.484786128373339	0.42575567515543	0.541060368529271
ENSG00000286071	0.375743923803132	0.0965234521136188	9.91047262126324e-05	26.5908594315842	0.577908349955287	0.201710273259042	2.86504172850493	0.00416954294003548	0.0797235875349688	1.01645512852674	1.15013303102535
SIPA1L2	0.102741784826319	0.0552982108858335	0.0631748979035181	417.877320623686	0.155457955991004	0.105524243897038	1.4731965873424	0.140698035022716	0.477412630562648	0.413768682970353	0.465638529287658
NTPCR	-0.683048239247296	0.20623577378735	0.000926390014502077	6.30868908131957	-0.998722026034147	0.397859824815127	-2.51023592668152	0.0120650523709818	0.143972978190078	-1.32096130243398	-1.40447418216768
PCNX2	0.102160789257877	0.0418835361351044	0.014721309219811	278.723046180877	0.161431693748434	0.0788196484704681	2.04811486578652	0.0405487456247095	0.262186560018699	0.412486062418951	0.475317750110278
MAP3K21	-0.531593810075742	0.454742106651982	0.242403376738349	3.05852280472619	-0.738607454988354	0.728744313508538	-1.01353443354135	0.310804957546441	0.665073490538524	-0.986606663590182	-0.983011695100485
COA6-AS1	0.28576122221328	0.224086765631725	0.202229336280027	2.7202010028621	0.642772716802937	0.598526882264771	1.07392455685657	0.282856496076179	0.642890980783578	0.817807034464171	1.25523247725682
COA6	-1.17181146331502	0.549628763312261	0.0330064068347997	1.93332275831022	-1.79762026766751	0.934632719365236	-1.92334403709767	0.0544368575317201	0.305600711346919	-2.39996739130964	-2.69892546368827
TARBP1	0.376763256785292	0.272235824858204	0.166370967812925	8.71052381486435	0.378219823925228	0.41141936873967	0.919304856948897	0.357936138096557	0.701998312817334	1.01870543386925	0.826578596988683
IRF2BP2	-0.242376211206465	0.199814888987809	0.225128383803563	15.0731723053247	-0.366481172983059	0.33867710809627	-1.08209608568786	0.279209834943407	0.639598312492935	-0.34812255753824	-0.380057129016571
TOMM20	-0.0444169085148548	0.429795311994758	0.917689693766168	2.52061280554036	-0.77608457615644	0.907551919487387	-0.855140691669515	0.392473264822817	0.727322651230525	0.0888974194889792	-1.04373570849241
ARID4B	0.0444316717161774	0.043103846819501	0.302632154518451	122.550440589345	0.100672842321473	0.0833988564686181	1.20712497250313	0.227384018940033	0.589925854097733	0.285041798477602	0.376870452326084
GGPS1	-0.0300936081352041	0.234124677196383	0.897724274472204	7.72795009616667	-0.00852352582764189	0.415610083017426	-0.0205084673734552	0.983637757510686	0.99341154852927	0.120517900657375	0.199940060792083
TBCE	0.0981348596138151	0.104042814895187	0.345570372489222	15.5589634962718	0.11776907805408	0.222809851309156	0.52856315536368	0.597108525177808	0.844258264946341	0.403598318035945	0.404571407341338
B3GALNT2	-0.201103764048312	0.146251311368387	0.169114039816891	19.1575912144673	-0.209081125728331	0.258560503013224	-0.808635206428406	0.418725007675381	0.744918658855763	-0.257008456489844	-0.125022529786861
LYST	0.251541271934955	0.0457100561940042	3.73436530200514e-08	210.80849555921	0.372496375611214	0.0926696576015248	4.01961532234134	5.82932427521539e-05	0.00623721506126145	0.74226220438461	0.81730491904236
GPR137B	0.454594009479861	0.114282872474956	6.95568625513049e-05	30.8357634416396	0.653055553156602	0.212496892414999	3.07324754604508	0.00211742760914815	0.0556168353587806	1.19052657736752	1.27189371144411
ERO1B	-0.133595883825414	0.16681345190246	0.42320692804331	24.6405016796077	-0.200679034440827	0.295842073201286	-0.678331625617998	0.49756145087175	0.791217127760379	-0.107976348056289	-0.111408658497914
LGALS8	-0.170953610735442	0.107397301114333	0.111432607734601	31.428828150259	-0.278903918110715	0.201634141594689	-1.3832177224795	0.166598117193284	0.515659567617357	-0.190448213404507	-0.238156090944707
ENSG00000230325	-0.357328874400718	0.237429672139872	0.132327089387076	2.06188156873089	-0.547988234123184	0.556704434891766	-0.984343216575459	0.324946787351177	0.676959011165156	-0.601894972096755	-0.674152216042307
HEATR1	-0.138030530350428	0.0900652588266384	0.125383982420892	25.8671941006176	-0.262722266232426	0.190011735916014	-1.38266336532261	0.166768109902917	0.515712827344753	-0.117766386191068	-0.211937032096679
MTR	0.19415102056723	0.0618267522185807	0.00168807797773611	53.4935423648691	0.255027030583178	0.127565432227211	1.99918603441833	0.0455882290447515	0.279080215053713	0.615566030002842	0.626969859723616
KMO	-0.606467016427506	0.848963051119417	0.475003309780836	1.60437166681006	-1.15981477377634	1.08767482915481	-1.06632491870533	0.286276788850578	0.646121725542554	-1.15189865277634	-1.66549204763727
OPN3	-0.905167379093525	0.513903726384227	0.0781781780809907	2.8415861882348	-1.27628361206594	0.846990577259342	-1.50684511295945	0.13185036298903	0.463883110456596	-1.8113171486764	-1.85420599032033
CHML	-1.28333071420665	0.541753820672946	0.0178437400010968	2.1549824825429	-1.94087671839201	0.829065601890021	-2.34104118415646	0.0192300457177348	0.17983740091315	-2.64616011779482	-2.93104325612111
CEP170	-0.0770266522631933	0.0439192894879396	0.0794608711138415	293.467574954043	-0.083576229046445	0.0844449370749598	-0.989712728097084	0.322314551950608	0.675223054321405	0.0169073221811332	0.0783324982763173
SDCCAG8	-0.0568955477352566	0.0487427589964288	0.243104766889812	415.572902273969	-0.0471447841702583	0.0954570438492146	-0.493884812154134	0.621387531315772	0.857100720662232	0.0613492590778137	0.137362207005191
AKT3	0.0177024783108183	0.058393335896136	0.761768523267335	292.899608992609	0.0689815991350439	0.110808244468807	0.622531287863353	0.533592577018268	0.810845964752702	0.226033753242346	0.325521271394377
ZBTB18	0.478444420425581	0.558651061632833	0.391761073573476	3.31895542672866	-0.169518923734097	0.814688378225147	-0.208078239809196	0.835167877420101	0.945863814526985	1.24317934943666	-0.0609200691699619
ENSG00000240963	-1.13082531171937	0.37469544424228	0.0025446131706041	2.43856184878451	-1.72517542812437	0.624478738954238	-2.76258472948716	0.00573456755331053	0.0945183986347214	-2.30948532360569	-2.58154341113244
ADSS2	0.116708070371993	0.258639880076975	0.651818224802871	6.89583872067385	0.0850389731964557	0.431731006424606	0.196972123685785	0.843849352486997	0.948666498623312	0.444601009137083	0.351538963446313
CATSPERE	0.126059990319208	0.287876114606068	0.661461193784151	6.10461068166989	0.189961000830991	0.495015564727758	0.383747531121498	0.701165580031446	0.891864156360448	0.465246544784676	0.521543659981362
DESI2	-0.0793297467485686	0.0910967067119631	0.383846972385146	26.7112954961117	-0.0750446371262932	0.172758859322329	-0.434389515077063	0.664005610299916	0.874892999531572	0.0118229523869124	0.0921561988666105
COX20	-0.220517260008331	0.213241442605588	0.301080024982598	12.9583383720158	-0.30856239158547	0.364535704069181	-0.846453140641915	0.397300004222814	0.729992701878131	-0.299866182512865	-0.286211584118468
HNRNPU	0.0118189666833136	0.073672749529522	0.872546128146291	98.4595232234589	0.0229006879577389	0.135121770051745	0.169481852916588	0.865417645150265	0.95401631127673	0.213045163762937	0.250856575168304
EFCAB2	0.28551856632706	0.367954424578257	0.437771559298616	6.75963935118778	0.387444817648687	0.563945747594595	0.687024982990403	0.492066985189696	0.789552208241862	0.817271341175806	0.841525813448863
SMYD3	0.0565176953638085	0.0684450214325583	0.408952397513363	303.816625085494	0.11185280230844	0.117164135228276	0.954667587402174	0.339745826007728	0.69088011336461	0.311723210793276	0.394985291961843
TFB2M	0.051157803423355	0.272294114100234	0.850973066818321	3.06908783008086	0.0706731953895896	0.570636445986173	0.123849774907827	0.901434220484539	0.965132122895046	0.299890577414412	0.328262157311256
CNST	-0.0539623722779017	0.158194105185364	0.733017056541358	20.8449013993216	-0.0975699219040474	0.271193761662098	-0.359779374370778	0.719012128640144	0.897564483360628	0.0678246116051307	0.0556585797360859
SCCPDH	-0.201113776092684	0.586400582186418	0.731626201608195	1.79944649127771	-1.51845454480217	1.05720303137847	-1.4362941646339	0.150918653814437	0.492404738213581	-0.257030559332912	-2.24659447973111
AHCTF1	0.137617332661758	0.108362209247356	0.204093417229481	35.9636228197881	0.16079634786359	0.194745403929143	0.825674673801773	0.408988662649723	0.738133682370733	0.490760826843475	0.474288301987869
ZNF670	-0.068560058157816	0.132715588766814	0.605439703404895	8.86341284713263	-0.0499472869802661	0.265150793949758	-0.188373137550289	0.850584155859676	0.949761353717019	0.0355983900477184	0.132821324118201
ZNF124	0.238060177420504	0.0569619503634493	2.92428098217031e-05	83.2970954522837	0.320758546149765	0.109325298984055	2.93398279383207	0.00334642758851694	0.0700559011927692	0.712500998243239	0.733474343182609
ENSG00000259865	-0.152116239140395	0.0709679979783743	0.0320771131450677	23.3436446806586	-0.228337253412397	0.156262767379511	-1.46123902220316	0.143949857546175	0.480364474122237	-0.148862354140569	-0.15622314816199
ENSG00000290683	0.518794838422408	0.0885897422819021	4.73719773473906e-09	18.765993197039	0.754678227944539	0.190013453983657	3.97170943489848	7.13587258634372e-05	0.00725292593490919	1.33225795552512	1.4365524811791
ZNF496	-0.0212477973780812	0.136142709528214	0.875977817868221	12.8701425886342	0.0589733790530127	0.255390113124957	0.230914886764463	0.817380925286488	0.939281047990614	0.14004613682159	0.309304996735369
NLRP3	0.0798692336178267	0.0900137745218592	0.374917336910747	24.0861598598235	0.184013438148068	0.165703944772098	1.11049521724514	0.266785687940112	0.629581622436268	0.363274658856412	0.511906850515998
ENSG00000235749	0.132386197446887	0.290775735405276	0.648903308896781	4.0328920490811	0.513504358651542	0.516817589734723	0.993589167340683	0.320422920141857	0.672837996968619	0.479212440077379	1.04577952924804
ZNF672	0.0311353600347661	0.260715327015895	0.904940381507074	4.55451778163982	0.0125398868070346	0.487111366479816	0.025743367266619	0.979462033230108	0.991181360614608	0.255688523604688	0.234069014965782
ZNF692	0.047417111496153	0.284367838750787	0.867570153324836	3.5913577907561	0.105241660569423	0.524730019705526	0.200563445233197	0.841039943689288	0.947968911387735	0.291632531049001	0.384273288291779
PGBD2	-0.169944602617418	0.225756975648612	0.451584079836556	2.49856871387733	-0.297471038114911	0.465122878023636	-0.639553658119123	0.522462818630662	0.805344775771382	-0.188220701493909	-0.268240313228686
SH3YL1	0.186339361065919	0.208974550734943	0.372562081050142	10.6535045880274	0.319447485044212	0.367577947638698	0.869060527423711	0.384814025303942	0.720230496999848	0.598320812377857	0.73135003668174
ACP1	0.0406630820571845	0.220760906953652	0.853860386560409	7.5325499587268	0.0610229720890712	0.387371151297278	0.157531018726381	0.874826363664285	0.956773693475915	0.27672216437198	0.312625943251282
TMEM18	-1.07910977939142	0.679870171107979	0.112460746463826	1.99200005029907	-1.7129431964115	0.979296094493861	-1.74915758986746	0.0802637826857236	0.366292418266829	-2.19531680289152	-2.56172358028113
EIPR1	0.193555845632113	0.0911708834293114	0.0337537966076636	24.052366552972	0.386806031720857	0.197052689645562	1.9629573816861	0.0496511263244901	0.29218263114366	0.614252106721969	0.840490791440045
TRAPPC12	0.108134504456559	0.0890929389260876	0.224851994854634	50.8443672506984	0.195841947749498	0.157893801816837	1.24033968082346	0.214849781312004	0.577310423413864	0.425673787589726	0.531072532218771
ENSG00000242282	0.0888643165547853	0.288502285243542	0.758067528925576	1.89922808998829	0.209660105326812	0.574253527038272	0.365100248331325	0.71503657554286	0.897043284036191	0.383132432070493	0.553462031722035
RNASEH1	0.271658035022882	0.207206673856119	0.189841319568623	6.64217429319206	0.421552557729463	0.377150577727255	1.11773011265097	0.263682277770166	0.627359843451671	0.786672480754615	0.896790433592555
RPS7	-0.532921708462925	0.163835028316794	0.00114276036875692	17.6576664055416	-0.811405049060547	0.292860725530697	-2.77061749263302	0.00559501105377976	0.0936498057957241	-0.989538165746285	-1.10096531425692
NRIR	-0.109747108788139	0.223920736608888	0.624051901877099	11.4255847450202	-0.121603669645632	0.387537978298678	-0.313785168048514	0.75368421004914	0.912893781200234	-0.0553271874601157	0.0167168047482842
CMPK2	0.0285959330267897	0.226501095821428	0.899533440711502	5.44529222383429	0.161742867901226	0.424587026566618	0.380941615689825	0.703246571658101	0.892694788102807	0.250082420139993	0.475821944211437
RSAD2	-0.410078701694408	0.175450038119398	0.0194237896870313	8.42873882508479	-0.453674496726229	0.376874563419117	-1.20378115362937	0.228674175846679	0.591320768615381	-0.71834682860784	-0.521336085180784
ID2	0.456572619215687	0.212692371485751	0.0318224522361197	51.3597926482318	0.662377419472663	0.339738212326664	1.94967005606003	0.0512154575204544	0.297143028696786	1.19489460639944	1.2869978901369
KIDINS220	0.128476492242397	0.130209501561012	0.323794335794222	44.5392119381259	0.205919746119512	0.221365314426908	0.930225887703399	0.352254140911123	0.69937778114071	0.470581275714716	0.547401544269542
ITGB1BP1	0.156272035252	0.283280717117765	0.581187622026799	4.49679121198566	0.106393355594383	0.503937649414008	0.211124046234887	0.832790476928507	0.945627630734549	0.531943421379774	0.38613937463831
CPSF3	0.0644011138787083	0.221659922345819	0.771403016059094	9.6310256704045	0.101367455048719	0.390920767884287	0.259304348544418	0.795400424477934	0.929882601638572	0.329126845436526	0.377995930250663
IAH1	-0.241142574838813	0.227073712817456	0.288255094605186	4.95776781507132	-0.367046138804042	0.490203729598882	-0.748762436190324	0.454000404154416	0.766390251010667	-0.345399150607011	-0.380972540633313
ADAM17	0.0788766945091083	0.0517632040211351	0.127559045382084	86.0920859769214	0.176640487479707	0.0969622350938374	1.82174521151208	0.0684936544283726	0.338711094795567	0.361083504348425	0.499960491212797
ENSG00000239300	-0.35106167912517	0.189847644782638	0.064432425308055	4.0503396051648	-0.242547914053925	0.477129673637015	-0.508347997317072	0.611209315204603	0.851928585982886	-0.588059352865402	-0.179248618641272
YWHAQ	-0.774840780356155	0.346724210543527	0.0254339837683124	4.88351278815814	-0.880230886484566	0.548969469867908	-1.60342411518142	0.108841050452331	0.420240337084691	-1.52360484411768	-1.21248351371258
TAF1B	-0.122182469179863	0.103425920986033	0.237462723742261	26.6695643299109	-0.142183997530253	0.190329456717751	-0.747041472099115	0.455038527469566	0.767099905864032	-0.0827798044315058	-0.0166294093451346
KLF11	-0.304270282621467	0.234211850618038	0.193901309950167	2.13888868939818	-0.386887567831063	0.523022288867791	-0.739715258920562	0.459472787315367	0.770057991719245	-0.484761479276831	-0.413121520181342
RRM2	1.08793685824029	0.623088630561205	0.0808042285320713	2.46939749604922	0.37448195873645	0.841010592798752	0.445276149840435	0.656120201435423	0.872442595137968	2.58871031236895	0.820522150583353
HPCAL1	0.202746898973388	0.0991637534813227	0.0408976044922151	33.1371531112034	0.282492013906994	0.178989748667347	1.57825806232068	0.114506336196104	0.433589842321654	0.634542509170584	0.671471250523736
ODC1	-0.0729328004767345	0.328433931609958	0.824265370644011	2.29053393770581	-0.0453007634963202	0.633026894487093	-0.0715621467126209	0.942950365352932	0.978752343560438	0.025945013208254	0.140350065533518
NOL10	-0.0727329560837394	0.082591354443466	0.378514630533216	46.6022041775566	-0.092875974925251	0.17217215365076	-0.539436679834089	0.589585577371716	0.841021238968323	0.0263861947584425	0.063264161230007
PDIA6	0.0261701266373215	0.179980966348522	0.884391142521206	20.9250391466152	0.0119731153272366	0.331264618043775	0.0361436588004531	0.971167810364932	0.989367506023913	0.244727148434225	0.233150677648061
SLC66A3	-0.162069260362464	0.19390576121863	0.403259228739865	6.74025846899116	-0.144788401395539	0.396154695340915	-0.365484501631212	0.714749773752094	0.897043284036191	-0.170834896206935	-0.0208493133896393
ROCK2	0.000308626526138291	0.0950790293038098	0.997410071288796	74.4957791078898	0.0174379529249989	0.160079916132833	0.108932796482283	0.913255793591016	0.968489890054104	0.187634644920584	0.242005329796578
E2F6	-0.115410907882607	0.260689149946759	0.657972138731139	4.49680157923825	-0.288822406607175	0.482972721170661	-0.598009771456881	0.54983341311446	0.820209835263645	-0.0678307339795089	-0.254226973913156
LPIN1	-0.75644331435402	0.425130254845931	0.0751871021295429	2.99741688386544	-1.00832577315699	0.687345049481184	-1.46698630319384	0.142379781353466	0.479301140773564	-1.48299013159701	-1.42003509108287
ENSG00000287291	0.0653156814931618	0.318010291775574	0.837268543797261	6.87735839257973	0.154818531424816	0.489533322251906	0.316257391248944	0.751807149451092	0.912722967906995	0.331145868096355	0.464602472495937
NBAS	0.20774160371127	0.050410165327161	3.77188794183863e-05	99.195563690657	0.325512977523787	0.099225450809886	3.28053916476997	0.00103608878855354	0.0375161274780308	0.645568946019613	0.741177927274148
DDX1	0.0140660195280171	0.231524629341143	0.951555220926849	9.36108813981393	0.0359769515834693	0.396557460655799	0.0907231742002107	0.927712556214628	0.973004608641109	0.21800581460995	0.272043987188665
CYRIA	-0.632688199814228	0.179408508910412	0.000421054886694455	106.917000264216	-0.897244720678722	0.279573328186702	-3.20933590660527	0.00133041963036918	0.0436237911260752	-1.20978520221092	-1.24005095388015
SMC6	-0.105018265224743	0.161275745720862	0.514935401497945	15.2865329444147	-0.192996773684728	0.293408402992197	-0.657775209286901	0.510682586495605	0.798104557495356	-0.0448876724823324	-0.0989611254299027
RDH14	-1.01719249340405	0.322822500467657	0.00162749088416831	2.7760164626144	-1.52184191902546	0.634582470692194	-2.39817831300233	0.0164768420747857	0.16513304597508	-2.05862663207424	-2.25208302717786
LINC01376	0.245499851210558	0.193820789837278	0.205286468213073	20.0004191707132	0.348574653366196	0.3191621486731	1.0921553662155	0.274764817087652	0.635986495711018	0.728925010778202	0.778544658470333
TTC32	0.42941947295528	0.481639359041825	0.372618702778636	2.1263860668131	0.585876450572881	0.745475742613315	0.785909476435883	0.431920522368271	0.754055008690848	1.1349506320896	1.16304370915457
WDR35	0.576814478141151	0.237604093594799	0.0151979003674087	6.41887041387511	0.827495607581479	0.446537966825723	1.85313605797923	0.0638628597321664	0.327753391229652	1.46034358359239	1.55453815879843
LAPTM4A	0.0732577532627658	0.0986681949972409	0.457805208870642	26.6027674464466	0.134151196872357	0.189492314406651	0.707950595740092	0.47897593808763	0.781824365735274	0.348678987152184	0.43111528188409
PUM2	0.120714664524495	0.0282779495160909	1.96472756856024e-05	182.473783564091	0.177962084876741	0.0617586510756138	2.88157337923159	0.00395695086927884	0.0774825899076366	0.453446067998558	0.502101869620074
RHOB	-0.50673475493385	0.535600744726521	0.344094831594899	8.56797956377108	-0.768116816104593	0.761047287882621	-1.0092892101904	0.312835953238151	0.666916970890717	-0.931727183013549	-1.03082558218036
HS1BP3	-0.0776756760549661	0.142841175552577	0.586585638334824	10.6537982361866	-0.115046830807055	0.257154252601545	-0.44738451588167	0.65459745377324	0.871718273401969	0.0154745207986565	0.0273408216693475
LDAH	-0.175256163443939	0.169470597220183	0.301071160058396	25.4769986809542	-0.27311570426633	0.290672325489753	-0.939599956088553	0.347422798817955	0.695711759814037	-0.19994663787994	-0.228777473696456
ENSG00000233005	1.07203755581455	1.14328364197328	0.348407378501937	2.45314100434505	5.72395000040302	2.95746678696545	1.93542325669738	0.0529383776861273	0.302281891129878	2.55361060911495	9.48824151848584
ATAD2B	-0.0151375459180527	0.0508852740519529	0.766097155783187	124.427443085874	-0.0193927508291552	0.0948769765529355	-0.204398912504713	0.838041779942165	0.946971005520967	0.153535282905581	0.18232870367659
UBXN2A	0.0796767891682285	0.238874403076085	0.7387184204754	9.71411652700667	0.113710441234472	0.396546864249323	0.286751583447093	0.774302537470843	0.921902585404189	0.362849813608935	0.397995216083705
WDCP	-0.623378167903545	0.458163470797129	0.173639476301844	1.95668804890052	-0.856000239711316	0.856647862358922	-0.999244003661175	0.31767650412022	0.67058708537474	-1.18923213965509	-1.17322270409611
FAM228B	-0.174447185876545	0.112894704385789	0.122292992400289	42.5960098322488	-0.247032532659856	0.201378718724149	-1.22670624892715	0.219933018183852	0.58200997956579	-0.198160718485848	-0.186515026300037
TP53I3	-0.196508317123949	0.182906506511763	0.282659200601444	3.64073641064663	-0.196586670396302	0.421103132794294	-0.466837349539106	0.640616251660351	0.864615856180499	-0.246863431315435	-0.104777819167172
ITSN2	-0.0719445647438248	0.0313223813047246	0.0216241341192393	174.10858219931	-0.046986374194889	0.070741249780241	-0.664200510181161	0.506561986985881	0.796966429994571	0.028126667474669	0.13761887798647
NCOA1	-0.0830703226218158	0.0501354036721858	0.0975357729899759	201.545214913292	-0.11013036631784	0.109536989514269	-1.00541713631351	0.314696031750458	0.668306872640594	0.0035651622251553	0.0353069472995694
ADCY3	0.975902746565379	0.597738225385756	0.102540716242855	4.23557939137361	1.1019845004673	0.805478853184754	1.36811102626742	0.171277325831334	0.522398098027813	2.34138096616133	1.99929129585976
DNAJC27	-0.0692159240395391	0.346329796593097	0.84159357291821	3.6483629472356	-0.732327136417095	0.533512665148885	-1.37265183051039	0.169860610685357	0.51972336698106	0.0341504838939464	-0.972835722743478
DNMT3A	0.0532600048480696	0.0633520106074031	0.400516290092603	80.246818361671	0.119551642049768	0.121838390015063	0.981231301849832	0.326478691401928	0.67828069051449	0.30453145059311	0.40745968788617
ARNILA	0.611122364055823	0.347701917982368	0.0788148720259254	1.6493712119523	0.70352040693765	0.689283430394134	1.02065474943359	0.307418040412893	0.66293033029593	1.53608254261287	1.35366169044863
DTNB	-0.089378702915655	0.0909648822200944	0.325822695561896	212.830782329569	-0.120914574731424	0.15170140868293	-0.797056373973079	0.425418291592262	0.749934846292338	-0.010361378097061	0.0178333421848443
ASXL2	-0.00987421334859607	0.0472424984123874	0.834439461264331	104.24085080697	0.000660107660658587	0.0897832322153867	0.00735223765474396	0.994133815937793	0.997232146590876	0.16515474936821	0.214820261446476
KIF3C	-0.485451218706783	0.390134351911719	0.213382527915322	9.71503799564553	-0.782053537938359	0.589387391657334	-1.32689220877165	0.184544342035594	0.540402916620277	-0.884741108671284	-1.05340719082307
RAB10	-0.0883882605673604	0.0421085344533627	0.0358117788994603	198.49248547501	-0.0848649186578667	0.0814927336405117	-1.04138019264675	0.297699131619926	0.655489814142805	-0.00817485245056097	0.0762444402082754
HADHA	0.133628918529858	0.0751990494017104	0.0755677853027235	24.9381797113251	0.166591868784115	0.17964068710028	0.927361565317989	0.353738839104333	0.700046443843196	0.481955902656541	0.483678758859216
HADHB	-0.0407357748922511	0.0931023017219398	0.661721379597468	34.7383826241871	-0.0208802803848518	0.17419356277383	-0.119868266383427	0.904587502940857	0.965938022007269	0.0970239834307128	0.17991846612777
SELENOI	-0.100015733689649	0.130723546396623	0.444215879054059	17.8531597612562	-0.185230750016632	0.238458699331562	-0.776783361378151	0.437286594920498	0.756339568421932	-0.033843956997283	-0.086377871686682
SLC35F6	-0.586005800571047	0.271863876031893	0.0311218040025073	4.69925196085752	-0.895898465460168	0.494065410565723	-1.81331954494513	0.0697825504808577	0.342483410645593	-1.10672795373893	-1.23786962251391
TMEM214	-0.224441994451435	0.135142252207166	0.0967569780411096	6.89322903356156	-0.429929623669742	0.282868018893088	-1.51989477407921	0.12853742410713	0.458882902589692	-0.308530525803847	-0.482862372565429
AGBL5	-0.691884257706116	0.165273283932723	2.83533184539409e-05	4.21169684420198	-0.806570622233868	0.424994641678766	-1.89783715636471	0.057717536897524	0.313242669804033	-1.34046792087212	-1.09313211388785
OST4	-0.347232019742387	0.324884678466072	0.285166353626169	2.87083677965444	-0.514799178756699	0.564471181682535	-0.912002588373463	0.361767354999989	0.704148890036095	-0.579604899688766	-0.620376136671086
EMILIN1	-0.454044426086539	0.217169981290854	0.0365520134919791	3.23394876526282	-0.798733661937359	0.478867822711184	-1.66796269044599	0.0953231334250876	0.395881414694083	-0.815406676781616	-1.08043392183988
PREB	-0.709831388386467	0.250267114665282	0.0045640255051523	4.79691006184248	-1.06401655674616	0.471620119020715	-2.25608813923273	0.024065111788102	0.200434094479718	-1.38008846171556	-1.51027062100281
SLC5A6	0.219259455667108	0.176220947444772	0.213414787195757	4.4563889042093	0.223099406918597	0.352881864175547	0.632221231997382	0.527242325319327	0.807555429408465	0.670996048099198	0.575237672550408
ATRAID	-0.500077461469685	0.33820539431799	0.139241745149283	2.93417920865619	-0.684123779498314	0.621815191012046	-1.10020435233314	0.271243094698552	0.633874540900221	-0.917030373127806	-0.894732037085666
CAD	-0.194575598938574	0.190521759619122	0.307122952069776	5.70515442544778	-0.160417275825499	0.370045648395942	-0.433506721456851	0.664646684100568	0.875242769482133	-0.242596713634132	-0.0461727093871374
MPV17	-0.480594265059196	0.224901613694979	0.0326054001264457	7.05240647768191	-0.738794824778325	0.403395015496597	-1.83144262174097	0.0670345045409372	0.335694518545832	-0.874018774622668	-0.983315289541063
GTF3C2	-0.095986894424122	0.112416068875407	0.393185966995666	21.159790701064	-0.117605313920419	0.21168096753697	-0.555578119699776	0.578499292590584	0.835571779710148	-0.0249497892601405	0.0231953228157358
GTF3C2-AS2	0.139271267161412	0.26524548274524	0.59953761863177	2.60726115312296	0.259921250433134	0.544518080584393	0.477341817840427	0.633118737607275	0.861529438959489	0.494412094590004	0.634899942463399
EIF2B4	-0.27175111649689	0.172636709858516	0.115459416729143	5.82618322328426	-0.301345342788445	0.358242514430385	-0.84117694201536	0.40024881594354	0.731676724524351	-0.412971343428322	-0.274517831926691
SNX17	-0.893826093022056	0.381140344422061	0.0190201202508093	1.61972691280654	-1.50892764792017	0.827182903948739	-1.82417654029957	0.0681253870466743	0.337465836708673	-1.786279837921	-2.23115809092068
ZNF513	-0.834279542352425	0.352992703558504	0.0181058167819491	3.68054460498949	-1.28183243419807	0.614143694170433	-2.08718651085318	0.0368712783395623	0.248262976572263	-1.65482336251488	-1.8631967222378
PPM1G	-0.191790292590132	0.0943979688668252	0.0421819549907505	16.2034403638124	-0.265846241032602	0.195099223197128	-1.36262070487073	0.173002080044799	0.525307940639175	-0.23644780070173	-0.216998794625106
NRBP1	-0.584962480456918	0.192854704429166	0.00241993505162416	10.1684659266886	-0.816645203930079	0.3553357989816	-2.29823509556482	0.0215484122369966	0.190016326172054	-1.10442469379555	-1.10945591397631
IFT172	-0.84885423501461	0.245643110545563	0.000548987376442318	2.53955984614622	-0.950335859535719	0.56110495780779	-1.69368644192458	0.0903248821659071	0.387174905508842	-1.6869988236617	-1.32607429095788
ZNF512	0.126634317878553	0.065025415238957	0.0514797531607597	32.9972292802408	0.24703938989311	0.137384046312972	1.79816650130055	0.0721506263489917	0.347902333543807	0.466514444870088	0.614027520901534
GPN1	-0.996642965898531	0.281133289477422	0.000392478242243157	3.21826599028343	-1.46317667117471	0.513469814634627	-2.8495865374596	0.00437760952261944	0.0819440412578213	-2.0132609740007	-2.1570279859928
SUPT7L	-0.205869133932992	0.274974681927348	0.454047713266627	5.50668701931341	-0.340743637672895	0.465936620551812	-0.731308986336705	0.46459044278404	0.773838242653989	-0.267528607900831	-0.338354714579774
SLC4A1AP	-0.721267597770787	0.37119849810712	0.0520067469315869	6.29811860823046	-1.10211574218821	0.570264850368656	-1.93263838982138	0.0532807597540344	0.302752422415394	-1.40533532758374	-1.57200256238187
MRPL33	-0.598368066232804	0.342375041723584	0.0805163907072681	4.7343067144381	-0.856847435997263	0.567582814307225	-1.50964302371118	0.131134536906553	0.462684494255855	-1.13401920493071	-1.17459541248485
RBKS	0.183570587838233	0.132761888990157	0.166755199258083	10.8829112602324	0.377697114060376	0.286345524983173	1.31902572628845	0.187160511932441	0.543829407369238	0.592208398382127	0.825731652510451
BABAM2	-0.0545487906896123	0.0304395907922918	0.0731274722836584	194.289932838149	-0.0721637883010799	0.0722084356452338	-0.99938168797378	0.317609827188605	0.670580369466903	0.0665300194474014	0.0968240254549382
FOSL2	-1.03161024245621	0.490477756309031	0.0354416235780279	7.72600868288092	-1.34995601818306	0.755473589076829	-1.78690034661923	0.073953596491378	0.352924350307083	-2.09045562052735	-1.97357706355743
PLB1	-0.446618171012977	0.090377172849919	7.74386206006077e-07	30.8827199742263	-0.643626824469457	0.161988798400144	-3.97327982444548	7.0889686056793e-05	0.00725292593490919	-0.79901228774549	-0.829115000268049
PPP1CB-DT	0.465395085898647	0.273960322926867	0.0893628666717981	2.53574802042872	0.574069115970372	0.519014905653494	1.10607443007356	0.268694305103139	0.632134783074439	1.21437130759351	1.14391233720874
PPP1CB	-0.227382083285881	0.115748174082544	0.0494773459812367	53.2259442036476	-0.329546766854123	0.190337639529476	-1.73137991870015	0.083384025837546	0.37433967740397	-0.315021140477758	-0.320212474398161
SPDYA	-0.0354269539393059	0.638566608672525	0.955756963229109	2.07862180548074	-0.59993472256177	0.851528186976683	-0.70453888871467	0.481097240713837	0.783058658056423	0.108743871202352	-0.75832088111828
TRMT61B	-0.275720496952206	0.205133205549365	0.178914546284149	5.76452792487362	-0.384346329815757	0.425102086500398	-0.90412713092011	0.365927993598289	0.707493352548536	-0.421734248388119	-0.409003963483714
WDR43	0.00806067770330298	0.0553115313091632	0.884132707170057	53.0582627567751	0.0278871743229418	0.111617869298706	0.249845069594651	0.802707164250187	0.932455047223914	0.204748269697471	0.258936156933968
YPEL5	-0.377554732556035	0.261104136151196	0.14817918731019	11.0226529637018	-0.577168719821644	0.420105329362709	-1.37386669361514	0.169483071305841	0.51972336698106	-0.646546089504267	-0.721433227739788
LCLAT1	-0.156643431752973	0.091201336446211	0.0858775734491925	24.8214506679419	-0.118480554246658	0.198102135606005	-0.598078127144967	0.549787804110865	0.820209835263645	-0.158856699365297	0.0217771747927514
MEMO1	-0.180050806332244	0.112582940051337	0.109760054659295	15.4062207333206	-0.299524507063437	0.244801027021439	-1.22354268978294	0.221124790545678	0.583372711305275	-0.210531413116115	-0.271567539868399
DPY30	0.425602020528377	0.280814189635038	0.129620495791211	2.14721462295778	0.419851445104006	0.587630469271266	0.71448208876009	0.474929127816262	0.780250619910308	1.12652312729835	0.894034128342051
SPAST	-0.0607776739339175	0.11345065328073	0.592152749498752	34.342792105948	-0.0397438064357676	0.205738940766407	-0.193175906747241	0.846821206968174	0.949271174246805	0.0527789788278446	0.149353978439473
SLC30A6	-0.042852879860952	0.115737268460926	0.711188782056147	18.3833179965638	-0.14021524169983	0.222829408731665	-0.629249265157274	0.529185880606647	0.808608307871452	0.0923502088103445	-0.0134394429953748
NLRC4	0.162923605408957	0.145146847410051	0.261660830373376	15.767267541331	0.298746376512827	0.272864720960319	1.09485160068117	0.273581655780826	0.635113407713661	0.546627596347376	0.69780812224147
ENSG00000289727	0.56967871022964	0.25687052487908	0.0265707931458675	5.34927568398853	0.962900238938093	0.496782945500095	1.93827152815959	0.0525901041301415	0.300990047740356	1.44459048138219	1.7739336830958
YIPF4	0.197770675657767	0.152377649194497	0.194322320838461	22.7442986556571	0.303366739123829	0.271877658517466	1.11582077313035	0.264498860026955	0.627359843451671	0.623556872378042	0.705294475310258
BIRC6	0.101715563783159	0.0272157798752122	0.000185951796816644	245.570952178809	0.153512944583974	0.0630932880277836	2.43311054761282	0.0149697296907294	0.15725326657928	0.411503171369691	0.462487035921926
ENSG00000276334	-0.239567492654887	0.30075410548233	0.425708929565038	2.4643325624294	-0.413556922404041	0.586094329925516	-0.705614951874039	0.480427623431606	0.782831510716076	-0.341921959232441	-0.456333757241393
ENSG00000276517	0.261574789387172	0.202072087763021	0.195505629746661	3.42806243038852	0.391551025129265	0.40141888023579	0.975417561075532	0.329353176192882	0.680194085032727	0.7644124519701	0.848179083237712
BIRC6-AS2	0.0726671047455717	0.133650266480089	0.586640440410154	7.22753874332663	0.0925437336187674	0.343512691841393	0.269404117567501	0.787618717901175	0.927641602390823	0.347375056506311	0.363698893509878
TTC27	0.00754306968346848	0.0617995792634947	0.902853896235541	39.5876910961788	0.0220480240854911	0.130468447563176	0.168991235024966	0.865803535682395	0.954162306668458	0.203605585105933	0.2494750076737
LINC00486	-0.451789415747668	0.287640946563896	0.116258989625017	13.3125203507398	-0.638863225375261	0.434456092768067	-1.47048973649983	0.141429163386244	0.477770426931549	-0.810428458768671	-0.821396561760129
RASGRP3	0.267801779403269	0.212967131320434	0.208580095728225	34.3859092365076	0.36918392109725	0.338952352208729	1.08919120546449	0.276069576348069	0.637468748733575	0.778159313051052	0.811937763668712
FAM98A	-0.440482424207481	0.369011406050144	0.232602224047073	5.17261300766645	-0.813176605080928	0.588913012040447	-1.38080936989906	0.167337581757553	0.516912972493938	-0.785466857490264	-1.10383575862813
LINC01320	0.768561308422613	0.494684799806617	0.120270690607189	2.44828614806689	1.16849300376339	0.859371010315131	1.35970726233238	0.173922579047894	0.527195392950056	1.88364874897372	2.10705472909455
CRIM1	0.309656024085755	0.350071217049177	0.376398568558253	4.61491332904635	0.476864071381863	0.590518100185773	0.80753506324674	0.419358281843112	0.744918658855763	0.870557805069012	0.986411434114236
STRN	-0.162255561354154	0.122737793458473	0.186178465034023	31.3649014870186	-0.261734964902729	0.22594376245118	-1.1584075703762	0.246697751234243	0.611185496281657	-0.17124617900093	-0.210337312126259
HEATR5B	0.165993649972644	0.0822646732467124	0.043612104657685	111.696257876743	0.268093302227184	0.139503138496122	1.92177255018988	0.0546343837356655	0.306264443321314	0.553405104584941	0.648141081780257
GPATCH11	0.00962632058585024	0.123313865438468	0.93777748553424	15.0401768955821	-0.042607012404981	0.233084205491029	-0.182796652030636	0.8549575756442	0.950527099308132	0.20820462263093	0.144714738492558
EIF2AK2	0.106829088443586	0.103104751612381	0.300145288662099	62.7061208975391	0.182728405170584	0.174490617793953	1.04721048891213	0.295002508719054	0.653869626292664	0.422791918093099	0.509824717275726
CEBPZOS	-0.425881937329949	0.174353314598504	0.0145803759232768	12.9148763782365	-0.677348701271746	0.31004464573244	-2.1846811760661	0.0289122313263057	0.222152536059618	-0.753234452379475	-0.883754407851118
CEBPZ	0.223034027161837	0.17408100606442	0.200120516970454	13.9534676214421	0.351112619414818	0.302611979103802	1.16027336543204	0.245937524987822	0.609817697845901	0.679328887857096	0.78265691361484
ENSG00000272054	0.383892302231767	0.334367959500753	0.250921793325144	1.74664846450821	0.4070210597555	0.669065644590572	0.608342489330135	0.542960346058387	0.81651934195698	1.03444369539515	0.87324511180495
NDUFAF7	0.228778510324395	0.143426013670184	0.110690380702523	12.6920619749654	0.394543406614134	0.272005854466391	1.45049601005145	0.146920251028305	0.485834745623564	0.692010554571417	0.853027625700352
PRKD3	0.0077005477631889	0.0676030898806706	0.909310547859811	135.305472722913	0.0446754861385816	0.123117152303532	0.36286971638557	0.716702209875677	0.897341456799321	0.203953237708493	0.286138184190771
ENSG00000290100	0.0418722841301358	0.281164322817042	0.881613130180202	1.70131297437645	0.175749340003261	0.604312581990977	0.29082522065689	0.771184995358912	0.920652346354289	0.279391629534553	0.498516568904806
CDC42EP3	-0.283522327623095	0.311740056919301	0.363095150453722	5.75521933728775	-0.426484093959197	0.524814491156742	-0.812637800871666	0.416425752095482	0.744182742210165	-0.438957767637798	-0.477279596040333
RMDN2	0.219825965404872	0.162900617028521	0.177193006512039	15.2169435994426	0.41587073886952	0.304363463539254	1.36636222374925	0.171825299546687	0.523518208216529	0.672246689363424	0.88758420766623
RMDN2-AS1	0.560497030690459	0.320412177354697	0.0802391712085174	2.85762300330957	0.304203835593087	0.679060325172427	0.447977630729411	0.654169340628893	0.871619635301016	1.42432077277681	0.706650819010768
CYP1B1	-0.718299177582635	0.993830142479893	0.469828271187853	1.59106423718508	-0.645200692191261	1.11081213091195	-0.580836915835235	0.561350372350993	0.826827669027044	-1.39878216789488	-0.831665131164905
CYP1B1-AS1	-0.0850209392490336	0.435550775850748	0.845233812830522	2.11484597822115	-0.103194349156245	0.740519088797588	-0.139354070296562	0.889170364736566	0.962147172210101	-0.000741068510278368	0.0465453451775248
ATL2	0.192532720465556	0.0530822801671638	0.000286664495788651	49.8237055235408	0.287624685546945	0.114154708144257	2.51960423028259	0.0117486850546732	0.142004671813924	0.61199342965701	0.679787695642423
HNRNPLL	-0.0172605578932851	0.111255818326615	0.876708608468371	30.3867428679808	-0.0414481951512868	0.204117986471803	-0.203059984412557	0.839088147915045	0.947428802367143	0.148848467827787	0.146592364954754
GALM	0.25236665155531	0.0897843997123283	0.00494173637454015	21.1414029133832	0.38813426675886	0.18059790535295	2.14916261625689	0.0316215115597934	0.232044619660118	0.744084333366789	0.842642924787576
SRSF7	-0.524178515661111	0.112873457848089	3.41812940620675e-06	47.0710499153581	-0.769943664241926	0.185838541780616	-4.14307848557513	3.42674605199643e-05	0.00454985895411313	-0.970236471582682	-1.03378561612371
GEMIN6	-0.754440261517522	0.261389403439472	0.00389838190124577	1.74848066880284	-1.16504560568881	0.599300180573836	-1.94401010287244	0.0518942328066266	0.299429484880544	-1.47856814135614	-1.67396754141065
DHX57	0.127579424238839	0.119815082309656	0.286965218932078	19.1960478231999	0.221859140704557	0.206708513955551	1.07329464306566	0.283138937967079	0.64295432912731	0.468600885639704	0.573228074698611
SOS1	-0.140286018780346	0.0342182302457779	4.13605588747668e-05	118.416906821428	-0.172472044504032	0.0874733051938814	-1.97171061641896	0.0486426510158627	0.288445443869396	-0.122745659649936	-0.0657049976701318
MAP4K3	0.170325001074235	0.0870291967929213	0.0503354962930796	109.410417303132	0.299760285870473	0.164341850350076	1.82400456872022	0.0681513815395094	0.337465836708673	0.56296710512332	0.699450955081692
MAP4K3-DT	-0.031948159902535	0.236466064232891	0.892527478473178	20.492976616548	-0.029183563071718	0.385762608650136	-0.0756516116837695	0.939696273892194	0.978021969569345	0.116423745142909	0.16646469397668
THUMPD2	-0.0665254076107826	0.0666627913193599	0.318308878602877	38.1994590417139	-0.0615858172394813	0.138087217754992	-0.44599216524699	0.655602905348108	0.872218598730061	0.040090136195704	0.113963465101944
SLC8A1-AS1	0.166448566266041	0.125927674041457	0.186241723531217	36.286033094567	0.253768457282261	0.233641241773358	1.08614581636416	0.277414484873112	0.638919029263516	0.554409389331284	0.62493059898006
SLC8A1	-0.166539393197692	0.0639755284243829	0.00923652274453905	926.346631811712	-0.209167041849087	0.114104402772352	-1.83311981630011	0.066784754779547	0.33542910863919	-0.180703274820104	-0.125161739296684
ENSG00000289013	-0.739078926326291	0.0930956209879045	2.03945038557916e-15	17.1780211636479	-1.03257725424451	0.21788403568794	-4.7391138638693	2.14654864941855e-06	0.000654527873705599	-1.44465606821231	-1.45932965844645
ENSG00000288992	-0.475717574294604	0.257880680137168	0.0650783217284401	1.71012905804216	-0.76033071518049	0.601349689182175	-1.26437367285336	0.206095937763231	0.566287320574475	-0.863252868414001	-1.01820979734818
ENSG00000287255	-0.314368283157037	0.374080978862197	0.400698190929507	9.61469977183785	-0.495962810047443	0.593502771061569	-0.835653739510499	0.403349727082004	0.733559571047525	-0.507054081352473	-0.589855651903164
LINC02898	0.316752729107722	0.375846363425759	0.399356063215873	1.72615212335333	0.514628357523811	0.690972248505097	0.744788750398005	0.456399436671321	0.76788266472528	0.886224671053583	1.04760073964107
PKDCC	-0.0769525647097966	0.276298925376018	0.780619359075598	5.18807317319368	-0.00619362996421855	0.516861792440701	-0.0119831453104151	0.990439062185884	0.995767237618033	0.017070879742931	0.203715180737336
EML4-AS1	-0.435992206042928	0.190515222543371	0.022108994354997	7.80433788735981	-0.431122927278236	0.374814512526532	-1.15023008146654	0.250049119573597	0.61383880264815	-0.775554137994696	-0.484795877115521
EML4	0.0375678625435065	0.0694868296254543	0.58875075154032	271.868095343171	0.0956863743171905	0.127523453330681	0.750343343267741	0.453047944360122	0.765786510765972	0.269889079276359	0.368790900310538
COX7A2L	-0.558978497088912	0.316086092937921	0.0769877936198654	5.70150093470156	-0.825725317046946	0.524218370862043	-1.57515524625567	0.115220614517891	0.434731768290068	-1.04706179313788	-1.1241683810315
HAAO	-0.220981632824557	0.11396590144542	0.0524994684921186	11.4004754599839	-0.227804084715134	0.232963329688653	-0.977853832273029	0.328146621826147	0.679650500116679	-0.30089134371883	-0.155359257283938
ENSG00000288886	0.22646595273878	0.37666276238658	0.547677965203527	1.55758160135027	0.36592075207606	0.709931155758918	0.515431319090215	0.606251651670033	0.847839050368113	0.686905293797113	0.806650465360656
ENSG00000289082	-0.223213103141374	0.260638212606648	0.391771180649308	1.85718146105835	-0.125850427217456	0.531777777256042	-0.236659809040613	0.812920716992721	0.937355869111392	-0.305817594182096	0.00983580226927495
LINC02580	0.101576347799857	0.174827930212015	0.561235363571282	5.37379465036704	0.211968369800406	0.38899319188195	0.544915371847263	0.585811723480713	0.838778583730642	0.411195834634326	0.557202102422182
ENSG00000287387	1.29252117114376	0.488173341417182	0.00810489614471857	1.51165362255761	1.57423944073311	0.768384565427084	2.04876504756199	0.0404850951009348	0.262186560018699	3.0403558299554	2.76448388331831
ZFP36L2	-0.172448128784331	0.0904223880210243	0.0565024954635527	139.840273122817	-0.255756816228218	0.157298762162731	-1.62593025343473	0.103964493420976	0.411419598794007	-0.193747549351398	-0.200650944314234
THADA	0.039459630783941	0.0462184903958423	0.393236393943975	113.302058289078	0.101419339820118	0.10408536333347	0.974386182379838	0.329864827596628	0.680823611927704	0.274065394820688	0.378079998915895
DYNC2LI1	-0.0497678861184211	0.69412304129934	0.942841499948277	1.69873908021661	-0.802429307119308	0.921158600204675	-0.87110873951675	0.383694782674272	0.719280285851285	0.0770844656263022	-1.0864219593552
LRPPRC	-0.00408719911088022	0.102231031239708	0.968109051875694	41.0547687585366	0.000458049218166109	0.191992177058276	0.00238577021826819	0.99809643258304	0.998704605019563	0.177930308762671	0.214492867047294
PPM1B	-0.0819601085095542	0.102535401294582	0.42409633913945	31.1115185940891	-0.144152439549024	0.19733676275951	-0.730489532377195	0.465091009048277	0.773838242653989	0.00601609905529629	-0.0198188672272632
CAMKMT	0.210118037575589	0.0734345523215135	0.00421912085032995	130.600264089286	0.29119293505797	0.122993199425534	2.36755313641769	0.0179061485576316	0.172593209481299	0.650815221686735	0.685569314516546
SRBD1	-0.0774973436740333	0.0648600157891598	0.232149534295291	78.1018204164292	-0.0478353294657929	0.127759485376784	-0.374417048759383	0.708094060798167	0.893674199750318	0.0158682118854547	0.136243319522193
PRKCE	0.0356251415397707	0.187052658140175	0.848952487184347	89.2217014406209	0.107170379852962	0.295011888261622	0.363274783550152	0.716399628332943	0.897341456799321	0.265600279119563	0.387398383601998
EPAS1	0.246684279821799	0.315152558496194	0.43377651618633	2.12002521797686	0.240307019906599	0.575966342798462	0.417224066842192	0.676514523227854	0.880801750011239	0.731539785418429	0.603119091639138
RHOQ	0.033911076323133	0.0403341512107913	0.400486076520692	98.8270944803308	0.120061244315234	0.0979528027477305	1.22570504311594	0.220309691730763	0.58219680750102	0.261816265277258	0.408285394179189
RHOQ-AS1	-0.160146995587543	0.083573239813122	0.0553336246626364	19.8629798818968	-0.162895009584209	0.168681553750368	-0.965695453726242	0.334196595076506	0.684763209045354	-0.166591255739657	-0.050187370419149
PIGF	0.21179609674738	0.10456948200838	0.0428252596927318	23.871991233786	0.431831507722027	0.245936371602389	1.75586679151378	0.079111156467091	0.363289635038474	0.654519747671295	0.913445370726173
CRIPT	-0.519459232169561	0.6116970100084	0.395764436813333	2.97761813988119	-1.23084893088869	0.731546654440339	-1.68252964239217	0.0924661818960588	0.391023959718844	-0.959818061661957	-1.78058837770032
LINC01118	0.116839346516779	0.175984464721989	0.506742457983981	5.73104181261015	0.139053328711807	0.370377166475035	0.375437098445375	0.707335418738374	0.893674199750318	0.444890817683578	0.439058184385396
SOCS5	0.87363363740302	0.439591738187927	0.0468808542889094	2.69061494401595	1.30849869567109	0.739677908469004	1.76901145848663	0.0768919623970153	0.358241724283963	2.11560908714863	2.33390533141853
MCFD2	-0.823898373356413	0.164098158978431	5.14659627463086e-07	7.88093991209513	-1.17493725538666	0.310090929030929	-3.78900878867523	0.000151249563551622	0.0113066367282106	-1.63190563056459	-1.6899949375926
TTC7A	0.00816552492479242	0.109262454955593	0.940427049811549	168.072315382922	0.0408688138232654	0.177127642171633	0.230730863473384	0.817523894794627	0.939281047990614	0.20497973308264	0.27997024990315
STPG4	-0.226781860863518	0.131752027468717	0.0852003971999619	13.3806912634976	-0.365971055357173	0.265025610814206	-1.38088939492619	0.167312971198908	0.516912972493938	-0.313696074236034	-0.379230587687347
CALM2	0.631484364771753	0.202765453625536	0.00184345197749069	29.8734371477715	0.896099690787237	0.343031745636577	2.61229376635189	0.00899369364413754	0.121727482495798	1.58103421178987	1.6656970508767
MSH2	0.078567464975637	0.248217873632817	0.751603127661794	4.50101782646035	-0.0246792630997781	0.469444720784482	-0.0525711803906048	0.958073579922631	0.985499401768521	0.360400841388027	0.173762991265593
MSH6	-0.385281926568361	0.333610912795482	0.248137906367302	7.63843059946507	-0.570265296813024	0.531096949070586	-1.07374990161586	0.282934789172367	0.642942812735873	-0.663604838973658	-0.710247642023495
FBXO11	-0.00638522614389781	0.0271955776360457	0.814372401210533	213.195858421051	0.0225845001454129	0.0593561546261776	0.380491295092296	0.703580757047972	0.892825564769998	0.17285712600479	0.250344257456815
ENSG00000230773	-0.597130061590578	0.459041579634083	0.193320377288394	2.06618393105531	-0.553210419764292	0.810259107083139	-0.682757422814784	0.494760137960455	0.790075209281669	-1.13128615448575	-0.682613700300489
FOXN2	0.327285063337301	0.162928900650241	0.0445625890272032	39.371240577381	0.495408864655409	0.267091387503029	1.85482905041178	0.0636206422049816	0.327341199480072	0.909476119207168	1.01645948049546
PPP1R21	0.143828747069367	0.102764102424503	0.161632815256619	42.0290092426794	0.233928357112059	0.185556827881939	1.26068310060192	0.207423044980096	0.567779546937011	0.504473302816116	0.592783772572847
STON1	0.0814810949913808	0.434973809712733	0.851406496702962	1.85561759707386	0.158354795086394	0.765528863140855	0.206856727043167	0.836121752339653	0.94592293930478	0.366833044902755	0.470332264839909
ENSG00000231918	1.73434537775535	0.625653825463679	0.00557040170185476	2.40797888293294	1.60211929157465	0.983597939078409	1.62883555152197	0.103347836424894	0.410521556618184	4.0157381534841	2.80965748211938
ASB3	-0.0238875957032739	0.114002811674994	0.834030502311928	41.1190008223803	-0.0649043809854575	0.202316820498171	-0.32080565929042	0.748357670410756	0.91218391826735	0.134218451091511	0.108586410966734
ERLEC1	-0.304429974295409	0.297308341175798	0.305857146951515	6.02923772439325	-0.582802439982054	0.483452246411484	-1.20550156568309	0.228009733968363	0.590907803062274	-0.485114018666132	-0.730561519556354
PSME4	0.0677809297489163	0.0883633864396725	0.44303971646211	83.9023650989584	0.0941564549335025	0.161830530224012	0.58182133373207	0.560687032573535	0.826507031825672	0.336588212666414	0.366311978711225
ACYP2	-0.0294149285360826	0.0811779152161266	0.717089477210112	68.7077147247025	-0.0143214044275611	0.154239981951988	-0.0928514399853799	0.926021584288118	0.972623459039753	0.12201617095225	0.190545783783259
RTN4	0.00477706648394238	0.0555865872863368	0.931514754793369	212.392981919543	0.0014929529347787	0.105818376517669	0.0141086357956873	0.988743310773296	0.995121561454989	0.19749928629462	0.216169716954337
CLHC1	0.743861312456783	0.289942674533418	0.0103013516608525	8.05882043892365	0.843357974434237	0.455297968196695	1.85232097075798	0.0639797461140738	0.328023592134413	1.82912041146803	1.58023988153414
RPS27A	-0.458757883207014	0.10428298094425	1.08668935651349e-05	31.0289075009848	-0.711468191155137	0.194333716689228	-3.66106408746811	0.000251169916124535	0.0153173990428157	-0.825812224257795	-0.939038066147932
MTIF2	0.119125504984973	0.145846141146193	0.414049093167206	13.4293513403885	0.127168161679936	0.287856058527742	0.441776915623543	0.658650644708872	0.872891332879077	0.449937799096759	0.419800700899092
ENSG00000240401	-0.140063562950809	0.203273648385949	0.49079844192491	4.54098042366035	-0.152413574009679	0.489984528108895	-0.311057931967612	0.755756581182992	0.913206624892472	-0.122254560518993	-0.0332043467941551
CCDC88A	0.0262632060042042	0.0876177852542512	0.764369816707834	124.14729194634	0.0327204240868355	0.15664130580328	0.208887585040486	0.834535996080198	0.945863814526985	0.244932632805122	0.266767450113422
PPP4R3B	-0.0827755097313027	0.0585500084372318	0.15743313525398	51.1086833274748	-0.103980906793161	0.1173180959487	-0.886316010776626	0.375447263752515	0.713974579045566	0.00421599863894134	0.0452708893231545
PNPT1	-0.215300545103925	0.194051413348497	0.267213429079623	14.2613161111613	-0.332240579523906	0.330001499726783	-1.00678505945875	0.314038075885234	0.667933218271321	-0.288349630389864	-0.324577247132481
ENSG00000285755	-0.0832140869482655	0.153656141377605	0.588121353155242	31.9374629369986	-0.0611608911478698	0.253481499930157	-0.241283451315863	0.809335435992408	0.936465917400043	0.00324778445210756	0.114651970965611
VRK2	0.0659778568286558	0.092355667832107	0.474986781491888	71.6020584407964	0.110422832660839	0.160345979281348	0.688653579938464	0.491041294707821	0.789139456557492	0.332607703160285	0.3926683184771
ENSG00000287875	-0.47113893232013	0.16271686048661	0.0037861238557211	4.42118579141275	-0.608414909985006	0.367756755520953	-1.65439492504534	0.0980472969442966	0.401019664563807	-0.853144942273153	-0.772061291229959
FANCL	0.14939335998189	0.188695839190842	0.428526770012351	9.23682944947081	0.267052328954148	0.347205988245725	0.769146667957666	0.441806246575568	0.759030041666852	0.516757883404808	0.646454397397831
PAPOLG	-0.0986999075873591	0.0872320622784999	0.257859994601186	54.663369083398	-0.132990165266924	0.162789329598168	-0.816946452173489	0.413959029920211	0.743419603175059	-0.0309391059234724	-0.00173268366074701
REL	0.0558193690858485	0.04169181633704	0.180617316800215	121.267978743646	0.0943701434195713	0.0957854767150512	0.985223925964367	0.324514090655039	0.676959011165156	0.310181567991942	0.366658217218488
PUS10	-0.108327556549383	0.127362164608328	0.395020825379914	18.1062624611693	-0.164075990205908	0.241196199948953	-0.680259432945597	0.496340206136658	0.791040324303878	-0.0521933479368639	-0.0521009080883319
PEX13	-0.0767389332549416	0.103279266883971	0.457467389063578	19.6590901452545	-0.144428725238807	0.200598218324105	-0.719990069929009	0.471531109550101	0.778184157008549	0.0175424979605323	-0.0202665317063765
SANBR	0.327989640695235	0.326643698630781	0.315320525523583	3.43316236859813	-0.0862190422153429	0.544240209604831	-0.158420933796762	0.874125119284472	0.956503837473256	0.911031562051184	0.0740503598073366
C2orf74	0.160291810608214	0.339690381213645	0.637015147752162	3.27026140999979	0.239728565363638	0.597893576883232	0.400955244599419	0.688453075161358	0.886443580608363	0.540817579400849	0.602181824305934
USP34	0.118691803354949	0.0249643623926483	1.98987750215134e-06	227.182403585991	0.182013295793389	0.0585781378450182	3.1071881505511	0.00188876144895056	0.0523566481076318	0.448980348379301	0.508666028720042
XPO1	0.523365584780413	0.0970762560125693	6.99563370060399e-08	89.001940633841	0.816887964167109	0.171133825588852	4.77338691726368	1.8115328444272e-06	0.000599720887667941	1.34234845110282	1.53735064116969
CCT4	-0.0364327439138136	0.1332317261949	0.78450427408056	12.5915111217887	-0.139878135271568	0.270471498983281	-0.517164047958394	0.605041646717262	0.847306932621818	0.106523463746996	-0.0128932309431617
ENSG00000236498	0.985696849842305	0.385145445075961	0.0104887799595104	1.56213323830643	1.04865699443455	0.711116072560001	1.47466360964028	0.140303004212445	0.477021980577933	2.36300267694171	1.91288497409436
COMMD1	-0.0725022103782664	0.067323812034366	0.281516997912128	80.2026346494552	-0.103476223762473	0.128764524303732	-0.803608170200602	0.421623303106435	0.746819310105713	0.0268955948297391	0.0460886250018567
ENSG00000229839	0.0983504941099125	0.223156749134445	0.659412952581783	4.7058811421164	0.376961246331803	0.448169622493185	0.841112889880295	0.400284694637081	0.731676724524351	0.404074358218192	0.824539329289995
B3GNT2	0.114295506713904	0.139705878613604	0.413291394437147	9.23889119504072	0.170199372663925	0.259370138508439	0.656202651711146	0.511693742954328	0.798649447103133	0.439274972420954	0.489523981413171
ENSG00000228541	-0.446327387218189	0.539502253187411	0.408070012904315	2.06429409755593	-0.804192972512003	0.913460270802382	-0.880380896922426	0.37865300162994	0.715874781033571	-0.79837034606561	-1.08927961857733
EHBP1	-0.0723159837839044	0.105451251933644	0.49285409748665	51.8446159152027	-0.0987257598713222	0.201097262498598	-0.490935374478359	0.623472156469235	0.85746847204855	0.0273067133823071	0.0537857805984761
EHBP1-AS1	1.0322185808918	0.477673053570492	0.0307006582555812	2.63420083096002	-0.325646662460617	0.680322838772475	-0.478664898341778	0.63217704114501	0.861067540714913	2.46570523023465	-0.313893152528186
WDPCP	0.166679588153022	0.181388158633796	0.358142085723403	42.7993557307949	0.246075151758966	0.289453132948014	0.850138152773635	0.395248281989179	0.729111454655921	0.554919399107881	0.612465170124692
UGP2	0.0444572515402336	0.120870857632219	0.713016507456672	32.0903835802563	0.0434627684508803	0.224083550072043	0.193957871681821	0.846208868947512	0.949271174246805	0.285098269145913	0.284173223094151
PELI1	-0.0945063382347259	0.0658596052658855	0.151296596523481	298.195271700048	-0.118004682881622	0.108329272220797	-1.08931483118528	0.276015074685944	0.637468748733575	-0.0216812758683482	0.0225482270572426
ENSG00000225889	-0.215046395738849	0.0981649849847977	0.028476191991209	50.3212435337889	-0.309388161308053	0.177578834891339	-1.74225808778039	0.0814632937495019	0.370308036357583	-0.287788563806093	-0.28754957514152
ENSG00000288932	0.0382285353106433	0.141100434050868	0.786443809604549	57.1860548486868	0.0860296276041478	0.226395084438465	0.379997771672163	0.703947069257417	0.892974361741312	0.271347597232276	0.353144116394152
AFTPH	-0.043226731064555	0.0432856005865868	0.317969128156057	105.53515376002	-0.0541508803361988	0.0879769445071286	-0.615512173553732	0.53821653235798	0.813589902337939	0.0915248854121068	0.126010260426968
SERTAD2	0.0778269992894072	0.0726211217806215	0.283861339981205	51.2283213549452	0.136177282223343	0.131796004498709	1.03324287212878	0.301490254314057	0.658348977835517	0.358766170560308	0.434398139002028
LINC01800	0.343235414019362	0.2660780249396	0.197057493437587	2.23605103152025	0.508294563697479	0.495474556653437	1.02587419852723	0.304950885899622	0.661821673519183	0.944688517886453	1.03733812156518
LINC02245	0.0145491976235642	0.0703100376063882	0.836065176279929	69.3753445327177	0.113482258892691	0.135271445423169	0.838922497927672	0.401512801965732	0.732688380638974	0.21907249082746	0.397625493246244
SLC1A4	0.325412657537656	0.219740049905676	0.138633686804569	16.3642605965709	0.510252174747015	0.383150245267706	1.33172869141844	0.182949357581925	0.538986576735764	0.905342548678173	1.04051003007584
LINC02576	0.0156636803522922	0.148049342596121	0.915740715742443	6.41477434190111	0.0619690811448572	0.33687757510954	0.183951339369227	0.85405162895143	0.950330088727554	0.221532851163568	0.314158919562779
CEP68	-0.0544592663456943	0.231068604475594	0.813677572768593	11.4238501206104	-0.0536926281494479	0.406696451110697	-0.132021383522802	0.894967378184886	0.963706048872537	0.0667276556594434	0.126752764414943
RAB1A	0.113860986375307	0.0338796167017794	0.000777306124584134	196.555802378695	0.158418524057922	0.0836695302970722	1.89338369051972	0.058306862752731	0.314233311030649	0.438315714301685	0.470435524610135
ACTR2	-0.0479009932804444	0.0444192239176781	0.280862294601037	136.377333253409	-0.0549281926130379	0.0858182729583425	-0.640052412144217	0.522138525536695	0.805164044959376	0.0812058656013052	0.12475078478857
SPRED2	-0.147345679197667	0.0530008696769765	0.00543485984833633	62.5204632040683	-0.171334772804301	0.102500361416026	-1.67155286515422	0.0946125259272553	0.395339104911326	-0.138330745025811	-0.0638622813735687
MEIS1	1.2420393044551	0.622600905169573	0.0460515520870475	5.79813537133406	1.80296701301565	0.873823221527918	2.06330865167795	0.0390833125977304	0.256461248244555	2.92891078079326	3.13509015534475
ETAA1	0.0263784220608291	0.178365492890013	0.882429804521032	4.35429887536029	-0.0780724827208999	0.375767175808221	-0.20776823455369	0.835409936507176	0.945863814526985	0.245186986693698	0.0872501940640815
C1D	0.121615120825035	0.271076666573438	0.6536932764282	7.52695583337546	0.119952471957827	0.461331973146983	0.260013350341988	0.794853475604596	0.929837506256459	0.455433938163917	0.408109150810383
DNAAF10	0.157491906154497	0.255332146542524	0.537358802660982	4.5636088653357	0.253082635599578	0.463763410437761	0.545714969968599	0.585261880051278	0.838778583730642	0.534636439321022	0.623819365146037
PNO1	-0.816238101435812	0.21254145118113	0.000122848334544277	6.87524733797571	-1.15017400188769	0.45965214039346	-2.50227052332041	0.012339959370815	0.144730161253959	-1.61499462000208	-1.64987114765808
PPP3R1	-0.0205111714546528	0.0448795954019888	0.647651885396913	144.635459053761	-0.0393504212068204	0.0901960087587288	-0.436276746037415	0.662635951422543	0.874286722862596	0.141672330891569	0.149991378783102
ENSG00000289156	-0.0047366132691288	0.165608995406838	0.977182668164478	17.0123561367498	-0.0945227589226162	0.28837415219506	-0.327778194415566	0.743079375637341	0.909706378442142	0.176496645597262	0.0605958844149038
CNRIP1	-0.801717990117577	0.44377593950743	0.0708273495332228	4.79691817006485	-0.99206594548753	0.669166125589926	-1.48254059425519	0.138196510550163	0.472912867024436	-1.58293965401439	-1.39368936434676
PLEK	0.222736640582103	0.0866250722177205	0.0101325649679923	49.0106588281912	0.290785190296546	0.14509838092848	2.00405537564114	0.0450641288755925	0.277448491647975	0.678672369701716	0.684908647486064
APLF	-0.0119846469099434	0.148869834232806	0.935836255957399	16.4422984919122	0.0334782500274978	0.274633138778822	0.121901712868161	0.902976859073893	0.965558588601809	0.160495702715907	0.267995352127644
ARHGAP25	-0.0909485494463377	0.0453276106054008	0.0448059886131314	210.068988900137	-0.0950963756968837	0.0912347720110655	-1.04232600795396	0.297260558291375	0.655489814142805	-0.0138270111107517	0.0596664556968806
ANTXR1	-1.31399176255057	0.541852401629791	0.0153084109883957	4.84893864353346	-1.59034584013862	0.723508372598945	-2.19810288362784	0.0279417750836298	0.218609958064833	-2.71384822570739	-2.36307962706125
GFPT1	0.142930202083771	0.0805502785508976	0.0759933412557235	29.1450309553361	0.201532629811438	0.154145708292556	1.3074164181655	0.191071324321676	0.549774878300289	0.5024896521181	0.540293119152026
NFU1	-0.354718355799714	0.257028960486313	0.167564616029804	7.47014715777603	-0.488515031088068	0.448357011805547	-1.08956705978748	0.275903899891343	0.637467295721035	-0.596131925028352	-0.577788048651548
AAK1	-0.0536457610497716	0.0435910860810277	0.218450440211858	207.5035954319	-0.0747307693906066	0.0837280943330434	-0.892541147459439	0.372102948012813	0.711243295715021	0.068523570581863	0.0926647573681998
ANXA4	0.101830081752216	0.0819577385868744	0.214062976288444	68.0716133768499	0.187820407727772	0.172012003319689	1.09190291434896	0.274875776605335	0.635986495711018	0.411755984142448	0.51807526645979
ENSG00000231024	0.407465839109372	0.293707006846413	0.165343963942905	2.07649267958829	0.477684104271679	0.696395376969827	0.685938074934084	0.492752158953078	0.78977729254529	1.08648523324978	0.987740129772573
SMANTIS	0.889518118612863	0.349692774613444	0.0109681106822444	1.88864730227774	1.11389730886471	0.745180756084086	1.4948014958387	0.134966255842133	0.468620123706285	2.15067607071054	2.01859356652819
GMCL1	0.0778051860380446	0.289667547801955	0.788236229815353	4.34945952544539	-0.22911408149875	0.554601046609923	-0.413115126448537	0.679522267394993	0.882315797309199	0.358718015073398	-0.157481839268687
SNRNP27	-0.101822178829	0.35149100711823	0.772056130422586	2.06892296414595	-0.220416987782219	0.670786210378611	-0.328594989538932	0.742461835726475	0.909525453721385	-0.0378319110997991	-0.143389976850953
MXD1	-1.28653823986529	0.328063048825706	8.79560422206781e-05	7.84993617584146	-1.73338778208132	0.551647602206168	-3.14220124432536	0.00167682740135895	0.0488291838883596	-2.65324113278421	-2.59484985186529
PCBP1-AS1	-0.188866623770005	0.18202064821641	0.299451202456047	34.8172542626951	-0.280948079018909	0.300367459750885	-0.935347921016204	0.349609026572742	0.697188767945296	-0.229993435267853	-0.241468235807907
PCBP1	-0.151547973825838	0.200144075311476	0.448933402303266	9.04165294202613	-0.41460674171577	0.466287278912128	-0.889165886496129	0.373913933560964	0.713116267878421	-0.147607837220493	-0.458034774821122
C2orf42	-0.609070801272105	0.326211294025874	0.0618868993058737	3.93890054646523	-0.813714832872311	0.566312327778461	-1.43686582996412	0.150756120766885	0.492258332214855	-1.15764683423333	-1.10470784673397
TIA1	-0.191024219961157	0.322159175313287	0.553214745602356	11.8156048876173	-0.323757146568974	0.487104984398726	-0.664655786613668	0.506270679011487	0.796880134917443	-0.234756599337793	-0.310831578300172
SNRPG	0.132124013433137	0.299346728405289	0.658941897742648	6.56572624891187	0.193612377342106	0.494127321256162	0.391826901718182	0.695186116538967	0.888803136280845	0.478633635999431	0.52745996916545
FAM136A	-0.181935378016912	0.211764833983303	0.390263962259623	4.19366785798308	-0.326294533670649	0.422637070469745	-0.772044282125997	0.44008820072767	0.758012300985538	-0.214691841361425	-0.314942895379506
TGFA	0.0128097668763422	0.140752082220118	0.927485097521466	17.5296879354028	0.102044333731698	0.258753059915955	0.394369572923478	0.693308204594861	0.888248835218078	0.215232479396547	0.379092673781886
TEX261	-0.207866772756716	0.275960762853831	0.451301161261796	4.7099187302846	-0.343023777932844	0.505924228639344	-0.678014134360372	0.497762731420624	0.791271336118915	-0.271938646029791	-0.342049215741152
ENSG00000236469	0.24952109509003	0.238332034592189	0.295123855801896	6.54749490901925	0.377693311969283	0.427663082336783	0.883156221728418	0.377151871165236	0.714879556877406	0.737802410748465	0.825725491999097
NAGK	0.0403515741818263	0.0586408450394163	0.491381126572622	45.9312177891285	0.0977036941650019	0.129759507924321	0.752959807939357	0.451474066541372	0.764801555104742	0.276034471686253	0.372059554722516
MCEE	0.567051066881342	0.259563919608202	0.0289160030742985	7.19481633907027	0.872314057309207	0.46365007384179	1.88140605711812	0.0599167035429037	0.316928551299005	1.43878962928737	1.6271572943309
MPHOSPH10	-0.551865362182709	0.26850005512027	0.0398438545829252	9.79063172265951	-0.766462073109136	0.442762328377514	-1.73109143209588	0.0834354582633067	0.374425505382237	-1.03135865612419	-1.02814440943591
ZNF638	0.177889697050497	0.0596882761629527	0.00287954751911527	149.788578145863	0.282020244555216	0.116079771500195	2.42953824693515	0.0151180697315015	0.157581931651494	0.579667119807216	0.670706844733153
ENSG00000281195	0.307714793353332	0.23260382359374	0.18586406671816	2.59612046527131	0.581192196950163	0.479054256526928	1.21320745830278	0.22505051333126	0.587575551592904	0.86627229487296	1.15545383376256
ENSG00000289463	-0.032598790999904	0.314419184092773	0.917423778377423	5.07286074642695	0.00247220024672978	0.555600119751301	0.00444960351670981	0.996449741767571	0.998345279538335	0.114987395431836	0.217756387035484
EXOC6B	0.081626493052696	0.0801457514243946	0.308451986076628	84.9259731168614	0.134683104563124	0.144079794755741	0.934781346624296	0.349900994541808	0.69726880626864	0.367154029350325	0.431977129558903
SFXN5	0.154026785782893	0.113737624608695	0.175663340459233	24.2818577782824	0.220695600536698	0.208613801248346	1.05791466919281	0.290094346802634	0.648308120551778	0.526986751710462	0.571342795719518
SMYD5	-0.537461386400629	0.701172316302235	0.44336798897744	1.5121774321466	-0.866210746344852	1.09920128212699	-0.788036513811837	0.430675348172668	0.752462713634035	-0.9995600738914	-1.18976674275832
CCT7	-1.40549042762732	0.437848275047232	0.00132737646147114	3.00604382760496	-1.84507891369832	0.689387497102674	-2.67640321510433	0.00744170557818559	0.109901815733243	-2.91584299920969	-2.77582249759364
FBXO41	-0.288604171925738	0.502189690420781	0.565499922821845	2.00558161663173	-1.18834157755559	0.808628678620709	-1.46957634446328	0.141676530939375	0.478044835176046	-0.450176575999924	-1.71171390141711
ALMS1	0.455469186043759	0.13474222186794	0.000724066457158066	25.271767585899	0.700033144061412	0.234886724267757	2.98030102060351	0.00287965252650448	0.0658117037960698	1.19245863934515	1.34801129386005
TPRKB	0.0891271564914362	0.385541430683647	0.817179624345033	2.87188415421336	0.0852752519201758	0.626247138126098	0.13616868921005	0.891687926970888	0.963317259797245	0.383712684180473	0.35192180481556
DUSP11	-0.415037572665555	0.211333005592233	0.0495413150101887	6.3498110892198	-0.598808588223564	0.4234347105294	-1.41416981965154	0.157312047044047	0.502280156819889	-0.729294157924653	-0.756496210639252
STAMBP	0.0461615571886589	0.200835714655488	0.818210388066956	11.6736738733758	0.0982943223052677	0.367297305936337	0.267615146413039	0.788995570946213	0.928557204673992	0.288860737517922	0.3730165468815
ENSG00000286244	0.622459791174851	0.413563032684084	0.132294595720578	1.9776050773629	0.843324998147929	0.7528963789846	1.12010765583079	0.262667888579171	0.627359843451671	1.56111133424699	1.58018645020353
DGUOK	-0.189842308509961	0.166775180293843	0.254989925919115	14.0948652473818	-0.272345053247	0.305738504266563	-0.890777737989951	0.373048420465559	0.712110716298918	-0.23214738164392	-0.227528791264089
DGUOK-AS1	-0.193578137559263	0.242570300835049	0.424853654258205	2.10099615275358	-0.229120764115277	0.545515380245095	-0.420007890542581	0.674479689464707	0.880170354536322	-0.240394692596752	-0.15749266708264
TET3	-0.0530897353363043	0.0446764955980742	0.234709458323739	93.0562108467536	-0.0632551350875563	0.0887293774390253	-0.712899570731522	0.475907904825275	0.78042160664182	0.0697510670481673	0.111258676788368
MOB1A	0.14452759751323	0.0493629316078666	0.00341307144740278	55.8079069705092	0.162009731521342	0.116848172365703	1.38649777947998	0.165594957849025	0.514476687089616	0.506016102779393	0.476254342152812
MTHFD2	-0.0945694791470111	0.10663636863675	0.375164634683098	34.5196177870259	-0.216708352285862	0.181756634518563	-1.19229954306691	0.233143813637278	0.596607192715357	-0.0218206673476127	-0.137380891186754
RTKN	0.0777220359866664	0.508164783612198	0.878440448640898	1.5266401005839	0.0251069778931632	0.875871053421263	0.02866515315821	0.977131648691325	0.991063129114038	0.358534450911224	0.254431416976038
INO80B	-0.0651347595267234	0.379921329292087	0.863875638468873	1.60028876719133	-0.115886046435396	0.778888600236466	-0.148783852273886	0.881724192826998	0.959292754924286	0.0431601661740134	0.0259810443047643
WBP1	-0.485953282142687	0.533912368146658	0.362730628799678	1.88828133023095	-1.01537095359953	0.889376969206979	-1.14166544531156	0.253593109239552	0.618216569905047	-0.885849476645114	-1.43145036574131
MOGS	-0.203268756418246	0.111025336312149	0.0671255984021667	10.0192485418721	-0.247122390150055	0.22554494518838	-1.0956680494154	0.273224069837583	0.635113407713661	-0.261787948551638	-0.186660621993307
CCDC142	-0.347908624006574	0.152314651593595	0.022363059214013	5.91775587504815	-0.485641949578022	0.343491049042829	-1.4138416442912	0.157408403138635	0.502298047329232	-0.581098588421606	-0.573132807409573
TTC31	0.0310466040799322	0.142404892603587	0.827416322181919	6.44798429558572	0.0551043191743336	0.336576380593576	0.1637201014437	0.869951492408112	0.95548429110355	0.255492583707875	0.303035976155231
AUP1	-0.331302815170907	0.128366506401803	0.00985393445250299	17.5869586590105	-0.474875752206672	0.244935496677208	-1.93877881584675	0.0525282767056127	0.300990047740356	-0.54443918369948	-0.555688385506786
HTRA2	-0.902780608069747	0.360704323303608	0.0123205666017606	2.07476399142622	-1.18227208627031	0.658557453061249	-1.79524516923256	0.0726146467362567	0.349122784951455	-1.8060480524339	-1.70187953157752
LOXL3	-0.0619325732821378	0.068529313835157	0.366134125678771	47.6559073203324	-0.0749676885018336	0.133290189137502	-0.562439658814626	0.573816504834911	0.833155264160026	0.0502293937375484	0.0922808783819131
DOK1	-0.208571045211341	0.0995955480641418	0.0362439126028362	12.7173893947153	-0.260063576948831	0.19072321741263	-1.36356538274091	0.17270439341734	0.525092051043485	-0.27349341576153	-0.207629169629391
M1AP	0.291971563639599	0.16212760360408	0.0717225691413046	5.82156966003788	0.408058142451257	0.324127400304714	1.25894368099593	0.208050674846712	0.568177266284501	0.831517141696107	0.874925492302247
HK2	0.265580128952506	0.111825409769675	0.0175511693361544	56.0980900867297	0.386772460962729	0.199855793042329	1.93525769293468	0.0529586811938942	0.302281891129878	0.773254741173125	0.840436396889379
POLE4	0.211439573456832	0.424742856068693	0.61862073467226	1.80500817112779	0.184076493486171	0.854355471204711	0.215456563093824	0.829411374374531	0.944417216477761	0.653732677813367	0.512009018800971
MRPL19	-1.04984610815502	0.245308347064968	1.87145485156111e-05	3.31845146925451	-1.37323937812809	0.597911270248237	-2.29672770268732	0.0216343080881389	0.190047610204835	-2.13071358012009	-2.01130298852296
GCFC2	-0.139211047392895	0.346526884034579	0.687881039470554	7.13057394647616	-0.25610671296523	0.557856325724281	-0.459090810940826	0.646168955148982	0.8675282935271	-0.120372525552869	-0.201217880447049
SUCLG1	-0.120510485197612	0.225469810979945	0.593005247673559	5.5664204464923	-0.286263297223227	0.431639857966261	-0.663199405569267	0.507202852153707	0.796966429994571	-0.0790886901894461	-0.250080460316093
TMSB10	-1.08536903466717	0.226280049484532	1.6140223191262e-06	26.8002885247357	-1.58067206481206	0.363049124896841	-4.35387928633958	1.33749374499756e-05	0.00231306567511742	-2.20913489357796	-2.34740525175782
ENSG00000287625	0.263551772735735	0.176626163530878	0.13566124700441	4.25854021932179	0.401009720744303	0.390611276001437	1.02662095382732	0.304598983395818	0.661305681208046	0.768776890548257	0.863504965837436
KCMF1	-0.074809847486858	0.0466718942344956	0.108959249686432	65.652417286379	-0.0582597361268226	0.0993836606867389	-0.586210406461677	0.557734129345047	0.824188924463851	0.0218011966253016	0.119352699593085
TGOLN2	-0.212064101957274	0.160468582170608	0.186324588879526	39.3785639106896	-0.302563114156892	0.273041525731616	-1.10812124033578	0.267809458969946	0.631611683510027	-0.281204776420546	-0.276490981479835
RETSAT	-0.465377315629704	0.454022317642574	0.305358573344837	2.4656071844342	-0.80085097862319	0.82049029993729	-0.976063920176019	0.329032789435602	0.680194085032727	-0.840425451148191	-1.08386460068548
ELMOD3	0.00676384177742123	0.118545978007687	0.954500032128321	24.401081895428	0.0332481828295994	0.217414692535961	0.152925188457998	0.878457272022101	0.957543218336791	0.201885341818704	0.267622575266167
CAPG	0.0697886755525179	0.0957236789708822	0.465962595900106	15.2357924976444	0.000203992584707029	0.217003365983431	0.000940043412610498	0.999249953985061	0.999249953985061	0.341020563220473	0.21408122020966
MAT2A	-0.452688673831646	0.183254469142252	0.0135009755405208	26.7324742427903	-0.663048891710274	0.304151762652537	-2.17999358585911	0.0292579370087585	0.223226167852115	-0.812413683720759	-0.860584489771811
GGCX	0.241766488621782	0.209898334232601	0.249392327178486	6.66522321428294	0.326801921168074	0.382416885953331	0.85456979848938	0.392789353252676	0.727501636211438	0.720683144846178	0.743266396950516
VAMP8	-0.320429259882281	0.120861607655893	0.00802044336933394	8.87077630400242	-0.449542230244979	0.249061698581722	-1.80494324420371	0.0710835638412447	0.345633761740874	-0.520434447282308	-0.514640592108596
RNF181	-0.456304064829303	0.411786376299578	0.267814875466929	1.84494210608521	-0.740486582080483	0.729175128550657	-1.01551267053267	0.309861509827048	0.664687906581082	-0.820395112576376	-0.986056436402673
TMEM150A	-0.264667766908521	0.154094887393609	0.0858762475771982	5.0575626899029	-0.3429789842945	0.302372159752982	-1.13429419088943	0.256671165089897	0.620277619684942	-0.397333961237664	-0.341976636807394
USP39	0.0198803507560966	0.113498090549624	0.860953739177933	15.0262557652173	0.0885210374867111	0.210450775791059	0.420625854924846	0.674028310925992	0.880170354536322	0.230841679685119	0.357180936789055
C2orf68	-0.0994420992119186	0.150018559001358	0.507416818326437	8.91053748293986	-0.303844258566685	0.312072433018994	-0.97363376709468	0.330238414011572	0.680985268220042	-0.0325775869764192	-0.278566814091105
GNLY	0.368083268976693	0.316539387180882	0.244896209269894	15.5372976458763	0.534564144390049	0.484286758040014	1.10381738818033	0.269672360490094	0.632766936655426	0.999543272651603	1.07990260677794
ATOH8	-0.225950699504191	0.263924211398456	0.391931608990547	3.34168943919116	-0.343284332984967	0.495684602206887	-0.692545887963024	0.488594578933289	0.788245475460555	-0.31186118134027	-0.342471391937756
ST3GAL5	-0.29543691463698	0.186759919788519	0.113670692427429	19.3888768716199	-0.385336087813582	0.307745513012002	-1.25212577120029	0.210524038390135	0.571944204648651	-0.465260712093047	-0.410607663982616
POLR1A	-0.163463622647769	0.116556165248625	0.160782374181658	14.4764191846639	-0.263873616014778	0.257253008187471	-1.02573578390377	0.305016142317905	0.661839333527634	-0.17391312575011	-0.213802559048142
PTCD3	-0.030653004904592	0.201111933993588	0.878857550603335	16.79636617663	-0.00413414288789982	0.329539814716661	-0.0125452000130982	0.989990641146945	0.995734034232708	0.119282962162528	0.207052158522849
IMMT	0.0220966303745558	0.10783020647756	0.837634161970112	32.312257968406	0.0235335418500979	0.190642310419933	0.123443436025612	0.901755963100231	0.965132122895046	0.235734394777441	0.25188198552633
MRPL35	-0.322196027226593	0.338985797554666	0.341873196423226	2.47315057944564	-0.576952725202474	0.619573410003651	-0.93120962889462	0.351745138010828	0.698726369643659	-0.524334807678234	-0.721083252615279
KDM3A	0.267913269591649	0.131596403186664	0.0417633344985792	39.9922326288429	0.385307779192737	0.229949385669173	1.67561995467593	0.093812657642362	0.394211023824267	0.778405441618398	0.838063179506513
CHMP3	-0.104462177852084	0.0956453535396819	0.274752908902387	35.3238008550669	-0.141056625673728	0.174104385805668	-0.810184218053949	0.41783430656478	0.744447001255621	-0.0436600398956321	-0.0148027337206579
RNF103	-1.15450473130371	0.498428581453757	0.0205424845991603	2.44757965440155	-1.50605516557108	0.787971907408958	-1.91130565875547	0.0559653122886025	0.309828033200209	-2.36176061080898	-2.22650382049656
RMND5A	-0.176384168999652	0.323951523563474	0.586113238974336	4.74943443743436	-0.210991426886225	0.547342447590573	-0.385483398583499	0.69987930395779	0.891763944924865	-0.202436851551849	-0.128117782289697
CYTOR	-0.51448101879155	0.307400900221205	0.0941997242398748	4.72876333383948	-0.795772816419436	0.54372199557099	-1.46356561423224	0.143312673550308	0.479375376460828	-0.948828031557214	-1.07563647696477
KRCC1	-0.0230937975141616	0.0870647906332874	0.790818102183892	47.974181484948	0.00164856527711227	0.160797513125463	0.0102524301842029	0.991819887550672	0.996275510826498	0.135970860105148	0.216421854943203
EIF2AK3	0.0772891218926653	0.148847818182989	0.603586920261607	21.8656447516526	0.179726549349963	0.265014758529035	0.678175624435167	0.497660345828742	0.791217127760379	0.357578738778262	0.504960823588843
RPIA	-0.274082380699774	0.118309409014924	0.0205223959861775	10.7362651335417	-0.402552549313005	0.262170861203197	-1.53545877473013	0.124671176048602	0.45156765141455	-0.418117901405321	-0.4385034202752
MRPS5	0.0785562650277369	0.192107056176885	0.68259895334935	10.0584546599419	0.0354576009647951	0.348396805624825	0.101773610987059	0.918936372246801	0.970574240548192	0.360376116099003	0.271202485682132
ZNF514	0.439573996973375	0.336317939972784	0.191206198736172	8.66518588506931	0.530441836981041	0.484707915185411	1.09435356915543	0.273799939268391	0.635113407713661	1.15736801683875	1.07322325034639
ZNF2	-0.0211500818211029	0.41657593935689	0.959507799234239	2.14743540660202	-0.107723927525054	0.670810062828356	-0.160587822834462	0.872418046385004	0.95548429110355	0.140261856163319	0.0392060894141563
ENSG00000291126	-0.430663022318246	0.377106377428727	0.253445709580466	1.70910869070641	-0.853318891083784	0.728060673795124	-1.17204365212549	0.241179530895996	0.60500530901876	-0.763789296851754	-1.16887812679423
LINC00342	-0.232536807541693	0.227636425404933	0.307004713890107	20.0919809270429	-0.300968530828339	0.356718948957213	-0.843713325877844	0.39882961917141	0.731420942963657	-0.326400840472792	-0.27390728517714
ANKRD36C	-0.336624948892136	0.179918193148848	0.0613466144866463	18.3224489452319	-0.48325257184532	0.305149861877608	-1.58365653148861	0.113271901774757	0.430745495853006	-0.556188461076006	-0.569261309255054
STARD7	-0.121157009327583	0.120145400289908	0.313252936353361	12.2821776026885	-0.192658033128235	0.244227452404576	-0.788846754250569	0.430201579308973	0.752090504779532	-0.0805159732551353	-0.0984122656069566
STARD7-AS1	0.195900777782284	0.164574202162266	0.233909151791711	6.27418208977568	0.327691267758374	0.34838335443834	0.940605409482537	0.346907108734066	0.695711759814037	0.61942883840603	0.744707401290664
TMEM127	-0.202375477244349	0.135776648783741	0.136092076814011	10.6171748719137	-0.280035164887129	0.290849506706553	-0.962818084369886	0.335638823629613	0.685898950510816	-0.259815922793074	-0.239989045084713
CIAO1	-0.458278438454657	0.157627880879399	0.0036451236429084	13.0928724553382	-0.742327729762096	0.288313709756267	-2.57472227175614	0.0100320604728429	0.12978480648202	-0.824753789863392	-0.989039639834264
SNRNP200	-0.306055932195468	0.0981453977614978	0.00181840086981744	16.0392272467323	-0.429311627313369	0.207356903917104	-2.07039948611981	0.0384149499338301	0.253770823764703	-0.488703524561887	-0.481861035807138
ARID5A	-0.0290752910506265	0.100171834788862	0.771621810398101	29.7934085358911	-0.0487417773164061	0.174613836366811	-0.279140406800376	0.780137074898802	0.924084730884878	0.122765963278619	0.134774606085725
KANSL3	-0.0187639728258378	0.112051834205014	0.867009714634625	20.0642656643608	-0.0169693703560837	0.210891987697204	-0.0804647466287248	0.935867633405629	0.976798808495807	0.145529490894887	0.186255296320687
LMAN2L	0.231004643952401	0.372612339802882	0.535284302619	3.85797940881599	0.194948805898209	0.621395177505015	0.313727581023326	0.753727950984568	0.912893781200234	0.69692502362512	0.529625378434057
CNNM4	-0.653816299493491	0.310574226899856	0.035275180655808	5.38181284875996	-1.04596053728291	0.530896079527406	-1.97017943363606	0.0488178097403212	0.288892728018949	-1.25642813088826	-1.48101453266096
ANKRD23	-0.904642718316973	0.443728308987207	0.0414768687379696	2.59703843145362	-1.23025590137752	0.780120959434831	-1.57700659942375	0.114794006579433	0.434205222794669	-1.81015889424027	-1.7796274946107
SEMA4C	-0.661535925802989	0.17659951271351	0.000179700299745343	10.6263744533595	-0.954416238260877	0.308702786503822	-3.09169945976196	0.00199014229047551	0.0541518568244712	-1.27347017370496	-1.33268571052875
ANKRD36	-0.00535047714966126	0.167216273308995	0.974474166466794	16.9786072027965	0.0605758386212944	0.287386481936871	0.210781795347635	0.833057544614501	0.945627630734549	0.175141464126523	0.311901454874401
APPAT	-0.233628988016795	0.300662329582413	0.437130596443505	3.03521277412642	-0.263030563323485	0.592726329556862	-0.443763926465244	0.657213271751802	0.872494291909731	-0.328811965788193	-0.212436564507458
ANKRD36B	-0.584141576137728	0.475095954317504	0.218875643328144	1.79041426739944	-1.13646572819026	0.763765946893913	-1.48797643153906	0.136757109240644	0.470958853550812	-1.10261244460172	-1.62765969251857
C2orf92	-0.16206896952338	0.275100874149477	0.555777016689286	3.64186715478368	-0.196931354808675	0.499269329964232	-0.394439119308177	0.693256866904426	0.888248835218078	-0.170834254143197	-0.105336309793468
TMEM131	-0.0288958179537248	0.0501315543032923	0.564344978499544	108.331889050218	0.00927875854919478	0.105759852420745	0.087734223685194	0.930087917925453	0.974493960123177	0.12316217263892	0.22878502329754
INPP4A	0.139158275647233	0.0733738710627392	0.0578854458382304	146.431535234749	0.245716796299321	0.136098105387161	1.80543877227626	0.071006048537114	0.345401798656398	0.494162651657748	0.61188452836107
COA5	-0.162121491511359	0.382046023910322	0.671310080934132	3.41547776060477	-0.200900541930797	0.627650103545926	-0.320083659344282	0.748904912511758	0.91246746110862	-0.170950203015859	-0.111767566102558
UNC50	-0.813056558783421	0.372978512083872	0.0292647357358643	5.13473952397773	-1.03501652346083	0.589852400572919	-1.75470426577145	0.0793099059997569	0.363514193362019	-1.60797096575622	-1.46328199555085
MGAT4A	0.169695806973406	0.041378722427801	4.11296969933217e-05	571.72505221395	0.240452777014684	0.0681595278937465	3.52779405088492	0.000419038048096142	0.0208386002716309	0.561578080269466	0.603355261235614
LINC02611	0.0429920791586876	0.122166498556492	0.724902894644143	18.4176009560295	0.0500343303107848	0.231695741895182	0.215948424004357	0.829027950603522	0.944417216477761	0.281863717438476	0.294821095661442
CRACDL	-0.488220569484817	0.362105640927719	0.177567653341979	4.37280644491087	-0.708935897775583	0.608276126396603	-1.16548367922194	0.243823262810438	0.607434991654385	-0.890854797681808	-0.934935002403984
TSGA10	-0.342507671255144	0.369194221994457	0.353554506947759	5.47047699462882	-0.70065546745093	0.559217062201138	-1.25292219213247	0.210234024634404	0.571558339614931	-0.569175308155096	-0.921518257834145
LIPT1	-0.409308331724391	0.247934118914755	0.0987640248583761	3.80056295823394	-0.565484699036191	0.460128951037542	-1.22897004798564	0.219083036180578	0.58169457841988	-0.716646140324837	-0.702501660625408
MITD1	0.163160413189185	0.128809689380658	0.20527041217934	16.8444651187674	0.278905638066818	0.239454018043431	1.16475655888235	0.244117547668189	0.60790673217952	0.547150379208642	0.665660261638796
MRPL30	-0.175319954157084	0.19620876580475	0.371569224590133	4.79533604134892	-0.316246436150436	0.40896860238495	-0.773278032362891	0.439357853721148	0.757407875609407	-0.200087463876062	-0.298662007484083
TXNDC9	0.0399267722124647	0.274932789667462	0.884534210613629	6.07180443617378	0.101464727941909	0.481202481871236	0.210856618085897	0.832999156747909	0.945627630734549	0.275096668085374	0.378153541088547
EIF5B	-0.225557452671755	0.10438191787953	0.0307041261329569	31.8111642655485	-0.332591165086248	0.188550571922332	-1.76393612437967	0.077742734021252	0.36001716591171	-0.310993039659932	-0.325145299365927
REV1	0.125095021885586	0.0470877110900503	0.00789240454308814	70.1434985224228	0.211419040002627	0.0975059297330074	2.16826854101631	0.0301382605254783	0.227203659537227	0.463116255998246	0.556312025784562
AFF3	-2.30735524723884	0.772096724237874	0.00280416825918229	3.21151587138144	-0.484330111285274	1.02546924331996	-0.472300963134937	0.6367119829991	0.863784304766487	-4.90682264699254	-0.571007241635736
RPL31	-0.0191514028832064	0.0921432384340267	0.835350914386282	26.0103394838111	-0.0506209715683951	0.176599905824047	-0.286642120969366	0.774386359254823	0.921902585404189	0.144674190474706	0.131729755964713
TBC1D8	-0.16692275649202	0.149743054989665	0.264967054898534	87.6894832260826	-0.187291644862288	0.238889226342789	-0.784010429141487	0.433033990806156	0.754615070056196	-0.181549597351062	-0.0897171304746143
CNOT11	-0.20692470088931	0.12130369937776	0.0880378759550055	10.9951580724391	-0.2320574255414	0.239970084054858	-0.967026479385452	0.33353079663791	0.684378914090367	-0.269858904283616	-0.162250926580953
RNF149	-0.0813433897636807	0.0848029166167509	0.337455433827776	268.510996098975	-0.102305764488676	0.143422389836239	-0.713317945723048	0.475649035154731	0.780408169884719	0.00737758299916403	0.0479851149776469
MAP4K4	0.117653247183652	0.0577996380439623	0.0417969645534486	341.619239782239	0.19263283290047	0.108130616262345	1.78148279885049	0.0748336124869785	0.354061685539657	0.446687605436937	0.52587281764639
ENSG00000288948	0.227365173826412	0.227758809223004	0.318147626314055	4.41776577737424	0.252780212853388	0.472623549439819	0.534844726110237	0.592757232379971	0.84180390385914	0.688890437075132	0.623329350910224
IL18R1	-0.908017426626924	0.591229444986169	0.124584433396177	2.05947672522605	-1.2714241470444	0.904740288459136	-1.40529184260133	0.159934513061523	0.50591351428989	-1.8176089858906	-1.84633222067505
MFSD9	-0.0208428309084511	0.216974495953516	0.923471964989269	4.12742292849666	-0.120886498968932	0.425763479715622	-0.283928764979266	0.77646497198602	0.922339767249357	0.140940151070217	0.0178788332184257
TMEM182	0.114691659994848	0.133771358992539	0.391239979531903	13.5704727964283	0.276335084588512	0.276221804969224	1.00041010382689	0.317112082318555	0.670216035899653	0.440149530450728	0.661495205226346
MRPS9	-0.854057536857589	0.262512532372425	0.00114033978765333	9.02639691977968	-1.29000204805324	0.455121618471744	-2.83441171699324	0.00459101410524706	0.0840380417653991	-1.69848576477013	-1.87643391137308
TGFBRAP1	-0.0383477839842889	0.107727666629831	0.72186326501304	18.6086862673592	-0.0364986592670711	0.201384094055734	-0.181239036966692	0.856179954874099	0.951053983168522	0.102295772720477	0.154612076019777
C2orf49	0.481941157354819	0.23406373489913	0.0394926312146242	6.14348773320872	0.740666603126137	0.440802236183219	1.68026961373735	0.0929048703341468	0.392306389417551	1.25089883456168	1.41384950756223
NCK2	0.168325420169821	0.0866333796913119	0.0520206724115283	395.210144370746	0.246907753875408	0.147057490491068	1.67898794580888	0.093154393043588	0.392501800798565	0.558552779607774	0.613814231645245
ENSG00000290119	0.574062876404113	0.162435007594969	0.000409153697853878	7.29393231712277	0.796345753620693	0.332125820707602	2.39772310362398	0.0164973309563012	0.16513304597508	1.4542690778149	1.50406618843049
ENSG00000235522	0.010782239326847	0.162843257187548	0.947208742049526	6.14865220913734	-0.0641414498422817	0.337754057859814	-0.189905786028791	0.849382958384058	0.949761353717019	0.210756458158572	0.10982258491797
ENSG00000234162	-0.0612935593889283	0.132132001869203	0.642732820557837	14.9066450670978	-0.06667321557049	0.251006865469223	-0.265623075471875	0.790529512175533	0.928949500275319	0.0516400970140976	0.10572037612516
UXS1	0.00374406433979572	0.0841520204614346	0.964512487844078	19.6991329786499	0.0645010327942992	0.20442474531561	0.315524584338929	0.752363388036163	0.912722967906995	0.195218804563447	0.318261429602941
SULT1C2	1.08825436573137	0.36304998176708	0.00272174230667276	3.42754007110168	1.60656866107519	0.631986568365025	2.54209304674219	0.0110190835165127	0.137436082568173	2.58941124995851	2.81686677580884
GCC2	-0.152280149721418	0.111032522351944	0.170221822042976	67.5892813829072	-0.217919187412552	0.197783923005885	-1.10180435346136	0.270546737328824	0.633340447145685	-0.149224207296137	-0.139342801978107
GCC2-AS1	0.14428341831167	0.183651765407531	0.432080831496106	4.37615817658771	0.312986949105156	0.342728526287172	0.913221179736012	0.361126226912565	0.703967867354197	0.505477046581448	0.720882058922116
LIMS1	0.23371189640134	0.0645760932324544	0.000295548785918539	245.049928800762	0.368713714669155	0.115315369170058	3.1974377511241	0.00138654334001379	0.0437704219047145	0.702901622789472	0.811175890276449
RANBP2	0.0852928053868052	0.10080048794884	0.397466456094915	77.743954612885	0.135079166159866	0.176213838006026	0.766563895823248	0.443340848414586	0.759789846191206	0.375247873439699	0.432618866409413
CCDC138	-0.12021418564561	0.356333912253449	0.735842621602344	5.14398471463324	-0.131611021626064	0.608328047564698	-0.216348764705062	0.82871590027945	0.944417216477761	-0.078434571784054	0.000501936670450582
SH3RF3	0.105363433982334	0.0630067273094409	0.0944736762154042	609.637690988312	0.157554635987316	0.113070557994187	1.39341875358407	0.163493197947122	0.511032016351038	0.419556302134277	0.469035770596657
SEPTIN10	0.184453530273049	0.139596537744352	0.186390311676134	24.5597274082857	0.306749546457744	0.263337621318778	1.16485272754255	0.244078611357729	0.60790673217952	0.594157604493348	0.710775623046384
MTLN	-0.353932512450448	0.456768599241283	0.438421361056677	1.9399595940297	-0.564450215060819	0.891997774514817	-0.632793299700595	0.526868632819917	0.807303206623166	-0.5943970773209	-0.700825490823237
BUB1	1.57633809853253	0.626270070659868	0.011835006970034	1.52487597659521	1.16778490395018	0.936699516340854	1.24670172619715	0.212506885656395	0.574157916120493	3.66691727668166	2.10590739810433
MIR4435-2HG	-0.159041374754882	0.254495254103875	0.532017889835963	11.5369929957219	-0.245662639952073	0.441873821386031	-0.555956537958053	0.57824056646589	0.835571779710148	-0.164150459150052	-0.184295395214719
BCL2L11	0.272596610127427	0.11751077122905	0.0203539453555074	12.4452301594748	0.368930397456252	0.241346752305997	1.52863211926919	0.126355668845033	0.45428624710807	0.788744502958419	0.811526980436402
ANAPC1	0.213889884418372	0.0944887852425146	0.0235954247998625	23.7660827780294	0.270685244417673	0.191941538432812	1.4102483841059	0.15846635363338	0.503969649058456	0.659142046433896	0.652340794228297
MERTK	0.208736103609738	0.108951244233608	0.0553820149863052	313.842527140163	0.244215419260077	0.175905951938333	1.38832948270955	0.165036738477362	0.513363943285153	0.647764429216778	0.609451853796007
ENSG00000286904	0.176955727444853	0.224460703629085	0.430486455051029	2.73873600889974	0.418455538594177	0.454494919974428	0.920704545207507	0.357204702533206	0.701828555243526	0.577605264819585	0.891772347208528
TMEM87B	0.230224522563713	0.0635246988248962	0.000289887098745794	42.3221376992928	0.342820251048404	0.130783223902435	2.62128613150071	0.00875987057596573	0.12040367085845	0.695202807862954	0.769220825888823
ZC3H8	-0.177545683045957	0.148481214201742	0.23179604917123	9.43700965141756	-0.35635666697887	0.351040184682304	-1.01514493932191	0.310036742495034	0.664766050201696	-0.205001039417391	-0.363652436793077
ZC3H6	-0.0699142849829109	0.117345214154208	0.551308807351593	26.8215066676728	-0.0840015569175973	0.240694391347734	-0.348996735849317	0.727091760106706	0.900953077142167	0.0326087645643704	0.0776433414110401
RGPD8	0.306237973399683	0.184966069959692	0.0977939237433726	4.33048488805281	0.396703080728315	0.385674098651662	1.02859663668162	0.303669259082409	0.660813551168041	0.863012029689956	0.856526936099448
TTL	-0.0351159735240655	0.218016878669358	0.872038286738409	11.4099259216404	-0.0900535844096125	0.373623063241202	-0.24102790558054	0.809533488465463	0.936601550758794	0.109430399453748	0.0678372680783213
POLR1B	-0.106113990167437	0.162308930891202	0.513254913893274	8.27318690066183	-0.163206673440671	0.336304681386586	-0.485294087396492	0.627467749004678	0.859090010400205	-0.047306622654277	-0.0506923579849959
SLC20A1-DT	0.547628492492324	0.33828979461163	0.105487138229664	1.75963127929504	0.628735848171612	0.634314543012889	0.991205160116968	0.321585411422303	0.674305132491897	1.39591186149425	1.23248860120171
SLC20A1	-0.233843681626399	0.140621220274588	0.0963258279638675	37.3418392434056	-0.355658300858885	0.244803835913464	-1.45282977095427	0.146271023854936	0.484721535110593	-0.329285928845554	-0.362520877262871
IL1A	-0.314029465701029	0.185281266864491	0.0900982363036822	12.5138787014665	-0.489961545551728	0.343669519511946	-1.42567646455099	0.153961753140288	0.497338955571932	-0.50630609934391	-0.580131829628452
IL1B	-0.676067010220295	0.253829500340934	0.00773395332472677	43.3408584194853	-0.985427078557347	0.39536290252998	-2.49246217146694	0.0126860843197953	0.14612476085948	-1.30554936418445	-1.38293243767228
PSD4	-0.01288340850157	0.128596719224667	0.920197786582615	8.35498252265217	-0.010291200469629	0.248946385089413	-0.0413390235248153	0.967025623371994	0.988350171827758	0.158511573832924	0.197075905401087
PAX8-AS1	-0.387188355355601	0.391741596468827	0.322968083075401	17.8474429136504	-0.531052463155911	0.649660461046531	-0.817430788846906	0.413682286638816	0.743299582644278	-0.667813519512918	-0.646711261375408
PAX8	-0.324625680095442	0.490726166882841	0.508278231593759	2.07148976545186	-0.979129001794403	0.72766013497081	-1.34558560341317	0.178436197129013	0.532873099695236	-0.529698570969433	-1.37272769179596
LINC02966	0.502079769195472	0.301447989247777	0.0958010465679573	1.95516020503095	0.601986975408459	0.690791468439268	0.87144529559485	0.383511062903478	0.719280285851285	1.2953573447923	1.18914752117041
ENSG00000272563	-0.230046763668266	0.315155370619803	0.465422491832171	7.59815011630158	-0.326970148429828	0.542756425470855	-0.602425200486892	0.546891139510047	0.818786905293347	-0.320903756468323	-0.316037590980596
ZNG1B	-0.0927833113291462	0.113436254521384	0.413395167129041	31.3278991419163	-0.118833170473312	0.206075569390444	-0.576648512120148	0.564176920645083	0.827902479675098	-0.0178774779742591	0.0212058322829164
WASH2P	-0.132729333825594	0.112880017089705	0.239657067827045	10.2294722613792	-0.153233590010981	0.240043703629501	-0.638357047879463	0.52324128413409	0.805368999724402	-0.106063330300289	-0.0345330150881074
RABL2A	0.22531153979874	0.382349623798725	0.555672488097725	2.8716967808143	0.276715373772778	0.580063370630908	0.477043350404642	0.633331252718472	0.861529438959489	0.684356782513853	0.662111386106797
SLC35F5	0.134225183407894	0.0878594514086071	0.126580539107597	35.604454977264	0.204856044065672	0.177967180846437	1.15108888667758	0.249695669526113	0.613751320067685	0.483272232123043	0.545678032544276
ACTR3-AS1	0.263251290957131	0.154888169714481	0.0892021100198518	7.57021825472855	0.444837942026982	0.327852590267986	1.35682302117355	0.174837450857831	0.528002726977436	0.768113539353355	0.934519638607449
ACTR3	0.13445274768512	0.041349292888182	0.00114743858386922	139.502207160169	0.233038448367028	0.0793430352827323	2.9371002449883	0.00331296992929334	0.0698178969432419	0.483774608792659	0.59134185737588
LINC01191	0.103986935819219	0.188779532190329	0.581744747190212	4.30697046883392	0.250368473012037	0.351364511771734	0.712560502338638	0.47611776016365	0.780528648417687	0.416517509880297	0.619421619530132
DDX18	-0.321259754137443	0.166280401850091	0.0533550391462738	19.4270309296297	-0.463561618875741	0.271783442070566	-1.70562862602712	0.0880772461162667	0.383233590217492	-0.522267867461997	-0.537356145396237
CCDC93	-0.0191401932193998	0.0760401501041648	0.801263935520849	40.455351726539	0.0103797467144638	0.149532541335436	0.0694146345789684	0.944659580308062	0.979324205135597	0.144698937212811	0.230568949543964
INSIG2	0.0890504938081429	0.073596165536059	0.226283410682656	27.2312943631886	0.118363156914693	0.15624642837852	0.75754152042406	0.448725500539183	0.763380175414406	0.383543441696608	0.405533990687213
STEAP3	-0.0754373685283968	0.0911596632571064	0.407936648424704	16.5813193665201	-0.16114054854883	0.194889173127468	-0.826831711392378	0.408332453425864	0.737568378320896	0.0204158652595683	-0.0473446249763987
STEAP3-AS1	-0.149804085165071	0.27032633480521	0.579469240557345	2.09018380192694	0.0353049926864218	0.619960123827646	0.0569471992302474	0.954587255742157	0.984144722153606	-0.143757984386581	0.270955215164791
C2orf76	0.268278225365631	0.303061650982212	0.376034445475194	5.34031219863779	0.389206859561611	0.526918147719561	0.738647665194397	0.460120972574893	0.770436663182846	0.779211127240609	0.844380842153913
DBI	-0.361739660251407	0.512758673086148	0.48051318574433	2.79468230427858	-0.594236062759836	0.760066029759685	-0.781821630612435	0.434319407050671	0.755213855522273	-0.611632334801768	-0.749087367888258
PTPN4	-0.000251684120983798	0.149568196567845	0.998657369787369	11.3574764563727	-0.031432262843277	0.338331562337331	-0.0929037262327234	0.925980045447672	0.972623459039753	0.186397688926074	0.162821135699347
EPB41L5	-0.116964416392574	0.131052586320116	0.372125061841621	20.4006157360421	-0.0759402805965907	0.232656092336505	-0.326405725437672	0.744117406268048	0.910078993712041	-0.0712602987643206	0.0907049917197005
ENSG00000224789	0.100921007659158	0.375132938380514	0.78790866197676	1.58580874549732	0.0306250838369118	0.666016802312371	0.0459824492874404	0.963324238551425	0.987027307304615	0.409749089119772	0.263372379589559
TMEM185B	-0.621027109105655	0.394790493901287	0.115706113540819	2.65819029087801	-0.912485251674338	0.719002036696016	-1.2690996758054	0.204405515914549	0.564722630639455	-1.18404188262815	-1.26474511873148
RALB	0.140080425225227	0.0915156964368651	0.125850717358656	17.5191251836329	0.204052647715641	0.173663968960587	1.17498551332747	0.24000051159937	0.60440694737152	0.496198412452572	0.544376292997647
TFCP2L1	0.0726248807843249	0.133865142450802	0.587458462325003	9.75290183504694	0.290542018693234	0.281051900319806	1.03376642663732	0.30124537050087	0.658348977835517	0.347281841818629	0.684514637614552
CLASP1	0.236232301324573	0.0526774619736015	7.30836546007561e-06	122.685343242036	0.363407306129736	0.10690500023334	3.39934806918788	0.000675466956456979	0.0297590708154639	0.708465732617471	0.802577940029269
CLASP1-AS1	0.543042129643103	0.310365734165347	0.0801727612675013	1.71134880662957	0.743902428899441	0.606725008279948	1.22609488441623	0.220162970701454	0.58216073517064	1.3857868905545	1.41909250172687
NIFK-AS1	0.511057802935178	0.325990495463851	0.116949368821802	8.28090807466984	0.498494972046537	0.496595559485285	1.003824868195	0.315463035536577	0.668483941617102	1.31517747976615	1.02145988662877
NIFK	0.143626349280678	0.240163865669668	0.549816713345882	7.24859863921	0.219248162956711	0.412449379598664	0.531575931014982	0.595019738600717	0.843392227378905	0.504026484324838	0.568997519021319
TSN	-0.100714753648118	0.39216639225267	0.797320523809047	3.82623793197223	-0.488334958399194	0.603630466489573	-0.808996539288545	0.418517136888213	0.744909072983675	-0.0353871311853014	-0.577496277671551
GYPC	-0.127786732124734	0.077841060798029	0.100665343932993	27.942335354465	-0.182702898713442	0.166085021122694	-1.10005644987377	0.271307527200599	0.633874540900221	-0.0951519174371637	-0.0822820054193853
BIN1	-0.406432901285529	0.174900235448969	0.0201362972531607	147.570843030123	-0.573468900804332	0.274425455150188	-2.08970738698596	0.0366440930359273	0.248160198407775	-0.710298267164805	-0.715438427377527
CYP27C1	-0.199555600852363	0.262130518133469	0.446487839000626	2.50681424579098	-0.295099547202776	0.529745759642812	-0.557058818935618	0.577487242670822	0.835571779710148	-0.253590692155818	-0.264397797010286
ERCC3	-0.0860931200758325	0.0927729108397367	0.353408359022944	25.6984483209817	-0.0426136295876734	0.184328309457952	-0.231183314776693	0.817172391813939	0.939258986484782	-0.0031080420948773	0.144704016700758
ENSG00000286145	0.454997020036334	0.0914204822578918	6.45872453543592e-07	27.5481420650496	0.766075168382342	0.226489749057899	3.38238340396812	0.000718597751842892	0.0303882925204511	1.19141627369266	1.45501889327805
MAP3K2	0.0828109117113265	0.0499350304501035	0.0972421807790163	156.942505022406	0.142414569618119	0.0989116907971811	1.43981533901933	0.149919650286964	0.49112778848602	0.369768782018916	0.444504388134424
MAP3K2-DT	-0.158384681394597	0.655101187367526	0.808957359972696	1.54602510256588	-0.345933426388562	1.00716361923316	-0.343472917192888	0.731242711907603	0.903295694582449	-0.162700726233621	-0.346763706243194
IWS1	-0.0013411768494807	0.106398695288721	0.989942771751644	37.8000442852357	0.0104657819058025	0.188147397757824	0.0556254406413511	0.955640197176949	0.98446176183555	0.183992497148243	0.230708351983324
ENSG00000231731	0.318497394099239	0.483286489135279	0.509880358642283	3.10174292098792	0.534670910076622	0.770806996278932	0.69365082654639	0.487901210861543	0.788245475460555	0.890076237734946	1.08007559874689
WDR33	0.00508204874907972	0.0538223447920312	0.924773419294151	80.3997479845762	0.035817730721407	0.103686925518103	0.345441149329415	0.729762746183027	0.902226478845992	0.19817257287773	0.271786002331269
POLR2D	0.0605651561066543	0.514651695942041	0.906319760105579	2.72810960988852	0.0422990506091432	0.811956318022091	0.0520952293495084	0.958452814234009	0.985499401768521	0.320658487776002	0.28228765623086
AMMECR1L	0.0874521725466336	0.12740607735163	0.492457732470594	9.13154722762803	0.241855739817062	0.262571141770091	0.921105564711419	0.356995315232495	0.701828555243526	0.380014947145003	0.605628475648692
SAP130	0.0988964746418916	0.119880417125858	0.409394652136387	20.4228117160347	0.207453012042983	0.231737438350462	0.895207151333257	0.370676362600733	0.710389259590514	0.40527967868709	0.549885888252439
UGGT1	0.130919334373722	0.0597384763533217	0.0284126490131112	38.9489281666674	0.16103906200412	0.125775710467266	1.28036694371153	0.200416113996698	0.559626844699593	0.475974155956247	0.474681570634462
HS6ST1	-0.134138871450158	0.144817540161487	0.354310244054738	23.053432112667	-0.173443908920418	0.251714918136372	-0.689048985274883	0.490792441796071	0.788958382781781	-0.109175061307271	-0.0672797052783037
LINC01854	0.0260197159090535	0.242568449005423	0.914576751272776	2.61849448933158	0.175946121669976	0.529925768965217	0.332020316757844	0.739873917848004	0.908474767002845	0.244395097895965	0.498835413367572
SMPD4	0.38969349496975	0.214287117281432	0.0689789306580908	4.24707731133082	-0.0960660411343782	0.497948682652647	-0.192923577230127	0.847018819930957	0.949271174246805	1.04725055560638	0.0580953110844645
MZT2B	-0.818643012772616	0.276740133182526	0.00309476287628148	3.6937610501803	-1.22874928475049	0.530149588969134	-2.31774071001313	0.0204634171030381	0.18531206628916	-1.62030376325968	-1.77718633036476
IMP4	-0.720939286065185	0.211614603163875	0.000657171468654063	3.2268585656068	-1.08879904695722	0.534237999293649	-2.0380411883782	0.0415458139113778	0.265295089489235	-1.4046105383362	-1.5504255800967
PTPN18	-0.0452357544819006	0.0767311302078604	0.555501849428562	49.0819665307902	-0.0223758327964749	0.143076517990197	-0.156390672003969	0.875725089371039	0.956945122483387	0.0870897143655444	0.177495229181036
FAM168B	0.178989199802321	0.098090942113654	0.0680422224352262	24.1041099928698	0.337556342121488	0.202234345961177	1.66913458995877	0.095090709563676	0.395690507229283	0.582094409966407	0.760691737575496
PLEKHB2	-0.000495152306051642	0.232783299518317	0.998302824630715	17.5875908567397	-0.042943802024997	0.386924854098689	-0.110987447743648	0.911626300481981	0.968284347207326	0.185860202386172	0.144169039763341
C2orf27A	0.146368450290087	0.475769788677195	0.758352068976962	7.02724988353908	0.0601933254587892	0.678305550822392	0.0887407236839056	0.929287967367345	0.97392001428052	0.51008001605507	0.311281670491861
NCKAP5	-0.0153418062829634	0.0946604496218586	0.871249172953948	193.460968696413	0.00976342154894644	0.158097072420174	0.0617558655545389	0.950757250548281	0.98222284278441	0.153084352543799	0.229570320608812
ENSG00000286068	0.512631528818005	0.172508110985668	0.00296216439873312	5.54757398239862	0.729985266539471	0.342954707510794	2.12851799538718	0.033294159548557	0.238135448573537	1.31865167693601	1.3965425852129
NCKAP5-AS1	0.633543890177792	0.461379229305353	0.169705045211485	1.65961405421228	0.804217724288365	0.707083085551009	1.13737372696684	0.25538208567431	0.619579611957336	1.58558087230745	1.51682110762774
NCKAP5-AS2	-0.34799130140828	0.145413039980658	0.0167056362380413	9.67129578130271	-0.505250055439568	0.287909182809153	-1.75489385406121	0.0792774656307204	0.363509297294482	-0.581281109150378	-0.604903734466286
MGAT5	-0.0893966463198258	0.0594146187792122	0.132420837512914	312.716752379601	-0.109986422667152	0.103860656942217	-1.05898061792872	0.289608606822997	0.647989033853807	-0.0104009904111675	0.0355401785590587
ENSG00000289534	-0.0479673465718234	0.312722122168636	0.878093503510418	1.5854584759569	-0.296448132632217	0.645284400658485	-0.459406941078545	0.645941964723966	0.867469812848469	0.0810593823924849	-0.266582904006905
TMEM163	-0.639908158755858	0.30505995294648	0.0359363215305205	316.925179807119	-0.974631384191491	0.467022549541022	-2.08690433716602	0.0368967827692626	0.248262976572263	-1.22572416667436	-1.36544022191997
CCNT2-AS1	-0.621758069255165	0.313145209375025	0.0470859398021837	5.87086899825628	-0.943074241730965	0.559373628254006	-1.68594691293298	0.0918060249016933	0.389873296012276	-1.18565556879193	-1.31430832380033
CCNT2	-0.0292607133267522	0.0594569875509989	0.622625709245672	54.1340375902522	-0.0162726554883367	0.120659725274316	-0.134864019053096	0.892719388227054	0.963585834545063	0.122356620359388	0.187384180334207
RAB3GAP1	0.0863153437050004	0.0345318034996461	0.0124337183447672	118.785743627041	0.12154496183981	0.0760012731686027	1.59924902271271	0.10976528156769	0.422541633729177	0.377505254963331	0.410689455110873
ZRANB3	0.293921186784073	0.117511196765863	0.012376676966758	12.4832980975884	0.396124405968294	0.28138157253805	1.40778375213156	0.159195112956943	0.504880103439434	0.83582117919384	0.855589311949518
R3HDM1	-0.0451337264685452	0.103448717082681	0.662625735403257	56.6846149994977	-0.0673226088803311	0.184602443863563	-0.36468969462879	0.715343052083749	0.897043284036191	0.0873149539953393	0.104668167022263
UBXN4	-0.291175909727242	0.100261171465874	0.00368223192112847	35.2520353080198	-0.417059086136911	0.181942853178805	-2.29225319296847	0.0218910370902637	0.19103311371415	-0.455854009591839	-0.462008297621955
MCM6	0.160563366482831	0.179758764120007	0.37174162386227	5.55624543963599	0.181356381290392	0.396220083628768	0.457716276341789	0.647156292879889	0.868094462329159	0.541417073036527	0.507601633061195
DARS1	0.0379966777525523	0.079450456186861	0.632476783826999	68.9779648447981	0.0541430292182116	0.141611871741235	0.382333970679705	0.702213660248021	0.89254726211275	0.270835742606942	0.301478402298176
DARS1-AS1	0.797251529850315	0.413464078465782	0.0538272189163474	1.59296470780732	0.733567765649985	0.748598192371591	0.979921903532803	0.32712467002915	0.678726957323425	1.94698600940433	1.40234729264994
CXCR4	0.0725290329006025	0.198750140567217	0.715166874270806	15.7649373058512	0.165006337608222	0.345978189573575	0.476926993032698	0.633414109820996	0.861529438959489	0.347070245599745	0.481109729719374
HNMT	0.0858404031080424	0.0898890688755365	0.339598274914987	49.4297914216557	0.0920193917339405	0.161913295086016	0.568325113049274	0.569814229763986	0.831180701990982	0.376456764056615	0.36284930467691
SPOPL-DT	-0.142921520408742	0.140223173432903	0.308087507292615	31.4515558914743	-0.17252004285924	0.241887794342503	-0.713223432080079	0.475707508750822	0.780408169884719	-0.128563859883198	-0.0657827691924272
SPOPL	-0.0119280235825637	0.0517637342620682	0.817756056140852	81.7640756266494	0.0593399689386335	0.103253418286787	0.574702222194877	0.565492704315954	0.828364597333624	0.160620705809443	0.309898980702919
ENSG00000241772	-0.345635953095642	0.288635256325055	0.231118160219618	1.90477236436209	-0.52826499667988	0.580812092550854	-0.909528233752514	0.363071361423723	0.705365557809233	-0.576081382481894	-0.642194741793744
KYNU	-0.0936647229920173	0.0803454788432875	0.243705566482355	80.3048822381389	-0.121894074343434	0.14369761982886	-0.848267873111652	0.39628880522673	0.729679582666252	-0.0198233047145133	0.0162462633030297
ARHGAP15	-0.242254624978449	0.0595547103534316	4.74660139296664e-05	624.563366743579	-0.320389881394485	0.100146687759095	-3.19920597039805	0.00137806676272756	0.0437704219047145	-0.347854140697747	-0.305375613456108
ENSG00000228655	0.0924039658517147	0.108978358542567	0.396487451726278	50.424691806372	0.115160757097768	0.196693581231643	0.585483046150575	0.558222963073428	0.82470032379413	0.390946651626713	0.400345156451597
ARHGAP15-AS1	0.564707176358663	0.193458431566117	0.00351144493082968	6.18759271492486	0.777714124556642	0.367704021210347	2.11505471709744	0.0344252840561098	0.242275274393217	1.43361519712657	1.47387744240263
ENSG00000257277	-0.30671563943582	0.152113535239694	0.0437623508555234	5.70283234730083	-0.434442150200271	0.350523882041273	-1.23940813296458	0.215194391049573	0.577456556065634	-0.490159910996388	-0.490173999310779
GTDC1	-0.0517078750842081	0.0842688656093194	0.539475768445113	115.95313256141	-0.0280513506431644	0.151502302717864	-0.185154615738107	0.853107764929714	0.950169654019468	0.0728016967857691	0.168299212758569
ZEB2	-0.124315807341618	0.0694543889545858	0.073471385869682	527.635662119234	-0.16527651006829	0.125907125616619	-1.31268591240458	0.189288806562511	0.546577950207098	-0.0874894158605463	-0.0540461051026271
ENSG00000283118	0.165534824331735	0.232828659828325	0.477101144143548	2.47810045163794	0.376513200457602	0.542686560827091	0.693794959439885	0.487810804135636	0.788245475460555	0.552392189463888	0.823813362545027
ZEB2-AS1	-0.0260276552533286	0.186154009453828	0.888803901580925	5.6762268528642	-0.0604981840900863	0.372565299764543	-0.162382766533331	0.871004441041153	0.95548429110355	0.1294940013552	0.115725752275314
TEX41	0.0396424349564764	0.209894855849009	0.850196224713382	13.2013670907371	-0.151571543320232	0.417864406559421	-0.362729011949666	0.716807325239314	0.897341456799321	0.274468957948036	-0.0318400081985344
ACVR2A	-0.108272395143232	0.101103273573895	0.284210395229446	33.0850767184539	-0.14216480707231	0.181270784181395	-0.784267623237328	0.432883093022724	0.754615070056196	-0.0520715722177083	-0.0165983151311488
ORC4	0.0612105617482088	0.118404873037582	0.605184208184515	31.3652108669014	0.0775039946645448	0.218159293686935	0.355263318627008	0.722392332899463	0.898975401278712	0.322083301638298	0.339330071113642
EPC2	0.162675111722612	0.0618630337860597	0.00854850685987372	86.6152390160572	0.249322053622399	0.112027357209534	2.22554615080378	0.0260445965656034	0.210006082397806	0.546079015383404	0.617726110829105
ENSG00000289474	-0.737204251397968	0.755736084098966	0.329322994418225	5.1025690394269	-0.923158867926699	1.30189682810506	-0.709087577446806	0.478270131406639	0.781293671592941	-1.4405174882973	-1.28203953185734
MMADHC	0.00870235246819774	0.299274983468687	0.976802289897181	8.4868842441235	-0.0334955847748131	0.494859917085208	-0.0676870031666873	0.946034795553143	0.979861015113459	0.206164847181834	0.159477944314915
RND3	-0.291260779216587	0.692791428089077	0.674181393851318	1.63508176076965	-0.326377281614967	0.961685477117603	-0.339380482892595	0.734323119463478	0.905459400364299	-0.456041369628873	-0.315076971507083
ENSG00000222031	4.53890607424729	1.54010463660594	0.00320726548817483	1.481560403505	2.21595601327081	1.37825607749546	1.60779701933011	0.107879641477993	0.418200537238377	10.2071574729475	3.80425440277283
RBM43	0.0319800289578733	0.301977891447782	0.915660195772947	2.40764132866947	0.0628586376810249	0.644292105779847	0.0975623278899889	0.922279839735016	0.971672713494238	0.257553236140815	0.315600264077286
NMI	-0.00685798500193998	0.103280405370849	0.947058089951122	12.8745161477757	-0.0490615642412519	0.197555103956581	-0.248343693777888	0.803868494891956	0.933137330096111	0.171813451560235	0.134256456748164
RIF1	-0.0119591767200347	0.108771903812475	0.912451172989658	40.450184161743	-0.0319383624970886	0.189944502785051	-0.168145758517852	0.866468611690168	0.954299265607659	0.160551931353094	0.162001104672474
NEB	0.22117158031692	0.117649141708161	0.0601182797970791	21.1155517297245	0.360320129375972	0.227767520285	1.58196449135993	0.113657676862724	0.432061085168265	0.675217302969125	0.797575801212417
ARL5A	-0.0792515474637022	0.0466146256476548	0.0891039582508738	128.066709009168	-0.0895815459709089	0.097186136392741	-0.921752312581899	0.356657786875115	0.701828555243526	0.0119955871113794	0.0686021098692577
ENSG00000288066	-0.420688133615504	0.140524148551842	0.00275610437818161	8.94745077030303	-0.483777464294214	0.286312612575763	-1.68968268614502	0.0910886773757149	0.38808504055723	-0.741768479580476	-0.57011179016454
CACNB4	0.0981198140422119	0.102620133641112	0.338998557403429	156.217071081539	0.18526423803368	0.172856255961749	1.07178208276521	0.283817922568446	0.643405179709046	0.403565103050506	0.513933516029176
STAM2	0.0491923212475608	0.0801243727849586	0.539248676852629	43.6178041600652	0.12746335603081	0.152472604777322	0.835975460752196	0.403168708247345	0.733481805542344	0.295551529116939	0.420279002997999
FMNL2	0.328863915987037	0.0803137530468443	4.22642888991186e-05	590.289941872348	0.472995125917157	0.13933325065465	3.3947038750249	0.000687028663762233	0.0298680717529648	0.912961634357681	0.980142598918551
PRPF40A	-0.0789555633174295	0.0715178915263998	0.269594283622462	70.4798160537817	-0.0820347225609439	0.135223788126317	-0.606658959178931	0.544077263802256	0.817244394046765	0.0126490092190843	0.0808301944053633
ARL6IP6	0.296773526561852	0.123689602027716	0.0164246136784203	18.8812763553649	0.397226651094373	0.231300888069946	1.71735895356463	0.0859136065303365	0.379168656165108	0.842118076824868	0.857375274843972
NR4A2	-0.874458675904749	0.454647898281402	0.0544328958953132	4.97375284335157	-0.979550070487982	0.685171237884862	-1.42964271750793	0.152819588598048	0.495167945493732	-1.74352383671974	-1.37340994753468
GPD2	0.0873682516301599	0.0463079420978819	0.0592034274508536	137.73878080912	0.113963482315076	0.0944281268421601	1.20688068403147	0.227478097532465	0.589925854097733	0.379829681201494	0.398405217425547
CYTIP	-0.0432949300023549	0.0886187238772824	0.625158301670798	21.0649330611542	0.0313352122035244	0.194572996087892	0.161046048699223	0.872057132345424	0.95548429110355	0.0913743277074406	0.264522997435865
ENSG00000234584	-0.271142713142153	0.259723353430153	0.296500474184875	1.88939638306664	-0.3294715696279	0.553018361121962	-0.595769675638743	0.551329104376528	0.821346285491841	-0.411628216752812	-0.320090632665663
ACVR1	0.0026362366509966	0.0759739750229166	0.972319593636978	31.7149721858248	0.0164984993302222	0.141752581335036	0.116389410159859	0.907343927822388	0.966361334672989	0.192773136062264	0.240483137299068
PKP4	0.570318925396215	0.316888165590045	0.0719003966791168	4.00921005379518	0.371526513418343	0.578282598477008	0.642465317816605	0.520571101183216	0.804067779340224	1.44600383662029	0.815733455628079
TANC1	0.0545571657394086	0.202231533579781	0.787332772061561	92.6247459729409	0.141257249806242	0.318314292642707	0.443766595063943	0.65721134217955	0.872494291909731	0.307395095873861	0.44262918797057
WDSUB1	-0.0228891424123367	0.0731621273939948	0.754390774890166	27.3829627148869	-0.0560479575995925	0.14990846767002	-0.373881198779015	0.708492704917816	0.893814661564176	0.136422661898153	0.122936434541805
BAZ2B	0.0353198007372811	0.0430598277555045	0.412073907761882	276.285774306177	0.0706308681354372	0.0821647276631798	0.859625171825267	0.389995694773406	0.725458358539004	0.264926201020302	0.328193574648878
ENSG00000226266	-0.178710561648685	0.112312412912835	0.111566475452296	12.2590448211757	-0.274081339299541	0.230577717875414	-1.18867226991827	0.234568656729001	0.597452743185364	-0.20757265496302	-0.230342087862669
MARCHF7	0.00134703009550253	0.0331906734612505	0.967627064119163	122.302151384931	0.0637769517264719	0.0760360496712726	0.838772555941549	0.401596953951681	0.732688380638974	0.189927050975052	0.317088204256672
CD302	-0.0822180042487215	0.0870323138939297	0.344820404948972	56.7439757298574	-0.0864190230656718	0.148949712044174	-0.580189259043632	0.561786996095152	0.826827669027044	0.00544676188106955	0.0737263317215335
LY75	0.0473713997655893	0.0871346905398444	0.5866774068013	32.3003835546978	0.115733451326325	0.169269911776895	0.68372134250809	0.494151143857108	0.790075209281669	0.291531616673323	0.401273090372892
RBMS1	-0.0364480076446756	0.0668786731112674	0.585762456345167	149.518278450431	-0.0871160952398433	0.127195495701409	-0.684899215647917	0.493407520991794	0.789988845335734	0.106489767147645	0.0725968687659964
TANK-AS1	-0.188059140357478	0.23049795978062	0.414567618239094	3.00485814424015	-0.382096507999807	0.516592379533389	-0.739647976117911	0.459513622695711	0.770057991719245	-0.228210814407937	-0.405358587162825
TANK	-0.0457203026726734	0.0496850302777192	0.357466805135266	132.615295819082	-0.0264210873430109	0.097747715417894	-0.270298770974387	0.786930410801711	0.927158232958631	0.0860200134910673	0.170940721161172
PSMD14	0.255266291453029	0.137912894045814	0.0641804812710348	33.8058278931308	0.353518795143232	0.244586529044986	1.44537312223851	0.148353108809594	0.488343031754764	0.750485651942165	0.786555629487392
DPP4	1.10044097050518	0.834635155239476	0.187346538733752	2.88157227867174	1.51129275662473	1.60880177292509	0.939390285402861	0.347530398881972	0.695721273642952	2.61631470771914	2.66249164993327
IFIH1	0.228394550753337	0.110652067250174	0.0390102760188429	18.6115926043057	0.289259732961535	0.212832146033552	1.35909794808879	0.174115552972265	0.527195392950056	0.691162915684829	0.682436955724453
GCA	-0.122446341558903	0.139048204031154	0.378532438557436	61.0180008750124	-0.175875979988277	0.23113054204529	-0.76093785975639	0.446694183897206	0.761713834998812	-0.0833623357874882	-0.0712203792546331
TTC21B	0.262648892770922	0.147291695927863	0.0745555857858688	11.5574121343234	0.456044821719518	0.276868330337061	1.64715415867292	0.0995263634880181	0.403979115556633	0.766783669840182	0.952678096122878
CERS6	-0.451699319331396	0.248680780225567	0.0693117781485977	54.1805655375023	-0.62041154700867	0.376676653660289	-1.64706663123379	0.0995443509445486	0.403979115556633	-0.810229559635191	-0.791499389050115
DHRS9	0.381462137313743	0.127060637758683	0.00268031229405602	19.2793389367042	0.680758136705013	0.259707570990514	2.62124871488587	0.00876083213631383	0.12040367085845	1.02907880169121	1.31678008483549
BBS5	1.05661648852777	0.521227189885331	0.042644958276755	2.45288184668689	1.57201159392389	0.728283636641109	2.15851560413208	0.0308877665390906	0.230010636817766	2.51956666988214	2.76087411300346
FASTKD1	-0.118350947170076	0.0836125439139674	0.15693109004639	33.7708961159031	-0.129396629367264	0.149531180058269	-0.865348814319802	0.386847365906532	0.722220636335764	-0.074321239272258	0.00408990663685525
PPIG	-0.150779937466133	0.0612232199943104	0.0137860613014315	60.8733146624861	-0.210704063827873	0.127397922173814	-1.65390502633474	0.0981468112341388	0.401118822845105	-0.145912300674796	-0.127652169199367
KLHL23	-0.49361920644313	0.513767088414557	0.336660777102472	1.68697572840697	-0.93660180834314	0.811088389666983	-1.15474690585534	0.248194085173453	0.613051559348709	-0.902772965544702	-1.30382106865718
SSB	-0.0345918707852397	0.404148114682682	0.931790708326498	9.2316802894177	-0.0286672830382887	0.584037120715451	-0.0490846934577908	0.960851801554746	0.986303138254327	0.110587421951641	0.167301220227544
METTL5	0.388669610230757	0.305140130282504	0.202755086647581	4.78124525838541	0.528934277298253	0.50081401181974	1.05614911886418	0.29090009249276	0.649442496744299	1.04499020169005	1.07078055807138
UBR3	-0.00918419129014338	0.0642796805001364	0.886386053344429	90.103399586525	-0.0414900390978234	0.122044788446493	-0.339957483035121	0.733888546593931	0.905212538789002	0.166678059563958	0.146524565393563
GORASP2	-0.291033356811601	0.133674607266134	0.0294673210658033	13.9726268403704	-0.378347926370528	0.254252115932664	-1.48808172149383	0.136729343264264	0.470958853550812	-0.455539306160014	-0.39928477695643
TLK1	0.131970261862237	0.0434865627765723	0.00240745873872972	100.121652117913	0.212343267752875	0.092156775314045	2.3041525382075	0.0212140823899857	0.188237772169966	0.478294210132248	0.557809547913638
METTL8	0.138208536197748	0.0658575919857991	0.0358524527972239	37.8530319625284	0.159938875611109	0.122648450337775	1.3040431833475	0.192218859129258	0.551024225811655	0.492065982762917	0.472898943496076
DCAF17	-0.0711496883758176	0.241228867311711	0.768034501429666	11.6160250823921	-0.128148407846252	0.40030586035874	-0.320126234803084	0.748872638798705	0.91246746110862	0.0298814567033778	0.00611239443729267
CYBRD1	-0.0601374232601227	0.09351988561702	0.520195397628845	32.2716057538262	-0.0609988114188762	0.163333356166918	-0.373462058518766	0.708804578840423	0.893874472684368	0.0541924124525799	0.11491458803243
DYNC1I2	0.268044471465135	0.211038084700771	0.204040573279199	20.2769861695763	0.405523300998851	0.351485268034104	1.15374195700147	0.248605976887627	0.61329121268859	0.778695086201689	0.870818299927146
SLC25A12	-0.0467330568770243	0.199375979241631	0.814677077614863	15.2767938407657	-0.135938098846634	0.350717818313935	-0.387599636369068	0.69831233806222	0.890993276045789	0.0837842316252907	-0.00650920737957694
HAT1	-0.0410702733885614	0.0897379564123617	0.647190321996743	21.9599616177711	-0.0426914109251611	0.189301274318462	-0.225520990700471	0.821573997708544	0.941134741616302	0.0962855360671106	0.144577987944225
METAP1D	0.0803050885019286	0.194791818813452	0.680148061253266	7.59549160778503	0.0385436891020623	0.349906771069459	0.11015416759229	0.912287109962281	0.968489890054104	0.364236863152181	0.276202860618499
ITGA6	0.326658748081877	0.163130351901774	0.0452374259800302	20.6926799157412	0.515455954782717	0.279622613156491	1.8433986756795	0.0652708233061913	0.332053444347637	0.908093449765442	1.04894169181313
PDK1-AS1	0.33216672450133	0.232145931113405	0.152472321772505	14.3144448271033	0.51920939612755	0.376295286292366	1.37979245300497	0.167650556990445	0.517301825326822	0.920252998195684	1.05502337619511
PDK1	0.116141347167275	0.159096623419083	0.465387064600954	40.7065489855501	0.1499603798822	0.261977671067333	0.572416646316614	0.567039741035188	0.82982782176952	0.443349896617797	0.456730831074741
RAPGEF4	0.297855340863606	0.747048330320737	0.690107193521066	3.60886115651104	-0.353536177896645	0.912610314461617	-0.387390074705882	0.698467450544418	0.891020846576921	0.84450631751309	-0.359082410828898
MAP3K20	0.489790941377719	0.108726452818224	6.64354342972819e-06	33.2412746168491	0.755668130739124	0.186443967563013	4.05305755190887	5.05525597781326e-05	0.0056869175742643	1.26822821684739	1.43815641629155
MAP3K20-AS1	1.25049975756917	0.348930888212146	0.000338626805326859	1.93051917831479	1.56336425020452	0.590554990067668	2.64727972246138	0.00811422038117041	0.115503036310346	2.9475882916517	2.74686286028571
SP3	-0.00567592734050763	0.040731920209777	0.889174856314538	95.3338752772731	0.0192973995248361	0.0933520660389176	0.206716362515118	0.836231377961094	0.945954600843034	0.174422992031535	0.245018182884297
OLA1	-0.024302900271853	0.0877221589558169	0.781746299195317	75.7298825881856	-0.0140919725258504	0.16256291304079	-0.0866862697170935	0.930920890509009	0.974504738235409	0.133301614193462	0.190917531277137
CIR1	-0.174723128124217	0.120400059832044	0.146727503348674	21.6420583992296	-0.229108058520688	0.220254116248379	-1.04019875961058	0.298247567681572	0.655735897861159	-0.198769895589923	-0.157472080264017
SCRN3	-0.00540486377776625	0.355537353158333	0.987871059882068	3.16796923536773	-0.0406349061430365	0.569057503539354	-0.0714073813108526	0.943073535171756	0.978752343560438	0.17502139882703	0.147910133531667
GPR155	-0.178611629287757	0.161530564971377	0.268836867222909	48.082920617998	-0.265792856632207	0.264187701360937	-1.00607581376045	0.314379102166097	0.668019559288201	-0.207354249374033	-0.216912296117656
ENSG00000236449	-0.139878081194565	0.125962184172758	0.266793626811482	24.1433717508833	-0.201404028301274	0.233010682246208	-0.864355343539414	0.387392716418167	0.722704782665804	-0.121845086289944	-0.112583362838022
WIPF1	-0.0385366766187547	0.0493300016698365	0.434683928231177	188.992565929328	-0.0505210558385274	0.0916354513027067	-0.551326534876084	0.581409851706323	0.836491211163753	0.101878768550163	0.131891648979156
ATF2	-0.0924201287270222	0.0856422553992487	0.280524566181987	43.6193105262871	-0.160940541883098	0.154508936586929	-1.04162610550718	0.297585060571046	0.655489814142805	-0.0170757068512106	-0.047020555062013
LNPK	0.281909851080654	0.160330212164801	0.0786951634828484	14.427795264119	0.384216825988759	0.316738394328467	1.21304152849343	0.225113943398351	0.587608754709776	0.809304649877955	0.836295512863411
MTX2	0.215495089322563	0.206314550334732	0.296255146860706	15.1722003792363	0.428795349672152	0.352797633642978	1.21541447215625	0.224208051070542	0.586168476478875	0.662685737489661	0.9085258972892
HNRNPA3	0.0479439058480514	0.0736680117392183	0.515168906416371	91.3216275481717	0.0825028755280399	0.136104049188241	0.60617502579907	0.544398534836118	0.817409073881833	0.292795495620175	0.347429735629977
NFE2L2	-0.00123291755629725	0.0574842135083614	0.98288833739159	110.045625300546	0.0236516470731324	0.106902192751589	0.221245668253899	0.824901152073022	0.942115382817916	0.184231493109416	0.252073350895965
ENSG00000213963	-0.136654117616972	0.309320900060514	0.658642960263352	6.84407816543476	-0.201284302684557	0.506858050270405	-0.397121644959913	0.691277759183478	0.887636403694201	-0.11472778253377	-0.112389371951682
AGPS	0.0547906292300686	0.0700906301862278	0.434384329776777	57.9071897998558	0.0887525769102765	0.13405323593435	0.662069634437928	0.507926595413919	0.7970402845424	0.307910495796662	0.357556099091257
RBM45	0.0490523788350759	0.144838388775771	0.734858542160141	13.6937847265582	0.157664773804614	0.286189704800649	0.550910012344567	0.581695363553361	0.836527434239409	0.295242588698086	0.469214226414076
OSBPL6	-0.259502772078974	0.363041691455019	0.474731663124457	17.9839671296011	-0.597770563404686	0.500400497349121	-1.19458427114159	0.232249497585164	0.595884035896643	-0.385931587663583	-0.754814303624037
CHROMR	0.0503551885216275	0.0818521222819163	0.538424560594136	21.3191617609219	0.0805265708645655	0.178149260183869	0.45201743067276	0.651256425366736	0.870169303589065	0.298118704402406	0.344227537939468
PRKRA	0.176062127286571	0.249643747922123	0.480652491838773	7.8792471179289	0.283926153369974	0.44456513978088	0.638660407583729	0.523043874448502	0.805368999724402	0.575632530447753	0.673794980341865
PLEKHA3	-0.318125634437455	0.204437321360663	0.119683479238715	10.5222375817664	-0.408062323636814	0.371622552713239	-1.0980558651716	0.272180095761866	0.634444171898259	-0.515348905328539	-0.447430883201845
TTN-AS1	0.167400527672918	0.243896603186994	0.49248701325711	21.1371157749756	0.249932678301895	0.400824666826978	0.623546151189797	0.532925684276031	0.810845964752702	0.556510963475603	0.618715503292012
TTN	0.00867087228538281	0.334769029580809	0.979336255612328	3.63292686866427	-0.123700898601566	0.638294331676666	-0.193799149487399	0.846333152998183	0.949271174246805	0.20609535073189	0.0133186739624406
ENSG00000270277	-0.197600822604588	0.332444083837314	0.552252535133421	1.56460022857317	-0.28320431262372	0.675255173350932	-0.419403395635353	0.674921342889033	0.880170354536322	-0.249275274121301	-0.245124001121881
ENSG00000271011	0.326780724575363	0.287461438792365	0.255629814978246	1.75311553219819	0.507366876597429	0.543839687787842	0.932934627594444	0.350853722214914	0.698229542929952	0.908362728165882	1.03583499426695
CWC22	-0.0985934811790358	0.12720049704201	0.438278825417019	22.3539664893765	-0.127738915996189	0.236546518466162	-0.540016047686883	0.589185965416712	0.840867450600981	-0.0307041562853995	0.00677589226775898
UBE2E3	-0.16160706783791	0.0861512156856926	0.0606753859387949	48.5141198594044	-0.196074422055335	0.157988770908458	-1.24106555755754	0.214581531849659	0.576919411798443	-0.169814548268161	-0.103947825449741
ITGA4	-0.267473877536279	0.815602109808561	0.742952095502729	2.55835055299803	-0.659042347265331	1.06054212062533	-0.621420247671765	0.534323153302387	0.811322549772606	-0.403528802224697	-0.854092703558059
ITPRID2	0.0669308781936853	0.194547896794577	0.730821539818848	13.0972088154154	0.0297686792656787	0.343498546857238	0.086663188354188	0.930939237725705	0.974504738235409	0.334711617295103	0.261984751056961
DNAJC10	0.00806118266682596	0.104072434651462	0.938259660433344	44.1173422077486	0.044070247023926	0.185364222480178	0.237749477403271	0.812075406291295	0.936976319179935	0.20474938446775	0.285157517934715
NUP35	0.182188725933247	0.178190182379354	0.306572813981851	10.9310819100947	0.290463483228855	0.324933122898456	0.893917741096607	0.371365904773994	0.710537770577323	0.589157764995564	0.684387386949557
ENSG00000272800	0.0630640434827575	0.28361584570383	0.824035777418191	7.61606123770144	0.0935945378093076	0.501519525052568	0.186621922246192	0.851957077246439	0.94983418205085	0.326175094921257	0.365401506884381
ENSG00000287621	-0.0376330484723539	0.276623701422786	0.891786344039343	2.56325155778544	-0.199338608347099	0.627858583888957	-0.317489660032033	0.750872084060596	0.912722967906995	0.103873640962885	-0.109236772036802
ZNF804A	0.305468027540115	0.752468728100237	0.684776070199924	31.4272886196098	-0.891358023750543	0.836124397274002	-1.06605910156027	0.286396926071162	0.646121725542554	0.861312277683936	-1.23051276492755
LINC01473	-0.0944178118420825	0.0844529520415644	0.263569969727574	94.6021732054569	-0.113909250246514	0.151026062515255	-0.754235715011165	0.450707695486331	0.764507402664342	-0.021485842758849	0.0291840384117127
ENSG00000259915	-0.844166188677121	0.297854546081409	0.00459469254325905	1.77027353675574	-1.44683307685039	0.641112994896001	-2.25675206768363	0.0240235713539479	0.2004039750023	-1.67664937367448	-2.13054653251694
ZC3H15	-0.290154415875904	0.116448645494018	0.0127135440329988	19.7098049182456	-0.426028075619363	0.218711356703467	-1.94790102370852	0.0514268072936632	0.297688860492304	-0.453598933859728	-0.476540711544619
ITGAV	0.110394794698954	0.111450217900633	0.321915087793224	198.065003704207	0.186788766043359	0.184805028094911	1.0107342206481	0.312143653745978	0.666219690260999	0.430663661651594	0.516403702009068
ENSG00000227227	0.574851176304094	0.161908986344415	0.000384560404199331	13.3178942804369	0.821022408109161	0.317709128191738	2.58419521271568	0.00976065313662444	0.12793742974442	1.45600934866601	1.54404966237197
CALCRL-AS1	0.706093193285975	0.469417509016507	0.132532413244669	10.7797985088138	0.753845207294145	0.672264393796068	1.12135227486527	0.262137942320886	0.627018629701123	1.74574255375705	1.43520274150984
WDR75	-0.0780989874622155	0.165583926545622	0.637170903812484	14.6506543731358	-0.134170207235861	0.299104471425115	-0.448573057422356	0.653739673185063	0.871619635301016	0.0145400078004991	-0.00364470043501809
SLC40A1	0.118939837694483	0.120851469775092	0.32502604882031	12.2922598196825	0.149415610484441	0.250099437278188	0.597424816746968	0.550223788999065	0.820309192374185	0.449527915277605	0.455848143633072
ASNSD1	-0.647598296800182	0.449111620150215	0.149315351108057	2.49731032820124	-1.06934634196341	0.729643565272418	-1.46557359354517	0.142764489572889	0.479375376460828	-1.24270111044902	-1.5189064483775
ANKAR	-0.0829200630210041	0.130919513303546	0.526494191019147	27.8234069814107	-0.101909790109486	0.239722287877099	-0.425116041616179	0.670752084375165	0.878689022233469	0.00389687913061022	0.0486267105099435
OSGEPL1	0.312763262154821	0.349160433606802	0.370382009916681	3.36341103097456	0.375641589866628	0.587566755794529	0.639317296566025	0.52261653857729	0.805367446800779	0.877417422632307	0.822401095766011
ORMDL1	-0.00110025319771327	0.127613177592886	0.993120897230623	32.6442983825059	0.0121255110219616	0.227221330587049	0.0533643165922586	0.957441635916811	0.985242772637341	0.1845243663119	0.233397603717058
PMS1	0.238813290322474	0.0801159262939421	0.00287452699429828	71.1667146464854	0.391208318375784	0.16553910982456	2.36323802145843	0.018116030109933	0.173479703209747	0.71416358938517	0.847623797003357
HIBCH	0.142905420302599	0.103959919257181	0.169249177112633	28.5017745207923	0.350558326342386	0.226466230480384	1.54794966825197	0.121634414992549	0.44628187967833	0.502434943229501	0.78175879500529
NEMP2	0.102327600847066	0.216242548130265	0.636065130155143	5.27414308391809	0.00790666207239763	0.424670912307424	0.0186183273759845	0.98514558223815	0.993721760372024	0.41285431991372	0.226561821455052
NAB1	0.0433037218555896	0.0818991411515905	0.596982690885993	20.928838710274	0.0516789448598692	0.153267171519676	0.337182087641218	0.735979639466325	0.906440910129284	0.282551707759663	0.297485857329107
ENSG00000228509	-0.00349672096231714	0.483786608750995	0.994233086805321	1.48859460820159	-0.040034997906219	0.855362095804264	-0.046804736967653	0.962668853618903	0.987027307304615	0.179233863298434	0.14888216218998
GLS	0.017374610093178	0.0589981419411447	0.768380301479438	158.146028097029	0.0350827725331297	0.113976172366451	0.307807954984953	0.758228468093073	0.91516596456192	0.225309943050085	0.270595152834925
STAT1	0.0966732554044326	0.0777138843804604	0.21351290301582	70.5334833107417	0.157716091081255	0.141732128480669	1.11277585944648	0.265804705790852	0.628931820706269	0.400371643515868	0.469297375570064
NABP1	-0.21833349715445	0.0847849592876728	0.0100198299923607	89.6685949212707	-0.332195401189773	0.155239951780239	-2.13988343451714	0.0323641881714186	0.234523982703082	-0.295045252254677	-0.32450404487784
ENSG00000271893	0.927053368441903	0.414871254616258	0.0254464619677391	1.58170986521983	0.968513174975771	0.795644209611706	1.21726918046501	0.223501816303392	0.585047946613473	2.23353984015689	1.78302829849038
SLC39A10	0.00429627776169005	0.125963306714181	0.972791527360847	63.2928986540761	0.014439012147435	0.21409500446019	0.0674420787343491	0.946229771438251	0.979975363036737	0.196437884918192	0.237146159341045
STK17B	-0.0366553293171636	0.110058832219757	0.739094927520179	20.599770724396	-0.01595562274991	0.201256063439225	-0.0792802088903436	0.936809747763463	0.977294908376271	0.106032078565618	0.187897867075714
ENSG00000272211	-0.213950826984475	0.243289406054371	0.379179701734143	2.32663733227979	-0.297109358239039	0.52401940431191	-0.56698159609027	0.570726685414302	0.831511392417392	-0.285369958439443	-0.267654284928179
CCDC150	-0.0305127215500483	0.327792033458737	0.92583554895899	1.64334207120781	-0.220433380207134	0.729606808085201	-0.302126265495856	0.76255581050537	0.916569935303498	0.119592655253716	-0.143416537424417
GTF3C3	0.185035619867554	0.108431321755565	0.0879191965687719	13.5584023410495	0.173518727054925	0.237359917631195	0.73103634677079	0.464756952317074	0.773838242653989	0.595442640244432	0.49490231662701
ANKRD44	0.0720616461582321	0.0439196160330944	0.100846786105436	544.327683161301	0.151816853546795	0.0834783591460366	1.81863725041848	0.0689667908254987	0.339616746831727	0.346038430773989	0.459738867128659
ANKRD44-IT1	0.270426599691267	0.238419364823597	0.256690689526268	2.35727924500082	0.458074658466534	0.471483703182153	0.971559897775644	0.331269541071676	0.681262992370443	0.783953932886364	0.955967031611183
SF3B1	0.018583455849767	0.0968437768481523	0.847827533474861	84.6271473436196	0.0435843527412663	0.166318458221413	0.262053612132722	0.793280109444816	0.929440710266031	0.22797862159962	0.284370225581202
COQ10B	-0.465915842717245	0.208751802343013	0.0256207194429686	9.30952271312628	-0.704536266334384	0.372420918816783	-1.8917741478453	0.0585210791717559	0.314510085511658	-0.841614317204121	-0.927806299071711
HSPD1	-0.66308941372191	0.276917965458715	0.0166415119070392	19.0852686681154	-0.987159618446471	0.434370545556336	-2.2726209881062	0.0230490297424449	0.196230057035789	-1.27689969303246	-1.38573966437887
HSPE1	-0.62664014224223	0.68276539261479	0.358725066345329	4.9995149171375	-0.927650049159882	0.847337290303515	-1.09478251432508	0.273611928704725	0.635113407713661	-1.19643335693143	-1.28931657291196
MOB4	-0.225708809987347	0.199256255750911	0.257316542305568	12.9144153540296	-0.303345345179725	0.344407178010791	-0.880775328004985	0.378439436003511	0.715874781033571	-0.311327179908375	-0.277758426940575
ENSG00000222017	-0.395469485804857	0.601565114892039	0.510923132617011	2.21379182016153	-0.441017577876563	0.932290172734024	-0.473047545468853	0.636179258683874	0.863364847782859	-0.686095153108744	-0.500828135643236
PLCL1	-0.210677982669466	0.230540015992812	0.360797973968335	49.3288427602757	-0.298346110277438	0.347912870293131	-0.857531111240779	0.391151428532153	0.726407376271338	-0.278144744327696	-0.269658188776753
SATB2	0.229941305962977	0.274699824364136	0.402556651534821	3.55888960652796	-0.397227683376298	0.62155021864774	-0.639091856874439	0.522763177034237	0.805368999724402	0.694577571712572	-0.429875563588967
FTCDNL1	0.0212053408351192	0.144152871468834	0.883050607090022	32.4941087896528	0.116716076563925	0.241304389903772	0.483688160876269	0.628607196625262	0.859234487129896	0.23376676138637	0.402865233692005
C2orf69	-0.568883431065212	0.471582022269682	0.227690364489466	2.72005666798824	-0.7741691323798	0.7155590513498	-1.08190809817784	0.279293366117844	0.639598312492935	-1.06892817658096	-1.04063212342721
TYW5	0.291586631420748	0.140593926712797	0.0380827278504497	9.11384093296931	0.207557746411546	0.282367851730762	0.735061534588057	0.462302019162065	0.772107065245089	0.830667355567585	0.550055588885813
SPATS2L	-0.909662611073083	0.257840659550305	0.000418707468541445	28.4057592684174	-1.28689248347047	0.394760217745008	-3.25993457704932	0.00111437915542475	0.0392989563501272	-1.82124093679713	-1.87139549765609
KCTD18	-0.0728147256253363	0.248551478750988	0.769555541998434	7.32836261486753	-0.0680550877345901	0.460717073451249	-0.147715575688973	0.882567238868388	0.959292754924286	0.0262056782446727	0.103481334779845
SGO2	0.399925450224312	0.221595945259601	0.0711136930675619	4.35630799345163	0.548645395023198	0.449108873083831	1.22163116318743	0.22184713838351	0.584347077165203	1.06983887951687	1.10271839479398
BZW1	-0.216325326729707	0.192288276848545	0.260586796878326	4.21973861956794	-0.703263672644015	0.452963533025586	-1.55258342309929	0.120522688458356	0.444938126040857	-0.290611964296218	-0.925744321153241
CLK1	-0.0836908750799785	0.189249100004277	0.658325663566191	46.873463947449	-0.0951789851749422	0.299510194538287	-0.317782121979742	0.750650212883647	0.912722967906995	0.00219521488081195	0.0595326039255713
PPIL3	0.25449504171763	0.275478503761796	0.355575332876842	6.74295827946046	0.315594054018117	0.449261253711768	0.702473341314657	0.482384021270808	0.78348523331439	0.748783021466793	0.725106339462202
NIF3L1	0.704826763474527	0.338027009501075	0.0370584400099508	3.53926859612715	0.881629354657042	0.603503360455578	1.46085243666499	0.144055941892848	0.480364474122237	1.74294675118763	1.64225082935358
ORC2	0.0517380039178429	0.116046983267106	0.655715210435699	23.4237228093921	0.0987329190485928	0.225066573189568	0.438683175601702	0.660891119494728	0.873842292445643	0.301171442740389	0.373727203241573
HYCC2	-0.255279224997634	0.0869496964075344	0.0033253699183752	38.4656965717177	-0.405919577717542	0.18444323170702	-2.20078326518551	0.0277513708584862	0.217560983854722	-0.376607578014306	-0.443959001481961
NDUFB3	-0.750126090988023	0.580417503974529	0.196221931365712	1.86061246142279	-1.27301168341952	0.956687270503083	-1.33064557527779	0.183305658829504	0.539268181968876	-1.46904406908443	-1.84890449883032
CFLAR	0.0378126453006651	0.0533959515177717	0.47884859772224	121.070712385728	0.0653477931002171	0.0962673918088997	0.678815452172413	0.497254801770227	0.791181867924775	0.270429467898947	0.319633431575176
CFLAR-AS1	0.242175258159422	0.127645929348078	0.0577959647685279	9.02970742748221	0.427768657365409	0.256490513941084	1.66777574262909	0.095360252994653	0.39589367662094	0.721585554844192	0.906862352293188
CASP10	-0.0922757242109639	0.0797247065892252	0.247096943059961	30.9875601529204	-0.126463359153799	0.147642126468343	-0.856553357628015	0.391691772356979	0.726630253970592	-0.0167569157793471	0.0088426713683207
CASP8	-0.133504875586446	0.076634351405052	0.0814905549332243	25.4838352955957	-0.214231195628011	0.164549411754242	-1.30192623203034	0.192941604140303	0.552003547450295	-0.107775435959902	-0.133367165228706
ENSG00000289698	-0.205050018155714	0.210437194355135	0.329857931803406	3.41635669816726	-0.292858205809193	0.424051498552856	-0.690619433744766	0.489804731450418	0.788245475460555	-0.265720307137485	-0.260766161480187
FLACC1	0.425383784610249	0.337893632495146	0.208056307544947	2.33329567563546	0.479612471968021	0.712362013782316	0.673270700414665	0.500775089340742	0.793653490176982	1.12604134415085	0.990864655407614
TRAK2	-0.0597643071097711	0.240616855454792	0.80384075198644	17.5219468829339	-0.0812224616274863	0.396637027063088	-0.204777809648536	0.837745724949589	0.946911330908223	0.0550161131286181	0.0821462971972453
STRADB	0.538945237244976	0.358873284574183	0.133156443247715	2.50387057128574	0.697777974630204	0.595446852594244	1.1718560129928	0.241254869754744	0.60500530901876	1.37674248699595	1.34435725282185
ALS2	-0.404147286407015	0.109746898168209	0.000230922082763024	11.0844717302078	-0.668610235420168	0.320976714267157	-2.08304903658422	0.0372467540453289	0.249336481887985	-0.705252485793988	-0.869595510346259
SUMO1	-0.202017643714214	0.232882052177329	0.385685836002911	6.04799116381059	-0.341128542405235	0.418220280469883	-0.81566714560558	0.414690534657042	0.74370098823188	-0.259025960417004	-0.338978374012322
NOP58	-0.0578675132101746	0.110172314735327	0.599412534321596	27.8750646991791	-0.0884089523952426	0.201901136522124	-0.43788239094709	0.661471541127189	0.873842292445643	0.0592035234455679	0.0705020580449112
BMPR2	0.0433538064606248	0.0633581703218653	0.49380756437636	123.940486080699	0.0912464611747392	0.117476852697565	0.776718639285017	0.437324787460271	0.756339568421932	0.282662275803924	0.361596928716189
FAM117B	-0.13441254297843	0.131655015014658	0.307280448141755	27.6152495939744	-0.110620504364554	0.224523043192512	-0.492691096609203	0.622230869569886	0.85718571938013	-0.109779225513613	0.0345127787939605
WDR12	-0.183409987970047	0.209599753385639	0.381547417848125	8.23309727810419	-0.193618624063908	0.405842846891573	-0.477077828393107	0.633306702117113	0.861529438959489	-0.217947227691245	-0.0999687068442738
CARF	0.141036344266764	0.125274045308534	0.260240640210219	15.697956491836	0.164272617461017	0.259166025615993	0.633850895658753	0.526178134301543	0.807013454640753	0.498308723571537	0.479920886215493
NBEAL1	0.245336512800697	0.100776657341322	0.0149141215604987	34.1862762150307	0.381140174873794	0.183308772890798	2.07922495395705	0.0375966790859826	0.250940507240369	0.7285644207622	0.831310428692471
CYP20A1	-0.112970933973338	0.0776709258271277	0.145812825805632	34.3386206521478	-0.102200972509683	0.154826188138674	-0.660101328711549	0.509188806085448	0.797623897203821	-0.0624441856977289	0.0481549089569447
ABI2	-0.0743927072080254	0.206476051088249	0.718625022879776	26.6204817934802	-0.125166518293234	0.335093722262848	-0.373526897036446	0.708756330597059	0.893874472684368	0.0227220860838614	0.0109439368692369
RAPH1	0.232037906717748	0.0433308243557731	8.55417605040209e-08	98.0488800202183	0.362814124706452	0.0926314174652893	3.91675021968011	8.97506550102971e-05	0.00807480667564105	0.699206080710264	0.801616810797123
CTLA4	0.778960245540207	0.264995962965589	0.00328723806854928	2.71687413706579	1.44311447652773	0.598913804686936	2.40955286926818	0.0159720817304517	0.163199745159387	1.90660570627984	2.55202268474567
PARD3B	-0.316594006775119	0.229236932099757	0.167255082329819	64.8232600320761	-0.470269424389969	0.351934752581297	-1.33624037109361	0.181470719482008	0.537912823391667	-0.511967645257871	-0.548224772953022
NRP2	-0.189181433088084	0.105152726138696	0.0720011137160498	51.4894861462244	-0.255675723358392	0.174416874888639	-1.46588868492016	0.142678615028762	0.479375376460828	-0.230688416302257	-0.200519549896525
INO80D	-0.1070934289929	0.0622762674886019	0.0854959484237162	33.259789162583	-0.151697463895613	0.150017932487983	-1.01119553762524	0.311922851155441	0.666219690260999	-0.0494688566447162	-0.032044036748952
NDUFS1	0.065049129220412	0.160301701642787	0.684895523856792	16.8262628458436	0.109583224919527	0.272863771730979	0.401604156624966	0.687975370304636	0.886222414198979	0.330557420539055	0.391307905773607
EEF1B2	-0.0777109834745117	0.144869756833055	0.591668557580004	12.0363909414101	-0.127799661377038	0.280298971219004	-0.455940529575419	0.648432743785002	0.868700451177803	0.0153965752438433	0.00667746679629223
FASTKD2	0.052520825893856	0.184114599419231	0.775443727048816	13.6517720851163	0.096463348941539	0.338121677792217	0.285291820303867	0.775420579034404	0.922339010099531	0.302899620387623	0.370049828852101
KLF7	0.262445161467175	0.167917332855035	0.118066084346337	45.6545611721497	0.401992159224539	0.272022544199814	1.47778986630335	0.139464031610652	0.475322297752972	0.766333907447242	0.865096806554418
ENSG00000234902	-0.0832514155267201	0.273988355053081	0.761242022249567	2.99667358324904	-0.295752211122893	0.574344486545319	-0.514938713700974	0.606595846982619	0.848150848194474	0.00316537693562867	-0.265455305468522
ENSG00000223725	0.0789285619234306	0.201215768672431	0.694867347323345	19.3053836732003	0.154602619200161	0.321640593700755	0.480668865273887	0.630751862683657	0.861032443082347	0.361198008167681	0.464252630874895
METTL21A	-0.0595572531109156	0.0937653914813915	0.525315534190802	23.7220066528908	-0.0850645453168031	0.191596262954127	-0.443978102731418	0.657058415503432	0.872494291909731	0.0554732107875454	0.0759209860172165
CCNYL1	0.048109124538793	0.160259422100934	0.764028193507354	11.1969363660915	0.101647927554608	0.310342045863076	0.32753514681493	0.743263164297209	0.909706378442142	0.293160236591934	0.378450378609366
PLEKHM3	0.122448605126488	0.159947353099242	0.443940722341019	19.8491602436246	0.22994735052435	0.287424065442883	0.800028174989563	0.423694473237815	0.748169467832825	0.457273959245628	0.586333365236031
IDH1	0.136971968124958	0.103816067431492	0.187044920717891	27.0954162170673	0.140468790899193	0.205700168605995	0.682881262816325	0.494681874726289	0.790075209281669	0.489336103725077	0.441351651496626
PIKFYVE	0.13495790418656	0.0568769833631727	0.017653653777203	78.6627730707305	0.199577041094037	0.109948375150921	1.81518863575826	0.0694949255165793	0.34149181592901	0.484889805096409	0.537124487417161
PTH2R	-0.237822408161285	1.19479245120249	0.842224306569266	2.22217334928582	-1.20941302901432	1.25140234980184	-0.966446186716716	0.333820962197481	0.6844777011117	-0.338069466447635	-1.74585588086181
RPE	0.274754530897026	0.124670012279622	0.0275345990058752	20.7733500782437	0.360182977405435	0.239325802447296	1.50499015869697	0.132326606920748	0.464767624853201	0.793508383575972	0.797353574482186
KANSL1L	0.0876130579089527	0.0794395850364822	0.270075298430636	54.8330938806224	0.122397423010884	0.144472428804273	0.847202639451048	0.396882182587488	0.729679582666252	0.380370121751039	0.412070694169665
ENSG00000272807	0.382847959017553	0.35459065116419	0.28028027501049	2.69001378766183	0.72438788145533	0.680971181842689	1.06375702932855	0.287438782105169	0.646480209044233	1.03213817683008	1.38747316695943
KANSL1L-AS1	0.153071308756727	0.0941895628963248	0.104132544892972	20.7156253513794	0.173726512690641	0.20507759804984	0.847125743341406	0.396925037502838	0.729679582666252	0.524877416395841	0.495238990771999
ERBB4	5.93357774420034	3.03779144612795	0.0507895266753553	2.5660318750975	10.8662426472257	2.97387731888589	3.6538974147382	0.000258289499322032	0.0154627354084346	13.2860700215177	17.8202755119821
ENSG00000273118	-0.387948249175635	0.329086311702376	0.238452040199097	26.7867651774751	-0.486344328753609	0.497215221740211	-0.978136443714343	0.328006845376581	0.679650500116679	-0.669491080381536	-0.574270869275992
IKZF2	-0.330337155584985	0.228644542117689	0.148524490559767	63.1385316435729	-0.448129425689549	0.356250558013445	-1.25790518950608	0.208426046680919	0.568452975693662	-0.542307369107704	-0.51235143114665
SPAG16	0.64568622375872	0.404914829854591	0.110796719200905	6.27484956355787	0.632965107449156	0.605109087310601	1.0460347079935	0.295545008151091	0.654233882656589	1.61238659585993	1.23934125127202
BARD1	0.440799110658312	0.0970054523996599	5.51795502873071e-06	21.3896983421871	0.704401655089036	0.209785586075074	3.35772189247052	0.000785876387273568	0.0328137303845919	1.16007260887947	1.35508957292408
SNHG31	-0.2540432769806	0.360673839894167	0.48121024758632	3.15898741921867	-0.53747837537597	0.663774592100402	-0.809730263514925	0.418095220430686	0.744501201649048	-0.373879067827278	-0.657123138476537
LINC00607	0.0487735688977696	0.363369683717935	0.893224063350706	1.72922135614512	0.0400589377837214	0.768024389742335	0.0521584188194347	0.958402464782957	0.985499401768521	0.294627080809647	0.278658011344311
MREG	-0.236733326063	0.354089790258995	0.50377068894121	3.70224683239863	-0.180465320419149	0.59137215046326	-0.305163711679319	0.760241468884718	0.915900965371239	-0.335665181187475	-0.0786564672223953
PECR	0.236844384981872	0.225767592167519	0.294149210567631	8.45073844305588	0.359670410219097	0.373628529573959	0.96264171964925	0.335727353352045	0.685958886138273	0.709816984022252	0.796523064141014
TMEM169	0.166208935420468	0.321509608608371	0.605181198133958	3.44574609195015	-0.416062924355733	0.597324155191194	-0.696544616084642	0.48608782643534	0.786743909052422	0.553880374199368	-0.460394221101257
XRCC5	-0.0836638189224389	0.0430482359958409	0.0519569747649381	123.578567309787	-0.0754829960442817	0.0862108118978933	-0.875562987780262	0.381267653880117	0.717749521609897	0.00225494474036209	0.0914459278538767
SMARCAL1	0.0689775999661988	0.124408846199229	0.579275781550087	18.433085328666	0.144608448311482	0.233885267811136	0.61828797369253	0.53638552800693	0.812325070319736	0.339230012186594	0.448059120061632
RPL37A	-0.17544712917572	0.188531596065634	0.35206154138524	29.7951662874573	-0.300251688694503	0.307807194116447	-0.97545377247068	0.329335221614783	0.680194085032727	-0.200368218672463	-0.272745789043547
DIRC3	0.283361317831915	0.346227189747009	0.413114007215267	45.1774901014735	0.347923249911237	0.586185447222447	0.593537849770614	0.552821260280881	0.821841645899171	0.812508944688388	0.777489192338207
TNS1	2.04642647654183	0.629079385353395	0.00114173544524589	3.62785076157432	2.6321771830609	0.785153750179482	3.35243534461779	0.000801039490454637	0.0332675432827881	4.70469630178979	4.47865572017871
ARPC2	0.14023042217391	0.0378442595619907	0.000211006722667779	102.823338084455	0.246883077016169	0.087923578725908	2.80792798238798	0.00498613760728527	0.0876697670039673	0.496529549520527	0.613774247839548
AAMP	-1.0515962183179	0.358019229974298	0.00331124408084231	2.74030974264351	-1.39659963638727	0.687238675903164	-2.03219010419032	0.0421344143236951	0.266636514892766	-2.13457716769985	-2.04915351148621
PNKD	-0.56019157678549	0.216625009993349	0.00970978396160615	19.7744417084662	-0.822387437202734	0.383333434768202	-2.14535796414426	0.0319242373113586	0.232983256350738	-1.04973981864071	-1.11876002910789
TMBIM1	-0.13748321067459	0.0784754541602023	0.079786484565109	21.3631691219644	-0.2307794444869	0.176910439301658	-1.30449873618474	0.192063590145265	0.550986792813062	-0.116558109394229	-0.160180219540248
CATIP-AS2	-0.294749246489958	0.329700135955376	0.371326232291711	1.69483506220144	-0.310271720622201	0.630504286377055	-0.492100890233523	0.622648022959189	0.85745455693227	-0.46374259845187	-0.288981202383759
ENSG00000288819	0.0648417988475019	0.152710103757085	0.671123094632735	19.5544438576788	0.0927982388797256	0.280461994635336	0.33087634208829	0.740737892673286	0.908878385792208	0.330099712749756	0.364111267256661
SLC11A1	-0.308484289695618	0.140935251423386	0.0286086910762029	344.174163639899	-0.422259638417947	0.220994081792389	-1.91072826472627	0.056039510548361	0.309942629462462	-0.494064428164295	-0.470434729442657
CTDSP1	-0.504622866574221	0.136143342559807	0.000210097142234654	19.6124862821474	-0.751832710408504	0.240243917094898	-3.12945576104441	0.00175130441027386	0.0498583887023174	-0.927064924711664	-1.00444051786526
USP37	-0.0882743683292956	0.0902017391848242	0.327761513784769	38.5500412497343	-0.128765899109332	0.168744316265252	-0.763082881600131	0.445413968426387	0.760538115555047	-0.00792342105741144	0.00511187607942656
CNOT9	0.259761189888512	0.102963924003953	0.0116412370420515	12.3864405978882	0.353143697281328	0.216547504282944	1.63079089020534	0.102934450317584	0.41014493666776	0.760408703722534	0.785947860083562
ZNF142	-0.137250325411291	0.120029639725374	0.252843388514584	8.57396854053673	-0.148596238631943	0.244222094036523	-0.608447156340084	0.54289094372468	0.81651934195698	-0.116043985980814	-0.0270191351937367
BCS1L	-0.173241908412232	0.347423837753731	0.618027978762877	2.38680505421871	-0.470336303632154	0.682344819258153	-0.689294166757953	0.490638168049583	0.788958382781781	-0.195499917388837	-0.548333137092836
RNF25	-0.842422443395626	0.279436399658224	0.00257216772167056	1.95336750218881	-1.0932251959495	0.699718818839605	-1.56237786738747	0.118198997895519	0.440518426701634	-1.67279983736829	-1.55759724969951
STK36	-0.659124976892017	0.289986810534329	0.0230293062883759	2.77601780220453	-1.01214803963081	0.600858105825443	-1.6845042611855	0.0920842566400589	0.390406250160396	-1.26814770174552	-1.42622829251642
TTLL4	0.214899849001349	0.129876810908582	0.0979967903522106	20.9118835472541	0.328180852678864	0.222474471092613	1.4751393769681	0.140175075857709	0.476866883136604	0.66137166986078	0.745500673568302
CYP27A1	0.0695863499645295	0.396305807675	0.860618015480636	22.7870290996892	0.0634700636925997	0.646461805777164	0.0981806861989273	0.921788818540442	0.97159711092769	0.340573904121292	0.31659095493501
NHEJ1	-0.00290323813306366	0.131353199550856	0.982366167718356	10.1369011166172	0.0920670750011267	0.278935312482935	0.330066043562553	0.741350060057297	0.908896572349704	0.18054405104349	0.362926565663479
CNPPD1	-0.609842868060984	0.338588129706671	0.0716816336416259	1.97704551447808	-1.29957775523429	0.783416056600153	-1.65886024965349	0.0971439562206907	0.398868540300901	-1.15935126845669	-1.89194938729481
ANKZF1	-0.202936253403466	0.278184635894122	0.465694633509029	4.5767416331607	-0.381739336845792	0.466552885263251	-0.81821235899205	0.413235939280838	0.743042338368571	-0.261053906463668	-0.404779864324367
GLB1L	0.240835034588325	0.245054781303448	0.325715533157764	2.66505484666673	-0.1139865583455	0.598598673257154	-0.190422337098185	0.84897819542437	0.949761353717019	0.718626843299503	0.029058776441427
DNPEP	-0.728578140765479	0.141165502605654	2.45420631658648e-07	7.61975554193709	-1.08135044761353	0.277944195955067	-3.89053077326481	0.000100025190255516	0.00864919313052734	-1.4214742677	-1.53835664758002
GMPPA	-0.35080253257152	0.34662408782446	0.311511906601348	3.38611544172637	-0.439440827591563	0.591056400000198	-0.743483748067725	0.45718885733742	0.768414170288466	-0.587487254361402	-0.498273334142005
STK11IP	-0.441306545804555	0.467391536044781	0.345072420803398	2.9326006272256	-0.539928465467199	0.765571661567485	-0.705261822729581	0.480647314170253	0.782864668899021	-0.787286209228342	-0.6610930085966
FARSB	0.208495815034058	0.187569611072587	0.266325227435209	18.5541545024616	0.218970234358535	0.347332628507977	0.630433815847237	0.528410792083618	0.807956696736987	0.647233962063198	0.568547192545015
ACSL3	0.108081174394072	0.191451665119529	0.572390056855321	27.7987941910287	0.167806190519073	0.321221202398764	0.522400729671507	0.601391348073471	0.846389110910642	0.425556054791286	0.4856463189865
AP1S3	-0.247554803571294	0.20929615453381	0.236889723706549	7.88023544637381	-0.327858900633213	0.398218185301836	-0.823314737333521	0.410329035084488	0.739306877549986	-0.359554949376053	-0.317477632238256
WDFY1	0.128904329660214	0.0679491585645646	0.0578186623032594	31.2335351319264	0.242759528786147	0.150433537774678	1.61373276449668	0.106585403879809	0.416106831117031	0.471525780448586	0.6070928809112
CUL3	-0.0616038634592217	0.0493107515340401	0.211555801187731	98.8839482361383	-0.0567779193496094	0.0991633034192333	-0.572569865987311	0.566935967909716	0.82982782176952	0.0509550618789603	0.121753680752238
DOCK10	-0.115808501043464	0.0793341632917476	0.144357213857169	441.860182804431	-0.139701243151219	0.132288283561206	-1.05603640315269	0.290951583723108	0.649442496744299	-0.0687084707246946	-0.0126066134242532
RHBDD1	-0.0583769448357268	0.0625260306124879	0.350488455923521	60.8369630361716	-0.0501134974168708	0.149541306673694	-0.335114748771192	0.737538527580878	0.907685493263902	0.0580788892694081	0.13255201408414
COL4A4	0.0954722333064967	0.650580918123109	0.883329978073406	2.06149596367638	0.0413165614291332	0.944775190648904	0.0437316324963567	0.965118324243154	0.987543517055163	0.39772023667359	0.28069573336526
MFF	-0.194230285064087	0.180201798755284	0.281101256039439	38.3419751169672	-0.233473289809677	0.296225573674598	-0.788160478224428	0.430602843315388	0.752462713634035	-0.24183438996738	-0.164545045182068
AGFG1	-0.0931213953441729	0.103845875604241	0.369864636008119	95.8183125155632	-0.138030429246237	0.175991803100036	-0.78430032998627	0.432863905898982	0.754615070056196	-0.0186238408199112	-0.00989940105629922
CCL20	-0.317736215046296	0.337077362228638	0.345874772039433	2.13078766264197	-0.491689255144274	0.619309145491652	-0.793931849260736	0.427235107080446	0.75122216448126	-0.514489213204629	-0.582931229826898
PID1	0.0125379117671874	0.368062390522363	0.972825607606978	22.7079107206192	0.139623559126834	0.523370950975981	0.266777433608924	0.78964053011939	0.92879553573174	0.214632325163115	0.439982126200546
TRIP12	0.0267953821910331	0.0320042130428369	0.402454607085856	140.305072613684	0.0505302544791345	0.0771473549103869	0.654983628898614	0.512478294498073	0.798929197499222	0.246107478451577	0.295624639394302
FBXO36	0.236400450825859	0.312449569109516	0.449287418401962	3.95608842702626	0.418518603311724	0.580672195760599	0.720748481444894	0.471064277842096	0.778084656840575	0.708836943720915	0.891874530690969
ENSG00000225963	0.123253537827459	0.111038601249916	0.266996347049163	24.6589332960227	0.259910688754834	0.20928908667003	1.24187406467407	0.214283030487174	0.576479562167376	0.459050949090025	0.634882829422841
SP110	-0.104679135653469	0.0567068847208535	0.0648967467502903	94.7907256105158	-0.125233110945142	0.107366249629583	-1.16641040715495	0.243448552794105	0.6071541931178	-0.0441390014401926	0.0108360370903797
SP140	-0.035188811498746	0.0683244093933485	0.606535217434739	58.3407158020228	0.00993340866308124	0.129708615715326	0.0765824892070566	0.938955689626086	0.977776952684027	0.109269600493614	0.229845749976742
SP140L	0.06742303636121	0.0575761433610456	0.241589195553093	44.953562890225	0.108579494081638	0.114628990644089	0.947225422395687	0.343523923601682	0.693358078529861	0.335798118147253	0.389681565143854
SP100	-0.0468784596715148	0.062806507847794	0.455428874857829	312.784415998129	-0.0326512650461192	0.108184531385527	-0.301810846966309	0.762796261561801	0.916619124453977	0.0834632367286431	0.160845991830687
ENSG00000235419	-0.0497836523741309	0.149051189603472	0.738376748646539	6.53309913929815	-0.0687508626182262	0.331724951114099	-0.207252612103269	0.835812580653918	0.945863814526985	0.0770496596403524	0.102353973818414
LINC01907	-0.177453880541852	0.197505015134611	0.368930851027335	2.75967374232711	-0.0340335179473083	0.44443145550384	-0.0765776533722741	0.93895953676665	0.977776952684027	-0.204798373881145	0.158606333578753
CAB39	-0.10781046797906	0.0455310572052706	0.0178920492171249	196.823193137901	-0.127877061657225	0.0855599947104882	-1.49458940583068	0.135021632720853	0.468620123706285	-0.0510518100952427	0.00655205546521612
PSMD1	-0.117501594556529	0.0813700566044412	0.148727799943977	46.8816247840197	-0.197546701175787	0.156388092464021	-1.26318249723031	0.206523601478817	0.56650932926814	-0.0724461869023336	-0.1063333527859
HTR2B	0.412944170568607	0.311909497417026	0.185528604870265	2.19100678122729	0.437098188463595	0.661057225498083	0.661210817466305	0.508477124925608	0.797148484171699	1.09857933671403	0.921978950198502
NCL	-0.517262290438983	0.261521589726694	0.0479405334105472	11.9294650784439	-0.787751557424526	0.423059505337334	-1.86203488513134	0.0625981731522386	0.324675484474032	-0.954968037381346	-1.06263966655229
PTMA	-0.226555311955889	0.196191103082865	0.248185226957955	18.9296891254487	-0.372514078417365	0.328289623208259	-1.13471170601408	0.2564961309658	0.620129488228507	-0.31319593912209	-0.389832218963901
PDE6D	0.0326836505175364	0.093766489050407	0.727416433981377	17.231167976042	-0.0488658946661562	0.195376395703025	-0.250111557695194	0.802501078229522	0.932455047223914	0.259106568940329	0.134573499293807
COPS7B	0.104317488048183	0.118112015108347	0.377123847829476	13.7420953103856	0.136091959804682	0.26096706654207	0.521490936032506	0.602024818109472	0.846560869834279	0.417247245364026	0.434259891465079
DIS3L2	0.00226249689965013	0.0782358359494546	0.976929245569285	58.6848531328015	0.0256469670630396	0.155715780198305	0.164703712304417	0.869177194893889	0.955245770391301	0.191948058708854	0.255306359035648
ENSG00000227033	0.196109682721937	0.276548363611661	0.47824169488559	1.74973145176767	0.403397436017782	0.589683960785996	0.684090907746735	0.493917762898378	0.790075209281669	0.619890022248802	0.867373770316643
TIGD1	-0.172571266932361	0.174355161865096	0.322287228904361	4.03537029701005	-0.177061014869806	0.394971294229436	-0.448288312230996	0.653945134613481	0.871619635301016	-0.194019392249872	-0.0731404860230566
EIF4E2	-0.383434548566369	0.175272576121055	0.0286953157931332	11.5734483582938	-0.567875664412525	0.319760869272426	-1.77593858092972	0.075743041011413	0.35661707281562	-0.659526520445487	-0.706375731231871
GIGYF2	0.130421242915967	0.0448757366936737	0.00365759548140285	105.666027555879	0.193825984596183	0.0925204480654471	2.09495293904191	0.0361751761517333	0.246710868787601	0.474874556622113	0.527806076052875
INPP5D	0.0322734964696522	0.0564378127454986	0.567429203494613	448.698055310079	0.0752360089318645	0.0971859250639152	0.77414511290997	0.438844982023604	0.757407875609407	0.258201102462387	0.335655263878948
ATG16L1	0.303604493073706	0.196032025981968	0.121441960728551	10.6545417381608	0.477944963216395	0.366600737960665	1.30372067954669	0.192328835939373	0.551167706334569	0.857198291735176	0.988162798365
DGKD	-0.300140960934042	0.084016607282885	0.000353724040327978	25.3922404866394	-0.350456935314901	0.164235494872441	-2.13386841612463	0.0328535535224256	0.236973903955135	-0.475645483996792	-0.354093127715818
USP40	0.148448019013228	0.0650913337687448	0.0225714692406732	34.9813164939874	0.22960921083169	0.147597806278639	1.55564108045229	0.119793464364359	0.443752738719217	0.514670924707791	0.58578547899009
AGAP1	0.567619718458069	0.302765180312202	0.060822262186147	7.99004042703601	0.589980834247383	0.504410922665751	1.16964325659207	0.24214456201398	0.605858138643055	1.4400449989296	1.16969402383851
COPS8-DT	-0.0964286391735209	0.417876332317856	0.817502193625663	3.46447700962784	-0.128212421609542	0.634882102186847	-0.201946819996838	0.839958298991153	0.947774671853285	-0.0259249961719113	0.00600867322023865
LRRFIP1	-0.191505782417728	0.062128654001123	0.0020533405305806	125.615303746835	-0.230982319040033	0.12212418276817	-1.8913724849935	0.0585746388717023	0.314651989154573	-0.235819708829726	-0.160508936279884
RBM44	0.161427206685824	0.221140905060634	0.465405812973044	3.00325917759161	0.346261991083889	0.447887124858066	0.77310101555971	0.439462600131358	0.757407875609407	0.543324108576328	0.774797462020212
RAMP1	-0.469668251746194	0.496694048661454	0.344358438799264	13.0601220263664	-0.392878036536307	0.664395310657496	-0.591331742163424	0.554298165338565	0.8222212056696	-0.849898230540505	-0.422827850084583
UBE2F	0.141028678515366	0.0824835212037201	0.0873065545748427	72.6518370098714	0.249720503707971	0.156408123064259	1.59659548887609	0.11035590514484	0.42425145086704	0.498291800464341	0.618371717737484
SCLY	-0.391935349377539	0.147341494841287	0.00781296724028508	15.0673512503572	-0.53476058746813	0.270643263032293	-1.97588730447846	0.048167542389331	0.287658073283063	-0.67829310390329	-0.652719518770213
ILKAP	-0.114070379010671	0.157922433977047	0.470098356809138	19.643543236035	-0.156427023977087	0.289249297488635	-0.540803470692034	0.58864305036247	0.840702612917653	-0.0648713484449455	-0.0397073219953622
PER2	-0.203990286298236	0.2620422874787	0.436295973672413	7.02470958605826	-0.238909679464615	0.444043258426874	-0.53803244375561	0.590554650272937	0.841046796056111	-0.263380816213275	-0.173353603254862
TRAF3IP1	0.331608202805124	0.205705120574256	0.106949723643583	8.69932271298275	0.482606093763194	0.375459109122539	1.28537590921968	0.198660955468336	0.558303296388942	0.919019991534586	0.995715207539543
ASB1	0.0186138178812104	0.162424827602946	0.908762508449125	7.1282301449705	0.112231183629048	0.383747929490059	0.292460688395597	0.769934412685944	0.920073309554332	0.22804564959024	0.395598381539263
TWIST2	-0.36500749070516	0.219891841767698	0.0969263159110977	5.50850457761251	-0.409139592670333	0.423220339670418	-0.966729512548828	0.333679269558538	0.684378914090367	-0.618846480186251	-0.449176377444178
HDAC4	0.304560948275208	0.0800072202280965	0.000140851458753124	116.944263074998	0.49633336502744	0.145988758151865	3.39980537755604	0.000674338325089009	0.0297590708154639	0.859309786494477	1.0179574443524
ENSG00000286307	-0.104442957161868	0.334519614503555	0.754875052905078	1.9090147163039	0.0411016103200816	0.680538346264931	0.0603957301534348	0.95184045929545	0.982624323044937	-0.0436176078124599	0.280347449035572
HDAC4-AS1	-0.142479517087967	0.25472348734779	0.575923053511984	2.68090292623932	0.0930986636138148	0.561866715249246	0.165695281615883	0.868396759452748	0.955022138551537	-0.127588082142699	0.36459804412232
NDUFA10	0.525927374529535	0.189760787349252	0.00557938382679516	13.4747624758546	0.779788816626812	0.327381988941358	2.38189284373396	0.0172239085869608	0.169130024404335	1.348003923122	1.47723905677231
[truncated: 9,521 more rows]
