# Supplementary material for: Integrative analysis reveals generalizable human neurodegenerative disease-associated glial states
Source: bioRxiv. 2025 Sep 25:2025.09.25.678630. Preprint. [Version 1] doi: 10.1101/2025.09.25.678630 (PMC12485690; doi:10.1101/2025.09.25.678630)
Supplement: Supplement 6 [file media-6.zip › microglia_diffexp/Pineda_2024_C9ALS_PFC.csv]

gene	nebula_logFC	nebula_SE	nebula_pval	DESeq_basemean	DESeq_logFC	DESeq_lfcSE	DESeq_stat	DESeq_pval	DESeq_padj	nebula_zscore	DESeq_zscore
ENSG00000241860	0.192215229447538	0.171433101649481	0.262191728272805	9.28682520431804	0.307713139235522	0.354608529598808	0.867754477264431	0.38552875580548	0.729072186462596	0.285712165472108	0.337134668723751
ENSG00000290385	-0.496204128393697	0.219586521816117	0.0238386134834851	4.2978342679893	-0.625061454508978	0.458110163587946	-1.36443481108007	0.172430758046572	0.520417048997232	-1.15097798136395	-1.0964281636505
ENSG00000291215	-0.246479578702279	0.227507877609123	0.278635705056432	3.99043971455557	-0.372450237544674	0.466713933464707	-0.798026822940007	0.424854924666299	0.757142045315323	-0.629817738151447	-0.708194978367103
LINC01409	0.216825550135989	0.309378115454823	0.483400871439753	8.39135049255045	0.307010802634448	0.520472224133319	0.58986971522962	0.555277999213286	0.830697514319993	0.337072437144955	0.336055261486603
LINC01128	0.12254053347424	0.341976278562793	0.720095990089025	6.81307910811458	0.155884021640987	0.577642185478525	0.269862599304189	0.78726596139899	0.92423661729122	0.140305229934249	0.103791499521478
UBE2J2	-0.140677916637233	0.308770926293811	0.648673257923757	7.08203375693386	-0.180698629933558	0.544195697797959	-0.332047148966336	0.739853657039128	0.904059963112011	-0.409015978763987	-0.413495723517326
CCNL2	0.788564429307353	0.294171094392882	0.00734832913411778	6.95131530460403	1.26732084253807	0.487558312799404	2.59932157706741	0.00934082230555577	0.120997037347889	1.53025738308313	1.81193677669301
MRPL20	-0.713533860164459	0.299000545399415	0.0170143950541821	4.17379007025015	-1.18206702835843	0.55736004579803	-2.12083201383038	0.0339359415800988	0.244322334671649	-1.60453217139819	-1.95247901822017
ATAD3B	-0.288702118360235	0.414007209816535	0.485592563727158	5.25686426566075	-0.42171297689744	0.644550107064081	-0.654274931111777	0.512934693792137	0.810257692629614	-0.717933660532249	-0.783905908564683
SSU72	-0.334128786696843	0.484160995177514	0.490119245465727	5.36412688730498	-0.459023659067578	0.744540085496965	-0.616519738841448	0.53755154842104	0.822766733715733	-0.812736408391418	-0.841247958367862
CDK11B	-0.194974801405456	0.188740506671974	0.301589374100781	12.7945780978826	-0.265775967127728	0.325448504761202	-0.816645224173764	0.414131202677856	0.75162672037725	-0.522330339352303	-0.544249401090518
CDK11A	-0.173189012403645	0.192986622062644	0.369497724301059	16.1462276430766	-0.246944418471266	0.336289798522375	-0.73432027839178	0.462753561699624	0.781272170676211	-0.47686469687226	-0.515307566256039
NADK	0.191013926473726	0.207151783057931	0.356478261718148	8.3971160726765	0.339926330623052	0.367645098906874	0.924604548336863	0.355171646284077	0.707257126852823	0.283205117803879	0.386642485719429
GNB1	-0.0526502516490416	0.074619855714059	0.480449583414366	126.201121168252	-0.0462338843634912	0.132672475015968	-0.348481358759055	0.727478711088473	0.899285424233523	-0.225307491347098	-0.206839514389584
CFAP74	0.715744535215823	0.250005269700099	0.00419759453565891	16.0961526078674	1.06213870728212	0.39536416536594	2.68648198376559	0.00722088422505737	0.106973155944469	1.37828660663226	1.4965964094245
SKI	0.103759736371712	0.0726057563023929	0.152980045195046	118.159729919825	0.153773361112254	0.135700632892757	1.1331808690515	0.257138306370839	0.62163629133884	0.101110826349287	0.100547667082169
MORN1	1.12630530932996	0.355856356752442	0.0015505308741043	5.90895429641105	1.63429674450067	0.593494334621215	2.75368550155365	0.00589283647076214	0.0944916972817176	2.23510245895928	2.37593478538523
RER1	0.343753173219432	0.396992710734681	0.386548892002761	4.53847775480735	0.488875408877593	0.651760868883156	0.750084014272475	0.453204106663369	0.776431613725609	0.601962817359044	0.615559379397821
TNFRSF14	-0.779309159150267	0.184304122441846	2.35372658614166e-05	5.38190611611359	-1.18166245813533	0.380092751882503	-3.1088792203557	0.0018779847142903	0.0504097874956753	-1.74180129795855	-1.95185724224256
NPHP4	0.453896834465168	0.250830101938064	0.0703611302407969	7.45569163331113	0.71890558202343	0.436583373894851	1.64666275678325	0.0996273833586147	0.409231763033592	0.83182607010722	0.969088204858961
RPL22	0.0880186430365541	0.336392904466567	0.793587992404844	6.18279446705402	0.189411741425054	0.571364214767326	0.331507883289798	0.74026088732253	0.904105297049917	0.0682601032581112	0.155319589221852
PLEKHG5	-0.160504460395317	0.539085739214536	0.765905756792122	6.47399272843728	-0.168370224360593	0.781159043395115	-0.215538981189814	0.829347123584075	0.94183915740799	-0.450392793257374	-0.394548440722143
NOL9	-0.0374377329005371	0.272462521573611	0.890710620729826	5.00423081326414	-0.102856075887293	0.489248273548974	-0.210232884709396	0.833485914748806	0.943111808148051	-0.19355987189742	-0.293861041134053
ZBTB48	-0.0499466690434915	0.30636914802001	0.870496595451558	3.98125263875411	-0.0301379151949294	0.537484267156317	-0.0560721811530985	0.95528430528528	0.989864732625924	-0.21966527567389	-0.182101937588245
DNAJC11	0.320503916777462	0.123740299897643	0.00959386717634385	13.8348008200793	0.60586712673579	0.273357520277467	2.21639092321592	0.0266647407936867	0.214724418171578	0.553443005603335	0.795361637673163
CAMTA1	1.2651993220463	0.190683595480499	3.2434490327611e-11	15.5140624454148	1.88429332703718	0.357456422425885	5.27139312324949	1.35392120218285e-07	0.000165358909493266	2.52496598073741	2.7601495907073
PER3	0.990225889938295	0.49474018515315	0.0453377918837259	9.84876993594127	1.37631152661776	0.670918950871815	2.05138269656764	0.040229692790694	0.264212423123155	1.95111282560522	1.97944240433286
RERE	0.0906203611631238	0.063694837001053	0.154815324989715	252.783861736727	0.167481682080874	0.123983594840896	1.3508374418067	0.176747511287759	0.525693593483792	0.0736897338382402	0.121615714568305
ENO1	0.263782425171257	0.524020039470546	0.614695496838839	8.05207606435768	0.422171543948035	0.759812449206077	0.555625989530915	0.578466560783409	0.841572951642013	0.435068635132374	0.513043528108543
SLC2A5	0.0869181542525871	0.116934622982557	0.457296712193341	225.831120054528	0.104131851556304	0.190970279504546	0.545277787865546	0.58556247849863	0.844186866503632	0.0659634487921664	0.0242546124475208
MIR34AHG	0.302155890538773	0.11278135966422	0.00738137957374044	38.332298495699	0.492206407582338	0.209561214325644	2.34874763999736	0.0188366686724315	0.179499490288138	0.515151769003488	0.62067872545402
H6PD	-0.0554481368059852	0.182088384850851	0.760737690592792	9.50985234807935	-0.00835430040096845	0.347898597895091	-0.024013607561269	0.980841754573106	0.993806406422017	-0.231146510821455	-0.148623130668752
SLC25A33	-0.156245201712915	0.177614006300363	0.379027461819303	11.3577885638671	-0.231211278755727	0.331553928648514	-0.697356474399789	0.48557973346761	0.794213735664943	-0.441503974382464	-0.491127614867991
PIK3CD	0.098435603415893	0.0883155662093799	0.265026368840563	82.785110619384	0.150207843649669	0.155314482788537	0.967120650649037	0.333483723237949	0.690915669744894	0.0899996783681262	0.0950678937834299
PIK3CD-AS2	-0.155858278598196	0.212011196401371	0.462253179610741	3.5190573973208	0.00628390797873955	0.483816353033712	0.0129882091403837	0.989637199811533	0.997393592235737	-0.440696488915693	-0.126125957604188
CLSTN1	1.4119546591517	0.368583905011233	0.000127750629862341	5.08479534103808	1.08437788240691	0.73897369461851	1.46741066739421	0.142264374353784	0.475666667835309	2.83123561771579	1.53077535801012
CTNNBIP1	0.418021506098534	0.357585053235521	0.242398472313509	5.68802913622566	0.541234659066752	0.570506996515941	0.948690660013017	0.342777965735639	0.698291276921815	0.75695639918385	0.696029275882504
NMNAT1	-0.0641705346137069	0.432298426370884	0.88199524914233	4.36718744146122	-0.160333909313671	0.701636482383704	-0.228514214039955	0.819246507218874	0.937158664517625	-0.249349634897505	-0.382197587002737
UBE4B	0.613515717445065	0.218133559096523	0.00491474558233709	13.4741120920259	0.93568103102382	0.359805992398634	2.6005154188404	0.00930838358921757	0.120997037347889	1.16494116022513	1.30224610682399
KIF1B	0.426048699691411	0.59436510335491	0.473489419790694	3.81293247685308	0.668402307713291	0.928348408398385	0.719990794045136	0.471530663706905	0.78364612667618	0.773708673521104	0.891470721010502
PGD	0.746034409938316	0.667161683973174	0.263472486563961	3.92839294821271	0.66464655970507	0.868088154753734	0.765644083570778	0.443888106519797	0.768441305120972	1.44149976888145	0.885698586146991
DFFA	-0.616468607938774	0.491907117326828	0.210125083518896	3.31216036435504	-0.843262167213151	0.802012205380973	-1.05143308487753	0.293059727211844	0.6595643983441	-1.40196277836122	-1.43177652522472
PEX14	-0.101621092905462	0.100972079926828	0.314209899487747	26.9953580633269	-0.109405730042177	0.19386927629208	-0.56432732475541	0.572531388585754	0.838934216268027	-0.327506716737848	-0.30392707511945
TARDBP	0.39403580600445	0.368452317222761	0.284873700704399	5.57521870079677	0.542264100776525	0.591000638245977	0.917535558651685	0.358862068517641	0.710933019220674	0.706899673443024	0.697611404494414
EXOSC10	1.18105099473591	0.25752729312396	4.515597539787e-06	4.89138347936323	1.61750520133794	0.556882004882785	2.90457437510195	0.00367752817761107	0.0718638039614238	2.34935343971489	2.3501281946636
MTOR	0.336849448543263	0.146199982636371	0.0212208434429948	19.697168870124	0.5549321572747	0.264824837209913	2.09546869969312	0.0361293480581648	0.250188548065074	0.587555155654377	0.717080690081727
MTHFR	-0.226062149691059	0.0900514992970538	0.0120606360682397	26.2056498936587	-0.297936331995617	0.189250869644976	-1.57429306694616	0.115419711862338	0.43409825716384	-0.587207781371427	-0.593676030052529
CLCN6	0.222240962089226	0.336842825987296	0.509397301654201	5.83584996744786	0.332840512345381	0.563146155578931	0.591037529152998	0.554495275553417	0.830697514319993	0.348374078950426	0.37575243169357
PLOD1	-0.0967569197385553	0.421072162727654	0.818257267232862	4.10258534843072	-0.200774657576101	0.671832028397044	-0.298846510868407	0.765057161079805	0.916377725235351	-0.317355477407052	-0.444350173502432
MIIP	-0.822065509497363	0.421481710028177	0.0511263194163016	4.78860714095394	-1.19411141843611	0.664316634281977	-1.7975034145077	0.0722557365476899	0.348854295214599	-1.83103125141449	-1.97098980321559
TNFRSF1B	-0.279439489141265	0.104252163394674	0.00735300373758821	109.053196217489	-0.404666151721489	0.183515494127531	-2.20507894249122	0.0274485554509203	0.218396323935227	-0.698603105716911	-0.757706979963804
VPS13D	0.0353882916304664	0.0773254207318534	0.647201008322429	79.7384132562447	0.0802930117158603	0.143365080477791	0.560059754078668	0.575438680626228	0.839932512963778	-0.041576301584943	-0.0123828292145572
LINC02766	-0.114665423173159	0.169531685251519	0.498808465638993	7.2240476006191	-0.179209466277075	0.346331825101917	-0.517450182998163	0.604841936143869	0.854498112215592	-0.354729456125136	-0.41120705733412
DHRS3	0.348648925108936	0.106681010580533	0.00108255198029878	35.3681477076057	0.49670109453582	0.197222006080699	2.51848718308129	0.0117860172964653	0.139021981748904	0.612179959600745	0.62758652097384
PDPN	-0.130131483840897	0.165283640936604	0.43109326291627	16.2592440216615	-0.198525771129732	0.306163766011181	-0.648430001094519	0.516706871333963	0.812363860359426	-0.387006202440615	-0.440893904383006
PRDM2	0.041971023236003	0.121238242274876	0.729202680656792	50.4599043930775	0.09993665437172	0.204153498664592	0.4895172261334	0.624475561964006	0.859856617450627	-0.0278385332766877	0.0178070968326733
TMEM51	0.115644974323799	0.100516232741402	0.24993370017635	39.3804310167998	0.170914120573714	0.176974172315784	0.965757422889614	0.334165578190475	0.691316179389003	0.125914609194836	0.126890961429385
FHAD1	-0.299096973053801	0.431869830722549	0.488583971271546	6.79213763156622	-0.334386731805949	0.665005760542737	-0.502832834911149	0.615081806206917	0.856091068544025	-0.739627102394299	-0.64969592890452
EFHD2	-0.103296859467949	0.373586819482279	0.782163846104428	10.0274704257718	-0.13502913708999	0.572117467492373	-0.23601645599431	0.813419900815038	0.935036872067037	-0.331003941621633	-0.343307182842027
DNAJC16	0.051064104981969	0.233941419204561	0.827213047899737	6.47777430532808	-0.0509993813476862	0.397057167173137	-0.128443422167085	0.897798069798179	0.968550552841018	-0.00886181392676949	-0.21416351249175
DDI2	0.00910610911544345	0.0884810069003399	0.918029658617882	27.3498984875641	0.0872453645653689	0.194081313978929	0.449529956164873	0.653049403362957	0.872001827231004	-0.0964256491905756	-0.00169789556665735
PLEKHM2	-0.321491503442555	0.119267533173849	0.00702726993729635	30.724343398122	-0.425898866354379	0.214114494919494	-1.9891173949457	0.0466882467559859	0.282987156516017	-0.786363151847404	-0.790339119316923
SPEN	0.113617497915241	0.123828100641609	0.358858632241328	37.7088439958896	0.186187965305278	0.211636117977086	0.879755152782743	0.378991964422363	0.724505643504222	0.121683386836051	0.150365031436724
FBXO42	-0.177281887700489	0.134365401613354	0.187034982080901	46.4430438844097	-0.22418151665339	0.237362387721989	-0.944469419965402	0.344929821506602	0.700178873130299	-0.485406283543564	-0.480323712469784
SZRD1	-0.0781192990606942	0.207350419161443	0.706359298786681	8.76615179176111	-0.132289195302811	0.369835423981214	-0.357697469535885	0.720569727001355	0.89625585816561	-0.278459874482234	-0.339096220477368
NECAP2	0.434089865483813	0.248419714095975	0.0805671003394056	5.63824695676994	0.6729089282747	0.446724986085681	1.50631585255819	0.131986110530686	0.461601642058631	0.790490107005551	0.898396857056419
CROCCP3	0.970663313023745	0.364909571564468	0.00781382020806131	7.727350830542	1.06972110531695	0.52608224305694	2.03337238508764	0.0420149151028745	0.267069549907164	1.91028689417297	1.50824964706186
NBPF1	-0.0567538029070457	0.201727841384933	0.778450804076268	6.8821415700631	-0.0939104782984751	0.384080893072892	-0.244507029618504	0.806838158319647	0.931544040360229	-0.233871358112696	-0.280112729052326
CROCCP2	0.0114026580419324	0.288246877409856	0.968444992185698	8.79191485238396	0.123119608093547	0.462922059762985	0.265961851454183	0.790268589292622	0.924971499233123	-0.0916328885326533	0.0534365200857763
CROCC	0.564652011461055	0.265685538783655	0.033564558829275	15.9064438772807	0.810948695305142	0.431008431766308	1.88151468866121	0.0599019390687737	0.319477008366793	1.06296551975903	1.11054744598921
SDHB	0.288167066384917	0.245336128474431	0.240162533161144	7.95047306628107	0.507812114362463	0.464770067340957	1.09260933533813	0.274565362170267	0.639629879022189	0.48595792719943	0.644662827682952
PADI2	0.245372673743901	0.182529159628866	0.17885365444252	108.811879773708	0.291171356184942	0.284610171526634	1.02305323321058	0.306282677160059	0.669415039836351	0.396648581744679	0.311711929380782
RCC2	0.00588814254415038	0.0819535460286872	0.942723415179087	35.716353824192	0.0114119070486525	0.164536730717503	0.0693578084290845	0.944704812001728	0.986908606936138	-0.103141353525681	-0.11824483721307
ARHGEF10L	-0.395713591880115	0.100218427013101	7.8638703465791e-05	36.2747968778506	-0.543562364026191	0.188914402555968	-2.87729446072887	0.00401101116062872	0.0762711840251045	-0.94126022428044	-0.971173822706869
IGSF21	-0.153423920540036	0.173194519974558	0.375699747058541	171.75901201367	-0.194447409886673	0.260862425545594	-0.745402138617648	0.456028651413125	0.777734823350338	-0.43561612881804	-0.434625951616866
UBR4	0.132954463168409	0.15057226075059	0.377239296716132	26.1213620282026	0.245258617169985	0.256934004268205	0.95455880924958	0.339800855869488	0.695159316530321	0.162038480185044	0.2411495484736
CAPZB	0.0243255709461558	0.0703344705214904	0.729451233079062	194.12068359479	0.060482520665352	0.122544100435975	0.493557180232858	0.621618947839524	0.85864481418201	-0.0646635399423715	-0.0428291812609664
MICOS10	-0.226851259777766	0.262835268476562	0.388086379413043	68.2333085148879	-0.295062209125794	0.384477962797926	-0.767435946077545	0.442822363336494	0.767866133111648	-0.588854607064847	-0.589258847434684
TMCO4	0.0120381577070542	0.118244790734321	0.918909800206342	13.9274912194133	0.0706474300571135	0.248636074003029	0.28413990343273	0.776303168105143	0.920777372701188	-0.0903066386287269	-0.027206932974825
LINC01141	0.146817238911499	0.150661725841959	0.329816946167417	56.0672198495239	0.219443280045201	0.239513183929072	0.916205431556477	0.359559157216122	0.711800365241809	0.190969266472563	0.201474467210143
DDOST	0.336485506650097	0.488867014422478	0.491266018796052	3.75009147279895	0.308060209141034	0.723837000198976	0.42559334360685	0.670404191456648	0.879943026149797	0.586795630626532	0.337668073600036
HP1BP3	0.436679236988686	0.224008277601237	0.0512490059622516	50.4294785201125	0.655271410263368	0.346554450797845	1.89081804823106	0.0586486370727426	0.316944846953583	0.795893970922473	0.871290104314714
EIF4G3	0.0376134916918837	0.0623459579679693	0.546307263338701	333.303427428274	0.0878822558041939	0.112420482402869	0.781728150651941	0.434374354086946	0.762600686811007	-0.03693244175363	-0.000719070012909022
USP48	0.736813780260996	0.15359375746062	1.60931308945915e-06	16.3218016909717	1.13878345508792	0.284270371842855	4.00598714422986	6.17590081285462e-05	0.00707140643071854	1.42225686460495	1.61439020707718
CDC42	-0.196694179095617	0.166241758755242	0.236737209871652	30.4729741810908	-0.251610391857986	0.270908965251975	-0.928763622215162	0.353011600813489	0.705459661236453	-0.525918578058852	-0.522478608508806
ZBTB40	-0.202608862466421	0.14894483453925	0.173736698800021	15.8546961518413	-0.249641234941504	0.265252709533103	-0.941144900577723	0.346630608436771	0.702075483312509	-0.538262169539394	-0.51945225017367
C1QA	-0.587498983928629	0.123914592856551	2.12497412877362e-06	48.0870307868323	-0.816120471745937	0.201356077307342	-4.05312063415023	5.05389248107478e-05	0.00661337930380643	-1.34150490061729	-1.3900629900466
C1QC	-0.775568185849355	0.128172178801741	1.43961079284772e-09	58.4172121840143	-1.08573193288826	0.207902323102796	-5.22231746468474	1.76697701945135e-07	0.000184977251407708	-1.73399410976754	-1.80442351451605
C1QB	-0.699326081574795	0.127571260403687	4.20909101352569e-08	92.946351732867	-0.962353972669291	0.199003536657163	-4.83586366772569	1.32568762045823e-06	0.000511296783300943	-1.57488138474366	-1.61480636661106
EPHB2	-0.216960954065386	0.203476367556414	0.286301145665025	23.0031338121133	-0.276488153005669	0.338150687679501	-0.817647762017046	0.413558346695615	0.751439515146409	-0.568214128838419	-0.560712747788731
KDM1A	0.213071795937187	0.207643785983436	0.304825141059481	11.7998355280758	0.461203886770061	0.388562251376485	1.18694980054352	0.235247422016241	0.600610620146955	0.329238575982226	0.573031564130753
LUZP1	0.0718560182068811	0.183845845800345	0.695908639324884	30.7071249151848	0.132680238148281	0.29645189475014	0.447560769547817	0.654470221160737	0.872468215511348	0.0345296690753553	0.0681300634053118
HNRNPR	0.212618326809258	0.184896399819998	0.250171790655168	22.9182291811973	0.31856713625646	0.302203220849005	1.05414871278169	0.29181483675295	0.657975114992497	0.328292212954272	0.35381596216406
RPL11	0.152969197651389	0.334218343294048	0.647173444648703	16.7005361788023	0.25703327132213	0.492874060120368	0.521498882005189	0.602019284195163	0.852606054488293	0.203808037498785	0.25924578165767
ELOA	0.194095627853925	0.355778297834099	0.585373799468742	4.8928006863086	0.296528175117792	0.593665231773023	0.499487184439267	0.617436212889054	0.857738875459903	0.289636444811164	0.31994471849553
HMGCL	-0.0572641088037643	0.287302172979344	0.842015049805062	5.96545244663581	-0.047536843396095	0.483128914659541	-0.098393703944617	0.921619673946519	0.978546789067371	-0.23493633608773	-0.208842006367575
FUCA1	-0.0464309987295502	0.205653108495738	0.821377677228684	4.5438505459502	-0.1531635461216	0.443037632820916	-0.345712270865965	0.729558961449666	0.900286390433333	-0.212328281381048	-0.371177597569371
PNRC2	-0.0199817366241297	0.349135473671089	0.95436035294557	3.87667706814049	-0.00962178760393823	0.600026518081486	-0.01603560395081	0.987205987496845	0.99700185727355	-0.157130248633826	-0.150571106693049
SRSF10	-0.199796700550944	0.233004112051952	0.391178870148045	17.4271951955977	-0.236169796933114	0.374815347129365	-0.630096389440535	0.528631521816945	0.818987693842405	-0.532393355321354	-0.498748263425987
IFNLR1	-0.200061833145411	0.288720383663807	0.488356051757534	9.92247927705524	-0.190264303049445	0.464147081528338	-0.409922437566439	0.681862845405925	0.882770074851078	-0.532946671235175	-0.428197017417847
RCAN3	-0.268794637089222	0.302071157754002	0.373552448404259	4.75532650582338	-0.429108586396599	0.510368541347908	-0.840781810852414	0.400470178803984	0.739966147575204	-0.676387934275981	-0.795272074594342
NCMAP	0.418830974219957	0.180573538393741	0.0203707450462626	7.04246886437132	0.602641815684759	0.361631948484648	1.66645070550326	0.095623678676037	0.402025425896729	0.758645710881699	0.790404720882534
SRRM1	0.668421292276845	0.172435153287849	0.000106029353751873	22.5523809815427	1.00142095465724	0.30114210769251	3.32540992799243	0.000882886218494033	0.0347838183286251	1.27952582067766	1.40328049579214
CLIC4	-0.658156084501659	0.224104030006139	0.00331582737017264	11.739857822313	-0.875564210513551	0.399148056878148	-2.19358254518785	0.0282654343884002	0.222959206887187	-1.48896205597039	-1.4814208969687
RSRP1	-0.0317169650383609	0.163496777789933	0.846182633903743	38.353864320511	-0.00174792861569482	0.266827024705675	-0.0065507930376351	0.994773260756697	0.997794050801822	-0.181620970519489	-0.138469928478505
MACO1	0.407193907419507	0.234785098924901	0.0828602522828521	14.3532205226925	0.65438338658073	0.386027998328444	1.6951707892026	0.090043026514992	0.390358003284271	0.734359846430258	0.869925318272904
MAN1C1	0.383050504327205	0.163576086547774	0.0191947601367635	40.3909303396061	0.600636492695883	0.276871787877941	2.169366901913	0.0300548397042989	0.228953641909093	0.683974003936561	0.787322779625731
SELENON	-0.132537165790138	0.250531685816107	0.596789102288653	6.33083468955907	-0.167326388830794	0.428440213905236	-0.390547813674195	0.696131506455575	0.889649752233424	-0.392026717209019	-0.392944190532798
PAQR7	-0.681183941492325	0.216145385348451	0.00162429634755073	6.36653513310618	-1.01687996567702	0.403438463355931	-2.52053301318443	0.0117177245938867	0.138719686306949	-1.5370198202741	-1.69860628729757
PAFAH2	0.0824110409165569	0.417542105822234	0.843536588550006	3.74707298483535	0.187370923714116	0.656715040865314	0.285315413923258	0.775402504827644	0.920777372701188	0.0565573720356186	0.152183096828436
PDIK1L	-0.843248295194956	0.37849522807927	0.0258873997889335	4.77611164471092	-1.15181757801293	0.662765202469189	-1.73789688070788	0.0822289854265909	0.370364079594188	-1.87523846195793	-1.90598923600926
DHDDS	0.684692276321159	0.273978639188264	0.0124519098494148	7.37988830764216	0.990734087581403	0.471692042659943	2.10038329668337	0.0356951371599036	0.250026376587771	1.31348239407951	1.38685606106034
RPS6KA1	0.155706337809269	0.0830385202126864	0.0607776282639592	50.249085307646	0.244177435958771	0.148519845892559	1.64407278024926	0.100161169712266	0.410503943876668	0.209520285782544	0.239487902444803
ARID1A	0.0246967543583208	0.0597974556970057	0.679601649645244	113.65355543754	0.083937076178914	0.11580204004193	0.724832448103001	0.468554826792907	0.78319435272125	-0.0638889022962154	-0.00678233858365505
WDTC1	-0.434717709713019	0.250370159411899	0.0825108018813699	11.7190280805938	-0.598841333520394	0.42225975834769	-1.41818234317111	0.156137535533838	0.495182075965886	-1.02265949223869	-1.05613097806926
WASF2	-0.0498654018996666	0.0730109471956617	0.494616146759392	152.185757189054	-0.033515062009848	0.126445444070711	-0.265055512724568	0.790966697625437	0.924971499233123	-0.219495675990987	-0.187292207762633
AHDC1	-0.225555778049357	0.450174556629512	0.616342474628455	7.06263440496332	-0.253186550643836	0.700134977638801	-0.361625341870085	0.717632024502774	0.895071215981201	-0.586151013951997	-0.52490097578646
FGR	-0.23742386419627	0.275686956289693	0.389123390998336	6.62856545532148	-0.253087465314465	0.481241588942529	-0.525905223342385	0.598954059561551	0.851786494335699	-0.610919002002972	-0.524748693502647
STX12	-0.160489577686947	0.138810868795988	0.247609814841556	42.335739295505	-0.197538076140594	0.228437232968323	-0.86473677505972	0.387183280034582	0.729411485980265	-0.450361733932517	-0.439375935480715
THEMIS2	-0.157500747911455	0.171486962092549	0.35838775653168	21.0287742757028	-0.197519149816273	0.286953093097361	-0.688332534367407	0.491243398296093	0.798011887101256	-0.444124224425977	-0.439346847987036
RPA2	0.0378402789802489	0.292249979026617	0.896978521663182	7.88901653977868	0.100443359682242	0.476100379127865	0.210970971848913	0.832909922656238	0.942868263856706	-0.0364591502069721	0.0185858422069597
EYA3	-0.114782055218271	0.077164060101704	0.136881039023788	54.6690509126109	-0.147999514538758	0.148448460505314	-0.996975745218049	0.31877628319353	0.679660344265985	-0.354972860248087	-0.363241099521486
ENSG00000289576	0.0903056757826593	0.156669455277173	0.564338798196084	7.40121710756675	0.018303972610503	0.341051930064614	0.0536691658863658	0.957198749440256	0.989921674019756	0.0730330042150574	-0.107652557905705
PTAFR	-0.24508338087314	0.0864722676343768	0.00459344522591772	32.7989992599316	-0.350871864956564	0.164866238389357	-2.12822145021545	0.0333187271700989	0.24174221059652	-0.626903956542446	-0.675031604136188
DNAJC8	-0.295465785380157	0.301067652986236	0.326398815959648	5.90709391845603	-0.370684837066242	0.523574101777729	-0.707989252729706	0.478951931565639	0.789901083072573	-0.732049030260482	-0.705481769273385
SESN2	0.0792590223783553	0.31972465742905	0.804213522802898	6.33534821524896	0.146051543773582	0.532307064680646	0.274374610942286	0.783796752143117	0.923052354343758	0.0499792973128517	0.0886801586730208
PHACTR4	-0.238461113747155	0.0563977528846029	2.35565843393336e-05	63.5900642014826	-0.271944711451795	0.129176841325322	-2.10521258037982	0.035272807657844	0.24889109774718	-0.613083679960663	-0.553730022287437
RCC1	-0.369049044368067	0.213707425839901	0.0841875654833678	7.418862059153	-0.525042961835671	0.436368536726292	-1.2032099421618	0.228895088496486	0.594170459972459	-0.885612903727846	-0.942711719604829
SNHG3	0.270526822653709	0.382415419521364	0.479307937881307	6.29539075868756	0.418102521639068	0.592579246467687	0.705563895683725	0.480459383418602	0.790786543921113	0.449143790485022	0.506789928165581
TRNAU1AP	0.621283985992078	0.389263971131439	0.110478075120009	6.82162543638954	0.950216976051075	0.620697340654776	1.53088617239553	0.12579752725651	0.453659258482297	1.18115307343232	1.32458611336389
SNHG12	0.126183799141614	0.222822989082502	0.571192482388377	7.67517134035032	0.255296388352352	0.424373031964011	0.601584853709559	0.547450513475229	0.827406065249084	0.147908508120725	0.256576400559217
TAF12	0.0505637348191312	0.241200388346881	0.833953559145731	7.47033969036112	0.284150072281164	0.434584928196491	0.65384244561903	0.513213317190133	0.81028147232986	-0.00990605661769845	0.300921056958328
GMEB1	-0.231265140248897	0.136123566572425	0.0893313640865239	12.6751816900833	-0.255491442001643	0.28668756343203	-0.891184252790988	0.372830330989743	0.720467309312006	-0.598066112392169	-0.528443317747072
YTHDF2	-0.276392655157289	0.164606267771847	0.0931298679556104	23.0153120348658	-0.367265243068301	0.278005733874392	-1.32107074897325	0.186477775244036	0.535675867106348	-0.69224454488627	-0.700226262862582
EPB41	0.115319416746046	0.073859658529773	0.118445538032748	110.63873968403	0.174330755352895	0.129655224317392	1.3445717769624	0.178763562653017	0.526519046270622	0.125235189944261	0.132141919875379
SRSF4	0.00167388421266867	0.064075110764414	0.979158608397343	40.2895905671721	0.0254722388231739	0.159109611199925	0.16009239562007	0.872808291332239	0.957590735106796	-0.111936259351757	-0.0966357912785215
LAPTM5	-0.548090873026098	0.0913257487977437	1.95510965469466e-09	114.426942744487	-0.759458287836974	0.150075811418635	-5.06049762888486	4.18163659976484e-07	0.000278507692154742	-1.25926252321432	-1.30297999979601
PUM1	-0.0255114347464732	0.0533250332379001	0.632355673936043	124.049134611943	0.00755340227638239	0.112438724518043	0.0671779434421662	0.946440044034839	0.986908606936138	-0.168670398858917	-0.124174896915768
SNRNP40	-0.178264551603431	0.347607891159893	0.608068638957836	5.72735759683269	-0.22793771967854	0.555795666027879	-0.410110646071693	0.681724783485589	0.882770074851078	-0.48745704450914	-0.486096546639817
ZCCHC17	0.869852008597145	0.321558267005043	0.00682807996440768	3.77970406976894	1.21383425348564	0.582052988565034	2.08543599523159	0.0370297423362958	0.253365034398109	1.69989971358357	1.72973429539661
PTP4A2	0.0673607122001404	0.444758688384127	0.879617187285981	4.24944025328073	0.0297629301128453	0.710635358889543	0.0418821407357967	0.966592653533026	0.990802970815652	0.0251482335109202	-0.0900415126614629
KHDRBS1	-0.205083474601038	0.15392257666111	0.182735111987189	41.2596401087508	-0.265125188728569	0.259141354188536	-1.02309100590591	0.306264819065857	0.669415039836351	-0.543426537494116	-0.543249232634598
TMEM39B	0.0408893063178764	0.271813563630033	0.880424236422317	6.1396401797049	0.0576423714459839	0.479552346711656	0.120200374038922	0.904324421484633	0.972362730996794	-0.0300960119780592	-0.0471941504470784
KPNA6	-0.128469708085306	0.169363329943032	0.448124780873421	24.0386896173396	-0.150464041117477	0.286117732145192	-0.525881566267704	0.598970497449762	0.851786494335699	-0.383538175536498	-0.367028781697163
TXLNA	-0.058530242729982	0.240632479096052	0.807823349384508	7.75942163982319	-0.045868463953213	0.41872691387068	-0.10954266953898	0.912772079978156	0.974332673281854	-0.237578682087523	-0.20627790698531
HDAC1	-0.00270065187355349	0.12595357802222	0.982893353494655	11.1396938483387	0.107217176486745	0.261055230333456	0.410706869767719	0.681287488983342	0.882770074851078	-0.121065655294024	0.0289963873369095
BSDC1	-0.384664672620504	0.300037056196376	0.19982257627931	4.85133676684537	-0.63722201785228	0.564551400568392	-1.12872276503206	0.259014802806452	0.624361998343975	-0.918201788673329	-1.11511749304112
ZBTB8OS	0.607890736805518	0.162367592468881	0.000181173758185325	11.3418855133276	0.904334736010409	0.324179571776716	2.78961049597932	0.00527714857917793	0.0876892172068387	1.15320216106868	1.25407060572734
RBBP4	0.693960075443397	0.296263134883751	0.0191613274988826	8.68542091588608	0.982813216456226	0.483169813319285	2.03409482414575	0.0419420357337855	0.267029746183476	1.33282373817467	1.37468263082196
YARS1	-1.155570990601	0.236628568978665	1.0422948813651e-06	15.0804684188118	-1.62822627406615	0.409443219074314	-3.97668394105369	6.98829473987684e-05	0.00731574626483107	-2.52703730231917	-2.63817234247674
S100PBP	0.0632170475407673	0.131691527337441	0.631199778115458	30.1075868543963	0.114905605093998	0.224569065107321	0.511671565445068	0.60888088976667	0.855035934666882	0.0165006524687743	0.0408125812648294
RNF19B	-0.397034319985696	0.179353721417373	0.0268498117823904	14.6191295993462	-0.539814240379846	0.325379965439652	-1.65902728414902	0.0971102944837606	0.405946513392469	-0.944016505076911	-0.965413405574396
AK2	0.32650134839475	0.227861820023258	0.151888742274539	13.459042430911	0.506373535309264	0.368831489147257	1.37291297031066	0.169779403901594	0.516769932754523	0.565959287739706	0.642451903976487
AZIN2	0.846063061461139	0.474454597461444	0.074548394280026	21.2769432797973	0.910296640436802	0.579812765160738	1.56998378637705	0.116418883344331	0.435541600759043	1.65025359953314	1.2632333387747
ZNF362	0.201594379261897	0.14868657751505	0.175151857781728	18.1048458897358	0.332217960243483	0.295410885186824	1.12459620448103	0.260760182820123	0.626713879864173	0.305285891821472	0.374795643675883
ENSG00000225313	-0.349827621450912	0.228134124202195	0.125170037378822	17.8874739999852	-0.43647662950812	0.373663557178689	-1.16810061115859	0.242766183845777	0.605760135423223	-0.845498940343898	-0.806595874387822
PHC2	-0.11322974696783	0.0841288620955801	0.178332041117765	150.193452512734	-0.127587662076893	0.147184219548868	-0.86685693933738	0.386020399581235	0.729411485980265	-0.351733285499267	-0.331870527010747
SMIM12	0.2960231025796	0.387211541163778	0.444569522281817	3.89553705268653	0.491669973654777	0.667937262150036	0.736102028612884	0.461668608320028	0.781272170676211	0.502353006253399	0.619854290755934
ZMYM6	0.0595236775302425	0.128763683001857	0.643887210375337	32.1694122241103	0.134256746241645	0.224838862914355	0.597124289375126	0.550424402271406	0.828236143705311	0.0087928095060485	0.0705529675267793
ZMYM1	-0.0981496659827182	0.126199467198254	0.436725612276368	11.4581581774715	-0.0852720371139087	0.285689522096126	-0.298477999781935	0.765338364934371	0.916377725235351	-0.320262055764038	-0.266836479575877
SFPQ	0.166561810033075	0.112647599535708	0.139244714104761	56.9574953042844	0.266439549279713	0.191839288686897	1.38886852168521	0.164872734128735	0.508785469720074	0.232175008961888	0.273702104290601
ZMYM4	-0.0771042602964356	0.0462901145907521	0.0957782773014359	104.189847537566	-0.0807079160010225	0.0953093131875957	-0.846799890816194	0.397106669117709	0.738405868647595	-0.276341549111721	-0.259821972069168
KIAA0319L	0.00436592202176842	0.096665111039356	0.963975443079305	41.96526645838	0.0322768152026852	0.186207523752231	0.173337868160649	0.862385859692533	0.95532814704357	-0.106318136980283	-0.0861779723658516
CLSPN	0.10985515280073	0.430263550373431	0.798475481671474	6.68760589047115	0.292154194187187	0.673780936408766	0.433604126208083	0.664575937924657	0.876532122590332	0.113831596944545	0.313222433675938
AGO4	-0.0876560491872955	0.0632553256472488	0.165823343278325	89.9293866895461	-0.0601025146774249	0.139722536383431	-0.430156195508002	0.667082024145756	0.87785599127541	-0.298362503284961	-0.228153938139251
AGO1	0.510157903450126	0.205815617312985	0.0131857253438466	12.4574464469627	0.80557473488932	0.348756358571584	2.30984959869619	0.0208964822580774	0.186024983038633	0.949239566024331	1.10228831246817
AGO3	-0.117843308963322	0.100808950038873	0.242413038142124	52.4918378996781	-0.153112274250179	0.184279604810397	-0.830869343396493	0.406047443841311	0.744819481751297	-0.361361514260185	-0.371098798843818
COL8A2	-0.2244355994546	0.17791529058062	0.207137947294909	8.49554999933693	-0.358096352237742	0.324711933345931	-1.10281241760291	0.270108634414428	0.635732970657324	-0.583813268025111	-0.686134775812082
TRAPPC3	-0.569197484469816	0.423382828281527	0.178817844717912	3.88427363295026	-0.766885832792035	0.683613898244287	-1.12181135398448	0.261942657651974	0.627908339965215	-1.30331076263248	-1.31439524679649
THRAP3	-0.021030818990138	0.0931072963383146	0.821296901318416	53.1392501357311	0.000513209498788503	0.154424859604252	0.00332336063055986	0.997348346744028	0.998779502438305	-0.159319620971045	-0.134994830012566
STK40	-0.451454815160434	0.145521378260825	0.00192006119021025	18.6056576485495	-0.623641757348075	0.26075084531065	-2.39171518928382	0.0167698500849774	0.170207010280768	-1.05758883321228	-1.09424625915101
CSF3R	-0.0191808737901736	0.109229041875258	0.860606375081844	126.11294774276	-0.0191621510634684	0.187155514573687	-0.102386248714696	0.918450098245154	0.976836259424539	-0.155458895657757	-0.165233502683082
GNL2	-0.0499155272917277	0.145234886001765	0.731080730596721	8.36183316919102	-4.78538535469723e-05	0.284893349212972	-0.000167971115082786	0.999865978441245	0.999906711001484	-0.219600284695057	-0.135857117186669
MTF1	-0.0946095830369138	0.214488944570649	0.659145633792037	7.81310687332028	-0.0353844804389034	0.387549353992296	-0.0913031593896214	0.927251707646733	0.980367957527806	-0.312874113764312	-0.19016527998825
INPP5B	0.121125051192612	0.174319847762448	0.48715324700123	28.1843376734223	0.240312013510326	0.305201926586411	0.787386948038439	0.431055384882885	0.760149941832062	0.137351202822906	0.233547211102353
SF3A3	0.212401898708152	0.251180010665454	0.397766857312674	13.981370631032	0.346923202496197	0.400914015025812	0.865330693101015	0.386857309075335	0.729411485980265	0.327840540413667	0.397395839774625
AKIRIN1	0.222522908407885	0.386341595819825	0.564632416079634	4.65772888923325	0.268597279190887	0.66709370180909	0.402638007917746	0.68721454470809	0.886447488755656	0.348962484103973	0.277018276733231
MACF1	0.179156154335738	0.0754561382241734	0.0175818512318767	141.156776835907	0.289015785982814	0.129381826625498	2.23382057218425	0.0254948813772829	0.209984297086271	0.258458654474468	0.308399076152288
PABPC4	0.466403247863836	0.171832002094673	0.00664164050883576	26.0400779249848	0.709784771247799	0.283652325587416	2.50230548886883	0.0123387405921528	0.142167124307069	0.857926209066806	0.955070611094347
TRIT1	-0.101371839040851	0.169329862101286	0.549396391370258	15.9946555220149	-0.119925625967584	0.299668721261212	-0.400194005776963	0.689013629255117	0.887206444417764	-0.326986538786329	-0.320094895191146
MFSD2A	-0.305977362519564	0.283172909272036	0.279905388102865	3.48737869918441	-0.359243511220274	0.546266238063846	-0.657634475990235	0.510773035608406	0.808062349943524	-0.753986064906414	-0.687897821773251
CAP1	-0.270284812979057	0.144008044543055	0.0605354999422867	43.9046748474318	-0.351669524861381	0.23949757786203	-1.46836359682924	0.142005484361679	0.475601549087013	-0.679497842493398	-0.676257511874338
PPT1	0.352231856815323	0.256832973860153	0.170236812630668	18.154422450927	0.455297218986981	0.38274372843122	1.189561539919	0.234218769795036	0.600603788246942	0.619657324408577	0.56395372318848
RLF	0.27314521666832	0.155442653765248	0.0788822065936926	57.7896032707227	0.420606447288961	0.253219846730057	1.66103270624496	0.0967068782010722	0.404953144832833	0.454608222649049	0.510638161994835
ZMPSTE24	-0.205053864247007	0.273906887519545	0.454082553958929	6.99719367103438	-0.23976653134271	0.455251630738359	-0.526668143843527	0.598424061352952	0.851786494335699	-0.543364742451028	-0.504276013433436
COL9A2	-0.75846571067659	0.323394898555543	0.0190105683097825	5.48152056681324	-0.953191804114987	0.589761001572225	-1.61623403645528	0.106043722461471	0.420074322606822	-1.69830226396549	-1.60072521089404
SMAP2	0.0585150775489309	0.145279527976626	0.687113168303053	252.627874723773	0.0756422179724244	0.227207623681397	0.332921126266846	0.739193821796468	0.90400739755082	0.00668792149157808	-0.0195305421736588
EXO5-DT	-0.00890979331831497	0.30893195108662	0.976991693137581	5.69442356487946	0.0569314738400119	0.510611663575777	0.111496618469944	0.911222546952135	0.974254515851805	-0.134023763215297	-0.0482867149234051
NFYC	0.114536885683627	0.096110237977904	0.233369449854488	32.5371814707442	0.183558167837152	0.184929652282569	0.992583750477607	0.320912846854048	0.682230734478232	0.123602094282198	0.146323347698487
CTPS1	-0.537768750114641	0.278424931988571	0.0534252457187106	8.218636271875	-0.807516988105122	0.475269435472065	-1.69907199545254	0.0893056191978214	0.388617326295508	-1.23772086824427	-1.37684046612804
SCMH1	0.386410042686402	0.205573533397927	0.0601533059979062	48.9403902041028	0.612727193281108	0.320328689441981	1.9128077299242	0.0557726712199148	0.311122457144926	0.690985160150573	0.805904738324632
HIVEP3	0.153764543696085	0.0798443460513864	0.0541288789038286	261.212997787376	0.232138493843891	0.142504530366048	1.62899027313449	0.103315078088866	0.41575666789413	0.205467877264655	0.220985490315723
FOXJ3	-0.0922905836966024	0.0804137085226482	0.251093610169063	51.9477039235115	-0.102027491256616	0.139939843103326	-0.729081075082266	0.465952070247611	0.78224698096061	-0.308034500431544	-0.292587605796105
PPCS	-0.244635098974785	0.333863573551709	0.463717197621404	4.32404732683157	-0.322406795639666	0.542261645850929	-0.594559467936808	0.55213798023326	0.829452053946152	-0.625968418953278	-0.631284201851303
CCDC30	-0.108082269356953	0.308378789079657	0.725974430397795	7.25297017744267	-0.210917449025893	0.501870674330685	-0.420262549325443	0.674293665336604	0.880692572236566	-0.340990806688391	-0.459938429160827
PPIH	0.260643070015695	0.401422073742955	0.516144940494462	4.85776578048377	0.425314782588246	0.62559290305756	0.679858707650834	0.496593929516112	0.800492810271463	0.428516988134014	0.517874309433538
YBX1	0.474750240293124	0.16956865747081	0.00511418319261569	17.8903079291592	0.732707468818268	0.314762280274809	2.32781217679121	0.0199220792106674	0.183908760873216	0.875345884504867	0.990300051813636
P3H1	0.285351011194559	0.327460102110489	0.383531988392157	4.11654913834817	0.406258462827557	0.57640546524632	0.704813689880522	0.480926187942653	0.79089477227194	0.480080987948883	0.488587028332648
SVBP	0.937843727206624	0.500599772533777	0.0610076261749746	3.48930544829971	1.13635385178931	0.799095624933742	1.42204989782485	0.155011766015541	0.494197449436563	1.84179437572527	1.61065619780027
ERMAP	0.484523317093903	0.117415927076163	3.6823747361648e-05	17.7593929778336	0.654886709371601	0.244187803517595	2.68189770307023	0.00732058415887317	0.107221979046721	0.895741712983574	0.87069886511961
ZNF691	-0.153236615498067	0.179085586350661	0.392185121777858	4.71018922412266	-0.0710660072168995	0.379879175638427	-0.18707529070912	0.851601601288878	0.95188171663284	-0.435225234365139	-0.245003513077297
SZT2	0.224658061636618	0.174283376084947	0.197384542810671	11.5270200488544	0.328840821090182	0.3212334790037	1.02368166017464	0.305985660569657	0.669332215120731	0.353418421565296	0.369605385276484
KDM4A	0.926158579020041	0.431941582441217	0.0320188235752182	6.60859802916628	1.17298008485592	0.572063514645401	2.05043680435205	0.0403218247592616	0.264212423123155	1.81740816828824	1.66694633130764
ST3GAL3	0.408157500665687	0.096848853410302	2.50469518823611e-05	40.0334795119127	0.570153018642146	0.196772871461463	2.89751841505147	0.00376127656154106	0.0728095194894411	0.736370808072427	0.740473331004222
ATP6V0B	-0.996641686992938	0.523588319803441	0.0569774947761616	7.06958149523572	-1.42015513862075	0.746064532689439	-1.90352855067554	0.0569716118955635	0.313220791381436	-2.19536132322812	-2.31839192793198
ERI3	0.399008370913776	0.197460479928476	0.0433108407959207	15.7051006993545	0.662443587113844	0.340619019373554	1.94482265943978	0.0517963259361762	0.298868879102598	0.71727711987645	0.882312881123828
ARMH1	0.0631927836727132	0.550275910081171	0.908573242413105	4.33507309358448	0.13636713406767	0.82878750524431	0.164538115264505	0.869307543961903	0.957044430633288	0.0164500152230891	0.0737963808546865
RPS8	-0.116548754909259	0.344786536496524	0.735339352062619	13.3755014483608	-0.148380479856961	0.531703625452876	-0.279066142779408	0.780194065474902	0.922403952760018	-0.358659857148376	-0.363826597587431
PLK3	-0.352510194276147	0.111482376016927	0.00156675464881754	21.0051369301025	-0.527763539136355	0.218031438949128	-2.42058458027924	0.0154955740207535	0.162196069382882	-0.851097309858477	-0.946892921073026
EIF2B3	-0.186548788514997	0.0946411125154232	0.0487103946974228	37.8861367674706	-0.251127481045342	0.184956856144599	-1.35776248731764	0.174539061665161	0.523117482160451	-0.504745752924059	-0.521736432427895
TESK2	-0.232321225653386	0.444006185797562	0.600808143650881	6.16702726268113	-0.266295391411287	0.652382459512036	-0.408189073033123	0.683134869713404	0.883206126545487	-0.60027009965308	-0.545047694003014
AKR1A1	-0.384858971765909	0.127974063058378	0.00263562074987574	29.2275790104449	-0.532726855207307	0.223430864181325	-2.38430289010999	0.0171115120274592	0.171748399817287	-0.918607279403016	-0.954520943418789
NASP	0.275488216251264	0.195167184979351	0.158082539280154	35.6987640482421	0.424918774844537	0.319009788641947	1.33199290420979	0.182862520228894	0.532263024645482	0.459497923056968	0.517265692961218
GPBP1L1	0.0971226048139364	0.080445606725147	0.227313645417725	59.9437092754561	0.186698289551039	0.145543339575831	1.28276766284977	0.199573486453297	0.554562023886184	0.0872595285847792	0.151149338681034
MAST2	-0.00501359790294592	0.0947351454564279	0.957793849139548	28.1116132439922	0.0304374129933505	0.221552487293159	0.13738240254137	0.8907285398928	0.965424763674429	-0.125892635727887	-0.0890049132567949
LRRC41	0.295530579686731	0.474685800218641	0.533559596126943	4.22026530273637	0.490094456391079	0.781563417374598	0.627069340114956	0.53061378364984	0.820497532514461	0.501325140346932	0.617432909420992
NSUN4	-0.0755768967080017	0.308121862051769	0.806237710776387	9.79466511026958	-0.0650634091037317	0.500117963009967	-0.130096125146449	0.89649037575315	0.967950710699733	-0.273154032384969	-0.235778238707234
MKNK1-AS1	-0.568796285598206	0.240221891341959	0.0178944293322998	3.34002753036318	-0.816452225436942	0.578489360500207	-1.4113521893142	0.158140792993264	0.497742600106811	-1.3024734845124	-1.3905728557356
MKNK1	-0.144526085477061	0.0687655228742144	0.0355775419405137	181.843411299718	-0.195428893272308	0.129685502530515	-1.50694479690452	0.131824807629094	0.461601642058631	-0.417046877652245	-0.436134374028535
MOB3C	-0.277844434205515	0.222487922537537	0.211735740265059	7.65835458052115	-0.415776179554611	0.398623178089531	-1.04303061740486	0.296934112698871	0.663192068837955	-0.695274321184994	-0.774781762097687
EFCAB14	-0.139648797884133	0.299771715455248	0.641322528273488	14.1864679251336	-0.174841792637566	0.448263777276184	-0.390042206175947	0.696505337601528	0.889854617235908	-0.406868269296404	-0.404494466065521
TAL1	0.0348380758922351	0.113366159490495	0.758610637790357	25.183881374945	0.0514584496096831	0.202984755146727	0.253508937518419	0.799874955553216	0.927743538191511	-0.0427245690192432	-0.0566980976624939
STIL	0.25349352807195	0.358814435397663	0.479892621395401	3.8398458563796	0.690172299009766	0.75429444271283	0.914990565922177	0.360196582807218	0.712284112036587	0.413596320450902	0.924928590246042
CMPK1	0.731609879877005	0.276279839308834	0.00809514385559389	12.2904633052755	1.11724046595179	0.430172122221773	2.59719402592016	0.00939888160147002	0.121258810520374	1.41139663483128	1.58128121297408
SPATA6	0.146224631297149	0.191663634072381	0.445509204642023	143.627710485182	0.257466646045267	0.2791360013298	0.922369901477057	0.356335663920163	0.70822558861051	0.189732529720787	0.259911826701935
FAF1	0.247296370200606	0.072240656958693	0.000618817372510256	112.002348652548	0.391083769334729	0.134507106921961	2.90753238460203	0.00364292622572655	0.0715886512948127	0.400663221532727	0.465265341903924
EPS15	-0.401213954398923	0.181004853524731	0.0266509680798174	115.0179731277	-0.529955904388854	0.266301706776452	-1.99005823433843	0.0465845209052347	0.282826320790025	-0.952739152850342	-0.950262323887007
OSBPL9	0.061051330855855	0.168037308639581	0.716365784221026	28.500032656374	0.134320550602643	0.267520819035234	0.502093822406218	0.615601525463321	0.856429905415732	0.0119809308970146	0.0706510271877977
NRDC	-0.0495522894249198	0.084904360413089	0.559472778628219	57.0361978507974	-0.0372641643114308	0.155076543665427	-0.240295298248504	0.810101339704608	0.933253044702934	-0.218842228928239	-0.193054128970995
TXNDC12	0.0770637220168684	0.216698715148735	0.722120584227428	8.52437605623223	0.148698309860377	0.388534249269721	0.382716092956713	0.701930280859184	0.891675357486162	0.0453978363722644	0.0927479211458238
BTF3L4	-0.0248593813985208	0.24040810058386	0.917641604216688	19.2498256071941	0.018802214031699	0.388742653793383	0.048366737861733	0.961423967607605	0.990802970815652	-0.16730960240608	-0.106886820515594
ZFYVE9	1.23087690459563	0.465260342107782	0.00815543952763228	5.83791228916865	1.66410637412875	0.64934697577869	2.56273831433983	0.0103850289102631	0.128116989653886	2.45333714228985	2.42174861583071
CC2D1B	-0.28693699697699	0.297895030034347	0.335439579047144	4.39814603153261	-0.332580054751342	0.521958718411872	-0.637176931852504	0.524009601808983	0.817479017463214	-0.714249957466097	-0.646919282656908
TUT4	0.33538639283386	0.0678568394277136	7.71039914517611e-07	64.9283039306701	0.496066144442838	0.136190873999638	3.64243307847599	0.000270073202874714	0.0173604950058413	0.584501845636247	0.626610678728761
SHISAL2A	0.34692692523384	0.232611336842576	0.135844802591994	9.89257899616041	0.487673286969541	0.379781512957517	1.2840890626082	0.19911079455317	0.554159787765084	0.608586248550607	0.613711862003025
ZYG11B	0.644122944298402	0.406687896898105	0.11323327647669	10.4441451714401	0.803229457102577	0.620493082752357	1.29450187186559	0.195492123137984	0.547714085926919	1.22881661744652	1.09868390140336
ECHDC2	0.46310437121623	0.175617245747957	0.00836404529189054	16.6265327201046	0.746608868316393	0.316349268287129	2.36007774684892	0.0182711054053505	0.177454199887399	0.851041650227401	1.01166483787465
SCP2	0.151626949889516	0.266401304360876	0.569242510958706	14.0021240394499	0.241889802108145	0.438666827604641	0.551420319218105	0.581345574811558	0.842416526046885	0.201006846462928	0.235972083205802
MAGOH	-0.34123128755943	0.394749707611954	0.387354782088524	3.32892344325746	-0.49462277986796	0.730062759536425	-0.677507205246349	0.498084200080528	0.801836779040007	-0.827558904143386	-0.895959543339063
LRP8	0.0255773254666563	0.365600228828294	0.944225641835408	12.1920573585386	0.0762747589321019	0.558573305416899	0.136552818031956	0.891384272792193	0.965424763674429	-0.0620512029048136	-0.0185584024779283
NDC1	0.0375659138354291	0.174423265617378	0.829477181102005	12.4638398750176	0.0929727820052493	0.320514359218627	0.290073687281609	0.771759865286841	0.920288364248361	-0.0370317339028082	0.00710445906689271
YIPF1	0.0813484653168067	0.111690948783363	0.466408333208368	14.533867053382	0.0875323330832564	0.223116392404694	0.392316907511162	0.694824072570922	0.889510746035402	0.0543398401242315	-0.00125685932482142
IFT25	0.335142388809768	0.241777671078243	0.165698239088433	11.3178375779987	0.539136660039423	0.405470939418928	1.32965548853402	0.183631806749012	0.53279534149832	0.583992623788824	0.692804902654388
TCEANC2	0.468251863766798	0.219192066783597	0.032657997189367	5.65519765348749	0.618104808375532	0.458797117136006	1.34722905896617	0.177906471740856	0.526509052323856	0.861784160216521	0.814169488648967
SSBP3	0.897450761386323	0.266716204537828	0.000765949184619879	5.64605766743349	1.57934688625492	0.570754523541108	2.76712110217935	0.00565537426697977	0.0919144720827917	1.75749666483943	2.29148343459413
TTC4	0.714836506522583	0.370035937688733	0.0533838350216753	3.90498288771582	1.11887887778259	0.662141503867348	1.68978816649853	0.0910684885260422	0.391867224849581	1.37639160489856	1.58379925572579
USP24	0.0989867768685653	0.08829908431797	0.262270974288694	99.0707514275578	0.174182878104227	0.152424778537324	1.1427464732158	0.253143868430886	0.617317227241775	0.0911499444953528	0.131914650255402
OMA1	0.644070335455765	0.416608007177744	0.122107839489628	4.20564150607034	0.867457022201926	0.652014985074911	1.33042497804289	0.183378289345207	0.532618352882154	1.22870682592919	1.1973939764395
MYSM1	0.243839924944681	0.168691470990098	0.14832347706402	15.0398365600189	0.421657826403807	0.29608639096297	1.42410404285195	0.154416356285193	0.493055799066619	0.393449826404156	0.512254005770905
JUN	-0.0333994014556498	0.549815210099129	0.951561023364074	7.82670138906333	-0.11079574308038	0.771405649851249	-0.143628379052895	0.885793929757592	0.963485366036334	-0.185132114992499	-0.306063358677608
FGGY	0.500767619650009	0.292324145038506	0.0867022445899534	24.3086790824393	0.768294912740843	0.432578862969846	1.77608056821398	0.0757196385512774	0.356143105238331	0.929642603710652	1.04499369082218
NFIA	0.16072245898743	0.174300449223372	0.356476372814996	118.374421157464	0.274170759680294	0.271851324016011	1.00853200061717	0.313199133174954	0.674700137888684	0.219988631551608	0.285584048710899
TM2D1	-0.169877361137078	0.16110528241191	0.291677235977989	16.5579320519916	-0.198685038200111	0.270800227154019	-0.733695980569128	0.463134048774217	0.781272170676211	-0.469953478164882	-0.441138678794795
DOCK7	0.249650989200896	0.161398560435781	0.121911934678976	27.0857094102437	0.373320076896675	0.287049627400824	1.30054193164092	0.193415294468356	0.546197991693544	0.40557717097174	0.437964674180231
ATG4C	0.210875887320396	0.235618351584554	0.370792844664494	35.481652755822	0.325821020930331	0.357045974565986	0.912546406177494	0.361481152232229	0.71393079382802	0.324655845649093	0.364964314111604
ITGB3BP	0.042711113985071	0.358406310111578	0.90514104069373	14.3753684648931	0.108454807648727	0.557666471272685	0.194479699310622	0.845800289864821	0.949597751513622	-0.0262940080177167	0.0308984782020609
PGM1	0.235193497552382	0.610881360026756	0.700232353294583	5.36304556663837	0.314068278353344	0.894755661775591	0.351010104512883	0.72558076782784	0.897696415100863	0.375405248054699	0.346901756394208
JAK1	0.109528226559502	0.124763747406772	0.380006112071525	60.3285954032434	0.192965323344752	0.208746848120414	0.924398739824044	0.355278750590843	0.707257126852823	0.113149321374917	0.160781019020692
LEPROT	-0.0660645184360418	0.236154536067104	0.779668382376037	8.55007468862863	-0.0807330603159374	0.384257095287163	-0.210101677512562	0.833588316235662	0.943111808148051	-0.253302266189495	-0.259860615869663
LEPR	-0.327750198560795	0.237132696510395	0.166929219115863	24.2258439446494	-0.474972768253952	0.359419417665761	-1.32150002172573	0.186334695285888	0.535474763550977	-0.79942467533016	-0.865759828965966
PDE4B	0.342654868259486	0.31232978522006	0.272600673854082	118.107712615671	0.524553540802133	0.501529477196363	1.04590769765813	0.295603650037879	0.661594953311208	0.599670720403602	0.670392395003706
MIER1	0.318539407285209	0.202612913387049	0.115914033772887	31.6063884368332	0.507754772574936	0.312417214564487	1.62524582162591	0.104110190470613	0.417363733322025	0.549343191443931	0.644574700223337
SLC35D1	-0.170208411266304	0.261594273427771	0.515267269774558	4.93857388217167	-0.25077542066119	0.506204870658522	-0.495403018021055	0.620315664773839	0.858584595152933	-0.470644360042838	-0.521195357783649
SERBP1	-0.166711519883737	0.211544339178135	0.43065639091612	13.9488457846285	-0.215075424407513	0.353744579113704	-0.6079963824361	0.543189873199051	0.825315237570526	-0.463346556259917	-0.466328739322566
WLS	-0.235329868793879	0.320535178483937	0.462840274134315	11.8427077954317	-0.32812833347605	0.51033061498965	-0.642972073079928	0.520242221114331	0.814476601660403	-0.606548958470831	-0.640077520238477
LRRC40	0.1328852562778	0.401016023639719	0.740363936749674	6.04753989435526	0.165287815329191	0.601746492538203	0.274680147501977	0.783561984694015	0.923052354343758	0.161894049531405	0.118244004129914
SRSF11	0.278348810237692	0.115335342780859	0.01580503042545	41.8797199118771	0.439257359883081	0.207266612283219	2.11928662819489	0.0340662510283786	0.244322334671649	0.465467812118901	0.539302380836235
ANKRD13C	0.520648766645482	0.143799875521729	0.000293865817950477	16.3165539293065	0.787213700119422	0.272341034184883	2.89054384505645	0.00384575881217864	0.0740681074739217	0.971133371904279	1.07406960112399
ZRANB2	0.624470839542712	0.169440533844191	0.000228265973436094	30.8324389015333	0.933424790616957	0.288817012310461	3.23188991932921	0.00122974419897243	0.0417202106021757	1.18780384674869	1.29877853554807
FPGT	0.0339924371799141	0.295421573721878	0.908394262108903	5.59508329175772	0.104292382078708	0.513986386004793	0.202908841398254	0.839206283597319	0.946576590478796	-0.0444893665833103	0.0245013286337501
CRYZ	-0.767373103248119	0.275477760648702	0.00534274091955275	4.36306920240114	-1.1368641961075	0.589614118928125	-1.92814954664626	0.0538365276772809	0.305824864200864	-1.71689146108168	-1.88300767898392
TYW3	0.0602147222014612	0.397033447340799	0.879453856780815	5.10095724602218	0.089656504383165	0.64927371560742	0.138087377061442	0.89017136184849	0.965424763674429	0.0102349785253462	0.00200773755160159
ACADM	0.531609814204584	0.272002513356205	0.0506504108989146	8.71806459670804	0.891833691479636	0.465276582159009	1.91678181468168	0.0552656561925683	0.309859777030712	0.99400842451254	1.23485799753094
RABGGTB	-0.0170402673460532	0.185467855734909	0.926795606287022	11.9692619755135	-0.00575301655899082	0.337680579241537	-0.0170368594247044	0.986407210465208	0.996482503024249	-0.150991577661113	-0.144625268958835
MSH4	1.00674912594281	0.644276380412283	0.118145665758473	3.81925446305715	0.405788652871967	0.824576708438347	0.492117529781412	0.622636260592457	0.85901909316046	1.98559583380529	0.487864986699942
ST6GALNAC3	0.20875992539298	0.121386288294912	0.0854691220264363	793.927723783735	0.263712836705139	0.192192555562763	1.37212825924998	0.170023513628706	0.516769932754523	0.320239959289169	0.269511473641256
PIGK	0.159802078106428	0.378420996176461	0.672815910532455	4.44256826921091	0.242021150367785	0.608569018870709	0.397688910974947	0.690859512456378	0.887867153153339	0.218067851538656	0.236173949749316
ZZZ3	-0.00708246227276625	0.151344121925905	0.962674960039353	40.5412455347133	0.0163977124764967	0.245413789595489	0.0668165896607712	0.946727716283722	0.986908606936138	-0.130210232293709	-0.110582251419309
USP33	0.207047536696519	0.126859163320336	0.102657265793075	29.3864958715207	0.384652794933875	0.233003393258491	1.65084632268486	0.0987699586406574	0.408457255597481	0.31666630619569	0.455381704486223
MIGA1	0.0554570696671395	0.181359367551124	0.759767949254042	7.27863749889829	0.196899970924795	0.357239925705126	0.551170114975673	0.581517064474671	0.842498427930089	0.000306041402538129	0.166828101099329
FUBP1	-0.0288238720877426	0.126808862329724	0.820189138386669	46.5452591690497	-0.0124117034007012	0.216793694110322	-0.0572512196521043	0.954345077653279	0.989411271589802	-0.175583258057324	-0.154858873125063
GIPC2	-2.31329291380664	1.11743302019075	0.0384350370597751	4.8111881536488	-3.74247724933183	1.58687229792892	-2.35839850138935	0.018353978193652	0.177454199887399	-4.94313391683247	-5.88752286807874
ENSG00000273338	-0.264333528920681	0.4323022615264	0.540898171754382	5.62320120627606	-0.385042853782965	0.624420607354649	-0.61664020893576	0.537472066883934	0.822766733715733	-0.667077867560526	-0.727548321310437
IFI44L	0.65725302743728	0.294820248773065	0.0257916397449323	68.9431310643912	0.958416824252693	0.422345329715201	2.26927293098986	0.0232517335897938	0.199460062963678	1.2562183179622	1.33718829795574
IFI44	0.24394465210716	0.225950271949082	0.280303112351567	24.1769580782189	0.394807515186936	0.350688371357936	1.12580726203769	0.260247109651453	0.626377194276156	0.393668385746984	0.470988293286532
PRKACB	0.793767691943649	0.512710836650486	0.121579421167346	7.18444059845967	1.17115948101695	0.743274445052161	1.57567569935054	0.115100560537696	0.433526464671154	1.54111628191539	1.66414828126048
RPF1	-0.153339472531137	0.308077824152933	0.618674595498853	4.37314508813688	-0.166747224693812	0.540499008290251	-0.308506069643458	0.757697282427223	0.912913722681384	-0.435439890859412	-0.39205408462062
GNG5	-0.539490114217848	0.145898018017153	0.000217544098505485	8.66735978787067	-0.707931916975647	0.291428399837114	-2.42917957677195	0.0151330348118896	0.159752423422048	-1.24131325247639	-1.22379013908443
SPATA1	-0.059158286875732	0.175647422966945	0.736266665210283	8.86185014500182	0.174144461308952	0.374295055381607	0.465259849963569	0.641745383398306	0.867018836567623	-0.238889372767121	0.131855608242236
CTBS	-0.190403259090569	0.185679853824467	0.305156359654973	17.457778922464	-0.275855808929278	0.317381318600554	-0.869162085990518	0.384758481772675	0.728367386832901	-0.512789803159018	-0.559740910679032
ZNHIT6	-0.259075781698515	0.183350135102308	0.157652451400759	15.3341189242636	-0.34057522738376	0.31676485095129	-1.07516735635587	0.282299807527197	0.647894678812249	-0.656105262646673	-0.65920690541284
ODF2L	1.17819642944195	0.364270164623719	0.00121897417674244	4.80681478550013	1.74301411745991	0.611903159099945	2.84851302291646	0.00439240556633832	0.08003581403869	2.34339613217464	2.54302036656738
SH3GLB1	0.067206356174566	0.203925641879775	0.74173014717117	21.283623578998	0.120865615763098	0.325079433163419	0.37180332999516	0.710039284174179	0.892267011346061	0.0248261016903639	0.049972403834049
SELENOF	-0.297080699195326	0.22361379641856	0.183998558877714	14.7641794534791	-0.407852336133329	0.360396787700726	-1.13167583633406	0.257770743998361	0.621976954896277	-0.735419259089488	-0.762603763796185
HS2ST1	0.391474503088648	0.129775551837806	0.00255668644524515	38.2159900703164	0.606049191203048	0.232444409934963	2.6072865825107	0.00912629419990958	0.119637717168045	0.701554386997659	0.795641448953516
PKN2	0.0612424942464713	0.0408780892333397	0.134088024830941	180.466312797876	0.120536538413227	0.0921150638819629	1.30854317777692	0.190689139506585	0.542667966720098	0.0123798774934546	0.0494666513608207
GTF2B	0.29311538727214	0.130706276840801	0.0249258346891954	18.0722692533604	0.54628014622102	0.251035677664452	2.17610560898522	0.0295473646142971	0.226312634818521	0.496284777804489	0.70378358534171
KYAT3	-0.0404384103547316	0.136656148104213	0.767296078031415	23.0128135441114	-0.0256085304002908	0.252407615032595	-0.101457043587944	0.919187655795133	0.976836259424539	-0.199822106802889	-0.175140815642321
GBP3	-0.28612167084845	0.204356489309086	0.161480224775834	3.95551560063959	-0.315158472112815	0.419526136527684	-0.75122488129418	0.452517328474179	0.776046567530724	-0.71254842045673	-0.620144396720672
GBP2	0.0536092321414535	0.301740486680303	0.858984750087886	9.09065462640094	0.134850094015022	0.486526521345977	0.277169050603776	0.781650303026719	0.922771884504783	-0.00355028532021986	0.0714648719893255
LRRC8C-DT	1.36871871726726	0.497818161889874	0.00596980874311834	3.33399607637648	1.6964936669908	0.69131104004894	2.45402368645913	0.0141267675914951	0.154596871158271	2.74100478532121	2.47152400594062
LRRC8C	0.040570742337518	0.0843209389199153	0.630412232227591	114.929401349093	0.0853926415189112	0.150114517645485	0.568849987717889	0.569457947873045	0.837444880998129	-0.0307608360079252	-0.00454530898882479
LRRC8D	-0.0673975455452505	0.104134402462772	0.517491572590981	73.5319177144806	-0.066770546773787	0.17920053428282	-0.37260238671168	0.709444396224359	0.892267011346061	-0.256084214273104	-0.2384019048426
ZNF326	0.255429896693267	0.257467330474976	0.321155267115407	12.5387175939231	0.375662367989065	0.415973447174775	0.903092181821949	0.366476973020004	0.715381794962864	0.417637406290807	0.441564495053538
ZNF644	-0.0879647472429226	0.0601399396880719	0.143558328623688	86.443569340655	-0.0953692032806678	0.12155298874717	-0.784589537975374	0.432694266019608	0.761475403792432	-0.299006737718254	-0.282354614638781
GLMN	0.854754303130512	0.299661628775104	0.00433907022687635	10.4848000736086	1.02507389385115	0.444213521701838	2.3076152430569	0.0210205459419542	0.18603690901285	1.66839170260641	1.43963223042577
RPAP2	0.66719538354043	0.259608284460106	0.0101696148830784	15.2038115652106	1.01973989299752	0.401250300602912	2.54140592908038	0.0110407652270264	0.13285176943128	1.27696742225021	1.43143450996588
EVI5	0.0107299096060908	0.0834840848137552	0.897732400402416	98.5823589956186	0.0420092805522191	0.141301896507005	0.297301604512693	0.76623625677201	0.916731312591883	-0.0930368743997909	-0.0712203387788848
RPL5	-0.104778433028148	0.366122245761232	0.774736979577009	11.0151340335363	-0.155194226512132	0.573608130094618	-0.270557926866435	0.78673105868751	0.92423661729122	-0.334095897290088	-0.374298510115468
DIPK1A	0.897680304255818	0.300832840026686	0.00284521887650399	5.17746329704982	1.52749039988008	0.542142211854467	2.81750870247698	0.00483978030947053	0.0840424410137443	1.75797570711958	2.21178622587614
MTF2	0.0989381333976811	0.120981753237554	0.413474912056595	36.1578016073731	0.15903730060855	0.204381299031605	0.778140178979664	0.436486378311125	0.764111844305762	0.0910484284724065	0.108637711627082
TMED5	-0.751814009275331	0.348480114777121	0.0309738388918227	12.5980344059137	-1.1077554449106	0.496789687895463	-2.229827776022	0.0257588786511303	0.211439755156549	-1.68442055980648	-1.83827101474313
CCDC18	0.252295369437044	0.158950107954971	0.112453455742144	28.116301496409	0.353430543976299	0.283107455236501	1.24839716312328	0.211885647405195	0.57126354457171	0.411095834830461	0.407396844246662
CCDC18-AS1	0.0543764977991007	0.129808544366102	0.675290914247718	95.2181295644039	0.11345162955196	0.214233119828111	0.529570916219616	0.59640946360378	0.85111753637556	-0.00194904764758359	0.0385779949990519
DR1	-0.0927833982249184	0.197499556782418	0.638504764953605	14.8287128568432	-0.119942161472905	0.320942034025492	-0.373719079325641	0.708613328982348	0.89196278300224	-0.309062974963796	-0.32012030828237
FNBP1L	0.13224794168641	0.056787445791758	0.0198684147363847	83.7532719409751	0.21799081496289	0.117058831827359	1.86223296063972	0.0625702603459178	0.326345101647605	0.160564011984589	0.199242202340059
BCAR3	-0.0707132026556054	0.130656021083623	0.588358322572178	72.2284713913092	-0.0937836347562521	0.21411734019874	-0.438001119709427	0.661385471745072	0.875685219889412	-0.263003792937585	-0.279917785719953
ABCD3	0.539552635818346	0.294549700902229	0.0669829974424472	8.99262185363134	0.797623076788047	0.47932124940956	1.66406784128719	0.096098872769434	0.403329060512264	1.01058461956079	1.09006756633488
RWDD3	0.104699543674518	0.442781110705394	0.813076579809904	5.29317709918117	0.182077710877013	0.716084630913053	0.254268424452641	0.799288191953525	0.927503384106957	0.103072148146078	0.144048062664763
PTBP2	0.622184269990677	0.132978808564638	2.88526776674106e-06	28.2520631532571	0.942783847064303	0.238137694055808	3.95898621090771	7.52685818567122e-05	0.00771766990011461	1.18303191245015	1.31316228437547
DPYD	-0.645268746980426	0.391920308955276	0.0996755796335703	108.666608012622	-0.830533030487179	0.576116756926356	-1.44160540463735	0.149413722897708	0.48724668123195	-1.46206695108292	-1.41221336664285
SNX7	0.0399311460163581	0.274537589239597	0.884356586030879	9.73187081355981	0.0554237757158493	0.469614228413042	0.118019796595903	0.906051972089062	0.972485729261727	-0.0320956353887046	-0.0506038663635652
FRRS1	0.369991131460187	0.320326819169767	0.24807296993068	7.7086561439662	0.576419314239113	0.516788762118812	1.11538670437766	0.264684744568429	0.630062715345511	0.656719871541536	0.750103876823894
AGL	1.05342166686642	0.397627789300563	0.00806668823855914	4.12029706690775	1.43739656058482	0.622183835736007	2.31024414011731	0.0208746415725868	0.186024983038633	2.08299864345758	2.07332278539895
SLC35A3	0.282413245395015	0.224097166508568	0.207587573091498	12.5681116092169	0.494689705447361	0.376287700743454	1.31465818433601	0.188624805956883	0.538885995341924	0.473950045915015	0.624495256848512
MFSD14A	0.387236559954176	0.210781840144908	0.0661886632003524	20.7065884516795	0.577358564244496	0.351169607428641	1.64410174465857	0.100155187652235	0.410503943876668	0.692710052400154	0.751547391588398
SASS6	0.271457185794002	0.329038287457375	0.409370557779941	4.1811356812579	0.499958743172217	0.598855348938763	0.834857272391735	0.403798074583893	0.742728988592061	0.451085402877838	0.632593136760109
TRMT13	0.0156803805858926	0.249030987349598	0.94979391299812	13.4897482971416	0.0620615675584816	0.392073615891137	0.158290599119818	0.87422781557046	0.958315846297731	-0.0827055366797391	-0.0404023753083306
RTCA	0.257627603992188	0.325402778894188	0.428524467176578	5.64855584572838	0.307417420235482	0.522620529118823	0.588223009061298	0.556382615249779	0.831604779992866	0.422223890366285	0.33668018403889
CDC14A	-0.0374481942990417	0.0878804619037585	0.670015665894101	48.7446411541675	-0.0770511812744394	0.160981303940534	-0.478634346898457	0.63219877927467	0.863354674420357	-0.193581704212247	-0.254202008760735
SLC30A7	0.0529940369450141	0.129808752665348	0.683092328119117	31.0962508410411	0.110995072466123	0.217409568168575	0.510534441520345	0.609677091786977	0.855035934666882	-0.00483416100883628	0.0348025609794308
DPH5	0.313913906379517	0.406000772487357	0.439412611921415	4.67104588390748	0.406665171984847	0.614555980207567	0.661721934342737	0.508149444755003	0.806911212678602	0.539690046889384	0.489212091595936
DPH5-DT	-0.0310776439900175	0.224621215698697	0.889959241566647	6.71503864646243	0.193480908015725	0.457396183664663	0.42300507727361	0.6722915566723	0.880648257327099	-0.180286745616662	0.161573410908513
RNPC3	0.327246471529581	0.177003192631697	0.0644842744533485	21.4812621576785	0.568234628345298	0.304864993104109	1.86388939759722	0.0623372379393088	0.325593214268892	0.567514315287666	0.737524994883157
SLC25A24	0.183551116338006	0.197639575444602	0.353036075788914	7.68155475105567	0.291091758597516	0.363766124729383	0.800216784380537	0.423585206850875	0.756626177666286	0.26763067808545	0.311589597422295
EEIG2	0.0429255502701187	0.0635926507597936	0.499670659643026	72.3417851124429	0.0832585825373244	0.125286067996447	0.664547813406402	0.506339757542378	0.8050461582275	-0.0258464922784466	-0.00782510204774168
PRPF38B	0.0196420073527517	0.0878360085402916	0.823051944615173	73.2601966931501	0.0244297852240796	0.148104720162279	0.164949403349952	0.86898380669113	0.957044430633288	-0.0744378578636806	-0.0982379176058877
STXBP3	-0.197503633992227	0.268717083823877	0.462347251177196	20.4864521641273	-0.279801633060391	0.408830483599855	-0.684395230504017	0.493725626948015	0.798522300837693	-0.527607862157305	-0.565805169778051
SORT1	0.362204655445235	0.309376417685824	0.241696403007396	56.1273842206525	0.538212009402662	0.459010394955643	1.17254862921933	0.240976860174573	0.605760135423223	0.640469960434538	0.691383825370894
PSMA5	0.234160695224572	0.291439297722886	0.421707168711691	4.13380668573013	0.423920252767495	0.541128311791417	0.783400615953909	0.433391894568048	0.761770527425116	0.37324985118636	0.515731084121577
CYB561D1	0.193668148750381	0.422519853132171	0.646690511017211	3.76291328515198	0.186570329330644	0.658971217691911	0.283123639275353	0.777082061126823	0.920986146520679	0.28874432141422	0.150952679148056
GNAI3	-0.151059578606603	0.0624506854266484	0.0155691532081863	44.1221844789674	-0.188259699261061	0.129405413934915	-1.45480543306903	0.145723133662757	0.480562895843061	-0.430681888197371	-0.425116181486062
AMPD2	-0.615324058534681	0.530979257699847	0.246518295645597	6.31776299715727	-0.829811820176087	0.792185845194889	-1.04749639899453	0.294870692141322	0.661405703095075	-1.39957417200857	-1.4111049527739
GSTM4	0.900410268769895	0.409469187968505	0.027880088791091	5.148963248482	1.37483032674397	0.655837238440639	2.09629805409167	0.0360557592651832	0.250026376587771	1.76367298026263	1.97716597752983
GSTM2	0.284502099872368	0.178998391282142	0.11196752212353	15.8128471854304	0.481609176102229	0.321481438489296	1.49809325964636	0.13410902208666	0.464218665021749	0.478309360643175	0.604392049897212
AHCYL1	-0.415893576393033	0.352955592020833	0.23867025062457	9.15163231614738	-0.589598216874788	0.541999310563829	-1.08782097206257	0.276674149261089	0.64121776959149	-0.983374648552192	-1.04192541483104
STRIP1	-0.426009634843378	0.397910365940954	0.284341639581827	4.84056201903542	-0.597261535252916	0.677313702835476	-0.881809319304433	0.377879931152423	0.723948793590837	-1.00448625928029	-1.05370301734424
RBM15	0.61732462874321	0.27598195173802	0.025297472046365	4.60576850805072	1.05734351879818	0.518829724869462	2.03793936259956	0.0415559974216036	0.266844673164091	1.17289013096497	1.48922677904337
LAMTOR5-AS1	0.385416302978339	0.18794003645305	0.0402921942497823	9.91369447774344	0.662554041990519	0.35239734014804	1.88013349281292	0.0600898868525808	0.320013583470721	0.6889112846402	0.88248263704012
CD53	-0.0723340466599328	0.091365767280067	0.42853709878117	121.445931821034	-0.0728857370222308	0.153455063207193	-0.474964693239359	0.634812138908064	0.863389463835078	-0.266386397717726	-0.247800219839447
LRIF1	-0.345894697265137	0.522755248903046	0.508178772286353	4.42321182970418	-0.720911643319313	0.803528467231852	-0.897182455529978	0.369621565462235	0.717696563780408	-0.837291162102922	-1.24373842389563
DRAM2	0.0246891583010919	0.085709477686804	0.773303613647311	40.4068640652998	0.0558641520506701	0.158730038527962	0.351944424437528	0.724879942000467	0.897283820097875	-0.0639047548146712	-0.0499270606807238
CEPT1	-0.165442417162734	0.11071263277128	0.135086535735753	41.5534207903803	-0.194775792019476	0.189182275187992	-1.02956681235557	0.303213401147798	0.667238381302765	-0.460698014562448	-0.435130635624728
DENND2D	-0.568248816861818	0.247140815274612	0.0214883827612448	5.45212736567265	-0.836853582001612	0.451785931941136	-1.85232324168661	0.0639794202096464	0.329705479111314	-1.30133094990713	-1.42192729730944
WDR77	-0.0858870294315321	0.265073989824416	0.745929303838956	6.68785602345852	-0.116110506601364	0.432592687552096	-0.268406077916843	0.788386761605881	0.924691544463652	-0.294670664547838	-0.314231513661285
C1orf162	-0.0868735394365388	0.206677271405224	0.674241280131984	15.6432422861986	-0.0944691746773641	0.333282762503944	-0.283450527016818	0.776831500811517	0.920838116782076	-0.296729452099066	-0.280971378471734
TMIGD3	0.157453091554873	0.153735754745629	0.305750244283143	43.5385853221015	0.219911910781789	0.248636037457288	0.884473196366665	0.376440825356794	0.722324788744327	0.213165656684269	0.202194696524477
RAP1A	-0.0736425028763619	0.057824441065635	0.202821801479969	236.502987649862	-0.0718798814597512	0.100082582618123	-0.718205701525684	0.472630462979583	0.783934213641555	-0.269117067813356	-0.246254340311018
INKA2	-0.180667058037645	0.283118771116858	0.523387963549158	8.31026839719354	-0.206707135344559	0.473758529303886	-0.436313274714617	0.662609451823349	0.876018391571575	-0.492470932167048	-0.453467681300975
CTTNBP2NL	-0.0519908786319522	0.0672481972659206	0.439451784956766	102.241111774553	-0.065616339133325	0.125340982013223	-0.523502673103379	0.600624491316984	0.852154166964348	-0.223931419181271	-0.236628025938409
WNT2B	0.0791139584220321	0.105877955813232	0.454931729461855	42.2767764328408	0.117377981977105	0.182421337741316	0.643444365831555	0.519935803395605	0.814469766413637	0.0496765574867026	0.0446123284181207
ST7L	0.00944189445876249	0.245979232416617	0.969380780002035	11.501697533655	0.0153364754384294	0.392990747615818	0.0390250292951479	0.96887043331837	0.990827336147686	-0.095724885203184	-0.112213245642689
CAPZA1	-0.146044326474863	0.0772594364406092	0.0587164409101183	74.520173540427	-0.195616456059283	0.13671133523536	-1.43087225154018	0.152466831039421	0.490679375431214	-0.420215356076362	-0.436422635567761
MOV10	0.212305313227446	0.206554693312005	0.304024784392783	7.75829992570845	0.332337591471856	0.386526512439738	0.859805422852255	0.389896309502319	0.731759858370891	0.327638972275181	0.374979502545686
LINC01356	0.213538913198653	0.216868924251507	0.324798451904276	7.05006050889726	0.275257936442685	0.38743330364134	0.71046534682393	0.477415612718998	0.788839145435134	0.330213421850985	0.287254909183769
LINC01357	0.645066613448681	0.18450827740863	0.000472042457647556	20.8609496721676	0.837674010264308	0.328598742597622	2.54923072328996	0.0107960848808388	0.131089837890422	1.23078599868869	1.15162105419627
SLC16A1-AS1	0.32959670569306	0.144414920936192	0.0224722344379998	11.3557168028886	0.576877085495654	0.306259176347334	1.88362383904999	0.0596158749182097	0.319477008366793	0.572419113833738	0.750807416418034
LRIG2	0.10117997342079	0.188586649302989	0.591601179783641	9.61792177257754	0.214055172436748	0.341159211513396	0.627434831635325	0.530374241562077	0.820336712272688	0.095727014911467	0.193193591148432
MAGI3	0.745887266315747	0.22777901515935	0.00105808223345903	22.6851500184512	1.15466814255362	0.392652307665797	2.9406885430466	0.00327483632462705	0.0687621793319972	1.44119268891586	1.63880306920638
PHTF1	0.330152819864999	0.525309598919429	0.529681761256756	4.5747141158476	0.223350507964774	0.795754394386214	0.280677693444659	0.778957619315943	0.922016061112459	0.57357969094744	0.207479408554686
RSBN1	0.0161386742060591	0.303418292739272	0.957580903376995	9.35261670217918	0.0695661359978738	0.479580499406224	0.145056223270139	0.884666481409178	0.963386571433073	-0.0817491052241858	-0.0288687524375212
HIPK1	0.0169457583018651	0.211218124877284	0.936055354162608	13.362086423476	0.0795386636908283	0.343321264035009	0.231674154860148	0.816791106714671	0.936051311529754	-0.0800647688456322	-0.0135421717809317
OLFML3	0.127509363804597	0.263698200032404	0.62871038367637	6.23902276169946	0.226310748868477	0.458624438489758	0.493455494028434	0.621690779550728	0.85864481418201	0.150674882524075	0.212028944276265
SYT6	-0.275935995110863	0.130122550971019	0.0339566992253474	29.4600204418072	-0.404111382712943	0.237715229760087	-1.69998103664115	0.0891344925473889	0.388103126195642	-0.691291522601699	-0.756854366442234
ENSG00000232895	0.970810502193822	0.375587231753771	0.00974410467316485	9.68603464837826	1.39574589116268	0.557268035614301	2.50462219607498	0.0122582253613696	0.141461851099396	1.91059406919349	2.00931069498877
TRIM33	0.0684786654081556	0.118211994682983	0.562395572061341	40.2153544232414	0.139230289424078	0.206183875756406	0.675272442683979	0.499502688659613	0.80186629840316	0.0274813351883857	0.0781967077179889
BCAS2	-2.58082689271977	0.991738833471278	0.00925940219793903	4.5868006038331	-4.0054500227321	1.72181589816317	-2.32629401726695	0.0200028709766392	0.183908760873216	-5.5014613767889	-6.29168052460284
CSDE1	0.279996020857618	0.212805226530605	0.18826184105919	13.4534480019229	0.416725027589668	0.361431289337009	1.15298547714031	0.24891634549126	0.611215110256263	0.468905442453458	0.504672884793818
LINC01762	0.0932615568024615	0.290759355936493	0.748398567002755	4.42073971574222	0.131230143692036	0.495211746285589	0.264998043112563	0.791010969313272	0.924971499233123	0.0792017516333265	0.0659014419035619
TTF2	0.537513919863553	0.12800750438652	2.68000074336318e-05	18.2005240486371	0.741510192212182	0.247752238626816	2.99295052315996	0.00276294536918693	0.0623917934171508	1.00632994093927	1.00382878336981
MAN1A2	0.0541247966743799	0.163882832172828	0.741199583887878	25.8839886048407	0.0911123435651842	0.271193067923322	0.335968556508036	0.736894577920449	0.903116863519745	-0.002474332885012	0.00424518800882167
GDAP2	0.0373234515474378	0.102960164136497	0.71697557857596	29.8669393918204	0.0824640938002134	0.199548910075758	0.413252539284259	0.679421598385566	0.882742430907569	-0.0375377382389279	-0.00904613608093739
WDR3	0.59108972353831	0.484407466901677	0.222376758290236	3.47021942449255	0.755233345953165	0.761728521581304	0.991473109586791	0.321454616525309	0.682322633852585	1.11813944828624	1.02491962705055
WARS2	-0.149965445554373	0.211424258893544	0.478131817573903	5.83054527004856	-0.15522361923194	0.402914072157279	-0.385252414741543	0.700050413199604	0.891378466713636	-0.428398497764546	-0.374343683205453
WARS2-AS1	0.28733155950098	0.319616163735245	0.368658279708485	14.0211969477858	0.465510267092803	0.477940301992462	0.973992494778448	0.330060265738257	0.688862434653429	0.484214274157003	0.579649954912568
NOTCH2	-0.343549915806144	0.0765942342766593	7.28034050813042e-06	35.8524915485565	-0.436792547438602	0.183684577639632	-2.37794894406181	0.0174092362141928	0.173335438828267	-0.832397743025945	-0.807081402409551
NBPF8	0.202934049310779	0.15485794686806	0.190042659715259	7.96093586196476	0.30145345938502	0.303660335134901	0.992732420093982	0.320840371242383	0.682230734478232	0.308081703324036	0.327514290514029
LINC00623	-0.0971199619122466	0.212735382895027	0.648009316780164	11.6664767151027	-0.0867140355807509	0.371068433222617	-0.233687449044549	0.815227632214913	0.935908527844777	-0.318113124774005	-0.269052658511569
PDE4DIPP4	-0.647012196116276	0.246763061545052	0.00874160039944444	14.1546114807932	-0.925481895812491	0.390057096549324	-2.37268313792994	0.0176594061393728	0.17520234597196	-1.46570542546116	-1.55813840064282
FCGR1BP	-0.12984642929691	0.186943810863849	0.487321912459974	36.9480509894212	-0.153462173922516	0.2917096438443	-0.526078507039097	0.598833661306228	0.851786494335699	-0.386411310606166	-0.371636552732791
SRGAP2C	0.150745615403347	0.0591774372448068	0.0108544660680863	219.22870788797	0.253738212489564	0.117728124415417	2.15528968757049	0.0311391722753453	0.234279111328265	0.19916755394751	0.254181670880499
SRGAP2-AS1	-0.0706573192373919	0.173632743279764	0.684055395365619	9.71483270570593	-0.0729123428308281	0.336420183206981	-0.21672998966881	0.828418775064963	0.941770521823774	-0.262887167576307	-0.247841109780689
LINC02798	0.100692042742866	0.11505238739622	0.381473636133312	301.376594175992	0.0104095060820673	0.176582643847067	0.0589497691012184	0.952992116935393	0.989176978028161	0.0947087326837415	-0.119785407441365
H3-7	0.168708281721376	0.222342910179394	0.447987055278098	17.2865240686274	0.271216757992672	0.361753609720746	0.749727855382109	0.453418627342951	0.77650191660882	0.236654567373368	0.281044101917166
NBPF15	-0.203140154817455	0.17725319647305	0.251776497337692	8.59819895254392	-0.219122719758374	0.324089224938978	-0.676118497304662	0.498965413498254	0.80186629840316	-0.539370944993086	-0.472548947533153
SRGAP2B	0.173284269536733	0.0524857975485281	0.000961536020927466	306.872779424529	0.265038023688143	0.109049224159096	2.43044391862403	0.015080339662988	0.159752423422048	0.246204381061034	0.271548127316775
LINC01145	-0.120576532473767	0.163237795073007	0.460116074922632	9.69494238814902	-0.141489230708112	0.302995917371998	-0.466967449381179	0.640523166768431	0.866464370607281	-0.367065588734314	-0.353235573009068
GPR89A	0.11179129000589	0.497366235221618	0.822160893826544	4.10843634744671	0.306543640550402	0.780133929093992	0.392937198496681	0.694365866356853	0.889510746035402	0.11787219983273	0.335337289315325
RNF115	-0.00550443597703059	0.182036851538748	0.975877217962076	30.7036130889868	0.0221185902694959	0.285148790298404	0.0775685923350723	0.938171226765904	0.984945379618989	-0.126916985518021	-0.101789947439764
POLR3C	0.0187004688184767	0.165849006130427	0.910224010919569	11.1386878017715	0.0967630986703258	0.327564509980149	0.295401655924782	0.767687068471563	0.917867651779999	-0.0764027926373065	0.0129297218157093
LIX1L	0.0721051132410551	0.243075666961057	0.766744047242544	3.87556764278351	-0.115085952383275	0.490457331751859	-0.234650284403337	0.814480177656522	0.935656069687197	0.0350495155572231	-0.312656896538719
TXNIP	-0.192416758347834	0.132410386894299	0.146172458081837	60.5837842436315	-0.31158113021656	0.215948509984346	-1.44284917844141	0.149062962148814	0.486581923364548	-0.516991856036564	-0.614646450683591
NBPF10	-0.495645794142552	0.201485384652236	0.013895287181247	3.55904192345195	-0.755820198100217	0.481407150486231	-1.57002279117961	0.116409809116716	0.435541600759043	-1.14981277107733	-1.29738869160384
NOTCH2NLA	-0.322276140076621	0.170222357076341	0.0583225518969627	9.33014248217568	-0.390728749111929	0.323238733409874	-1.20879309540072	0.226742344901537	0.59193726520786	-0.788000641711932	-0.736286861432602
NBPF12	0.518821727935821	0.305331954072671	0.0892804752349384	5.91532236214111	0.79252370168136	0.494388159608774	1.60303940593664	0.108925954388836	0.423678022166344	0.967320451070254	1.08223043754695
ENSG00000237188	0.206906794418699	0.371331686318151	0.577389356921939	8.38522873563127	0.0528187245665341	0.511318227867391	0.10329912310545	0.917725571557876	0.976836259424539	0.31637258545486	-0.0546075179736508
FMO5	0.105967932494557	0.319090999873882	0.739818929009966	4.06624705801315	0.0855115655806502	0.634030221247806	0.134869857484646	0.892714772006574	0.966294512446702	0.105719199974808	-0.00436253694944109
ACP6	0.386106169970246	0.335367892949171	0.249612375239574	5.03596463046832	0.536674137907349	0.545403755577649	0.983994210562311	0.325118359482762	0.685404872925685	0.690350995913003	0.689020301073133
GPR89B	0.424245710795493	0.623992155718873	0.496574434587112	4.31225368351272	0.695433903957244	0.877611191328825	0.792416859343214	0.428117652184179	0.75926730306044	0.769945943214183	0.933015046869031
NBPF11	0.156701409512598	0.160590215944849	0.329171372527719	8.1113526484211	0.292330039856666	0.410466354510435	0.712190016658807	0.476347118182183	0.78742875750937	0.211596941087605	0.31349268740893
NBPF14	-0.252850027529616	0.22606619284173	0.263362964855763	6.87624332519596	-0.334290960262647	0.420234780496878	-0.795486180052463	0.426330746842568	0.757921327720121	-0.643112484960801	-0.649548739513001
NBPF9	-0.432461121786385	0.16431318924067	0.00849008826883157	8.06877451303863	-0.587169654764863	0.347200960342721	-1.69115216209445	0.0908077448833372	0.391345126923808	-1.01795012780444	-1.03819300573644
ENSG00000274265	0.472728358299777	0.241949401904971	0.0507211499084924	14.8900724708033	0.710063628486159	0.399104348160766	1.77914280252375	0.0752163528847529	0.35537423206929	0.871126337357013	0.955499181271035
NOTCH2NLC	0.048819202331711	0.194438903513343	0.801754316336293	10.0638877142574	0.100653964438299	0.368081966610938	0.273455299549327	0.784503249045247	0.923083732146521	-0.0135467918860552	0.0189095164929345
NBPF19	0.110645797579906	0.292236857064323	0.70497240943722	4.11050537176452	0.227273081922772	0.549648803186277	0.413487813682637	0.679249249008314	0.882742430907569	0.115481625449629	0.213507934922294
LINC00869	0.262050394074738	0.295886667071013	0.375809133589758	8.28811993271684	0.493072398989143	0.49697299514835	0.992151291524315	0.321123728997388	0.682316760842431	0.431453989521326	0.622009650526676
ENSG00000290790	-0.353004017517397	0.17338833262968	0.0417588274359406	18.3910955175045	-0.509852422056725	0.306304307432204	-1.66452906369779	0.0960067479516407	0.403173323203223	-0.85212788951447	-0.919365679332248
FCGR1A	-0.0762706200425451	0.143448903541705	0.594939403065782	42.0743624518033	-0.070768484560488	0.234011940683115	-0.302413989448164	0.762336491667707	0.915361989260872	-0.274601791614887	-0.244546256388617
H2BC18	-0.287680882458589	0.183283060386039	0.116508464134908	21.4136538288831	-0.372413027244264	0.308616590384782	-1.20671745734713	0.227540973661527	0.592503033497858	-0.715802402105567	-0.708137790592042
ENSG00000290791	-0.188694964268967	0.334195517478181	0.572329223147416	3.81617580593758	-0.0878799680402179	0.589445107338966	-0.149089316284174	0.881483156042111	0.961918466384242	-0.509224693738238	-0.270844557058292
ENSG00000290792	0.210497645952066	0.240096338339959	0.380637871485281	3.70019433103731	0.255488734252962	0.489133380656376	0.522329377541393	0.60144101817735	0.852606054488293	0.323866478469311	0.256872013171229
H2BC21	0.317233649006182	0.412814715059989	0.442210992375614	10.6792248156341	0.496485788761466	0.603614568264986	0.822521216127291	0.410780316851604	0.748433158102574	0.54661815178277	0.627255621785783
VPS45	0.604987543483112	0.121818582002994	6.82425931682799e-07	30.0189537230086	0.950316692495144	0.219283969082971	4.33372624761078	1.46606462099017e-05	0.00311887283416374	1.14714336973292	1.32473936559541
PLEKHO1	0.103417905217603	0.129797158277631	0.425587201658009	37.3134509121094	0.174036392433155	0.221127008525976	0.787042675579407	0.43125688469349	0.760223827528001	0.100397445115311	0.131689519323522
C1orf54	-0.072900278860921	0.234258663732042	0.755651884151707	11.9010854077501	-0.0642256387423955	0.39225686394526	-0.16373362621733	0.869940844872241	0.957044430633288	-0.267568090554679	-0.234490686001435
PRPF3	1.15573148812929	0.389255237618698	0.00298688958800345	7.06537737653919	1.72505040462736	0.592252539236774	2.91269397823165	0.00358325569787322	0.0715479502834194	2.2965131393222	2.51541229145373
RPRD2	0.0996484602095103	0.105984011976788	0.347103890433599	34.4533351085166	0.197003207445594	0.209997363187314	0.938122290944532	0.348181567563263	0.703079230395038	0.0925308381692934	0.166986763267182
ADAMTSL4-AS2	-0.378744859664576	0.173358232356308	0.028906986621634	6.87677691665656	-0.543153644486841	0.364622621185046	-1.48963232923278	0.136320936613547	0.467021890371234	-0.90584749205453	-0.970545669727139
ADAMTSL4	-0.466678118689728	0.233130884385359	0.045307762376851	3.73110461738768	-0.492833447394764	0.466486165235325	-1.05648030771962	0.290748832973219	0.65685861422367	-1.08935895985633	-0.893209553635723
MCL1	-0.447269293740092	0.115578926042334	0.00010891707431958	28.3282637274828	-0.60244550811729	0.21154666928767	-2.84781372425231	0.00440206823061649	0.08003581403869	-1.04885389960607	-1.06167016275348
ENSA	0.292496541075281	0.399172110795628	0.463706067085001	9.41242560719436	0.471497377809339	0.619300987871572	0.761338003722216	0.446455206836766	0.77070053137805	0.49499328269572	0.588851427008931
GOLPH3L	-0.0660042620171189	0.135072393659602	0.625083548233561	18.7391901608977	-0.0787376477665938	0.247748475709959	-0.317812844421988	0.750626907032937	0.90933939076498	-0.253176514636515	-0.25679390577145
CTSS	-0.112072701141627	0.0800993183525552	0.161761494416341	51.404825791455	-0.142395143771749	0.152758095060881	-0.932161033528194	0.351253309884644	0.704653429515413	-0.349318599858879	-0.354627852886866
ARNT	0.0258747623433966	0.111690505872525	0.81679834787054	28.4575609979182	0.0900944826057133	0.204312787429157	0.440963503750114	0.659239418694727	0.874892800094137	-0.0614304698803115	0.00268085762310154
SETDB1	-0.107908128776306	0.108838764656861	0.321466184689775	18.8470610027559	-0.0732733298959351	0.225550609149561	-0.324864251851113	0.745283813542864	0.906463034961346	-0.340627385681224	-0.248395903664416
C1orf56	-0.123837884525421	0.151020978905219	0.412213533436147	10.0037720356129	-0.218211163887755	0.324684442220571	-0.672071511635643	0.501538171722114	0.80186629840316	-0.373871835979696	-0.47114799533686
CDC42SE1	-0.221812151712578	0.134841451677576	0.0999729253557014	41.5682209556598	-0.307566709718491	0.229351302005507	-1.34102883667565	0.179911090244209	0.528624085529096	-0.57833828903335	-0.608476767184333
GABPB2	0.633731048410457	0.464864727141188	0.172800881480049	4.25150542128852	0.814134762744853	0.69616298918882	1.16945999053109	0.242218351933464	0.605760135423223	1.20712935043535	1.11544405004944
SCNM1	0.0176926756040412	0.362248947152408	0.961045843366327	5.62018687112435	0.0374815220301524	0.585406662672631	0.0640264698372808	0.948949150161994	0.988050493376966	-0.0785059969774169	-0.0781789613386439
PIP5K1A	-0.0211389359680516	0.0849972190037942	0.803591687494811	65.8163113646121	-0.00565965340244616	0.157501503825672	-0.0359339642160526	0.971335013819155	0.991634131073802	-0.159545254656538	-0.144481780969311
PSMD4	0.0344559315632215	0.409299933357659	0.932911254220464	4.09888443610972	0.0464907850662671	0.657903895285553	0.070665009584855	0.943664369497921	0.986908606936138	-0.0435220814452227	-0.064332803089618
PI4KB	0.276651810810716	0.252969759784509	0.274123369967027	12.3269745362567	0.439107367550828	0.403617125445786	1.08793046644352	0.276625805117481	0.64121776959149	0.46192627551312	0.539071860586112
POGZ	0.636696287561466	0.146886402886471	1.46014165900184e-05	28.9933721097093	0.98764776391527	0.2582280808404	3.82471093268007	0.000130925611560075	0.0105431085880465	1.21331762771539	1.38211275123381
SNX27	0.20011658622312	0.12914110996593	0.121238441512204	41.2179358487545	0.3521914840801	0.217034012469961	1.62274788210372	0.104643311070895	0.41831123290753	0.302201825875779	0.405492557588141
S100A11	-0.487125911909856	0.197895740922198	0.0138346589668848	9.80540355108156	-0.736137177043046	0.342804995100777	-2.14739337980369	0.0317619772541338	0.236610581337175	-1.13203228492961	-1.26713824567013
FLG-AS1	0.989608041544978	0.482693848243249	0.0403471179516098	6.25114252270172	1.21201408988008	0.697367424633857	1.73798495178697	0.0822134653641307	0.370364079594188	1.94982341285294	1.72693692193545
S100A8	-0.446706766552399	0.32254342831819	0.166067523916877	6.71024426612767	-0.645367458652893	0.550361999495487	-1.172623580924	0.240946788805394	0.605760135423223	-1.04767993891092	-1.12763605997398
CHTOP	0.96386056610237	0.458910598718961	0.0357004219046097	3.94891523306963	1.32213867917266	0.703583396123329	1.87914991521617	0.0602240261529559	0.3201173090624	1.89608996702088	1.89618522607994
INTS3	0.724476334960085	0.179626708368606	5.50147250973124e-05	10.8113817553243	1.05986809424949	0.342707906738706	3.09262807600637	0.00198392604477034	0.0517130524117214	1.39650935198919	1.49310674914419
GATAD2B	0.051067022224251	0.128285091848086	0.690575279529668	76.8709995090909	0.117669307235589	0.217255174661404	0.54161797259365	0.58808170806917	0.8457386197493	-0.00885572581609287	0.0450600604484472
DENND4B	-0.219950869584157	0.113092965092082	0.0517908877899571	29.0635827688732	-0.282952766617772	0.210250355764818	-1.34578971620994	0.178370342891556	0.526519046270622	-0.574453904226435	-0.570648084645161
CRTC2	-0.493725378488841	0.382609966688882	0.196906844135328	5.29763048522661	-0.652751725808057	0.583327777379959	-1.11901361656378	0.263134330039915	0.628708304705738	-1.14580497812949	-1.13898479417939
SLC39A1	-0.855457968710852	0.337659911976606	0.011293300228788	7.66877908077608	-1.24378761991726	0.538403752734848	-2.31013920983905	0.0208804482699829	0.186024983038633	-1.90071932247787	-2.04733617518422
RPS27	-0.449392128607466	0.28734296162619	0.117827591495587	21.4862934282801	-0.591601115308996	0.435248585030049	-1.35922582095965	0.174075041519934	0.522367692161374	-1.05328412938182	-1.04500362983771
TPM3	-0.343678663479999	0.140101646980077	0.0141644131668402	36.7672287050538	-0.463750351632195	0.226235318469331	-2.04985832791206	0.0403782577534234	0.264212423123155	-0.832666431743584	-0.848512318724735
C1orf43	-0.0778949205416291	0.392385878604302	0.842641277018917	5.96586077351515	-0.13442806458516	0.627527414237318	-0.21421863258124	0.830376566632574	0.942213491345327	-0.277991609893461	-0.342383406392427
UBAP2L	0.0674706040891851	0.176983393374549	0.703035839047966	14.3772657205705	0.156406118542968	0.312183280907007	0.501007350837467	0.616365949568536	0.856739316850955	0.0253775713300989	0.10459389992839
IL6R	0.0136929431751097	0.090640896754952	0.879922038644372	60.5188007045257	0.0329835930956377	0.162591230769233	0.202862066666139	0.839242844174679	0.946576590478796	-0.0868532000378395	-0.0850917393950188
TDRD10	-0.105534143432115	0.237365034654767	0.656603826062671	4.81928882277145	-0.050183383863273	0.432330651924107	-0.116076395786257	0.907591995774975	0.9734827495666	-0.335673019837375	-0.212909422090049
ADAR	0.17558173742554	0.188134597368847	0.350676844328404	18.4423074337533	0.289270729249297	0.319050207813118	0.906662093192355	0.364585514938355	0.714706466498255	0.250999059538513	0.308790893418373
SCAMP3	-0.467318226621594	0.411116916444433	0.255662063667565	3.91030399549963	-0.740126677771437	0.651583113723912	-1.13588989981874	0.256002645909049	0.620270819642385	-1.09069482693815	-1.27326963046803
CLK2	0.158185955584895	0.30809723728782	0.607651493070562	5.59819921124386	0.255027756789585	0.543850837271434	0.468929602221614	0.639119956207261	0.865827229393116	0.214695100211547	0.25616354602119
FDPS	0.333582844211928	0.457006103739764	0.465432466708072	3.99699244039746	0.422985486677669	0.75462326893137	0.560525369535269	0.575121140288958	0.83988430983916	0.580737947214513	0.514294460598247
ASH1L	-0.186711731299019	0.0640070092863033	0.00353357621223194	196.01747004473	-0.230629162695523	0.119266330979817	-1.93373235179468	0.0531460439818249	0.30307720645822	-0.505085804797436	-0.490232972203372
MSTO1	0.257980357741324	0.303556008864063	0.395402472284966	5.89706542984627	0.391303641810847	0.537454005755736	0.72806907683313	0.466571302201724	0.782639765034088	0.422960066404728	0.465603259565638
YY1AP1	-0.0276014216664869	0.129844187571392	0.831659713493031	28.0965363760565	-0.0132083951033997	0.217988148210489	-0.0605922625235832	0.95168393581473	0.989071036966436	-0.173032076927378	-0.156083292852518
DAP3	0.0215680581805877	0.0815312305777799	0.791365864747591	37.9279152279162	0.106994590487425	0.172258239129724	0.621129015529117	0.534514739581619	0.822192277845111	-0.0704183046434826	0.0286542993150315
GON4L	-0.0375035654456153	0.098814991726331	0.704291989488569	43.8936599172871	-0.0258136950297431	0.177530472076936	-0.145404305681992	0.884391665350877	0.963386571433073	-0.193697260493161	-0.175456129105266
RIT1	0.373078776935517	0.218335525631013	0.0874990101128934	7.18289865441146	0.524962033420279	0.39638296752345	1.32438090541623	0.185376572887083	0.534608235386282	0.663163603520892	0.671020199232724
KHDC4	0.326459988497269	0.190007973232012	0.0857713804728994	11.8781529258745	0.487337418983418	0.34013939473028	1.43275794140182	0.151927024629586	0.490233921834262	0.565872972100105	0.61319567313519
ARHGEF2	-0.147067664278965	0.223620773758418	0.510753106446362	18.5799029730508	-0.197697213754267	0.372362783823711	-0.530926350168935	0.59546981711791	0.85092679695437	-0.422351001048127	-0.439620510933054
PMF1	-0.194551765386412	0.345674996783721	0.573559501609408	5.13825288686156	-0.212904909417579	0.544239101503205	-0.391197377824433	0.695651346379903	0.889548673490144	-0.521447488407752	-0.462992917745149
SMG5	0.861034923766892	0.227754275829897	0.000156486438239069	6.6321445426986	1.12908824968494	0.478550365481211	2.3593927225394	0.0183048725363506	0.177454199887399	1.68149898333803	1.59948983756544
CCT3	0.0676390145438432	0.365765921021706	0.853288394678232	10.0983857900899	0.197475608845593	0.582206512369826	0.339184816126126	0.734470506986489	0.902580627526901	0.0257290339060353	0.167712787639567
MEF2D	-1.14318097500907	0.489715848859779	0.0195760369439524	4.87621901416345	-1.59503097459246	0.717778968405961	-2.22217569028903	0.0262714346510995	0.213433562220906	-2.50118007864101	-2.5871551429795
GPATCH4	-0.297743422876872	0.400432455498258	0.457145934754648	4.65706037072148	-0.483182371459288	0.667370967591753	-0.724008677217231	0.469060407911769	0.78319435272125	-0.736802323892223	-0.878377005830171
METTL25B	0.319834183307615	0.424558755683969	0.451249745195667	3.55829234132849	0.35926385837755	0.670538037267157	0.5357844572722	0.592107525308841	0.848942347266667	0.552045311790435	0.416361949826582
PRCC	0.132160411726614	0.377064604710019	0.725964947257809	4.66005605386222	0.201207961343648	0.638900915737375	0.314928271955014	0.752816115105222	0.91018585901519	0.160381342178228	0.173448966406026
ARHGEF11	-0.00109118625387095	0.10503370388435	0.991710993979368	36.3649919232519	0.0851622501968486	0.202005932912048	0.421582915754894	0.673329478403975	0.880692572236566	-0.117706796524102	-0.00489939285691626
ETV3	-0.445885001927291	0.405910568940198	0.27199455898285	4.3837154293229	-0.651180667411289	0.659081713176732	-0.988012039163762	0.32314675207053	0.683921193733407	-1.04596496514316	-1.13657026558888
MNDA	0.118504756411024	0.129887113639972	0.361575392317083	30.5447730215178	0.243646137733131	0.227015595115732	1.07325726943526	0.283155701626179	0.649238104354392	0.131882803871549	0.238671360705469
IFI16	0.113509317523088	0.0548402910876276	0.0384695689255369	206.808051505227	0.173635482173978	0.101796927755529	1.70570454337259	0.0880631033314428	0.385730078429655	0.121457620808822	0.131073368272102
DCAF8	0.361051900524418	0.232560544886549	0.120540931684589	13.826748425417	0.558099914247312	0.371324425847308	1.50299812077756	0.132839528590846	0.462885432959448	0.638064229657808	0.721949153147065
COPA	-0.397193845127665	0.118372218699657	0.000792316615373052	41.2701952816177	-0.53989181048557	0.205768797002507	-2.62377881559464	0.00869602372641121	0.116285514356097	-0.944349424535131	-0.965532621536339
CD84	-0.191470726106881	0.0855461339727811	0.0252069725238856	42.2800585989682	-0.248651855319916	0.155100041225638	-1.60317078806045	0.108896952941839	0.423678022166344	-0.515017543165078	-0.517931692193072
F11R	-0.0929462512684167	0.184766981819853	0.614932082918784	7.7189372489174	-0.141590327072072	0.387143577158333	-0.365730791948964	0.714565966959987	0.893720721398007	-0.309402839554051	-0.353390946012184
USF1	-0.446281202532991	0.199155784752731	0.0250348291438528	5.2181628854934	-0.617994377085452	0.393430982390053	-1.57078218225519	0.116233252147998	0.435541600759043	-1.04679181218036	-1.08556691207287
ARHGAP30	-0.34331468052842	0.0820124991806573	2.83755484811515e-05	29.7381544075638	-0.44579963872039	0.175713551829125	-2.53708171099925	0.0111780860436623	0.134063853564578	-0.831906821029282	-0.820924222932288
DEDD	-0.101270205228503	0.327551439826153	0.757189597075176	3.31236643640135	-0.135891923890249	0.591075932890441	-0.229906034620154	0.818164786977104	0.936652329162353	-0.326774435080758	-0.344633182818238
NDUFS2	-0.513572269016716	0.440936123995406	0.244127624396732	4.30250685452309	-0.709622608188948	0.711055314530249	-0.99798509861044	0.31828658451981	0.679406959324547	-1.18722425511808	-1.22638852898555
FCER1G	-0.541022894258723	0.192434803138461	0.00493171087699466	15.039206619159	-0.750200646742628	0.319173891621261	-2.35044490303371	0.0187509834716451	0.179148900756474	-1.24451207301638	-1.28875211421967
SDHC	-0.0262336362238313	0.393191262106286	0.946804783756106	7.0207289538555	-6.91046252445455e-05	0.591039825853858	-0.000116920420962686	0.999906711001484	0.999906711001484	-0.170177590274633	-0.135889777077568
ENSG00000283696	-0.118474461049316	0.169522875369625	0.484633243664153	7.88736651962896	-0.181323141342656	0.343221660246552	-0.528297489186444	0.59729287402851	0.851714765690002	-0.362678691025734	-0.414455522755513
FCGR2A	-0.383795510051119	0.155179277906598	0.013389440205671	43.8075652357804	-0.5723343425962	0.261227739789564	-2.19094014692793	0.0284561240056139	0.223570494347207	-0.916387898222384	-1.01539290775533
HSPA6	-1.20852339140781	0.391282407889179	0.00201087218235608	17.8662670655212	-1.77603684316907	0.546131417241764	-3.25203199650909	0.00114583122181782	0.0399840533022904	-2.63754580505654	-2.86533948394807
FCGR3A	-0.471121074515737	0.154397618641704	0.0022781533272978	52.2119779667278	-0.653289002958932	0.242240198745513	-2.69686454330088	0.00699957367296902	0.105108352203928	-1.09863114371541	-1.13981052481072
FCGR2C	-0.459465330960623	0.296273236804488	0.120945740681016	8.54998778945662	-0.680160344046879	0.470640645597571	-1.44517977868928	0.148407394751368	0.48528754517538	-1.07430630199075	-1.18110855768819
DUSP12	0.462699896481383	0.433907435198292	0.286262640113075	3.67873610958641	0.694693150194398	0.741338145608807	0.937080000954081	0.348717407865351	0.70351996795991	0.850197535576092	0.931876597055454
ATF6	-0.174656064713069	0.0955264198269	0.0674965142548555	215.454872098283	-0.232231623833317	0.162985720219918	-1.42485871473872	0.154198045833463	0.493055799066619	-0.479926347556302	-0.492695763045738
OLFML2B	-0.487048298357868	0.209495734680795	0.0200794360541419	15.1287612736234	-0.703572602211734	0.338605638654887	-2.07785258688154	0.0377229386118973	0.255942543293754	-1.131870310075	-1.21709039440648
NOS1AP	3.30745990097246	0.852735040912153	0.000105038189392264	7.58403279329934	3.73628246683926	0.934810222309747	3.9968352695241	6.41949396390402e-05	0.00719454292729279	6.78704202144568	5.60643508624499
UHMK1	-0.510379790650732	0.355168109751677	0.150715419931694	11.5370952262857	-0.734422807157329	0.550104090835456	-1.33506152634121	0.181856210224664	0.531636382564202	-1.1805617431475	-1.2645034644855
MGST3	0.271451540896437	0.487589572194759	0.577717805052604	5.4346261792985	0.127128948188169	0.735174660655423	0.172923462942576	0.862711588712783	0.95532814704357	0.451073622313245	0.0595983956134149
ALDH9A1	-0.0081754303750856	0.394378853612348	0.983461125122023	3.75683509742707	0.00609419270980689	0.656867854249971	0.00927765405229854	0.99259760926465	0.997393592235737	-0.132491191545541	-0.126417527250381
UCK2	0.350306019383627	0.14658279273637	0.0168567792886639	20.2565030922683	0.512748029300532	0.282958305470583	1.81209746944091	0.069971137331863	0.344820776306585	0.615638216533397	0.652248737769301
POGK	0.227331702071738	0.325480134580148	0.484895620509641	3.88866990084751	0.307673593378608	0.595451318296648	0.51670654497624	0.605361026518368	0.854770255507972	0.358998149714379	0.337073891478074
STYXL2	-0.40597192103769	0.268585903423204	0.130657006199991	3.69458405779364	-0.633795935659108	0.541887838202869	-1.16960723414839	0.242159064777516	0.605760135423223	-0.962668745490396	-1.10985201505133
POU2F1	0.166029891289737	0.0890758094235568	0.0623333991402708	54.6106705468621	0.302535669786428	0.169726684084931	1.78248736442079	0.0746697899448264	0.354495938319208	0.231064926264813	0.329177518284889
CD247	-0.656275907256261	0.304939910626797	0.0313856768169849	3.6593568615289	-0.888987856517196	0.573096667014953	-1.55120053506436	0.120853633979284	0.445256626344994	-1.48503823818113	-1.50205143312913
CREG1	-0.0639572523893779	0.151629220924609	0.673170779425695	23.4160590348486	-0.0375607767378515	0.272656566156616	-0.137758562969198	0.890431234001786	0.965424763674429	-0.248904527614134	-0.193509986745197
RCSD1	-0.0578636455752301	0.0708827513565337	0.414311992019185	97.3387231928952	-0.0900020558382222	0.13720681030105	-0.655959100286246	0.511850440219849	0.809417355617405	-0.236187533577196	-0.274105951841828
MPZL1	0.407611055479098	0.138591364629783	0.00327048987092006	98.5487982996874	0.583169934855114	0.221950640443947	2.62747579231425	0.00860209621815127	0.11578086188113	0.735230409554551	0.760478772190319
DCAF6	0.36858647109259	0.150576826661201	0.0143719454523688	124.683287732944	0.558417298480255	0.2344709564258	2.38160541071947	0.0172373566361109	0.172561952772433	0.653788429119425	0.722436934700058
SFT2D2	0.124591859848981	0.0864360537820213	0.149462133156152	38.172134277318	0.173535798443343	0.161755957835885	1.07282477112472	0.283349744387322	0.649479801961306	0.144586225750195	0.130920166317214
TBX19	0.103804316056667	0.16110702642421	0.51936860587116	12.2306711389541	0.18401004322283	0.311024774749512	0.591625034922139	0.55410170578229	0.830697514319993	0.101203861493339	0.147017826045258
BLZF1	1.09740961607287	0.450662826318381	0.0148876228465028	3.38472769775512	1.65950404327824	0.724934889410136	2.28917667989265	0.0220690889720988	0.19298601907821	2.17479887028821	2.41467538453364
C1orf112	0.499233583411784	0.177361291454401	0.00488101500742257	18.1107683946501	0.763597972268347	0.337126506394547	2.26501908863461	0.0235115081531536	0.200314647603148	0.9264411615617	1.0377750558675
SELL	0.139097382105445	0.393546007169195	0.723753876581389	5.0835719174383	0.226075495894796	0.615643193204732	0.367218379720824	0.713456130557304	0.893023001905548	0.174858385681787	0.211667388631914
SCYL3	0.240144779494904	0.278646769208624	0.388783770952957	6.04007348874926	0.332683530257397	0.494409564586343	0.672890562980397	0.501016916374032	0.80186629840316	0.385738278205586	0.375511169026049
FMO4	-0.0208008298666809	0.270289298731444	0.938657233598324	4.85981427206832	-0.0293899360513694	0.499145866812133	-0.0588804556052371	0.953047325206798	0.989176978028161	-0.158839647385487	-0.180952383229893
PRRC2C	0.0992477819846252	0.0694124911901325	0.152766975804695	107.516368309472	0.168552262441982	0.131377639804354	1.2829600432234	0.1995060751074	0.554562023886184	0.0916946466078747	0.123261068360151
DNM3	1.77922494983492	0.383447262160003	3.48278819992388e-06	8.359384551031	2.71568487099902	0.628102312400889	4.32363456937207	1.53479446299179e-05	0.00311887283416374	3.59770681269326	4.03789881819152
SUCO	0.0128481374952272	0.12698044664965	0.919405973156892	21.1880847250662	0.0565199968296628	0.230641364659156	0.245055768349222	0.80641325056528	0.93120017335997	-0.0886162591128839	-0.0489191058057993
PRDX6-AS1	0.162474823656744	0.294755140697203	0.581483115620318	13.8302568138282	0.282522804209486	0.460252003249538	0.613843725208751	0.539318600059783	0.823188231876295	0.223645712116517	0.298420140829704
KLHL20	0.0913287839003634	0.123207642041596	0.458536365053302	18.0700371607929	0.218730087560672	0.233712971579485	0.935891945074526	0.349328824848639	0.704028246301001	0.0751681698450053	0.200378375780331
DARS2	0.0262599623999285	0.353649327527586	0.940808086846527	3.39403155764756	0.0727392180383795	0.653188830108082	0.111360168278357	0.911330744657019	0.974254515851805	-0.0606265803332259	-0.0239921053806126
GAS5	0.135459170782454	0.269396669813739	0.615087862555487	8.44039470483303	0.199373794468474	0.453847585853461	0.439296805101543	0.660446488881673	0.875685219889412	0.167265655610628	0.170630071596653
ZBTB37	0.0800350037208677	0.31475842225897	0.799283588690534	10.4901799380825	0.129912872563674	0.485495499606513	0.267588211773264	0.789016305809496	0.924691544463652	0.0515987241000533	0.0638769539485473
RC3H1	-0.117666301593191	0.0923402757482703	0.202568287868233	60.3161202790675	-0.14648967676575	0.169118304893058	-0.866196458499175	0.386382435161621	0.729411485980265	-0.360992110434324	-0.360920659697316
RABGAP1L	0.145188699060076	0.0607499921261338	0.0168512290397245	195.286342072046	0.265455884051607	0.111538736297429	2.37994344264169	0.0173152954060282	0.172661501152581	0.187570600918465	0.272190328648374
CACYBP	-0.268477655533903	0.800370854540799	0.737292014675239	3.46599600137837	-0.359930333593855	1.06823335964973	-0.336939799101458	0.7361622823762	0.903044371938789	-0.675726412672806	-0.688953385500878
COP1	0.0803607104837251	0.0588424718312711	0.172035563283403	158.354465052121	0.13640568066921	0.112182388748324	1.2159277600625	0.224012442136848	0.589062808928854	0.0522784546910444	0.0738556223645355
LINC01645	0.650592567661084	0.27107039828699	0.0163911708752336	4.46769762634419	0.592865938349189	0.738477781770064	0.802821632531914	0.422077836854825	0.756231390824489	1.242318335597	0.775380368272475
RASAL2	0.288015757532808	0.115561224913318	0.0126911004031018	163.445144042723	0.439353764392839	0.18366657728707	2.39212692304998	0.0167510484759435	0.170207010280768	0.485642154648182	0.539450543021387
RALGPS2	-0.114221996467919	0.205662180329988	0.57863033132903	49.8897956456244	-0.133335374702511	0.315295456865685	-0.422890250395555	0.672375336467382	0.880648257327099	-0.353804051034466	-0.340704072914026
FAM20B	-0.418323828477364	0.259527071216613	0.106990291854265	8.04406182274866	-0.584850117401453	0.446684250600906	-1.30931439067905	0.190427876952237	0.542197563509981	-0.988446439727319	-1.03462815461937
TOR3A	-0.60384307834425	0.199674876313466	0.00249348051032167	4.87918933709309	-0.772644321152661	0.43795092445234	-1.76422580251168	0.0776939702205396	0.360317069515662	-1.37561405100422	-1.32324535371387
ABL2	-0.320200763691279	0.0628452057180472	3.4861120976744e-07	83.8433558480183	-0.404045165514543	0.12000272096057	-3.36696670109091	0.000759998645634037	0.0318956215906632	-0.783669454958051	-0.756752598539112
SOAT1	-0.0871303805107319	0.0615619046890294	0.156971906029951	74.6969073249522	-0.0889664148203641	0.120268567357491	-0.739731226330457	0.459463096649185	0.780650492057786	-0.297265464104529	-0.272514295635881
TOR1AIP2	0.14048664667708	0.303540733828918	0.643488849901936	10.2065352372457	0.216065951900236	0.493225766769286	0.43806704040526	0.661337686153581	0.875685219889412	0.177757697995832	0.196283918353192
TOR1AIP1	0.117901970486309	0.27389313683853	0.6668559308245	8.71906979830723	0.160001551184515	0.451803364906269	0.354139795345943	0.723234119734737	0.89625585816561	0.13062482559301	0.110119649274258
CEP350	0.226209044762559	0.131634233605463	0.0857115264700432	116.115484213525	0.355315933150931	0.224029821985002	1.58602069136455	0.11273461590814	0.429785662734654	0.356655230858307	0.410294461595418
QSOX1	-0.249494022999282	0.201160861702719	0.214875101654714	9.79617426748183	-0.321168751136345	0.370720262293613	-0.866337192224947	0.38630527608846	0.729411485980265	-0.63610870363689	-0.62938147573002
XPR1	0.0927384800661736	0.115247150260712	0.420997335907293	63.6320370764312	0.169547502129013	0.188247094537563	0.900664642636392	0.367766653283266	0.716287023654247	0.0781101216776836	0.124790632559475
STX6	-0.0377674749495439	0.200758128545453	0.850779241628237	39.321874495629	-0.0250767758805283	0.308768145458608	-0.0812155536423039	0.935270530359412	0.983473830400839	-0.194248023889966	-0.17432357263357
MR1	-0.265494624156968	0.139365834562822	0.0567775441202441	17.95906644152	-0.327341914767784	0.25399106876168	-1.28879301293436	0.197470055750265	0.550841480220001	-0.669501004078276	-0.638868888873071
IER5	-1.39429661035875	0.591222285803029	0.018357419575277	9.19361932112372	-1.9790236350257	0.845171299986012	-2.34156511828839	0.0192030757362767	0.181340385303397	-3.02524343466676	-3.17730587134763
GLUL	-0.0892492328700675	0.370752276729894	0.809768489219682	58.5608989225243	-0.149367081461041	0.57350291128738	-0.260446945466671	0.794519034771813	0.925533463473403	-0.301687382623502	-0.365342886087841
RNASEL	0.0828005649217483	0.216645095269393	0.702317097489002	4.21549242823985	-0.172302170469924	0.546251569510277	-0.315426408063955	0.752437918715199	0.910042149984429	0.0573702854057037	-0.400591370963852
RGS16	0.13267919768881	0.265917759742884	0.617815849909555	19.078987949249	0.066799203212345	0.3815840041882	0.175057660906035	0.861034326178653	0.95532814704357	0.161464017544215	-0.0331211967339385
NPL	-0.270646760143843	0.134604734690909	0.0443594938660369	126.580695761715	-0.355716035440103	0.210051863198948	-1.6934676513828	0.0903664872297376	0.390451425954904	-0.680253204642064	-0.682476513984138
DHX9	-0.0309246214876648	0.126150597777087	0.806347639588668	31.666242226629	0.000786045200276738	0.224591256208496	0.00349989226449236	0.997207495698701	0.998779502438305	-0.179967396779547	-0.134575514216851
SMG7	0.0528746313626865	0.120445097273608	0.660666146577645	45.7543052638772	0.111938526485247	0.200733486422348	0.557647498084729	0.577085115387925	0.84086807027728	-0.00508335333855995	0.0362525368095414
NCF2	0.12652725638684	0.135517422766631	0.350479078212809	15.4622575580299	0.186017369766018	0.256817020279002	0.724318698051755	0.468870100327921	0.78319435272125	0.148625282909893	0.150102846525072
ARPC5	-0.163986456235379	0.320192239256928	0.608546031412268	10.5734749670087	-0.176016426816851	0.49622016401521	-0.354714377974081	0.722803578428561	0.89625585816561	-0.457659510931362	-0.406299738113401
RGL1	-0.608206043030363	0.232658933397162	0.00894489767001454	86.101474761213	-0.815857992068846	0.350244308371098	-2.32939685976113	0.0198380512796113	0.183908760873216	-1.38471929812451	-1.38965959022004
ENSG00000289581	-1.08066779447622	0.441076447236964	0.0142828783488676	4.57897491950243	-1.58799149052954	0.710076393068564	-2.23636710927272	0.0253277337864992	0.209945707901148	-2.37071879875987	-2.57633629909227
TSEN15	-0.0479461509534208	0.350752257825459	0.891271721689971	5.46556735069935	0.00536382213664485	0.600270206292844	0.008935679433052	0.992870454218265	0.997393592235737	-0.215490313718165	-0.127540019345006
EDEM3	-0.152233313000185	0.1849280451104	0.41039258935195	26.0821860571614	-0.183766425292778	0.306353892780678	-0.599850139408342	0.548606114462371	0.827406065249084	-0.433131401882677	-0.418210557555261
NIBAN1	-0.0447039532721735	0.0871065209297665	0.607804305812606	123.550260828386	-0.0575643369610214	0.156106545847875	-0.368750308632909	0.712313846299821	0.892985704331747	-0.208724040501576	-0.224253062986134
RNF2	0.0950283916201645	0.0972604497842526	0.328544047455865	25.5123624308074	0.153977845614928	0.178949106369435	0.860456074572652	0.389537686860857	0.731629334836213	0.0828890305350133	0.100861935271715
TRMT1L	0.653037245618618	0.271139329774407	0.0160185224939608	5.49257841097513	0.995802934773607	0.471248009457247	2.1131186016478	0.0345906179265532	0.245325689735479	1.24742023270923	1.39464627210002
SWT1	0.848321908330594	0.300149127111201	0.0047084030824736	5.12286948653714	1.06271446753794	0.561923451591652	1.89120860595478	0.058596502999057	0.316896807363166	1.65496767824635	1.49748128397902
IVNS1ABP	0.096219540085108	0.273971286631648	0.725436053318352	16.8210153394212	0.160537891497458	0.424144233960983	0.378498347126478	0.705060421408294	0.891675357486162	0.0853748863487859	0.110943940097889
TPR	0.00624964179433895	0.182919407972647	0.972744703348324	22.3696004370197	0.0511006093146673	0.303730329510021	0.168243353889297	0.866391835542768	0.956152884425165	-0.102386926148067	-0.0572480553374786
ODR4	0.333793652436524	0.196329430645344	0.0890987194267835	13.8150749263574	0.544950813336721	0.326223240250341	1.67048433740812	0.0948235757413701	0.400456028269756	0.581177891407974	0.701740559912454
PDC-AS1	0.54593052163744	0.365211155137366	0.13495743475435	6.21984876555842	0.877555018778534	0.619412556004873	1.41675368100163	0.156554956277228	0.495250398221258	1.02389488692845	1.21291338774288
PLA2G4A	0.0950782348136134	0.075728353798256	0.209291144379156	110.977101047253	0.154455336508245	0.127225420548135	1.21402889330444	0.224736691020904	0.589814035400019	0.0829930503074082	0.101595781585762
LINC01036	0.316790876324257	0.507502380704753	0.532486037797198	5.48317458184911	0.372757366845644	0.728094552993363	0.51196285607845	0.608677005660574	0.855035934666882	0.545694111599757	0.437099856227457
RGS18	0.200917315961281	0.100081772661319	0.0446930949763776	19.1585187003602	0.250559987099635	0.202355994254078	1.23821381236195	0.215636791352729	0.576199709234506	0.303872901088861	0.249297119111545
ENSG00000285280	0.54633563083977	0.40853316501418	0.181121353202438	4.64080245745057	0.774659050696721	0.60883407970299	1.27236479776991	0.203243535470422	0.558734905637784	1.02474032567556	1.05477460862894
RGS1	0.2707070055257	0.354256651098793	0.444774855529697	77.9958823186225	0.388681699357623	0.528953942633201	0.734811990289204	0.462454003742883	0.781272170676211	0.449519821393899	0.461573648044514
RGS2	-0.955503309207215	0.599040262023539	0.110699510145091	4.60155642176153	-1.35349376287826	0.983609835029701	-1.37604740688404	0.168806956651532	0.515159702620123	-2.10950798202211	-2.21594137743429
UCHL5	-0.0338660949154531	0.290276459938304	0.907122819329591	8.21955079993691	-0.114929102074506	0.474389663982722	-0.242267297962655	0.80857305152287	0.932550961740352	-0.186106076412461	-0.312415836400069
CDC73	-0.0104789998769432	0.0776855001583231	0.892698818035542	56.1944230532756	0.0204135297988286	0.155769628410372	0.131049486393134	0.895736160449553	0.967564060108244	-0.137298603725595	-0.104410421168456
ASPM	0.78893674731196	0.606836349042492	0.193573017017383	3.52989944490267	1.38951737789825	1.06259678867885	1.30766193978986	0.190987998013553	0.543171899555231	1.53103438855605	1.99973821608903
DENND1B	0.720526507193874	0.372230835345216	0.0529046917697429	6.39730539951184	1.15823796757559	0.586927394248407	1.97339224395681	0.0484508905937086	0.288334914385291	1.38826629698387	1.64428946270797
NEK7	-0.0351802895519075	0.0933245974507179	0.706198160709119	74.344312187247	-0.01532749542619	0.16182278355231	-0.0947177837985671	0.924538992056276	0.979525486175637	-0.188848722248481	-0.15934009624446
PTPRC	0.117527020444945	0.0472508322462744	0.0128716610250871	361.433057290644	0.189915479028736	0.092827410815737	2.04589869909999	0.0407663383713822	0.265274899394851	0.129842327216334	0.156093773586168
MIR181A1HG	-0.690951270990315	0.579840626693729	0.23340920802136	25.2371576235216	-1.01557860409891	0.910608926816704	-1.11527415797378	0.264732955860921	0.630062715345511	-1.55740365447461	-1.6966062504158
LINC00862	-0.350175009349625	0.580163162145983	0.546122766388161	4.90061514037403	-0.674469804178664	0.811099935374202	-0.831549572085093	0.405663236211738	0.744718171756724	-0.846223918172493	-1.17236287946547
DDX59	0.0174597952052424	0.16214932762724	0.914251709019043	8.77754720859989	0.0746081359687247	0.319693407630275	0.233374020821252	0.815470984645063	0.935908527844777	-0.0789920044821951	-0.0211198023615678
CAMSAP2	0.290202200877203	0.165285464987685	0.0791287842855703	28.443545067799	0.510120096694184	0.283032018704309	1.80234059393513	0.0714918354807929	0.347639130990876	0.490205131522276	0.648209920100262
KIF21B	-0.128756993062656	0.411410263818717	0.754307290496635	8.47033933670002	-0.149058920251533	0.614692292929034	-0.242493556477276	0.808397749080359	0.932550961740352	-0.384137722152369	-0.364869279217228
IPO9	-0.113374348337355	0.240452655877145	0.637280984788152	15.9035389532155	-0.104635518163783	0.392931764674545	-0.26629437365658	0.790012505888462	0.924971499233123	-0.352035059934353	-0.296595830789602
RNPEP	-0.0870310254041067	0.12226738195434	0.476583046007878	17.7569329843792	-0.158784692669703	0.242565453613654	-0.654605552044552	0.512721748533545	0.810198971544398	-0.297058115921913	-0.3798166265703
PPP1R12B	0.152027452339414	0.219834707825112	0.489217798507546	13.4325646299168	0.276189426919061	0.377510644285652	0.731606992013915	0.464408479343994	0.781843296866412	0.201842671192429	0.288686498481546
KDM5B	-0.28741543484787	0.349519430734523	0.41089704899831	5.96041468317361	-0.553493631007838	0.560538301129225	-0.987432312640911	0.323430750179235	0.683921193733407	-0.715248428771615	-0.986436990591967
KLHL12	-0.223457057479963	0.31798110105735	0.482219718875625	5.84135152554776	-0.273014322468371	0.540712339573912	-0.504916020010768	0.613617821728242	0.85604913004497	-0.581771109278101	-0.555373886312834
ADIPOR1	-1.24569386722356	0.675358862143891	0.0651115032292936	4.20645329076006	-1.67515300115889	0.981305437834703	-1.70706584980838	0.0878098136783899	0.385080978237727	-2.71511837147181	-2.71029310161433
CHI3L1	5.61846561169109	1.71526283254848	0.00105448513728528	3.31747687381114	8.58660106090054	1.74042452084122	4.93362450257266	8.07175493057201e-07	0.000369686375820198	11.6099731259441	13.0607938437098
BTG2	-0.0961246017265385	0.138696726525462	0.488274394219031	27.5108565979168	-0.0938848963594439	0.231167840596371	-0.406133033544969	0.684644855129354	0.884378194674406	-0.316035867423422	-0.280073412675978
ATP2B4	-0.129622385905718	0.366444286136383	0.723541138246362	23.3391230443874	-0.151160028606334	0.528541000334193	-0.285994896348167	0.774882030499985	0.920777372701188	-0.385943745409281	-0.368098431109265
PIK3C2B	0.238434459822408	0.65000327230309	0.713752990396865	5.08668656212797	0.262731069723412	0.881378865301213	0.298090957324717	0.765633743031889	0.916377725235351	0.382168943041741	0.268002615376359
MDM4	-0.0914818308467402	0.0712704021277618	0.199286160914471	79.7454067136651	-0.115599996971067	0.132767630377289	-0.870694134124134	0.38392118218744	0.728098970773695	-0.306346681462788	-0.313446921503146
RBBP5	-0.844351123930721	0.342930907156116	0.0138102636929278	4.46237690245261	-1.32740028972056	0.612754664064638	-2.1662834533407	0.0302895333500265	0.229774016965832	-1.87753999976374	-2.17583883440054
DSTYK	-0.193985030929142	0.445687134304702	0.663381452560784	4.35611417549051	-0.223033409435703	0.724072331465722	-0.308026421868961	0.758062227417607	0.912913722681384	-0.52026474739189	-0.478559209184752
ELK4	-0.210821310748656	0.11279723432264	0.0616187691162885	26.0162074202275	-0.298900431928376	0.201814779435652	-1.48106314495009	0.138589747675846	0.471269452885662	-0.555401059365919	-0.59515773617914
NUCKS1	0.477882657002647	0.202722070574831	0.0184069206795256	15.3680943086029	0.758595343600696	0.346497739658044	2.18932263266521	0.0285733984836053	0.223942100628727	0.881883051380111	1.03008661476907
RAB29	0.162154859961104	0.109683076532884	0.139302209684021	14.7869092009321	0.223408427568283	0.230314485417356	0.970014661315986	0.332039184168293	0.690724087990817	0.222977966964328	0.207568424048259
ENSG00000286619	0.480454824141586	0.872697858836933	0.581949249631308	5.1413218834731	0.692636784871697	1.28074886285579	0.540806090061455	0.588641244736459	0.845901576529343	0.887251010811288	0.928716209844892
SRGAP2	0.148750544049795	0.0491917270340268	0.00249544261027906	717.454768147451	0.233157554947536	0.0966048939575003	2.41351701136498	0.0157993903354164	0.164003441576211	0.195003959006091	0.222551665179298
IKBKE	0.205587893393027	0.118792050590175	0.0835135605364338	17.8590795238122	0.331114759704533	0.231727396788247	1.42889776648683	0.153033619505484	0.492169413870434	0.313620117665203	0.373100156577606
IKBKE-AS1	0.192934910390094	0.2520476275053	0.443991693310209	3.59106270930773	0.328522896756436	0.475712063443875	0.69059189791851	0.489822040483077	0.797470764865582	0.287214096682	0.369116773653245
RASSF5	-0.702094978500619	0.381468860473611	0.0656942718151502	11.4587105979924	-0.973854793573429	0.562901194246084	-1.73006347033559	0.0836189359065746	0.373763832845504	-1.58065990750835	-1.63248175088989
MAPKAPK2	-0.393223249566938	0.118421885450791	0.000898471744887126	20.113331905762	-0.513948157185973	0.215018682879287	-2.39024883932764	0.0168369607613389	0.170555418444807	-0.936063028381112	-0.925660333680593
PFKFB2	0.0191963435947674	0.306308077536013	0.950029244377914	10.3065699876322	0.0568749531791006	0.491187434137561	0.115790733284867	0.9078183948809	0.973583081763096	-0.0753679315500246	-0.0483735804097584
CD55	-0.461840884910285	0.472249766622581	0.328094628305515	11.9752731455279	-0.608810911285082	0.708153682000976	-0.859715802881673	0.389945721470842	0.731759858370891	-1.07926394142068	-1.07145302503941
CD46	-0.317698205477532	0.281899080596369	0.259745568174873	8.42723614771426	-0.432318392040685	0.465130737611622	-0.929455649954624	0.352652999104302	0.705415931481625	-0.778446765202713	-0.800205161431575
MIR29B2CHG	0.177966110540554	0.135111832416245	0.187779518690383	64.1756457683619	0.292615087526883	0.250457532747126	1.16832216750423	0.242676836935387	0.605760135423223	0.255975104040607	0.313930771537956
TRAF3IP3	0.235610595093756	0.115111224732161	0.0406769233073745	27.9266837041515	0.425642597633153	0.224996389445197	1.89177523551696	0.0585209341915095	0.316896807363166	0.376275705750486	0.518378121895222
HHAT	0.304990138713557	0.450882318009587	0.498767939613484	4.61597291417489	0.146477375296265	0.63378575352574	0.231114969816556	0.817225485685505	0.936119990695831	0.521066675927617	0.0893346107216347
RCOR3	0.646968443599207	0.185265853028497	0.000479223700970942	15.3116940651516	0.952744888752063	0.348230907817613	2.7359572839843	0.00621990994365555	0.0971844351111043	1.23475500479971	1.32847121241775
TRAF5	0.158131401208848	0.289337543129041	0.584702256565625	4.06430398286178	0.177509925735148	0.571125865302361	0.310807015614977	0.755947335970943	0.912289522968227	0.214581248482016	0.137027923984354
LINC00467	0.539131677047627	0.532900156545223	0.311684577216453	3.41264798132946	0.891415324652397	0.862092579809423	1.03401345230167	0.301129874410527	0.666194296297859	1.00970610370962	1.23421501782517
SLC30A1	-0.699325127460069	0.293145820648017	0.0170518461027379	4.50070399961105	-1.11155550435791	0.529625188231949	-2.09875876196264	0.0358381717509742	0.250026376587771	-1.57487939356313	-1.84411125098134
LPGAT1	0.465060398831158	0.302158809788715	0.123773604558592	8.00292691511754	0.758611311970938	0.493450695148489	1.53735990126158	0.124205200143944	0.451641291276107	0.855123763214634	1.03011115624161
INTS7	0.147722472174062	0.318199085311416	0.642471913784419	8.24751693161781	0.239427798907623	0.519163607591848	0.461179858153415	0.644669571198821	0.86880394746235	0.192858434309142	0.23218827916019
DTL	1.16639214712382	0.492629358417243	0.0178996699131621	5.10777305832252	1.42492201172487	0.783193031651035	1.81937524229629	0.0688542011908926	0.343422635782742	2.31876129890947	2.05415089787521
PPP2R5A	0.492158431616799	0.287284958534264	0.0866873771548713	11.3987216358147	0.761619686682866	0.456777763077393	1.66737470220025	0.0954399209421385	0.401713808537617	0.911675741682894	1.03473466786145
ENSG00000234915	-0.237375583348644	0.263528637426906	0.367716892151581	4.39008262239748	-0.184167875073606	0.546474392238924	-0.337010988418074	0.736108616615285	0.903044371938789	-0.610818242753141	-0.418827537786841
PACC1	0.436790115176738	0.303128868732601	0.149602004254463	7.58152156843679	0.690879245698057	0.488118584951811	1.41539221614818	0.156953530574964	0.495543072836424	0.796125367088864	0.926015082635093
NSL1	0.154142063807446	0.0893212522169123	0.0844006345941171	39.9894128240816	0.288249042542645	0.169348969153336	1.70210095747115	0.0887364444730768	0.386634000766963	0.206255739224152	0.307220683317445
TATDN3	0.496007363711986	0.371429355449755	0.181744934203794	10.5787437313535	0.72498107892399	0.568006045922913	1.27636155306414	0.201827740532761	0.558163334193342	0.919708233439571	0.978425515934174
FLVCR1	0.162597635998841	0.420039131071517	0.698681316913323	5.61415854078382	0.291357791221878	0.666534402237741	0.437123410650237	0.662021850189321	0.875685219889412	0.22390201415072	0.31199845770327
ANGEL2	0.0833609610079651	0.324042744961717	0.796983489535205	6.53880772296079	0.134206394581948	0.515731893374884	0.260225121436098	0.794690127491982	0.925538660880681	0.0585397986191582	0.0704755830564316
RPS6KC1	0.259028394802475	0.131235452295586	0.0484080782426292	46.7096578791577	0.407117840074829	0.216230022594578	1.88279978510735	0.0597275062037419	0.319477008366793	0.425147257253044	0.489907788234278
PTPN14	0.353909937872428	0.345219234300991	0.305280882660406	28.2887933780332	0.528340003817852	0.513956275467834	1.02798628801044	0.303956277781838	0.667238381302765	0.623159379504609	0.676211735155012
CENPF	0.477827278425662	0.470412625842528	0.309742726739841	7.01385425260804	0.65870190962341	0.76254179839708	0.863824004150396	0.387684579306043	0.729986022234011	0.881767479592371	0.876562370960932
ESRRG	2.87631978666599	0.792715659782309	0.000285140979326507	15.1456816315843	3.60283398173826	1.01158973380343	3.56155649009223	0.000368662764873967	0.0206226010763086	5.88727831335902	5.40134074774091
GPATCH2	0.340781204309111	0.110322836141569	0.00200868430148791	35.4277168132254	0.518768550860491	0.209328210103422	2.47825436716907	0.0132026983388334	0.147886270505865	0.595760495472641	0.661501558330394
RRP15	0.165195482484106	0.157343828030143	0.293763514620631	11.0787233987991	0.255420694819436	0.324325026745538	0.787545436695011	0.430962641146379	0.760149941832062	0.229323564846327	0.256767444710967
LYPLAL1	0.0597283087932719	0.229824012800723	0.794950819901161	18.9567931884439	0.118156229308077	0.378974963871681	0.31177845655283	0.755208897708236	0.911875235196235	0.00921986274907581	0.0458084013553108
EPRS1	-0.188044391228509	0.275450098732761	0.494808799906083	10.4061022511991	-0.220120621336184	0.445990057651648	-0.493554996484057	0.62162049041418	0.85864481418201	-0.507866986598867	-0.47408260273979
IARS2	-0.526737203001699	0.343530757067949	0.125200884160601	4.55035756096569	-0.747603274204867	0.551935492526942	-1.35451204774329	0.175573072354001	0.52414009153298	-1.21469868727129	-1.28476026371588
RAB3GAP2	0.0349084272531614	0.117457836919817	0.766314094065492	34.4046285369921	0.0911364136101035	0.200150764585122	0.455338823206664	0.648865499952066	0.870380081209727	-0.0425777499243005	0.00428218078499858
HLX	-0.262731577641869	0.220933553914144	0.234365612688165	4.8819598885499	-0.404753097209596	0.424674740172301	-0.953089644666357	0.340544652401362	0.696097967307442	-0.663734690771894	-0.757840604765583
DUSP10	-0.453142940259226	0.435666087341198	0.298286360575846	8.10630055300952	-0.620524440483036	0.665690634853387	-0.932151374819479	0.351258300758514	0.704653429515413	-1.06111184962435	-1.08945531648981
ENSG00000236230	0.146015301709577	0.368540987245576	0.691958767174964	3.41759399085087	0.32965447519396	0.67829091478638	0.48600750505081	0.626961844815169	0.862155003593235	0.189295671354617	0.370855874182816
TAF1A	-0.0940991108451512	0.225633341689225	0.676645966821133	5.68494328746707	-0.131571624304475	0.407838013572735	-0.322607554778632	0.746992471533825	0.907096897623968	-0.311808788741438	-0.337993399796248
MIA3	-0.208616162124968	0.212304981242768	0.325792082085741	13.8168108898086	-0.274020729802296	0.37858737640749	-0.723797851905541	0.469189848314177	0.78319435272125	-0.550799045689406	-0.556920613847889
AIDA	0.0864560483996303	0.133684050882899	0.517813665622111	58.7058937747985	0.176391626047947	0.216719552414538	0.813916529831827	0.415692770484573	0.752890910062025	0.0649990614341173	0.135309231303638
BROX	0.293156159966042	0.247049160305639	0.235373253944097	14.3873810534831	0.539219602713805	0.415361681285563	1.29819294125759	0.194221043105167	0.54719408068999	0.496369867985237	0.692932375610887
FAM177B	-0.284351480456235	0.211210261110443	0.178207150480113	50.9538734785459	-0.349081349341696	0.34022221079828	-1.02603927157674	0.304873073317927	0.668292335100387	-0.708854138671143	-0.672279796085803
ENSG00000287684	0.060556131818027	0.169693541984535	0.721199728878468	137.183784726379	0.107301257110108	0.264555415152687	0.405590855315435	0.685043249128144	0.884509341937172	0.0109474800356077	0.0291256091847012
DISP1	0.0849531632494484	0.0997923974455788	0.394603307567572	358.576002750572	0.146888968998186	0.163374386030609	0.899094237273308	0.368602467352098	0.716477156699251	0.0618626297482575	0.0899671809449984
TLR5	-0.143162843856186	0.153659023018719	0.35149585195743	50.2261525279436	-0.196616236101216	0.254357330554083	-0.77299221403572	0.439526988528896	0.76686994569994	-0.414201873684591	-0.437959177748773
TP53BP2	0.306085704244634	0.177392180819626	0.0844419753775489	17.6574644923008	0.488023817457176	0.319730241594263	1.52636114439396	0.126919948760536	0.454664919658634	0.523353055858371	0.61425058537956
ENSG00000290989	0.517297180964266	0.356700601321109	0.146994963995628	4.3907319169891	0.817068742798598	0.596568697167271	1.36961383773293	0.170807477711209	0.51807830987903	0.964138812454963	1.11995322598989
FBXO28	-0.250053003698577	0.140045917019711	0.0741790723398576	25.8199279820266	-0.352227175653585	0.24774993622076	-1.42170440495989	0.155112080824154	0.494197449436563	-0.637275263022244	-0.677114554352241
DEGS1	-0.636306735305332	0.528178272047101	0.228311553274905	7.61358424313864	-0.863269052164141	0.732083168067345	-1.1791953289175	0.238320405667355	0.603251099388731	-1.44336376715472	-1.46252471117411
NVL	0.345583248656451	0.161573951561132	0.0324474162450174	22.0136993988165	0.533863427259117	0.280599831764257	1.90257928489293	0.0570954642869105	0.313220791381436	0.605782075661972	0.684700575445007
CNIH4	0.207050393962811	0.285479608381227	0.468285120751145	7.29139265290143	0.288080444969301	0.497931155226447	0.578554769962705	0.562889631210679	0.834146656726361	0.316672269140053	0.306961569040109
WDR26	-0.0605413019196717	0.100889071158438	0.548454320545148	47.8914104045606	-0.0618910531365042	0.174748930795532	-0.354171283651062	0.723210522918798	0.89625585816561	-0.241775642689549	-0.230902707537992
LBR	-0.0421342252886934	0.193911217617386	0.827985336418568	17.7823463758477	-0.03908194416876	0.327117660286814	-0.119473660133462	0.904900106718791	0.972362730996794	-0.203361171442385	-0.19584783889661
ENSG00000242861	-0.00100810533552253	0.256430606686786	0.996863285465869	4.87510525251931	0.0840747818061389	0.491525654146631	0.171048613835033	0.864185540503403	0.955540928924958	-0.11753341160193	-0.00657070152758357
TMEM63A	-0.156834633543085	0.328327484223669	0.632879800682522	12.7803777030614	-0.20494287772114	0.499643180003716	-0.410178475206279	0.681675029469627	0.882770074851078	-0.44273408346204	-0.450756228638534
H3-3A	-0.0567646426397243	0.242127827138709	0.814642783574568	19.0730780795011	-0.057304182723494	0.385783088739323	-0.148539903370972	0.881916696889429	0.9621386861405	-0.233893979988383	-0.223853237081672
ACBD3	-0.231873164136488	0.135466833308138	0.0869593383620737	21.5001158933807	-0.320151666429109	0.249613700394413	-1.28258851947325	0.19963627442846	0.554562023886184	-0.59933502198687	-0.627818338351013
LIN9	1.23758960170085	0.330781615708098	0.000182990804068605	3.49094736994063	0.856269587478856	0.647857509467892	1.32169431544004	0.186269962350743	0.535474763550977	2.46734614084562	1.18020022918677
PARP1	0.442033386942834	0.356548194197566	0.215065009784504	5.4527290827693	0.692795110597005	0.61271112898069	1.13070430391813	0.258179569249585	0.622553433188864	0.807067762589124	0.928959537522053
ITPKB	-0.181213852705252	0.127481125299022	0.15517274546632	33.7230717800266	-0.229850401733213	0.224065180045835	-1.02581936955218	0.304976734246059	0.668292335100387	-0.493612060030968	-0.489036109876334
PSEN2	0.379681769185212	0.279713289034196	0.174655339617124	4.57959824593537	0.420367913924363	0.493527425295431	0.85176201438598	0.394346193248195	0.73643448117298	0.676943654585289	0.510271564782537
ZNF678	0.375346092331059	0.140044161288379	0.00735786060758367	17.0729623265957	0.553536220501008	0.268659379951043	2.06036439376089	0.0393637181572744	0.261997988349893	0.667895355543032	0.714935302451608
ARF1	-0.311023587270449	0.515252039504719	0.546087083282045	7.31902800866555	-0.459135405493069	0.70302313347459	-0.653087193907631	0.513700067647882	0.81028147232986	-0.764517235036567	-0.841419699239998
RAB4A	0.98616901727768	0.373453307782234	0.00827409154385213	3.4506057510283	1.3010557573135	0.63484835972086	2.04939610757688	0.0404233975607646	0.264212423123155	1.94264637428875	1.8637833002794
NUP133	-0.110417442660939	0.297601237815315	0.710619052933701	3.77083224948721	-0.124159291144223	0.53449268845661	-0.232293712946276	0.816309895245171	0.936004219674065	-0.345864174118835	-0.326601531502478
ABCB10	0.425517771116231	0.306047011656768	0.164417357187898	6.94779051151219	0.553745212140194	0.482288680048923	1.14816132960869	0.250901969893257	0.613461565059901	0.772600657245926	0.715256497570152
TAF5L	0.299516798823719	0.262798570509267	0.25440295300845	5.30769616057367	0.474183807222047	0.449687169421244	1.0544748426608	0.291665572582862	0.657975114992497	0.509644141972917	0.592980147263194
URB2	-0.251832624196289	0.241784728425969	0.297617021715501	3.49734307799046	-0.373348012139184	0.500971247108427	-0.745248383603098	0.456121578418415	0.777734823350338	-0.640989224875652	-0.709574750392595
LINC01736	-0.0166511593585921	0.212743143847575	0.937614202465044	11.7150956363795	0.01088756477419	0.360244828526724	0.030222681665456	0.975889459439036	0.992428009492429	-0.150179532495223	-0.119050688488558
GALNT2	0.266489814237591	0.122172335195278	0.0291640784331504	173.270625818117	0.405287102123978	0.200655011229106	2.01982048512721	0.0434020114784388	0.27052390200963	0.440718794662245	0.487094163270908
COG2	0.0511978725520298	0.293323798931594	0.861438052513356	5.49883398230602	0.161903822174066	0.513276424154853	0.315432025619826	0.752433654076251	0.910042149984429	-0.00858264898510477	0.113043211950614
TTC13	-0.0345161932599067	0.0888351437777597	0.697614905542621	33.0010870007197	-0.0210101943933986	0.175702100365447	-0.11957850446693	0.904817048473146	0.972362730996794	-0.18746279288958	-0.168073723941436
FAM89A	-0.102616302507672	0.115493830327565	0.374271696340689	14.3540598498098	-0.1534906652586	0.243886152145865	-0.629353753413599	0.529117487424892	0.819220990460513	-0.329583659829651	-0.371680340503952
C1orf131	1.16175055607543	0.462135789586707	0.0119413520673938	3.33104817543424	0.85536758010531	0.633983342296897	1.34919566972587	0.177274125304352	0.525937162036555	2.30907457518663	1.17881395188686
GNPAT	0.310706907017571	0.252979450984061	0.219375540305367	12.0905544050939	0.483913438889923	0.420042646483245	1.152057875412	0.249297291638976	0.611395767446591	0.532997230466171	0.607933425820843
EGLN1	0.500698334860734	0.209528224289275	0.0168646079655348	40.8440024461182	0.756242200059152	0.326854482380618	2.31369689211885	0.0206843544989612	0.186024983038633	0.929498010487142	1.02647011498121
TSNAX	0.0687024857722264	0.0968988260785489	0.478316676016155	27.5635699635372	0.134647813350866	0.205034191804532	0.656709069671814	0.511368001549354	0.808828991010937	0.0279484349409699	0.0711539908356287
DISC1	-0.0246750257792997	0.0492938269821214	0.616673568742619	545.664754238911	-0.056698201262861	0.0976744067403046	-0.580481654867988	0.561589854452054	0.833863252058898	-0.16692486322257	-0.222921916154947
ENSG00000286071	-0.0874477298851635	0.137790819004832	0.525662455014321	14.2532104994268	-0.0758414916152103	0.269435142566434	-0.281483294617035	0.778339739295412	0.921777401194017	-0.297927753324257	-0.252342860638769
SIPA1L2	0.154979146483725	0.0893280981820339	0.0827509259062552	380.78067832336	0.210573596028415	0.150990960761152	1.39461061090614	0.163133293568856	0.50748749133169	0.208002680851227	0.187842825196477
PCNX2	0.395526559978511	0.078649634034558	4.93124473059381e-07	184.012256422258	0.599334104936953	0.14506236774773	4.13156157756383	3.60307140424159e-05	0.00517711906868281	0.710010788087745	0.785321165626957
IRF2BP2	-0.374226581003719	0.4519965963737	0.407703830054852	4.49428718702254	-0.505134452791669	0.712185777235362	-0.709273435300201	0.478154810088404	0.789348602912329	-0.896418113930899	-0.912114725642014
ARID4B	0.018808078181174	0.0730703137059396	0.796872332865626	88.5620789282013	0.058950524647649	0.13474996348642	0.437480820939813	0.661762682198356	0.875685219889412	-0.0761782183144993	-0.0451836756533447
TBCE	0.426078776829704	0.286371403468707	0.136789457558657	8.86377862576224	0.617483973167107	0.473135409540363	1.30508932689476	0.19186243264902	0.544105226955115	0.77377144271511	0.813215339290916
B3GALNT2	-0.213143712289036	0.234708323003506	0.363813947009154	10.5568840228483	-0.250390062549693	0.417240074304674	-0.60011029133998	0.548432734356351	0.827406065249084	-0.560247772887346	-0.520603108520537
LYST	0.331066695310516	0.0930096079533142	0.000371576808173566	153.27211818542	0.51922893780931	0.176081706543104	2.94879546548581	0.00319015030614414	0.0674644859451047	0.575486894504479	0.662209117930283
GPR137B	0.416820957663062	0.206612030913164	0.0436528553948945	15.8432662827124	0.616561020530643	0.369180512571162	1.67008008152055	0.0949035204611008	0.400456028269756	0.75445092619214	0.811796871630509
ERO1B	-0.0835319838691289	0.239307638676108	0.727046588425622	13.5510848010195	-0.0458956627285868	0.418656211051798	-0.109626135996602	0.912705882052865	0.974332673281854	-0.289755824899132	-0.206319708245468
LGALS8	0.099807722385623	0.18412441352395	0.587772523476036	18.3713757923827	0.187321277395315	0.318892869314986	0.587411307746392	0.556927501227312	0.831702614427092	0.0928632088334513	0.152106796382568
HEATR1	0.109324992685284	0.112531365243633	0.331295941424803	21.0630441263223	0.150033930672247	0.232698063462931	0.644757968500013	0.519084043888253	0.813886910833787	0.112725184399007	0.0948006103666518
MTR	0.104462415664729	0.178157193259139	0.557640543099503	28.8751209078761	0.209741191392972	0.288452297122898	0.72712609150625	0.467148716615492	0.782639765034088	0.102577276130464	0.186563518968723
CEP170	0.0235740487796979	0.0660701272571436	0.72123895975376	180.054765572148	0.0718279609883435	0.120807305884137	0.594566367180074	0.552133367281949	0.829452053946152	-0.066231921887738	-0.0253925983254585
AKT3	0.193266645969988	0.119493145550081	0.105794795804343	165.279077516281	0.324215023252546	0.202516365042521	1.60093246382569	0.109391878331715	0.423828720140191	0.287906409054628	0.362496088030842
CATSPERE	0.763156737443953	0.438630033770785	0.0818828483127493	3.52165309280258	1.1037463063398	0.708135291795533	1.55866586389328	0.119075485235137	0.441103413910199	1.47723304531834	1.56054230584304
DESI2	-0.0618685209870024	0.110413624305563	0.575251558733953	19.7550381004662	-0.0680273093124527	0.212678224989266	-0.319860245758051	0.749074275169707	0.908880265456339	-0.244545469736113	-0.240333398342352
COX20	0.407064126957996	0.461085073315602	0.37732298203238	3.54759308391411	0.418614834744847	0.698163005372742	0.599594695684789	0.548776383077987	0.827406065249084	0.734089002346371	0.507577292049534
HNRNPU	0.11661628898607	0.16296253400274	0.474237237896332	55.176825622494	0.203095075669775	0.263929772574757	0.769504227160463	0.441594036061323	0.767866133111648	0.127941684971929	0.17634923510601
EFCAB2	0.720625955745171	0.507538803796458	0.155653084646229	4.8649640402085	0.90492810641602	0.7656760188648	1.18186815849042	0.237258018052484	0.601897193238576	1.38847384017994	1.25498254497292
KIF26B	1.02700207295528	0.480658072632155	0.0326257918876249	34.139963135939	1.29867984852779	0.714556296568081	1.81746330522196	0.0691462020817806	0.343636736047861	2.02786252646259	1.86013181303785
SMYD3	0.397855833599797	0.1179660961843	0.000744542996275858	176.678810393269	0.611413985132379	0.200441508814834	3.0503361741165	0.00228585348801602	0.0553606719816042	0.714871843232215	0.803886494682691
CNST	0.182580911236865	0.260411151615701	0.483224668195889	6.59787928977725	0.282474597408347	0.482957585874721	0.584884896044723	0.558625115116263	0.832710505201785	0.265605917896268	0.29834605275007
AHCTF1	0.263710212748262	0.212569682017313	0.214760045742193	19.8205220414608	0.395846593820298	0.348787126332871	1.13492317787703	0.256407507622746	0.620413726528299	0.434917932111877	0.472585232695786
ZNF670	0.384226794790864	0.227777131103066	0.0916314036469269	5.87651373753436	0.476655280241117	0.418607456425979	1.13866887205198	0.254841290591839	0.61877964793141	0.686428851987689	0.596778505285717
ZNF124	0.326815085077839	0.100573422918874	0.00115601016663747	68.197838979625	0.464331606007995	0.182979019960051	2.53762210612654	0.0111608426007743	0.134063853564578	0.56661403748804	0.577838493993202
ENSG00000259865	-0.141151162940406	0.158730673056893	0.373869034716571	14.2306847456654	-0.179617306219844	0.295024144148596	-0.608822395665946	0.542642167319201	0.825315237570526	-0.410003615577292	-0.411833858479254
ENSG00000290683	0.223657210997373	0.113891627503556	0.0495565162967771	13.5370884991512	0.325037226978349	0.236078201005601	1.37682016210653	0.168567855658569	0.515123121879064	0.351329705965598	0.36375971668224
ZNF496	0.0929991985649748	0.180808310495634	0.607005593241802	9.07843635983292	0.138131990319921	0.331799217399629	0.41631198350161	0.677181724790693	0.881574365752672	0.0786542256370784	0.0765087535379459
NLRP3	-0.0329569051757489	0.115994396842197	0.776314607563098	17.9729987998376	0.0321261259240713	0.228474643997171	0.140611340330917	0.888176988964104	0.964517038400853	-0.184208651644027	-0.0864095637390589
EIPR1	0.217129930290375	0.137956154884297	0.115509332808604	16.2006098041775	0.294337758685639	0.307762997794961	0.956377994737799	0.338881298119718	0.694829925187827	0.337707660375852	0.316578310785012
TRAPPC12	0.236839685787936	0.145648161575893	0.103926616679921	31.71501296165	0.379176799121373	0.256347697016903	1.47915040210551	0.139100121953108	0.472161217322538	0.37884074473404	0.44696575478124
RPS7	-0.204113253987903	0.382138969666299	0.593249122001093	4.74229162169362	-0.35445919973046	0.649157780150394	-0.546029348440284	0.585045763463285	0.843978824119956	-0.541401744932328	-0.680544908029358
NRIR	0.241676705083687	0.258922599265232	0.350616767583731	5.77091000195118	0.458733856857154	0.474648854805016	0.966469953973871	0.333809074584523	0.691198897585584	0.388935315555018	0.569235423989563
RSAD2	1.34703733716692	0.62781444247446	0.0319050746904958	3.81493867517511	1.94103783887229	0.903993752421898	2.14718059021098	0.0317789073321793	0.236610581337175	2.69575703799225	2.84735910911998
ID2	-0.0270592291612059	0.402384833393964	0.946384957863659	28.7541700841079	-0.058863970317691	0.671837853026957	-0.0876163348827104	0.93018161875082	0.981337590297439	-0.17190055350179	-0.22625044379853
KIDINS220	0.48982078386071	0.199003465674259	0.0138408276510525	21.4918262281767	0.732008359344761	0.317147550196143	2.30810031132842	0.0209935578811184	0.186024983038633	0.90679721021847	0.989225604285045
CPSF3	0.681677426952388	0.278192361746214	0.0142704911749937	6.50655692426744	1.03351921418892	0.490254619549201	2.10812743618665	0.0350199678205169	0.247708807131996	1.30719058323345	1.45261167629074
ADAM17	-0.0911259600092013	0.0743231729362346	0.220169562936208	55.8451337564318	-0.0637730177186917	0.157203479458	-0.405671795169965	0.68498376874261	0.884509341937172	-0.305604000246732	-0.233795061698324
TAF1B	-0.113388879081208	0.14807675570249	0.4438286735594	18.7052643333273	-0.106571096959035	0.26820863505819	-0.39734401890496	0.691113791052409	0.888038201092768	-0.352065384730253	-0.299570583574052
RRM2	0.960052415918535	0.989563093259974	0.331957737864075	5.56169066421603	1.26933689376824	1.8864748241889	0.672861825396475	0.501035200500392	0.80186629840316	1.88814258468122	1.81503520597175
HPCAL1	0.0533122242612968	0.361896476488816	0.882884604158307	15.9358126486897	0.0977917974080835	0.544791140597977	0.179503281387331	0.85754254100296	0.954262318321905	-0.00417012305443445	0.014510708568618
NOL10	-0.110281967385684	0.143007099862615	0.440609562875625	39.6626952758691	-0.11308759270555	0.247023685352552	-0.457800605412193	0.647095700817415	0.869438448036306	-0.345581445298268	-0.30958565705716
PDIA6	-0.787690089908177	0.268338474629533	0.00333080628265149	15.4324575436707	-1.17646235047047	0.43170172329731	-2.72517408891659	0.00642675906198089	0.0995458231199302	-1.75929180066457	-1.94386529957744
SLC66A3	0.329152840338277	0.23561390095007	0.162413289426375	4.29743383638432	0.211349182091915	0.451399414553086	0.468208808602829	0.639635273561976	0.865924124267903	0.57149279330763	0.189034808084301
ROCK2	0.556345354101069	0.162129074065107	0.000600260822750844	36.1978656848387	0.844284449310035	0.274812008509415	3.07222546019532	0.00212469178591003	0.0529583041059479	1.04563002120527	1.1617805072787
ENSG00000287291	0.347471766783227	0.37210486334069	0.350406729278856	4.28791621224941	0.532931199183421	0.632624897522122	0.84241262282091	0.399557029875429	0.739304948512549	0.609723300373272	0.683267852545416
NBAS	0.369524085040124	0.10503991452141	0.00043491118201295	59.9656925805608	0.561701534524499	0.189300350076505	2.96725037379746	0.00300476164871801	0.0645715347853535	0.65574517351456	0.727484412147821
CYRIA	-0.670950972757681	0.427616206145731	0.116636417261785	51.858371169693	-0.941750136036445	0.678931051287597	-1.3871071801038	0.165409082925588	0.50950725501417	-1.51566422475446	-1.58314073742343
SMC6	0.0848867618167267	0.309675988781803	0.783996425135857	7.63746655191376	0.172324393598626	0.509251512263278	0.338387593259686	0.735071122418197	0.902580627526901	0.061724053917929	0.12905838216058
LINC01376	0.621327146497606	0.288632475390213	0.0313455286623793	8.86400440357687	0.973204800128215	0.442464050187647	2.19951157549519	0.0278415669712613	0.221043339940848	1.18124314683353	1.35991564572375
WDR35	-0.919559436273754	0.32294204923615	0.00440718319689823	5.24776770621487	-1.34073192305583	0.566927347867018	-2.36490959220814	0.0180344728188333	0.176671253618681	-2.03449526267534	-2.19632795811001
LAPTM4A	-0.0901198855726277	0.215357416275421	0.675606002297259	15.1660787932008	-0.0968576421707938	0.350017038772846	-0.276722649018388	0.78199307934474	0.92277701858909	-0.303504382893522	-0.284642166942901
PUM2	-0.0227494193656068	0.036501927668641	0.533127576295394	122.706338726959	-0.0182650712689456	0.0934072032336253	-0.195542427528442	0.844968326326578	0.9491168342318	-0.162906237468186	-0.163854798481953
RHOB	-0.787714661568445	0.776304013339092	0.310249481122755	7.13362405213492	-1.07697402416479	1.19722609777533	-0.899557757858778	0.368355645749791	0.716287023654247	-1.75934308025425	-1.7909636577409
HS1BP3	-0.157207663660143	0.326382397763744	0.630042449798721	4.00318604449959	-0.16480736240518	0.569996626442399	-0.289137434784159	0.77247620758712	0.9202934637117	-0.443512575071183	-0.389072748619879
LDAH	0.228320692035907	0.158810901731851	0.15052230567464	15.7797567381831	0.439040560392904	0.294575044109071	1.49042007859411	0.136113816350676	0.466748734776674	0.361062112792489	0.538969185985862
ATAD2B	-0.0500579563351152	0.0447907021060161	0.263739131245484	100.652132959931	-0.0536925191874676	0.0971892278704892	-0.552453398014606	0.580637754535582	0.842416526046885	-0.219897525615039	-0.218302542794958
UBXN2A	0.388820882897992	0.214501163987033	0.0698819730215346	4.96606843506257	0.749047805616479	0.477206468399567	1.5696514092288	0.116496231390863	0.435541600759043	0.696016439904894	1.01541319239389
FAM228B	0.327387093090505	0.147555211105382	0.026504213219013	24.0391843646471	0.495894756834911	0.257371851217931	1.92676376413445	0.0540090772433887	0.305965624872274	0.567807784099533	0.626347276502434
ITSN2	-0.168216670653318	0.0383720853378247	1.16611178473491e-05	122.287346192786	-0.214359458033879	0.0871567412287868	-2.45947077657694	0.0139142025084305	0.153328234559066	-0.466487716158355	-0.465228384757429
DNMT3A	0.0680402521690369	0.109890262854021	0.535807381272454	51.7436443357181	0.143686596074702	0.188244144141532	0.763299154563187	0.445285006178535	0.76922864334906	0.0265663929025391	0.0850455173091162
DTNB	-0.0912738317083964	0.113063925913064	0.419507295168764	142.984497687648	-0.0880663909780155	0.189060331876099	-0.465811046157106	0.641350757657294	0.86696520053729	-0.305912599664819	-0.271131066785852
ASXL2	0.133771527053049	0.0573333168085538	0.0196363403523503	76.4516268594909	0.230654239862134	0.121565581958753	1.89736466642666	0.0577798256277166	0.31456951129265	0.163743643787764	0.218704369714539
KIF3C	-0.0249166034705127	0.742835398433076	0.973241924204015	4.24069921644301	-0.00638644743578624	1.04435191665203	-0.00611522546562642	0.995120786425665	0.997794050801822	-0.167429021457965	-0.145598776350591
RAB10	-0.107892179583501	0.0827222626360393	0.192141482152983	148.815337685581	-0.130410266060397	0.134425703465405	-0.970128946313887	0.331982222172485	0.690724087990817	-0.340594100666949	-0.336208531270725
HADHA	0.437810244698793	0.194585032445122	0.0244509282991188	16.8640294582762	0.702514948863702	0.315696358233881	2.22528683192237	0.0260619888709189	0.212438547770961	0.798254316567316	0.943897764795042
HADHB	-0.100239924900369	0.143283981605332	0.484183894234138	19.858089274334	-0.0580740539166634	0.264859594024447	-0.219263546523835	0.826444756621541	0.940554391727327	-0.324624301475347	-0.225036436898267
SELENOI	0.183482866321087	0.280527702750716	0.513071044592684	10.7888311474421	0.288630675528804	0.451297805279268	0.639557011251576	0.522460638056752	0.816679086109188	0.267488244370139	0.307807207509071
TMEM214	-0.472177853086537	0.275326251774742	0.0863496677595742	4.91550902838796	-0.732629068176263	0.500674111106619	-1.46328530260325	0.143389327686037	0.476966406392772	-1.10083657757308	-1.26174670250733
EMILIN1	-0.132119812458815	0.231948606633427	0.56894351195469	3.33569049193776	-0.28277428664526	0.450708981611178	-0.627398827585838	0.530397836073689	0.820336712272688	-0.391155725694863	-0.570373782303918
CAD	0.340666322766138	0.399400595704591	0.393690386115316	4.80916949859663	0.321880542973544	0.627436326195409	0.513009096756214	0.607944957439677	0.855035934666882	0.595520744543267	0.358908271442214
GTF3C2	-0.169689629809603	0.141942344242156	0.231898456054278	16.3573837926198	-0.175313251343716	0.256467447221113	-0.683569214117727	0.494247230282533	0.798814092005662	-0.46956169407955	-0.405219041630366
PPM1G	-0.0292453050561337	0.333823799751156	0.930189030209145	9.85984274199189	-0.00302555961074811	0.526390613563082	-0.00574774612766823	0.995413987356366	0.99786507515013	-0.176462763530758	-0.140433494296314
NRBP1	-0.5219848965848	0.402225668240163	0.194376216758544	4.90128150485755	-0.697239213948213	0.626869611039881	-1.11225556586098	0.266028282882653	0.631268353967292	-1.20478090717674	-1.20735673519399
ZNF512	-0.164390082402114	0.129306570714961	0.203614684508139	19.3312224378185	-0.219671964880047	0.246460501545164	-0.891306978208807	0.372764506052098	0.720467309312006	-0.458501854671627	-0.473393071502195
RBKS	-0.587610534512551	0.327946818162554	0.0731672439614299	6.3949821407561	-0.823461009872088	0.544861985957246	-1.51132035468648	0.130706850413302	0.460490288379172	-1.34173770003377	-1.40134451797183
BABAM2	0.121363370456702	0.0862362496634637	0.159327807319446	124.035447391655	0.2004078061948	0.157533189055328	1.27216244015992	0.203315409699198	0.558734905637784	0.137848560915209	0.172219223776656
FOSL2	0.152539209237968	0.635912206935304	0.810427444317834	3.90903326138308	-0.160580013826158	0.859207874598664	-0.186893089057366	0.851744457863572	0.951896200583233	0.202910677321765	-0.382575820162545
PLB1	-0.210655331029983	0.167180862847353	0.207653300394227	31.4773089365799	-0.303073288779166	0.282640677709399	-1.07229182733129	0.283588976427871	0.649481207661288	-0.555054669591029	-0.601570917376642
PPP1CB	0.265275840291552	0.272651763905139	0.330579416967583	19.6287774827632	0.429047680257887	0.436299499106875	0.983378805467729	0.325421037567814	0.685721684471479	0.438185303430593	0.52361132606343
WDR43	-0.235094701074321	0.094421238210191	0.0127797090674985	37.8460777692445	-0.294903849562552	0.176051402366593	-1.67510082622615	0.0939144508924198	0.399190891032281	-0.606058177464031	-0.589015467752673
YPEL5	0.814310043292022	0.412103191427823	0.0481563885527652	4.56757663930596	1.05961019118466	0.656121739622193	1.61495973566553	0.106319414658202	0.420457998173395	1.58398694416347	1.49271038302254
LCLAT1	0.608098017903167	0.197713096953457	0.00210038078814976	15.4324488554718	0.865888602990792	0.349919006913639	2.4745400675091	0.0133407855473367	0.149026336114152	1.15363474435854	1.19498350396121
MEMO1	-0.104776308627956	0.162914933810118	0.520136455152182	10.9478157854002	-0.056735847542854	0.3133899946288	-0.181039115846872	0.856336873262501	0.954022766001698	-0.334091463793573	-0.222979773978409
SPAST	0.0832423293704389	0.188831469132422	0.65933702091324	15.5154455365369	0.203580585192197	0.330500790086963	0.615976092337418	0.53791029890635	0.822766733715733	0.058292221466082	0.177095405092602
SLC30A6	0.461427634053584	0.221192366606342	0.036970287112906	8.89110135891856	0.726627384664941	0.390055181811357	1.8628835573741	0.0624786506559796	0.326099396016395	0.847542399758964	0.980955690680334
NLRC4	0.276944035166871	0.183835087288896	0.131943784223838	13.5396413500234	0.497775292936333	0.319371063515121	1.55861112606016	0.119088448074926	0.441103413910199	0.462536130318003	0.629237435258918
YIPF4	0.380472530687221	0.216221160266905	0.078467979617671	12.4173259110099	0.626418292072098	0.371727660873607	1.68515383170555	0.091958895884151	0.39407882399945	0.678593926683965	0.826946317386448
BIRC6	0.0405486891562737	0.0489016947969702	0.406998142349424	175.084169199184	0.0803146952098531	0.0950641554808876	0.844847301315375	0.398196100905903	0.738809452823437	-0.0308068596820697	-0.0123495042813176
BIRC6-AS2	0.119927061735627	0.304851877751206	0.694028107724837	3.45488284935594	0.26223942662659	0.551550719377449	0.475458407383798	0.634460272238062	0.863389463835078	0.134851070266697	0.267247018820532
TTC27	-0.0411448255556308	0.0911243724326561	0.65161205475995	28.0484914937451	-0.0104065484440278	0.197855220843928	-0.0525967846571845	0.958053178898327	0.990237405609357	-0.201296353201029	-0.151777190113631
RASGRP3	0.436975897621888	0.272721533837936	0.109093999366646	16.1137941154389	0.647795444090559	0.417770725538897	1.55060037597164	0.120997482000149	0.445338798642438	0.796513083973001	0.859800439701955
CRIM1	1.26776342571437	0.737443828169079	0.0855903040173501	3.89574007765621	1.39804851872592	0.931458584246614	1.50092397275687	0.133375226894018	0.462990839734422	2.53031711218572	2.01284955776827
FEZ2	-0.0274891433642706	0.151287557085002	0.855817158320068	68.649419755118	-0.0102573164288225	0.246899981465516	-0.0415444195983269	0.966861881683086	0.990802970815652	-0.172797758806221	-0.151547838379747
STRN	0.0415286036582847	0.208170548047526	0.841876981295688	16.3855960487646	0.130679060746634	0.344303146599688	0.379546518924415	0.704282066666509	0.891675357486162	-0.0287618365522791	0.0650544934195639
HEATR5B	0.129621297794915	0.14344946637618	0.366206210173159	80.2059084323043	0.215281627470292	0.244520481588959	0.880423701406667	0.378629821454366	0.724505643504222	0.155082362819475	0.195078505642735
GPATCH11	-0.225762990912198	0.203198230507657	0.266547681831304	10.9500249927624	-0.314678133385861	0.398347179821688	-0.789959485910559	0.429551429240395	0.75977621855506	-0.586583454839882	-0.619406173627409
EIF2AK2	0.494321714784544	0.163562931725927	0.00250935449172401	41.1368452209614	0.771730030820987	0.2760521638292	2.79559493436347	0.00518042844376163	0.0868699762834901	0.916190384649445	1.05027305588802
CEBPZOS	-0.0648597978602168	0.387566832048506	0.867093672766901	4.25787597010985	-0.115289204222301	0.670673814974563	-0.171900559777593	0.863515706498268	0.95532814704357	-0.250788086189668	-0.312969270271873
CEBPZ	-0.10000378422282	0.277950246111309	0.719004006589338	6.1431176563216	-0.212503733277235	0.520444904708853	-0.408311679785037	0.683044865493539	0.883206126545487	-0.32413148996324	-0.46237635806622
PRKD3	0.0023523369234642	0.109006428962098	0.982783147134454	111.653601941846	0.0330138990457899	0.182781470571519	0.180619506685018	0.856666243589386	0.954022766001698	-0.110520369002957	-0.085045162779372
RMDN2	0.568291706090718	0.419217043055729	0.175225649806237	6.3361992109097	0.592918708228504	0.650095015443995	0.912049306859489	0.361742762219704	0.71393079382802	1.07056134540276	0.775461469256745
ATL2	-0.0168092739252821	0.158310759210292	0.915440353252779	31.889215279616	-0.00229647844986155	0.262061380298053	-0.00876313193210565	0.993008121814488	0.997393592235737	-0.150509508166951	-0.139312983873924
HNRNPLL	-0.00487776816305333	0.340596989023081	0.988573701466723	12.9755384033749	0.0251899367334305	0.531198115208215	0.0474209828917723	0.962177705901767	0.990802970815652	-0.125609167160758	-0.0970696557791969
GALM	0.0514703884971482	0.1165331311083	0.658720566001241	16.079500358677	0.117038410228327	0.227352895506456	0.514787418772959	0.606701577942752	0.854963797469991	-0.00801392445877085	0.0440904473106834
SRSF7	-0.500877204344673	0.171891219919969	0.00356921753261255	22.2181882842607	-0.691799938036638	0.294131663665337	-2.3520077009586	0.0186723883539291	0.178630890153515	-1.16073041220093	-1.1989972195788
DHX57	0.253965132006198	0.237642264472507	0.285210857770685	12.7778244674246	0.367327978769688	0.398615795217134	0.921508839281187	0.356784828460425	0.708541794839565	0.4145805297382	0.428755537031346
SOS1	-0.00462338415483608	0.0687422372825744	0.946377253102521	73.5780735636276	0.0493715840485287	0.142771798601668	0.345807677230956	0.729487255124385	0.900286390433333	-0.125078282905462	-0.059905360086552
MAP4K3	0.111260465729632	0.132948248146516	0.402665368859552	45.9771424855161	0.182070828589792	0.231262278853782	0.787291509416061	0.431111238844712	0.760149941832062	0.116764401223184	0.144037485413595
MAP4K3-DT	0.712488580748865	0.447005505742982	0.110955174483653	4.35061773470407	0.830499489636849	0.725002551193661	1.14551250650014	0.251996917716993	0.615339357890745	1.37149162382426	1.14059467528264
THUMPD2	-0.106004641917015	0.187557795087605	0.571948701511526	21.6417374925753	-0.113286953148951	0.311980291776917	-0.36312214628595	0.716513641776615	0.894787315429284	-0.336654922117807	-0.309892050181311
SLC8A1-AS1	-0.144550540788314	0.305347078601878	0.635929619804093	12.7267704880547	-0.136052779253574	0.495437965850575	-0.274611129205644	0.783615015085187	0.923052354343758	-0.41709791442847	-0.344880398246055
ENSG00000289013	0.0678092772990741	0.15676665403752	0.665342364273269	11.2846780935069	0.102866069035097	0.299444329354314	0.343523182612626	0.731204903535873	0.901003788987872	0.026084362122808	0.0223092563149247
ENSG00000287255	-0.505766889639004	0.424095401232733	0.233034645271471	5.19017030723721	-0.737662256977693	0.706248751644328	-1.04447937820807	0.296263655236539	0.662300203042514	-1.17093489382027	-1.26948211087119
PKDCC	1.08933889605634	1.02422174589113	0.287520275857783	4.62653373619384	1.00282000365435	1.48834642145201	0.673781311393895	0.500450358061152	0.80186629840316	2.15795575890045	1.4054306665369
EML4-AS1	0.125557079126558	0.255714032329494	0.623422328442996	7.28052864969929	0.132511379939292	0.440531719434242	0.300798725933904	0.763567979996274	0.915931602130086	0.146600580822924	0.0678705485622063
EML4	0.066745760868006	0.112241442867246	0.552069189418709	235.874383057555	0.116423344161641	0.181641506368085	0.640951214783013	0.521554379615197	0.815780031859837	0.0238648667525656	0.0431451644325166
MTA3	0.161068022875329	0.172069051434839	0.349239105039306	20.1056726203082	0.2938668335851	0.29748758529381	0.987828898119785	0.323236452163834	0.683921193733407	0.220709802778409	0.315854555308081
HAAO	-0.271260321030487	0.177214619447961	0.125846479618509	9.83940195647142	-0.355733251597403	0.332805730300113	-1.06889160615298	0.285118514670636	0.651018193383891	-0.681533669623598	-0.682502973155934
LINC02580	0.12258934856286	0.233158255253676	0.599042856963315	3.33606875129258	0.0559117061705592	0.492789317932194	0.113459655345558	0.909666146856404	0.974254515851805	0.140407104113176	-0.0498539756940009
ZFP36L2	-0.197450918706541	0.119658694424991	0.0989188839083773	91.8085339675349	-0.333625038432265	0.197662474758988	-1.68785217750136	0.0914396086277354	0.392772246204012	-0.527497848499685	-0.648525297417018
THADA	0.0914755568640794	0.0778998159472107	0.240286176056603	77.1419397282381	0.181701940676586	0.144229048786515	1.25981514962037	0.207736053364478	0.56414644546008	0.075474476267669	0.143470548872623
LRPPRC	0.213401310663634	0.12311668238356	0.0830377939207043	23.8723984974643	0.301654621791932	0.228845996026865	1.31815555888738	0.187451578977915	0.536999675821018	0.329926253566146	0.327823453040275
PPM1B	0.412958453085279	0.264068488651283	0.117857293741063	13.8369679346805	0.594035900854521	0.440736309731841	1.34782609859386	0.177714321636345	0.526305053535745	0.746390109473663	0.777178460517013
CAMKMT	0.0361664429443763	0.0980725144133829	0.712297329689295	89.1745128911558	0.0655013744887388	0.175115299109648	0.374047126788877	0.708369254689209	0.89196278300224	-0.0399523461968382	-0.0351158040414562
SRBD1	0.0683829237581982	0.122945753268084	0.578071382797735	53.6274879037779	0.129779575278359	0.204707581776457	0.63397542070562	0.526096863031164	0.818173367903893	0.0272815280743514	0.063672091986005
PRKCE	-0.0711968557206819	0.315516071608357	0.821472036571882	28.7975493268792	-0.0310154372155784	0.461069719974761	-0.0672684322390032	0.946368007370257	0.986908606936138	-0.264013148042388	-0.18345058383336
RHOQ	-0.000475276827447965	0.0658407825013253	0.994240458041495	57.8423246367639	-0.0152525833970151	0.154023509751419	-0.099027631701365	0.921116331003826	0.978394038787656	-0.116421430280102	-0.159224965427816
RHOQ-AS1	-0.535852228065332	0.180250392771583	0.00295076079977703	13.0125197723135	-0.715780168219501	0.323991146855685	-2.20925841698486	0.027156671739843	0.216308794032141	-1.23372120101662	-1.23585196126288
PIGF	0.293672894852366	0.130974653267549	0.024947695856335	15.9411907484378	0.52835283894429	0.261006324539664	2.02429132656515	0.0429401855288327	0.268999378160035	0.497448262878192	0.676231461207086
LINC01118	0.373854909681234	0.24032277643553	0.119794527562308	3.85913161802262	0.494456521341489	0.486798991166286	1.01573037396166	0.309757799797421	0.672106065156158	0.664783346277553	0.624136880806198
TTC7A	-0.0473415275813948	0.143948971578591	0.742248545795494	102.417422407362	-0.0405965729212362	0.228617240436407	-0.177574415839075	0.859057218386774	0.954262318321905	-0.214228500796663	-0.198175641882408
STPG4	-0.165948533112494	0.21099432427133	0.431570463915931	7.60718599226415	-0.195589722708344	0.388922538392165	-0.502901486545178	0.61503353593462	0.856091068544025	-0.461754248368041	-0.436381549609216
CALM2	0.0163828798560118	0.3262827473241	0.959954497851204	21.6376386014607	0.0208657956054774	0.485734265896736	0.0429572238782787	0.965735632754486	0.990802970815652	-0.0812394625956158	-0.103715342791415
MSH6	0.742201799329509	0.457431357843979	0.104687250004589	3.43294946576846	1.07345924123313	0.711358740991193	1.50902657038753	0.131291992820983	0.460889240408871	1.43350133909354	1.51399471424931
FBXO11	-0.0247020046331695	0.0557270617456149	0.657572139875203	151.919626012101	-0.00798957498634283	0.100534774533271	-0.0794707604750114	0.936658187798399	0.984344070010996	-0.166981166481748	-0.148062591389557
FOXN2	-0.254614293599172	0.179705655898106	0.156529496982252	27.7817718146442	-0.338251521761887	0.283373667440063	-1.1936589762118	0.232611393979073	0.598342643036313	-0.646794403038291	-0.655635648181741
PPP1R21	-0.11611009971477	0.192358925287586	0.546101826006228	23.8672411403243	-0.118724956457258	0.323916626044131	-0.36652936870577	0.713970101981185	0.893209457658877	-0.357744409916101	-0.318249609957702
ASB3	0.495083848946483	0.1664943471233	0.00294350037877778	17.064236486144	0.746917291598998	0.322543069949566	2.31571334555657	0.0205739252521551	0.186024983038633	0.917780913196548	1.01213884752022
PSME4	-0.211157929457003	0.121095176422953	0.0812052632308044	55.4264573210316	-0.272561177843973	0.19905839075021	-1.36925239281171	0.170920393780346	0.518188623102866	-0.556103562536427	-0.554677457298169
ACYP2	0.0136477447090166	0.151256338529135	0.928105047677062	36.3038574457203	0.0689460494737797	0.246705074262942	0.279467496482444	0.779886078727578	0.922403952760018	-0.0869475265412249	-0.0298217511574251
RTN4	0.153038117031804	0.116422411393281	0.188675521809184	169.17501163968	0.246883825457387	0.185740779767994	1.32918482287932	0.183787001014603	0.532960484145235	0.203951868135795	0.243647298960493
CLHC1	-0.246733039249508	0.787095306580273	0.753921415335523	4.10874577813658	-0.429581656633883	0.988432645717519	-0.434608932126117	0.663846310476164	0.876340530240808	-0.630346695198729	-0.795999126889528
RPS27A	-0.666165406962826	0.34846136101958	0.0559103300520499	14.9761997713059	-0.930746504558923	0.52735527398789	-1.76493258049847	0.0775750972528085	0.360247346431293	-1.50567703432149	-1.56622947374504
MTIF2	-0.0341947553925485	0.139793770139041	0.806759521160008	9.31424005864267	-0.14215584415516	0.310756359900133	-0.457451117656432	0.647346829743307	0.869616419497516	-0.186791971228926	-0.354260078037032
CCDC88A	0.419324716819634	0.20167234231329	0.0375955173982108	73.4910477455218	0.628590085877956	0.319611909007582	1.96672923681027	0.0492144344023027	0.290841431693608	0.759676122243537	0.830284104350777
PPP4R3B	-0.121804471303392	0.140577459584489	0.386239022556721	27.7615847138269	-0.152658638012041	0.227192673925435	-0.671934685984391	0.501625277399253	0.80186629840316	-0.369628223845231	-0.370401614277713
PNPT1	0.394750751544113	0.401221094022471	0.325177776680344	6.9919445894416	0.595522590363549	0.627819150654745	0.948557541996746	0.342845693816652	0.698291276921815	0.708391722149468	0.779463324231909
ENSG00000285755	-0.12857214403974	0.149264193051729	0.389032648045181	23.0543778565902	-0.158956771715643	0.245585690962101	-0.647255836009489	0.517466379442809	0.813034654493332	-0.38375195326477	-0.380081091454039
VRK2	0.243474133736579	0.152757801709283	0.110968005492872	49.5254817667529	0.38775759636819	0.255564710367375	1.51725798061394	0.129201562652402	0.457607081255101	0.392686441966323	0.460153412429369
ENSG00000287875	-0.485844142498019	0.210907361073118	0.0212456551811675	3.76028146704066	-0.655488497571965	0.411447938122801	-1.59312621801577	0.111131878803572	0.426597384951583	-1.12935730860373	-1.14319088459795
FANCL	1.58707278779798	0.438427022004306	0.000294688808580237	3.68156118170484	2.38669107283412	0.703218395278634	3.39395426635341	0.000688911963226301	0.0302296219552235	3.19669670926241	3.53227475392801
PAPOLG	-0.201017255376535	0.16018757039868	0.209519884225847	35.7490854236001	-0.258138012690454	0.270267181449959	-0.955121562690545	0.339516225795787	0.695159316530321	-0.534940580456188	-0.532510779916576
REL	0.0428025501184464	0.0738359045189127	0.562118073623869	78.4895704832118	0.0938175068130891	0.141914943346331	0.661082649937263	0.508559311287456	0.806999270921281	-0.0261031862600352	0.00840269992403527
PUS10	0.1020501537621	0.291684987839736	0.726440566873884	8.26857972323216	0.184869049736307	0.477693281300434	0.38700366317281	0.698753496042909	0.890825612213368	0.0975430293917279	0.148338016173448
PEX13	-0.323864347508453	0.199526776024511	0.104554707298998	10.5675541413403	-0.4608177182302	0.366510127178403	-1.25731237436146	0.208640544882249	0.565010315187406	-0.791315135911515	-0.844005212426735
USP34	0.132909380757655	0.0459242413803218	0.00380246150706448	152.407670590066	0.207770806342898	0.101201986324858	2.05303091261426	0.0400695795331292	0.264212423123155	0.161944395882231	0.18353527313935
XPO1	0.245126443344405	0.135158314202353	0.0697355406898726	60.8344736855322	0.445407221622561	0.263830012055203	1.68823561107735	0.0913660098097773	0.392686287323195	0.396134713584555	0.548753981762208
CCT4	-0.84276646618745	0.305134388896863	0.00574569649061675	10.7839951150019	-1.20485613583502	0.53351368256652	-2.25834158561584	0.0239243715236777	0.202445490214215	-1.87423291355251	-1.98750314696523
COMMD1	0.0885791625433534	0.104675371571346	0.397425925942637	58.9298028624046	0.159250026755156	0.18049280827405	0.882306770435751	0.37761093615807	0.723811912154417	0.0694298740429613	0.108964646236252
B3GNT2	0.190142360457274	0.211277708734753	0.368139337117641	5.50990328455086	0.243122866861878	0.402119738222744	0.604603166053009	0.54544270249918	0.826493045612282	0.281386211502229	0.237867156048392
EHBP1	1.02464349990726	0.218311834668629	2.68588618776439e-06	19.8901896423868	1.50497415746493	0.348537995008596	4.31796297395874	1.57475839061215e-05	0.00311887283416374	2.02294032516176	2.17718145804954
WDPCP	0.768945754678127	0.258181933539772	0.00289842961880122	17.4406585357882	1.17407720037304	0.411007912990375	2.85658052622586	0.0042823136317856	0.0790448218985514	1.48931437906567	1.66863246645617
UGP2	-0.211640760818145	0.214905071569302	0.324717185297284	21.3046209920417	-0.272364088307141	0.341136483242437	-0.798402110845408	0.424637178729247	0.757142045315323	-0.557111202794122	-0.554374554285429
VPS54	0.0959871517821744	0.108721291566208	0.377304600202925	46.5028467799978	0.158349158614565	0.196886670038103	0.804265512662284	0.421243650533857	0.754921367354392	0.0848899058187327	0.107580119800945
PELI1	-0.202151543638014	0.105763984694822	0.0559601621855101	211.81414848639	-0.253475487325927	0.171302313939347	-1.47969680909082	0.138954177564067	0.472161217322538	-0.537307772416113	-0.525345036860951
ENSG00000225889	-0.190653140230444	0.140599508509478	0.175098700313576	28.7917106241434	-0.245287658881073	0.246326863738259	-0.995781195597525	0.319356468835979	0.680105842380137	-0.513311290196605	-0.512761325195649
ENSG00000288932	0.0208279447337243	0.180758349987065	0.908266503509822	36.77100754877	0.0544325872608231	0.280732051370852	0.193895164428221	0.846257970076509	0.949820555172409	-0.0719628772713993	-0.052127204304514
AFTPH	-0.131523192367299	0.121384731565099	0.278576187308654	71.8979312148266	-0.158892905710432	0.196847895843042	-0.807186203489455	0.419559213141243	0.753745995072084	-0.389910615142518	-0.379982937053249
SERTAD2	-0.0159128108634343	0.107193802235443	0.881988445882507	30.2446880237759	0.0314240018556163	0.20392880538233	0.154093002196045	0.877536405820546	0.959932345402741	-0.148638643216265	-0.0874886443390267
LINC02245	-0.0172559568286518	0.185942262114831	0.926060251033432	34.1560096200631	0.0316111530026659	0.313318005782834	0.100891593905319	0.919636516150051	0.97710546474519	-0.15144170874894	-0.0872010154410638
SLC1A4	1.2430876275017	0.372246762505563	0.000839540609102658	5.89916101648647	1.07517344935435	0.621728285334985	1.72933011850192	0.0837500291392355	0.373763832845504	2.47882019282449	1.51662924682128
CEP68	-0.80852719698291	0.493436657747167	0.101304241394565	4.55864385456213	-1.13841142599266	0.76965519596288	-1.47911874299561	0.139108581664386	0.472161217322538	-1.8027776005362	-1.88538558600603
RAB1A	-0.0800850982804278	0.0610770947909813	0.189785714242674	147.809410277952	-0.0802051321980187	0.12283068844072	-0.652973073880694	0.513773637493208	0.81028147232986	-0.282562380225979	-0.259049253582258
ACTR2	-0.137752627436276	0.0755910586817115	0.0684033772091854	86.1276967541907	-0.164447893670271	0.141595360487561	-1.16139323424172	0.245482019158739	0.607702572796206	-0.402911074647347	-0.388520288227816
SPRED2	-0.351755209933574	0.133771586565861	0.00855052246442875	49.4603405517594	-0.482600905541785	0.219899067833633	-2.19464734569453	0.0281889044991586	0.22259514242439	-0.849521702558021	-0.877483362357016
MEIS1	0.143926875131767	0.50713474784248	0.776560581172477	8.32571810792669	0.241594856133987	0.749222628531628	0.322460703846438	0.747103702911998	0.907096897623968	0.184937249627287	0.235518786569137
C1D	0.7988796703183	0.405147708740303	0.0486297876406669	3.77629598173533	1.00332453249957	0.619763939736599	1.6188817518586	0.105472707858192	0.419372763529478	1.55178467593721	1.4062060669447
PNO1	-0.438751340743735	0.410588329251089	0.285253624300596	4.85016370636919	-0.594556128027029	0.6740828589054	-0.882022321399021	0.377764736550454	0.723917361255682	-1.03107743965954	-1.04954513046409
PPP3R1	-0.118448721143238	0.0663641672455216	0.0742889824006588	102.787079361683	-0.141856160254211	0.127250848874438	-1.11477574813025	0.264946531498532	0.630175434612674	-0.362624973376715	-0.353799499774349
ENSG00000289156	-0.282776246101159	0.190789530044537	0.138303811490103	10.1289720606114	-0.37516929611279	0.35167649172649	-1.06680231672856	0.286061112211104	0.651968646689077	-0.705566718509117	-0.712373845725242
PLEK	0.0724643729625162	0.182627165283399	0.691523375271056	33.4419006549228	0.109128621806121	0.291035651518313	0.3749665074942	0.707685375528748	0.891675357486162	0.0357992691719338	0.0319340498593987
APLF	0.494057124466106	0.235031776360705	0.0355456991229799	8.31575349316171	0.792605459505799	0.415373204482974	1.90817667329402	0.0563683854808279	0.312585684284197	0.91563820043336	1.082356089531
ARHGAP25	0.106692701762274	0.0695567281559365	0.125055542061473	162.088645374575	0.144812021842722	0.123846504923648	1.16928630268573	0.242288299895472	0.605760135423223	0.107231750215876	0.0867751619225624
GFPT1	0.159658338982169	0.214066309976597	0.455766550503018	15.5364683762439	0.246832795297769	0.356750892585742	0.691891177927311	0.489005671262038	0.797149466858861	0.217767876558019	0.243568871717031
AAK1	-0.293645231765814	0.112030698870661	0.00876429526025721	134.582805212404	-0.392121652586395	0.191057432353272	-2.05237581054344	0.0401331535098975	0.264212423123155	-0.728249643433658	-0.738427587245108
ANXA4	-0.0901250900246429	0.173796633513239	0.604063163267993	43.8520318389733	-0.0947903482562569	0.272273230403591	-0.348144208359188	0.727731885054908	0.899329319425613	-0.303515244274517	-0.281464983795602
PCBP1-AS1	0.316717557632656	0.246664085110462	0.199140717983074	13.405029976274	0.507858722886515	0.420019692063848	1.20913074430166	0.226612619387374	0.59193726520786	0.545541099862648	0.644734459402127
PCBP1	-0.328860878047428	0.530251158053822	0.53512722663949	3.48364174008389	-0.467413301375864	0.850357668306841	-0.549666709428912	0.582547994432624	0.84319495348793	-0.801742597184859	-0.854141833770056
TIA1	0.830312247046461	0.283711679938297	0.00342682930208244	3.70985066414059	1.47256954481171	0.635255112307038	2.31807586634575	0.0204451982609317	0.185883886918247	1.61738258912871	2.12737944949497
SNRPG	-0.330807753215471	0.286538134653184	0.248295986789178	4.97719817452589	-0.434300619466399	0.486662387197667	-0.892406380462683	0.372175152433677	0.719984033007915	-0.805805609561238	-0.803251607573948
ENSG00000236469	-0.143618769985001	0.292550661591511	0.623483516368231	4.99740012272464	-0.238570208612103	0.510738869821461	-0.467107993357741	0.640422615576491	0.866464370607281	-0.415153364326877	-0.502437408679807
MCEE	-0.205647545315605	0.261822946693644	0.432192658600187	5.49430476838747	-0.313929311545249	0.465769057049316	-0.674002076338038	0.500309993622571	0.80186629840316	-0.544603719437807	-0.618255324144617
MPHOSPH10	-0.709060618052074	0.467663135088317	0.129474316308957	4.01054995751555	-1.00989705607217	0.719096890447621	-1.4043963608903	0.160200853944391	0.501474522727253	-1.59519678186553	-1.68787439157648
ZNF638	0.328006212194075	0.0837194144307755	8.93152565659053e-05	102.318981100937	0.495719136069508	0.148652019135638	3.3347622114516	0.000853723690022696	0.034186495563442	0.569099848748334	0.62607736842007
EXOC6B	0.543804893272403	0.183613781074401	0.00305967594813818	51.9162734564769	0.837588048889226	0.28516343862801	2.93722102987348	0.00331167977282806	0.0688911017716525	1.01945882728965	1.15148894185834
SFXN5	0.593771019303395	0.258802376136554	0.0217731111767849	9.44259957526989	0.420661234325063	0.453119461817846	0.928367174160728	0.353217140023629	0.705459661236453	1.12373515265244	0.510722363107493
ALMS1	0.426377434661499	0.257063525588526	0.0971871104451179	14.8506985928926	0.62200753875331	0.408375480514768	1.52312655492747	0.12772704637169	0.454749728708441	0.774394723800001	0.82016751781044
STAMBP	-0.0721502519542059	0.312925622585791	0.817651381022886	7.45940330907078	-0.0783726649501219	0.498291055872274	-0.157282905295035	0.875021892173321	0.958794034870497	-0.266002829127228	-0.256232970896446
DGUOK	-0.0210077707279302	0.241961971337395	0.930812512493595	8.13061766445505	-0.0274793796986828	0.410977594101359	-0.0668634497186374	0.946690410792965	0.986908606936138	-0.15927152062227	-0.178016086942735
TET3	-0.0810916856637869	0.0878982243799686	0.356234770915656	59.3233463951275	-0.0769368291388663	0.17569342821141	-0.437903852876552	0.661455982518528	0.875685219889412	-0.284663068068542	-0.25402626322429
MOB1A	0.0113751952521182	0.0817987868456599	0.889400263817781	36.0285782564676	-0.0134471157725131	0.159018538848516	-0.0845631953977584	0.932608660038803	0.982483648758532	-0.0916902017372885	-0.156450177929423
MTHFD2	-0.246205520609142	0.0896325719133998	0.00601741457762463	26.1975861610304	-0.301655843364989	0.182324076152397	-1.65450361647711	0.0980252291247129	0.407617572309055	-0.629245795254162	-0.599392473542183
MOGS	-0.331553269290742	0.2398881808128	0.166936116699539	6.48060170790904	-0.458953391803811	0.444895515874895	-1.03159815153738	0.302260406695829	0.667157909718985	-0.807361457152463	-0.841139965999348
CCDC142	0.4352309534785	0.300510533670247	0.147531728069602	4.65391890162302	0.707856500863378	0.507601392400659	1.39451252786292	0.1631628890641	0.50748749133169	0.792871489603188	0.952107090462019
TTC31	0.484606920289985	0.258221450260593	0.0605577757042667	3.60814093644412	0.684923973929612	0.525383531781461	1.30366471824342	0.192347923975531	0.544519543768298	0.895916187868232	0.916862543188603
AUP1	-0.795639786901449	0.32767479379126	0.0151765458113784	9.76605714100076	-1.123188489288	0.506058868389577	-2.21948188135168	0.0264539585324531	0.213918330853724	-1.77588234421986	-1.86198975553881
LOXL3	0.00387433302632336	0.149447230969854	0.97931762095094	27.3354660753042	0.0602278692667159	0.244898255332044	0.24593016877583	0.805736289579363	0.931136729843991	-0.107344053898516	-0.0432205499611273
DOK1	-0.0176135523772263	0.174063620479099	0.919399385719523	7.17321096574583	-0.0654315533364208	0.347968456185438	-0.188038749413399	0.850846275307883	0.95188171663284	-0.152187989334077	-0.236344032300322
HK2	0.659114894917775	0.171299444952351	0.000119214832494542	41.7325120049669	0.955881070702575	0.273785110279394	3.49135520820365	0.0004805768678373	0.0238050295972197	1.26010392436399	1.33329114845586
GCFC2	-0.707133807315471	0.377769391617686	0.0612250978290521	3.96495603661769	-1.02438071558196	0.631351530260196	-1.62252036541321	0.104691976139794	0.41831123290753	-1.59117564276105	-1.71013404153827
TMSB10	-0.132270689824216	0.396285962454658	0.738548697105725	17.9393193211136	-0.186445008462684	0.568543840388289	-0.327934268596333	0.742961362588217	0.905291131534162	-0.391470597759081	-0.42232721907408
KCMF1	0.0746634650942723	0.0949571324762944	0.431699944937843	43.0232320685086	0.14999354968366	0.168909837989579	0.888009552723116	0.374535612824615	0.721858554139754	0.0403886433109556	0.0947385496236164
TGOLN2	-0.57783285123384	0.220307730240531	0.0087199139324729	18.1917202275746	-0.820958010147934	0.35759570838941	-2.29577142814572	0.0216889539136631	0.190508707285295	-1.32133225811032	-1.39749770717954
ELMOD3	0.116384207887395	0.173281894557585	0.501808658136119	16.1535801913429	0.246860765319258	0.297578216258281	0.829565982427278	0.406784216598342	0.745042424202111	0.127457345558845	0.243611858290096
CAPG	0.17344323314724	0.178459853674957	0.33110559313461	7.7462868824808	0.26936012371884	0.343632219261001	0.783861665527502	0.433121285470877	0.761621702866836	0.246536128636576	0.278190677406972
MAT2A	-0.268641180081838	0.32684114074673	0.411115620950518	10.7801680357072	-0.362468990394032	0.525818455530357	-0.689342465221071	0.490607780635338	0.797509719719556	-0.676067678652777	-0.692854996948375
VAMP8	-0.492977145788025	0.270515647820547	0.0684002396720698	4.55652502204134	-0.776895738895564	0.504140699265066	-1.54102959754711	0.12330958270268	0.449533156474135	-1.14424346110275	-1.32977927359333
USP39	-0.229452106452033	0.264379033125752	0.385454165798409	11.2283406279599	-0.324828596759029	0.442042085682937	-0.734836358979672	0.462439160800463	0.781272170676211	-0.594282418975988	-0.635006220113169
C2orf68	0.0885124851828482	0.209081625286771	0.672047667966989	5.6258718915492	0.272301005355397	0.416731458748222	0.653420805267102	0.513485029601629	0.81028147232986	0.0692907223678033	0.282710460253603
GNLY	0.147747071313921	0.300447950544137	0.622891870873123	8.82500825409079	0.0726251183081929	0.493292423706456	0.147225286296734	0.882954202489658	0.9625685970645	0.192909771247091	-0.0241674630002095
ST3GAL5	0.279789922510799	0.308597530612263	0.364591961056792	8.00297367611908	0.357186264409108	0.484896832937146	0.736623215799406	0.461351512833814	0.781272170676211	0.46847532749405	0.413168936730067
POLR1A	0.632114935888768	0.258617236444357	0.0145169581688775	8.20648769124895	0.958307916314392	0.447946077519449	2.1393376667592	0.0324083312246982	0.239748669796115	1.20375661997732	1.33702091949845
PTCD3	0.567250783847139	0.299233100330612	0.0580021149663066	5.82781265489686	0.769373471143336	0.490151861525439	1.56966346868277	0.116493424309386	0.435541600759043	1.06838900275443	1.04665130590811
IMMT	-0.228492853196779	0.181129068684866	0.207131676102697	18.9536531441737	-0.288380168206641	0.302993940410171	-0.951768764141792	0.341214266653269	0.696752909538339	-0.592280514636072	-0.57898935084854
KDM3A	0.872485119516327	0.357342898530438	0.0146227121865259	21.3360040357146	1.28442143655153	0.516603380031544	2.48628151924422	0.0129085804946042	0.145978515222931	1.70539485904981	1.83821834155724
CHMP3	-0.255967011079819	0.193332196819393	0.185511320545733	22.4242554537256	-0.333592411771708	0.318618020271118	-1.04699794282774	0.295100526986189	0.661594953311208	-0.64961744375288	-0.648475154147429
KRCC1	0.0826918940358836	0.124721223601657	0.507321707437358	29.699884882194	0.17003746737036	0.219492212613971	0.774685649870466	0.438525432563098	0.766010754138743	0.0571434957473489	0.125543650452395
EIF2AK3	0.292256414187042	0.226643748833398	0.197225389287782	11.0184041412933	0.532992762249853	0.397019092650662	1.34248647512485	0.179438312771118	0.527849833016411	0.494492152199615	0.683362467605127
RPIA	-0.0837454624523655	0.199531333418259	0.674696709268632	7.62505788085496	-0.0961516160782159	0.381733996782871	-0.251881197086323	0.801132893664074	0.928614654345196	-0.290201341971834	-0.283557089399201
MRPS5	0.126954252158988	0.330938825068492	0.701261234081639	6.2310855360951	0.205988764526561	0.557371956716687	0.369571454114734	0.71170182380417	0.892710159843418	0.149516397623036	0.180796488302402
LINC00342	1.45508293166841	0.326299273777963	8.22082711442667e-06	9.90130789653667	2.1678729530006	0.512250923994914	4.23205279181131	2.31568035145979e-05	0.00417872974815107	2.92124175056062	3.19597751154271
ANKRD36C	1.0556421026638	0.238269083993331	9.40314527541174e-06	9.31785097967094	1.51042881721241	0.433579724619279	3.48362419054235	0.000494673557979568	0.0240064094892336	2.08763256055396	2.18556461677799
STARD7	-0.330210612320665	0.392160680373556	0.399771796987377	4.18974935592349	-0.542785120378201	0.651353106429454	-0.833319308713527	0.404664669387237	0.743576403528001	-0.804559412123486	-0.969979292310213
STARD7-AS1	-0.142313584677977	0.164227151213511	0.386180119177462	5.97348190049145	-0.184163081462212	0.335169627657986	-0.549462320762955	0.582688215674519	0.84319495348793	-0.412429520424118	-0.418820170580258
TMEM127	-0.984006040805399	0.526645044542324	0.0617004026920211	5.69151587740081	-1.40894976625634	0.778957625813711	-1.80876304379783	0.0704878239664209	0.34504660923576	-2.16899148314479	-2.30117061267289
CIAO1	0.0374109258012882	0.272281592150467	0.890716271034035	4.3776634290741	-0.0396381557001931	0.51717686770159	-0.0766433268300472	0.938907290474945	0.985153583132932	-0.0373551846875537	-0.196702669403088
SNRNP200	0.354476596641178	0.266711556699224	0.183827018999209	9.16846903814517	0.562928208116257	0.439579166055499	1.28060711604604	0.200331699271278	0.55502105567483	0.624341962563043	0.729369662539923
ARID5A	-0.246371738495708	0.109847097752676	0.0249057987660908	30.1721990860272	-0.358583685682684	0.195507753276831	-1.83411491192855	0.0666369383345759	0.338431310502972	-0.629592682071241	-0.686883748949137
KANSL3	-0.524871197122932	0.247896029165473	0.0342340751528899	7.90419465346826	-0.731928386826243	0.421159114054937	-1.73789041338606	0.0822301252046594	0.370364079594188	-1.2108044442791	-1.2606698391928
SEMA4C	-1.02135170099691	0.487819597714095	0.0362860168989601	6.02990605534155	-1.44802193165723	0.711356636274926	-2.03557801785601	0.041792746997343	0.266844673164091	-2.24692964890539	-2.36121985122928
ANKRD36	1.44018461059399	0.331452993819535	1.39234795772397e-05	11.2558326763705	2.02720935930775	0.47925745562154	4.22989634387366	2.33799017022645e-05	0.00417872974815107	2.89014984292	2.97979441528494
TMEM131	-0.0301376129809315	0.0776495314293213	0.697924593668937	68.4444520828166	-0.0192768762502895	0.143776220226856	-0.134075553105192	0.893342830876838	0.966403345831926	-0.178324956958207	-0.165409821554615
INPP4A	0.0617206804560488	0.117337330006668	0.598880835605692	85.626854137324	0.125255951142834	0.203655640956444	0.615037965825962	0.538529647943685	0.822766733715733	0.0133778235968402	0.0567198234831851
MGAT4A	0.249575741447198	0.061685142467361	5.21086895006248e-05	436.877298209277	0.362235807330158	0.104817558153982	3.45586954809628	0.000548520717797169	0.0261010377923225	0.405420133397071	0.420929479417059
LINC02611	0.0701683994025475	0.182407033071833	0.700474263220439	14.6788203051916	0.174605134674458	0.318796527127903	0.547700868160355	0.58389731592108	0.843279371515505	0.031007709269628	0.13256360803027
MITD1	-0.496529544951561	0.178820484307302	0.00549150608679138	12.9904749769139	-0.730174886274392	0.356342131036118	-2.04908379525963	0.0404539217718586	0.264212423123155	-1.15165710631442	-1.25797491886099
EIF5B	-0.299267319308878	0.201715825714764	0.137912805591219	22.7041871337498	-0.408238257341722	0.325839478559695	-1.25288150823913	0.210248832513306	0.567896588521013	-0.73998260487027	-0.763196878471787
REV1	0.0366149247964251	0.0648994894837151	0.572632362947299	45.9057860844299	0.0637009550047433	0.134021172777891	0.475305160254885	0.634569481575397	0.863389463835078	-0.039016391316235	-0.0378828331525057
RPL31	-0.168486017626941	0.288249731348821	0.558874515930178	8.90477425376642	-0.214223359893915	0.470932112885898	-0.454892231878482	0.649186771751112	0.870651658746733	-0.467049827230157	-0.46501921821675
TBC1D8	-0.0602637670822115	0.295534418714462	0.838420277143638	68.5551888852464	-0.0712346211188194	0.428370402128028	-0.166292117207317	0.867927069236497	0.956520325737203	-0.241196444034192	-0.245262652449697
CNOT11	-0.362786549927982	0.275836703561947	0.188435243762756	5.35351400672157	-0.552376871359211	0.498614224117591	-1.10782413465393	0.267937774821763	0.633370327062541	-0.872543451286969	-0.984720664766087
RNF149	-0.209511851745521	0.131145895239447	0.110143625560763	221.679456249094	-0.286062087186227	0.205288569308049	-1.39346329973673	0.163479735616107	0.507833617038927	-0.552668296514234	-0.575426737956226
MAP4K4	0.0230973760780928	0.105136400583434	0.826112887854124	268.341428286174	0.0624879256247368	0.175725213594305	0.355600225753613	0.722139974556192	0.89625585816561	-0.0672267093902412	-0.0397471140253096
ENSG00000288948	-0.494808564320955	0.292251679902067	0.0904382283029447	4.76324790567199	-0.680270329862356	0.556655087872491	-1.2220679280276	0.221681940273189	0.586245131115816	-1.14806552236675	-1.1812775927136
TMEM182	-0.0766503586189373	0.186450559615842	0.680997111712357	8.79340600380667	-0.144414020356943	0.36277726026329	-0.398079031337666	0.690571930430016	0.887808965998448	-0.275394283378609	-0.357730624397898
MRPS9	0.473593151067602	0.307402446811706	0.123407084465555	3.8475363081835	0.800797105212899	0.560902116808068	1.42769492433012	0.153379687746579	0.492590010180208	0.87293110829269	1.09494566787118
TGFBRAP1	-0.0681550981649842	0.210974131365839	0.746657716773571	12.4450122212518	-0.0800064130579453	0.375792427740369	-0.212900546024895	0.831404536480295	0.942454636727422	-0.257665181414839	-0.258743846064514
NCK2	-0.112089356680997	0.0905708714173408	0.215869140361388	330.187529966493	-0.164192780211153	0.139903057271734	-1.17361824261096	0.240547970877259	0.605751041439367	-0.349353358976313	-0.388128209396035
ENSG00000235522	-0.940401670845187	0.173167703071248	5.61700901802935e-08	9.54298580959774	-1.31805369626414	0.314047194543824	-4.19699242395307	2.70482977837363e-05	0.00434977240502781	-2.07799176332681	-2.1614742396975
ENSG00000234162	-1.11104520105125	0.241449122663698	4.19316836570974e-06	13.6156165656966	-1.55427385230591	0.394480496293182	-3.94005246624603	8.1463790735491e-05	0.00806711700688754	-2.43411463476545	-2.52451632749677
UXS1	-0.112363929053648	0.293794352237787	0.702121856388855	14.4511044000188	-0.125925351457219	0.463712153614405	-0.271559307806995	0.785960891599635	0.92423661729122	-0.349926375144275	-0.329315754682891
GCC2	0.226660291332103	0.186342274969305	0.223845767476587	31.9688014830657	0.386170737457278	0.303148491271664	1.27386659863405	0.202710697619479	0.558655130558685	0.357596955539451	0.457714600341045
GCC2-AS1	0.303041842502912	0.240562283300596	0.207769303360713	3.59844235148966	0.381290695697539	0.49631136659886	0.768248969010041	0.442339285915534	0.767866133111648	0.517000697920072	0.450214560637871
LIMS1	0.219604600287542	0.0625400441419405	0.00044571319917026	170.354419927475	0.343506395958827	0.117492741842652	2.92363928674723	0.00345965402092188	0.0704231796258764	0.342872149086263	0.392144617356866
RANBP2	0.015523665471994	0.169970019910943	0.927228962011525	40.3633664433058	0.0643328105794405	0.280716707513084	0.22917342950256	0.818734123232284	0.93686503045693	-0.0830325917769466	-0.0369117468114015
SH3RF3	0.0712931597404246	0.0782363218119965	0.362161567342211	553.563120766749	0.109804547635225	0.130779291167431	0.839617241040453	0.401123029230211	0.740281264829467	0.0333550170211812	0.0329728669032412
SEPTIN10	-0.120000460051317	0.190856744368505	0.529515201743292	15.8345317175963	-0.12441735592044	0.316227055148688	-0.393443109609769	0.693992234722285	0.88939753341114	-0.365863359941976	-0.326998146155161
MIR4435-2HG	1.2483809988938	0.646581790169921	0.0535152761269022	4.07195891648811	1.55753409681189	0.819511904340549	1.90056311392476	0.0573592607963769	0.313444193225839	2.48986714325661	2.25795978973326
BCL2L11	0.0677829434117329	0.159366756715015	0.670598501699727	8.03402694612342	0.16684443157314	0.340673394634019	0.489748933145715	0.624311570879279	0.859792368239683	0.0260294048703134	0.120636336861273
ANAPC1	0.106533092540924	0.135007840744424	0.430060464661431	16.4704037853124	0.179163953796708	0.250180285597654	0.716139376724685	0.473905291793937	0.78508341175917	0.106898655289002	0.139569967012388
MERTK	-0.321245261647333	0.138508167322634	0.0203774965787547	243.511802892145	-0.464130325575099	0.211424931228103	-2.19524879530104	0.0281457557710512	0.222494172912905	-0.785849259905082	-0.849096293165581
TMEM87B	0.00735616692905662	0.114484286158664	0.948767329373391	25.7053779753117	0.0367173968725915	0.211650179400453	0.173481529647657	0.862272944962525	0.95532814704357	-0.100077674178075	-0.0793533301867103
ZC3H8	-0.338158345447759	0.345445985353573	0.327627574948787	4.85948203000101	-0.575855718385835	0.562409448743913	-1.02390832812634	0.305878576231487	0.669297762503535	-0.82114585720717	-1.02080484058959
ZC3H6	0.787055166722178	0.237972669151351	0.000941884222086454	12.3263969288193	1.24317609223077	0.437216003583529	2.84339109740127	0.00446362605704292	0.0801839511157402	1.52710764207075	1.77482918728219
RGPD8	-0.0178299105182673	0.23724861666269	0.940093095716247	3.74959519143775	0.112893549585422	0.531013196269907	0.212600271289754	0.83163875982272	0.942454636727422	-0.152639515872197	0.0377202929315993
TTL	0.283553143857476	0.368405716304509	0.441491939735058	3.33812990407527	0.492501546172535	0.640059719446076	0.769461866150175	0.441619174169235	0.767866133111648	0.476328946029833	0.621132318118468
POLR1B	0.0661371533232424	0.406662843761879	0.870806715176412	3.72022079949488	0.0531312714787922	0.676352162500531	0.078555631850664	0.937386079079974	0.984528922837996	0.0225947391001507	-0.0541271708031861
SLC20A1	-0.258772430976733	0.239474698912862	0.279882383296404	24.4922570093407	-0.343395311549101	0.378800253921737	-0.906534005703304	0.364653274269154	0.714706466498255	-0.655472187780234	-0.6635410370141
IL1A	-0.0664968029412396	0.252352746037008	0.792159560520895	8.81709864785876	-0.0878979913305795	0.424552686177392	-0.20703670991226	0.835981189190414	0.944738443952561	-0.254204418173128	-0.270872256696932
IL1B	-0.163776554557707	0.282777512973961	0.562473749758649	42.1227899068549	-0.241809660833393	0.411377414362483	-0.587804902240753	0.556663253195167	0.831702614427092	-0.457221458647271	-0.507416058755439
PSD4	-0.536296863203206	0.16676067085102	0.00130005647936782	7.44911074405549	-0.766241726465379	0.338000077264278	-2.26698683819017	0.0233910297619785	0.199777932512562	-1.23464912803414	-1.3134053325169
PAX8-AS1	-0.157227684329737	0.414945539693289	0.704753499168631	14.1902079984102	-0.206133291449508	0.601310720006652	-0.3428066132718	0.731743950432915	0.901516420439206	-0.443554357014718	-0.452585751963441
ZNG1B	0.10922021118604	0.109114033949145	0.316839820786902	19.8339765165541	0.145423655420332	0.216469956078335	0.671796022205071	0.501713561432654	0.80186629840316	0.112506511658591	0.0877151694761272
WASH2P	0.0239806163369376	0.271716519782094	0.929673200085879	7.32190429144502	0.0996676357819643	0.461194951301489	0.216107386910249	0.828904041842431	0.94183915740799	-0.0653834396408976	0.017393647480517
SLC35F5	-0.00382333650785387	0.199859408031489	0.984737295358987	16.9423923291689	0.0282581590721867	0.336246865874003	0.0840399181081898	0.933024693949791	0.982780646437267	-0.123408631175995	-0.0923541655248536
ACTR3	0.108365582356518	0.0680937054541804	0.111515424398422	97.4388596048756	0.180907038442197	0.119321065261708	1.51613663560086	0.129484806308151	0.45838872494016	0.110722952256039	0.142248879343635
DDX18	0.0305443522166624	0.382494722477623	0.93635208922732	6.52391463681287	0.032814120076834	0.603124884369861	0.0544068416462668	0.956611028084887	0.989909256087985	-0.0516853142796267	-0.0853521991271732
CCDC93	0.157311875190793	0.130398865053107	0.227667184353659	25.6572243494705	0.265000799904437	0.226250369042125	1.17127234322918	0.241489324524685	0.605760135423223	0.212870946553685	0.271490918819502
INSIG2	0.53248955861415	0.233076347375685	0.0223354530858432	18.3424334837317	0.795328550638626	0.36843895341075	2.15864403933415	0.030877793356602	0.233486057902922	0.995844398632909	1.08654115445812
STEAP3	-0.377645164730466	0.162676971111503	0.0202629971522215	9.51551160092245	-0.508386426870224	0.333819543403559	-1.52293787741369	0.127774248282025	0.454749728708441	-0.903552494305895	-0.917112620312522
PTPN4	0.7994910102126	0.289964530868906	0.00582981860629575	5.84609399118805	1.23814425411943	0.518181026968597	2.38940484054903	0.0168756949900595	0.170572541913318	1.55306050584017	1.76709585476723
EPB41L5	0.146995180214263	0.374522876407901	0.694698769899022	10.3480641252207	0.251012141647388	0.546810513113095	0.459047760838262	0.646199868895496	0.86908187412669	0.191340619360137	0.249992026496988
RALB	0.357814088120232	0.137770606371639	0.00939945915957522	10.592319018171	0.62077631649413	0.29614312014117	2.09620374161726	0.0360641211863092	0.250026376587771	0.631307108252935	0.818275276661304
TFCP2L1	0.29357394530405	0.190348853332173	0.123002101370027	6.22206089871196	0.586009446765932	0.401449809729045	1.45973277994939	0.144363529168105	0.478253138220559	0.497241761071583	0.76484276190952
CLASP1	0.468896498894522	0.109880319130141	1.97819021906675e-05	81.0987551285066	0.729885969465693	0.19124778088621	3.81644150893425	0.00013539015146587	0.0107327522067258	0.863129475286117	0.985963745239093
NIFK-AS1	1.15602080986214	0.444636619991705	0.0093244781230177	4.20121372439228	1.67125926359117	0.709829246210358	2.35445252856754	0.0185500129155897	0.17792473121131	2.29711693652534	2.43274175023442
NIFK	0.197276504635755	0.366476861394054	0.590366165201426	3.66256808324559	0.273037151259344	0.660727055113986	0.413237431623321	0.67943266601854	0.882742430907569	0.29627474496746	0.283841828339934
GYPC	-0.435801517217746	0.143231783543741	0.00234519429974284	15.8855707277538	-0.656569766244167	0.254037998396727	-2.58453369333675	0.00975107765625722	0.12405537684905	-1.02492133386963	-1.14485266504381
BIN1	-0.39146133889586	0.223746735726063	0.0801919516808369	132.938090920965	-0.549415194194267	0.325622342411734	-1.68727732294106	0.0915500393470619	0.392945544708167	-0.932386025879786	-0.980168921683001
ERCC3	0.346407051795046	0.144420093230662	0.0164575657719267	19.6390269374956	0.57688184543006	0.272369145309498	2.11801467003371	0.034173825293484	0.244322334671649	0.607501303685809	0.750814731867119
ENSG00000286145	0.407741036806355	0.265024300551213	0.123925348002545	9.8032325120537	0.699463626736758	0.444021785486696	1.57529123479847	0.11518923626224	0.433542230780533	0.735501672833272	0.939208248142119
MAP3K2	0.0120197895404356	0.0690141245033234	0.861736422523313	80.7550717651403	0.0413432356128467	0.134171469307434	0.308137309863656	0.757977852340426	0.912913722681384	-0.0903449718970985	-0.072243970078642
IWS1	0.45982897765234	0.158713494236661	0.00376477565893819	26.2373958972957	0.692897607550181	0.268176315291346	2.58373901064834	0.00977357216795272	0.124126060392994	0.844206099183328	0.929117063063046
WDR33	0.0893282823099886	0.0774966483240671	0.249044690207566	49.3510404486404	0.146848073197836	0.147584699547426	0.995008789177678	0.319731989655239	0.680421554752269	0.0709932423231617	0.0899043289979419
AMMECR1L	0.130516887319183	0.354389929671496	0.71265991118004	3.41011912301728	0.111060061969355	0.593158853653729	0.187234939317266	0.851476431599873	0.95188171663284	0.156951404749325	0.0349024420621196
SAP130	1.12873980227444	0.282973913990174	6.63950736181446e-05	9.06315087697811	1.65748042208367	0.472130939748894	3.51063716130362	0.000447034117783039	0.0229395046519385	2.24018310055664	2.41156532112626
UGGT1	0.269716464117721	0.127968054420852	0.0350581676282445	27.2286790832756	0.447556175565933	0.236424998300051	1.89301545430459	0.0583558142997554	0.316743925326657	0.447452620545075	0.552056666593423
HS6ST1	-0.794325635684416	0.37690299216996	0.0350736690352958	11.804646703138	-1.14931360134779	0.553714752525138	-2.07564200900645	0.0379270730719053	0.256629355005468	-1.77313978899758	-1.90214092377568
PTPN18	-0.123029614792604	0.0874784959980198	0.159605861964378	37.9794623985299	-0.133942892205089	0.15706378925104	-0.852792950200662	0.393774134090541	0.73585808417174	-0.372185025247404	-0.341637754553249
FAM168B	0.528510113100555	0.281629322256466	0.060570732683145	12.9589337199546	0.783849968691576	0.428761258995958	1.82817349339616	0.0675235177963896	0.340899681419027	0.987539533155008	1.06889994879278
PLEKHB2	0.162063320882311	0.35256508866253	0.645753662809313	5.3134023708348	0.292788900382636	0.611719369568191	0.478632711253387	0.632199943086741	0.863354674420357	0.222786930365699	0.31419790107972
C2orf27A	2.07162932169982	0.700903527423236	0.00312005437147952	3.87823725096129	1.68406762438218	0.816353248847388	2.0629153209838	0.0391206742132077	0.261354749713869	4.20793729962704	2.4524266667156
NCKAP5	-0.132566262279155	0.125067555432885	0.289164047846232	194.778068831016	-0.184593891305498	0.191465590301927	-0.964110005429214	0.334990776942129	0.691496454487864	-0.392087439846466	-0.419482273711387
ENSG00000286068	-0.398624896602013	0.211830356643664	0.0598615526541474	3.64567249803245	-0.645995576336715	0.529111011093507	-1.22090745191948	0.222121062688473	0.586559692749957	-0.947335943623231	-1.1286014016245
NCKAP5-AS2	-0.115544615199017	0.291798656840023	0.692124376105323	5.09069963715018	-0.153207250269492	0.525765890050288	-0.291398230978503	0.770746767348686	0.920024810413939	-0.356564277453645	-0.371244765610244
MGAT5	-0.130033077296268	0.0850516062983333	0.126296010080672	283.490134968338	-0.172986088999678	0.13934417002516	-1.24143040192096	0.214446793972835	0.574156414407358	-0.386800833850319	-0.401642471831309
TMEM163	-0.223422648600254	0.259871142861898	0.389930189958508	388.674372587422	-0.326202792440995	0.404090702544547	-0.807251417533009	0.419521647780049	0.753745995072084	-0.581699299998076	-0.63711819428923
CCNT2	0.0445356056916435	0.159752739407695	0.78041492738646	28.6013889934703	0.0859798359693204	0.264991113661266	0.324463091540598	0.745587460747298	0.90668186398211	-0.0224864026272516	-0.00364286144669797
RAB3GAP1	0.1091761636179	0.0660639065844881	0.0984155300212224	80.1999923613405	0.179593104373158	0.130754812960791	1.37351046823043	0.169593709141706	0.51674956365506	0.112414587010602	0.14022952004912
ZRANB3	1.18136783859604	0.359333521998542	0.00101022375525983	4.98262006771918	1.77386484813163	0.604369289899008	2.9350678099942	0.00333474803431801	0.0690311683488203	2.35001467395643	2.59043424462448
R3HDM1	0.753308547041076	0.215186987401106	0.000464009901504809	25.3535233304231	1.15857743753691	0.352693340505163	3.28494276607966	0.0010200308974209	0.0374768677376741	1.45668045923136	1.64481118738028
UBXN4	0.013336583851881	0.136401198677654	0.922111211716996	17.4945932854022	0.0746909403944775	0.275284008851624	0.271323208006373	0.786142458297324	0.92423661729122	-0.0875969006944005	-0.0209925418766539
DARS1	0.213833364261974	0.189186126812207	0.25835810593874	44.9107124702395	0.342677257404154	0.293955759885279	1.16574431995444	0.243717835300666	0.607057884800571	0.330827923660937	0.390870330704079
CXCR4	0.0566546737250625	0.553033980555895	0.918404747484272	5.24447634199086	0.0349190733640548	0.779166119607605	0.0448159544997162	0.964254008018133	0.990802970815652	0.00280536965388812	-0.0821171380345142
HNMT	-0.0830711487479085	0.0897432151489241	0.35462592098918	31.4142810749485	-0.0815540051227183	0.183077543265828	-0.445461544151826	0.655986244695554	0.873535744344725	-0.288794089482438	-0.261122309713303
SPOPL-DT	-0.0636501240966066	0.14259659209617	0.655333629573035	23.4605288936951	-0.113100306473104	0.240931607133741	-0.469429095744679	0.638762955186996	0.865542702590664	-0.24826356918231	-0.309605196595167
SPOPL	0.00201809731769166	0.0927931055917757	0.982648691893183	53.3991556820281	0.0363779861677513	0.181253417119148	0.200702346725072	0.840931324633751	0.947023248165929	-0.111217907128267	-0.0798749637889031
KYNU	-0.049598860021932	0.0895076978833935	0.579490190648465	60.9292486324442	-0.0842165897464863	0.160239227098576	-0.525567872932125	0.599188483544335	0.851794586989889	-0.218939418987027	-0.265214383382851
ARHGAP15	-0.0820724938818632	0.0645972233233029	0.203897095371009	406.445743343236	-0.119889689620271	0.104453784826182	-1.14777736220641	0.251060484936496	0.613461565059901	-0.286709956330465	-0.320039665329414
ENSG00000228655	-0.1697174236416	0.27233044497844	0.533150471050547	17.2298752289675	-0.147985175830349	0.4492563649574	-0.32940028761614	0.741853150422878	0.905059242449157	-0.469619698149478	-0.363219062644006
ARHGAP15-AS1	-1.11869206245782	0.216681541646141	2.43231440708057e-07	5.40582685531755	-1.5126439349204	0.457574942777233	-3.30578402248049	0.000947110608864504	0.0359690815525478	-2.45007317851048	-2.46053613048143
GTDC1	-0.035670776915475	0.147556969414912	0.808979768085353	66.2173934975642	-0.0106831641760149	0.242502099497552	-0.0440539038554707	0.964861436478448	0.990802970815652	-0.18987234012668	-0.152202315363489
ZEB2	-0.123904516615897	0.119833622809992	0.301149620079822	372.010185741508	-0.138616226410436	0.189352803388323	-0.732052675904475	0.464136417032688	0.781843296866412	-0.374010893179002	-0.348820109502641
ZEB2-AS1	0.125793262146429	0.21357926979037	0.555876751098863	3.6285484117249	0.337255435086412	0.500219859146629	0.674214405765031	0.500175012267876	0.80186629840316	0.147093480700933	0.382537639172194
TEX41	-0.245544423520455	0.308816334719612	0.426546753948698	6.50052826433523	-0.4047516269134	0.488824829359611	-0.828009549849684	0.407665091576955	0.745939128509479	-0.627866125053724	-0.757838345096426
ACVR2A	-0.264053266933928	0.268449937461974	0.325301399293197	15.8792759537235	-0.307053827245903	0.436983466007333	-0.702666922507201	0.482263345993972	0.791672446111968	-0.666492977507225	-0.607688528251787
ORC4	0.660410675553341	0.214993841117135	0.00212796788097121	12.9394968656097	0.983011033944027	0.358896572741236	2.73898139075509	0.00616298617505483	0.0968545372933351	1.26280814127825	1.37498665260815
MBD5	0.321044676242456	0.113028196602225	0.0045057763722496	127.806998976751	0.506952494384858	0.190496426829509	2.66121786545934	0.0077858560655733	0.110571227225816	0.5545715383593	0.64334169473387
EPC2	0.0871760177910666	0.0774569833038232	0.260387151785814	55.9903902594425	0.171037850666193	0.141827286704877	1.20595870258803	0.227833414238776	0.592503033497858	0.0665015946196217	0.1270811197624
NMI	0.154277133358813	0.124877457494148	0.216671180510211	11.4328416341111	0.277330654304766	0.260241757933728	1.06566546624462	0.286574893816868	0.652056720430654	0.206537621323162	0.290440428288818
RIF1	0.355749581192543	0.219741544164478	0.105458992705001	21.3471372617855	0.569377739639584	0.34467500319156	1.65192640710049	0.0985495540848039	0.408006289453923	0.626998605408992	0.739281820032283
NEB	0.319284825609396	0.217111908859594	0.141399258602254	17.5453407471775	0.429924508908022	0.344960007598746	1.24630246822149	0.212653372068696	0.571874055339857	0.550898835034471	0.52495890668111
ARL5A	-0.0775608028785616	0.0837237528097999	0.354243615113964	86.5262090374154	-0.0804829146421593	0.14753860802155	-0.545504093615982	0.585406865838813	0.844128593637706	-0.277294326255305	-0.259476171928959
CACNB4	0.701576618251169	0.20818572602694	0.000751803421270717	89.5307949296551	1.02766474725841	0.325060788722229	3.16145405078856	0.00156983583816848	0.04695411029428	1.34871900881203	1.44361406180679
STAM2	-0.143169635323881	0.163971986246567	0.382589647889244	28.2731881098482	-0.175965218995636	0.257484542284819	-0.683401098311331	0.494353426207106	0.798814092005662	-0.414216047072671	-0.406221037825342
FMNL2	0.0905583855508219	0.105932552045882	0.392624036185027	395.663430530986	0.151840197662404	0.174816588721264	0.868568588216223	0.385083141818054	0.728793714680449	0.0735603944311998	0.0975766263943177
PRPF40A	-0.110142728208543	0.0792533239392691	0.164603191305575	45.4336314537108	-0.143749587916699	0.157665658707152	-0.91173683029923	0.36190727094689	0.71393079382802	-0.345290861438919	-0.356709471316172
ARL6IP6	0.0231571076238489	0.186346219777491	0.901102082223689	9.837639528476	0.0479859122478755	0.359988029319594	0.133298633120031	0.893957208566691	0.966497259424124	-0.06710205321626	-0.0620349716825445
GPD2	0.236739399531862	0.0949491211994832	0.0126551516922399	73.737118677291	0.380007495899162	0.159674651290967	2.37988617997164	0.0173179862646216	0.172661501152581	0.378631453298053	0.448242436236328
CYTIP	0.0926072597359638	0.127020561482593	0.465957019549584	11.4015163471489	0.251687461297503	0.271096509011695	0.928405394134547	0.353197321513522	0.705459661236453	0.0778362726736867	0.251029911916326
ACVR1	0.00742992679157058	0.100831730441582	0.94125992399261	23.3459577840919	0.0199205752267364	0.196305367240522	0.101477486360976	0.919171428572077	0.976836259424539	-0.0999237417435807	-0.105168033304699
PKP4	0.744455294563489	0.329225279553089	0.0237447897713558	3.64765385817308	1.22951848792778	0.650634759883781	1.88972149005289	0.058795218413403	0.317502844903034	1.43820424926264	1.75383908523681
TANC1	0.369190113226163	0.179735444978481	0.0399684176352224	75.6494201738315	0.54403190880032	0.281023701026276	1.93589333146478	0.0528807666632639	0.302506056290709	0.655048194254791	0.700328313697004
WDSUB1	0.287185285254997	0.223573611841133	0.19895927360084	12.9440888860561	0.572328782052671	0.374100824319916	1.52987843074956	0.126046823225688	0.453659258482297	0.483909008528507	0.743817218775487
BAZ2B	-0.0440632050342047	0.067234662246521	0.512233157376609	181.782806616635	-0.0470122866600311	0.117802634594277	-0.399076699956209	0.689836689949112	0.887663639363994	-0.20738683713911	-0.208035825490291
ENSG00000226266	0.307843528350079	0.16446034308487	0.0612286753920646	7.26943704107911	0.483538599606469	0.337806991529304	1.43140494936891	0.152314190742818	0.490679375431214	0.527021529940918	0.607357342736593
MARCHF7	-0.0163926353181471	0.0722336651442419	0.820471179966967	81.8506109664068	0.00184535245972614	0.133429771872832	0.0138301402589887	0.988965496381432	0.997393592235737	-0.149640008239554	-0.132947485832079
CD302	-0.134183701646026	0.0993487440559855	0.176812993953756	41.7346489127335	-0.192528306677898	0.177324434358097	-1.08574042474653	0.277593850436182	0.642111027776623	-0.395462939351267	-0.431676519835555
LY75	0.376491084384081	0.102310792333726	0.000233346900475997	21.6443898369968	0.660063408969326	0.222117130560313	2.97169068997177	0.00296164891871424	0.0643598550643424	0.670284885677599	0.878654832389125
RBMS1	-0.131305734080452	0.124728350751168	0.292463073878245	111.563804508344	-0.162608165342536	0.201855246551952	-0.80556818869053	0.420491874114432	0.754309729849593	-0.389456792665707	-0.385692846131951
TANK	-0.150278861900314	0.0978633572845414	0.124636788904229	86.5633203368427	-0.184906229127552	0.16389826215968	-1.12817687442838	0.259245228340846	0.624711947807207	-0.429052578988356	-0.41996229953525
PSMD14	0.353600917574017	0.256671928125126	0.16831518367458	18.4455299073875	0.584726464444185	0.395531324999945	1.47833161999057	0.139319038195572	0.472215500414963	0.622514472569844	0.762870971743509
IFIH1	0.15120447211015	0.142017486428592	0.28701663692045	13.2033710325371	0.284913921826738	0.26843520931309	1.06138804427264	0.288513588015257	0.654154570846473	0.200125160531294	0.30209500222378
GCA	-0.178484785378011	0.144735949959781	0.217510402428967	48.2589157324433	-0.22027359985793	0.235081624302517	-0.93700900915364	0.348753923730536	0.70351996795991	-0.487916659263338	-0.47431771240551
TTC21B	-0.382159403848491	0.27647700127668	0.166895986302988	6.69961782423967	-0.531372993013919	0.507057801240637	-1.04795349112821	0.29466003543085	0.661271942082941	-0.912973442144531	-0.952440219379334
CERS6	-0.447856851516487	0.334976290656619	0.181228921245358	24.9159715886639	-0.632870298895937	0.523465485677467	-1.20900100620173	0.226662458810744	0.59193726520786	-1.05008009764717	-1.10842942220965
DHRS9	0.251099860727664	0.291039184058222	0.388263967066139	13.5303325212287	0.411292562768141	0.453421531452074	0.907086528182691	0.364361041589169	0.714706466498255	0.408600879446565	0.496323837008266
FASTKD1	-0.16495818585211	0.107976030834333	0.12657967058005	19.9527719495469	-0.200049947882205	0.245901733971785	-0.813536141657135	0.415910733547923	0.753053337104614	-0.459687452693669	-0.443236381501237
PPIG	-0.0728314311073339	0.16705531158157	0.662857076051574	33.5809639041259	-0.0699965978836566	0.274987693023621	-0.25454447475089	0.799074949368875	0.927402792045473	-0.267424409398588	-0.243359959015027
SSB	0.0274141791799359	0.452455260484161	0.951685887448382	3.60192460110432	-0.0628078450149968	0.758758547870178	-0.082777116898778	0.934028764739438	0.98299049088189	-0.0582177987435426	-0.232311706851271
UBR3	0.562471889351611	0.14992123886698	0.000175581717238026	45.7570985419492	0.836567743535169	0.243936363527031	3.42945074460974	0.000604804197101817	0.0280182552805453	1.05841573492532	1.14992085473091
GORASP2	0.40161187390648	0.419243683677103	0.338091114760108	6.39898332220735	0.61966398183955	0.607698422098536	1.019689963485	0.307875523123186	0.670264953489812	0.722710475365762	0.816565751521295
TLK1	0.051826597485614	0.123355533843843	0.674383162450061	53.5599811711362	0.117668684546867	0.222102664150888	0.529794115692945	0.596254685464375	0.85111753637556	-0.00727053754189506	0.0450591034504609
METTL8	-0.0565977854005299	0.100238763258909	0.572325642191236	25.3151525298343	-0.00535008677417976	0.196976466114883	-0.0271610455792186	0.978331285359181	0.993144199232438	-0.233545758880496	-0.144006014138394
DCAF17	0.414503543766487	0.518808629549697	0.424317852209067	5.11173704998803	0.537610590965975	0.778743307257606	0.690356611678891	0.489969954939829	0.797509719719556	0.749614621585903	0.690459517265461
CYBRD1	-0.147554032991443	0.146852455485798	0.315004033557692	20.644549977755	-0.180768724189802	0.246233478354705	-0.734135444934908	0.462866192876244	0.781272170676211	-0.423366023547113	-0.413603449993999
DYNC1I2	0.0124503507796363	0.328590305812802	0.969775230651439	8.91895965004073	0.0443088308425241	0.509363714592493	0.0869885890438279	0.930680582347489	0.981581362614047	-0.0894464162668372	-0.0676862053993262
SLC25A12	1.46482996633682	0.468910924613403	0.00178472227273337	5.62575691803496	1.3556603877935	0.667351012271633	2.03140530674989	0.0422138965490705	0.26769308286809	2.94158323066206	1.9477040773424
HAT1	-0.00692654418220041	0.194798972886356	0.971635280040652	13.1765288088698	0.0155649741095455	0.342399514700123	0.0454585168532656	0.963741839449968	0.990802970815652	-0.129884840536667	-0.11186207055242
METAP1D	-0.145426574138292	0.467230966091281	0.755609052141786	3.74244883566273	-0.328026470092801	0.726658614332901	-0.451417575767599	0.651688618296534	0.871455145050547	-0.418926143788782	-0.639920968418578
ITGA6	0.0665663414184728	0.192855384448804	0.72997261909574	16.5881095290206	0.1276339611093	0.314755381229139	0.405502077870381	0.685108491380375	0.884509341937172	0.0234904290608316	0.0603745399879049
PDK1-AS1	0.698088830453125	0.369640429632638	0.0589505568647672	9.12234944687215	1.03280090465947	0.55948541797536	1.84598359756529	0.0648945870865727	0.332783438887617	1.34144020366713	1.45150772057576
PDK1	0.661872008653205	0.306178305497698	0.0306397041012638	24.9464589807735	0.959592149300451	0.457282990136809	2.09846456132856	0.0358641272934543	0.250026376587771	1.265857856313	1.33899463178571
MAP3K20	0.295644651376954	0.161073395221035	0.0664367542132688	27.7866184004379	0.426337093962927	0.266310683911864	1.60090120193609	0.109398803352581	0.423828720140191	0.501563201161912	0.519445479574409
SP3	-0.015479772606641	0.0642964555535446	0.809744050829986	67.3332282940561	0.0120250290708429	0.13067419660816	0.0920229806876194	0.926679781110071	0.980183232675318	-0.147734918198002	-0.117302542098455
OLA1	-0.030194101547103	0.092120267418322	0.743086872945426	40.5904185176828	0.0199063356939427	0.178505058031892	0.111516927942659	0.911206442767064	0.974254515851805	-0.178442845227186	-0.105189917761138
CIR1	-0.00145856611531656	0.30956531945917	0.996240654216427	8.60193103189812	0.0298130685577786	0.508194479588951	0.0586646840042274	0.953219188951937	0.989176978028161	-0.118473496386726	-0.0899644558766711
GPR155	-0.653068330254666	0.566456953608938	0.248951353502672	17.8623699749464	-0.897536717159968	0.863278211645966	-1.03968420035609	0.29848664337844	0.664835903549304	-1.47834421625842	-1.51519000804188
ENSG00000236449	-0.244302790522489	0.12209739093145	0.0454048263843899	11.7412328357731	-0.181967980975497	0.292812254235022	-0.62144933602896	0.534304019509271	0.822192155593709	-0.625274911030111	-0.415446564038887
WIPF1	-0.119697057184831	0.0545708140984356	0.0282766813759483	132.872902974939	-0.149117369029866	0.103015758656731	-1.44751998115895	0.147751344335762	0.484457185002614	-0.36523017625265	-0.364959107989129
ATF2	-0.0614296368856015	0.0979049523806371	0.530369826756044	17.6549383807226	0.0701793393652214	0.252288204699766	0.278171305902858	0.780880860482988	0.922504424571874	-0.243629544788762	-0.0279263323051425
LNPK	-0.0735876772069481	0.293096589294661	0.801760209855874	7.9403998661343	-0.10626279293614	0.488971202815119	-0.217319122934767	0.827959655245485	0.941686846754449	-0.269002649910746	-0.299096757216368
MTX2	0.753653268299249	0.267937639828325	0.00491131704660302	8.47673862516345	1.17927892852528	0.446082079989428	2.64363663421142	0.00820206543398976	0.113405161321277	1.45739987194017	1.67662689961631
HNRNPA3	0.0604581081718251	0.138901856562206	0.663375355828891	45.232638934043	0.13025567697386	0.224358942865429	0.580568241721427	0.561531481534864	0.833863252058898	0.010742910531495	0.0644038032693932
NFE2L2	-0.254688853090209	0.0675887823151789	0.000164421111756255	83.7368479950883	-0.329614439520075	0.12994889705331	-2.53649278288875	0.0111969050640378	0.134070131224296	-0.646950004249828	-0.642361487237544
ENSG00000213963	0.421125939124029	0.443722171561932	0.342582102588251	3.76162406854978	0.25136686377747	0.643262899544426	0.3907684773294	0.69596837744358	0.889596418961548	0.763435165779297	0.250537191925931
AGPS	0.0976844107037162	0.133312925965622	0.463713831439416	36.3981759545888	0.161726971034213	0.223555033443165	0.723432474515627	0.469414225826663	0.783390445651967	0.0884319839741978	0.112771412930082
RBM45	0.519253792860877	0.327234454553931	0.112559222495568	8.54658496027302	0.751583871024175	0.481643557633017	1.56045660553989	0.118652017062949	0.440687309192123	0.968222144803226	1.01931082118151
OSBPL6	0.585294531189056	0.393679050996562	0.137086085136228	8.78020406621125	0.501430668865382	0.576417836853256	0.869908314431699	0.384350511347589	0.728367386832901	1.10604522744198	0.634855310258284
CHROMR	0.169928541183155	0.195511817599605	0.384766644183157	11.2767342942556	0.235782326996871	0.348120156408159	0.677301565728427	0.498214637689278	0.80186629840316	0.239201176101543	0.226585625450745
PLEKHA3	-0.707469899246647	0.340307286697077	0.037625170163137	3.70218524590233	-1.07258757996495	0.605574991279187	-1.77118869737218	0.0765293281608146	0.356974485526702	-1.59187704657901	-1.78422221836922
TTN-AS1	1.37051619229766	0.440849867949024	0.00187845768746665	10.2277658967136	1.75084748172237	0.579609329941263	3.02073722985066	0.00252160089345275	0.0590360745917628	2.74475600851962	2.55505930923843
CWC22	0.401097270837753	0.194822163073169	0.0395146799344622	11.2910904007234	0.58682411569169	0.355807695547374	1.64927325360099	0.0990916665414316	0.408706374754687	0.721636529449002	0.766094810475688
UBE2E3	0.103878606391278	0.168500671915709	0.537572629797029	25.2918714738758	0.169554367634132	0.280152491326016	0.605221702050902	0.545031697859628	0.826317940394959	0.101358900991467	0.124801184018563
ITPRID2	1.24651739193945	0.351404649550815	0.000389286576736717	5.60886775042131	1.80167819941632	0.561281144315374	3.20993893642005	0.0013276317286551	0.042871189451232	2.48597790667662	2.63318003434998
DNAJC10	-0.0185267578561716	0.258915809311528	0.94295593892309	24.6848057009525	-0.0133906868383907	0.39497515972207	-0.0339026050342337	0.972954815866905	0.991666838722943	-0.154093794710834	-0.156363453416158
NUP35	0.0398243363112264	0.202078592179052	0.843770017291238	7.58526540992154	0.0895517446560132	0.402041975477667	0.222742275976573	0.823736096339745	0.938631334781161	-0.0323185408738589	0.00184673439801909
ENSG00000272800	-0.0187855678822825	0.435416492860228	0.965586820589838	4.25710455771765	-0.0666640323620608	0.693397112250358	-0.096141202760001	0.923408427781122	0.978987396893154	-0.154633915801533	-0.238238204948985
ENSG00000287621	0.509631680520485	0.4325967402359	0.238766453547283	3.30971500590326	0.954310338008012	0.70537309011957	1.35291571421621	0.176082558587677	0.524738913920496	0.94814137015078	1.33087712043063
ZNF804A	-0.111943733576768	1.54751260669808	0.942333044275081	4.25621769102225	-2.10866798806944	1.60516636419461	-1.31367566322477	0.18895537421096	0.539199759430651	-0.349049452241829	-3.37655371449977
LINC01473	0.153076512507622	0.126484986372262	0.226188867837095	49.5244335642803	0.310852916561364	0.19927528186678	1.55991708379154	0.11877947676669	0.440716964934838	0.204031997204164	0.341960130423121
ZC3H15	-0.316395737239352	0.348525170024498	0.363976942304531	9.16210982876544	-0.436576184944261	0.540101409534978	-0.8083226172658	0.418904885761003	0.753494109684986	-0.775728591660604	-0.806748879169438
ITGAV	0.0149501869823614	0.0965244308226722	0.876911975002655	115.812165909498	0.0588617746099032	0.161810308553576	0.363770238967277	0.716029588112151	0.894487695480027	-0.084229407186178	-0.0453200738317873
ENSG00000227227	-0.408201597989663	0.30722328372772	0.183953388355352	4.96854849270782	-0.597229914951767	0.527565094977257	-1.13204971412582	0.257613534238761	0.6219232006619	-0.967321948325326	-1.05365442072853
CALCRL-AS1	1.5734715955429	0.741771926115102	0.0339021419502971	15.8324156793582	2.04412378455955	1.14067769810961	1.79202572992107	0.0731288445475935	0.350712155003119	3.16831183211517	3.00578986105992
WDR75	-0.0310732093623834	0.27593085341767	0.910337929307839	7.24198759780443	-0.057612842539978	0.468072020151089	-0.12308542288296	0.902039454356146	0.970483904714315	-0.180277490813243	-0.224327610251488
SLC40A1	-0.393770744217057	0.128094273482903	0.00211159985634782	10.1546935614948	-0.510845101237456	0.271494274201209	-1.88160543252879	0.0598896080811481	0.319477008366793	-0.93720561706679	-0.920891308340061
ANKAR	-0.205907716189772	0.131932195532916	0.118592514038121	17.4556207381323	-0.145687639793121	0.324907488713856	-0.448397297242438	0.653866492026269	0.872456965325655	-0.545146680537246	-0.359688024930179
ORMDL1	0.444800853556494	0.346055691243867	0.198671851425115	11.5506754590788	0.714996940183962	0.497773074366315	1.43639135381957	0.150891012049991	0.48904437695813	0.812843300377617	0.963081090488885
PMS1	0.227149139081794	0.11699309097291	0.0521903546629656	45.4448205273283	0.37687005914112	0.197430437981542	1.90887516126746	0.0562781979594608	0.312585684284197	0.358617151641268	0.443420571709338
HIBCH	0.105494394554961	0.352327790507867	0.764618721534947	32.1518473976074	0.171158136740594	0.487108331473495	0.351375917186313	0.725306347284849	0.897527229432645	0.104730954533681	0.127265985052116
NEMP2	0.133257426977305	0.195962748524539	0.496495549489722	4.51115330414388	0.213458050782431	0.397877591781243	0.536491763275255	0.591618726980881	0.848703755461271	0.162670747587365	0.192275886682878
NAB1	0.197493157170156	0.241276449899583	0.413051911311129	10.8883335777406	0.325723712242509	0.40766436161602	0.798999723574829	0.424290572274938	0.757142045315323	0.296726885886967	0.364814762313063
GLS	0.163252577279591	0.137169883586204	0.233987898590387	81.478193728826	0.261391635971656	0.229458245102125	1.13916863547578	0.25463282468309	0.618683467930266	0.225268837547089	0.265944066123601
STAT1	0.176780179700597	0.148271530150146	0.233154118287919	39.9809559581069	0.292193262604411	0.256818431472704	1.13774257139121	0.2552279914412	0.61944983766162	0.253500137099035	0.313282477153996
NABP1	-0.165885977676096	0.0734580857524325	0.0239307091038332	58.515034103564	-0.206650221460027	0.158983948984536	-1.29981814378084	0.193663305427605	0.546615201714352	-0.461623698902689	-0.453380211477013
SLC39A10	0.246082165143019	0.198707588044208	0.215562767110331	28.713165878591	0.339086133496508	0.335601140852798	1.01038432895328	0.312311192934755	0.674627196029929	0.398129247985057	0.385351203366159
STK17B	-0.113920563201749	0.143465728923048	0.427159826990559	14.8522593266828	-0.116186710171323	0.269810452372608	-0.430623458615566	0.666742181250911	0.877703831908599	-0.353174977783542	-0.314348629421426
GTF3C3	0.119156091739012	0.367768908677487	0.745940164198038	6.86944066885346	0.168142693074003	0.594557973827461	0.282802856030315	0.777327964874458	0.921128610381635	0.133242101859538	0.122631609295602
ANKRD44	0.17014134579589	0.0477940138647292	0.000371012717312512	384.316415668198	0.248706512725142	0.0929421080440803	2.67592932804134	0.00745223575142534	0.107711999184309	0.239645286637997	0.246448550988172
SF3B1	-0.0702057675652294	0.139927782948405	0.615858459112538	54.7019725610634	-0.0795690264023471	0.236676284275135	-0.336193491654823	0.736724960481466	0.903116863519745	-0.261944806164191	-0.258071635160564
COQ10B	-0.379902609592043	0.28036259234303	0.175404719476118	5.07438103670348	-0.527092532753117	0.512605203754267	-1.0282621574903	0.303826526838348	0.667238381302765	-0.908263647112265	-0.945861664628279
HSPE1	-3.52749955749993	0.776036541261276	5.47964609685901e-06	9.24087943155819	-3.98112721727293	0.86314604121709	-4.61234487232229	3.9815167267857e-06	0.00116706218295542	-7.47711077461184	-6.25429928574924
MOB4	0.219470372327909	0.317101579538301	0.488865879602428	10.4894119211433	0.426001349829567	0.534999031868661	0.796265646204285	0.42587764873812	0.757483351930326	0.342592023339018	0.518929481053437
PLCL1	0.222247864489581	0.545412471778704	0.683651184941617	24.9480800746802	0.37120849452046	0.751579408469676	0.493904556640654	0.621373586372452	0.85864481418201	0.348388483848351	0.434719424971753
FTCDNL1	0.119703801080926	0.267540954768052	0.654570145909456	14.4686490370478	0.120999219187084	0.415966187443368	0.29088715102248	0.771137628604212	0.920041768546347	0.134385138594191	0.0501777362950624
TYW5	0.255000617891599	0.408781939280672	0.532755012470416	3.94446539128944	0.3290706925024	0.659793366183088	0.49874810716282	0.617956849285447	0.857813539073807	0.4167415270312	0.369958670105414
SPATS2L	-1.37161592514434	0.47919688579565	0.00420549031529459	17.4177993139616	-1.98264530272547	0.632563168887944	-3.13430405094719	0.0017226226116796	0.0494495905150221	-2.97791019715698	-3.18287194083582
KCTD18	0.457285693839161	0.35977085537335	0.203711901500732	3.48020574310049	0.633615898912242	0.61317089279463	1.03334307997634	0.301443373525554	0.66651820010582	0.838898417530593	0.838008177043937
SGO2	0.62945079719996	0.307375400024632	0.0405772235804011	4.44476238071348	0.944531486685134	0.574910498744412	1.64291918263445	0.100399655548115	0.411021606623792	1.19819672140617	1.31584819715827
CLK1	0.0951644238412207	0.277336964567768	0.731495804370084	26.3485287146007	0.154999800016144	0.429753280708766	0.360671592222664	0.718344963400779	0.895071215981201	0.0831729216682558	0.102432556787126
ORC2	0.207519271663179	0.185641622538347	0.263631559927296	12.1024269520286	0.332547918137913	0.339353953350163	0.979944140490896	0.327113692724068	0.686514566413279	0.317650788939819	0.375302749440636
HYCC2	0.506074625078538	0.142637752324229	0.000388210793742679	15.4583880082749	0.776831735186795	0.276132057336047	2.81326167878222	0.00490417239155445	0.084444930096735	0.940718007563738	1.05811376446824
CFLAR	-0.247730265843843	0.0606081496286896	4.36218637449256e-05	96.075703542625	-0.346009805119671	0.129484128779975	-2.67221788785887	0.00753517037393268	0.108148096119378	-0.632427847632815	-0.667559200494737
CFLAR-AS1	-0.687495365063831	0.184611440913196	0.000196080994161442	4.89359594087824	-0.933755554472847	0.416360892991905	-2.24265912142474	0.0249188046136152	0.207505682055195	-1.55019138489442	-1.57085402306948
CASP10	0.0152152561847513	0.100004425326476	0.879071918695306	20.045918215062	-0.0347699604330708	0.197719956469689	-0.175854582682963	0.860408186970604	0.95532814704357	-0.0836762235678419	-0.189220836340214
CASP8	0.00577823212129175	0.126902307894942	0.963682538950109	15.4862731880491	-0.0102153623617184	0.264914591697365	-0.038560965238896	0.969240424356858	0.990827336147686	-0.103370730023824	-0.151483360003437
ALS2	0.538671460027786	0.551775460872225	0.328939992689143	3.79713942087727	0.684410825982793	0.822822706769032	0.831784077362499	0.405530833002054	0.744718171756724	1.00874565823365	0.916073896253962
NOP58	0.023831419670986	0.158496446422873	0.880481125496417	21.0282475341818	0.0705090267147577	0.298772728995239	0.235995523928428	0.813436143480808	0.935036872067037	-0.0656948041855926	-0.0274196423354876
BMPR2	0.178808723859836	0.11416665957722	0.117299954447621	65.6046681404717	0.287887264082251	0.199443918846662	1.44344969627069	0.148893833299541	0.486444052794935	0.257733587789817	0.306664673153947
FAM117B	0.0204193946307968	0.467174002475733	0.965136900612186	13.274263807716	0.0644625583022885	0.657417053955471	0.098054283676454	0.921889188862252	0.978647541066577	-0.0728154969728636	-0.0367123401012407
WDR12	0.315241400770717	0.238009270460319	0.185339661801803	3.67127659289627	0.488803722770536	0.586102258555316	0.83399051212563	0.40428633038481	0.74309099451662	0.542460448520446	0.615449206437104
CARF	0.321241931617992	0.289523656349703	0.267191559635773	8.4722121323974	0.499748359855066	0.463960734785836	1.07713502972563	0.281419945532553	0.64708043955524	0.55498319856498	0.632269802799213
NBEAL1	0.117687121459498	0.199357711924073	0.554968477536174	19.3011278464121	0.181796623781032	0.312468957301756	0.581806990847631	0.560696694651632	0.833511003078074	0.130176448486293	0.143616065463981
CYP20A1	-0.089020244269128	0.131415264696683	0.498154399502996	25.1159443781549	-0.125532318656429	0.24349943006731	-0.515534342818496	0.606179677543129	0.854904672254821	-0.301209497068774	-0.328711710341531
ABI2	0.113827241702927	0.178854181876068	0.524499563454614	8.41925588927206	0.110405693708166	0.406888143078892	0.271341634270132	0.786128287617469	0.92423661729122	0.122121109613157	0.0338967564182169
RAPH1	-0.153579695977858	0.22274577537824	0.490518603615674	50.8018218185693	-0.178642102504852	0.336360607007981	-0.531102925797174	0.595347456857592	0.85092679695437	-0.435941222867311	-0.41033508716925
PARD3B	-0.055361707569674	0.253033006600562	0.826811740355298	51.3719933687295	-0.00690752914352645	0.373953842363617	-0.0184716089554439	0.985262626472165	0.996412438143531	-0.230966138159367	-0.146399616525544
INO80D	0.0631919552794428	0.168857693956171	0.708231706142083	21.26498641115	0.136090464753086	0.286172040954559	0.475554719808199	0.634391640661458	0.863389463835078	0.0164482864157339	0.0733711732547943
NDUFS1	-0.133489029010537	0.205346998623432	0.515649819784871	7.86804427681426	-0.183253959995269	0.404495893691083	-0.453042819107632	0.65051790872503	0.871138089660403	-0.394013198986887	-0.417422959770848
EEF1B2	0.0470179817616605	0.230914183354399	0.838653049392147	4.69456053958479	-0.0546609586124664	0.513136847285551	-0.106523160247833	0.915167280729463	0.975468484826983	-0.0173058318023422	-0.219790918201401
FASTKD2	0.871214726558236	0.437977790064357	0.0466818258259061	4.92882313487389	1.13723322602931	0.663096040930629	1.71503546369127	0.0863387251544969	0.381368401405758	1.70274362470448	1.61200769068469
KLF7	-0.351144830839704	0.363954141688695	0.334642415159067	22.9746514639249	-0.480477373699972	0.528392780573116	-0.909318581489375	0.363181985023767	0.714283048982857	-0.848247877788266	-0.874219748251098
ENSG00000223725	0.0477892993605833	0.249999208652638	0.848401962626912	12.2259839119465	0.0272314501012535	0.419874411636911	0.0648561792443833	0.948288510993038	0.987643292859151	-0.0156961379698961	-0.0939320942444669
CREB1	0.0211646888430885	0.10563885839697	0.841207278615752	40.9748289652724	0.0546176774932243	0.18503528258865	0.295174394467482	0.767860661264395	0.91792543650008	-0.071260112396446	-0.0518427427855303
METTL21A	-0.398661459586487	0.173180574685659	0.0213352449050479	17.1751396058343	-0.545608750995426	0.346006102446196	-1.57687609304598	0.114824038437118	0.433526464671154	-0.947412248391443	-0.97431887438326
CCNYL1	-0.0213217952404315	0.190106707313328	0.910698934404962	6.11843766219707	0.0406634753282757	0.42014594148524	0.0967841678644521	0.922897797116877	0.978987396893154	-0.159926871053423	-0.0732886802212856
PLEKHM3	0.520517290268772	0.234106073125568	0.0261871570330665	8.33168714838376	0.711188381873436	0.463977033017834	1.53280945232929	0.125322810985609	0.453066383277033	0.970858988546505	0.95722779251581
IDH1	-0.334471127379844	0.169288364786055	0.0481833394426948	18.4496513639984	-0.420376154272917	0.317180139475377	-1.32535459177308	0.185053570201468	0.534220917899027	-0.813450852981808	-0.781851372301747
PIKFYVE	-0.11831749297559	0.137124345727337	0.388220941794138	50.1521737717191	-0.151081413661148	0.229118219921491	-0.659403751098088	0.50963653399817	0.807471143334357	-0.362351108016452	-0.367977609354209
KANSL1L	-0.097299147818481	0.202407312076365	0.63072287283906	33.0746461278373	-0.122160575129698	0.325535358784001	-0.375260541853316	0.707466708491651	0.891675357486162	-0.318487075074802	-0.323529744373936
ERBB4	1.87029897243268	1.84414198446053	0.310495045093815	15.8912376192903	2.64862186195054	1.77327622255687	1.4936318596386	0.135271867442828	0.465604624058733	3.78777286677581	3.93483100540607
ENSG00000273118	0.147673480880098	0.382527041443818	0.699461736614292	17.9159371188227	0.252149804691131	0.556697941715551	0.45293827369667	0.650593189889306	0.871138089660403	0.192756192400171	0.251740478337565
IKZF2	-0.330883454299269	0.188543435147569	0.0792686292689009	51.1845500297588	-0.420531279815132	0.2851920251796	-1.47455483564206	0.140332264896888	0.473776806636153	-0.805963593208791	-0.782089781680778
BARD1	0.227681374136408	0.170040713594125	0.180576687180386	20.045089122915	0.37182342410381	0.298798661708709	1.24439454305954	0.213354390310056	0.572696326810289	0.359727894461113	0.435664498091378
SNHG31	0.0419135310383643	0.478466585126535	0.930194837770022	4.68742999654278	0.119641223955978	0.790910805146086	0.151270185180843	0.879762587388535	0.961236903685629	-0.0279585160646885	0.0480906602716469
ATIC	1.17584100253795	0.439535194366741	0.00746864806098446	3.90476378413368	1.81637224973744	0.684774313440632	2.65251224248048	0.00798952305149546	0.112151124831701	2.33848049668876	2.65576302979033
PECR	0.483675606144057	0.301376061797623	0.108517884407851	3.47694728442817	0.684500677738023	0.560983597915021	1.22017948525068	0.222396841942474	0.587076389680998	0.893972590783368	0.916211987640224
XRCC5	-0.0761684226270843	0.0764862206043135	0.319325447541848	86.5827548919497	-0.0838564087126505	0.134378934829071	-0.624029419635714	0.532608264431369	0.820742688186243	-0.274388511703228	-0.26466082827265
SMARCAL1	0.190472033664926	0.239646910664847	0.426728226706956	9.85776462774214	0.30878988567313	0.401503754240353	0.769083432998932	0.441843782443709	0.767866133111648	0.282074219826973	0.338789499036667
RPL37A	-0.529221707432079	0.325503680502403	0.103980556576392	18.933898082255	-0.735418436163932	0.49075991666538	-1.49852995566745	0.133995615761228	0.464131135692296	-1.21988369985736	-1.26603362702238
DIRC3	-0.717686658388438	0.512414949422431	0.161334725153269	7.64735211803178	-1.09205375370095	0.720939740027855	-1.51476426262583	0.129832113732298	0.459139013854921	-1.613198813645	-1.81413939594204
ARPC2	0.00345755432652508	0.0986342785680937	0.972036452536673	80.7245329682746	0.040206501782658	0.168888211303107	0.238065768311671	0.811830084443917	0.933994736350666	-0.108213846190948	-0.0739909938292775
PNKD	-0.900803348905695	0.392212026869164	0.0216344359482804	7.32948861033293	-1.27904987732562	0.603123333265406	-2.12071032039274	0.033946187489611	0.244322334671649	-1.99535242683268	-2.10153004146793
TMBIM1	-0.611638396887484	0.124941450521879	9.81058904770809e-07	14.4909312986963	-0.890044151201199	0.253197141908643	-3.5152219511322	0.000439386600238005	0.0229395046519385	-1.39188241594043	-1.50367483154626
ENSG00000288819	0.219778896248923	0.224682813657034	0.327988252056274	21.009885737788	0.335797456204469	0.37254849024599	0.90135234740247	0.367401009307431	0.716177173838803	0.343235894363758	0.380296900252463
SLC11A1	-0.396272579685678	0.187818593781158	0.0348696635564841	241.239715309787	-0.576669252981939	0.286017387802685	-2.01620348123649	0.043778702563163	0.271656924291395	-0.942426798496151	-1.02205514582694
CTDSP1	-0.529815306180056	0.165108255826924	0.00133245442278739	12.3676075758147	-0.709593208755494	0.310661468137181	-2.28413653296119	0.0223635081182486	0.194631576592073	-1.22112250504591	-1.2263433455775
USP37	0.230691993047263	0.133118561918574	0.083098973136455	28.2603580253965	0.335965223227234	0.2305354651111	1.45732554887087	0.145026537590594	0.47913205580942	0.366010876593787	0.380554738073033
CNOT9	0.700133145449922	0.261833742815146	0.00749612293451183	6.28118397400808	1.12079536950013	0.45774835535301	2.44849676988089	0.0143453716250684	0.155758003723129	1.34570656715542	1.58674467395786
ZNF142	0.406789914032789	0.345448683499452	0.238968182129978	5.50868540392026	0.629660251267685	0.570323265978423	1.10404096909402	0.269575366190418	0.63519237409755	0.733516736323789	0.831928820381314
TTLL4	-0.133942288304601	0.28694319648982	0.640649947528884	13.4317549646041	-0.169326912388266	0.431193654379678	-0.392693423635517	0.694545928460232	0.889510746035402	-0.394959124104078	-0.396018755638358
CYP27A1	-0.894969933237969	0.518955821319673	0.0846069772921796	18.1894035946201	-1.28299601803336	0.736429813608529	-1.74218370077474	0.0814763051130777	0.369282202824793	-1.98317843620217	-2.10759478710732
NHEJ1	-0.235697653023256	0.208750127722549	0.258859927313955	7.32244167898058	-0.291867499016955	0.371000972973331	-0.786702785919474	0.43145587285512	0.760291870217901	-0.607316502225213	-0.584348960627137
DNPEP	0.0250672827934039	0.29830040854505	0.933029649117046	5.37384618488338	0.155383193578024	0.519872289899286	0.298887239418215	0.765026083791936	0.916377725235351	-0.0631156315481705	0.103021786772771
FARSB	0.498250606555938	0.222766005609708	0.0253089247610473	9.78379487563375	0.667160811814939	0.400682686477945	1.66506024425306	0.09590073725079	0.402959061108824	0.924389747482075	0.88956269050843
ACSL3	0.454597010543745	0.272349395724321	0.0950840067734436	11.9207093916763	0.755430615483666	0.435818062853935	1.73336233596369	0.0830312875690627	0.372523831725432	0.833287295829135	1.025222806692
AP1S3	-0.393142377896044	0.305371155326197	0.197946288492381	4.28453994405824	-0.569207998358214	0.56509246989853	-1.00728292921763	0.313798830814032	0.674700137888684	-0.935894254026631	-1.01058809110312
WDFY1	-0.241758601208515	0.174163275381068	0.165102123721987	17.6623825729888	-0.333669154038432	0.297923448446651	-1.11998285391149	0.262721068760518	0.628194480382039	-0.619965339651215	-0.64859309781998
CUL3	-0.144668153392746	0.0731446423963954	0.0479471391433923	69.0279569663459	-0.163093504236251	0.14102629924857	-1.15647581412305	0.247486586814066	0.609812275781263	-0.417343364920247	-0.386438753882656
DOCK10	-0.113627704567238	0.138245748548424	0.411119304834508	324.450040699459	-0.146176924273745	0.214081566550091	-0.6828094853255	0.494727235180527	0.799241882584414	-0.352563799277556	-0.360439996575402
RHBDD1	0.104852739452591	0.121290864001298	0.387327823858062	43.5825259067123	0.205537316401654	0.209734449005482	0.979988348963511	0.327091869860979	0.686514566413279	0.103391858599287	0.180102666604265
MFF	0.00502115499899832	0.223563134908567	0.982081279826822	18.87284358768	0.0330318111337838	0.369946515188696	0.0892880721337124	0.928852973265152	0.980777794283625	-0.104950704830757	-0.0850176340454523
AGFG1	-0.0877416383253288	0.123655068145095	0.477972275363136	66.2984002147492	-0.0732428502446875	0.202950735308194	-0.360889799849522	0.718181829014533	0.895071215981201	-0.298541122712041	-0.248349060090989
PID1	-0.104561925275748	0.468770288805664	0.823492088990276	18.1341860170742	-0.14778952044189	0.64541394861334	-0.228984081858493	0.818881288293146	0.936887132023759	-0.333644058521983	-0.362918363745548
TRIP12	-0.108195416634468	0.0569028888779985	0.0572490329608059	100.282679744998	-0.133135936969712	0.104443733238857	-1.27471445955725	0.202410327001196	0.558579138962668	-0.341226938309176	-0.340397561005328
ENSG00000225963	0.17056444723308	0.134420006233782	0.204479647869978	21.280332999679	0.311955115210871	0.243482988362991	1.28121934640378	0.200116632634712	0.554903893254802	0.240528274106319	0.343654077737319
SP110	-0.0198091205027354	0.0812699740924654	0.80742859881631	76.834133401646	-0.00508484532314043	0.151388687373326	-0.03358801381639	0.973205680465364	0.991666838722943	-0.15677000908221	-0.143598369796057
SP140	0.377979744898172	0.111091385081001	0.0006679147861182	40.5108587195255	0.547921569398546	0.190775018587678	2.87208237983595	0.00407776651912164	0.0764242277547912	0.673391631396206	0.706306256172669
SP140L	-0.020060916608005	0.0748341076695602	0.788644024583774	32.5050063651243	-0.0401977068345147	0.14589967312045	-0.275516085641459	0.782919769302591	0.923052354343758	-0.15729549253838	-0.197562632479222
SP100	0.0521256555364824	0.0676492910213789	0.44098690459614	227.28396466432	0.0800291921900825	0.112919519362154	0.708727708390378	0.478493466622904	0.789707347984365	-0.00664642122366437	-0.0127882882280701
ENSG00000235419	-0.330186681675763	0.217842991631604	0.129592836310245	5.11574394290765	-0.560893525719439	0.433322660198971	-1.29440155624885	0.195526753382208	0.547714085926919	-0.804509470294649	-0.99780974247991
CAB39	-0.216772995653569	0.067644143536448	0.00135246316474548	147.55916844533	-0.277158023964088	0.114694232670421	-2.41649486213063	0.0156707473908372	0.163118234204623	-0.56782187084161	-0.561742259221521
PSMD1	-0.10249022884116	0.194962484214321	0.599102185366218	25.7198196406944	-0.110164223089681	0.311410412576129	-0.353758958084773	0.723519533720887	0.896356913458438	-0.329320551605877	-0.305092788088916
NCL	0.0487981998620628	0.350692150589444	0.889332999228134	7.69625278652354	0.0526011576256773	0.549868612903728	0.095661320525103	0.923789561713419	0.978987396893154	-0.0135906227877564	-0.0549418923038024
PTMA	0.513062945230876	0.277953970076857	0.0649131472714175	10.2429038670631	0.72596991775474	0.45064908099756	1.61094285635228	0.107192177947141	0.420730733795743	0.95530221498243	0.979945242784024
PDE6D	0.166963368315121	0.198559386822079	0.400418687745214	9.62083492538406	0.331469610104211	0.376745261646086	0.879824230982881	0.378954535905587	0.724505643504222	0.23301303715012	0.373645519141557
COPS7B	-0.0946229052620377	0.203703358778274	0.642280082646944	7.13701765659652	-0.146891177781726	0.44078161417697	-0.333251599107649	0.738944371455637	0.903997289405261	-0.312901916453693	-0.361537718671181
DIS3L2	0.110266372964666	0.129167909642046	0.393289562104848	36.3134468697277	0.223908554603088	0.22111390630614	1.01263895312436	0.311232646709478	0.673571422057607	0.114689788904108	0.208337059400649
EIF4E2	-0.836795991456649	0.415470975515805	0.0440000714989193	5.29674659969376	-1.19635469073729	0.660996502051945	-1.80992590282009	0.070307278616908	0.34504660923576	-1.86177288883069	-1.97443744406626
GIGYF2	0.122055837431213	0.100576293570688	0.224914001700594	68.9708385083261	0.208419599117459	0.173827018257448	1.19900577716163	0.230525699231509	0.595870308278131	0.13929369819666	0.184532389928081
INPP5D	0.217192459813422	0.0535859196454114	5.05297978477577e-05	350.044939955357	0.295294933962052	0.106453413273306	2.77393579860063	0.00553826066564565	0.0903883611533437	0.337838155761585	0.318049374544183
ATG16L1	-0.0554862703186381	0.445327501833923	0.900842959868059	6.35468968276259	-0.0508665388925215	0.680081857933239	-0.0747947299272242	0.940378034982912	0.985585869187495	-0.23122609318832	-0.213959349548674
DGKD	-0.449893505923559	0.195696758738577	0.0215088111275597	17.482497469925	-0.632651584447877	0.316660648366142	-1.99788507890746	0.0457291206664946	0.279718694694551	-1.05433047394154	-1.10809328429837
USP40	0.046731955732514	0.161522969257934	0.772335891564769	18.4619069576413	0.139289818321798	0.267128709869922	0.521433350947657	0.602064923504086	0.852606054488293	-0.0179027510683868	0.0782881965040212
AGAP1	1.68789299165737	0.355987560888977	2.12206474111726e-06	5.61511663263776	2.65744860925478	0.614680392480255	4.32330141283976	1.53711501159968e-05	0.00311887283416374	3.40710246243733	3.94839665883509
LRRFIP1	-0.417916927111423	0.177250283182133	0.0183846534033244	73.4020855411878	-0.574938993896273	0.28177687903406	-2.04040514561444	0.0413099898300029	0.26624415608994	-0.987597260841626	-1.01939594484502
RAMP1	-1.91806714620681	0.932291186231014	0.039650728162631	4.20582153261528	-3.00245707039714	1.55312564970343	-1.93317074569625	0.0532151672875571	0.303235416705457	-4.11832130861795	-4.75020048511266
UBE2F	-0.18597188328765	0.0803725805464879	0.0206747310511513	52.5585071633708	-0.233030214127927	0.152723151552163	-1.52583424162993	0.127051150692462	0.454664919658634	-0.503541786117567	-0.493923100681567
SCLY	-0.186370682621887	0.190822040494479	0.328731201459005	10.2779588188537	-0.240034771635031	0.348181786519691	-0.689394968169756	0.490574749078678	0.797509719719556	-0.504374056546248	-0.504688266635651
ILKAP	0.138379908215571	0.219193471120233	0.527835231212112	13.7664822573556	0.279670888305609	0.368726926557785	0.758476987065875	0.44816548467938	0.772197665584411	0.173361060459227	0.294037087658794
PER2	-0.185498079547824	0.407077749528149	0.648618532428872	4.26427749831394	-0.189140121885841	0.648987148427496	-0.291438932718668	0.770715642169872	0.920024810413939	-0.50255298596721	-0.426469285612323
TRAF3IP1	0.264775695861597	0.408223171926185	0.516593555875791	4.37158435273491	0.43979146493785	0.663470012430525	0.662865625722462	0.507416618637221	0.806408367246487	0.43714153183073	0.540123236335768
ASB1	-0.46776238637024	0.404310604752401	0.24729760717568	3.52581210203517	-0.644666830976783	0.691463634574971	-0.932322104506692	0.351170087479532	0.704653429515413	-1.09162176184669	-1.12655927914982
TWIST2	0.207774426148083	0.301051958696441	0.490092726080986	6.98169744561572	0.252807035305792	0.520783475900948	0.485435976762587	0.627367117368671	0.862176770124361	0.318183281134013	0.252750563075931
HDAC4	0.276950927319434	0.156601268798944	0.076975663326576	97.8227318089033	0.426954383856604	0.246821091172777	1.729813209349	0.0836636536175757	0.373763832845504	0.462550513829398	0.520394180208314
NDUFA10	0.83455719589889	0.284876991961738	0.00339469284180497	7.97032551767248	1.32612945485409	0.481004025023978	2.75700282297635	0.00583338479089551	0.0937435169905313	1.62624154424182	1.90231857032797
RNPEPL1	-0.439178746849516	0.218018090480552	0.0439660601458602	6.25407396581076	-0.640791953053345	0.414186867413632	-1.54710833072699	0.121837125442011	0.447530052751409	-1.0319694107145	-1.12060405587479
MTERF4	-0.365975658366391	0.223175848136161	0.101035665981651	6.47448722952807	-0.473903875917914	0.424286026634847	-1.11694433982802	0.264018124581214	0.629588290573099	-0.879198930419662	-0.86411706946648
HDLBP	-0.118929000718674	0.0810661733578939	0.142359531377242	40.2634717230648	-0.115914913652215	0.163909056945064	-0.707190412858422	0.479448155578012	0.790237535779503	-0.363627288209813	-0.313930910724567
FARP2	-0.058526771069242	0.129623707984598	0.651619958845659	28.5491540849966	-0.0458646507390505	0.238125426920068	-0.192607111858096	0.84726667476566	0.949857817109427	-0.237571436938587	-0.20627204653185
ATG4B	0.287709534018056	0.273235974039522	0.292354321701612	9.07105044054691	0.497468474511559	0.456313820070875	1.09018936668254	0.275629736358916	0.640724581359111	0.48500308443413	0.628765892087617
ING5	0.628297270784208	0.42367917674964	0.138086293572858	3.96235434146604	0.911258128804739	0.6761616451675	1.34769272306033	0.177757233556355	0.526305053535745	1.19578938056552	1.26471103123897
D2HGDH	-0.148081776957456	0.150348439676318	0.324661435067461	12.6997682734645	-0.112855821576041	0.307972766144537	-0.366447406986228	0.714031250404709	0.893209457658877	-0.424467393732867	-0.309229452590284
LINC01237	0.136948848065787	0.401234972751452	0.732863955410794	3.35351731749864	-0.112051190833597	0.612611692334914	-0.182907365686287	0.854870703415139	0.953499621708697	0.170374523266009	-0.307992831509597
ENSG00000291147	-0.012684170670209	0.234535811795748	0.956869816542329	10.8716569131038	0.0591762379990694	0.40865413118251	0.144807634338194	0.88486275443315	0.963386571433073	-0.141900663668695	-0.0448367812658507
LINC01266	-0.0692483696921681	0.422219143920108	0.869722883928814	14.5993798101714	-0.131503041130868	0.590191748690073	-0.222814096304697	0.823680196520616	0.938631334781161	-0.259946773896269	-0.337887995672606
TRNT1	-0.17719224613494	0.212506232347548	0.404381629088427	16.139222860718	-0.259974136723573	0.345477078771869	-0.752507626982811	0.451745844951334	0.775803679509481	-0.485219206941919	-0.535332682643302
CRBN	-0.716112360139856	0.393497894057218	0.0687798312006442	4.39551155505181	-0.956250388475887	0.631613797633966	-1.51397957431901	0.130031020080989	0.459213163929391	-1.60991334708141	-1.60542588873076
ENSG00000223727	0.550997561065035	0.264222075914187	0.0370368364226803	17.349307543332	0.792981919688304	0.422533548464547	1.87673126209726	0.0605549356574674	0.320626133307747	1.03446949604764	1.08293466374296
SUMF1	0.0934748883837616	0.0800441675571486	0.242890928560296	142.740080772617	0.157481491309833	0.139935262459009	1.12538818695512	0.260424574690991	0.626448934901205	0.0796469619217528	0.106246619073898
ITPR1	0.664891474862682	0.277694583254642	0.0166509231663656	43.2100658389062	0.95170818547492	0.406128126036184	2.34336930752274	0.0191104562526013	0.180932071600855	1.2721593022303	1.32687792364651
ENSG00000235978	-0.583790372301897	0.216971784778858	0.00713176574884183	5.84634026822794	-0.756238528595488	0.408107740097239	-1.85303647614059	0.0638771306549689	0.329622229670903	-1.33376524931046	-1.29803161547172
ARL8B	0.0775418698689656	0.151612680177302	0.609038001697722	28.2281014888868	0.150016609191224	0.245954548992755	0.609936306547611	0.541904000798571	0.825195783199831	0.0463957024258761	0.0947739893249106
ENSG00000233912	-0.636871586579687	0.471081480725385	0.176396079252122	4.42452763969904	-0.815780206126007	0.746124621834047	-1.09335650138544	0.274237304220812	0.639426675856907	-1.44454257808014	-1.3895400425423
EDEM1	-0.155579817667807	0.1353574838448	0.250391306187578	17.8460256116058	-0.197663370610608	0.266748222268748	-0.74101101379211	0.458686762356975	0.779693016597521	-0.440115357559621	-0.439568498074635
LMCD1-AS1	0.0621228795161506	0.4788935159862	0.896786615988841	7.58701750911768	0.0652467431718768	0.690526971972745	0.0944883340117409	0.924721249094304	0.979525486175637	0.0142171890506634	-0.0355071418783355
RAD18	1.23150755426914	0.325204956074058	0.000152559387742429	6.44065740279662	1.66160580912872	0.551683292449597	3.01188350611602	0.0025963221334897	0.0598297125604168	2.4546532705505	2.41790554691779
SRGAP3	0.558402194317787	0.354419523576627	0.11513181526417	61.5972525460413	0.888768962008101	0.54845930295563	1.62048297333741	0.105128568948142	0.419369707812731	1.04992252408061	1.23014787539517
THUMPD3-AS1	-0.397182417708668	0.303066942985329	0.190012032357627	17.2337465156015	-0.563665995750247	0.455347663136894	-1.23788050622056	0.215760371470999	0.576199709234506	-0.944325576193142	-1.00207069685913
SETD5	0.00757408204092351	0.0799228959638485	0.924499611246312	84.3189526156462	0.0336051908206312	0.140943729528475	0.238429839575388	0.811547726022447	0.933891604317288	-0.0996228983346889	-0.0841364181403286
MTMR14	0.00715967084901056	0.0854698402087568	0.933240581331167	29.3721450516478	0.0219062318325643	0.167793309574674	0.130554858761012	0.896127454472525	0.967844065788454	-0.100487749779347	-0.102116316923204
OGG1	0.11364744417708	0.28363566578126	0.688654944144736	5.40773161631027	0.208031745492328	0.504244958403644	0.412560883406593	0.679928365318733	0.882767327843133	0.121745882898704	0.183936305359399
ARPC4	-0.361268869894095	0.246706828560331	0.143094218290482	7.81510053049028	-0.410823851157592	0.425991592920006	-0.964394269712119	0.334848294050498	0.691397097436475	-0.869376143561091	-0.767170626490767
TTLL3	0.262769908309478	0.130088021002066	0.0433896823826368	19.4842012611596	0.396882311162379	0.243257020283424	1.63153487081262	0.102777508133498	0.415181594771161	0.432955572821947	0.474177006202924
CRELD1	-0.881582760298091	0.547290355840837	0.107220351194804	4.01825675590804	-1.26738610047427	0.831807387004716	-1.52365333642689	0.127595331957517	0.454749728708441	-1.95524020460301	-2.08360421341543
EMC3	-0.172584355923666	0.456011123255794	0.705085016584714	4.66957191355592	-0.325184012252528	0.709696993310106	-0.458201197578467	0.646807899579069	0.869438448036306	-0.475602814856434	-0.635552451158639
ENSG00000291224	0.950767780563062	0.399931127313122	0.0174385366711439	4.83909959709033	1.39076187848983	0.655919714298589	2.12032333862239	0.0339787867774903	0.244322334671649	1.86876610437131	2.00165086444472
FANCD2	0.662494131944352	0.288764095286387	0.0217767180640631	4.64301003925856	0.872061197469981	0.534749840723899	1.63078346370231	0.102936017893355	0.415371772644553	1.26715619052212	1.20447004238542
BRK1	0.798316069269106	0.517704618578715	0.123066295972161	3.5337762464919	0.980638797845221	0.805688313519813	1.21714412557519	0.223549384547075	0.589057853276147	1.55060847415715	1.37134080984649
VHL	-0.161648372049326	0.170395863804344	0.342791677556797	19.7536325203214	-0.194753633350047	0.306349651043383	-0.635723372580137	0.524956739704017	0.817479017463214	-0.452780068663632	-0.435096580403755
IRAK2	-0.469611229683636	0.262781916552197	0.0739252222679032	23.2914504204815	-0.627461984591981	0.406034147965548	-1.54534289230575	0.122263345739536	0.448353696953355	-1.09548018758842	-1.10011749087711
TATDN2	0.0931475715066472	0.182805091199359	0.61036968435946	5.28721849928298	0.0594302597053064	0.444967981535414	0.133560755316001	0.893749918791445	0.966497259424124	0.0789638711183245	-0.0444463803274892
GHRL	-0.477081811523044	0.207870552335448	0.0217279159034576	3.5141410546282	-0.631269608723565	0.429329380032298	-1.47036200661617	0.141463735599576	0.475089942471904	-1.11107084638899	-1.10596935312903
SEC13	-0.45907270985364	0.193936335941561	0.0179265870375043	9.23481053604879	-0.595041330278428	0.381639535384781	-1.55917108975224	0.118955891455716	0.441103413910199	-1.07348692515392	-1.05029082821192
ATG7	-0.19120421162624	0.099860934059115	0.0555301587364912	178.369649110319	-0.234356284691814	0.158030156473712	-1.48298457662287	0.138078508610279	0.470376886669719	-0.514461343337218	-0.495961112315077
VGLL4	0.651160712182259	0.23553629100974	0.00569947994878987	30.987890381139	0.998639699377869	0.348195906990798	2.86803974236337	0.00413023648493027	0.0768182054862157	1.24350401933214	1.39900603953809
TAMM41	0.57351509198259	0.14884128083221	0.00011658450486184	13.0150427330721	0.972293290312131	0.310687938885986	3.1294851476965	0.00175112924817492	0.0494495905150221	1.08146224026938	1.35851476430776
PPARG	0.0427393884657952	0.283113941637055	0.880005854598956	46.8473316090659	0.084285434930155	0.4190527467769	0.201133235800093	0.840594394580751	0.947021649800504	-0.0262350008625566	-0.00624695290584983
TSEN2	0.384067881881632	0.400991920513738	0.338166360607162	7.5220300964603	0.533134261067828	0.602103961625723	0.885452172791437	0.375912804004172	0.722106516689609	0.686097210222684	0.683579934341072
RAF1	0.00281583985199995	0.114977479497794	0.980461473104675	47.6592914340083	0.0300217694162359	0.198213726782963	0.151461606133408	0.879611595250156	0.961236903685629	-0.109553066031488	-0.0896437076532788
RPL32	0.0365182535286523	0.348385006312028	0.916517416267412	9.12536816725275	0.0486265259306651	0.538008498718949	0.0903824494342554	0.927983302928887	0.980367957527806	-0.0392181384872135	-0.061050425178259
NUP210	-0.0652221875798731	0.341212866027927	0.848409571913105	14.3912926234754	-0.0765837538429909	0.526882749757255	-0.145352554962702	0.884432522406825	0.963386571433073	-0.251544371923959	-0.253483628782281
XPC	-0.23779222340889	0.237266353539554	0.316239103507245	12.8566351798298	-0.322978178539471	0.385375410011408	-0.838087148658268	0.401981760050748	0.74068954932157	-0.611687745713096	-0.632162348933897
SLC6A6	0.435279166450465	0.200474935571376	0.0299130474591345	16.0041020972273	0.674305707867925	0.335957917760146	2.00711360626226	0.0447375677815334	0.275659140272983	0.792972107200564	0.900543539999216
CCDC174	0.178387040768099	0.291381021817182	0.540397315525589	6.02011585903748	0.304272057728379	0.489734769584918	0.621299684288844	0.534402461393673	0.822192155593709	0.256853560323876	0.331846138584859
NR2C2	0.121116104220266	0.160434218286133	0.450292855023562	30.5859660200512	0.21675395097866	0.279786412709464	0.774712213075701	0.438509732630386	0.766010754138743	0.137332531025161	0.197341290535229
MRPS25	0.179730940244232	0.132706672433064	0.175625562113102	10.1776071212908	0.320362491143931	0.364846014908902	0.87807589517984	0.379902533207777	0.724932727526294	0.259658198388897	0.356575207596838
RBSN	-0.247455043802546	0.361346699435577	0.493461709929844	4.10656266877154	-0.307055477735971	0.610582648411345	-0.502889295224632	0.615042107762758	0.856091068544025	-0.631853475645132	-0.607691064857343
CAPN7	0.227431841083913	0.163407710723781	0.16398113616846	18.4097781036416	0.374595362587024	0.283829768080184	1.31978884780401	0.186905526057913	0.536273960435547	0.359207133861131	0.439924635545606
HACL1	-0.463515618731991	0.535674064792596	0.386877377087816	3.54672307069555	-0.757343564618138	0.815969372462571	-0.928151950522969	0.353328754795172	0.705459661236453	-1.08275901103604	-1.2997299234886
OXNAD1	0.542021044303922	0.24842418371166	0.0291215741236782	7.75511249034239	0.76759454755158	0.409784797834055	1.87316501639093	0.0610456015419344	0.322060596183798	1.01573604086991	1.04391731340887
RFTN1	-0.366896637841588	0.367796456368297	0.318495924829497	9.58528610609197	-0.504077705014937	0.568124003358241	-0.887267043876479	0.374935144301757	0.721858554139754	-0.881120959663003	-0.91049063087563
PLCL2	0.0882862496531941	0.0736788414428635	0.230816652870765	160.491397221765	0.162820463739719	0.158268889357693	1.02875849069579	0.303593176857339	0.667238381302765	0.0688185823086719	0.114451980251061
TBC1D5	0.123898258054539	0.0803272443542802	0.122971837192504	299.786844132039	0.209019196623119	0.13182584189508	1.58557073194705	0.112836719921849	0.429785662734654	0.143138720167222	0.185453899480616
RAB5A	0.0130461565394104	0.242944660250603	0.957174090046523	15.0951227937473	0.0722201320654726	0.375099847058259	0.19253575449807	0.847322563747793	0.949857817109427	-0.0882030051762776	-0.0247898783501561
KAT2B	0.190396246562094	0.216965554113317	0.380192666278104	18.3733198225087	0.360880268166171	0.367642141597098	0.981607458270283	0.326293271736814	0.686302266155963	0.281916056662827	0.418846178074643
SGO1-AS1	0.195092372816247	0.459054372290258	0.670845782658435	13.3054317574045	0.244574403713369	0.686619798207571	0.356200628574698	0.721690321240787	0.89625585816561	0.291716592107961	0.240097994338879
ZNF385D-AS1	-2.00645083118925	0.929690200538471	0.0309128337508044	3.79019732056695	-2.45478822296411	1.4853812248578	-1.65263178360095	0.0984058254153543	0.407641542478076	-4.30277278853207	-3.90849906078732
UBE2E2	-0.0977940174761839	0.0427281195881116	0.0220938361456434	571.489605539145	-0.127751311872605	0.0861234353484329	-1.48335132424475	0.137981092753094	0.470376886669719	-0.31951983853953	-0.332122037146456
UBE2E1	-0.0204702556273411	0.0622018326061614	0.742084569600367	127.898374881179	-0.0134011657261826	0.121693114497589	-0.110122629217844	0.912312121780819	0.974332673281854	-0.158149758661343	-0.15637955821164
NR1D2	0.296855244256749	0.501068418859961	0.553552954514275	7.04705254376137	0.326139051420604	0.739685088381151	0.440916082456632	0.659273750289277	0.874892800094137	0.50408963630994	0.365453088884712
TOP2B	0.0735873633046237	0.298524766721972	0.805292590121731	14.2113905948973	0.151602001450219	0.456245668123441	0.332281514197747	0.739676697203358	0.904023223756721	0.0381428830478672	0.0972105473448985
NGLY1	0.360453744732501	0.136339750756148	0.00819833692663479	22.590629671371	0.591149708508306	0.242704000120062	2.43568176962833	0.0148637545830715	0.159009625671165	0.636815914190308	0.772742728559514
NEK10	1.06802970197397	0.684267646370374	0.11856240756572	13.7920976775738	1.15780845871307	1.05437652192409	1.09809772376213	0.272161819201774	0.637402558525607	2.11348474159616	1.64362935902847
SLC4A7	-0.000901995934755301	0.0652317250813163	0.988967550747064	244.193546500629	-0.0071238710799532	0.116710970893244	-0.0610385726845631	0.951328489750346	0.989071036966436	-0.117311967610222	-0.146732108170605
CMC1	0.245644552209156	0.110526682897146	0.0262501451254925	29.2197708485322	0.411382424750105	0.237115309289706	1.73494670581342	0.0827502453391988	0.371564827111304	0.397215975888553	0.496461944111795
RBMS3	0.908773390705548	0.606400028823831	0.133967883902805	10.2638001595597	1.38402977851508	0.85782433327613	1.61341865091342	0.106653583794968	0.420561385893981	1.78112631701862	1.99130443308568
TGFBR2	0.125585902596774	0.0614992639696095	0.0411444259418722	204.220402630037	0.190102169188766	0.119504430111983	1.5907541587423	0.111664913209738	0.427747247256122	0.146660733686415	0.156380694002294
STT3B	0.125207679278932	0.131154519587524	0.33975079969591	45.484706631374	0.207236249451677	0.212874189044659	0.973515156448587	0.330297331106102	0.688862434653429	0.145871404176926	0.182713723221307
GPD1L	0.36739178533048	0.446807455135051	0.410929080549628	4.14055618794928	0.215129359801022	0.689271445885669	0.312111231482388	0.754955991114816	0.911720089467596	0.651295191177407	0.194844488472133
CMTM7	-0.213825210167517	0.070592511078573	0.00245358998257796	72.0697754648541	-0.294111465155287	0.136246127474955	-2.15867761239197	0.0308751868150628	0.233486057902922	-0.561670018319511	-0.587797667822415
CMTM6	-0.291554433552781	0.0587223539480173	6.87134518543575e-07	50.7721784966216	-0.408217212647081	0.122082804530216	-3.34377322193681	0.000826472667519809	0.0340246725145234	-0.723886272245046	-0.763164535296642
DYNC1LI1	-0.314214133814372	0.230586394141623	0.172985207448559	13.0270325673929	-0.489705520326948	0.398496286429861	-1.2288835228911	0.21911548008589	0.582704475264301	-0.771175715409707	-0.888402304363638
CNOT10	0.164837380095944	0.108673388827957	0.129313506113887	18.5721745344785	0.364732967041249	0.234946859714325	1.55240622277196	0.120565055445211	0.444640526573983	0.228576226517196	0.424767314808728
GLB1	0.245705713879977	0.092823256725587	0.00812027474699806	42.0416170475834	0.473193329750113	0.187506861457591	2.52360540873933	0.0116158230541119	0.137959078347701	0.397343616648261	0.591457902018104
CRTAP	0.470680003596073	0.294128082658147	0.109541973531487	6.5230592609915	0.719968428937308	0.473958114360298	1.51905496946508	0.128748660109992	0.457200172623411	0.866851543241309	0.970721673268646
UBP1	0.0139719834512323	0.117513508595247	0.905357094609471	24.6912704757235	0.0358805289639381	0.222394180032157	0.161337535715863	0.871827561262299	0.957403322183444	-0.0862708596217697	-0.0806394959308224
CLASP2	0.970149068850368	0.168225836755496	8.07216065445752e-09	27.0473711203567	1.5257333841765	0.28897233126865	5.27985976193018	1.2928279855571e-07	0.000165358909493266	1.9092136972494	2.20908590317714
PDCD6IP	0.108061468288051	0.14733815766771	0.463299338707905	38.9272763491448	0.180065291258474	0.235157475505493	0.765722164993511	0.443841635658042	0.768441305120972	0.110088284330589	0.140955214738131
TRANK1	0.366085024069066	0.150722646219224	0.0151461531589311	39.1593834102204	0.567733314152716	0.260540573772374	2.17905912285557	0.0293272764065727	0.226312634818521	0.648568058351818	0.736754535011451
MLH1	0.383100042340999	0.278854453576015	0.16949287464917	6.95617830121252	0.665484880641802	0.491335211922973	1.35444166119755	0.17559551374365	0.52414009153298	0.684077386817214	0.886986985021231
LRRFIP2	0.678429949095172	0.287820960724686	0.0184170519096819	10.7905897035638	1.04556392767363	0.45549566812305	2.29544208835632	0.0217078016625575	0.190508707285295	1.30041329060449	1.47112295832402
GOLGA4	-0.0968542448820028	0.081571569294189	0.235088423364864	239.618284960915	-0.113420602820778	0.139697338642769	-0.811902387853031	0.416847644180276	0.753061964311698	-0.317558589177571	-0.310097453719717
APRG1	0.0388644704381565	0.289233798956053	0.893109661626501	11.9964079498619	0.0901688132151019	0.468339727125754	0.19252864532436	0.847328131883778	0.949857817109427	-0.0343217237106229	0.00279509486717084
ITGA9	0.036804022491644	0.189298031804494	0.845844139247145	108.48761681221	0.0683119446358788	0.288946037761268	0.236417654885163	0.813108597824538	0.935036872067037	-0.0386217557029043	-0.0307962943466798
ITGA9-AS1	0.037525953987582	0.496678586878128	0.939774094615326	4.02685717341758	-0.283136439766758	0.710689640648153	-0.398396745319849	0.690337756650573	0.887663639363994	-0.0371151277223124	-0.570930368276659
ACAA1	0.538568672162285	0.298648706560003	0.071332987727433	8.73056627426902	0.812612194685041	0.491658272997923	1.65279878182478	0.0983718221036448	0.407641542478076	1.00853114608796	1.11310404529916
OXSR1	0.258565815295856	0.10406783434595	0.0129701016626514	30.9954778667554	0.41960926533197	0.193426607363396	2.16934614659109	0.0300564142353368	0.228953641909093	0.424181881408049	0.509105612759207
XYLB	0.501191203837152	0.164065005795325	0.00225185827099566	10.3935441708266	0.576403955072251	0.330708472433732	1.74293676491083	0.0813446611523496	0.369282202824793	0.930526598649337	0.750080271623992
EXOG	1.25288466672516	0.425035463475905	0.0032012899447854	5.52897512109731	1.79685015757243	0.641621270873298	2.80048408483524	0.00510260235235614	0.0863553580555792	2.49926602945037	2.62575991228946
WDR48	-0.267010857477484	0.353084906036704	0.449515622972676	7.64619450882636	-0.324296141648145	0.555992190574516	-0.583274634330825	0.559708435453413	0.833171176443144	-0.672665292599625	-0.634187900379773
CSRNP1	-0.312767514785221	0.328307300269041	0.34075884326577	3.37834528881626	-0.506162608401945	0.61360215421355	-0.824903571355108	0.409426338606262	0.747452966942374	-0.768156707763083	-0.913694877673034
ENSG00000287958	1.219159996627	0.255029965753908	1.74896443408474e-06	4.77726421496125	0.906126895742078	0.621786368149373	1.45729617463147	0.145034642332028	0.47913205580942	2.42888465408164	1.25682494058833
CX3CR1	-0.173871633354785	0.206424232894383	0.399618690202168	95.1130747491038	-0.243573853681634	0.304783029877559	-0.799171311406299	0.424191084468614	0.757142045315323	-0.47828928609009	-0.51012741186619
RPSA	-0.438112396720358	0.466383906578785	0.347534926617734	6.45401074110851	-0.676765860620838	0.708112719745562	-0.955731823125579	0.339207740440358	0.69498232381727	-1.02974400158533	-1.17589164321891
EIF1B-AS1	-0.0318304801973114	0.240948948455239	0.894901505856448	20.8404543683934	0.00109021632909121	0.366202997461153	0.00297708193720305	0.997624635794877	0.998779502438305	-0.181857869886892	-0.134108039622374
RPL14	1.0487118354911	0.498072907503869	0.0352444329632398	4.17452766288973	1.59784127443897	0.744268116012166	2.14686245462227	0.031804233435742	0.236610581337175	2.07316950624185	2.31990709416416
ZNF621	-0.159737143785773	0.179010739644385	0.372214610652837	11.8922234306268	-0.225549852746279	0.322939151784585	-0.698428330847696	0.484909363907811	0.794213735664943	-0.448791449251167	-0.482426681159237
CTNNB1	-0.28598169217637	0.0978034652269215	0.00345515262267234	64.9849470285738	-0.392266134715121	0.16793627088544	-2.33580353217864	0.019501483451951	0.182672745747634	-0.712256293315543	-0.738649638972367
ULK4	0.467901069046621	0.0984740974865227	2.01899012958926e-06	47.8899606862943	0.711624574353736	0.183021293967112	3.88820644269739	0.000100987715573897	0.00925047474656899	0.861052072554692	0.957898168115353
TRAK1	-0.00799992408195451	0.061209244616072	0.896014237430171	111.901476210202	0.0238550903408724	0.116116621371713	0.205440789260544	0.837227754622999	0.945769228592159	-0.132124920377862	-0.0991211548102954
NKTR	0.589728812892787	0.125361587701791	2.54835102620604e-06	61.9731224735025	0.890894611809685	0.201528425860269	4.42068957769457	9.83864262028182e-06	0.00232572816520726	1.11529930892514	1.23341474455159
GASK1A	0.101156177370066	0.224122463772201	0.651742125849977	12.0335715392928	0.216842336574815	0.385971473551202	0.561809230562345	0.574246002388022	0.839827106657994	0.0956773539726523	0.197477128610596
SNRK	-0.219431482366976	0.127655169232955	0.0856254321256655	19.1514455169534	-0.33921508499801	0.246920670247066	-1.37378164678799	0.169509480553388	0.51674956365506	-0.573369974077147	-0.657116529469901
ANO10	0.0607937193889345	0.100000172666303	0.543229826234546	41.3124977718828	0.131144424940426	0.17635948801296	0.743619900568032	0.457106460292587	0.778089695940552	0.011443311127871	0.0657697024488537
TCAIM	-0.341808693132873	0.176444894181679	0.0527211467222549	26.2376541260922	-0.455839464584194	0.297933807730215	-1.53000247960099	0.126016115164449	0.453659258482297	-0.828763915142342	-0.836354232817186
ZNF445	-0.1795530689565	0.297712963583651	0.546436847224511	11.760049257059	-0.221831638940516	0.474839813496078	-0.467171523186415	0.640377165777006	0.866464370607281	-0.490146103385966	-0.476712231869441
ZNF852	0.524682418474169	0.246514548403473	0.0333036462856891	3.87020632831919	0.781858000076328	0.49594945442875	1.57648726718915	0.114913550882583	0.433526464671154	0.979551362729251	1.06583853160879
ZNF197	0.118629089442581	0.381302239103955	0.755712713176445	6.4102502188926	0.18666907195273	0.602045486988173	0.310058086950491	0.756516784374801	0.912552262699349	0.132142279493971	0.151104434731818
KIF15	0.690279205893332	0.461162199131093	0.134438744577864	3.97046665250118	0.6213044645076	0.751331032202288	0.826938377197656	0.40827198992808	0.746461362822597	1.32514198292748	0.819086976901833
ZDHHC3	-0.390704930065488	0.122425603434083	0.00141601690969373	21.4300264913563	-0.532106712400946	0.228514880896004	-2.32854293914936	0.019883291956554	0.183908760873216	-0.930807445758241	-0.953567858199782
EXOSC7	-0.677732734461433	0.305256820886505	0.0264048518569737	7.44347377290104	-0.974856701269259	0.495099641047787	-1.96901112512656	0.0489518135583351	0.290225638960744	-1.52981735700879	-1.63402156302012
CDCP1	-0.750541747121847	0.198692809500136	0.000158475611690462	10.9906886270625	-1.04140051683538	0.349879423383729	-2.97645545074888	0.00291601444811236	0.0637867279873654	-1.68176542456183	-1.73629143760686
LARS2	0.082750672326839	0.136159310463168	0.543354019649242	19.2749333205154	0.174284818464651	0.249485959616847	0.698575658254727	0.484817260356895	0.794213735664943	0.0572661625354071	0.13207132038
LIMD1	-0.23145289265243	0.153966801646668	0.132770740915832	28.8148236255246	-0.320726487339084	0.281202497441815	-1.14055348105664	0.254055785037715	0.618162154463049	-0.598457940461976	-0.62870176924347
SACM1L	-0.16390165474972	0.0917486440080386	0.0740312054396469	32.7462788568016	-0.188770743646585	0.181042876248515	-1.0426852884698	0.297094073643689	0.663347157727285	-0.457482535287817	-0.425901595498937
FYCO1	0.0505300396011901	0.152252898816865	0.73997814926001	7.84967052924087	0.170457723587874	0.311082574969214	0.547950085615508	0.583726176577708	0.843211274034709	-0.00997637652817181	0.126189533924717
CCR1	-0.619348325073318	0.154658632515459	6.21184893862823e-05	22.7379512686811	-0.904551020953277	0.255513587774385	-3.54012883945719	0.00039993173862349	0.0218708938853204	-1.40797257629289	-1.52597015287055
CCR5AS	-0.116812554880913	0.212704054161703	0.582882759263923	4.65294848575355	-0.115786426717817	0.44279916166914	-0.261487456935008	0.793716621053593	0.925359787406414	-0.359210391957855	-0.31373344169525
CCDC12	-0.362025854834969	0.107293347935504	0.00074038982066978	17.2982714215476	-0.475835672855711	0.237646503928105	-2.0022834966664	0.0452542499259891	0.277974135337509	-0.870955925990897	-0.867086009988974
NBEAL2	-0.315288778320489	0.224989982029169	0.16111067566958	6.78751499878425	-0.487837362669514	0.40681853366468	-1.19915225659707	0.230468747821426	0.595870308278131	-0.773418434408968	-0.885531169793
SETD2	-0.00574560282865026	0.0756629136172088	0.939469344610607	106.012555951272	0.0216762406418827	0.133025613925933	0.162947871482493	0.87055947850241	0.957044430633288	-0.127420286355685	-0.102469785837286
KIF9-AS1	0.373992446723905	0.243414200751637	0.124429362797941	15.3991201077513	0.56507594391433	0.400937163693336	1.40938779211432	0.158720531852684	0.49865186008537	0.665070377883768	0.73267047522771
KLHL18	0.0100894458884841	0.0887993052232609	0.909538417846675	33.7600967630028	0.0598118639003297	0.178005020626436	0.336012229822729	0.73686164406588	0.903116863519745	-0.0943734839852287	-0.0438599003843903
SCAP	0.13844619635482	0.320639037712989	0.665899791999247	6.43381834176848	0.275689288054161	0.536830022223708	0.513550428703997	0.607566344940102	0.855035934666882	0.173499399852834	0.287917844947719
SMARCC1	0.0727999815799406	0.0747972101345213	0.330405172665818	61.5616254448004	0.145202877838421	0.144796198413041	1.00280863330555	0.315953202555657	0.676856891565584	0.0364996643429221	0.0873758607752126
DHX30	0.262557783582736	0.355272596373889	0.459887624183679	4.64496292529215	0.377633575379313	0.620888453353035	0.608214846547632	0.543044989089457	0.825315237570526	0.432512881167013	0.444594004721266
MAP4	0.326866794226717	0.194698365842848	0.0931838416578712	37.3778305439163	0.508128114513875	0.304718391595883	1.66753346213429	0.09540837640882	0.401713808537617	0.566721951398142	0.645148482068401
SHISA5	-0.0386350076731955	0.364324322240711	0.915546137012909	5.69309623318904	0.00583248790937383	0.599097368897331	0.0097354590625374	0.992232350223758	0.997393592235737	-0.196058512950059	-0.126819736184319
PFKFB4	0.417995190838856	0.257471553898729	0.104490757425966	10.1954491464042	0.629912591280005	0.444513780708194	1.4170822562046	0.156458879644837	0.495250398221258	0.756901480806177	0.832316636757542
IP6K2	0.848767145919093	0.29209298304189	0.00366302058104772	5.86653457296033	1.3696689135408	0.507324416891628	2.69978906580675	0.00693834512112739	0.104845642025577	1.65589686254239	1.96923350361791
PRKAR2A	0.338931190410603	0.16159269345613	0.0359545275760096	18.4122474121991	0.543735017555692	0.282054466047655	1.9277660275155	0.0538842351265003	0.305858772274976	0.591899626789589	0.699872027412611
SLC25A20	-0.178454392742717	0.323465683964546	0.581157352668418	3.52443249046876	-0.178148657404097	0.558516067610467	-0.318967828743551	0.749750908476833	0.909172153194166	-0.487853231645904	-0.409576721149201
ARIH2	0.14100068267432	0.144554359617527	0.329353787527954	29.7754506189033	0.228081182847109	0.242570777712226	0.940266527560433	0.347080864466388	0.70240501927912	0.178830460468215	0.214749889256927
WDR6	-0.305296222459144	0.241880051531851	0.206883935894771	9.21997417398118	-0.402229026198224	0.421196382283959	-0.954967903610939	0.339593928480241	0.695159316530321	-0.752564566219205	-0.753961409928542
QRICH1	0.347516178513722	0.183267488670975	0.0579304539314472	12.7658077372468	0.553222320301467	0.314322051990757	1.76004934046987	0.078399441127197	0.360997087140587	0.60981598500638	0.714452875440672
QARS1	0.798670662404912	0.473167581209452	0.091425921943799	3.54127836507325	1.23428693819305	0.718899713454839	1.71691115616307	0.0859954061968528	0.380310402299661	1.55134848888588	1.76116762217827
C3orf62	-0.048173607790507	0.177446160104608	0.786019608028081	6.36044382670599	-0.126698660738951	0.399705516967305	-0.316980014937633	0.75125876668195	0.909804039372886	-0.215965002573076	-0.330504238429828
USP4	-0.0282907626567679	0.0911327661265819	0.756230495414139	53.477669569287	-0.0165279086906152	0.171160773764328	-0.0965636478915	0.923072926318093	0.978987396893154	-0.174470690466156	-0.161184987658645
GPX1	-1.18418587506097	0.286630396698557	3.60554770436102e-05	28.0656389511847	-1.67938868228617	0.442149624008417	-3.7982361424652	0.000145729452160339	0.0112411097413786	-2.58675485977632	-2.71680283620035
RHOA	0.0202051092768533	0.140598879756121	0.885731472325658	35.6576246716242	0.0619948058208021	0.226787291367745	0.27336102233469	0.784575711761419	0.923083732146521	-0.0732626977279197	-0.0405049801031051
IP6K1	0.257292611888684	0.18912873957645	0.173700243693464	15.5790963472443	0.428127592432781	0.329087446455954	1.30095388640138	0.193274239504437	0.546197991693544	0.421524781823084	0.522197261274961
INKA1	-0.404633751806045	0.191653875480067	0.0347488089426643	4.17428151275531	-0.361086534653634	0.442350129147742	-0.816291238230957	0.414333584406956	0.75162672037725	-0.959876066103906	-0.690730328051808
UBA7	-0.19739769581209	0.165450520532501	0.23283333630327	14.9711353320802	-0.276071067416751	0.28963278320274	-0.953176171440177	0.34050081745475	0.696097967307442	-0.527386775492843	-0.560071737192814
RBM6	-0.0416008338626709	0.051985940566091	0.423576162418677	165.192358439682	-0.0313547218005056	0.0990080683038317	-0.316688552131788	0.751479936113079	0.909920395522882	-0.202248015344369	-0.183972023604352
RBM5	-0.195896362641143	0.145367947772335	0.17779035531126	27.984217674631	-0.248815924180585	0.237032118798323	-1.04971396046242	0.293849643263486	0.660328177195591	-0.524253582695096	-0.51818384638143
GNAI2	-0.455769079130505	0.125752607645488	0.000289710340019089	46.2701976449038	-0.636063708665586	0.203334437506321	-3.12816518670534	0.0017590129162315	0.0494495905150221	-1.06659244484239	-1.11333731055161
RASSF1	-0.275066100321649	0.10368290367776	0.00797904560581731	20.0705321606399	-0.377024364238509	0.20630063331977	-1.82754826377151	0.0676173764505496	0.340899681419027	-0.689476104051634	-0.715224863253364
HEMK1	-0.673585476690874	0.385247133035673	0.0803860793699074	3.42719881587217	-0.996769382230789	0.645376260579768	-1.54447791639462	0.122472597112352	0.448406427227097	-1.52116227735787	-1.66769872918093
MAPKAPK3	-0.0787746183467143	0.110840122451426	0.477267121453681	14.2089198390011	-0.111274264725929	0.214475037933956	-0.518821517869107	0.603885211029787	0.853804905735343	-0.279827486753058	-0.306798789134383
ENSG00000289504	-0.0616226031636433	0.224402719656062	0.783618031917356	3.40385171614893	-0.00506803883490357	0.466668197754364	-0.0108600475868964	0.991335106025013	0.997393592235737	-0.244032253903747	-0.143572540236547
DCAF1	-0.0295991528430107	0.110914560047099	0.789573530593002	24.5108426562596	-0.0287936723670884	0.209349078760212	-0.137539045013275	0.890604732523971	0.965424763674429	-0.177201222760725	-0.180035997361526
RAD54L2	0.445707580743456	0.174217288036537	0.0105172296286197	18.363387192975	0.714218344117163	0.301425078585919	2.36947220008298	0.0178134942081757	0.175792384646797	0.814735585945331	0.961884481586498
ALAS1	-0.300573566159325	0.228178411655954	0.187746683808107	5.4245666960309	-0.496628994855174	0.512937503730036	-0.968205661008861	0.332941668240926	0.690749665232568	-0.742708664150849	-0.899042855490476
PPM1M	-0.172935285324613	0.174303007259548	0.321122801230186	6.33161078200379	-0.157737278837736	0.367390234667124	-0.42934532263944	0.667671938315037	0.878086856420063	-0.476335183588998	-0.378206876959094
WDR82	0.289873955515175	0.325582082299522	0.37329125576202	5.7362567014436	0.347358805184464	0.548715262360225	0.633040174042813	0.526707408559253	0.818173367903893	0.489520103026201	0.398065308934453
DNAH1	0.248161799408756	0.14981066002036	0.0976200093037131	9.69725922059112	0.468739697221449	0.302539734674786	1.54934920441217	0.121297797459287	0.445996116297871	0.402469320681409	0.58461320223215
NISCH	0.318964041009149	0.276401652116802	0.248505309294831	3.43618252640944	0.204828808415429	0.539686297899832	0.379533090264682	0.704292036607097	0.891675357486162	0.550229376703322	0.179013774687285
STAB1	-0.507201701314167	0.172561192355308	0.00329000089829725	71.9841093848972	-0.765561053020121	0.254781855334973	-3.00477069693053	0.00265781137286935	0.0606742733345376	-1.17392926022324	-1.31235921895565
UQCC5	-0.586726430545911	0.276919556163606	0.0341106473874815	7.24934182633275	-0.80285039779614	0.464200103451369	-1.72953515483274	0.0837133603041012	0.373763832845504	-1.33989262777776	-1.36966847573964
PBRM1	-0.0305761026737122	0.0403482517666659	0.448567791832313	102.298191447808	-0.0261179325926253	0.0926053536581715	-0.282034802102617	0.777916824822564	0.921677363346766	-0.179240058798287	-0.175923705800949
GNL3	-0.0651053542685974	0.267637800290524	0.807804617303234	8.86788011617953	-0.0904131053577405	0.460185976935997	-0.196470796350049	0.844241688333138	0.948861277681534	-0.251300547770527	-0.274737685722016
NEK4	0.136176100299687	0.28877795518003	0.637240963210993	6.44788574000727	0.305219938851271	0.474855086503028	0.642764387550317	0.520376994389624	0.814476601660403	0.168761844759949	0.333302918343228
ITIH4	0.777054683078858	0.401992818097725	0.0532354115596484	3.55438748136546	1.14535766725344	0.64028879824205	1.78881415760839	0.0736447501052604	0.352096857926925	1.50623722907277	1.62449398378361
STIMATE	0.0513521287531453	0.143600492904945	0.720639590171522	14.674079861734	0.126366288841406	0.275594885074326	0.458521894582062	0.646577536250067	0.869379850576236	-0.00826072549224146	0.0584262795409849
SFMBT1	0.0309877016294612	0.0891415304296905	0.728122864065482	51.7030690030819	0.0758298566393856	0.173432330011392	0.437230224805286	0.661944392075948	0.875685219889412	-0.0507600704936718	-0.0192421640159821
RFT1	0.0511794001546703	0.157070742106625	0.744547968494896	7.3894126869673	0.187157128634164	0.329862344340418	0.567379489794135	0.57045638157619	0.83749833211128	-0.00862119977681713	0.15185451939674
PRKCD	0.00534189618673957	0.0961145953547747	0.955677665903624	34.4365186800781	0.0574832045158777	0.182108868381145	0.315652966419889	0.752265930053867	0.910042149984429	-0.104281337098917	-0.0474387709552629
TKT	-1.200843130515	0.595651108634156	0.0437981333139205	7.42908410264771	-1.64623248548043	0.843647639323071	-1.95132708105643	0.051018149564203	0.296244849450459	-2.62151755857546	-2.66584573282044
DCP1A	0.101969887018573	0.149515383477396	0.495237278287161	25.1379144222999	0.185252243781895	0.265349004670355	0.698145613969932	0.485086134404558	0.794213735664943	0.0973755174845868	0.148926939526449
CACNA1D	0.740610556453625	0.283480622631145	0.0089866525995682	77.4170102718282	1.06940225327373	0.414238329145621	2.5816110630791	0.00983403433043079	0.124625047754334	1.43018051010323	1.50775960966028
WNT5A	0.0325243022262503	0.196167210000316	0.868315233510303	38.9230732173161	0.0791523478640016	0.300485213241322	0.26341511786949	0.792230639577016	0.925324963048383	-0.0475532766813189	-0.0141358929378015
ERC2	1.56035979200515	0.797600196017153	0.0504276797175615	64.8892964693375	2.37081378495913	1.16068544539339	2.04259801341405	0.041092247934412	0.266124840865936	3.14094828003696	3.50787326408348
CCDC66	0.0992391746891904	0.234938850716126	0.672729958732457	13.4378540988942	0.217516775116704	0.360900226413795	0.602706119855151	0.546704209617515	0.826970709009363	0.0916766836955868	0.198513659872121
TASOR	0.221598397975279	0.225160371659194	0.325026879233656	25.1484727474792	0.351545472990158	0.339513450607404	1.03543901533571	0.300463933069496	0.666194296297859	0.34703308596308	0.404499715915508
APPL1	-0.0930677334916066	0.161258801111261	0.563849789954624	24.4821518303125	-0.0945494540823259	0.260320729809323	-0.363203707025485	0.716452718640587	0.894787315429284	-0.309656365709416	-0.281094758302113
ARF4	-0.0640643673535175	0.263870096586492	0.808170001019525	9.54532847010931	-0.0539376272875286	0.431443053744349	-0.125016793802617	0.900510255113764	0.97004768761661	-0.249128070156634	-0.218679244588208
DENND6A	-0.0461335078117046	0.106982936814811	0.66630619887497	44.6385563385441	-0.0284929359591621	0.189560380117609	-0.150310607846873	0.88051956422089	0.961372633886471	-0.211707435575982	-0.179573801521678
DENND6A-AS1	0.622159151830794	0.496150095622547	0.209851579102877	4.55773177328355	0.538093201006189	0.666097197254034	0.807829853097209	0.419188537082496	0.753745995072084	1.18297949234836	0.69120123109517
SLMAP	0.12588077314724	0.103042180225997	0.2218426052076	44.3087264285876	0.245761815912801	0.193212262931047	1.2719783526396	0.203380810754862	0.558734905637784	0.147276110941021	0.241922904673305
FHIT	0.013788540030563	0.0728886415003692	0.849957475197486	433.323309996662	0.0412242031546936	0.124075724235215	0.33225035282924	0.739700225115352	0.904023223756721	-0.0866536951013006	-0.0724269087103316
PTPRG	0.507717576298871	0.933523235681742	0.586529243324289	10.6246657566194	0.865307347735791	1.51134580566434	0.572540939666305	0.566955558527061	0.835945741023401	0.944146748785349	1.19409018425109
THOC7	-0.512897900649971	0.458912172243211	0.263721429105303	4.85869412965342	-0.711238727495419	0.73086500200929	-0.973146512064588	0.330480490108462	0.688862434653429	-1.18581688855174	-1.22887231079734
ATXN7	0.190036721869922	0.0521645110673607	0.000269450569631888	81.3506780989092	0.286991363318607	0.117217176689933	2.4483729383601	0.0143503034740834	0.155758003723129	0.281165750070045	0.305287780982065
PSMD6-AS2	-0.194851099663226	0.189465659955149	0.303750255614039	4.54521116164846	-0.452447175305723	0.396776742967481	-1.14030669217627	0.254158550722601	0.618162154463049	-0.522072181193059	-0.831140690489927
MAGI1	1.13770179501132	0.283501166356211	5.99415052365021e-05	19.7340379499424	1.79718691989086	0.454154464884144	3.95721513020759	7.58286343897724e-05	0.00771766990011461	2.25888624496191	2.62627747563894
SLC25A26	0.0662961924780636	0.147818802473819	0.653795024154296	28.3727822828673	0.123107332370794	0.240873816933405	0.511086401743822	0.609290557343931	0.855035934666882	0.0229266443321727	0.053417653770165
LRIG1	-0.111730503066689	0.298384339353499	0.708068334857877	15.4264862109435	-0.140064988972844	0.477222108968763	-0.29350062861822	0.769139519073187	0.918854645544231	-0.348604452883014	-0.351046684043085
SUCLG2	0.110853279425892	0.0807732560964257	0.169938708385563	137.02849615953	0.184188146946447	0.140075787773097	1.31491780181744	0.188537529195177	0.538846729306652	0.115914627689297	0.147291550137013
SUCLG2-DT	0.422193784633567	0.277304121938011	0.127885417365128	17.6485714841189	0.655556423200751	0.438983287807704	1.49335166373786	0.135345158517294	0.465636366048838	0.765663695678148	0.871728135063534
EOGT	0.120975375061727	0.300236797283379	0.686997362958487	4.21561648281957	0.231617833295521	0.52303129555088	0.442837427254846	0.657883329611925	0.874262168008094	0.137038837663488	0.220185297412278
TMF1	0.335468775150831	0.198236437473518	0.0905952750786824	12.2970525079485	0.549359636542347	0.348485045493097	1.57642241366489	0.11492848629357	0.433526464671154	0.584673772619004	0.708516393135702
UBA3	0.0470844577189164	0.183749933156076	0.797763948737918	23.3099001016354	0.097904473932613	0.300616567206836	0.325678903336192	0.744667307441616	0.906013951341883	-0.0171671004437551	0.0146838788915768
ARL6IP5	0.440895524303399	0.376945879069304	0.242141017458943	6.70865669814627	0.587253766971375	0.613529945598871	0.957172133461477	0.338480379868415	0.69478549682794	0.804693111115557	0.766755133033324
FRMD4B	-0.612916479847685	0.206583806490658	0.00300804647918078	138.975245820483	-0.826710433743777	0.297587218488233	-2.77804415775493	0.00546871857574308	0.0898537437736441	-1.39454969886159	-1.40633849327982
MITF	-0.205011035143083	0.182334552073245	0.260857175303846	55.0880995932182	-0.240376458042628	0.265896303094386	-0.90402331753105	0.365983037308086	0.715129623169105	-0.543275360665196	-0.505213397720421
FOXP1	-0.512867491535156	0.318648428155538	0.107505103335231	105.102103719665	-0.684060100730609	0.495234539940717	-1.38128511959706	0.167191311676769	0.513031788112997	-1.18575342654253	-1.18710201663807
RYBP	-0.0219852768138596	0.391305490129267	0.955194882807023	14.8004747947627	-0.0064193733829375	0.579457901206143	-0.0110782394537646	0.99116102457673	0.997393592235737	-0.161311517531321	-0.145649379587829
SHQ1	0.136391858556447	0.177999914173904	0.443529486784562	12.5369102027613	0.165630785740879	0.321705488153296	0.514852223043064	0.60665628911287	0.854963797469991	0.169212119375349	0.118771108575186
PPP4R2	-0.158068239252038	0.165742524339419	0.340236761120325	26.6889352377994	-0.213260236579679	0.270311355310159	-0.788942944461145	0.430145354466458	0.760092876182832	-0.445308545012178	-0.46353901303584
ZNF717	0.566621183851298	0.259761461596477	0.0291602363260384	9.85622836941091	0.833445488154967	0.448468435779177	1.85842619382326	0.0631085154228612	0.327520680608164	1.06707506510847	1.14512232216339
GBE1	0.211196466195462	0.167990007278453	0.208682453710857	58.1000823237015	0.318683379779332	0.262062387569255	1.2160592091649	0.223962367817287	0.589062808928854	0.325324874644057	0.353994614536254
LINC02008	-0.227342820627924	0.453158283258411	0.61588895094594	7.3760829540261	-0.330743387653992	0.696071988949365	-0.475156870129494	0.634675165949488	0.863389463835078	-0.589880465245544	-0.644096545305502
CADM2	1.57964639393156	0.833640884772543	0.0581087855448219	5.12548904548178	2.08515447485061	1.06847451704359	1.95152475944876	0.0509946538384966	0.296244849450459	3.18119826812637	3.06884911780039
CGGBP1	-0.143730522872988	0.223233547630275	0.519668049698672	14.4784993035392	-0.16769711927968	0.370695763723822	-0.452384773958785	0.650991813917814	0.871222806892758	-0.41538658593987	-0.393513958830431
ZNF654	0.17261174155518	0.132076194697777	0.191243171586233	35.2630594862476	0.263058034017271	0.23123890821897	1.13760281971306	0.255286368686967	0.61944983766162	0.24480085526885	0.268505120335578
C3orf38	0.494096014833958	0.423607017441289	0.243452005172397	4.67798295697363	0.700716284549696	0.654126797002407	1.07122393970219	0.284068749857932	0.649851308298249	0.91571936231189	0.94113343317005
PROS1	-0.222625062577182	0.131044235821619	0.0893466408794954	37.8684870289595	-0.304699941376977	0.236536684220223	-1.28817203294053	0.197686085022339	0.551234258388014	-0.580034785530913	-0.604070887595649
ARL13B	0.150572890995183	0.243250197655875	0.535913600167957	12.3837605254017	0.259042369821248	0.400900395330702	0.646151445192676	0.518181281094632	0.81328602010312	0.198807088407864	0.262333525421523
NSUN3	0.011589113481421	0.12985131933672	0.928883944285753	21.2176944824194	0.06955925324553	0.238018335108046	0.292243256024602	0.770100640907359	0.919553119858095	-0.0912437671494644	-0.0288793304035279
CRYBG3	0.243143602867462	0.240100829739683	0.311216427661695	20.5271108466331	0.379644059060089	0.3690273166198	1.02876952995658	0.303587988126986	0.667238381302765	0.391996643753247	0.447683877343423
RIOX2	-0.576344552927177	0.44960034280233	0.199876266023106	3.93073104688265	-0.802436537371471	0.737381211871843	-1.08822482109964	0.276495869702102	0.64121776959149	-1.31822626829701	-1.3690324218349
ST3GAL6	0.293361706810321	0.0660306092406173	8.87899704317795e-06	80.4176713826031	0.431883354983986	0.133905059513241	3.22529526930444	0.00125842806056348	0.0420993500179345	0.496798831991733	0.527969418489297
CMSS1	0.0787899847368114	0.105191980507091	0.453850379362489	69.8128588107184	0.156658043874752	0.185003276737977	0.846785238818386	0.397114837382666	0.738405868647595	0.0490004437253896	0.104981078990299
FILIP1L	0.0209465742758097	0.243510123425652	0.931451062125765	11.5125222159863	0.0332669407640526	0.420409228790853	0.0791299012624729	0.936929300307344	0.984487799347895	-0.071715304491383	-0.084656267965154
TBC1D23	0.465476178007006	0.246082236020426	0.0585513292010842	11.6733044804608	0.721586382767225	0.406885742495326	1.77343737419237	0.0761562605772702	0.356143105238331	0.855991469560187	0.973208274523249
TOMM70	0.0870428518407308	0.391722011632475	0.824153780841105	3.45327227192708	-0.193433990835039	0.646907607619383	-0.299013318991371	0.764929883128638	0.916377725235351	0.0662236852224463	-0.433068447911486
TFG	0.108328297079369	0.191472661559732	0.571554370469521	15.7383445603396	0.179904658695202	0.324071154936412	0.55513937588954	0.578799331642545	0.841617849077855	0.110645140106088	0.14070834172731
SENP7	0.278509126641498	0.132402180502127	0.0354213334683756	45.5949466577551	0.443891486099885	0.213705443974469	2.07711828882055	0.0377906429917906	0.255942543293754	0.465802382893389	0.54642447780317
PCNP	-0.00119427343344329	0.283049606380486	0.996633489377379	8.71207021296881	0.092027109801775	0.46546222618715	0.197711231168248	0.843271001973188	0.94821081823838	-0.117921933320402	0.00565107415310776
ZBTB11	0.591254210810082	0.423751230207374	0.162929575260782	5.18912359008604	0.939782189274513	0.684585266918644	1.37277594872078	0.169822009948816	0.516769932754523	1.11848272341345	1.30854909586047
RPL24	-0.240992050136194	0.354993542070187	0.497224547908305	5.17912208187217	-0.349483327720018	0.574615116530696	-0.60820420080499	0.543052048837022	0.825315237570526	-0.618365593275541	-0.672897588708422
NFKBIZ	-0.346345808160922	0.207235807800053	0.0946694837545828	27.1889736936098	-0.487611861633509	0.334643556057381	-1.45710817616909	0.145086521812377	0.47913205580942	-0.838232603641022	-0.885184601708869
ALCAM	0.296646047820053	0.202275657582524	0.142500283565888	62.4419446604412	0.510036173210839	0.308462213044417	1.65348023726133	0.0982331649423841	0.407617572309055	0.503653055821708	0.648080939757859
CBLB	-0.0371184011139815	0.147719780845844	0.80160090999518	26.7217859765424	0.00806014003392318	0.256927250408124	0.0313712929287174	0.974973434802877	0.992306295866039	-0.192893445501807	-0.123396101674299
BBX	0.273785240131154	0.172438586178081	0.112348293451404	74.9051099627817	0.431046141933129	0.270287526745689	1.59476890081833	0.110763923876834	0.426317519025435	0.455943913449028	0.526682722302955
CIP2A	0.861584350803473	0.498774385112024	0.0840953188377352	4.28075217858648	1.10742796339957	0.771327173854244	1.43574348335981	0.151075347025061	0.489352478449945	1.68264560479902	1.56620057179263
MORC1	0.431356611554698	0.205188581890959	0.0355318448213199	14.6612349567885	0.55527486235639	0.348160743876936	1.59488073288545	0.110738908920602	0.426317519025435	0.784785969049474	0.717607386746571
NECTIN3	0.231348566262081	0.450906030035789	0.60789892844722	15.0521218877118	0.373020115987127	0.623181626383568	0.598573674502935	0.54945721553656	0.827800673407054	0.367381105739237	0.437503670188508
ATG3	-0.175039471077113	0.262953904189862	0.505624616326598	10.20364138692	-0.213786383063586	0.430514177421084	-0.496583839222752	0.61948255178654	0.858555365994801	-0.48072649377413	-0.464347637165154
NEPRO	-0.105593070777785	0.236507304649358	0.655258833433323	5.33482168566162	-0.117951472373386	0.437596180892226	-0.269544108298412	0.787511004208802	0.924376203562726	-0.335795997693734	-0.31706085756081
CFAP44	0.408067105725369	0.425123173917934	0.337115762777218	5.9306195179536	0.50837980545742	0.588548325238429	0.863786003046509	0.387705458315334	0.729986022234011	0.736182159222566	0.645535300903661
SPICE1	0.411123713607197	0.328311921734224	0.21048420795435	5.7009558016622	0.573370976928634	0.530247594921	1.08132687902914	0.279551734998019	0.644808030867323	0.742561117595169	0.745418947476387
USF3	-0.325147601415096	0.252327257792443	0.197538979584154	10.3495891423715	-0.459055297746738	0.433085398116767	-1.05996484698606	0.289160592112097	0.654811130716145	-0.793993210289527	-0.841296583228373
NAA50	-0.308761172394779	0.225934316151467	0.171751638997079	19.0962434643955	-0.405078673479245	0.376439252002533	-1.07607979594147	0.281891570689834	0.647758366263752	-0.759795710107164	-0.758340976497834
ATP6V1A	0.0254432714750889	0.383223250703876	0.947065088123521	9.64620693826306	0.0921448212035498	0.616305751365108	0.149511538711833	0.881150005126881	0.961731789926986	-0.0623309655910819	0.00583198247936647
QTRT2	-0.0974279666250476	0.12475069610492	0.434813465839711	11.4738217615428	-0.0909904923507631	0.256381023703213	-0.354903381835677	0.722661974854427	0.89625585816561	-0.318755912242167	-0.275625060376777
ZBTB20	0.0576206719932515	0.0969772556855896	0.552400512358038	257.909921856408	0.11842869724347	0.15375661657762	0.770234802764952	0.441160622739746	0.767866133111648	0.00482135043356852	0.0462271519385835
B4GALT4	-0.0673647403671105	0.179144802717719	0.706890774529863	9.96255187612874	-0.052495134451817	0.328802608201181	-0.159655468486118	0.873152481818137	0.957650025702954	-0.256015751822619	-0.216462305866774
ARHGAP31	-0.347099364608847	0.110281474383226	0.00164732240816001	119.944882977971	-0.45771708671094	0.177780596560461	-2.57461779050379	0.010035091051015	0.125919772640134	-0.839805231010499	-0.839239913143599
TMEM39A	-0.348074993356809	0.137913582864241	0.0116073143599897	18.4895206126744	-0.464249740965124	0.257842195006826	-1.80051888308209	0.0717787446763992	0.348018598408285	-0.841841310027164	-0.849279820317694
POGLUT1	-0.278512418657779	0.301018305611336	0.354844118976573	8.12894438047408	-0.374784730998076	0.510209366728883	-0.734570463496079	0.462601131816765	0.781272170676211	-0.696668364902499	-0.711782815203206
TIMMDC1	0.135423592480017	0.485276314167712	0.780195009087876	6.38685062649555	0.260822308018846	0.698314710064995	0.373502525808986	0.70877446580541	0.89196278300224	0.167191405815108	0.265069077248417
GSK3B	0.213352376510699	0.0752025394733633	0.00455343547666992	81.2593122335686	0.362465219777995	0.138959514696865	2.60842318403818	0.00909604246950631	0.119637717168045	0.329824130907094	0.421282058872706
GTF2E1	-0.0934328999997245	0.221668597956169	0.673391374825401	4.80437096405587	-0.0102882165560303	0.423318636188031	-0.0243037175227515	0.980610347853792	0.993806406422017	-0.310418446435636	-0.151595328174364
POLQ	0.114787345533504	0.42933149759547	0.789189705414669	5.76986163367117	0.337458412022594	0.780842779195063	0.432172033876608	0.665616383518219	0.877272816262861	0.12412478905305	0.382849590412601
HCLS1	-0.198502034490909	0.119038573408487	0.0954063235638734	115.495517444883	-0.277920373339309	0.197404694181081	-1.40787114760488	0.159169227971912	0.499311687747503	-0.529691464459761	-0.562913898904816
GOLGB1	0.0955394223899102	0.252907249831584	0.705605425561444	35.7931710771714	0.170545008313845	0.383155216463394	0.44510684178598	0.656242544704596	0.873599068117027	0.0839555212768279	0.126323680094461
IQCB1	-0.0245754779814962	0.117224431246189	0.833945007495959	39.1912255521256	-0.000942774744455735	0.201111896057414	-0.00468781192429606	0.996259680940942	0.998576247016171	-0.166717112904955	-0.137232503411515
EAF2	-0.0667116578145092	0.115270215517396	0.56276360707764	26.1477023659199	-0.0514868909149395	0.206832870239713	-0.248929925186783	0.803414986801352	0.929936032740532	-0.254652807481055	-0.214912756307703
SLC15A2	0.157343654107302	0.135874137205508	0.246859821964943	57.8834498153221	0.231297359590642	0.240287006327108	0.962587878246616	0.335754383092515	0.691855990527535	0.212937267257346	0.219692767710946
CD86	-0.0698757579724524	0.0793338435862392	0.378436257036036	99.3432449237783	-0.0846949584677024	0.14548168949214	-0.582169197810136	0.560452718778242	0.833511003078074	-0.261256095823751	-0.265949578813242
MIX23	0.361707363562919	0.41681705192683	0.385512334534591	3.48867932165644	0.504564151219583	0.674578621873928	0.747969376524181	0.454478629153331	0.777408822230534	0.639432141931488	0.639671097340188
FAM162A	2.36603152930162	0.720198731700286	0.00101892599839349	3.76990251821594	3.25957729077426	1.02339394549821	3.18506602966801	0.00144720983224191	0.0443730278270656	4.82233715060542	4.87379632550876
KPNA1	0.20355816383425	0.108272900279401	0.0601016444129145	40.8642556611749	0.314930507607886	0.185845398253363	1.69458329648035	0.0901544979575347	0.390358003284271	0.309384193116275	0.348226899489428
PARP9	0.14554912978936	0.0865966172136825	0.0928072984032428	53.5823918275637	0.263635178114845	0.168249485098334	1.56693007387668	0.117131037206388	0.437257381889155	0.188322798356672	0.269392121689126
DTX3L	-0.0113471466580782	0.151509807937093	0.940299202212429	10.213292650179	0.00198538328152986	0.281166885792231	0.0070612272705434	0.994366002599944	0.997794050801822	-0.139110374287038	-0.132732275230428
PARP15	0.0712349111198314	0.247362135896513	0.773363399767159	4.82612609215794	0.199545357661393	0.453970400608812	0.43955587719769	0.660258803459141	0.875685219889412	0.0332334556235827	0.170893743676084
PARP14	0.435113310948071	0.124916121507101	0.000495376937772903	139.87136554695	0.610254503292911	0.203438467186523	2.99970065510471	0.00270245055735367	0.0615017319387817	0.79262597665764	0.802104509966317
HSPBAP1	0.119880295018911	0.117757009948824	0.308663190140247	48.4957241217377	0.18962900549504	0.198404957931419	0.955767474120216	0.339189724498973	0.69498232381727	0.134753470917782	0.15565349807575
SLC49A4	0.143226363507483	0.1427092519112	0.315560107414225	27.5722116149377	0.268044080925052	0.245941315183294	1.0898700802884	0.275770377948504	0.640724581359111	0.18347532364149	0.27616807725508
PDIA5	0.0334080661754302	0.219875909311747	0.879233826789418	8.76863529925555	0.0209534951652163	0.43282066723103	0.048411494070434	0.961388299103158	0.990802970815652	-0.0457089140214755	-0.103580559071853
SEC22A	0.0270735923650714	0.0990312726114532	0.784557841610765	37.3254731584449	0.0811503722023573	0.192368679073203	0.421848154249043	0.673135854807917	0.880692572236566	-0.0589285831157203	-0.011065168832691
HACD2	-0.240190034591693	0.384033373074074	0.531681971481203	4.72202005674818	-0.29838455081337	0.626538657204418	-0.47624284213323	0.633901380874846	0.863389463835078	-0.616691834661304	-0.594364888692345
CCDC14	1.35286387411259	0.234884891195344	8.42691613681234e-09	13.3830775328225	2.00690227052797	0.404461073851686	4.96191698107367	6.98008307311478e-07	0.000341000325065234	2.70791667314003	2.94858485200605
UMPS	0.326204396635466	0.292140479679377	0.264164898154497	4.26190919486017	0.50730012025026	0.51792748688122	0.979480975811972	0.327342384003112	0.686538348590384	0.565339567126407	0.643875954053919
ITGB5	0.0277656250192906	0.10287355132516	0.787236786947317	67.91247268441	0.0502597019288208	0.179530654585794	0.279950530146387	0.779515459045487	0.922396435253383	-0.0574843522348174	-0.0585404292742291
ITGB5-AS1	-0.366061968734247	0.304066273136669	0.228632576452096	4.22482381635131	-0.440422631318832	0.561100267820195	-0.78492678862874	0.432496494506427	0.761475403792432	-0.879379055010372	-0.812660406559104
HEG1	0.0978346838479454	0.174675449049902	0.575415272454421	19.4438989939596	0.145389491075418	0.286604607397476	0.50728246274766	0.611956641840872	0.85604913004497	0.0887455950648637	0.08766266296985
ZNF148	0.083037114685145	0.0479099620676526	0.0830617275643081	136.570276812058	0.14615982439275	0.0999082269114524	1.46294082991073	0.143483570403117	0.477018216419021	0.0578639506555802	0.0888465730159355
SNX4	0.12386427026204	0.1413027542963	0.380710569083884	16.6014337301223	0.269416501899171	0.255814804443114	1.05317009500551	0.292263041756807	0.658580433577454	0.143067789671093	0.278277323917738
OSBPL11	-0.00339115027616927	0.0812571299822076	0.96671109076319	45.9957268871395	0.00391643050047158	0.1537286402304	0.0254762579998226	0.979675085711476	0.993366407650989	-0.122506684283324	-0.129764486936021
ZXDC	0.1679695565438	0.139690973636647	0.229194368459823	30.1289869502508	0.264786853415213	0.233795839034953	1.13255588511832	0.257400803255646	0.621698446360373	0.235112891980668	0.27116210868989
TXNRD3	-0.184776805763459	0.304763224871497	0.54431803659598	5.17505539483184	-0.292212393806141	0.482023596730042	-0.606220101647419	0.544368606147861	0.826249615959304	-0.501047730591448	-0.584879022610141
CHCHD6	0.0788110976168321	0.33880338376522	0.816059579663174	7.27610478777663	-0.0873940172398391	0.533644015621768	-0.163768382445015	0.869913482734555	0.957044430633288	0.049044505046954	-0.270097708880332
PLXNA1	-1.09391702439435	0.510341054394288	0.0320728179525488	3.48371031618403	-1.78006586619474	0.804005886878159	-2.21399606053443	0.026829049933208	0.21502484337758	-2.39836915149869	-2.87153160978331
MGLL	0.756622989463151	0.327852666175512	0.0210094811134593	14.3554597596581	0.972943181678858	0.467289406794755	2.08209980267368	0.037333354573568	0.254491927734982	1.46359750291383	1.35951356950107
KBTBD12	0.570746110752856	0.107668278083694	1.15190197814889e-07	58.4822272187249	0.860495373561328	0.192652107714059	4.46657648219715	7.9481255545284e-06	0.00208013800227086	1.07568354156746	1.18669475627405
SEC61A1	-0.398226811136209	0.162811252447544	0.0144474410469155	15.9825493552584	-0.552526424811554	0.30573114130142	-1.80722978516218	0.070726458665985	0.345482908463342	-0.946505162995398	-0.984950510510355
RUVBL1	-0.209540726696304	0.236092711818752	0.374790517086344	5.84642774529903	-0.48752762182647	0.440366086506002	-1.10709620192295	0.268252337478121	0.633500847257388	-0.552728556814598	-0.885055135214834
EEFSEC	0.0777395103595179	0.0767947169822389	0.311393275755283	44.1228000997486	0.124938902120492	0.1482435222138	0.842795018997878	0.399343094233799	0.739304948512549	0.0468081663436292	0.0562325571087385
RPN1	-0.430074519214498	0.370993813259598	0.246354360618205	6.36178138403069	-0.615768699979979	0.604884773585258	-1.01799338794761	0.308681098342577	0.671021978242185	-1.01296943055881	-1.08214631293063
RAB7A	-0.139750616345459	0.0687886894473898	0.0421948812617699	92.095402889825	-0.168127939359333	0.123423572948843	-1.36220282189545	0.17313388552185	0.521006553715086	-0.407080758353383	-0.394176077693629
ACAD9	1.16757787095101	0.268855249976214	1.40694175845175e-05	7.22672662606676	1.72126180996585	0.454484847486439	3.78728096103843	0.000152304847323344	0.0115628780832251	2.32123583382774	2.50958967521815
RAB43	0.0646086316089322	0.106472176909787	0.543975452918835	15.3722565821719	0.110219375459883	0.209841743545363	0.525249998392509	0.59940941182896	0.851794586989889	0.0194048054337576	0.0336104075859029
ISY1	0.252590742819864	0.319223696991071	0.428788994744171	4.72432478446312	0.364346670775259	0.570244556736009	0.638930554393579	0.522868110065762	0.816793329900214	0.411712261466205	0.424173623714521
CNBP	-0.20583855141627	0.219524006206239	0.348419934944826	12.9936578186674	-0.267523113175816	0.359083032143933	-0.745017417221161	0.456261190718218	0.777734823350338	-0.545002337779498	-0.546934555311125
COPG1	0.147962427167176	0.535771545068694	0.78241979227168	4.25611773827782	0.123786251338184	0.793198458506126	0.156059621663055	0.875986025574383	0.959525500061148	0.193359206070372	0.0544610709090662
ENSG00000290993	-0.114564924170276	0.133107948878197	0.389407793758127	18.2691119751414	-0.110953819527954	0.246234989406969	-0.450601353589814	0.652276890899663	0.87176455526404	-0.354519720699244	-0.306306303244747
IFT122	0.706551792030127	0.489369226513823	0.148794952923731	5.65157618600717	0.883524977108937	0.688059772012935	1.28408172232503	0.199113362607187	0.554159787765084	1.3591018998008	1.22208849867609
MBD4	-0.166982331720363	0.133125606714173	0.20972511494955	28.1921612287458	-0.22183433849423	0.230490273093351	-0.962445553632471	0.335825840380246	0.691855990527535	-0.46391172441345	-0.476716380760175
PLXND1	-0.35860634573705	0.117340551779821	0.00224224438199863	25.0234503712985	-0.4768022016882	0.204470256475028	-2.3318902705364	0.0197064644515774	0.183423796335972	-0.863819614421446	-0.868571449043561
TMCC1	0.131970289399606	0.111019967274923	0.234554711504467	98.368480350738	0.24705991839517	0.178724001774375	1.38235444563883	0.166862896169753	0.512493835183613	0.159984568219455	0.243917932715252
PIK3R4	-0.240563712034846	0.297981360853614	0.419487170340368	6.66672751350259	-0.298655941499851	0.478220251332208	-0.624515462630173	0.532289118747773	0.820638287618425	-0.617471677201404	-0.594781983673063
ATP2C1	-0.0590812649875896	0.162953931139351	0.716930442142648	162.756244992587	-0.056882539533573	0.261679743170754	-0.217374638343539	0.827916394336531	0.941686846754449	-0.238728632679666	-0.223205221998876
NEK11	-0.367751599958491	0.434796855464931	0.397663787015595	5.74387562238753	-0.450725278161455	0.672135319367533	-0.670587105265617	0.502483599308212	0.80207468967736	-0.882905214616444	-0.828494340810436
NUDT16-DT	-0.475815438101472	0.16847910760466	0.00474016573662399	25.246865542423	-0.647348651456357	0.26779369326878	-2.41734091477138	0.0156343664755165	0.162971034896992	-1.10842800057667	-1.13068091602587
NUDT16	-0.840053148815001	0.358857216834944	0.019236703023127	5.51095985774209	-1.19101283999138	0.583685618774712	-2.04050400023833	0.0413001530193106	0.26624415608994	-1.8685703820013	-1.96622765926211
MRPL3	-0.444318576607645	0.259619864481911	0.0870036445938854	29.7376820064438	-0.602398966289051	0.396847515276765	-1.517960786195	0.129024284523092	0.457200172623411	-1.04269592891277	-1.06159863353778
ACP3	0.392788028946872	0.195526098592596	0.0445501001381043	14.6938995279288	0.595555686897579	0.339362428972472	1.75492522463613	0.0792720988660157	0.363171580198928	0.704295637133393	0.779514189640748
DNAJC13	-0.00171104450741496	0.104548007785125	0.986942314050321	104.031709040613	0.0263346093967387	0.17078784533041	0.154194868761246	0.877456087942	0.959932345402741	-0.119000403734821	-0.0953104309928892
ACAD11	0.760054120567804	0.36807273809574	0.0389271349997131	8.45747655200816	0.983379345021453	0.507721163318474	1.93684923156259	0.0527637758644023	0.302308795570242	1.47075806891828	1.37555270262162
NPHP3	0.080562654265063	0.236329740192625	0.73318572706304	12.2788145222529	0.154822427173184	0.385272431513948	0.401851818373824	0.687793083762465	0.88656951940393	0.052699899320046	0.102159955971404
CDV3	0.053458788049193	0.221487640835638	0.809274253627533	10.7805199825055	0.127467386770697	0.374044061188528	0.340781742037739	0.733267896361882	0.902029065727694	-0.00386425316923289	0.060118535180045
RYK	9.47665052347601e-06	0.128960378539817	0.999941367471004	30.7337894000712	0.0582322128796068	0.220941529493486	0.263563907668719	0.792115972855011	0.925324963048383	-0.115409778679209	-0.0462876348087807
CEP63	-0.00593908656815667	0.248118197783003	0.980903242701385	6.69259685934658	0.122232771058774	0.446905691897803	0.273509094367779	0.784461902472153	0.923083732146521	-0.127824075381888	0.0520735577796085
MSL2	-0.0646873767715145	0.168614177501191	0.701244261234121	29.4297252664686	-0.07594584827223	0.269704679670609	-0.281588915568625	0.778258740513658	0.921777401194017	-0.25042825365965	-0.252503244321834
STAG1	0.0184128502636715	0.0505628124205438	0.715740063161687	290.164293828189	0.0369735560552542	0.0971054516744602	0.38075674864482	0.70338375557538	0.891675357486162	-0.0770030354094324	-0.0789596442030877
SLC35G2	0.0236686043703614	0.419712935409658	0.955029240413365	8.01499696277122	-0.314824557721321	0.618120558448741	-0.509325492281662	0.610524092198281	0.855270607461098	-0.066034590008721	-0.619631210293799
NCK1-DT	0.133730744528948	0.134813587395003	0.321213208525448	25.6787841329656	0.217551877694009	0.239048992431436	0.910072347434835	0.36278435673268	0.714070310539102	0.163658533091977	0.198567608329211
ENSG00000273486	-0.0840692842704549	0.279730582213018	0.7637678663429	3.31090642245358	-0.181582251851477	0.531259647770158	-0.341795678654736	0.732504661886005	0.901954366895124	-0.2908771387955	-0.414853744573962
NCK1	0.0341081605816793	0.105830179411233	0.747231919761783	54.6619516238174	0.0623334332348574	0.179066422764729	0.348102297864944	0.727763358683337	0.899329319425613	-0.0442478587448384	-0.0399845503250341
DZIP1L	0.062562709553977	0.178263969586467	0.725621779742781	6.47715169185752	0.190989727549712	0.351423126631561	0.54347512464639	0.58680271343519	0.844645508554914	0.0151350881109239	0.157744764900395
ARMC8	0.0363297847838169	0.134130482787966	0.786503285465231	30.4626825303713	0.0873784889456312	0.228323769831914	0.382695542430633	0.701945519941249	0.891675357486162	-0.0396114615186004	-0.00149329933847231
CEP70	0.904235874297298	0.457297673961986	0.0480024968566072	7.45365214566648	1.37276512255995	0.709831720177129	1.93393037185968	0.0531216892745572	0.30307720645822	1.77165679086339	1.97399200604805
PIK3CB	0.16163199656794	0.156113790979866	0.300506733943402	29.7173982814074	0.302312044676347	0.266017867485369	1.13643511067156	0.255774508381629	0.620223559702376	0.221886782243063	0.328833833274225
COPB2	0.177958607456922	0.349327661893041	0.610449615483119	4.73111759839922	0.282044443260051	0.577492224546534	0.488395222085496	0.625269925497114	0.860465354749832	0.255959445552503	0.29768495734361
COPB2-DT	0.911671492289198	0.356212811230378	0.0104869597077968	5.22302419968085	1.2754211189333	0.563193789252623	2.26462213055622	0.0235358776728043	0.200314647603148	1.78717448219924	1.82438593134413
SLC25A36	0.0705726738774675	0.260814641027666	0.786709808474238	7.99641332556258	0.174477041421724	0.423509873480081	0.411978686560493	0.68035504520957	0.882767327843133	0.031851405990412	0.132366744042519
ZBTB38	0.388774205502512	0.301571317548604	0.197341861928514	9.15370718727307	0.553661542817786	0.481943130143616	1.14881094508557	0.250633945214032	0.613237245585451	0.69591902696407	0.715127907842668
RASA2	-0.233526688679325	0.109068559245789	0.0322659772962564	58.5421232815462	-0.287013775095485	0.18441300954281	-1.55636403205522	0.119621553006711	0.442484899159788	-0.602785829102019	-0.5768893682893
ATP1B3	-0.397434850186652	0.286415505382185	0.165253887289115	20.5343888813873	-0.521284317635571	0.443047783063535	-1.17658712572954	0.239360338821255	0.603865707790091	-0.944852387721217	-0.936935133641277
TFDP2	1.27019152490266	0.398247482884947	0.00142542444714457	8.55076693045762	1.59935639544347	0.642325276179433	2.48994777997291	0.0127761865580151	0.145153325731992	2.5353844103952	2.32223565368235
GK5	1.02399242068978	0.373062993367061	0.0060543277048998	4.35334665916529	1.46467496575713	0.589025741767721	2.48660603755873	0.0128968129026058	0.145978515222931	2.02158156166112	2.1152464270201
XRN1	0.160872582885156	0.125290248601252	0.199142224408628	44.1406087002356	0.265605196559553	0.216415019076931	1.22729558092794	0.219711515938717	0.583349995941637	0.220301931173723	0.27241980408996
ATR	0.276496444245505	0.119678390817033	0.020869952458235	62.4162078776069	0.420099180418484	0.223174739422419	1.88237782423633	0.0597847346421339	0.319477008366793	0.461602034756606	0.509858553570155
U2SURP	0.362870184715522	0.134364525884184	0.00692062473673859	26.655039220536	0.573039203327952	0.246373050960052	2.32590050370756	0.0200238591681149	0.183908760873216	0.641858880333668	0.744909051188592
SLC9A9	-0.145419880519738	0.0862704798800047	0.0918675976151187	531.048217018466	-0.189267576460835	0.135911909205592	-1.39257536419809	0.163748237088409	0.507856181667884	-0.418912174606025	-0.426665168028881
DIPK2A	0.547045800136127	0.29372114989371	0.0625373640986285	6.2726655445085	0.799178939096158	0.490401961641286	1.62964058386197	0.103177481713316	0.41575666789413	1.02622240664705	1.09245874035716
PLSCR1	-0.134905792465249	0.089963360423748	0.133727448384611	87.3091385429821	-0.157640632356725	0.162727074172041	-0.968742498190936	0.332673682848112	0.690749665232568	-0.396969899830053	-0.378058342893109
HLTF	0.580024881356387	0.277974052455483	0.0369229327351054	4.39556668864164	0.431410679901672	0.506973523149085	0.85095307782929	0.394795418437083	0.736989618258703	1.09504778248981	0.527242973499973
HPS3	0.207675867562572	0.124997122147764	0.0966240679331771	41.3277554726543	0.320226333910993	0.208899494643254	1.53292057722713	0.125295425152339	0.453066383277033	0.317977595243464	0.356365950237334
ANKUB1	-0.111353681750542	0.278825484367246	0.689622846637274	17.8374410134301	-0.125980447287004	0.429997484824447	-0.292979498097385	0.76953782258209	0.919180629809545	-0.347818049267457	-0.329400430374456
RNF13	0.0799048239440753	0.127011537024435	0.529273972864528	108.161374946261	0.157156575592579	0.204677805330691	0.76782421688891	0.442591625135827	0.767866133111648	0.0513270466689865	0.105747262531563
TSC22D2	0.0162511999043536	0.0803405479814504	0.839698672648646	65.1125084348333	0.0316998894684795	0.142532058040189	0.222405330452334	0.823998362629854	0.938784204190231	-0.0815142708021666	-0.0870646381210555
SERP1	-0.187151904605365	0.453435887160224	0.679795860261319	5.15324517921675	-0.301165151541451	0.668080819249596	-0.450791495375853	0.652139831411904	0.87174673201874	-0.506004420238626	-0.598638338979458
EIF2A	-0.29523588491654	0.162227830771628	0.0687766237915404	15.5491269165817	-0.366945761661465	0.302486502389458	-1.21309796887735	0.225092366473082	0.589814035400019	-0.731569241702723	-0.699735258204495
SELENOT	-0.450315396449071	0.332265313512313	0.175325620996212	8.40663342237537	-0.577706961558889	0.558419809829206	-1.03453880286873	0.300884346438285	0.666194296297859	-1.0552109343094	-1.02364997962358
SIAH2	-0.640048650602684	0.445003432584627	0.150348815819069	3.35821068191198	-0.892407226189638	0.743722010492425	-1.19992041865047	0.230170249095844	0.595371544431466	-1.45117292123612	-1.50730659477851
MED12L	5.08227109330577	1.26259585670436	5.69134534009161e-05	3.68035841710298	3.52502179203126	1.94471974646127	1.81261171356213	0.0698917298823402	0.344743271859749	10.4909671413254	5.28175273171036
P2RY13	-0.164679661136788	0.13823787321912	0.233544683297833	28.0089549162269	-0.21002177895795	0.237285928706034	-0.885100014582572	0.376102691600123	0.722106516689609	-0.459106188222246	-0.458561891540609
P2RY12	0.145754397799738	0.152041184131836	0.337734708339149	225.379172649176	0.219944154637568	0.23445036819216	0.938126718817082	0.3481792923152	0.703079230395038	0.188751180453442	0.202244251468969
IGSF10	0.996923416606021	0.252447018662392	7.8465185945139e-05	4.8023505436587	1.73430926676667	0.496759800819638	3.49124318011464	0.00048077843618839	0.0238050295972197	1.96509016436261	2.52964205362994
SUCNR1	0.321521340134973	0.277836527260523	0.247177557656405	4.73281229525822	0.319830601430618	0.522678788293192	0.611906602284408	0.540599553159721	0.824568809134576	0.555566307477762	0.355757756811792
LINC02917	0.085305853650773	0.36863980725352	0.816998581641149	3.57593540143618	-0.287201703002793	0.599771825975913	-0.478851607501696	0.632044199733056	0.863354674420357	0.062598673583596	-0.577178190974749
ENSG00000289315	0.373012416058633	0.241971223480284	0.12318129895535	10.2627072026191	0.422705051596376	0.419408051498652	1.00786107964771	0.313521158395027	0.674700137888684	0.663025112328177	0.513863465465949
MBNL1	0.0327312501688596	0.0471007254942718	0.487105251728475	491.789078808546	0.0796232480337155	0.0823848723296189	0.96647898797665	0.333804556140279	0.691198897585584	-0.0471213886661604	-0.0134121757765625
RAP2B	-0.714469494584888	0.330596172941788	0.0306833863048287	5.55425148562009	-1.00936498755491	0.559650109545438	-1.80356435268947	0.0712996285944776	0.347323657132362	-1.60648478463831	-1.68705666599119
DHX36	0.0688115662291144	0.176790947154107	0.697109251905634	27.9916904524264	0.136807683336966	0.281678620954597	0.485687138318594	0.627189004042112	0.862155003593235	0.0281760793496262	0.0744734523171041
SLC33A1	0.265615088920582	0.258065365443285	0.303359824653596	10.9944088285885	0.45617424692528	0.437623798227302	1.04238903088251	0.297231349999024	0.66345151775597	0.438893295088736	0.565301610088198
SSR3	0.0938196823770994	0.286674982873395	0.743464839548526	7.98608357745423	0.238292810243776	0.469714644485874	0.507313989549122	0.611934524301592	0.85604913004497	0.0803665264245147	0.230443937521204
TIPARP	0.0514818969368196	0.35037479254827	0.883184279121107	3.43728030375599	0.173548408321502	0.607742451373501	0.285562425216934	0.775213285838774	0.920777372701188	-0.0079899070314673	0.130939546189662
LINC00886	0.134732122292823	0.202227901052307	0.505258324159571	7.17478247451107	0.180229958605541	0.383152231505023	0.470387338989512	0.638078308167172	0.865183354440922	0.165748348769345	0.141208288728401
CCNL1	-0.119965943417633	0.083876222976867	0.152638522336527	67.0677158893336	-0.148642982325152	0.145057857975791	-1.02471513366728	0.305497620163439	0.668663847239451	-0.365791325785832	-0.364230032441176
ENSG00000243176	0.788697740844053	0.43423630919958	0.0693263663109643	5.25060062335573	1.2150014732155	0.680458986292003	1.78556165425393	0.0741702602792037	0.352705819160289	1.53053559631037	1.73152817232374
RSRC1	0.178934510939192	0.0703929766233931	0.0110240045775984	99.3125595287055	0.272132758276298	0.136946131042592	1.98715185456143	0.0469055713304277	0.283133465164229	0.257996097923287	0.282451884643944
GFM1	-0.38544723066012	0.241501441410075	0.110478688937486	13.000662214845	-0.52901562572419	0.40917117071132	-1.29289564757098	0.196047153059247	0.548542778777459	-0.919834940635194	-0.948817228196389
MFSD1	-0.0790942061395512	0.148614346916566	0.594579790872654	55.9456137870752	-0.0995126355910612	0.241262057554787	-0.412466993772791	0.67999716814037	0.882767327843133	-0.280494447418513	-0.288722573841865
IQCJ	0.155644946129954	0.591947208415348	0.792598977366587	14.0751625359803	-0.0511593287614002	0.881948299626031	-0.0580071743242694	0.953742913867094	0.989246102662523	0.209392165008826	-0.214409332509761
SMC4	0.390836408548179	0.285585360271708	0.17114155549783	14.5193082081082	0.600067167452144	0.460028671073562	1.30441254031358	0.192092961758441	0.54433767353668	0.700222721743624	0.786447794914065
KPNA4	-0.0181647026572851	0.13730201777538	0.894749048299431	33.7079968538391	-0.0140706894204466	0.237610992707648	-0.0592173335926378	0.952779003659072	0.989176978028161	-0.153338207101441	-0.157408535941016
PPM1L	0.605937074947529	0.327596955071824	0.0643651705130196	14.6032564748586	0.938274184660015	0.526424705378082	1.78235211051909	0.0746918297986977	0.354495938319208	1.1491249852751	1.30623147338137
NMD3	0.517602644435988	0.410879974239917	0.207762550833573	8.78486771782939	0.73701798745	0.607569935023427	1.21305868668696	0.225107383735664	0.589814035400019	0.964776296504536	0.996924802680724
PDCD10	0.0551093159970488	0.268159023868865	0.837173817059021	14.7628218153775	0.118037640140692	0.412973699508901	0.285823625768566	0.775013211918096	0.920777372701188	-0.000419699769110785	0.0456261440084392
GOLIM4	0.435292378102663	0.250166070539849	0.0818566207347013	15.915932346454	0.657894511903546	0.392210051911441	1.67740349513555	0.0934636063798054	0.398430080018158	0.792999679130841	0.875321497367351
SEC62	-0.171535356785342	0.319458259672687	0.591297299291537	5.57072547167103	-0.216008679233255	0.552074895280361	-0.391266984026795	0.69559990046729	0.889548673490144	-0.473413616210429	-0.467763040214004
GPR160	-0.0346726965746656	0.124524080432616	0.780673313078817	19.5547178513192	-0.0681687029408901	0.243519978704665	-0.279930637738613	0.77953072100494	0.922396435253383	-0.187789405974613	-0.240550703414576
PHC3	0.141164277855131	0.0954476613826433	0.139148192668948	73.7731658679393	0.25039989968529	0.170649468192205	1.46733477893562	0.142285007150954	0.475666667835309	0.179171873854784	0.249051083929331
PRKCI	0.654791279314607	0.387756719732466	0.091283607880408	3.86450792094535	0.994546319530234	0.664470824506048	1.49674941750762	0.134458472427788	0.464550535573235	1.25108079643328	1.39271500497549
SKIL	0.0234474992524881	0.0813130517239004	0.773070546381486	87.1821759439199	0.031366494960808	0.141295383606688	0.221992355023574	0.824319834670449	0.939004468904873	-0.066496023204411	-0.0875770255487587
RPL22L1	-0.106609274321629	0.423484259309491	0.801239578387372	3.85630185222934	-0.199936222259371	0.670778573282045	-0.298065904641386	0.765652863592209	0.916377725235351	-0.337916753889782	-0.443061598839834
PLD1	0.37229438143686	0.240015013704728	0.120870639688194	71.6955840492309	0.574771681540017	0.353202529325811	1.62731473819606	0.103670269314824	0.416248002569797	0.661526616891585	0.747571662701995
FNDC3B	-0.0543174793514681	0.0508809245403	0.285727553997432	147.975103899128	-0.0263411332551362	0.108225141665801	-0.243391996071278	0.807701743628403	0.931991778136863	-0.228786896139141	-0.176266738486533
TNFSF10	0.334892532778627	0.136091406055744	0.0138631024618961	13.3499281972848	0.53764256757574	0.275059004181424	1.95464449228181	0.050625045959362	0.294905575179606	0.583471189151667	0.690508661484838
NCEH1	-0.208838377778991	0.254773361008276	0.412385686829683	4.48001025977513	-0.283968406242699	0.7362111278911	-0.385715992987142	0.69970701703159	0.891238460836418	-0.551262796507816	-0.572209001105737
ECT2	0.389391596492759	0.275219523963877	0.157115407629306	7.31870197281932	0.656537492037755	0.478919163003593	1.37087329711388	0.170414456794567	0.517743424291289	0.697207485143419	0.873235920363606
NAALADL2	-0.354283027503583	0.21403830375995	0.0978774674064245	86.4624147802032	-0.44384612787694	0.318647795893138	-1.39290506194428	0.163648501525238	0.507856181667884	-0.85479710708357	-0.817921910737476
TBL1XR1	0.10608433993565	0.0936268838408858	0.257191466330889	231.718487094946	0.185463224040372	0.151010730820299	1.22814599355241	0.219392168017941	0.582713232053451	0.105962135362565	0.149251190914669
LINC00578	0.261928793726475	0.212674767158529	0.218101088181499	34.9457072199834	0.394774488308255	0.336141875604601	1.17442817143266	0.240223566835372	0.605350171172493	0.431200216845976	0.470937534929621
KCNMB2-AS1	0.859103927229803	0.206962420274669	3.31005353483469e-05	81.086539994038	1.25427032280329	0.302881758584406	4.14112202948582	3.4561101900703e-05	0.00506527509456703	1.67746910871755	1.79187969091857
ZMAT3	0.228532097907975	0.133588382345687	0.0871331173556542	80.5624793864791	0.347615173710145	0.210779554117969	1.64918829610765	0.0991090649480185	0.408706374754687	0.361503304240586	0.398459316653221
PIK3CA	0.116192779176419	0.197601865115829	0.556522501592201	32.6043754179103	0.220098495292404	0.324594322417436	0.678072535752342	0.497725703324106	0.801654911495047	0.127057845254634	0.202481454570106
KCNMB3	1.04173085943539	0.457288629129962	0.0227230128114079	3.34642474287016	1.55864377231723	0.723912973611872	2.15308169508356	0.0313122585893989	0.234689538554081	2.05860062551487	2.25966522807938
MFN1	0.535953117692876	0.313529815459886	0.0873737807058186	4.5938320137565	0.862690452010569	0.5946233813426	1.45081824744715	0.146830477142669	0.482932556778042	1.00307263988544	1.19006832894646
ACTL6A	0.0431461753244467	0.20341926099993	0.832025376083786	6.64365048231056	0.116097322197362	0.376800908986881	0.30811316912562	0.757996220870056	0.912913722681384	-0.0253860609467476	0.0426441077210005
USP13	0.699665315926739	0.373438124878035	0.0609886640812585	4.88975071088388	1.12345525366509	0.638448625551172	1.75966429984121	0.078464742267868	0.360997087140587	1.34473023483893	1.59083259734564
TTC14	0.1375142530933	0.143675219100041	0.338507296251741	32.2244712060599	0.231701816220313	0.23732533453916	0.976304601741036	0.328913540220907	0.688257687818048	0.171554489841247	0.220314369109067
FXR1	0.21091327014677	0.196667090699401	0.283523327738694	26.3660440853941	0.417399162461273	0.357013788143611	1.1691401741979	0.242347160095287	0.605760135423223	0.324733861378459	0.505708949350487
ATP11B	0.0560793105626945	0.142943792166653	0.694823844791038	37.3619234742894	0.0993539186712495	0.23917187200904	0.415408040404911	0.677843221663891	0.881809893192437	0.00160462104504795	0.0169115018551788
DCUN1D1	0.106443728798042	0.348519631859724	0.760048775976304	14.9211700457914	0.186946626560539	0.525836462795601	0.355522372044419	0.722198287743842	0.89625585816561	0.106712158486697	0.151531002921366
MCCC1	0.149870394794561	0.17795750178598	0.399693037804445	25.6004853484243	0.245850937034764	0.310269881059699	0.792377707417432	0.42814047387718	0.75926730306044	0.197341020729597	0.242059873163744
MCF2L2	0.140455243689575	0.721227345906479	0.845592772212664	29.3287631597916	0.168546623348377	0.968078698245536	0.17410425790159	0.861783526986616	0.95532814704357	0.177692161833585	0.123252401748672
B3GNT5	-0.0757262991106474	0.105778638067227	0.474056763934162	113.228638701205	-0.0954543979663756	0.191667802715892	-0.498019994040768	0.618469949780803	0.858198786592259	-0.273465826289876	-0.282485548666965
KLHL6	-0.193385369393706	0.128681938061157	0.132886310465855	48.055751856665	-0.284958767699954	0.229195179434647	-1.24330175007545	0.21375665955879	0.572936650053698	-0.519013289527459	-0.573731068050159
KLHL24	0.0471471225385006	0.403239476339015	0.906922735843815	13.3608336655018	0.102277297746792	0.624866512058035	0.163678634993474	0.869984137501904	0.957044430633288	-0.0170363227022165	0.0214043853618092
YEATS2	0.955741130341492	0.271071196560089	0.000422215648694089	23.2459015826176	1.42731614669567	0.406611086871216	3.51027355815247	0.000447645901368341	0.0229395046519385	1.87914518877975	2.05783039658031
PARL	0.0764286436562734	0.0792277194647646	0.334709876076938	28.8326517061993	0.121117035197043	0.178371518179328	0.679015553790802	0.497128006867001	0.801001326807692	0.0440724657057612	0.0503588053915706
ABCC5	-0.363929449496129	0.318303442142319	0.252896942373643	10.5206944707616	-0.620138582310343	0.476653435237626	-1.3010261470185	0.193249504970514	0.546197991693544	-0.874928614530386	-1.08886229869253
EIF2B5	0.79831417205349	0.493256671839871	0.10556438284968	3.34864084567336	1.20752023606836	0.732393745314542	1.64873095079446	0.0992027663785952	0.408862695175672	1.5506045147813	1.72003040685474
ALG3	-0.912737884915608	0.224130706344301	4.65418833918598e-05	3.71172814328202	-1.1854795371026	0.488045747099624	-2.42903363905476	0.01513912762033	0.159752423422048	-2.02025909178509	-1.95772363544453
EIF4G1	-0.521426929082797	0.196230127402626	0.00787876395993681	6.25951046488534	-0.686565105365115	0.468845548148914	-1.46437373262004	0.143091861112504	0.476558586110935	-1.20361646227371	-1.19095190873744
POLR2H	0.881826339672051	0.397772015684459	0.0266289707254601	3.47363432231356	1.12911106358401	0.639361116150494	1.76599895593001	0.0773960240299949	0.360126786611535	1.72488942846349	1.59952489979591
EPHB3	-0.778998584231439	0.438935294671356	0.0759398641813515	3.46719306465584	-1.22294413665246	0.748978315070226	-1.63281648085872	0.102507599783254	0.414785031039029	-1.74115314662368	-2.0153022378257
ENSG00000272970	-0.274558396824186	0.295921786519392	0.353507531299865	4.29869973759039	-0.385383334203252	0.523506873426535	-0.736157161950488	0.461635058891556	0.781272170676211	-0.688416557128656	-0.728071598937151
VPS8	0.129999039975507	0.117671951231391	0.269264425371376	80.0078210334185	0.230806826840181	0.194379638116714	1.18740228696997	0.23506897835336	0.600610620146955	0.155870688224214	0.218938877624489
C3orf70	0.269285173090264	0.331754041620942	0.416963072056182	14.03171671322	0.493064314985836	0.521697514913444	0.945115322367676	0.344600003586315	0.700091163371366	0.446552541890242	0.621997226381812
EHHADH	0.0626635932095675	0.217171472103205	0.772930115320365	4.50228094819731	0.22250614945099	0.424098413164615	0.52465687808321	0.599821739289774	0.852084653736059	0.0153456262840779	0.206181730647635
MAP3K13	-0.0328690848436827	0.323315154842158	0.919024426355219	7.01467310653488	0.0860526418342385	0.56194902222143	0.153132470084324	0.878293810419452	0.960478429067486	-0.184025375848054	-0.0035309675522615
SENP2	0.626087803711566	0.389204621835986	0.107696386152704	4.60884154419687	0.934701952546784	0.659913287812899	1.41640116937878	0.156658081751757	0.495250398221258	1.19117835454357	1.3007413804688
TRA2B	-0.0749203595080587	0.0908967349122276	0.409805486026858	71.5646316516848	-0.0933367598899164	0.164533383685758	-0.567281592337394	0.57052288126358	0.83749833211128	-0.271783878400416	-0.279230992572501
ETV5	0.169012277969796	0.160881132861098	0.293469303049013	50.6319517204362	0.266564050229565	0.257682463450424	1.03446717584198	0.300917814208785	0.666194296297859	0.237288989415407	0.273893447339072
DNAJB11	-0.328738797679146	0.365320898229376	0.368193106840992	7.43903231211311	-0.481911811047563	0.558683075847847	-0.862585304407552	0.388365513048841	0.730478049184268	-0.801487822736358	-0.876424306652094
EIF4A2	0.976744740431821	0.362960531199732	0.00712276346539664	6.50221935646171	1.4262954994738	0.586290298636473	2.4327462057464	0.0149848000680753	0.159605544911128	1.92297847051574	2.056261784043
ST6GAL1	0.157489024703757	0.0611353948351461	0.00999305640586983	880.485605872903	0.213025767632495	0.107979757352186	1.97283058284426	0.0485148675541845	0.288334914385291	0.213240647023163	0.191611519255885
BCL6	-0.312555855012587	0.373391300588108	0.402551417305478	59.6251206092423	-0.432248206749755	0.624998741307508	-0.691598523615399	0.489189489101786	0.797149466858861	-0.767714986439647	-0.800097295045493
LPP	-0.0189874423687388	0.047833921675917	0.69140792165006	393.320277962416	-0.0151976005057598	0.0841831128980814	-0.180530274808906	0.856736288970436	0.954022766001698	-0.155055215816249	-0.159140463309246
TPRG1	0.124023404733643	0.274383345609968	0.651263383444162	26.634089787319	0.215243356631869	0.402836344069651	0.534319605965477	0.593120429848429	0.85006581457643	0.143399893823556	0.195019687947769
P3H2	-0.176990006044621	0.164035898117626	0.280600576847325	60.62928314031	-0.228914686550053	0.258093668827666	-0.886944215213985	0.375108935083722	0.721858554139754	-0.484797143933744	-0.487598027710222
IL1RAP	-0.069050149239507	0.109914495406663	0.529861826955691	116.591373906435	-0.0720464971915758	0.188429884602214	-0.382351755634038	0.702200470122903	0.891675357486162	-0.25953309963218	-0.246510408735303
CCDC50	-0.0396619524353413	0.0757080056901937	0.600361616549669	75.7099627373184	-0.0504463042877088	0.141145339150805	-0.357406802032691	0.720787285308315	0.89625585816561	-0.198201685428164	-0.213313499292484
MB21D2	-0.623453305042075	0.297005540612912	0.0358054233661597	38.3419367281904	-0.844236258770289	0.441337615652834	-1.91290347531669	0.0557604105952963	0.311122457144926	-1.41653942469263	-1.4332735872813
OPA1	0.0217446182698836	0.150551656907005	0.885158607975703	25.0804507158184	0.0905853709829158	0.257171235123484	0.352237570191006	0.724660103201347	0.897231371137636	-0.0700498342660497	0.00343529426526717
ATP13A3	0.118376201283555	0.0568351254564665	0.0372694544115265	73.8849152081354	0.197155131552978	0.1309441260669	1.50564318900605	0.132158795128212	0.461601642058631	0.131614516986735	0.167220252424313
ATP13A3-DT	-0.00530647206047606	0.4794193657786	0.991168763756455	4.24665276372051	-0.00501622012021336	0.760273096664279	-0.00659791875080438	0.994735660690332	0.997794050801822	-0.126503846629489	-0.143492901078384
LSG1	-0.027247491623809	0.214530137666902	0.898932414293248	8.88498349705915	-0.0865655767161692	0.386463748290031	-0.223994041094908	0.822761939957868	0.938463528144639	-0.17229344603446	-0.268824495017593
XXYLT1	0.433075520166893	0.217723665197396	0.0466894680390273	14.0180022773982	0.611654705383495	0.362659441961533	1.68658149936814	0.0916838518256717	0.393130056277661	0.788373228818282	0.804256452877644
ACAP2	0.0424990188656317	0.05599230003631	0.447843335425322	188.288783181843	0.103060992118744	0.105776777426315	0.97432531625892	0.329895038436538	0.688862434653429	-0.0267366378839742	0.0226088297485936
PPP1R2	-0.028799965295458	0.173809234269663	0.868394064051105	16.1240409844334	-0.0275899470589702	0.32043735482095	-0.0861009075374078	0.931386202194929	0.982031603877875	-0.175533366007475	-0.178186015732868
TNK2	0.346262893963482	0.217289185132599	0.111035093987907	19.3914968542979	0.51931959062785	0.362816876668571	1.43135455934769	0.152328624616896	0.490679375431214	0.607200454887996	0.662348440454911
SDHAP1	0.713810865371055	0.236141961651055	0.00250444396926573	9.8139815842106	1.120965958023	0.415647035797361	2.69691796519752	0.00699845088130529	0.105108352203928	1.37425115297807	1.58700684808616
TFRC	-0.107023918450762	0.309061649162667	0.729127311851285	34.3666556997036	-0.0929413571226347	0.459838367461822	-0.202117447562379	0.839824908165672	0.946660041076457	-0.338782091460528	-0.278623305876492
ZDHHC19	0.12815588524166	0.339144259741278	0.705519625755001	5.79259302577818	0.25972818909996	0.551589141635724	0.470872556210484	0.637731747102858	0.865183354440922	0.152024134208773	0.263387547512476
PCYT1A	-0.210642402229764	0.115483021201515	0.0681502767291384	20.478588733469	-0.275445205190136	0.224236957700509	-1.22836667075202	0.219309353545161	0.582704475264301	-0.555027687955966	-0.559109861909891
UBXN7	-0.141183302274865	0.173742587891283	0.416447182826957	19.8917733016783	-0.135699428980853	0.311499835188362	-0.435632426254083	0.663103440317144	0.876295039360985	-0.410070688451721	-0.344337341197569
RNF168	0.289383889439154	0.207423006167009	0.162973979794832	15.1389778360928	0.476683433209138	0.347152603221903	1.37312360266081	0.169713924655504	0.516769932754523	0.488497364349989	0.59682177302569
WDR53	0.33110101732669	0.231956223069661	0.153456304364272	3.97842777156683	0.606918786735439	0.463550238989537	1.30928373170171	0.190438258211117	0.542197563509981	0.575558522505488	0.796977913135534
PIGX	-0.507919270925777	0.256035732589223	0.0472800634204348	27.8590841337463	-0.709130896823678	0.390014939742206	-1.81821470042251	0.0690313240322025	0.343422635782742	-1.17542678521136	-1.2256328275093
PAK2	-0.0622812836699609	0.0796333737283892	0.434155643837085	65.0814087025987	-0.0744900797978823	0.139727907996616	-0.533108101780831	0.593958751080675	0.850321305962351	-0.24540688084089	-0.250265902533836
SENP5	0.26928309190143	0.113722590959953	0.0178896388181367	29.5479521193497	0.383826758914897	0.206270810966374	1.8607904682038	0.0627737720840097	0.326941152687721	0.446548198573255	0.454112186059208
ENSG00000230732	-0.0504619283900998	0.304525280324439	0.868387646172554	3.59809689362871	-0.0720777621272656	0.536471735717803	-0.134355190270789	0.893121713276802	0.966403345831926	-0.220740591203452	-0.246558459196863
NCBP2	0.0714464850232919	0.470594069789421	0.879327409969929	3.92443809472778	0.130938247737228	0.755119439352358	0.173400711084235	0.862336466207751	0.95532814704357	0.0336749977431746	0.0654528327813362
DLG1	0.698866729784745	0.14281859231225	9.91149270168901e-07	33.1638140117735	1.05461677519733	0.257025426002996	4.10316127706773	4.07542947581522e-05	0.00574322061514884	1.34306363318322	1.48503610071036
SDHAP4	0.292191124583599	0.385280565410146	0.448220343968818	5.45849627290274	0.519381164030815	0.608773726884629	0.853159624165655	0.393570790431978	0.73585808417174	0.494355896690688	0.662443071400635
RUBCN	0.232598930373202	0.186369920287395	0.21201284274744	25.6830656730935	0.396433371089254	0.325886748046688	1.21647588760639	0.223803690914475	0.589062808928854	0.369990541075335	0.473487039079986
FYTTD1	0.275078715562136	0.225348343664582	0.222206363683378	10.8552715187131	0.451456218672798	0.38120358960464	1.18429162522058	0.236297642837461	0.601442503784416	0.45864331953879	0.558050565741355
LRCH3	0.241030762541875	0.109872693689257	0.0282549971625193	37.6749395471995	0.379848730049157	0.192431520096961	1.9739423658752	0.048388296727333	0.288284096274712	0.387587271990188	0.447998432140222
IQCG	0.133341981255615	0.129090527351696	0.301634835231458	18.3548343938894	0.24184932129841	0.246752430155594	0.980129440451337	0.327022228444231	0.686514566413279	0.162847207323916	0.235909869049618
ENSG00000286755	0.0146538765875349	0.205149188296767	0.94305526221761	3.78076866846991	0.145997317938503	0.47221836749545	0.309173314695155	0.757189691924687	0.912699496430052	-0.0848477893101022	0.0885968200591207
ANKRD18DP	0.174767552289431	0.192980442358838	0.365135361758064	13.0020493357161	0.318661103298469	0.339994851911215	0.93725273046688	0.348628571586712	0.70351996795991	0.249299903712309	0.353960378253216
ENSG00000290937	-0.215040786630693	0.145971586378349	0.140705525873308	18.8413868674514	-0.329716186569045	0.273799994365712	-1.20422276608467	0.228503488928447	0.593364127167845	-0.564206853908863	-0.642517860265589
ZNF595	0.660665182733161	0.217469957390446	0.00238185019789813	8.86435030475938	1.07883531741948	0.393881598916553	2.73898379712844	0.00616294106650162	0.0968545372933351	1.26333928258533	1.52225709945624
ZNF718	-0.0375683685526972	0.155427247364244	0.809004638145797	26.7719782190046	-0.0158827234404144	0.258006532572854	-0.0615593848808057	0.950913721735898	0.989071036966436	-0.193832500713194	-0.160193415202784
ZNF141	0.192101605257674	0.124175681815858	0.121859700789048	20.4990796920271	0.304167549052234	0.239363372834005	1.27073555762088	0.203822741242861	0.55877313155487	0.285475038563691	0.331685521266606
ZNF721	0.557458878011168	0.204334020996417	0.00636858965804334	22.3247963716729	0.869995818991543	0.328066194866135	2.65189108968249	0.00800423557409656	0.112151124831701	1.04795387920212	1.201295803034
PIGG	0.984690239126469	0.216653808973857	5.49368463583361e-06	8.79875257000515	1.47527177737197	0.38996205141654	3.78311625967972	0.000154877027530084	0.0115810087524536	1.93956025247215	2.13153245729429
PCGF3	0.0943119326029291	0.189551459347949	0.618799006444401	17.2881113796381	0.166191932144879	0.322271956348162	0.515688470160697	0.60607200870061	0.854904672254821	0.0813938232911296	0.119633523389751
GAK	0.16212333813135	0.102208093018217	0.112692037513128	75.4247873024127	0.245040364030232	0.178870595277024	1.3699309472903	0.170708458115362	0.517992373113612	0.222912182785394	0.240814119537931
IDUA	-0.347658092201858	0.210223493214097	0.0981773613772801	3.91647589163084	-0.395099584564591	0.50942304528128	-0.775582471630105	0.437995553200434	0.766010754138743	-0.84097126217813	-0.743004312029328
ENSG00000251652	0.159588987963007	0.245917205840682	0.51636802118563	16.5446668622083	0.246588593761984	0.393963594700731	0.625917209302809	0.53136924610804	0.820581695451059	0.217623145116685	0.243193563204494
CTBP1	-0.139621774347594	0.331452216986362	0.673577982509337	8.02413635518553	-0.206462246869209	0.526591195307201	-0.392073108531113	0.695004196339278	0.889510746035402	-0.40681187278716	-0.453091317044601
MAEA	0.129621661002567	0.290470265347257	0.655418397113237	8.30209236734322	0.261200889489846	0.479422204310429	0.544824347185881	0.585874331760806	0.844246767834667	0.155083120812184	0.265650911626723
UVSSA	0.345059455341897	0.221125982251127	0.118649928553114	14.7459575005721	0.520212429634947	0.350480500989662	1.48428351410708	0.137733722025443	0.470376886669719	0.60468895025022	0.663720627073685
TACC3	0.348790836027928	0.234911500626948	0.137603309394838	7.83055178789156	0.465216753216086	0.532644580113913	0.873409343837861	0.382439999844693	0.727052967534944	0.612476119226011	0.579198859238147
NSD2	0.313330663384581	0.240347356100265	0.192350343596736	30.3015787233228	0.486108088740977	0.38628283879286	1.25842527786135	0.208237994875159	0.564319744833288	0.538472853539879	0.611306339789175
NELFA	1.01142637932163	0.407211377510169	0.0129993488498343	3.76361104079528	0.744152251657178	0.636146650267289	1.16978097950293	0.242089119915674	0.605760135423223	1.99535698268507	1.00788931229788
POLN	0.130646692227995	0.328421340127627	0.690776083900855	12.4194761121449	0.198297876889534	0.502937922481028	0.394279031319247	0.693375042628194	0.88939753341114	0.15722229985327	0.168976515140239
HAUS3	-0.815597218982687	0.38705733387467	0.0351024844290397	3.55747103191879	-1.27192991143469	0.673496670060048	-1.8885466966322	0.0589525951587544	0.317860721878925	-1.81753231483831	-2.09058750665035
MXD4	-0.398320445550498	0.19505103201088	0.0411381895681535	31.5901105363464	-0.5449136946195	0.318218303141597	-1.71238954277571	0.0868249048971577	0.382076400263944	-0.946700572434256	-0.973250655980214
RNF4	0.171680473589077	0.249930437562589	0.492137536816171	16.6607640161933	0.275063087435827	0.40774400270255	0.674597506309581	0.499931517751954	0.80186629840316	0.242857354558528	0.286955449597252
FAM193A	-0.028320000104761	0.0678630788192082	0.676451042600604	78.3257051979502	-0.01349956206842	0.126679511549901	-0.106564683611859	0.915134337389959	0.975468484826983	-0.174531707276581	-0.15653078160475
TNIP2	-0.11765655774713	0.188462647561057	0.532432929119009	4.75495087470405	-0.0425161936523064	0.386101837615574	-0.11011652758472	0.912316960751105	0.974332673281854	-0.360971775608656	-0.201125869033504
SH3BP2	-0.151619169116249	0.0942937441390028	0.107847190899115	35.3673682850323	-0.191347061744909	0.17554649646323	-1.09000786458298	0.275709679718058	0.640724581359111	-0.431849720220561	-0.429861087851001
ADD1	0.0776982538847834	0.239418986771728	0.745538046188326	20.7739229653153	0.137784090713985	0.368826502491801	0.373574268072148	0.708721081158237	0.89196278300224	0.0467220665411335	0.0759740735114818
HTT	-0.0940240216891683	0.114900182464157	0.41317993227411	44.0609521224588	-0.0972165808215008	0.19920874815225	-0.488013612470476	0.625540199157332	0.860675662678357	-0.311652082150745	-0.285193812659033
RGS12	-0.0657238428083333	0.145644694722137	0.651801092387078	62.777644854799	-0.0921818769319127	0.254965151573757	-0.361546965783071	0.717690602270957	0.895071215981201	-0.252591296470209	-0.27745607578613
LYAR	0.207057601199655	0.362184477508351	0.56753134200043	4.31809458340822	0.317016514049819	0.643773116156087	0.492435154705896	0.622411752478362	0.858951661423999	0.316687310213553	0.35143284155014
STX18	0.0728068058327394	0.115999572207222	0.53023508605898	37.352302952264	0.15774820817069	0.202455375598945	0.779175201962441	0.435876515738289	0.763452854074893	0.0365139061515578	0.106656530944414
CYTL1	-0.105933312851633	0.265006447611645	0.689349040426061	6.28095863791348	-0.196210173545	0.442630147947598	-0.443282443491014	0.657561452975698	0.874203615276835	-0.33650606261197	-0.437335108233894
STK32B	0.179278960638503	0.162537292953573	0.270026292782527	47.5031658035467	0.231585386964967	0.263276176954512	0.879629101439663	0.379060268456969	0.724505643504222	0.258714943904945	0.220135431288307
KIAA0232	0.11376169476082	0.163415940044197	0.486336091726996	35.8338618838689	0.190230612316272	0.258872435450437	0.73484305884198	0.462435079968323	0.781272170676211	0.121984317053787	0.156578095705665
TBC1D14	-0.100577238060005	0.141405120510493	0.476916859387443	185.76054230549	-0.134939581955898	0.223921872578698	-0.60261903136985	0.54676215681637	0.826970709009363	-0.325328253924284	-0.343169547326927
AFAP1	2.25465424164562	0.660492403927508	0.000641115622445005	7.59374602661534	2.80208922102262	0.85367743853704	3.28237469391788	0.00102936724171783	0.0374768677376741	4.58989939310469	4.1706919555475
SH3TC1	-0.247748362455614	0.13233348420363	0.0611856138424236	110.889099707419	-0.348271727735546	0.21253460962098	-1.63865889116427	0.101284320026298	0.412339720640395	-0.632465614182414	-0.671035504645355
ACOX3	0.0332139566557716	0.315863696081408	0.916254551608155	5.77025981222245	0.0915715937025941	0.523576284545769	0.174896374044209	0.861161059455795	0.95532814704357	-0.0461140090135384	0.0049510004657312
TRMT44	-0.0692866638202143	0.233333465951987	0.766510273901403	3.83327685716904	-0.00769832668243003	0.46655643125709	-0.016500312002318	0.986835253180609	0.996764815342178	-0.260026691457882	-0.147614977629189
ENSG00000287117	-0.285540415517156	0.472638488579311	0.545749725059921	6.86224673048905	-0.438635286368867	0.724856864514136	-0.60513365857807	0.545090191576041	0.826317940394959	-0.711335375242714	-0.809913471440927
SLC2A9	-0.0887439618216998	0.0909469070264297	0.32917464845986	39.4184815115016	-0.119510333514627	0.164086313103234	-0.728338221844488	0.466406570404748	0.782639765034088	-0.30063291207673	-0.319456640430437
WDR1	0.418549826326839	0.288727379372676	0.147159835965635	11.2497134999468	0.627447266793296	0.463125301490442	1.35481103013381	0.175477771441561	0.52414009153298	0.758058971994644	0.828527728292849
HS3ST1	0.53113073852811	0.95758312368305	0.579128896101387	5.40757519293819	0.880532889441693	1.3984883858385	0.62963189280528	0.528935452159319	0.819216278536232	0.993008622144782	1.21749001829323
ENSG00000287778	0.377881700167494	0.125639120540514	0.00263254103353405	74.3131015873819	0.520829147380546	0.214957226913658	2.42294318203941	0.0153953343651469	0.161870231057701	0.673187017890048	0.66466844838452
ENSG00000251152	0.28505154176054	0.313280941258066	0.362879941342315	7.7522100715809	0.475841500902515	0.514851012797057	0.924231455460069	0.355365821652851	0.707257126852823	0.47945601309855	0.59552782390846
ENSG00000249631	0.968602382048137	0.369293476998592	0.00871969702785572	34.2097322056904	1.36161788490253	0.516840812826323	2.63450147726643	0.00842609371445526	0.115198534961806	1.90598585412777	1.95686003687084
RAB28	0.289344820574343	0.118051398217939	0.0142457125289307	25.8550214196313	0.42498586784474	0.229200028028075	1.85421385634684	0.0637085704906005	0.329622229670903	0.488415829958949	0.517368806866815
BOD1L1	0.176075219576457	0.105491244348224	0.0950979697208059	43.1743485753536	0.297009799182	0.180183564960223	1.64837341989303	0.0992760669422517	0.408934805257347	0.25202892735932	0.320684916998207
CPEB2	0.579136405495917	0.382457705688403	0.129962560895159	5.16216129488478	0.839517446191946	0.623508859735102	1.34644028402197	0.17816056665898	0.526519046270622	1.09319358635209	1.15445419442912
C1QTNF7-AS1	0.512930684898033	0.607709675642002	0.398647596137785	5.48596798620814	0.866144535009048	0.851057176488084	1.01772778485133	0.308807339198347	0.671097325517642	0.955026195554957	1.19537684082035
FBXL5	0.00144685505388604	0.192646622398065	0.994007616421432	33.6578292436903	0.042915638062049	0.314813846130282	0.136320681537904	0.891567774997767	0.965480812056101	-0.112410055667552	-0.0698273758405189
TAPT1	0.231533870925047	0.230932815283857	0.316052578353872	20.5064127542671	0.362853531032191	0.367651984892674	0.98694838037694	0.323667944850908	0.683921193733407	0.367767825520449	0.42187884676245
TAPT1-AS1	0.750147135762314	0.228261156492169	0.00101493102129273	21.7600858740959	1.14232150641098	0.377180233087354	3.02858264087879	0.00245703865213489	0.0580416513275144	1.45008278241916	1.61982776820907
LAP3	0.113060858013472	0.164582017272485	0.492109484413025	56.7615551555518	0.17427810602175	0.270189806867488	0.645021024450501	0.518913561130615	0.813886910833787	0.120521712555545	0.132061004159208
MED28-DT	-0.715825206672982	0.224730340843062	0.00144622582308717	9.26919244841779	-1.02817126885518	0.42724775996915	-2.40649891044348	0.0161062520685204	0.165535224625691	-1.60931407492006	-1.71595966792546
MED28	-0.0688272257158698	0.291704316436513	0.813472553657768	10.0747814766518	-0.0442466474021149	0.47960730332353	-0.0922559917155125	0.926494652719934	0.980168624303484	-0.259067871532099	-0.203785369190889
LCORL	0.0490457908768356	0.0920247440993332	0.594059139032677	75.5445998472204	0.121804551838947	0.167151419269785	0.728707852862153	0.466180388176239	0.782448438972854	-0.0130739151046886	0.0514154361264576
PACRGL	0.798129854166732	0.414896142822836	0.0543939682036752	5.22850134842424	1.15735046274267	0.6337088100446	1.82631272344347	0.0678031697844241	0.340899681419027	1.55021985434319	1.64292547407605
DHX15	-0.0200777184303551	0.146210295773448	0.890777210441709	33.2008442972487	0.00772252793657656	0.240302375105771	0.0321367108135215	0.974363027524417	0.992146002875623	-0.15733055693967	-0.123914971032193
CCDC149	-0.334653808517625	0.2386759670265	0.160877587276835	17.9825507286775	-0.451009204524209	0.377696715687163	-1.1941041205605	0.232437241595475	0.598342643036313	-0.813832097622408	-0.828930701624189
PI4K2B	0.343009068407773	0.323312448355863	0.288725660855352	9.08209671770919	0.553626776584076	0.521131150294463	1.06235594681157	0.288074124814355	0.653562596482847	0.600409914990819	0.715074476305401
ZCCHC4	0.452354147084112	0.243377264616221	0.0630761855612617	6.84313230778031	0.694769773399044	0.424808256608794	1.6354902772967	0.101946311223449	0.413655907334127	0.828606573539079	0.931994357743851
ANAPC4	0.555604150113912	0.253738944769946	0.0285482941687175	12.831652412855	0.884249249897797	0.395847734278531	2.23381157279939	0.0254954737600723	0.209984297086271	1.04408317268479	1.22320161920658
RBPJ	-0.2130623656224	0.235360700733423	0.365328252356516	79.7848843409139	-0.255697250365693	0.34721619752956	-0.736420858776106	0.461474614414067	0.781272170676211	-0.560078007245078	-0.528759620552993
STIM2	0.192375274659513	0.132248102191762	0.145764981608401	31.615728685831	0.323818305993222	0.242628185073081	1.33462773871752	0.181998214707304	0.531636382564202	0.286046170285415	0.361886381118003
ARAP2	0.437441870573579	0.268727649522209	0.103561773404341	14.6909776033394	0.672559259816509	0.418582234032571	1.60675538791304	0.10810803811531	0.422515041764794	0.797485541735499	0.897859458515895
C4orf19	0.134951516025286	0.155897603251226	0.386686505299695	29.5875706956019	0.197559323021499	0.266809324993779	0.740451343018484	0.459026174798229	0.780089009490126	0.166206210405739	0.167841446301505
RELL1	-0.175040231465819	0.0978180596801896	0.0735428590565612	19.1219512587362	-0.214486683040729	0.205123502177059	-1.04564655324375	0.295724247388491	0.661594953311208	-0.480728080660014	-0.465423914355246
PGM2	-0.0702085345471097	0.161821181353065	0.66438653225094	8.16282758506386	-0.109492862278779	0.331171538900369	-0.330622802437497	0.740929420140331	0.904318919185267	-0.26195058069037	-0.304060986931298
TBC1D1	0.0629313024385737	0.0943128281429794	0.504605227152782	133.586412913677	0.115606342365715	0.158025619643571	0.731567087833394	0.464432842693708	0.781843296866412	0.0159043194805278	0.041889530524307
KLF3-AS1	0.289450372157369	0.386056153188307	0.453397842651975	7.56090094020137	0.431553745746682	0.61861703524743	0.697610510473693	0.485420806731787	0.794213735664943	0.488636109818295	0.527462848568787
KLF3	-0.0742792872848199	0.0826966681560413	0.369071585763005	38.3685528249664	-0.0649105935198214	0.159683626088927	-0.406494987054422	0.684378939551487	0.884190562241414	-0.270445998900011	-0.235543379457453
TLR10	0.478092775381713	0.129284575068331	0.00021731537040348	28.1662399704992	0.679401929426214	0.231358579832074	2.93657546618474	0.00331858063938228	0.0688911017716525	0.88232155590709	0.908375822160954
TLR1	0.0320252049054297	0.0772124562869455	0.678312232472455	79.4538447829653	0.072730075213092	0.141322371726879	0.514639503458452	0.60680495505478	0.854963797469991	-0.0485948630268623	-0.0240061568080453
TLR6	0.242521727709339	0.0780396241404673	0.00188565808645349	31.496061790888	0.372774593982986	0.153384778825757	2.43032324873939	0.0150853619482395	0.159752423422048	0.390698827382946	0.43712633227426
FAM114A1	-0.100086875298673	0.0905655156020648	0.269102272543983	30.4182158830465	-0.0961948221179729	0.185864280790029	-0.517554108347717	0.604769407812699	0.854498112215592	-0.324304896083518	-0.283623491907529
TMEM156	0.0178346229388105	0.090716093030775	0.844141959144675	113.32801538114	0.0415932980441432	0.155563366640034	0.26737206157532	0.789182708277607	0.924691544463652	-0.078209761354595	-0.0718596540716625
KLHL5	-0.086496737621343	0.0629458470414264	0.16939658947163	137.430689356442	-0.0958766027407001	0.108993426176573	-0.879654912263942	0.379046281607468	0.724505643504222	-0.295943089180831	-0.283134426837727
ENSG00000249207	-0.208764057988774	0.275617738349981	0.448785955611699	11.4469987759524	-0.244858754756765	0.459268104231999	-0.533149923760163	0.593929802609373	0.850321305962351	-0.551107695537594	-0.512102150926342
RFC1	0.226346758719896	0.297759206456635	0.447154695515722	11.9419458746804	0.366862359553437	0.459591429774552	0.798235858604668	0.42473363195695	0.757142045315323	0.356942631674878	0.428039936063081
RPL9	-0.544306751494285	0.384656763233011	0.157055209540648	6.54331703868037	-0.809899631852882	0.601700709661129	-1.34601741172785	0.178296901350053	0.526519046270622	-1.25136528723852	-1.38050230419962
SMIM14	0.161789733705976	0.316361617063065	0.609065677862117	9.89588832309551	0.296149049054	0.507989069145848	0.582983113301939	0.559904668142977	0.833171176443144	0.222215970243698	0.319362047143328
UBE2K	0.0221983791184946	0.0801082051943253	0.78169953137224	131.049277960914	0.0686546651388367	0.142256185292934	0.482612864934225	0.629370642780792	0.862280104482438	-0.0691028624344271	-0.0302695739811939
PDS5A	-0.0264335590590795	0.0727778393411395	0.716448838824801	113.636628489233	-0.0137066114903957	0.132680877287825	-0.103305101462828	0.917720826902368	0.976836259424539	-0.170594817309662	-0.156848991768062
N4BP2	0.325517477287139	0.320087586128299	0.309170666426319	20.6584771466695	0.472313935941018	0.485520153669637	0.97279985675403	0.330652783912612	0.688946147430089	0.563906007409975	0.590106379058331
RHOH	-0.266307113556286	0.193319314793749	0.168342121176747	40.3300001601678	-0.347352706091036	0.30901672443073	-1.12405795100873	0.260988442185301	0.626851296077969	-0.671196621002922	-0.669623078448766
RBM47	-0.204995473093927	0.0742108451505577	0.00573889493301574	329.185506118291	-0.277931515644535	0.13047269798903	-2.1301890734865	0.0331560067806295	0.2413287169588	-0.543242883596629	-0.562931023293438
NSUN7	-0.1980576689413	0.233783745053759	0.396892997757936	8.01966647493875	-0.248677930700444	0.4197169563007	-0.592489597971547	0.553522784260024	0.830366954016932	-0.528764100056878	-0.517971766929901
TMEM33	-0.336380276938153	0.384215788799078	0.381302824879384	3.5392406910917	-0.564243650415234	0.649934927493499	-0.868154066732899	0.385309996070325	0.729034766641709	-0.817435134260387	-1.00295848289364
SLC30A9	0.391011938792184	0.264063457315913	0.138673230645345	10.8073765983017	0.567647661164822	0.435456048556106	1.30357050509928	0.192380062611371	0.544519543768298	0.700589042895349	0.736622896627698
ATP10D	0.172111351177561	0.110496292208195	0.119323104669622	44.3071501445687	0.282845294807659	0.188033868789204	1.50422525808233	0.13252337630604	0.462223370571471	0.243756570390879	0.298915770254466
NFXL1	0.308486928911684	0.304409079352318	0.310871071936467	5.31740676138126	0.543059958598742	0.522838928985581	1.03867544762284	0.298955703629171	0.665274034677973	0.528364268544646	0.698834542647443
TEC	-0.174704207918608	0.207520891715638	0.399864514968085	12.3546534857935	-0.327884315244083	0.348162289120841	-0.941757121576944	0.34631700257831	0.701634225848454	-0.480026819555306	-0.639702493441954
SLAIN2	0.208914310724017	0.155289845740332	0.178522384328499	25.1520021319662	0.338981306894117	0.26093375220955	1.29910869722169	0.193906628783898	0.546689936351127	0.320562152268477	0.385190097433343
FRYL	0.170783335811719	0.143586811317608	0.234279061870847	64.7163074936873	0.26460825440216	0.235657813914744	1.12284948250385	0.261501425682232	0.627657419596908	0.240985081516807	0.270887623397593
OCIAD1	0.462302129002622	0.279376853982961	0.09797283774306	5.97324586726845	0.772217901127996	0.511548476888623	1.50956934878359	0.131153347416902	0.460889240408871	0.849367418568255	1.05102285411777
DCUN1D4	0.238158819906222	0.2105928457489	0.258098441291318	8.06911657333399	0.423495144971163	0.429566995124357	0.985865184657783	0.324199273325311	0.684649070584403	0.381593698974083	0.515077744353684
USP46	-0.127372484396251	0.36626803317537	0.728022250661775	6.52130469887531	-0.453254421811482	0.605827140933948	-0.748157999512438	0.454364861384201	0.777395681583803	-0.381248335128925	-0.83238133168554
SCFD2	0.0348007774573131	0.115809046921912	0.763794750269897	108.461989988195	0.0844743449529452	0.182714176203231	0.462330546585425	0.643844297283939	0.86830072286335	-0.0428024086286826	-0.00595662082653376
FIP1L1	0.34489110446281	0.17770122790583	0.0522766952580889	26.6201182720681	0.570452332100761	0.303184805544252	1.88153338052919	0.0598993988991421	0.319477008366793	0.604337612004949	0.740933339941406
TMEM165	0.00323891858043657	0.12867581351545	0.979918446290003	77.0641879442721	0.0291580129869114	0.213052585196468	0.136858292332023	0.891142806450855	0.965424763674429	-0.108670125954981	-0.0909711978332301
CLOCK	0.0997331265863761	0.152861948264134	0.514117885925209	27.9350631095954	0.207748001435502	0.257623108208367	0.806402821859733	0.420010620387507	0.753817738476525	0.0927075318488449	0.183500224728022
EXOC1	0.260757037300079	0.276388546427944	0.345453991527444	17.7161577492685	0.426318050225821	0.419303950791151	1.01672795932744	0.309282861206229	0.671574945909448	0.428754831060233	0.519416211631342
CEP135	0.207403811262539	0.117106431141375	0.0765488855972818	15.4101095098264	0.412918163944916	0.250059267849949	1.65128118423786	0.0986811724956249	0.408320514990367	0.317409829969011	0.498822191319069
AASDH	1.07431383669565	0.322117230876987	0.000852490642563291	6.39772652560669	1.34225212146507	0.50658023748347	2.64963380358647	0.00805790576165201	0.112473016040735	2.12659935601425	1.92709717790075
PAICS	0.148353846976357	0.451593974331819	0.742524895222475	3.48501219977588	-0.774913828176573	0.655653399000986	-1.18189554017001	0.237247151815517	0.601897193238576	0.19417607587033	-1.32673331419126
SRP72	0.87782229617335	0.37920222920531	0.0206173868624867	5.81792016784211	1.3259311448595	0.618576373360898	2.14352051252029	0.0320713257800801	0.237873153154278	1.71653322845754	1.90201379161782
REST	-0.183279312401482	0.194061899700507	0.344946186587517	9.42417560584746	-0.260042311958673	0.339319974057354	-0.766363113993163	0.443460274110992	0.768441305120972	-0.49792255124604	-0.535437459814318
POLR2B	0.243360726182206	0.152324815979157	0.11012237751704	17.5682348850881	0.354556510735854	0.271670312204642	1.30509847711581	0.191859317267452	0.544105226955115	0.392449767163255	0.409127320299303
LINC02232	0.367140529279662	0.0820431569199325	7.64226379649375e-06	220.569719587474	0.471552317233111	0.140078213194656	3.36635017308389	0.000761699478488818	0.0318956215906632	0.650770834782673	0.588935862323185
CENPC	0.753126654067846	0.292845324313749	0.0101184242265143	11.3233536494813	1.17678984967543	0.469000512717557	2.50914405798127	0.0121024117089535	0.140549085583536	1.45630085944317	1.67280148354052
UBA6	-0.056733614017225	0.193125345436957	0.768936900222889	31.2557034361471	-0.0561023205527493	0.302291571978802	-0.185590091663831	0.852766224281591	0.952457078423334	-0.233829225103578	-0.222006118872009
UBA6-DT	0.0255909574872169	0.595377110194141	0.965715268578183	5.53956774234869	0.0564022532509643	0.845829690797634	0.0666827540633811	0.946834264013196	0.986908606936138	-0.0620227536908311	-0.0491000635841359
YTHDC1	0.116983579379217	0.133514796339685	0.380929805332434	23.5365047596627	0.191790277757224	0.229830152401727	0.834487014662846	0.404006601719539	0.742926067101827	0.128708198119548	0.158975114687616
RUFY3	0.197924076486541	0.152120355970597	0.193223594823705	34.5083367610262	0.345183238093964	0.251488449111128	1.37256100355303	0.169888862016835	0.516769932754523	0.29762618880296	0.394721722883553
GRSF1	0.00730699241792432	0.416959815627598	0.986018225691432	5.07500796904209	-0.179093090272549	0.646796930048396	-0.27689230104903	0.781862804433706	0.922771884504783	-0.100180298450351	-0.411028201353493
MOB1B	0.054333059058438	0.0539409761274779	0.313805647602832	100.362846017378	0.0911802939493359	0.11174726200111	0.81595103375714	0.414528142076741	0.75162672037725	-0.0020397017089347	0.00434961961086008
DCK	0.0445489868771411	0.26423419367897	0.866113954433702	7.07074998458071	0.0015339449694494	0.471494077817106	0.00325337059704155	0.997404190409241	0.998779502438305	-0.0224584768910874	-0.133426081847426
COX18	0.540946302269302	0.512709143679035	0.291391290123671	3.75471917429259	0.756008349368493	0.803548445247474	0.940837299654857	0.346788243046705	0.702200675613776	1.01349311833448	1.02611071447791
ANKRD17	-0.0474429873203426	0.0520244277483482	0.361802016776858	184.398084771465	-0.0424738744452463	0.0967507467136262	-0.439003066001809	0.660659314740895	0.875685219889412	-0.214440241221429	-0.201060829480815
ANKRD17-DT	0.805948383946706	0.53660438934494	0.13311222604804	4.49470652013723	1.06405675145018	0.785853611923242	1.35401394777086	0.175731927908515	0.524333700209119	1.5665366597463	1.49954421358708
MTHFD2L	-0.0734228735690547	0.352009443946523	0.834774475305275	5.11235154969175	-0.142887015187998	0.564750295708089	-0.253009190564203	0.800261111169649	0.928044535947331	-0.26865871454631	-0.355383800342308
RCHY1	0.089023465033688	0.203183921490386	0.661283152687209	14.7089608723055	0.185169561736707	0.337416207404154	0.54878680298517	0.583151767975037	0.843199715019944	0.0703571068448978	0.148799867125805
G3BP2	0.128282082997737	0.307290249632577	0.6763403212613	3.36844326696022	0.02986031902668	0.652984522332101	0.0457289843870042	0.96352626176812	0.990802970815652	0.152287501400069	-0.089891837565148
USO1	0.0753995550436782	0.175496698051613	0.667461043705604	30.1574456122386	0.14227842287426	0.277453056481169	0.512801785926322	0.608089980375911	0.855035934666882	0.0419248191396145	0.0828813237566359
NAAA	0.00983820483228639	0.162493147194881	0.951721296218986	10.3532916051211	0.0405241547809199	0.343660163968977	0.117919267432399	0.906131626555551	0.972485729261727	-0.094897809087085	-0.0735027992161797
SDAD1	-0.228403505994043	0.19744200550843	0.247348712929457	11.6883611646763	-0.342977778360278	0.375634451211993	-0.913062625788589	0.361209605328789	0.713654350997402	-0.592094052352066	-0.662899338510739
NUP54	0.722364014494568	0.325641953778811	0.0265359601496032	7.72257333911144	1.07129213807144	0.517630954304661	2.06960601788299	0.0384892540646623	0.259588607762244	1.3921010651431	1.51066413624327
SCARB2	0.319603907931419	0.284447767435449	0.261185148778313	13.2769750402574	0.5549910481785	0.463469173563486	1.19747133107328	0.23112289537872	0.596362175118049	0.551564740812482	0.717171198347517
SEPTIN11	1.54964003369214	0.76626319095067	0.0431418678662859	3.36446942564468	0.579935046405338	1.09722775262185	0.528545732660856	0.597120614200956	0.851714765690002	3.11857678369633	0.755507136084902
CCNI	-0.211003188485397	0.199375957031269	0.289910433610637	20.2277413186607	-0.241274769807465	0.357080837595289	-0.675686691653062	0.499239587265111	0.80186629840316	-0.555780627356459	-0.50659399531237
CCNG2	0.0317140957335117	0.366937496002802	0.931125275598612	9.43732080839779	-0.0193126325870695	0.537465307677227	-0.0359327984731392	0.971335943347127	0.991634131073802	-0.0492441293160709	-0.165464774761718
CNOT6L	0.14981534168001	0.110653261450325	0.175762830706388	37.0098763749348	0.260082595543226	0.223472412791737	1.16382417093069	0.24449527463271	0.607548786879788	0.19722612816255	0.263932227768592
MRPL1	0.012733027772379	0.206779475656821	0.950899046496749	15.7668373124725	0.0293569185617282	0.343011534264043	0.0855858058088793	0.931795682377421	0.982191996614175	-0.0888564862400521	-0.0906655037876144
LINC01094	-0.252648895020119	0.0826647011889751	0.00224079971156508	82.4546127587118	-0.347839322982476	0.148184556590358	-2.34733855528578	0.0189080653587678	0.17994584798578	-0.642692733407753	-0.670370950328911
ENSG00000287632	0.398022529568072	0.228939053399622	0.0821135340391733	3.67989909085671	0.506826370355003	0.439683544946994	1.15270715990998	0.249030601647325	0.611215110256263	0.715219727777312	0.643147857205831
BMP2K	0.00213570448513632	0.0919654083750495	0.981472463273942	597.993679277378	0.00177942196122	0.147597081693232	0.0120559427111058	0.990380982459343	0.997393592235737	-0.110972467983158	-0.133048813111801
PAQR3	0.0678543269266791	0.391648176114148	0.862452353829873	10.9574276630154	0.0882782034855557	0.592622074361334	0.148962057447308	0.881583572630536	0.961918466384242	0.0261783780091446	-0.000110545849223976
LINC01088	-0.160177646763734	0.327334708109027	0.624601697141016	4.89167569936393	-0.194697236451002	0.543353288038553	-0.358325311978581	0.720099877796427	0.89625585816561	-0.44971075269736	-0.435009905124567
RASGEF1B	-0.658934652002737	0.446598546987073	0.140091104505886	5.43209775921619	-0.944790805412803	0.707913895252542	-1.33461260154493	0.182003171488747	0.531636382564202	-1.4905868799163	-1.58781388207458
HNRNPD	-0.00903763369100333	0.105919631267237	0.932002708001215	46.2143792281127	0.0199956627433912	0.174790400855475	0.114397945456539	0.908922342593061	0.973999750033705	-0.134290558449506	-0.105052632784817
HNRNPDL	0.855005462580234	0.247272416365821	0.000544712605129982	21.5526875338985	1.25208001557233	0.377699467776429	3.31501662669398	0.00091637673906236	0.0353432039149946	1.66891585740042	1.7885134510372
SEC31A	-0.32537495916664	0.099569879931084	0.00108384984200859	49.6130347261009	-0.456534788501279	0.169563670754247	-2.6924092081195	0.00709378472067852	0.10587220862145	-0.79446769235882	-0.83742286239895
LIN54	0.664980514104759	0.209121995500993	0.00147341733314037	10.0377655575795	1.05617053077379	0.393176851191772	2.68624800156061	0.00722594325771179	0.106973155944469	1.27234512181878	1.48742403693841
PLAC8	-0.217414943926656	0.36122812930309	0.547255939379328	12.1162649027434	-0.270940534379057	0.529625384563357	-0.511570144249092	0.608951885004366	0.855035934666882	-0.569161578605805	-0.55218672239671
ENSG00000250057	0.0558774957564603	0.173697248057957	0.747683942561765	7.34375885505718	0.0476623063063775	0.333944666990639	0.142725160835443	0.886507244675405	0.963609937924608	0.00118344557939646	-0.0625323152564134
COQ2	0.0172786428280403	0.114543017737228	0.880095223643185	14.0531756441196	-0.0165214103686113	0.24099228871354	-0.0685557635756959	0.945343231529787	0.986908606936138	-0.0793700586906333	-0.161175000516028
HPSE	-0.388888656602138	0.248123561796117	0.117040255802485	16.7409743435046	-0.557319355413756	0.386941843732685	-1.44031813679674	0.149777412443539	0.487797219659598	-0.927016991351297	-0.992316670797679
HELQ	-0.106198475826127	0.153945720019967	0.490292521862926	14.3294738475076	-0.191971975224811	0.295098202185787	-0.650535902295839	0.515346118653865	0.810964015952156	-0.337059441927095	-0.430821505023858
GPAT3	1.16761903378239	0.454957354715131	0.010274951939966	5.44645579847682	1.20871115352758	0.641427439467683	1.88440824192162	0.0595097758516806	0.319477008366793	2.32132173820215	1.72186070435364
WDFY3	-0.0636614342897796	0.0681831853275422	0.350467790414695	304.045393431776	-0.0443652063173468	0.117003064873331	-0.37917986477856	0.70455430269689	0.891675357486162	-0.248287172880993	-0.203967580043825
ARHGAP24	0.237771441615039	0.0985039124209278	0.0157859388700335	1186.12394359486	0.327438619439113	0.158783357570716	2.06217215990842	0.0391913482442464	0.261561202125535	0.380785263581177	0.36745036928018
AFF1	-0.0287952505473686	0.0598839004285518	0.630622196847416	243.330383492383	-0.0183134307222002	0.122408826922754	-0.149608742952474	0.881073309946615	0.961731789926986	-0.175523526609371	-0.163929121169604
KLHL8	0.213672822250316	0.156665467780565	0.172605488986548	31.458786976615	0.383693390106987	0.264872604742254	1.44859597873611	0.147450444862639	0.484102535821423	0.330492882056317	0.453907214175004
HSD17B11	0.137242853930957	0.0844235676566099	0.1040249360585	29.4842028214447	0.326952489967372	0.186364306061219	1.75437291012138	0.079366630039295	0.363272120504656	0.170988095973966	0.366703246505735
NUDT9	-0.375301106702085	0.412839728459554	0.363312033114629	5.51218191629268	-0.522467878010147	0.60980909166593	-0.856772857523038	0.391570428954725	0.734244652860855	-0.898660584985468	-0.938754124182231
SPARCL1	-0.347897848328735	0.561660950944385	0.535646953223558	8.53708655759269	-0.655432070216594	0.777873064277617	-0.842595148638126	0.399454905251018	0.739304948512549	-0.841471618917384	-1.14310416251104
SPP1	0.0432892925834013	0.165209981084677	0.793301480814079	790.793882002685	0.0496863755671197	0.252287990778301	0.196943086406288	0.843872075836369	0.94874111256964	-0.025087383761918	-0.0594215632249896
PKD2	-0.0663151938455298	0.114875922098869	0.563752547261157	67.3245755868627	-0.0493123063429388	0.200027028171753	-0.246528215679917	0.805273365339632	0.930988138018673	-0.2538254108204	-0.211570680270061
ABCG2	0.158370511453674	0.212432966681369	0.455964576223579	4.07350357527379	0.318642487717897	0.537919250239839	0.592361190970254	0.553608748349075	0.830366954016932	0.215080257303943	0.353931768335461
PPM1K	0.0223664989852118	0.448793611666379	0.960252331710908	5.04478862661176	-0.0368220893941286	0.708129461886683	-0.0519990925049536	0.958529416513453	0.990296795622896	-0.0687520062981943	-0.192374712770318
HERC6	0.466908859851281	0.351229229263571	0.183730381172365	4.30882179281099	0.564548993811979	0.595323404571972	0.948306398633664	0.342973494385073	0.698291276921815	0.8589813911331	0.731860616033095
HERC5	0.600266658897466	0.216224502036147	0.00550107307693434	8.8698426257122	0.89446749449313	0.38729713292871	2.30951230578248	0.020915169617906	0.186024983038633	1.13729116512639	1.23890583731266
HERC3	0.201999428691083	0.0843053600478022	0.0165730596379739	59.7175734314859	0.363231918689664	0.169493799172248	2.14303957114402	0.0321099210372226	0.237918606027065	0.306131205825595	0.422460383272578
FAM13A-AS1	0.167644312014923	0.195172690481364	0.39036603982684	10.5085318638135	0.244164077144336	0.364417174550344	0.670012541109269	0.502849795589645	0.802457165087308	0.234434126044429	0.239467371546999
FAM13A	0.41178121174464	0.302216743360089	0.173028771003815	126.892016585806	0.610540951721065	0.47245134715782	1.29228322745605	0.196259078271528	0.548912632694627	0.743933276998981	0.802544746892525
GPRIN3	-0.157297998518528	0.0864504200150587	0.0688326098888023	92.9862326170946	-0.198060483592986	0.152292436080005	-1.30052738462294	0.193420276807416	0.546197991693544	-0.443701098533633	-0.440178813166414
SNCA	-0.394488777595392	0.17980361833185	0.0282355539007317	95.9122879547153	-0.524523917740973	0.280715238253134	-1.86852669988647	0.0616886920883818	0.323674561642153	-0.938704109908403	-0.941914010997077
MMRN1	0.0368355024191909	0.169957118183153	0.828415574506522	18.998921833288	0.0025361005512935	0.284794487867502	0.00890501979263517	0.992894916098725	0.997393592235737	-0.0385560589713777	-0.131885888746089
GRID2	0.159030264270337	0.307332175240293	0.604839270271284	517.338155862298	0.237631791433653	0.499780691880212	0.475472132666159	0.634450491503442	0.863389463835078	0.216457122088831	0.229428030780124
SMARCAD1	0.275279983142173	0.23206563245555	0.235536980497914	18.1959069480227	0.441840103724627	0.371290042174182	1.19001334142257	0.234041148361803	0.60050894089471	0.459063352976001	0.543271748786021
HPGDS	-0.205235153729514	0.149157521034954	0.168833247258586	25.6409648400159	-0.312728012194686	0.262923557241449	-1.18942560900886	0.234272228415685	0.600603788246942	-0.543743082790062	-0.616409070922165
PDLIM5	-0.153692893672524	0.124850092269136	0.218315584611614	28.9380974649163	-0.165287488135307	0.208511851699963	-0.792700687216319	0.427952229831708	0.75926730306044	-0.436177459705685	-0.38981064436253
UNC5C	1.58634178227081	1.08786992848007	0.144782928187852	21.5907091360882	2.39002923291329	1.32005167935247	1.81055732157825	0.0702094036689657	0.34504660923576	3.19517114431975	3.53740510615899
STPG2	-0.0517193146695896	0.351540041245878	0.883035633907331	14.4665710762069	-0.0175265852778666	0.521707929839069	-0.0335946307798562	0.973200403870209	0.991666838722943	-0.223364681386178	-0.162719833961972
RAP1GDS1	-0.123229160929082	0.154553829154333	0.425264073713101	31.5984371110332	-0.147430577743932	0.256335420119107	-0.575147116521892	0.565191804840404	0.835294910544334	-0.372601466134563	-0.362366711809275
EIF4E	-0.192464965478923	0.148964676903156	0.196351093459342	32.9967327964778	-0.247699563335101	0.256679026154967	-0.965016764500092	0.33453641497491	0.691316179389003	-0.517092461444377	-0.516468133468217
METAP1	0.20716570121142	0.205280803090465	0.312887334670963	11.2619252342927	0.369051013748965	0.368484102928761	1.00153849464793	0.316566539269855	0.677313751757518	0.316912908491705	0.431403635426969
DAPP1	-0.0297463229456741	0.12082708097178	0.805535772000705	17.8541803439971	-0.00034347393223644	0.242834490669751	-0.00141443635658641	0.998871443445146	0.999553453170289	-0.177508357988689	-0.136311449841262
DNAJB14	0.239485276608947	0.147260698660752	0.103892779159179	18.2140860664153	0.369092913320976	0.268028360855012	1.37706663632001	0.168491646666288	0.515123121879064	0.384361935011178	0.431468030050846
PPP3CA	0.0933575685119705	0.107760056185557	0.386300066497512	104.604211836768	0.17202408298999	0.185981721602624	0.92495155710809	0.354991106442898	0.707257126852823	0.0794021223455403	0.128596840723244
NFKB1	-0.380052508425112	0.17480026396759	0.0296893563338778	62.5844050343054	-0.511044928033527	0.267843763805584	-1.90799636613706	0.0563916859475584	0.312585684284197	-0.908576477037863	-0.92119841819241
MANBA	0.110917339724286	0.0632694105967382	0.0795855596441498	117.834067912535	0.175630048684461	0.116089329974403	1.51288709068427	0.13030834156707	0.459749411171638	0.116048317711894	0.134138778109915
UBE2D3	-0.0536427099656695	0.0960013381988892	0.576318398952556	74.6609024058098	-0.0433076463874078	0.182069110589269	-0.237863777371362	0.811986750714154	0.933994736350666	-0.22737869266996	-0.202342237095232
CENPE	1.06392233042337	0.605734362800751	0.0790171763964089	4.02159613129439	1.37463058837591	0.934667652765255	1.47071591095402	0.141367961443087	0.474985979575856	2.10491290210773	1.97685900358075
TET2	0.060267743598059	0.0579463927677677	0.298311878888527	118.768624142604	0.103862065255333	0.110582916942166	0.939223418293916	0.347616047895486	0.702518036121932	0.0103456310181849	0.0238399832151758
PPA2	0.111401031053462	0.171876360538605	0.516890315587505	35.9658432102895	0.202813843061799	0.277905408148476	0.729794516821501	0.465515796605045	0.782228790993298	0.11705775267159	0.17591701427072
INTS12	-0.603567078596797	0.208107493849296	0.0037284616553995	8.44410793896703	-0.760055187588956	0.398274219067438	-1.90837154704272	0.056343211636851	0.312585684284197	-1.37503805599017	-1.30389736322426
GSTCD	0.538620962638474	0.201313577690676	0.00746107020676423	15.0607740791927	0.867010822223741	0.352896254895893	2.45684336457329	0.0140163784881076	0.154222254595874	1.0086402731935	1.1967082205143
TBCK	0.282956281505828	0.153455819771606	0.0651985743386237	58.1984084189097	0.469958094637556	0.246408605963789	1.90723084853058	0.0564907004262802	0.312662164397536	0.475083329895042	0.586485733133512
AIMP1	-0.0472928042085631	0.211617933364736	0.823160371603072	7.46376348208639	-0.00850911562263409	0.397271923631292	-0.0214188698382104	0.982911521064077	0.994801787962771	-0.214126818023117	-0.148861063122267
HADH	0.43192068535852	0.269210655578526	0.108626639641402	6.33508640914164	0.508538651160164	0.454967215550143	1.11774790309944	0.263674677375977	0.629403395316906	0.785963157440255	0.645779427723863
RPL34	-0.663515009140648	0.46722924922147	0.155576855586832	6.2080539439525	-1.01511582393569	0.667530821264102	-1.5207025527501	0.128334497825411	0.456300436712572	-1.50014581211957	-1.69589501273202
OSTC	0.0596715091332883	0.188141937313718	0.751120536896411	7.00240228281319	0.129017491302067	0.371089579756904	0.34767209412505	0.728086456398175	0.899429796440631	0.00910132524586284	0.0625008601890774
SEC24B-AS1	-0.178638846274883	0.236701187193622	0.450427839446982	4.32677008265165	-0.0448738897851124	0.496634266601423	-0.0903560080382576	0.928004314140064	0.980367957527806	-0.488238175167892	-0.204749365608872
SEC24B	-0.0876199144668282	0.109680182523027	0.424367344828934	62.5637446104962	-0.0904220514663973	0.182481553149669	-0.495513381521004	0.620237778580935	0.858584595152933	-0.298287092278192	-0.274751434819548
MCUB	0.168702395243917	0.163655637903541	0.302616953335989	14.1549011048154	0.321366981958104	0.307365656842384	1.04555266603159	0.295767612861288	0.661594953311208	0.236642282645945	0.358118989670575
ELOVL6	-0.0823690989015316	0.447089394406109	0.85382983271388	6.23105471391941	-0.0674796782193928	0.671098310188131	-0.100551107334	0.919906810603753	0.977250957973949	-0.287328953318864	-0.239491754941976
FAM241A	0.411845234565214	0.393621315275001	0.295423422051049	6.90686815661938	0.581438749804126	0.631253181791427	0.921086446097693	0.357005296021271	0.708595560466921	0.744066888807603	0.75781814811061
AP1AR	-0.251743474919848	0.453556262908387	0.578864877879562	7.07682996298309	-0.338965266335954	0.686343835648032	-0.493870926976286	0.621397338085165	0.85864481418201	-0.640803175652018	-0.656732588107048
TIFA	0.247112355592605	0.246964919249861	0.317021684415145	8.61507823741859	0.267769823635602	0.453312208698657	0.590696254143034	0.554723958249355	0.830697514319993	0.400279194019296	0.275746576648931
ALPK1	0.223859014531034	0.102065278766837	0.0282863087714061	152.281828828121	0.336317379996992	0.170055981021924	1.97768627704799	0.0479641093272332	0.287627653968875	0.351750857906061	0.38109596085041
ZGRF1	1.22261681983084	0.379257738386477	0.0012654164537551	6.71217579749313	1.76372306732747	0.606152117975659	2.9097037113682	0.00361771537941805	0.0715886512948127	2.43609883796497	2.57484754220737
LARP7	0.0486474105696889	0.169195970368053	0.773713352495686	19.2047303170556	0.132140704058653	0.300965674050012	0.439055731108708	0.660621154720962	0.875685219889412	-0.0139053110488205	0.0673008641294344
ANK2	1.30751847628622	0.354561694922753	0.000226286923462969	34.8564814287963	1.96446796070943	0.50095908778758	3.92141396093889	8.80308813392336e-05	0.00838063029611624	2.61328353198928	2.88336840016304
CAMK2D	-0.0815760108576278	0.0884196809935602	0.356215618019363	176.692629858124	-0.067935224631558	0.150002971478705	-0.45289252580708	0.650626133196792	0.871138089660403	-0.285673825865995	-0.240191875216779
SNHG8	-0.75733091899608	0.454986803024876	0.0960101876899038	6.81372127430754	-1.09091297647878	0.640586654514152	-1.70299048347515	0.0885698493450306	0.386634000766963	-1.69593402140006	-1.81238615798221
ENSG00000291201	-0.103507003282503	0.194777175058607	0.595133040460948	6.76602195849774	-0.103818605230084	0.390822633237491	-0.265641230575807	0.790515528646259	0.924971499233123	-0.33144249923096	-0.295340333451993
METTL14	0.580166606171789	0.289102541403979	0.0447725744891443	6.0053355428985	0.872965413375145	0.512367608423344	1.70378727894496	0.0884208354021251	0.386603748106666	1.09534355372798	1.20585971393392
SEC24D	-0.27693733625128	0.113137450776371	0.014373323256684	47.3214931519885	-0.342772539808859	0.18852083353099	-1.81822100713612	0.0690303604858805	0.343422635782742	-0.693381261848093	-0.662583911438584
USP53	0.226503001184578	0.109547807797476	0.0386759736457297	181.26598475278	0.324012387449508	0.181948743126239	1.78078936893069	0.0749468668170129	0.355246209595777	0.357268700381358	0.362184661071219
ENSG00000291203	0.321666870944504	0.198154985257451	0.104523258776013	16.5013323596043	0.531778845957826	0.329985748724072	1.61152064297931	0.107066291607045	0.420625467031845	0.555870021598716	0.681496823654773
MAD2L1-DT	-0.234446616519503	0.520643101111621	0.652492715364619	4.24114729683731	-0.265951553542969	0.780256183042203	-0.340851580958999	0.733215317082484	0.902029065727694	-0.604705663645791	-0.544519256380797
ANXA5	-0.35011177372471	0.161907718404407	0.0305861572945904	18.589378307981	-0.450461225121513	0.273509840876435	-1.64696532921103	0.0995651724050081	0.409205599205776	-0.846091949194268	-0.82808852291362
BLTP1	0.24307871375326	0.151532604769475	0.10868435841149	72.0989350604336	0.384202931002775	0.249941051249696	1.53717418199921	0.124250660918754	0.451641291276107	0.391861224041484	0.454690317504227
FGF2	0.0112729785289003	0.721104268678742	0.987527227939146	3.30924452197379	-0.0438744722565453	1.0436068280124	-0.0420411893434105	0.966465862779275	0.990802970815652	-0.0919035219430849	-0.203213380567485
NUDT6	0.539579157482847	0.22954329040241	0.0187399455720436	3.93741036234358	0.777154166494745	0.557542995609697	1.39389100502445	0.163350520958961	0.507647420520469	1.01063996869302	1.05860930277103
SPATA5	0.156395995610315	0.108929000671993	0.151070400899861	84.1194218161462	0.247575232791981	0.185700947154882	1.33319316129009	0.182468423003084	0.531872952970009	0.210959560486496	0.244709909224056
LINC01091	0.398825581209983	0.244751582845144	0.103204728542717	77.8033643824433	0.592920439413303	0.356849412453563	1.66154242860204	0.0966045549781581	0.404953144832833	0.716895648665056	0.775464129880436
MFSD8	0.549891103568091	0.342473609295696	0.108351890328515	9.30164953907139	0.806988877707877	0.504007500792619	1.60114457907626	0.109344900480568	0.423828720140191	1.03216038523365	1.10446168060871
ABHD18	-0.10668727241048	0.111917396060839	0.340454300084693	31.982081152154	-0.104720595585122	0.210985392459924	-0.496340501890496	0.619654195343171	0.858555365994801	-0.338079531249902	-0.296726584596496
LARP1B	0.797849145159299	0.312422472109306	0.0106569491402253	8.55465309003142	1.16845132270943	0.486562469197775	2.40144153460075	0.0163306184494153	0.167371709087154	1.54963403138438	1.65998616629736
LINC02615	0.17876230346802	0.310621013405018	0.564953386003212	8.9604882165962	0.196929296426048	0.471349020698919	0.41779931171606	0.676093854165932	0.88109830398861	0.257636711200316	0.166873170882445
JADE1	0.577221179682228	0.393318271384607	0.142221694876535	4.07664728005526	0.947233899232871	0.651453113688202	1.45403234604269	0.145937338587015	0.480858281099661	1.08919662429088	1.32000148157678
SCLT1	0.0883907076917555	0.113333250112253	0.435438800298883	73.1903942377895	0.168526023306078	0.196962349430295	0.855625574093386	0.392204919430177	0.734646055363172	0.0690365800059326	0.123220741950921
C4orf33	0.646485316818203	0.404126710869942	0.109663055335309	5.29903631644978	0.826784404315289	0.573692238812574	1.44116365601627	0.149538453342066	0.48724668123195	1.23374674801838	1.13488503409837
ENSG00000250195	-0.237771931680214	0.422894418692815	0.573946432721299	5.76655117682715	-0.291141767555438	0.671056989617022	-0.433855502677344	0.664393374149987	0.876449081146914	-0.61164539808542	-0.583233598291485
ELF2	-0.255870603188274	0.110600253964557	0.0206966963035507	108.099470796682	-0.333361457415562	0.185331614432453	-1.79872958230265	0.0720614670638328	0.348328780108026	-0.649416246232383	-0.648120204963386
NAA15	-0.0291493459389093	0.0728105355850247	0.688902305837457	51.6218586059123	0.0063876320449301	0.145042251363315	0.0440398020913905	0.964872677148843	0.990802970815652	-0.176262502575505	-0.125966546137462
RAB33B-AS1	0.0204300519847024	0.146004385862436	0.888717147189673	33.6155156583596	0.0994118662267955	0.257777734665313	0.385649545550811	0.699756234285534	0.891238460836418	-0.0727932557107998	0.0170005603076868
RAB33B	-0.375571383703811	0.206907221369647	0.0694980834719226	6.48281207864817	-0.575830937206749	0.422160512658445	-1.36400947019086	0.172564585133286	0.520433773401347	-0.899224636970459	-1.02076675488537
SETD7	0.559315396052817	0.393725168702617	0.155440894017814	6.61532744838405	0.850567196992263	0.615833353740566	1.38116455015943	0.167228371870877	0.513031788112997	1.05182832164404	1.17143633798295
MGST2	-0.112651700988142	0.0949644867556809	0.235523259210084	44.5112903120736	-0.147500181232906	0.164985607363274	-0.894018475854884	0.371312005874263	0.719263647646471	-0.350526938010665	-0.362473684035434
MAML3	0.0187395654944953	0.072536902326116	0.796140452606584	528.949513770425	0.018297129210296	0.121105764373351	0.151083883620012	0.879909545568122	0.961236903685629	-0.0763212002059342	-0.107663075392191
ELMOD2	0.0981116113844962	0.321849315340726	0.760490225036395	5.94530977741753	0.0554866412465418	0.50581723697203	0.109697015425376	0.91264966747793	0.974332673281854	0.0893235263194376	-0.0505072495722819
TBC1D9	0.0571331300635981	0.1698251010871	0.736551640994408	64.2102034450096	0.125514381880954	0.274752856793228	0.456826485248933	0.647795767396606	0.869828048704665	0.00380387950030038	0.0571170005754821
RNF150	-0.903214549170471	0.560952517189815	0.107366338028419	56.2065738687837	-1.25502111375411	0.899285420955278	-1.39557595898858	0.162842226187701	0.50748749133169	-2.00038445799653	-2.06460070977833
ZNF330	-0.100327231145114	0.132827494714295	0.450057146485702	10.8735643447024	-0.160524011203442	0.277978913886652	-0.577468301314743	0.563623146095482	0.834727246278838	-0.324806504401737	-0.382489750838853
LINC02432	-1.3300234346155	0.525909432852508	0.0114388969826345	4.82172637563136	-1.80371258432166	0.765477657608193	-2.35632296565981	0.0184568629234746	0.177768839947016	-2.89110914973648	-2.90787378338209
IL15	-1.01312693747188	0.346795456111985	0.00348466339719055	11.4094992901171	-1.53772535742963	0.518015532019398	-2.96849276205109	0.00299264150128636	0.0645715347853535	-2.22976505790156	-2.49908327288157
USP38	0.0649827373660648	0.333024151316036	0.845291800954288	4.38810551789452	0.187009573045914	0.572848670483211	0.326455454436451	0.744079786922714	0.905900760686103	0.0201855418395908	0.1516277441303
GAB1	0.0769519232580525	0.356195404058915	0.82895773206316	32.3049602554262	0.174880850357633	0.523805836222656	0.33386579198651	0.738480834114359	0.903738736204078	0.0451645190295869	0.132987350012902
SMARCA5	0.340388789117071	0.335161175921656	0.309821185752565	4.59418871035767	0.70173650501049	0.604086146490358	1.16164972344998	0.245377775694447	0.607702572796206	0.594941548368015	0.942701389826707
ANAPC10	0.269756890947451	0.237487034893365	0.256006582145996	15.6041549286192	0.399859223195729	0.378920066538106	1.05526008915001	0.291306388999364	0.657435546223387	0.447536988927921	0.478752163454073
ABCE1	-0.538801925692478	0.268143074747172	0.0444966147908164	11.1300026353042	-0.798544836566416	0.428306161180853	-1.86442528485886	0.0622620048473561	0.325432219344811	-1.23987704406316	-1.36305134380569
OTUD4	-0.136535178421797	0.183638216445926	0.457178479408287	18.791983625476	-0.15389711167978	0.304155871409457	-0.505981064796224	0.612869942409043	0.85604913004497	-0.400370331155091	-0.372304999973306
SLC10A7	-0.0671479430746783	0.105215206976894	0.523345984142448	45.1216666042122	-0.0974770819232142	0.202200445109772	-0.482081440870692	0.629748093330495	0.862280104482438	-0.255563308801733	-0.285594171652206
PRMT9	0.350651435597643	0.332002554812518	0.290890145148782	7.58509719470682	0.512740914540005	0.522625647066095	0.981086399832115	0.326550136555765	0.686514566413279	0.61635907957361	0.652237803234504
NR3C2	0.42980179609408	0.343454925206675	0.210786132447409	19.9966334580252	0.66423188981863	0.497857480164629	1.33418079728155	0.182144611229963	0.531636382564202	0.781541161902529	0.885061288196457
LRBA	0.153573536667441	0.0826800980779478	0.0632482098902085	108.634846980998	0.266399468312424	0.14595371318785	1.8252325514292	0.0679659435798579	0.340899681419027	0.205069256986326	0.273640504644367
RPS3A	0.177148372721182	0.574978488414035	0.758009549029957	3.90784383911944	-0.190039344859773	0.77796559475333	-0.244277312700479	0.807016053168385	0.931602652428785	0.254268533976291	-0.427851283623515
GATB	0.0173193627110592	0.333870372869548	0.9586286832891	3.51930922148648	0.0620506842875575	0.630968428281145	0.0983419795766852	0.921660744833924	0.978546789067371	-0.0792850787230492	-0.0404191015922539
FBXW7	0.0465498102736112	0.0751223154598312	0.535485895856914	81.4003926079441	0.12172121630218	0.140256498106516	0.867847250896994	0.385477959077384	0.729072186462596	-0.0182828777791132	0.0512873593875259
ENSG00000287555	-0.138506632547068	0.158556650101988	0.382365183790426	11.2969551624635	-0.12737897695012	0.31155288238012	-0.408851864816666	0.682648375486857	0.883044535846017	-0.404484638349469	-0.331549802965069
[truncated: 5,295 more rows]
